# Supplementary material for: A collection of forcefield precursors for metal–organic frameworks
Source: RSC Adv. 2019 Nov 13;9(63):36492–507. doi: 10.1039/c9ra07327b (PMC9075174; doi:10.1039/c9ra07327b)
Supplement: RA-009-C9RA07327B-s4011 [file RA-009-C9RA07327B-s4011.xyz]

  148
jmolscript: load "" {1 1 1} spacegroup "x,y,z" unitcell [{     19.256400     0.000000     0.000000 }, {      0.000000    15.210000     0.000000 }, {      0.000000     0.000000    15.210000 }]
Zn     6.414307     0.095823    15.105355     0.978418
Zn     3.218900     0.095519    15.105811     0.978497
Zn    16.042314     0.095975    15.105203     0.978494
Zn    12.847100     0.095671    15.105203     0.977995
H      6.919210    14.830815    10.947702     0.100737
H      6.918825    14.796288     8.509387     0.100650
H      6.911700     0.592277     4.055138     0.101029
H      6.910544     0.624675     6.493149     0.100617
H      6.918825     4.252716     0.369603     0.100461
H      6.917862     6.690575     0.405803     0.100615
H      6.917477    11.146801    14.630499     0.102184
H      6.916706     8.709094    14.594451     0.099790
H      2.715538     0.556838    10.944964     0.099974
H      2.718041     0.591213     8.507714     0.100194
H      2.724203    14.797201     4.055899     0.100343
H      2.726514    14.762066     6.493453     0.100466
H      2.717848    11.144823     0.374166     0.101028
H      2.720352     8.708029     0.410974     0.099769
H      2.716885     4.253933    14.635975     0.100190
H      2.719196     6.691335    14.598710     0.100985
H      8.477823    13.280916     0.532502     0.101643
H      8.476475    13.509522    13.968864     0.100820
H      8.468580     1.670210     1.335590     0.100624
H      8.486488     0.019012     2.020649     0.098538
H      8.477823     0.566877    13.022650     0.098222
H      8.475704     1.986274    14.107123     0.101584
H      1.160006     2.005134    14.142562     0.099251
H      1.149992     0.605510    13.032993     0.097314
H      1.161161    13.530208    13.936771     0.103730
H      1.148644    13.270877     0.496302     0.098194
H      1.149222    -0.020686     2.019584     0.097011
H      1.159043     1.642832     1.365097     0.103765
H     16.548565    14.830663    10.947093     0.100773
H     16.547795    14.795680     8.508626     0.100478
H     16.539900     0.591365     4.054226     0.101596
H     16.539515     0.623762     6.492236     0.100567
H     16.546254     4.252716     0.368690     0.100848
H     16.545291     6.690727     0.404434     0.100731
H     16.545099    11.146801    14.628826     0.102109
H     16.543943     8.709094    14.592930     0.099677
H     12.345085     0.557903    10.944660     0.100456
H     12.347204     0.591821     8.507409     0.100139
H     12.352210    14.797657     4.055899     0.100137
H     12.354906    14.762522     6.493301     0.100146
H     12.345856    11.145280     0.373710     0.101020
H     12.348166     8.708333     0.410518     0.099762
H     12.344123     4.254085    14.635975     0.100250
H     12.346626     6.691487    14.598558     0.100924
H     18.106600    13.267227     0.486872     0.101190
H     18.104097    13.535531    13.928862     0.100837
H     18.096972     1.637509     1.370725     0.100890
H     18.113918    -0.028899     2.018367     0.098212
H     18.106023     0.614028    13.033905     0.099399
H     18.104290     2.008633    14.150167     0.101364
H     10.788783     1.982319    14.098149     0.099122
H     10.777229     0.557142    13.021433     0.096590
H     10.789168    13.503742    13.977534     0.103493
H     10.777422    13.285174     0.542389     0.099011
H     10.778192     0.028747     2.021409     0.097403
H     10.787050     1.676446     1.328441     0.103453
C      4.816411     0.089587    12.681946     0.601224
C      4.816988     0.088370    11.164444    -0.033840
C      4.818336     0.088370     8.267243     0.069267
C      4.817181     0.090652     2.319981     0.601601
C      4.817951     0.089283     3.837483    -0.035154
C      4.818529     0.088370     6.734684     0.069774
C      4.817374     2.518776    15.107941     0.603331
C      4.817759     4.035973    15.108245    -0.034754
C      4.818529     6.933174    15.107485     0.070816
C      4.816796    12.880893    15.107180     0.601352
C      4.817566    11.363543    15.107332    -0.034773
C      4.818529     8.466190    15.107485     0.069955
C      8.854863    13.934489    14.924965    -0.090408
C      8.854478     0.639276     1.174212    -0.090413
C      8.853900     0.945910    13.997915    -0.089750
C      0.778151     0.968269    14.015863    -0.089916
C      0.777381    13.938596    14.897891    -0.089630
C      0.777381     0.613419     1.185467    -0.089125
C      5.992784    15.042082    10.428280    -0.094017
C      5.992207    15.033412     9.013598    -0.140251
C      5.989126     0.364279     4.573951    -0.092961
C      5.988163     0.372341     5.988633    -0.140722
C      5.992784     4.772138     0.156663    -0.094909
C      5.991821     6.186820     0.165637    -0.140247
C      5.992014    10.627531    14.846025    -0.094508
C      5.991244     9.212697    14.836747    -0.139572
C      3.642155     0.344811    10.427063    -0.094750
C      3.644081     0.353480     9.012533    -0.139133
C      3.647162    15.023982     4.574407    -0.092815
C      3.648703    15.014704     5.988937    -0.140955
C      3.643696    10.626466     0.158944    -0.094114
C      3.645622     9.212089     0.168375    -0.139907
C      3.643118     4.772746    14.849067    -0.094659
C      3.645044     6.187276    14.839332    -0.140961
C     14.445959     0.089891    12.681490     0.601412
C     14.446536     0.088674    11.163836    -0.034484
C     14.447499     0.088370     8.266787     0.069284
C     14.444996     0.090652     2.319525     0.600404
C     14.445959     0.089283     3.837027    -0.035142
C     14.447307     0.088218     6.734075     0.069565
C     14.444611     2.518928    15.107485     0.602433
C     14.444996     4.036126    15.107637    -0.033956
C     14.445959     6.933326    15.106724     0.070382
C     14.444803    12.881045    15.106420     0.601459
C     14.445381    11.363695    15.106572    -0.034713
C     14.446151     8.466342    15.106724     0.070136
C     18.483063    13.939052    14.894088    -0.090282
C     18.482485     0.610225     1.186380    -0.090208
C     18.482100     0.970854    14.017536    -0.090556
C     10.406351     0.943020    13.995786    -0.088712
C     10.405581    13.934185    14.929071    -0.090174
C     10.405966     0.642927     1.172843    -0.089920
C     15.622140    15.042082    10.427672    -0.093874
C     15.621369    15.033260     9.012990    -0.140198
C     15.617518     0.363823     4.573191    -0.093892
C     15.616748     0.371732     5.987873    -0.140130
C     15.620214     4.772290     0.155750    -0.095497
C     15.619251     6.186972     0.164724    -0.139827
C     15.619636    10.627531    14.844656    -0.094698
C     15.618673     9.212849    14.835530    -0.139545
C     13.271703     0.345419    10.426607    -0.094279
C     13.273244     0.353937     9.012229    -0.139643
C     13.275170    15.024134     4.574103    -0.092732
C     13.277288    15.014856     5.988633    -0.140229
C     13.271511    10.626771     0.158184    -0.094046
C     13.273244     9.212241     0.167766    -0.139776
C     13.270355     4.772898    14.848762    -0.094980
C     13.272281     6.187428    14.839028    -0.141108
N      8.341487     0.102059    15.102770    -0.114468
N      1.290756     0.102363    15.103378    -0.113259
N     17.969687     0.102211    15.102922    -0.114151
N     10.919149     0.102211    15.102770    -0.112394
O      5.922113    13.520473    15.102465    -0.585076
O      3.711093    13.519865    15.111287    -0.584970
O      3.711479     0.086697     1.681009    -0.583621
O      3.709745     0.094910    13.320766    -0.583631
O      3.710131     1.880108    15.103834    -0.585460
O      5.922691     0.096584     1.680553    -0.583059
O      5.922498     0.086545    13.321070    -0.582803
O      5.924424     1.880108    15.111287    -0.585733
O     15.550121    13.520625    15.102009    -0.584960
O     13.339101    13.520017    15.110527    -0.585441
O     13.339293     0.086545     1.680553    -0.582474
O     13.339486     0.095215    13.320310    -0.583134
O     13.337368     1.880412    15.103226    -0.584987
O     15.550506     0.096736     1.679945    -0.582707
O     15.552239     0.086849    13.320462    -0.583556
O     15.551661     1.880260    15.111135    -0.585369

The following XYZ coordinates are in angstroms. Other properties are in atomic units.
The sperically averaged electron density of each atom fit to a function of the form exp(a - br)
eigen_1, eigen_2 and eigen_3 are the three eigenvalues of traceless quadrupole moment tensor
  atom number  atomic symbol              X              Y              Z     net charge C6 coefficient C8 coefficient C10 coefficient fluctuating dipole atomic polarizability isotropic forcefield polarizability              a              b squared Pearson coefficient          <r^3>          <r^4>         wp_QDO          m_QDO          q_QDO       dipole_x       dipole_y       dipole_z         dipole            Qxy            Qxz            Qyz     Q(x^2-y^2)  Q(3z^2 - R^2)        eigen_1        eigen_2        eigen_3 static polarizability      alpha(xx)      alpha(xy)      alpha(xz)      alpha(yy)      alpha(yz)      alpha(zz) atomic spin moment
            1             Zn       6.414307       0.095823      15.105355       0.978418      73.862472 0.10913816E+04  0.30793791E+05                                16.208406                           12.133390      -0.081318       1.889818                    0.994610      43.427388     117.052529       0.429142       0.505847      -1.063166      -0.040354       0.000235       0.000316       0.040356      -0.002346       0.001067      -0.002168      -0.146930       0.149886      -0.098491       0.046944       0.051547             23.057285      29.152236      -0.028283       0.020636      20.043280       0.166380      19.976337           0.000000
            2             Zn       3.218900       0.095519      15.105811       0.978497      73.974206 0.10929910E+04  0.30847547E+05                                16.219505                           12.138225      -0.076230       1.891279                    0.994624      43.420602     117.012723       0.429316       0.505505      -1.063450       0.040854      -0.000538       0.000587       0.040861       0.002547      -0.000870      -0.000365      -0.148260       0.151054      -0.099354       0.048899       0.050455             23.078668      29.213874       0.003858      -0.009054      20.034698      -0.129790      19.987431           0.000000
            3             Zn      16.042314       0.095975      15.105203       0.978494      73.859081 0.10913183E+04  0.30792188E+05                                16.209520                           12.133958      -0.082357       1.889506                    0.994636      43.429314     117.065884       0.429074       0.505923      -1.063104      -0.040305       0.000030       0.000026       0.040305      -0.002518       0.001339      -0.002453      -0.146400       0.149866      -0.098232       0.046499       0.051733             23.059612      29.151374      -0.026915       0.024228      20.033867       0.168208      19.993596           0.000000
            4             Zn      12.847100       0.095671      15.105203       0.977995      73.987044 0.10934354E+04  0.30863152E+05                                16.220708                           12.140509      -0.075360       1.891494                    0.994636      43.426529     117.033543       0.429286       0.505489      -1.063461       0.040911      -0.000746       0.000158       0.040919       0.002590      -0.001060      -0.000169      -0.148687       0.152027      -0.099734       0.049029       0.050705             23.078453      29.211912       0.006148      -0.009624      20.048212      -0.132442      19.975235           0.000000
            5              H       6.919210      14.830815      10.947702       0.100737       1.859956 0.14978567E+02  0.16808790E+03                                 2.284001                            2.094163      -1.392441       2.169364                    0.996562       4.012023      11.136908       0.497116       1.097949      -0.753797       0.042454      -0.011145       0.020569       0.048472      -0.009673       0.001194      -0.002578       0.037282      -0.009925      -0.019651      -0.003126       0.022776              2.439603       2.842077      -0.191600       0.751717       1.709987      -0.109595       2.766745           0.000000
            6              H       6.918825      14.796288       8.509387       0.100650       1.940914 0.16104817E+02  0.18358948E+03                                 2.344877                            2.173588      -1.301062       2.215243                    0.996584       3.963762      11.002881       0.488410       1.100094      -0.755245       0.041905      -0.013866      -0.017133       0.047348      -0.011282      -0.000244       0.002290       0.039742       0.007117      -0.024211       0.002512       0.021700              2.443606       2.770176      -0.240558      -0.548950       1.760931       0.073744       2.799711           0.000000
            7              H       6.911700       0.592277       4.055138       0.101029       1.769283 0.14049170E+02  0.15549019E+03                                 2.223573                            2.037655      -1.348783       2.191975                    0.996144       3.990276      11.078249       0.499358       1.108260      -0.750409       0.043087       0.012664      -0.021616       0.049841       0.011255      -0.001417      -0.003406       0.037278      -0.009417      -0.020687      -0.002852       0.023539              2.379434       2.771374       0.215013      -0.747392       1.664963      -0.131696       2.701965           0.000000
            8              H       6.910544       0.624675       6.493149       0.100617       1.938550 0.16082582E+02  0.18323207E+03                                 2.340589                            2.170229      -1.303559       2.214012                    0.996400       3.961642      10.985918       0.489524       1.098213      -0.755736       0.041769       0.014407       0.017324       0.047459       0.011975       0.000123       0.002136       0.038687       0.006655      -0.024015       0.002348       0.021667              2.438238       2.755586       0.253388       0.544478       1.764031       0.080269       2.795097           0.000000
            9              H       6.918825       4.252716       0.369603       0.100461       1.858320 0.14997327E+02  0.16845104E+03                                 2.286107                            2.097997      -1.398799       2.166150                    0.996492       4.030950      11.216244       0.495472       1.100594      -0.752896       0.042968      -0.020163       0.011066       0.048736      -0.000846       0.009685      -0.002693       0.024433      -0.051279      -0.019791      -0.003385       0.023176              2.439762       2.836076      -0.742693       0.206966       2.766497      -0.125262       1.716712           0.000000
           10              H       6.917862       6.690575       0.405803       0.100615       1.937703 0.16065696E+02  0.18302101E+03                                 2.341433                            2.170187      -1.293212       2.218305                    0.996473       3.962012      10.992147       0.489078       1.099325      -0.755423       0.041965       0.017065       0.013673       0.047321       0.000223       0.011531       0.002116       0.016421      -0.062689      -0.024162       0.002357       0.021805              2.440466       2.763263       0.548605       0.242292       2.798543       0.074550       1.759592           0.000000
           11              H       6.917477      11.146801      14.630499       0.102184       1.770641 0.14082652E+02  0.15600142E+03                                 2.226975                            2.041874      -1.388570       2.175446                    0.996035       3.996295      11.111101       0.498032       1.110209      -0.749850       0.043314       0.021440      -0.010939       0.049553       0.001324      -0.009584      -0.002446       0.024736      -0.054249      -0.020540      -0.003198       0.023738              2.383217       2.783756       0.749741      -0.198090       2.705224      -0.118351       1.660671           0.000000
           12              H       6.916706       8.709094      14.594451       0.099790       1.937797 0.16069789E+02  0.18303376E+03                                 2.338455                            2.168049      -1.297093       2.215659                    0.996407       3.965355      10.991472       0.490259       1.096881      -0.756032       0.042259      -0.017392      -0.014199       0.047853      -0.000177      -0.011551       0.002194       0.016445      -0.062172      -0.024031       0.002275       0.021756              2.436641       2.758984      -0.543897      -0.243827       2.793930       0.075632       1.757009           0.000000
           13              H       2.715538       0.556838      10.944964       0.099974       1.778636 0.14132547E+02  0.15657234E+03                                 2.224920                            2.038514      -1.391558       2.170003                    0.996584       4.008536      11.117859       0.501387       1.102651      -0.751708      -0.042504       0.011521       0.020286       0.048486      -0.010056      -0.000991       0.003159       0.036436      -0.009084      -0.019769      -0.002675       0.022444              2.379564       2.772868      -0.209884      -0.741072       1.664729       0.132096       2.701096           0.000000
           14              H       2.718041       0.591213       8.507714       0.100194       1.943758 0.16126699E+02  0.18388922E+03                                 2.346475                            2.174450      -1.303555       2.213835                    0.996400       3.966538      11.009719       0.488552       1.099473      -0.755401      -0.041980       0.013465      -0.017475       0.047424      -0.011618       0.000142      -0.002244       0.039422       0.006205      -0.024087       0.002215       0.021873              2.445694       2.772629      -0.241405       0.549842       1.760338      -0.071951       2.804114           0.000000
           15              H       2.724203      14.797201       4.055899       0.100343       1.831032 0.14655325E+02  0.16364750E+03                                 2.263160                            2.072953      -1.389866       2.171129                    0.996633       4.003336      11.103352       0.498859       1.099549      -0.753147      -0.042195      -0.011256      -0.020445       0.048219       0.009631       0.001514       0.002544       0.036074      -0.009359      -0.019164      -0.003016       0.022180              2.420352       2.820665       0.199887       0.757006       1.694236       0.114354       2.746154           0.000000
           16              H       2.726514      14.762066       6.493453       0.100466       1.942936 0.16127735E+02  0.18389349E+03                                 2.345405                            2.174284      -1.305352       2.212988                    0.996529       3.964683      11.002294       0.488678       1.099234      -0.755485      -0.041757      -0.014399       0.017281       0.047430       0.011894      -0.000227      -0.002177       0.038648       0.006746      -0.023973       0.002372       0.021601              2.443691       2.760560       0.254602      -0.546898       1.768870      -0.082927       2.801643           0.000000
           17              H       2.717848      11.144823       0.374166       0.101028       1.783575 0.14191709E+02  0.15740636E+03                                 2.232694                            2.045962      -1.349163       2.190801                    0.996177       3.994997      11.089889       0.499260       1.106093      -0.751055      -0.042989       0.021088       0.009960       0.048907      -0.001030      -0.008549       0.002115       0.023811      -0.051086      -0.019106      -0.003256       0.022362              2.389308       2.791945      -0.751749      -0.191752       2.711224       0.112104       1.664754           0.000000
           18              H       2.720352       8.708029       0.410974       0.099769       1.940249 0.16092782E+02  0.18335889E+03                                 2.340263                            2.169414      -1.299860       2.214523                    0.996420       3.967678      10.999359       0.490174       1.096693      -0.756073      -0.042156      -0.017269       0.014276       0.047740       0.000211      -0.011373      -0.002253       0.016444      -0.062541      -0.024060       0.002341       0.021718              2.438918       2.760338       0.545231      -0.244271       2.797488      -0.076696       1.758928           0.000000
           19              H       2.716885       4.253933      14.635975       0.100190       1.815305 0.14535751E+02  0.16211125E+03                                 2.253208                            2.066384      -1.403421       2.163934                    0.996432       4.026780      11.190983       0.498557       1.101580      -0.752191      -0.042479      -0.020198      -0.010867       0.048275       0.000421       0.009547       0.002765       0.023774      -0.050281      -0.019497      -0.003131       0.022627              2.406731       2.798613       0.738411       0.214101       2.730543       0.134746       1.691036           0.000000
           20              H       2.719196       6.691335      14.598710       0.100985       1.935537 0.16042366E+02  0.18270503E+03                                 2.340951                            2.169586      -1.299466       2.216343                    0.996531       3.958340      10.983630       0.488773       1.100314      -0.755186      -0.041963       0.016904      -0.013801       0.047298      -0.000127       0.011461      -0.002130       0.015965      -0.062090      -0.023969       0.002497       0.021472              2.440146       2.762510      -0.548130       0.242770       2.799083      -0.073853       1.758844           0.000000
           21              H       8.477823      13.280916       0.532502       0.101643       1.809537 0.16035599E+02  0.18314502E+03                                 2.278058                            2.200082      -1.164250       2.281784                    0.996719       3.938539      11.049489       0.473775       1.131941      -0.747659      -0.014006      -0.029585       0.036865       0.049299      -0.004966      -0.009817      -0.010284      -0.017288       0.008162      -0.018852       0.003063       0.015789              2.367055       2.492255       0.417430      -0.316755       2.414372      -0.414039       2.194537           0.000000
           22              H       8.476475      13.509522      13.968864       0.100820       1.767330 0.15573139E+02  0.17661306E+03                                 2.243194                            2.168593      -1.138794       2.296253                    0.996105       3.914890      10.953864       0.476923       1.132430      -0.747382      -0.014207      -0.019758      -0.041404       0.048026      -0.005076       0.007991       0.011723      -0.009366       0.015432      -0.016928       0.001122       0.015806              2.326675       2.421953       0.292925       0.423214       2.130400       0.357024       2.427672           0.000000
           23              H       8.468580       1.670210       1.335590       0.100624       1.725226 0.15047648E+02  0.16932829E+03                                 2.208930                            2.131874      -1.133004       2.298020                    0.996365       3.912299      10.932039       0.480573       1.132624      -0.746764      -0.014189       0.044085       0.010027       0.047385      -0.004711       0.004119       0.010903      -0.015823      -0.006922      -0.013950      -0.001896       0.015845              2.293668       2.369857      -0.504071      -0.123673       2.627771       0.191916       1.883377           0.000000
           24              H       8.486488       0.019012       2.020649       0.098538       1.695067 0.14564544E+02  0.16278167E+03                                 2.180766                            2.091743      -1.210114       2.253712                    0.996946       3.988631      11.156966       0.486459       1.126552      -0.746752      -0.011251      -0.027189       0.037135       0.047380       0.007811       0.003741      -0.006150      -0.012495       0.039433      -0.017781       0.002232       0.015548              2.282418       2.396060       0.215200      -0.503397       1.889925      -0.337785       2.561268           0.000000
           25              H       8.477823       0.566877      13.022650       0.098222       1.590462 0.13396486E+02  0.14688364E+03                                 2.095770                            2.009183      -1.181974       2.264906                    0.997304       3.968299      11.056432       0.494361       1.130002      -0.744892      -0.011711      -0.012928      -0.042961       0.046368       0.004730      -0.001252      -0.000893      -0.008436       0.046768      -0.014153      -0.001559       0.015712              2.192110       2.281157       0.155425       0.512929       1.713899       0.213936       2.581273           0.000000
           26              H       8.475704       1.986274      14.107123       0.101584       1.704562 0.14767991E+02  0.16541659E+03                                 2.187973                            2.108499      -1.138536       2.291761                    0.997092       3.912218      10.909384       0.484386       1.128903      -0.747320      -0.013493       0.044976       0.000204       0.046957      -0.001340      -0.003198      -0.007103      -0.022443      -0.011725      -0.011606      -0.004138       0.015744              2.274641       2.346614      -0.519535      -0.041038       2.712108       0.015865       1.765200           0.000000
           27              H       1.160006       2.005134      14.142562       0.099251       1.597322 0.13499535E+02  0.14821727E+03                                 2.102788                            2.018926      -1.142741       2.287758                    0.996966       3.927452      10.930853       0.492689       1.132278      -0.744920       0.013110       0.044616       0.001681       0.046533       0.000776       0.003537      -0.006519      -0.022401      -0.013239      -0.011578      -0.003965       0.015543              2.195797       2.268685       0.527454       0.029851       2.620355       0.025706       1.698352           0.000000
           28              H       1.149992       0.605510      13.032993       0.097314       1.549245 0.12930635E+02  0.14068421E+03                                 2.064506                            1.976944      -1.181807       2.265164                    0.997085       3.973954      11.069844       0.496684       1.133444      -0.743494       0.011270      -0.013140      -0.042966       0.046322      -0.004704       0.001504      -0.000868      -0.008023       0.045866      -0.013861      -0.001581       0.015442              2.163079       2.247278      -0.119155      -0.518287       1.680681       0.181417       2.561279           0.000000
           29              H       1.161161      13.530208      13.936771       0.103730       1.837120 0.16475994E+02  0.18929333E+03                                 2.304490                            2.235607      -1.135648       2.301159                    0.996167       3.893793      10.926101       0.468654       1.137550      -0.747369       0.015258      -0.019964      -0.042399       0.049285       0.005008      -0.008022       0.011711      -0.009593       0.015623      -0.016929       0.001050       0.015879              2.380015       2.483155      -0.263779      -0.422366       2.149932       0.363852       2.506957           0.000000
           30              H       1.148644      13.270877       0.496302       0.098194       1.706080 0.14752113E+02  0.16525024E+03                                 2.188316                            2.105143      -1.159980       2.279451                    0.996842       3.952899      11.035403       0.485376       1.126524      -0.747462       0.012734      -0.029536       0.035488       0.047895       0.005013       0.009528      -0.009859      -0.018420       0.006832      -0.018728       0.003137       0.015590              2.282938       2.399506      -0.433143       0.323455       2.353617      -0.404352       2.095691           0.000000
           31              H       1.149222      -0.020686       2.019584       0.097011       1.588023 0.13375552E+02  0.14665111E+03                                 2.095732                            2.008787      -1.191128       2.260115                    0.997139       3.984311      11.114371       0.493793       1.131325      -0.744399       0.011363      -0.026402       0.036919       0.046789      -0.007940      -0.003603      -0.006161      -0.011719       0.039172      -0.017596       0.002167       0.015429              2.194169       2.305666      -0.244922       0.483552       1.836621      -0.347508       2.440221           0.000000
           32              H       1.159043       1.642832       1.365097       0.103765       1.798924 0.15998251E+02  0.18250898E+03                                 2.270913                            2.200998      -1.137968       2.299726                    0.996197       3.881223      10.862409       0.472820       1.135529      -0.747490       0.014724       0.044297       0.011276       0.048022       0.004800      -0.003883       0.011071      -0.015181      -0.004245      -0.013759      -0.001941       0.015700              2.345899       2.424229       0.484582       0.117527       2.677677       0.219169       1.935791           0.000000
           33              H      16.548565      14.830663      10.947093       0.100773       1.863288 0.15015938E+02  0.16861187E+03                                 2.286712                            2.096806      -1.393442       2.168833                    0.996565       4.014757      11.147868       0.496793       1.097982      -0.753793       0.042523      -0.011102       0.020426       0.048463      -0.009831       0.001157      -0.002625       0.037386      -0.009905      -0.019784      -0.003105       0.022889              2.442204       2.844820      -0.193107       0.751361       1.712451      -0.110799       2.769341           0.000000
           34              H      16.547795      14.795680       8.508626       0.100478       1.941919 0.16114184E+02  0.18371867E+03                                 2.345371                            2.173962      -1.299747       2.215696                    0.996589       3.965134      11.006518       0.488466       1.099833      -0.755307       0.041972      -0.013875      -0.017284       0.047465      -0.011286      -0.000230       0.002278       0.039685       0.006583      -0.024099       0.002336       0.021764              2.444201       2.770590      -0.241035      -0.549432       1.761433       0.074083       2.800581           0.000000
           35              H      16.539900       0.591365       4.054226       0.101596       1.765801 0.14018225E+02  0.15508185E+03                                 2.221945                            2.036444      -1.348602       2.192629                    0.996131       3.986577      11.070211       0.499062       1.109388      -0.750123       0.042922       0.012607      -0.021563       0.049661       0.011225      -0.001427      -0.003270       0.037477      -0.009366      -0.020721      -0.002873       0.023594              2.377613       2.769175       0.213628      -0.746773       1.663522      -0.130624       2.700143           0.000000
           36              H      16.539515       0.623762       6.492236       0.100567       1.940475 0.16102161E+02  0.18350696E+03                                 2.341929                            2.171374      -1.304093       2.213666                    0.996405       3.963242      10.991127       0.489465       1.098036      -0.755782       0.041797       0.014362       0.017271       0.047451       0.011963       0.000120       0.002144       0.038630       0.006671      -0.023989       0.002355       0.021634              2.439653       2.757859       0.253309       0.544925       1.764582       0.080181       2.796518           0.000000
           37              H      16.546254       4.252716       0.368690       0.100848       1.859049 0.15006073E+02  0.16857592E+03                                 2.287303                            2.099155      -1.401731       2.165363                    0.996540       4.028061      11.209541       0.495136       1.101167      -0.752789       0.042766      -0.020121       0.011119       0.048553      -0.000820       0.009688      -0.002653       0.024340      -0.051029      -0.019710      -0.003385       0.023095              2.441001       2.837542      -0.743102       0.205755       2.768006      -0.124023       1.717455           0.000000
           38              H      16.545291       6.690727       0.404434       0.100731       1.937445 0.16063018E+02  0.18298878E+03                                 2.341612                            2.170316      -1.295485       2.217490                    0.996492       3.961408      10.991581       0.488943       1.099639      -0.755345       0.041936       0.017100       0.013644       0.047299       0.000179       0.011522       0.002110       0.016477      -0.062596      -0.024129       0.002318       0.021811              2.440681       2.763562       0.548759       0.241953       2.798978       0.074380       1.759504           0.000000
           39              H      16.545099      11.146801      14.628826       0.102109       1.769048 0.14066684E+02  0.15577450E+03                                 2.225433                            2.040579      -1.353479       2.190841                    0.995819       3.993865      11.101202       0.498259       1.110060      -0.749903       0.043488       0.021445      -0.011009       0.049722       0.001349      -0.009770      -0.002463       0.024511      -0.054199      -0.020610      -0.003101       0.023712              2.381434       2.781391       0.748773      -0.198650       2.702905      -0.118750       1.660005           0.000000
           40              H      16.543943       8.709094      14.592930       0.099677       1.939148 0.16082804E+02  0.18321976E+03                                 2.339626                            2.168989      -1.299717       2.214635                    0.996409       3.966417      10.995682       0.490130       1.096943      -0.756018       0.042285      -0.017401      -0.013953       0.047807      -0.000194      -0.011620       0.002250       0.016452      -0.062357      -0.024128       0.002307       0.021821              2.437979       2.760205      -0.544530      -0.244363       2.795834       0.075864       1.757897           0.000000
           41              H      12.345085       0.557903      10.944660       0.100456       1.775663 0.14101260E+02  0.15614839E+03                                 2.222993                            2.036620      -1.392170       2.170001                    0.996609       4.005786      11.109623       0.501456       1.103046      -0.751597      -0.042206       0.011616       0.020300       0.048253      -0.010180      -0.001014       0.003137       0.036867      -0.009011      -0.020014      -0.002668       0.022682              2.377788       2.771048      -0.209579      -0.741761       1.662954       0.131725       2.699364           0.000000
           42              H      12.347204       0.591821       8.507409       0.100139       1.942410 0.16113773E+02  0.18370603E+03                                 2.345469                            2.173651      -1.303578       2.213955                    0.996419       3.965481      11.005915       0.488615       1.099546      -0.755384      -0.042003       0.013496      -0.017509       0.047465      -0.011568       0.000179      -0.002341       0.039475       0.006205      -0.024099       0.002224       0.021875              2.444565       2.770909      -0.241342       0.549231       1.759823      -0.071886       2.802963           0.000000
           43              H      12.352210      14.797657       4.055899       0.100137       1.836309 0.14708532E+02  0.16437325E+03                                 2.266833                            2.076300      -1.392729       2.169779                    0.996641       4.005046      11.108734       0.498657       1.099112      -0.753301      -0.042316      -0.011350      -0.020443       0.048346       0.009708       0.001498       0.002537       0.035995      -0.009411      -0.019156      -0.003033       0.022188              2.424035       2.825218       0.200035       0.757289       1.697205       0.114158       2.749682           0.000000
           44              H      12.354906      14.762522       6.493301       0.100146       1.945134 0.16149558E+02  0.18419843E+03                                 2.346839                            2.175485      -1.305345       2.212759                    0.996534       3.966866      11.008827       0.488650       1.098963      -0.755557      -0.041874      -0.014390       0.017289       0.047533       0.011900      -0.000256      -0.002207       0.038764       0.006848      -0.024045       0.002406       0.021639              2.445293       2.762552       0.254579      -0.547744       1.769678      -0.082891       2.803648           0.000000
           45              H      12.345856      11.145280       0.373710       0.101020       1.782395 0.14182058E+02  0.15728759E+03                                 2.232324                            2.045692      -1.350667       2.190265                    0.996104       3.996750      11.097801       0.499089       1.106554      -0.750905      -0.043059       0.021074       0.010009       0.048973      -0.001000      -0.008555       0.002136       0.023968      -0.051386      -0.019204      -0.003275       0.022479              2.389004       2.791458      -0.751877      -0.192636       2.711149       0.112946       1.664405           0.000000
           46              H      12.348166       8.708333       0.410518       0.099762       1.939314 0.16082741E+02  0.18321369E+03                                 2.339273                            2.168549      -1.298132       2.215255                    0.996433       3.967345      10.997080       0.490341       1.096503      -0.756115      -0.042173      -0.017292       0.014303       0.047771       0.000193      -0.011365      -0.002295       0.016542      -0.062678      -0.024101       0.002323       0.021777              2.437833       2.759052       0.544731      -0.244336       2.796139      -0.076725       1.758308           0.000000
           47              H      12.344123       4.254085      14.635975       0.100250       1.816636 0.14553932E+02  0.16235423E+03                                 2.254017                            2.067547      -1.401398       2.164923                    0.996425       4.025328      11.185966       0.498495       1.101443      -0.752263      -0.042539      -0.020250      -0.010869       0.048350       0.000458       0.009508       0.002693       0.023919      -0.050155      -0.019415      -0.003246       0.022661              2.407127       2.798725       0.737029       0.213307       2.730567       0.133990       1.692088           0.000000
           48              H      12.346626       6.691487      14.598558       0.100924       1.933427 0.16020093E+02  0.18238747E+03                                 2.339202                            2.168042      -1.297222       2.217385                    0.996509       3.956707      10.977073       0.488961       1.100276      -0.755195      -0.042067       0.016836      -0.013869       0.047386      -0.000129       0.011392      -0.002150       0.015804      -0.062161      -0.023963       0.002591       0.021372              2.438306       2.760292      -0.547678       0.242273       2.796970      -0.073796       1.757655           0.000000
           49              H      18.106600      13.267227       0.486872       0.101190       1.803566 0.15947882E+02  0.18189258E+03                                 2.270929                            2.191901      -1.166176       2.279560                    0.996816       3.944928      11.059597       0.475362       1.129718      -0.748031      -0.013521      -0.030243       0.036266       0.049119      -0.004916      -0.009967      -0.010088      -0.018352       0.007466      -0.019117       0.003234       0.015884              2.361221       2.486800       0.427400      -0.307684       2.430787      -0.411468       2.166077           0.000000
           50              H      18.104097      13.535531      13.928862       0.100837       1.768772 0.15589983E+02  0.17681892E+03                                 2.242298                            2.168051      -1.133826       2.297898                    0.996150       3.916626      10.952511       0.477637       1.130641      -0.747817      -0.014371      -0.019164      -0.041614       0.048016      -0.005220       0.007626       0.011666      -0.008818       0.017022      -0.016739       0.000959       0.015781              2.325239       2.418317       0.278660       0.430926       2.107495       0.346797       2.449905           0.000000
           51              H      18.096972       1.637509       1.370725       0.100890       1.731310 0.15128721E+02  0.17045947E+03                                 2.215012                            2.138612      -1.134501       2.298094                    0.996238       3.909238      10.928419       0.479506       1.133687      -0.746632      -0.014365       0.043913       0.010854       0.047460      -0.004898       0.004324       0.010969      -0.015263      -0.005927      -0.014163      -0.001506       0.015668              2.299031       2.375975      -0.498878      -0.137893       2.618401       0.209023       1.902718           0.000000
           52              H      18.113918      -0.028899       2.018367       0.098212       1.708107 0.14719695E+02  0.16488620E+03                                 2.189845                            2.101543      -1.197166       2.258901                    0.996974       3.988146      11.153594       0.485972       1.125147      -0.747283      -0.011325      -0.028227       0.036981       0.047881       0.008307       0.003858      -0.006612      -0.012250       0.037574      -0.017972       0.002621       0.015351              2.290770       2.406447       0.223256      -0.498800       1.912307      -0.347577       2.553556           0.000000
           53              H      18.106023       0.614028      13.033905       0.099399       1.594707 0.13449862E+02  0.14759589E+03                                 2.099964                            2.013885      -1.191763       2.262596                    0.997214       3.957333      11.025827       0.493591       1.130792      -0.744862      -0.011776      -0.011542      -0.043162       0.046205       0.004368      -0.001309      -0.001424      -0.007935       0.045971      -0.013576      -0.001955       0.015531              2.195672       2.282962       0.146970       0.513753       1.711545       0.199303       2.592508           0.000000
           54              H      18.104290       2.008633      14.150167       0.101364       1.688014 0.14571169E+02  0.16269452E+03                                 2.173782                            2.094043      -1.137727       2.292060                    0.997058       3.908401      10.887803       0.486093       1.128516      -0.747251      -0.013365       0.045373       0.001218       0.047316      -0.000965      -0.003288      -0.006686      -0.022173      -0.011530      -0.011405      -0.003935       0.015340              2.261005       2.333179      -0.517893      -0.051955       2.697697       0.034691       1.752140           0.000000
           55              H      10.788783       1.982319      14.098149       0.099122       1.614057 0.13689296E+02  0.15078428E+03                                 2.116490                            2.032627      -1.144696       2.287080                    0.997017       3.931202      10.948942       0.491321       1.131790      -0.745207       0.013090       0.044665       0.000680       0.046549       0.001179       0.003337      -0.007142      -0.021995      -0.013200      -0.011526      -0.004206       0.015731              2.209243       2.281818       0.529602       0.019228       2.634169       0.008358       1.711742           0.000000
           56              H      10.777229       0.557142      13.021433       0.096590       1.558719 0.13030673E+02  0.14205480E+03                                 2.073641                            1.985133      -1.191824       2.260284                    0.997164       3.984305      11.111958       0.495420       1.134080      -0.743344       0.011114      -0.014385      -0.042743       0.046448      -0.004786       0.001702      -0.000275      -0.008328       0.045967      -0.014075      -0.001372       0.015447              2.173236       2.259378      -0.127624      -0.519941       1.692749       0.196743       2.567580           0.000000
           57              H      10.789168      13.503742      13.977534       0.103493       1.836369 0.16463807E+02  0.18911115E+03                                 2.303192                            2.234162      -1.124757       2.304737                    0.996191       3.895009      10.926942       0.469017       1.136921      -0.747500       0.015219      -0.020889      -0.042080       0.049383       0.004918      -0.008345       0.011780      -0.009843       0.014490      -0.017132       0.001206       0.015927              2.379144       2.484294      -0.277724      -0.413709       2.171316       0.373195       2.481823           0.000000
           58              H      10.777422      13.285174       0.542389       0.099011       1.717182 0.14891503E+02  0.16721558E+03                                 2.200701                            2.117829      -1.157890       2.281791                    0.996746       3.948947      11.040138       0.482940       1.129469      -0.746923       0.013088      -0.028591       0.036017       0.047811       0.005028       0.009375      -0.009968      -0.017681       0.007272      -0.018480       0.003001       0.015480              2.294896       2.411515      -0.426187       0.332966       2.344706      -0.407084       2.128466           0.000000
           59              H      10.778192       0.028747       2.021409       0.097403       1.573847 0.13221162E+02  0.14457749E+03                                 2.084416                            1.997921      -1.195092       2.258800                    0.997190       3.980595      11.099251       0.494717       1.132188      -0.744055       0.011348      -0.025396       0.037391       0.046603      -0.007631      -0.003518      -0.005643      -0.011600       0.040958      -0.017461       0.001859       0.015602              2.182432       2.292407      -0.236524       0.484370       1.813553      -0.337124       2.441337           0.000000
           60              H      10.787050       1.676446       1.328441       0.103453       1.791471 0.15903658E+02  0.18118454E+03                                 2.264987                            2.194575      -1.133167       2.301547                    0.996264       3.880248      10.856928       0.473421       1.135625      -0.747377       0.014632       0.044475       0.010523       0.047988       0.004415      -0.003838       0.010842      -0.016074      -0.004739      -0.013499      -0.002282       0.015782              2.340655       2.417712       0.488816       0.103039       2.687189       0.200608       1.917065           0.000000
           61              C       4.816411       0.089587      12.681946       0.601224      27.490958 0.25960136E+03  0.54293734E+04                                 8.521523                            5.743699      -0.080148       2.035796                    0.999002      22.427229      63.224630       0.614548       0.476549      -1.016729      -0.000651       0.000173       0.067433       0.067436      -0.006248       0.000052      -0.000298      -0.166466      -0.186955      -0.062319      -0.052308       0.114627             12.089136      10.183920      -0.054943      -0.006951       4.841223       0.024020      21.242265           0.000000
           62              C       4.816988       0.088370      11.164444      -0.033840      45.386235 0.47108835E+03  0.11221642E+05                                11.125518                            7.212367      -0.098915       1.962010                    0.998947      28.097950      79.487081       0.620966       0.414080      -1.073121      -0.000878       0.000883      -0.046218       0.046235       0.010687       0.000650       0.000555      -0.036790      -0.015921      -0.018638      -0.005306       0.023944             16.957504      11.348651      -1.038736      -0.002647       6.024137       0.030703      33.499724           0.000000
           63              C       4.818336       0.088370       8.267243       0.069267      47.477617 0.46119554E+03  0.10972897E+05                                11.674905                            7.253209      -0.260328       1.915178                    0.998820      27.746632      79.507625       0.601815       0.427766      -1.060063      -0.000013       0.000102       0.001868       0.001871       0.016133      -0.000309      -0.000473      -0.021592       0.074360      -0.031806       0.007001       0.024805             19.622818      11.505913      -0.986734      -0.000478       6.535027       0.007219      40.827515           0.000000
           64              C       4.817181       0.090652       2.319981       0.601601      27.499353 0.25907622E+03  0.54163260E+04                                 8.524525                            5.739437      -0.070639       2.039135                    0.999055      22.418015      63.212444       0.614450       0.476807      -1.016465      -0.000941       0.000077      -0.066950       0.066957       0.006448       0.000337       0.000605      -0.165272      -0.186015      -0.062017      -0.051875       0.113892             12.090240      10.262100       0.060866      -0.003700       4.834519      -0.028074      21.174099           0.000000
           65              C       4.817951       0.089283       3.837483      -0.035154      45.389361 0.47174501E+03  0.11241776E+05                                11.126715                            7.219098      -0.097821       1.962266                    0.998875      28.116304      79.568259       0.620424       0.414276      -1.072939      -0.000763      -0.000714       0.045710       0.045722      -0.011029       0.000265      -0.000766      -0.035695      -0.015958      -0.018321      -0.005342       0.023662             16.940360      11.341818       1.109430      -0.003450       6.047279      -0.040284      33.431985           0.000000
           66              C       4.818529       0.088370       6.734684       0.069774      47.498657 0.46141104E+03  0.10978980E+05                                11.677308                            7.254140      -0.254947       1.916813                    0.998750      27.752377      79.519813       0.601890       0.427676      -1.060150      -0.000246      -0.000319      -0.002840       0.002868      -0.015955      -0.000227       0.000095      -0.019526       0.075375      -0.031268       0.006141       0.025127             19.628299      11.476411       1.055865      -0.007690       6.565720      -0.012467      40.842766           0.000000
           67              C       4.817374       2.518776      15.107941       0.603331      27.473818 0.25951297E+03  0.54281088E+04                                 8.525163                            5.746605      -0.089709       2.033029                    0.998890      22.428700      63.272001       0.613651       0.477194      -1.016190       0.000114      -0.067694      -0.000252       0.067694      -0.000002       0.005870       0.000018       0.007836       0.345317      -0.061471      -0.053839       0.115310             12.102110      10.157411      -0.000281       0.054664      21.299797       0.007247       4.849122           0.000000
           68              C       4.817759       4.035973      15.108245      -0.034754      45.482084 0.47152008E+03  0.11235438E+05                                11.143080                            7.215926      -0.097050       1.962535                    0.998966      28.118952      79.580670       0.620728       0.414110      -1.073012       0.000349       0.047228       0.000170       0.047230       0.000450      -0.011005       0.000509      -0.008356       0.067770      -0.018454      -0.007093       0.025547             17.008410      11.351453      -0.002348       1.051551      33.630273       0.007312       6.043504           0.000000
           69              C       4.818529       6.933174      15.107485       0.070816      47.476186 0.46113399E+03  0.10970774E+05                                11.675513                            7.252044      -0.253940       1.917241                    0.998760      27.740747      79.481454       0.601965       0.427686      -1.060141      -0.000316      -0.002560      -0.000145       0.002584       0.000471      -0.015828      -0.000603      -0.048343      -0.007029      -0.031572       0.006199       0.025373             19.640116      11.492033      -0.000641       0.998500      40.884144       0.001729       6.544172           0.000000
           70              C       4.816796      12.880893      15.107180       0.601352      27.551090 0.25902909E+03  0.54163379E+04                                 8.538951                            5.741331      -0.063829       2.041046                    0.999035      22.440838      63.330109       0.613820       0.477208      -1.016018      -0.000038       0.066855       0.000533       0.066857      -0.000542      -0.005115      -0.000143       0.011915       0.344058      -0.063326      -0.051518       0.114843             12.116526      10.340159      -0.004727      -0.057319      21.171615      -0.010518       4.837803           0.000000
           71              C       4.817566      11.363543      15.107332      -0.034773      45.368997 0.47146002E+03  0.11233262E+05                                11.120632                            7.214911      -0.089533       1.964749                    0.998921      28.115835      79.560256       0.620864       0.414046      -1.073091      -0.000553      -0.046164       0.000293       0.046168       0.000308       0.011585      -0.001069      -0.008989       0.062921      -0.018419      -0.005993       0.024412             16.930548      11.386940      -0.000008      -1.057622      33.386567      -0.015930       6.018136           0.000000
           72              C       4.818529       8.466190      15.107485       0.069955      47.603520 0.46206642E+03  0.10999603E+05                                11.701155                            7.263179      -0.259516       1.915303                    0.998766      27.764250      79.598648       0.600971       0.428135      -1.059758      -0.000433       0.003785       0.000554       0.003850      -0.000086       0.015868      -0.000172      -0.047612      -0.010581      -0.031156       0.005585       0.025572             19.693002      11.525287       0.005987      -1.008511      40.993968      -0.005052       6.559750           0.000000
           73              C       8.854863      13.934489      14.924965      -0.090408      29.743589 0.45479918E+03  0.10799883E+05                                 8.322481                            6.998357      -0.073666       1.968742                    0.998587      28.962148      83.335577       0.638709       0.403835      -1.073749       0.035861       0.079401       0.010155       0.087713      -0.020936      -0.002096       0.011728      -0.079726      -0.080883      -0.031732      -0.028398       0.060130             10.218378      15.532953       0.720889       0.110318       8.810733       0.257056       6.311448          -0.000001
           74              C       8.854478       0.639276       1.174212      -0.090413      29.801406 0.45680808E+03  0.10857869E+05                                 8.352110                            7.033185      -0.087526       1.964937                    0.998448      28.940291      83.270125       0.634591       0.406071      -1.072434       0.034941      -0.029602      -0.073150       0.086302       0.005015       0.018701       0.036179      -0.007412       0.128626      -0.036185      -0.027671       0.063856             10.235280      15.454936      -0.245955      -0.672801       6.720515       0.713923       8.530388          -0.000001
           75              C       8.853900       0.945910      13.997915      -0.089750      29.589960 0.45536473E+03  0.10814361E+05                                 8.325879                            7.037237      -0.104622       1.961464                    0.998250      28.868469      83.012069       0.632395       0.407827      -1.071341       0.034198      -0.046222       0.060462       0.083436       0.008633      -0.013162      -0.052370      -0.020940       0.073867      -0.042718      -0.025397       0.068115             10.154887      15.236822      -0.271187       0.395031       7.297648      -0.924732       7.930191          -0.000001
           76              C       0.778151       0.968269      14.015863      -0.089916      30.012041 0.46171670E+03  0.11000196E+05                                 8.415621                            7.096734      -0.109875       1.958293                    0.998251      28.936729      83.265391       0.628505       0.409047      -1.070839      -0.034970      -0.048314       0.060711       0.085106      -0.009536       0.014054      -0.051042      -0.025779       0.066856      -0.040222      -0.026995       0.067217             10.300964      15.504080       0.393860      -0.519405       7.413551      -0.980761       7.985260          -0.000001
           77              C       0.777381      13.938596      14.897891      -0.089630      29.641860 0.45338668E+03  0.10757470E+05                                 8.306095                            6.990247      -0.067275       1.971451                    0.998621      28.918511      83.163061       0.638730       0.404155      -1.073587      -0.035047       0.077706       0.011672       0.086039       0.018977       0.002057       0.013767      -0.080299      -0.082619      -0.031279      -0.029092       0.060371             10.189918      15.497382      -0.668460      -0.033711       8.749740       0.293833       6.322632          -0.000000
           78              C       0.777381       0.613419       1.185467      -0.089125      29.577663 0.45388605E+03  0.10770219E+05                                 8.308036                            7.009424      -0.080298       1.968536                    0.998441      28.863266      82.955745       0.635886       0.405928      -1.072618      -0.035106      -0.029244      -0.071535       0.084882      -0.004273      -0.017851       0.035258      -0.004802       0.136288      -0.036865      -0.027550       0.064415             10.161637      15.368128       0.145681       0.534349       6.659630       0.675703       8.457153          -0.000000
           79              C       5.992784      15.042082      10.428280      -0.094017      42.756162 0.49622068E+03  0.12037317E+05                                10.613264                            7.388330      -0.022272       1.946275                    0.999492      30.480580      88.505485       0.612072       0.412524      -1.068562      -0.035224       0.005871      -0.019081       0.040488      -0.004159       0.021233      -0.004185       0.010599      -0.067594      -0.031969       0.004673       0.027296             14.704805      11.360618      -1.114971      -0.285264       5.719168       0.185432      27.034629           0.000000
           80              C       5.992207      15.033412       9.013598      -0.140251      44.346019 0.51229587E+03  0.12534552E+05                                10.879076                            7.503122       0.015588       1.957522                    0.999766      31.063014      90.770429       0.607468       0.412092      -1.068174      -0.024545       0.003529       0.022699       0.033618      -0.010063      -0.027752       0.005030       0.028384      -0.041065      -0.029073      -0.010055       0.039129             15.369126      11.227895      -1.172340       1.687138       5.893543      -0.346240      28.985940          -0.000000
           81              C       5.989126       0.364279       4.573951      -0.092961      42.961299 0.49831665E+03  0.12100135E+05                                10.655862                            7.411190      -0.010920       1.949814                    0.999479      30.476841      88.520028       0.610267       0.413335      -1.068106      -0.034176      -0.006137       0.018249       0.039226       0.006067      -0.021801      -0.006389       0.012540      -0.064154      -0.031561       0.002064       0.029497             14.781623      11.395920       1.217906       0.243120       5.769429       0.126777      27.179519           0.000000
           82              C       5.988163       0.372341       5.988633      -0.140722      44.309839 0.51179600E+03  0.12518358E+05                                10.870114                            7.497309       0.005661       1.954818                    0.999778      31.052131      90.702765       0.608010       0.411856      -1.068405      -0.024381      -0.003032      -0.022579       0.033368       0.010242       0.027896       0.004856       0.027258      -0.041245      -0.029384      -0.009528       0.038912             15.357616      11.187432       1.248439      -1.698943       5.922839      -0.406531      28.962577          -0.000000
           83              C       5.992784       4.772138       0.156663      -0.094909      42.903427 0.49812683E+03  0.12097647E+05                                10.644163                            7.406940      -0.033708       1.942317                    0.999495      30.539501      88.788256       0.610627       0.413018      -1.068022      -0.034539       0.019145      -0.006193       0.039973      -0.021188       0.004717      -0.004634       0.039156       0.019678      -0.032273       0.004865       0.027408             14.758672      11.365496       0.312330       1.140817      27.163362       0.162026       5.747156          -0.000000
           84              C       5.991821       6.186820       0.165637      -0.140247      44.317155 0.51176437E+03  0.12518035E+05                                10.875182                            7.499007       0.011629       1.956883                    0.999759      31.045486      90.700255       0.607675       0.412068      -1.068212      -0.023830      -0.022757      -0.002943       0.033082       0.028267       0.009660       0.005050       0.033968      -0.018459      -0.029907      -0.008793       0.038700             15.373345      11.208766      -1.671352       1.185112      29.010643      -0.362607       5.900625          -0.000000
           85              C       5.992014      10.627531      14.846025      -0.094508      43.030881 0.49902249E+03  0.12122530E+05                                10.670885                            7.418827      -0.015174       1.948949                    0.999503      30.491761      88.605651       0.609609       0.413601      -1.067849      -0.035117      -0.017843       0.006598       0.039939       0.021811      -0.004624      -0.005446       0.039729       0.014148      -0.032127       0.003261       0.028867             14.811480      11.461946      -0.228809      -1.151666      27.226513       0.152552       5.745981          -0.000000
           86              C       5.991244       9.212697      14.836747      -0.139572      44.282514 0.51123592E+03  0.12500375E+05                                10.863341                            7.491054       0.008844       1.955897                    0.999781      31.034883      90.616470       0.608567       0.411619      -1.068632      -0.023448       0.023067       0.002440       0.032983      -0.028111      -0.009482       0.004915       0.034317      -0.024805      -0.028807      -0.010649       0.039456             15.354998      11.216077       1.712082      -1.194303      28.954649      -0.368061       5.894268          -0.000000
           87              C       3.642155       0.344811      10.427063      -0.094750      43.036287 0.49923719E+03  0.12129109E+05                                10.670929                            7.420811      -0.025928       1.945094                    0.999496      30.512877      88.673423       0.609477       0.413644      -1.067816       0.032893      -0.005529      -0.018871       0.038323      -0.005236      -0.022566       0.005571       0.009477      -0.067516      -0.033129       0.004446       0.028683             14.804667      11.419073      -1.149498       0.294491       5.752138      -0.119230      27.242791          -0.000000
           88              C       3.644081       0.353480       9.012533      -0.139133      44.246232 0.51080727E+03  0.12488943E+05                                10.861535                            7.491128       0.017581       1.958590                    0.999780      31.024681      90.622759       0.608091       0.411973      -1.068260       0.024520      -0.003130       0.022806       0.033633      -0.010935       0.027564      -0.005196       0.029804      -0.042898      -0.029160      -0.010798       0.039958             15.344196      11.219572      -1.176461      -1.678503       5.884603       0.381563      28.928413          -0.000000
           89              C       3.647162      15.023982       4.574407      -0.092815      42.697792 0.49515251E+03  0.12003406E+05                                10.604294                            7.381140      -0.012245       1.950083                    0.999485      30.424030      88.275098       0.612352       0.412609      -1.068643       0.033770       0.007562       0.019043       0.039500       0.004245       0.022038       0.003937       0.011016      -0.066179      -0.032145       0.004260       0.027885             14.692652      11.339562       1.186791      -0.253352       5.741313      -0.206147      26.997082          -0.000000
           90              C       3.648703      15.014704       5.988937      -0.140955      44.270786 0.51145939E+03  0.12507274E+05                                10.860781                            7.492579       0.012648       1.957014                    0.999792      31.045657      90.654740       0.608516       0.411607      -1.068634       0.024062       0.003249      -0.022683       0.033227       0.010175      -0.028081      -0.005806       0.027929      -0.041110      -0.029405      -0.010059       0.039464             15.339191      11.173436       1.243868       1.691817       5.918675       0.356771      28.925462          -0.000000
           91              C       3.643696      10.626466       0.158944      -0.094114      42.947177 0.49790864E+03  0.12087706E+05                                10.652512                            7.407384      -0.010984       1.950182                    0.999464      30.471645      88.494606       0.610521       0.413249      -1.068166       0.033313      -0.018030      -0.006919       0.038506      -0.022410      -0.004038       0.003894       0.039864       0.016322      -0.032807       0.004324       0.028483             14.780053      11.437278       0.239470      -1.139245      27.165511      -0.184539       5.737370          -0.000000
           92              C       3.645622       9.212089       0.168375      -0.139907      44.256064 0.51081784E+03  0.12487626E+05                                10.858997                            7.488164       0.012537       1.957089                    0.999778      31.025763      90.581344       0.608662       0.411638      -1.068617       0.023334       0.022850      -0.003115       0.032807       0.028367      -0.009554      -0.005155       0.034249      -0.023250      -0.029263      -0.010241       0.039504             15.347414      11.208863      -1.706975      -1.192522      28.940598       0.348875       5.892781          -0.000000
           93              C       3.643118       4.772746      14.849067      -0.094659      43.051893 0.49970055E+03  0.12145290E+05                                10.674082                            7.423660      -0.033543       1.942218                    0.999496      30.554914      88.863943       0.609327       0.413578      -1.067673       0.034013       0.018973       0.006185       0.039435       0.021168       0.004390       0.005827       0.039450       0.022578      -0.033021       0.005782       0.027239             14.810163      11.398056      -0.317161       1.157178      27.268338      -0.142230       5.764096           0.000000
           94              C       3.645044       6.187276      14.839332      -0.140961      44.342282 0.51203852E+03  0.12526467E+05                                10.877756                            7.500115       0.012259       1.956846                    0.999766      31.057602      90.743045       0.607737       0.411969      -1.068272       0.024156      -0.022939       0.002890       0.033437      -0.028551       0.009267      -0.004691       0.034583      -0.017218      -0.030519      -0.008155       0.038673             15.379054      11.214967       1.671549       1.188305      29.019748       0.371754       5.902446          -0.000000
           95              C      14.445959       0.089891      12.681490       0.601412      27.498963 0.25969614E+03  0.54319297E+04                                 8.523394                            5.744864      -0.080714       2.035438                    0.999000      22.432168      63.244881       0.614458       0.476568      -1.016704      -0.000129       0.000333       0.067617       0.067618      -0.006237      -0.000271      -0.000411      -0.166406      -0.186899      -0.062309      -0.052278       0.114587             12.092155      10.186353      -0.056153      -0.007144       4.842320       0.024537      21.247791           0.000000
           96              C      14.446536       0.088674      11.163836      -0.034484      45.436713 0.47162851E+03  0.11238299E+05                                11.135293                            7.217665      -0.101163       1.961203                    0.998929      28.114650      79.560958       0.620556       0.414214      -1.072980      -0.000488       0.000692      -0.045965       0.045973       0.010670       0.000128       0.000382      -0.037395      -0.015885      -0.018880      -0.005301       0.024181             16.974864      11.357911      -1.041452      -0.003245       6.029792       0.032242      33.536890           0.000000
           97              C      14.447499       0.088370       8.266787       0.069284      47.460745 0.46108672E+03  0.10969500E+05                                11.671977                            7.252094      -0.261153       1.915006                    0.998818      27.741914      79.487385       0.601903       0.427736      -1.060098       0.000215       0.000350       0.002077       0.002117       0.015984      -0.000457      -0.000310      -0.022077       0.074092      -0.031775       0.007063       0.024712             19.617321      11.502496      -0.987802       0.001131       6.534161       0.009253      40.815306           0.000000
           98              C      14.444996       0.090652       2.319525       0.600404      27.528460 0.25938614E+03  0.54242474E+04                                 8.528884                            5.741903      -0.068644       2.039525                    0.999060      22.431549      63.252206       0.614493       0.476646      -1.016584      -0.000856      -0.000084      -0.066636       0.066641       0.006266       0.000091       0.000790      -0.165814      -0.186646      -0.062219      -0.052035       0.114255             12.097149      10.267012       0.060522      -0.001185       4.836557      -0.028912      21.187879           0.000000
           99              C      14.445959       0.089283       3.837027      -0.035142      45.393777 0.47183439E+03  0.11244475E+05                                11.127306                            7.219759      -0.098729       1.961928                    0.998868      28.119240      79.579427       0.620397       0.414273      -1.072937      -0.000503      -0.000784       0.045412       0.045422      -0.011065       0.000217      -0.000661      -0.036229      -0.016790      -0.018428      -0.005613       0.024041             16.940649      11.344271       1.108037      -0.007412       6.046776      -0.042945      33.430900           0.000000
          100              C      14.447307       0.088218       6.734075       0.069565      47.512415 0.46155554E+03  0.10983375E+05                                11.679979                            7.255604      -0.254756       1.916786                    0.998752      27.757018      79.538886       0.601783       0.427715      -1.060117      -0.000337      -0.000420      -0.002583       0.002638      -0.016121      -0.000458       0.000165      -0.019784       0.076980      -0.031746       0.006077       0.025669             19.633241      11.480632       1.054895      -0.008613       6.566470      -0.011310      40.852621           0.000000
          101              C      14.444611       2.518928      15.107485       0.602433      27.497639 0.25976142E+03  0.54348261E+04                                 8.531097                            5.750137      -0.091444       2.032292                    0.998882      22.441529      63.325451       0.613313       0.477324      -1.016079       0.000302      -0.067770      -0.000611       0.067774      -0.000001       0.005366       0.000071       0.007733       0.345989      -0.061531      -0.053969       0.115500             12.111400      10.164399       0.000441       0.053318      21.317683       0.006093       4.852117           0.000000
          102              C      14.444996       4.036126      15.107637      -0.033956      45.438292 0.47102182E+03  0.11220672E+05                                11.136990                            7.212628      -0.096685       1.962889                    0.998965      28.102205      79.524693       0.620799       0.414169      -1.072967      -0.000090       0.047332       0.000217       0.047332       0.000102      -0.010915       0.000539      -0.008800       0.067260      -0.018525      -0.006813       0.025338             16.997679      11.346325      -0.003041       1.048909      33.607087       0.005445       6.039624           0.000000
          103              C      14.445959       6.933326      15.106724       0.070382      47.472204 0.46115688E+03  0.10971040E+05                                11.673198                            7.251146      -0.253490       1.917334                    0.998772      27.741627      79.473158       0.602159       0.427559      -1.060260      -0.000637      -0.002400      -0.000466       0.002527       0.000854      -0.015847      -0.000284      -0.048042      -0.006840      -0.031488       0.006297       0.025190             19.635020      11.490120      -0.001000       0.996798      40.872694      -0.000257       6.542247           0.000000
          104              C      14.444803      12.881045      15.106420       0.601459      27.538721 0.25889509E+03  0.54128607E+04                                 8.536918                            5.740139      -0.064734       2.040944                    0.999045      22.434158      63.308271       0.613834       0.477257      -1.015987      -0.000138       0.066816       0.000458       0.066818      -0.000617      -0.005210      -0.000257       0.011781       0.344380      -0.063321      -0.051636       0.114957             12.113202      10.338329      -0.001850      -0.059371      21.164521      -0.008941       4.836756           0.000000
          105              C      14.445381      11.363695      15.106572      -0.034713      45.363505 0.47138517E+03  0.11231280E+05                                11.120885                            7.215116      -0.090465       1.964564                    0.998937      28.113204      79.557833       0.620741       0.414135      -1.073009      -0.000420      -0.046130       0.000194       0.046133       0.000011       0.011366      -0.001176      -0.009331       0.062229      -0.018351      -0.005739       0.024091             16.930489      11.386835      -0.002218      -1.060019      33.385674      -0.012891       6.018958           0.000000
          106              C      14.446151       8.466342      15.106724       0.070136      47.584639 0.46189952E+03  0.10994317E+05                                11.697068                            7.261178      -0.257416       1.915946                    0.998776      27.758833      79.570828       0.601156       0.428053      -1.059839      -0.000190       0.003770       0.000255       0.003783       0.000117       0.015532      -0.000329      -0.047232      -0.010196      -0.030741       0.005422       0.025319             19.684735      11.521260       0.006021      -1.009832      40.974840      -0.007091       6.558106           0.000000
          107              C      18.483063      13.939052      14.894088      -0.090282      29.715965 0.45430936E+03  0.10784656E+05                                 8.317121                            6.994761      -0.067277       1.971128                    0.998570      28.938285      83.235656       0.638890       0.403855      -1.073805       0.035846       0.078802       0.012087       0.087411      -0.020724      -0.002176       0.013429      -0.077993      -0.079656      -0.031357      -0.028215       0.059572             10.210350      15.513782       0.719815       0.121653       8.790388       0.300384       6.326879          -0.000000
          108              C      18.482485       0.610225       1.186380      -0.090208      29.797233 0.45671306E+03  0.10855127E+05                                 8.348473                            7.029779      -0.088969       1.964384                    0.998446      28.947309      83.290499       0.635102       0.405762      -1.072630       0.034922      -0.028791      -0.073903       0.086661       0.005226       0.018768       0.034174      -0.007030       0.132007      -0.034960      -0.028294       0.063254             10.231220      15.455091      -0.234549      -0.680463       6.672617       0.682198       8.565951          -0.000001
          109              C      18.482100       0.970854      14.017536      -0.090556      29.649546 0.45652635E+03  0.10848723E+05                                 8.335913                            7.045505      -0.111731       1.958382                    0.998130      28.907217      83.146140       0.632126       0.407746      -1.071407       0.034955      -0.047712       0.060558       0.084649       0.009047      -0.013118      -0.053786      -0.023689       0.065309      -0.043520      -0.025379       0.068899             10.168106      15.257490      -0.280707       0.386861       7.358420      -0.936045       7.888408          -0.000001
          110              C      10.406351       0.943020      13.995786      -0.088712      29.938228 0.46030835E+03  0.10958542E+05                                 8.400910                            7.084606      -0.097870       1.962626                    0.998308      28.901815      83.140937       0.629199       0.408897      -1.070910      -0.034835      -0.046973       0.060907       0.084437      -0.009365       0.014318      -0.049935      -0.022794       0.071717      -0.039894      -0.026433       0.066327             10.280484      15.464627       0.381617      -0.534209       7.346206      -0.966277       8.030620          -0.000001
          111              C      10.405581      13.934185      14.929071      -0.090174      29.648137 0.45333505E+03  0.10755389E+05                                 8.303700                            6.986599      -0.067237       1.971423                    0.998618      28.918941      83.147125       0.639375       0.403779      -1.073891      -0.035416       0.078382       0.009522       0.086537       0.019566       0.000902       0.012340      -0.081513      -0.083299      -0.032457      -0.028326       0.060784             10.188837      15.499270      -0.677927      -0.020212       8.766287       0.247821       6.300955          -0.000000
          112              C      10.405966       0.642927       1.172843      -0.089920      29.632603 0.45506864E+03  0.10805775E+05                                 8.322377                            7.022308      -0.083939       1.966824                    0.998433      28.892736      83.080997       0.634765       0.406363      -1.072284      -0.035560      -0.029536      -0.070938       0.084670      -0.003773      -0.016877       0.037209      -0.005282       0.132830      -0.037897      -0.026700       0.064597             10.179528      15.394352       0.157294       0.519172       6.715184       0.708805       8.429048          -0.000000
          113              C      15.622140      15.042082      10.427672      -0.093874      42.734894 0.49593150E+03  0.12028755E+05                                10.609925                            7.386155      -0.022253       1.946331                    0.999493      30.474715      88.487712       0.612154       0.412521      -1.068546      -0.035504       0.005979      -0.019250       0.040827      -0.004534       0.021077      -0.004372       0.010036      -0.067116      -0.031781       0.004623       0.027157             14.699209      11.355878      -1.117196      -0.287652       5.718575       0.185862      27.023173          -0.000000
          114              C      15.621369      15.033260       9.012990      -0.140198      44.337990 0.51219608E+03  0.12531445E+05                                10.877762                            7.502333       0.015937       1.957694                    0.999770      31.060170      90.758399       0.607510       0.412086      -1.068183      -0.024340       0.003457       0.022778       0.033514      -0.010292      -0.027697       0.004973       0.028827      -0.040872      -0.028941      -0.010359       0.039301             15.366629      11.225717      -1.173747       1.683726       5.893456      -0.344813      28.980714          -0.000000
          115              C      15.617518       0.363823       4.573191      -0.093892      43.002630 0.49890663E+03  0.12118192E+05                                10.662800                            7.415745      -0.011622       1.949443                    0.999488      30.495024      88.589992       0.610051       0.413353      -1.068081      -0.034628      -0.006230       0.018100       0.039567       0.005724      -0.021943      -0.006405       0.012581      -0.065038      -0.031911       0.002404       0.029507             14.793095      11.403861       1.215304       0.239845       5.771361       0.126788      27.204064          -0.000000
          116              C      15.616748       0.371732       5.987873      -0.140130      44.274180 0.51125999E+03  0.12501638E+05                                10.863111                            7.492351       0.006727       1.955300                    0.999770      31.037342      90.638572       0.608352       0.411743      -1.068507      -0.024468      -0.003034      -0.022852       0.033618       0.010192       0.027879       0.005009       0.027180      -0.041167      -0.029352      -0.009531       0.038883             15.347683      11.182583       1.245941      -1.699029       5.918117      -0.405688      28.942349          -0.000000
          117              C      15.620214       4.772290       0.155750      -0.095497      42.936374 0.49861142E+03  0.12112356E+05                                10.649000                            7.410151      -0.034386       1.941901                    0.999502      30.554487      88.842516       0.610543       0.412974      -1.068050      -0.034809       0.019296      -0.006222       0.040283      -0.020960       0.004736      -0.004453       0.039071       0.019712      -0.032065       0.004875       0.027190             14.765826      11.370379       0.311570       1.138464      27.178559       0.162626       5.748542           0.000000
          118              C      15.619251       6.186972       0.164724      -0.139827      44.305218 0.51160510E+03  0.12513218E+05                                10.873233                            7.497789       0.011167       1.956777                    0.999761      31.042189      90.688509       0.607728       0.412062      -1.068211      -0.024697      -0.022587      -0.003052       0.033607       0.027759       0.009574       0.005089       0.034750      -0.019315      -0.029531      -0.009047       0.038578             15.370180      11.206785      -1.671202       1.183230      29.004878      -0.362302       5.898877          -0.000000
          119              C      15.619636      10.627531      14.844656      -0.094698      43.044039 0.49916391E+03  0.12126635E+05                                10.672139                            7.419347      -0.014292       1.949132                    0.999513      30.497153      88.619258       0.609662       0.413542      -1.067904      -0.034943      -0.017444       0.006435       0.039582       0.021986      -0.004885      -0.005592       0.039552       0.014384      -0.032237       0.003179       0.029058             14.813163      11.461098      -0.231535      -1.155001      27.230504       0.151900       5.747887           0.000000
          120              C      15.618673       9.212849      14.835530      -0.139545      44.275367 0.51105682E+03  0.12495051E+05                                10.862319                            7.489911       0.009081       1.955986                    0.999779      31.032236      90.608862       0.608586       0.411638      -1.068607      -0.023085       0.023278       0.002348       0.032869      -0.028474      -0.010208       0.004945       0.034416      -0.023389      -0.029397      -0.010460       0.039858             15.353239      11.213793       1.709285      -1.196336      28.951390      -0.369416       5.894533          -0.000000
          121              C      13.271703       0.345419      10.426607      -0.094279      43.010695 0.49884087E+03  0.12117039E+05                                10.667136                            7.418033      -0.026402       1.945155                    0.999490      30.498565      88.622062       0.609572       0.413663      -1.067807       0.033951      -0.005732      -0.019605       0.039622      -0.005122      -0.022224       0.005109       0.009118      -0.066454      -0.032589       0.004526       0.028063             14.799479      11.416209      -1.150833       0.292656       5.750463      -0.117592      27.231764           0.000000
          122              C      13.273244       0.353937       9.012229      -0.139643      44.289815 0.51139158E+03  0.12507053E+05                                10.869353                            7.496050       0.015361       1.957784                    0.999790      31.041474      90.691594       0.607802       0.412043      -1.068193       0.024064      -0.003508       0.022396       0.033060      -0.011540       0.027549      -0.005073       0.029500      -0.042907      -0.029218      -0.010858       0.040076             15.357201      11.225041      -1.178326      -1.678817       5.889306       0.383942      28.957254          -0.000000
          123              C      13.275170      15.024134       4.574103      -0.092732      42.674995 0.49490356E+03  0.11995877E+05                                10.599767                            7.378602      -0.012364       1.950060                    0.999492      30.422384      88.265167       0.612542       0.412533      -1.068691       0.033644       0.007418       0.018664       0.039183       0.004399       0.022087       0.003911       0.011070      -0.066637      -0.032283       0.004244       0.028038             14.683970      11.336376       1.185558      -0.254348       5.738773      -0.206709      26.976761           0.000000
          124              C      13.277288      15.014856       5.988633      -0.140229      44.247745 0.51116557E+03  0.12498299E+05                                10.857411                            7.490628       0.012485       1.957076                    0.999794      31.035058      90.617458       0.608570       0.411629      -1.068619       0.023904       0.003261      -0.022443       0.032950       0.010401      -0.028032      -0.005911       0.028312      -0.040923      -0.029278      -0.010380       0.039658             15.332802      11.172345       1.242617       1.691242       5.916172       0.355997      28.909889          -0.000000
          125              C      13.271511      10.626771       0.158184      -0.094046      42.949240 0.49795668E+03  0.12089251E+05                                10.653368                            7.408055      -0.011216       1.950145                    0.999469      30.470855      88.495784       0.610450       0.413284      -1.068135       0.033518      -0.017949      -0.006991       0.038658      -0.022482      -0.004115       0.003870       0.040136       0.015067      -0.032738       0.003915       0.028824             14.781616      11.438891       0.236442      -1.141437      27.167855      -0.182646       5.738102          -0.000000
          126              C      13.273244       9.212241       0.167766      -0.139776      44.248288 0.51076138E+03  0.12485833E+05                                10.857946                            7.487833       0.013051       1.957233                    0.999777      31.023487      90.571590       0.608669       0.411648      -1.068617       0.023380       0.023000      -0.003212       0.032954       0.028370      -0.009847      -0.005007       0.033903      -0.023135      -0.029205      -0.010279       0.039485             15.345806      11.207884      -1.707617      -1.193630      28.936782       0.349498       5.892752          -0.000000
          127              C      13.270355       4.772898      14.848762      -0.094980      43.060078 0.49985204E+03  0.12150116E+05                                10.675723                            7.425048      -0.034988       1.941720                    0.999499      30.561536      88.892736       0.609226       0.413607      -1.067634       0.033802       0.019389       0.006043       0.039434       0.021240       0.004289       0.005678       0.039420       0.022071      -0.032962       0.005711       0.027251             14.812040      11.398419      -0.320694       1.154658      27.273414      -0.144690       5.764287          -0.000000
          128              C      13.272281       6.187428      14.839028      -0.141108      44.343413 0.51208358E+03  0.12527905E+05                                10.878317                            7.500781       0.012772       1.957023                    0.999758      31.059248      90.750492       0.607666       0.412006      -1.068243       0.023923      -0.022574       0.003019       0.033030      -0.028647       0.009072      -0.004600       0.034300      -0.016990      -0.030566      -0.007989       0.038555             15.379248      11.214967       1.670437       1.186366      29.020772       0.369364       5.902005           0.000000
          129              N       8.341487       0.102059      15.102770      -0.114468      28.559682 0.42437527E+03  0.98069341E+04                                 8.481538                            7.139818      -0.237044       1.964711                    0.997842      26.551767      72.969812       0.588393       0.450459      -1.055210       0.179195      -0.000471       0.000196       0.179196       0.002131      -0.000904      -0.001624      -0.138986       0.144746      -0.093656       0.044656       0.049000             10.848452      16.050311      -0.065310       0.018749       8.283066       0.022043       8.211979           0.000000
          130              N       1.290756       0.102363      15.103378      -0.113259      28.573753 0.42444302E+03  0.98104676E+04                                 8.487833                            7.142254      -0.243210       1.963412                    0.997733      26.542685      72.990471       0.587968       0.450695      -1.054902      -0.179326      -0.000157       0.000230       0.179326      -0.001353       0.000742      -0.000612      -0.138987       0.144050      -0.093519       0.045354       0.048165             10.864120      16.108763       0.061221      -0.046660       8.276223       0.037642       8.207373           0.000000
          131              N      17.969687       0.102211      15.102922      -0.114151      28.555903 0.42432128E+03  0.98074314E+04                                 8.487663                            7.144429      -0.242949       1.963297                    0.997717      26.556058      73.038121       0.587454       0.451099      -1.054614       0.179190      -0.000417       0.000072       0.179191       0.002177      -0.001051      -0.001792      -0.139223       0.143751      -0.093612       0.044680       0.048932             10.858089      16.068719      -0.062220       0.025791       8.282093       0.025883       8.223456           0.000000
          132              N      10.919149       0.102211      15.102770      -0.112394      28.535801 0.42376891E+03  0.97888469E+04                                 8.474929                            7.132863      -0.238566       1.964679                    0.997876      26.515446      72.840861       0.588944       0.450225      -1.055409      -0.179341      -0.000276       0.000526       0.179342      -0.001332       0.001063      -0.000256      -0.138690       0.144599      -0.093466       0.045234       0.048231             10.843824      16.068894       0.063897      -0.040938       8.272482       0.031940       8.190097           0.000000
          133              O       5.922113      13.520473      15.102465      -0.585076      43.404180 0.61159668E+03  0.15233363E+05                                 9.972306                            7.710278       0.034441       2.048329                    0.997422      28.578297      77.279765       0.674635       0.364507      -1.130986      -0.052147       0.017242      -0.001167       0.054936       0.067584       0.001988       0.002963       0.025059       0.172407      -0.097477       0.039355       0.058122             13.024185      14.566636       6.954979      -0.052085      18.027354       0.051169       6.478565           0.000000
          134              O       3.711093      13.519865      15.111287      -0.584970      43.448366 0.61249348E+03  0.15257626E+05                                 9.972060                            7.711205       0.037477       2.049854                    0.997454      28.552687      77.154845       0.675377       0.364061      -1.131604       0.051610       0.016242       0.000514       0.054108      -0.067597      -0.000070      -0.001426       0.024277       0.171597      -0.097286       0.040035       0.057251             13.022450      14.564073      -6.960771       0.047912      18.019480      -0.067488       6.483796           0.000000
          135              O       3.711479       0.086697       1.681009      -0.583621      43.052861 0.60816489E+03  0.15121466E+05                                 9.907488                            7.682081       0.059752       2.058474                    0.997193      28.481059      76.864499       0.676964       0.363888      -1.131851       0.051434       0.000067      -0.017211       0.054237      -0.001517       0.066748      -0.000564      -0.073392      -0.125918      -0.096870       0.039060       0.057810             12.908846      14.304313      -0.109617       6.910175       6.469413      -0.079641      17.952813           0.000000
          136              O       3.709745       0.094910      13.320766      -0.583631      42.686902 0.60419514E+03  0.15000945E+05                                 9.855157                            7.658676       0.067808       2.061056                    0.997019      28.487251      76.871515       0.677647       0.364050      -1.131516       0.053645       0.002546       0.018190       0.056703      -0.002282      -0.069163      -0.004008      -0.076655      -0.123997      -0.099795       0.040634       0.059161             12.825518      14.014839      -0.123078      -6.909616       6.488728      -0.049098      17.972986           0.000000
          137              O       3.710131       1.880108      15.103834      -0.585460      42.921822 0.60903560E+03  0.15146973E+05                                 9.880692                            7.681787       0.069451       2.059766                    0.997310      28.532753      76.987916       0.677813       0.363340      -1.132394       0.055174      -0.018174      -0.002094       0.058128       0.070967       0.001735      -0.003208       0.017870       0.181053      -0.101780       0.041316       0.060464             12.858870      13.949033       6.959162       0.057357      18.095452      -0.063058       6.532127           0.000000
          138              O       5.922691       0.096584       1.680553      -0.583059      42.788618 0.60347757E+03  0.14982617E+05                                 9.880174                            7.660317       0.051062       2.055794                    0.997134      28.496123      76.960201       0.676575       0.364639      -1.130762      -0.051914       0.001441      -0.017627       0.054844      -0.000882      -0.068252       0.004293      -0.074361      -0.123618      -0.098294       0.039810       0.058484             12.876604      14.267622       0.127564      -6.899950       6.453857       0.043250      17.908332           0.000000
          139              O       5.922498       0.086545      13.321070      -0.582803      42.807224 0.60619686E+03  0.15058164E+05                                 9.863529                            7.665165       0.076365       2.064134                    0.997053      28.452020      76.713566       0.678402       0.363463      -1.132343      -0.053266       0.001217       0.017562       0.056100       0.003506       0.068610       0.000960      -0.077228      -0.123237      -0.099159       0.039440       0.059719             12.835022      14.019296       0.117031       6.906072       6.491023       0.074808      17.994747           0.000000
          140              O       5.924424       1.880108      15.111287      -0.585733      43.013781 0.61036213E+03  0.15186820E+05                                 9.892228                            7.688527       0.065963       2.059088                    0.997259      28.529453      76.973162       0.677793       0.363187      -1.132618      -0.054975      -0.017928      -0.000203       0.057824      -0.070152      -0.002361       0.002389       0.017523       0.181315      -0.100916       0.039930       0.060986             12.879560      13.955042      -6.975544      -0.046931      18.141245       0.068703       6.542393           0.000000
          141              O      15.550121      13.520625      15.102009      -0.584960      43.362300 0.61095987E+03  0.15213611E+05                                 9.965970                            7.706075       0.037491       2.049408                    0.997434      28.573487      77.258067       0.674841       0.364490      -1.130995      -0.052216       0.017165      -0.001065       0.054975       0.067568       0.002000       0.002978       0.025298       0.172046      -0.097422       0.039408       0.058015             13.014911      14.553494       6.952873      -0.059109      18.014572       0.051386       6.476667           0.000000
          142              O      13.339101      13.520017      15.110527      -0.585441      43.497384 0.61326991E+03  0.15282344E+05                                 9.980278                            7.716748       0.034745       2.048626                    0.997455      28.570172      77.224549       0.675024       0.364123      -1.131516       0.051746       0.016311       0.000588       0.054259      -0.067653      -0.000009      -0.001716       0.024078       0.171503      -0.097311       0.040062       0.057249             13.034325      14.582195      -6.963820       0.038426      18.034218      -0.064410       6.486562           0.000000
          143              O      13.339293       0.086545       1.680553      -0.582474      42.977251 0.60695053E+03  0.15083412E+05                                 9.895639                            7.674131       0.061165       2.059308                    0.997145      28.457083      76.774449       0.677366       0.363862      -1.131895       0.052081       0.000250      -0.017487       0.054939      -0.001550       0.067108      -0.000296      -0.072913      -0.125041      -0.097014       0.039605       0.057409             12.891739      14.277205      -0.112934       6.905342       6.465793      -0.079633      17.932219           0.000000
          144              O      13.339486       0.095215      13.320310      -0.583134      42.609248 0.60292109E+03  0.14961344E+05                                 9.842966                            7.650445       0.070326       2.062169                    0.997002      28.467112      76.795540       0.678034       0.364036      -1.131533       0.053673       0.002431       0.017911       0.056635      -0.002321      -0.068759      -0.003969      -0.076221      -0.124508      -0.099372       0.040348       0.059024             12.806730      14.006402      -0.126714      -6.895936       6.478015      -0.048048      17.935774           0.000000
          145              O      13.337368       1.880412      15.103226      -0.584987      42.912023 0.60881375E+03  0.15139695E+05                                 9.878354                            7.679712       0.070278       2.060082                    0.997330      28.524027      76.953566       0.678011       0.363276      -1.132472       0.055761      -0.018033      -0.001868       0.058634       0.071365       0.001483      -0.003125       0.017465       0.179222      -0.101836       0.041975       0.059861             12.856023      13.941974       6.958552       0.048726      18.094575      -0.064300       6.531520           0.000000
          146              O      15.550506       0.096736       1.679945      -0.582707      42.807390 0.60365928E+03  0.14988310E+05                                 9.883326                            7.661789       0.049835       2.055350                    0.997173      28.494112      76.958698       0.676465       0.364670      -1.130734      -0.052059       0.001354      -0.017238       0.054856      -0.001266      -0.068356       0.004148      -0.073826      -0.123635      -0.098277       0.039973       0.058304             12.881588      14.282504       0.124356      -6.898009       6.451786       0.042479      17.910473           0.000000
          147              O      15.552239       0.086849      13.320462      -0.583556      42.853459 0.60696326E+03  0.15082158E+05                                 9.871180                            7.670194       0.074841       2.063456                    0.997049      28.466985      76.769731       0.678146       0.363481      -1.132315      -0.053065       0.001194       0.017473       0.055881       0.003382       0.068469       0.001034      -0.078489      -0.122639      -0.099207       0.039001       0.060206             12.847644      14.020441       0.113602       6.916421       6.498910       0.074275      18.023582           0.000000
          148              O      15.551661       1.880260      15.111135      -0.585369      42.992566 0.61005028E+03  0.15177101E+05                                 9.888905                            7.686530       0.067205       2.059567                    0.997242      28.522862      76.950059       0.677886       0.363184      -1.132622      -0.054878      -0.017826      -0.000058       0.057701      -0.070314      -0.002804       0.002449       0.017987       0.180931      -0.101042       0.040047       0.060994             12.873919      13.953249      -6.970741      -0.053725      18.129316       0.067996       6.539191           0.000000

******************************************************
Auxiliary information for the entire system
The total spin magnetic moment of the unit cell is   0.000013
The total net atomic charge of the unit cell is   0.000006
Accuracy of reproducing the electrostatic potential in the unit cell:
  The inner radius (bohr) =    5.0000
  The outer radius (bohr) =   12.0000
  Valid grid points have density less than (e/(bohr^3)) =    0.0001
  The number of valid grid points were=       562889
  The rms potential error without charges in kcal/mol is=      3.77101
  The rms potential error with partial charges in kcal/mol is=      0.48573
  The RRMSE value at monopole order=      0.12881
  The rms potential error with partial charges and cloud penetration in kcal/mol is=      0.48848
  The RRMSE value at monopole order with cloud penetration is=      0.12954
  The rms potential error with partial charges and atomic dipoles in kcal/mol is=      0.26592
  The RRMSE value at dipole order=      0.07052
  The rms potential error with partial charges, atomic dipoles and cloud penetration in kcal/mol is=      0.25127
  The RRMSE value at dipole order with cloud penetration=      0.06663

******************************************************
The electron densities and ab initio electrostatic potential were computed in VASP using the PBE functional and
projector augmented wave method. See the main text of the journal article for a description of computational details.
The atomic charges, dipoles, and quadrupoles were computed with the DDEC6 method as described in
(a) T. A. Manz and N. Gabaldon Limas, RSC Adv. 6 (2016) 47771-47801 DOI: 10.1039/c6ra04656h
(b) N. Gabaldon Limas and T. A. Manz, RSC Adv. 8 (2018) 2678-2707 DOI: 10.1039/c7ra11829e.
For each atom in the material, the electron cloud parameters were fit to the spherically averaged atom-in-material
electron density using radial positions for which this density was between 10^-4 and 10^-2 electrons per cubic bohr.
The polarizabilities, dispersion coefficients, and quantum Drude oscillator (QDO) parameters were fit using the MCLF method.
The magnetic structure of the system was optimized in VASP from the default ferromagnetic initial guess using spin polarization.
The atomic spin moments (ASMs) were computed on this optimized magnetic structure using the DDEC6 partition as inputs
to the method of T. A. Manz and D. S. Sholl, J. Chem. Theory Comput. 7 (2011) 4146-4164 DOI: 10.1021/ct200539n.
The RMSE and RRMSE were computed using a uniform grid with Ewald summation.
