# Supplementary material for: A collection of forcefield precursors for metal–organic frameworks
Source: RSC Adv. 2019 Nov 13;9(63):36492–507. doi: 10.1039/c9ra07327b (PMC9075174; doi:10.1039/c9ra07327b)
Supplement: RA-009-C9RA07327B-s4012 [file RA-009-C9RA07327B-s4012.xyz]

   56
jmolscript: load "" {1 1 1} spacegroup "x,y,z" unitcell [{      7.683800     0.000000     0.000000 }, {      0.000000    14.953000     0.000000 }, {      0.000000     0.000000    15.955000 }]
Co     7.512451    10.368410     5.936855     0.909906
Co     0.171349     2.891910    10.018145     0.909890
Co     4.013249    10.368410    13.914355     0.910064
Co     3.670551     2.891910     2.040645     0.910025
Hg     3.470772     7.476500     9.008193     0.342052
Hg     4.213028     0.000000     6.946807     0.342063
Hg     0.371128     7.476500     1.030693     0.342048
Hg     7.312672     0.000000    14.924307     0.342047
C      2.381978    10.226357     7.864219     0.325603
C      2.843006     8.017799    12.061980     0.343116
C      1.429187     5.214111     8.162578     0.314877
C      6.346819     8.011817     7.725411     0.307944
C      5.301822     2.749857     8.090781     0.325620
C      4.840794     0.541299     3.893020     0.343105
C      6.254613    12.690611     7.792422     0.314861
C      1.336981     0.535317     8.229589     0.307947
C      1.459922    10.226357    15.841719     0.325667
C      0.998894     8.017799     4.084480     0.343079
C      2.412713     5.214111     0.185078     0.314872
C      5.178881     8.011817    15.702911     0.307950
C      6.223878     2.749857     0.113281     0.325623
C      6.684906     0.541299    11.870520     0.343099
C      5.271087    12.690611    15.769922     0.314885
C      2.504919     0.535317     0.252089     0.307974
S      3.626754     9.988604     8.928418    -0.193455
S      2.295151     6.724364    11.123826    -0.228549
S      1.925560     6.453715     7.200491    -0.157503
S      5.843530     6.661561     8.639632    -0.199824
S      4.057046     2.512104     7.026582    -0.193517
S      5.388649    14.200864     4.831174    -0.228575
S      5.758240    13.930215     8.754509    -0.157451
S      1.840270    14.138061     7.315368    -0.199763
S      0.215146     9.988604     0.950918    -0.193639
S      1.546749     6.724364     3.146326    -0.228447
S      1.916340     6.453715    15.177992    -0.157485
S      5.682170     6.661561     0.662133    -0.199720
S      7.468654     2.512104    15.004082    -0.193564
S      6.137051    14.200864    12.808674    -0.228471
S      5.767460    13.930215     0.777008    -0.157500
S      2.001630    14.138061    15.292867    -0.199823
N      1.559811    10.398316     7.143054    -0.434359
N      3.173409     8.858157    12.674652    -0.449051
N      1.083416     4.366276     8.823115    -0.458775
N      6.684906     8.895540     7.138267    -0.422078
N      6.123989     2.921816     8.811946    -0.434398
N      4.510391     1.381657     3.280348    -0.449022
N      6.600384    11.842776     7.131885    -0.458751
N      0.998894     1.419040     8.816733    -0.422037
N      2.282089    10.398316    15.120554    -0.434468
N      0.668491     8.858157     4.697152    -0.448959
N      2.758484     4.366276     0.845615    -0.458822
N      4.840794     8.895540    15.115767    -0.422008
N      5.401711     2.921816     0.834446    -0.434400
N      7.015309     1.381657    11.257848    -0.448980
N      4.925316    11.842776    15.109385    -0.458854
N      2.843006     1.419040     0.839233    -0.422069

The following XYZ coordinates are in angstroms. Other properties are in atomic units.
The sperically averaged electron density of each atom fit to a function of the form exp(a - br)
eigen_1, eigen_2 and eigen_3 are the three eigenvalues of traceless quadrupole moment tensor
  atom number  atomic symbol              X              Y              Z     net charge C6 coefficient C8 coefficient C10 coefficient fluctuating dipole atomic polarizability isotropic forcefield polarizability              a              b squared Pearson coefficient          <r^3>          <r^4>         wp_QDO          m_QDO          q_QDO       dipole_x       dipole_y       dipole_z         dipole            Qxy            Qxz            Qyz     Q(x^2-y^2)  Q(3z^2 - R^2)        eigen_1        eigen_2        eigen_3 static polarizability      alpha(xx)      alpha(xy)      alpha(xz)      alpha(yy)      alpha(yz)      alpha(zz) atomic spin moment
            1             Co       7.512451      10.368410       5.936855       0.909906     127.664249 0.21455958E+04  0.69668574E+05                                18.966973                           14.009960       0.979935       2.155615                    0.998809      46.545020     122.608028       0.549870       0.343050      -1.205472      -0.028745       0.055895      -0.082173       0.103455       0.064875       0.017308      -0.035184       0.025215      -0.043977      -0.080913       0.006453       0.074460             23.206231      19.384242      -5.179306      -3.430412      28.174360       6.347084      22.060092           2.793007
            2             Co       0.171349       2.891910      10.018145       0.909890     127.668230 0.21456809E+04  0.69671878E+05                                18.967048                           14.009999       0.979937       2.155609                    0.998809      46.546744     122.612181       0.549884       0.343038      -1.205484       0.028708       0.055915       0.082163       0.103447      -0.065118       0.017219       0.035411       0.024558      -0.043773      -0.081143       0.006466       0.074676             23.206312      19.384321       5.179310      -3.430442      28.174401      -6.347110      22.060215           2.793143
            3             Co       4.013249      10.368410      13.914355       0.910064     127.640499 0.21451453E+04  0.69649474E+05                                18.963540                           14.007568       0.980337       2.155770                    0.998808      46.544659     122.598457       0.549978       0.343005      -1.205525       0.028705       0.055965      -0.082184       0.103491      -0.065371      -0.017446      -0.035723       0.023550      -0.042849      -0.081604       0.006875       0.074729             23.201887      19.380791       5.178152       3.429687      28.168748       6.345777      22.056122           2.794854
            4             Co       3.670551       2.891910       2.040645       0.910025     127.660031 0.21455004E+04  0.69664460E+05                                18.966183                           14.009322       0.980104       2.155666                    0.998809      46.545441     122.606851       0.549904       0.343034      -1.205490      -0.028738       0.055845       0.082096       0.103364       0.064983      -0.017498       0.035101       0.024994      -0.044159      -0.081005       0.006468       0.074537             23.205316      19.383487      -5.179253       3.430376      28.173160      -6.347092      22.059300           2.793160
            5             Hg       3.470772       7.476500       9.008193       0.342052     249.998418 0.85200373E+04  0.37936025E+06                                30.036884                           28.709776       1.377721       1.976167                    0.999320     119.538075     335.388595       0.379181       0.362785      -1.223731      -0.000099      -0.006993       0.000510       0.007013       0.013828       0.045430      -0.039602      -0.087376       0.013267      -0.081476       0.013024       0.068451             31.324822      34.859911       2.112901      -3.938215      29.562112       0.342276      29.552443           0.007504
            6             Hg       4.213028       0.000000       6.946807       0.342063     249.997381 0.85199983E+04  0.37935804E+06                                30.036796                           28.709706       1.377716       1.976166                    0.999320     119.537867     335.387714       0.379181       0.362785      -1.223731       0.000083      -0.006992      -0.000521       0.007012      -0.013834       0.045457       0.039599      -0.087405       0.013370      -0.081511       0.013050       0.068461             31.324718      34.859578      -2.112912      -3.938190      29.562195      -0.342285      29.552381           0.007550
            7             Hg       0.371128       7.476500       1.030693       0.342048     249.997258 0.85200046E+04  0.37935845E+06                                30.036828                           28.709756       1.377704       1.976162                    0.999320     119.537846     335.387864       0.379180       0.362786      -1.223730       0.000102      -0.006963       0.000471       0.006979      -0.013834      -0.045404      -0.039586      -0.087427       0.013454      -0.081469       0.013022       0.068447             31.324729      34.859252      -2.112954       3.938095      29.562537       0.342325      29.552397           0.007439
            8             Hg       7.312672       0.000000      14.924307       0.342047     249.996807 0.85199750E+04  0.37935674E+06                                30.036765                           28.709684       1.377719       1.976167                    0.999320     119.537688     335.387094       0.379181       0.362785      -1.223731      -0.000099      -0.006975      -0.000465       0.006991       0.013831      -0.045393       0.039619      -0.087398       0.013387      -0.081458       0.012990       0.068468             31.324667      34.859500       2.112790       3.938173      29.562084      -0.342327      29.552416           0.007459
            9              C       2.381978      10.226357       7.864219       0.325603      30.040098 0.34101726E+03  0.76036245E+04                                 8.722903                            6.608285       0.011024       2.028098                    0.999288      25.241652      72.476632       0.572044       0.480211      -1.019037       0.017285       0.011834       0.018054       0.027654       0.035369      -0.105312       0.028930      -0.105909      -0.089499      -0.148900       0.069778       0.079122              9.792774      13.316883      -1.577109       5.947301       6.376810      -1.337080       9.684629          -0.002312
           10              C       2.843006       8.017799      12.061980       0.343116      32.202052 0.34937824E+03  0.78814931E+04                                 9.352046                            6.820690      -0.231217       1.951646                    0.998617      25.741306      75.719924       0.543753       0.499335      -1.003487      -0.021301      -0.028097       0.006353       0.035826      -0.055608      -0.048223      -0.085828       0.154207      -0.001915      -0.155476       0.053246       0.102229             10.916352       6.825950       2.886532       2.742185      12.329668       6.573296      13.593438          -0.001168
           11              C       1.429187       5.214111       8.162578       0.314877      34.185395 0.38120336E+03  0.87887202E+04                                 9.690149                            7.100580      -0.265022       1.928685                    0.998182      26.671216      79.308794       0.535642       0.495978      -1.005201      -0.008429      -0.002937      -0.027713       0.029115      -0.033867       0.073978       0.102342       0.084828       0.040350      -0.152734       0.037223       0.115512             11.231273       8.199857       4.041120      -2.227332      16.155715      -5.446370       9.338247          -0.000903
           12              C       6.346819       8.011817       7.725411       0.307944      32.363408 0.37945589E+03  0.87036367E+04                                 9.210199                            6.999855      -0.199335       1.944335                    0.999089      26.442477      77.412833       0.551466       0.484226      -1.015283       0.005070      -0.026018       0.017009       0.031495      -0.043537       0.045157       0.099237       0.082695       0.050444      -0.142870       0.051550       0.091320             10.318735       8.560070       3.628905      -2.784174      13.550134      -5.123930       8.846001          -0.004218
           13              C       5.301822       2.749857       8.090781       0.325620      30.039559 0.34101046E+03  0.76034394E+04                                 8.722818                            6.608233       0.010996       2.028097                    0.999288      25.241427      72.475962       0.572044       0.480213      -1.019035      -0.017297       0.011844      -0.018057       0.027668      -0.035381      -0.105298      -0.028920      -0.105928      -0.089535      -0.148894       0.069751       0.079142              9.792671      13.316732       1.577082       5.947217       6.376749       1.337057       9.684531          -0.002265
           14              C       4.840794       0.541299       3.893020       0.343105      32.201884 0.34937515E+03  0.78814020E+04                                 9.351985                            6.820632      -0.231161       1.951664                    0.998617      25.741235      75.719491       0.543759       0.499331      -1.003489       0.021301      -0.028104      -0.006350       0.035831       0.055601      -0.048236       0.085805       0.154255      -0.001956      -0.155469       0.053206       0.102263             10.916306       6.825924      -2.886537       2.742186      12.329640      -6.573288      13.593356          -0.001095
           15              C       6.254613      12.690611       7.792422       0.314861      34.186341 0.38121506E+03  0.87890586E+04                                 9.690331                            7.100692      -0.265067       1.928661                    0.998182      26.671603      79.310286       0.535638       0.495978      -1.005201       0.008433      -0.002943       0.027714       0.029118       0.033861       0.073990      -0.102340       0.084841       0.040351      -0.152737       0.037213       0.115524             11.231503       8.199998      -4.041223      -2.227383      16.156086       5.446509       9.338425          -0.000926
           16              C       1.336981       0.535317       8.229589       0.307947      32.363402 0.37945572E+03  0.87036181E+04                                 9.210112                            6.999792      -0.199256       1.944358                    0.999090      26.442489      77.412400       0.551476       0.484217      -1.015289      -0.005064      -0.026012      -0.017009       0.031489       0.043522       0.045162      -0.099240       0.082674       0.050500      -0.142862       0.051522       0.091340             10.318637       8.559979      -3.628860      -2.784143      13.549999       5.123882       8.845932          -0.004228
           17              C       1.459922      10.226357      15.841719       0.325667      30.038520 0.34099806E+03  0.76031001E+04                                 8.722643                            6.608132       0.010965       2.028093                    0.999288      25.241021      72.474698       0.572045       0.480216      -1.019033      -0.017291       0.011846       0.018054       0.027663      -0.035398       0.105286       0.028921      -0.105968      -0.089618      -0.148902       0.069723       0.079179              9.792449      13.316375       1.577036      -5.947018       6.376652      -1.337019       9.684320          -0.002417
           18              C       0.998894       8.017799       4.084480       0.343079      32.203827 0.34939858E+03  0.78820705E+04                                 9.352414                            6.820901      -0.231225       1.951627                    0.998617      25.741981      75.722600       0.543743       0.499337      -1.003485       0.021307      -0.028101       0.006333       0.035830       0.055605       0.048229      -0.085803       0.154267      -0.001956      -0.155470       0.053205       0.102265             10.916841       6.826205      -2.886715      -2.742356      12.330246       6.573685      13.594071          -0.001060
           19              C       2.412713       5.214111       0.185078       0.314872      34.185326 0.38120173E+03  0.87886696E+04                                 9.690099                            7.100537      -0.265025       1.928682                    0.998182      26.671261      79.308762       0.535647       0.495974      -1.005204       0.008432      -0.002954      -0.027727       0.029131       0.033857      -0.073997       0.102338       0.084843       0.040334      -0.152737       0.037208       0.115529             11.231223       8.199815      -4.041110       2.227328      16.155637      -5.446346       9.338217          -0.001000
           20              C       5.178881       8.011817      15.702911       0.307950      32.362031 0.37943773E+03  0.87030895E+04                                 9.209826                            6.999605      -0.199180       1.944391                    0.999090      26.441732      77.409299       0.551487       0.484215      -1.015292      -0.005060      -0.026006       0.016999       0.031479       0.043498      -0.045176       0.099264       0.082650       0.050527      -0.142871       0.051491       0.091379             10.318301       8.559690      -3.628701       2.784023      13.549549      -5.123681       8.845664          -0.004361
           21              C       6.223878       2.749857       0.113281       0.325623      30.038488 0.34099651E+03  0.76030364E+04                                 8.722538                            6.608043       0.011101       2.028135                    0.999289      25.240932      72.473663       0.572060       0.480205      -1.019041       0.017281       0.011834      -0.018052       0.027651       0.035373       0.105299      -0.028941      -0.105926      -0.089553      -0.148899       0.069767       0.079133              9.792346      13.316260      -1.577020      -5.946981       6.376550       1.337007       9.684229          -0.002365
           22              C       6.684906       0.541299      11.870520       0.343099      32.203400 0.34939329E+03  0.78819179E+04                                 9.352307                            6.820834      -0.231180       1.951649                    0.998617      25.741808      75.721826       0.543747       0.499335      -1.003487      -0.021306      -0.028098      -0.006331       0.035827      -0.055603       0.048221       0.085810       0.154227      -0.001934      -0.155462       0.053223       0.102239             10.916702       6.826132       2.886665      -2.742313      12.330069      -6.573581      13.593906          -0.001105
           23              C       5.271087      12.690611      15.769922       0.314885      34.184458 0.38119193E+03  0.87883898E+04                                 9.689994                            7.100490      -0.265040       1.928686                    0.998181      26.670781      79.307165       0.535644       0.495980      -1.005200      -0.008426      -0.002954       0.027725       0.029127      -0.033866      -0.073978      -0.102354       0.084814       0.040368      -0.152742       0.037222       0.115520             11.231068       8.199714       4.041015       2.227274      16.155400       5.446241       9.338091          -0.001044
           24              C       2.504919       0.535317       0.252089       0.307974      32.362083 0.37943791E+03  0.87031114E+04                                 9.209926                            6.999672      -0.199321       1.944352                    0.999089      26.441754      77.409923       0.551476       0.484224      -1.015285       0.005059      -0.026016      -0.017001       0.031488      -0.043518      -0.045163      -0.099242       0.082678       0.050446      -0.142864       0.051530       0.091334             10.318415       8.559790       3.628761       2.784067      13.549698       5.123752       8.845757          -0.004292
           25              S       3.626754       9.988604       8.928418      -0.193455     142.192641 0.36765164E+04  0.13935321E+06                                18.666255                           16.659345       1.290827       2.050472                    0.999652      73.165208     222.345013       0.570841       0.283081      -1.239651       0.153961       0.001627       0.074557       0.171071      -0.071914       0.364315      -0.147107       0.143120      -0.271762      -0.382357      -0.056138       0.438495             19.837603      22.442106      -1.381987       6.412813      18.922163      -2.801858      18.148540           0.012448
           26              S       2.295151       6.724364      11.123826      -0.228549     172.466997 0.42711477E+04  0.16850558E+06                                21.551204                           18.128661       0.803414       1.897696                    0.999527      77.007861     240.760623       0.538045       0.288548      -1.230581      -0.072631      -0.114628      -0.077269       0.156158       0.214780      -0.001538       0.300731      -0.307453       0.460165      -0.387093      -0.062321       0.449414             24.268705      16.928975       5.864389       2.469776      24.275323       9.093471      31.601817           0.023593
           27              S       1.925560       6.453715       7.200491      -0.157503     150.322416 0.38055328E+04  0.14542789E+06                                19.507541                           17.026477       1.177457       2.026854                    0.998993      72.470684     220.816057       0.561059       0.285671      -1.237381      -0.000814       0.148867      -0.122347       0.192694       0.246953       0.022030      -0.256779      -0.296680      -0.060336      -0.357150      -0.053907       0.411057             21.202158      17.285116       4.218877      -0.148401      25.010736      -6.473794      21.310622           0.030264
           28              S       5.843530       6.661561       8.639632      -0.199824     159.256845 0.41288890E+04  0.16115804E+06                                20.305524                           17.760903       1.030306       1.968242                    0.999523      75.177506     232.078158       0.547721       0.286502      -1.235537      -0.003393      -0.162887       0.067016       0.176167       0.074734      -0.230135      -0.336519      -0.156389      -0.617869      -0.459379       0.002866       0.456513             21.891390      24.546529       1.099759      -4.062509      25.080635      -5.510764      16.047007           0.021363
           29              S       4.057046       2.512104       7.026582      -0.193517     142.201322 0.36768182E+04  0.13936754E+06                                18.666978                           16.660010       1.290781       2.050447                    0.999652      73.167740     222.355167       0.570830       0.283080      -1.239651      -0.153963       0.001653      -0.074512       0.171054       0.071867       0.364402       0.147182       0.143007      -0.272039      -0.382530      -0.056019       0.438549             19.838354      22.442907       1.382017       6.413007      18.922935       2.801982      18.149220           0.012590
           30              S       5.388649      14.200864       4.831174      -0.228575     172.466591 0.42711244E+04  0.16850450E+06                                21.551263                           18.128677       0.803401       1.897692                    0.999527      77.007375     240.759306       0.538041       0.288550      -1.230578       0.072635      -0.114605       0.077245       0.156131      -0.214774      -0.001618      -0.300766      -0.307235       0.459994      -0.387089      -0.062274       0.449363             24.268834      16.929031      -5.864475       2.469851      24.275560      -9.093622      31.601912           0.023689
           31              S       5.758240      13.930215       8.754509      -0.157451     150.317880 0.38053742E+04  0.14542023E+06                                19.507110                           17.026075       1.177462       2.026863                    0.998993      72.469678     220.811411       0.561068       0.285669      -1.237384       0.000820       0.148883       0.122369       0.192720      -0.246976       0.022080       0.256811      -0.296621      -0.060358      -0.357210      -0.053853       0.411064             21.201710      17.284678      -4.218794      -0.148437      25.010278       6.473718      21.310174           0.030230
           32              S       1.840270      14.138061       7.315368      -0.199763     159.249544 0.41286429E+04  0.16114607E+06                                20.304998                           17.760450       1.030356       1.968264                    0.999523      75.175287     232.069781       0.547724       0.286505      -1.235534       0.003413      -0.162863      -0.067032       0.176151      -0.074776      -0.230063       0.336429      -0.156417      -0.617501      -0.459191       0.002759       0.456432             21.890823      24.545735      -1.099762      -4.062400      25.080070       5.510669      16.046662           0.021489
           33              S       0.215146       9.988604       0.950918      -0.193639     142.208567 0.36770701E+04  0.13937947E+06                                18.667562                           16.660545       1.290779       2.050432                    0.999652      73.170094     222.364246       0.570823       0.283079      -1.239652      -0.154005       0.001697       0.074504       0.171088       0.071795      -0.364520      -0.147209       0.142837      -0.272368      -0.382735      -0.055852       0.438587             19.838962      22.443458       1.382016      -6.413132      18.923705      -2.802084      18.149722           0.012390
           34              S       1.546749       6.724364       3.146326      -0.228447     172.462934 0.42710033E+04  0.16849825E+06                                21.550681                           18.128166       0.803422       1.897701                    0.999527      77.007851     240.758413       0.538061       0.288542      -1.230589       0.072638      -0.114560      -0.077298       0.156126      -0.214787       0.001601       0.300805      -0.307321       0.460041      -0.387123      -0.062308       0.449431             24.268176      16.928559      -5.864340      -2.469861      24.274997       9.093457      31.600971           0.023685
           35              S       1.916340       6.453715      15.177992      -0.157485     150.314415 0.38052462E+04  0.14541409E+06                                19.506835                           17.025804       1.177600       2.026902                    0.998994      72.468618     220.807045       0.561072       0.285669      -1.237383       0.000816       0.148864      -0.122383       0.192714      -0.246975      -0.022093      -0.256800      -0.296588      -0.060419      -0.357206      -0.053838       0.411044             21.201444      17.284361      -4.218828       0.148527      25.010023      -6.473691      21.309949           0.030241
           36              S       5.682170       6.661561       0.662133      -0.199720     159.237934 0.41282757E+04  0.16112820E+06                                20.304177                           17.759800       1.030403       1.968294                    0.999523      75.171715     232.056459       0.547727       0.286509      -1.235529       0.003443      -0.162901       0.066958       0.176159      -0.074817       0.229974      -0.336279      -0.156475      -0.617125      -0.458951       0.002649       0.456302             21.889885      24.544569      -1.099661       4.062170      25.079014      -5.510386      16.046073           0.021509
           37              S       7.468654       2.512104      15.004082      -0.193564     142.198898 0.36767444E+04  0.13936419E+06                                18.666959                           16.660017       1.290765       2.050446                    0.999652      73.166177     222.350740       0.570821       0.283086      -1.239643       0.153981       0.001657      -0.074529       0.171078      -0.071897      -0.364337       0.147093       0.143004      -0.271900      -0.382412      -0.056061       0.438474             19.838323      22.442836      -1.381997      -6.412974      18.922900       2.801991      18.149233           0.012560
           38              S       6.137051      14.200864      12.808674      -0.228471     172.463940 0.42710378E+04  0.16850001E+06                                21.550820                           18.128298       0.803426       1.897700                    0.999527      77.007815     240.758913       0.538056       0.288544      -1.230586      -0.072627      -0.114565       0.077293       0.156122       0.214775       0.001561      -0.300775      -0.307416       0.460064      -0.387099      -0.062334       0.449433             24.268316      16.928682       5.864311      -2.469805      24.274983      -9.093427      31.601283           0.023597
           39              S       5.767460      13.930215       0.777008      -0.157500     150.312907 0.38052169E+04  0.14541255E+06                                19.506594                           17.025651       1.177654       2.026918                    0.998994      72.468773     220.806528       0.561079       0.285667      -1.237388      -0.000794       0.148856       0.122388       0.192712       0.246975      -0.022002       0.256751      -0.296780      -0.060234      -0.357146      -0.053932       0.411078             21.201123      17.284210       4.218648       0.148439      25.009588       6.473511      21.309572           0.030251
           40              S       2.001630      14.138061      15.292867      -0.199823     159.254219 0.41288209E+04  0.16115474E+06                                20.305355                           17.760809       1.030328       1.968250                    0.999523      75.176726     232.075392       0.547720       0.286504      -1.235535      -0.003418      -0.162893      -0.066946       0.176146       0.074756       0.230089       0.336458      -0.156424      -0.617684      -0.459267       0.002806       0.456460             21.891167      24.546244       1.099698       4.062461      25.080347       5.510631      16.046910           0.021425
           41              N       1.559811      10.398316       7.143054      -0.434359      43.825139 0.57231954E+03  0.14126908E+05                                10.129616                            7.764088       0.565256       2.166728                    0.999319      30.376475      83.817451       0.628238       0.394979      -1.100160      -0.017333      -0.002434       0.011511       0.020949       0.027272      -0.125919       0.040436      -0.125511      -0.110391      -0.175445       0.077599       0.097846             11.426631      15.857566      -1.026405       6.452279       7.615483      -0.659516      10.806845           0.033620
           42              N       3.173409       8.858157      12.674652      -0.449051      49.239217 0.59242361E+03  0.14802743E+05                                11.135215                            7.984178       0.302636       2.078579                    0.998904      31.065232      87.255872       0.607487       0.403515      -1.090390      -0.020569      -0.016627       0.037934       0.046244      -0.069881      -0.045237      -0.085796       0.176666       0.030461      -0.169200       0.058156       0.111044             13.358894       8.432009       3.592995       3.825996      14.717556       8.169953      16.927117           0.020056
           43              N       1.083416       4.366276       8.823115      -0.458775      55.002802 0.66579184E+03  0.17118185E+05                                11.979495                            8.469566       0.227155       2.046541                    0.998311      31.924321      90.776608       0.589619       0.404031      -1.090711      -0.001868      -0.023653      -0.038105       0.044888      -0.023484       0.070139       0.112933       0.080935      -0.005644      -0.156077       0.038102       0.117976             14.527633      10.953249       6.271156      -2.989941      21.967383      -6.479546      10.662267           0.026361
           44              N       6.684906       8.895540       7.138267      -0.422078      46.131762 0.60461073E+03  0.15178395E+05                                10.604188                            8.067507       0.198065       2.046916                    0.998846      30.977298      87.101593       0.604397       0.403677      -1.090709       0.020530       0.019292       0.013612       0.031289      -0.043978       0.043583       0.124543       0.102893       0.050320      -0.169513       0.059236       0.110277             12.021967      10.105386       4.389568      -3.396415      15.757535      -5.463186      10.202980           0.038954
           45              N       6.123989       2.921816       8.811946      -0.434398      43.825854 0.57233107E+03  0.14127256E+05                                10.129689                            7.764141       0.565412       2.166768                    0.999319      30.376839      83.818494       0.628239       0.394976      -1.100163       0.017334      -0.002414      -0.011493       0.020938      -0.027279      -0.125918      -0.040420      -0.125558      -0.110471      -0.175459       0.077617       0.097841             11.426717      15.857704       1.026407       6.452342       7.615522       0.659516      10.806924           0.033645
           46              N       4.510391       1.381657       3.280348      -0.449022      49.240485 0.59243554E+03  0.14803180E+05                                11.135652                            7.984430       0.302216       2.078459                    0.998903      31.065078      87.257087       0.607455       0.403532      -1.090373       0.020540      -0.016640      -0.037954       0.046252       0.069869      -0.045253       0.085728       0.176786       0.030429      -0.169179       0.058071       0.111107             13.359489       8.432340      -3.593205       3.826217      14.718221      -8.170411      16.927906           0.020167
           47              N       6.600384      11.842776       7.131885      -0.458751      55.001545 0.66577320E+03  0.17117591E+05                                11.979344                            8.469463       0.226994       2.046503                    0.998310      31.923861      90.775071       0.589621       0.404033      -1.090710       0.001873      -0.023649       0.038110       0.044891       0.023472       0.070144      -0.112918       0.080924      -0.005612      -0.156058       0.038079       0.117979             14.527453      10.953103      -6.271063      -2.989899      21.967104       6.479467      10.662151           0.026316
           48              N       0.998894       1.419040       8.816733      -0.422037      46.131996 0.60461331E+03  0.15178531E+05                                10.604432                            8.067687       0.197690       2.046808                    0.998845      30.976994      87.101972       0.604369       0.403693      -1.090694      -0.020523       0.019302      -0.013608       0.031287       0.043955       0.043579      -0.124534       0.102876       0.050373      -0.169490       0.059207       0.110283             12.022249      10.105638      -4.389680      -3.396517      15.757887       5.463324      10.203222           0.039021
           49              N       2.282089      10.398316      15.120554      -0.434468      43.828325 0.57237313E+03  0.14128542E+05                                10.130017                            7.764395       0.565482       2.166772                    0.999319      30.378023      83.822274       0.628233       0.394973      -1.100166       0.017351      -0.002427       0.011508       0.020962      -0.027293       0.125913       0.040412      -0.125582      -0.110634      -0.175472       0.077637       0.097835             11.427088      15.858207       1.026448      -6.452553       7.615792      -0.659534      10.807264           0.033615
           50              N       0.668491       8.858157       4.697152      -0.448959      49.235375 0.59236270E+03  0.14800878E+05                                11.134825                            7.983882       0.302207       2.078488                    0.998902      31.063335      87.250261       0.607483       0.403526      -1.090379       0.020525      -0.016614       0.037936       0.046222       0.069852       0.045251      -0.085723       0.176746       0.030368      -0.169150       0.058059       0.111091             13.358437       8.431752      -3.592906      -3.825871      14.717123       8.169670      16.926437           0.020045
           51              N       2.758484       4.366276       0.845615      -0.458822      55.007638 0.66585914E+03  0.17120397E+05                                11.980316                            8.470093       0.226978       2.046466                    0.998311      31.925765      90.782842       0.589589       0.404041      -1.090702       0.001868      -0.023670      -0.038141       0.044927       0.023471      -0.070167       0.112926       0.080953      -0.005675      -0.156081       0.038085       0.117996             14.528698      10.954054      -6.271725       2.990187      21.969076      -6.480026      10.662962           0.026410
           52              N       4.840794       8.895540      15.115767      -0.422008      46.131320 0.60460539E+03  0.15178297E+05                                10.604444                            8.067723       0.197397       2.046728                    0.998845      30.976525      87.100820       0.604357       0.403702      -1.090687      -0.020544       0.019299       0.013628       0.031309       0.043899      -0.043565       0.124552       0.102856       0.050416      -0.169472       0.059157       0.110316             12.022257      10.105661      -4.389656       3.396514      15.757881      -5.463290      10.203229           0.038973
           53              N       5.401711       2.921816       0.834446      -0.434400      43.827046 0.57235057E+03  0.14127890E+05                                10.130007                            7.764380       0.565114       2.166676                    0.999319      30.377050      83.820149       0.628215       0.394987      -1.100153      -0.017354      -0.002447      -0.011523       0.020975       0.027269       0.125909      -0.040457      -0.125514      -0.110485      -0.175447       0.077583       0.097864             11.427086      15.858231      -1.026461      -6.452571       7.615760       0.659542      10.807267           0.033678
           54              N       7.015309       1.381657      11.257848      -0.448980      49.236443 0.59237780E+03  0.14801345E+05                                11.134950                            7.983965       0.302390       2.078533                    0.998903      31.063790      87.251716       0.607483       0.403524      -1.090381      -0.020541      -0.016603      -0.037934       0.046223      -0.069869       0.045243       0.085754       0.176691       0.030409      -0.169167       0.058104       0.111063             13.358589       8.431839       3.592943      -3.825926      14.717248      -8.169774      16.926680           0.020096
           55              N       4.925316      11.842776      15.109385      -0.458854      55.005517 0.66583762E+03  0.17119625E+05                                11.979768                            8.469787       0.227396       2.046592                    0.998312      31.925542      90.780232       0.589620       0.404025      -1.090718      -0.001861      -0.023667       0.038138       0.044924      -0.023476      -0.070142      -0.112970       0.080953      -0.005618      -0.156111       0.038102       0.118009             14.527951      10.953515       6.271288       2.989983      21.967868       6.479623      10.662469           0.026369
           56              N       2.843006       1.419040       0.839233      -0.422069      46.131147 0.60460215E+03  0.15178131E+05                                10.604148                            8.067492       0.198050       2.046918                    0.998845      30.976928      87.100500       0.604392       0.403681      -1.090705       0.020537       0.019299      -0.013616       0.031299      -0.043962      -0.043583      -0.124561       0.102906       0.050341      -0.169525       0.059228       0.110297             12.021914      10.105339       4.389530       3.396403      15.757449       5.463149      10.202955           0.039016

******************************************************
Auxiliary information for the entire system
The total spin magnetic moment of the unit cell is   11.997021
The total net atomic charge of the unit cell is   0.000000
Accuracy of reproducing the electrostatic potential in the unit cell:
  The inner radius (bohr) =    5.0000
  The outer radius (bohr) =   12.0000
  Valid grid points have density less than (e/(bohr^3)) =    0.0001
  The number of valid grid points were=        71165
  The rms potential error without charges in kcal/mol is=      3.82180
  The rms potential error with partial charges in kcal/mol is=      1.69354
  The RRMSE value at monopole order=      0.44313
  The rms potential error with partial charges and cloud penetration in kcal/mol is=      1.67655
  The RRMSE value at monopole order with cloud penetration is=      0.43868
  The rms potential error with partial charges and atomic dipoles in kcal/mol is=      1.76161
  The RRMSE value at dipole order=      0.46094
  The rms potential error with partial charges, atomic dipoles and cloud penetration in kcal/mol is=      1.74410
  The RRMSE value at dipole order with cloud penetration=      0.45635

******************************************************
The electron densities and ab initio electrostatic potential were computed in VASP using the PBE functional and
projector augmented wave method. See the main text of the journal article for a description of computational details.
The atomic charges, dipoles, and quadrupoles were computed with the DDEC6 method as described in
(a) T. A. Manz and N. Gabaldon Limas, RSC Adv. 6 (2016) 47771-47801 DOI: 10.1039/c6ra04656h
(b) N. Gabaldon Limas and T. A. Manz, RSC Adv. 8 (2018) 2678-2707 DOI: 10.1039/c7ra11829e.
For each atom in the material, the electron cloud parameters were fit to the spherically averaged atom-in-material
electron density using radial positions for which this density was between 10^-4 and 10^-2 electrons per cubic bohr.
The polarizabilities, dispersion coefficients, and quantum Drude oscillator (QDO) parameters were fit using the MCLF method.
The magnetic structure of the system was optimized in VASP from the default ferromagnetic initial guess using spin polarization.
The atomic spin moments (ASMs) were computed on this optimized magnetic structure using the DDEC6 partition as inputs
to the method of T. A. Manz and D. S. Sholl, J. Chem. Theory Comput. 7 (2011) 4146-4164 DOI: 10.1021/ct200539n.
The RMSE and RRMSE were computed using a uniform grid with Ewald summation.
