# Supplementary material for: A collection of forcefield precursors for metal–organic frameworks
Source: RSC Adv. 2019 Nov 13;9(63):36492–507. doi: 10.1039/c9ra07327b (PMC9075174; doi:10.1039/c9ra07327b)
Supplement: RA-009-C9RA07327B-s4013 [file RA-009-C9RA07327B-s4013.xyz]

  236
jmolscript: load "" {1 1 1} spacegroup "x,y,z" unitcell [{     17.486600     0.000000     0.000000 }, {     -7.750271    15.675282     0.000000 }, {     -7.750271    -6.047659    14.461684 }]
Zn     1.477924    15.016979    -0.026754     1.012693
Zn     1.322532     4.966279     6.497779     1.012540
Zn    12.806439    -3.054279     7.373000     1.012652
Zn    -3.884508     8.373926     0.617659     1.012887
Zn     4.063139     2.549806     3.642175     1.012650
Zn    -2.891479     7.583653    11.579326     1.012885
Zn    10.065832    -1.352055    10.704105     1.012541
Zn    -7.265376    10.473843     2.997762     1.012693
Zn    10.459777     7.086386     1.807710     0.996396
Zn    -4.598583     0.134331     9.038552     0.996372
Zn    -6.033794     9.178313    10.850602     0.996397
Zn     4.144717     2.856216     7.226503     0.996372
P     -3.915348    10.228510    12.928456     1.293496
P      1.607446     2.066157     5.539403     1.293560
P     -4.596068    -2.694901    10.418342     1.293546
P     10.876086     9.655479     0.037167     1.293491
P      4.147232     5.220722     5.148649     1.293541
P     -5.617485     6.553669    12.537702     1.293487
P     10.350746    -1.117340     7.658763     1.293566
P     -4.908377     8.598196     3.578254     1.293492
H      3.457845    -2.966875    14.377806     0.127986
H      6.643081    -0.724563    13.427674     0.129461
H      6.280296    -4.422343    11.920766     0.117928
H     -0.913767     1.386433     6.794099     0.127962
H     -1.724320    -2.330830     5.528702     0.129439
H      1.599069    -0.471927     4.273428     0.117944
H     -2.205906    -4.325689    10.561368     0.127972
H      6.142666     1.113525     0.017354     0.129437
H     -4.761581    -2.786113    13.248349     0.117928
H      3.633944     3.438436    11.651779     0.127991
H      0.660960     5.521832     9.949639     0.129442
H      0.854333     5.212688    13.942510     0.117976
H      6.537394     5.981847     3.699299     0.127972
H      7.135695     9.830949     4.649431     0.129438
H      3.981719     7.866817     6.156339     0.117928
H     -5.109356     3.992371    11.283006     0.127991
H     -8.082340     1.618220    12.548403     0.129442
H     -7.888967     5.421228    13.803677     0.117976
H      7.829533     0.302459     7.515737     0.127963
H      7.018980     0.569182     3.598067     0.129438
H     10.342369    -1.306088     4.828756     0.117944
H     -5.285455     8.978570     6.425326     0.127986
H     -2.100219     7.236894     8.127466     0.129461
H     -2.463004     7.273289     4.134595     0.117927
H     -3.611597    12.048873     3.723884     0.104142
H     -2.435342    11.487718     2.869198     0.100486
H     -1.565020    13.245404     3.145416     0.103059
H     -2.870603    13.884719     3.700745     0.096901
H      4.908696    -0.500864     2.127314     0.095900
H     -4.796741    12.076851     2.322546     0.352550
H    -11.842287     6.299660    14.353221     0.104121
H     -5.116384    13.153008     0.746223     0.100483
H     -3.926499    14.712212     0.470005     0.103065
H    -10.525021     7.777568    14.376360     0.096922
H     -1.631524    14.422832     1.488107     0.095914
H     -3.541681    11.297312     1.292875     0.352542
H      0.432874    11.648145     8.325591     0.104141
H      1.315092    10.930751     7.259765     0.100487
H      0.020054     9.436862     7.379797     0.103061
H     -0.642931    10.020255     8.661103     0.096913
H     -0.055038     8.347376     9.658959     0.095896
H      1.711021    11.562401     9.640159     0.352540
H      3.492584     9.747662     9.751514     0.104152
H      2.458480    10.220521    10.817340     0.100503
H      1.693310     8.397521    10.697308     0.103045
H      2.510129     8.061798     9.416002     0.096903
H      0.749982     7.847372     8.418146     0.095906
H      2.849245    10.855435     8.436946     0.352544
H      4.651284    11.428438     0.503267     0.104121
H      3.626916    11.906111     1.576324     0.100483
H      4.816801    11.049724     2.908245     0.103065
H      5.968550    10.879596     1.875680     0.096923
H      7.111776    12.100649     3.034061     0.095914
H      5.201619    13.126384     0.075201     0.352542
H     12.881974    -0.596059     1.706479     0.104142
H      6.307958    14.507207     0.859024     0.100486
H      7.178280    14.083909     2.587195     0.103060
H     13.622968    -1.325692     3.391265     0.096901
H      5.901725    12.400399     3.974071     0.095901
H      3.946559    13.775585     1.191643     0.352550
H      2.499555     5.852731     1.908942     0.104152
H      1.465451     6.653607     2.756397     0.100504
H      0.700281     7.246197     1.028226     0.103045
H      1.517100     6.193617     0.224156     0.096903
H     -7.993318    -0.691916    14.103034     0.095906
H      1.856216     4.212551     2.423778     0.352544
H     -0.560155     3.803983     3.112154     0.104142
H      0.322063     3.097451     2.039097     0.100487
H     -0.972975     3.784545     0.707176     0.103061
H     -1.635960     4.741573     1.739741     0.096913
H     -1.048067     6.307584     0.581360     0.095896
H      0.717992     5.049856     3.540220     0.352541
C      4.741197    -3.931250    13.152902    -0.149639
C      4.261811    -2.871030    13.923709    -0.068506
C      4.961190    -1.678399    14.029280    -0.025821
C      6.169881    -1.521128    13.349581    -0.097145
C      6.664448    -2.536470    12.561419    -0.032524
C      5.948159    -3.738149    12.458741    -0.085450
C      2.739527     4.089591     9.206308     0.625741
C      7.929876    -2.397062    11.800734     0.590880
C      0.484474     0.685229     5.517132    -0.149603
C     -0.682297     0.647463     6.282156    -0.068492
C     -1.505680    -0.468148     6.292279    -0.025794
C     -1.167417    -1.586254     5.528702    -0.097255
C     -0.012727    -1.595292     4.778140    -0.032435
C      0.815166    -0.462932     4.776694    -0.085546
C     -8.190629    10.157366    12.194092     0.625760
C     -7.354367    12.900798     3.976963     0.590820
C     -3.639198    -3.474548    11.700949    -0.149663
C     -2.476321    -4.201183    11.440638    -0.068531
C     -1.717198    -4.744391    12.465972    -0.025783
C     -2.111932    -4.562223    13.792108    -0.097154
C     -3.241308    -3.832502    14.090019    -0.032496
C     -4.001046    -3.284567    13.045885    -0.085484
C     12.188213     5.534925     0.386127     0.625774
C      4.073071     2.455473     1.025333     0.590860
C      2.385643     4.252874    13.014069    -0.149324
C      2.868923     3.957055    11.738549    -0.068363
C      2.233804     4.423242    10.597522    -0.025925
C      1.081584     5.201911    10.714662    -0.096957
C      0.561702     5.496569    11.955474    -0.032329
C      1.209837     5.017953    13.103732    -0.085593
C     -2.764995    -0.526635     7.136841     0.625780
C     -0.676464     6.296036    12.120337     0.590861
C      5.104102     6.704822     4.924203    -0.149663
C      6.266979     6.745007     4.153396    -0.068531
C      7.026102     7.900533     4.047825    -0.025784
C      6.631368     9.053716     4.727524    -0.097154
C      5.501992     9.047030     5.515686    -0.032496
C      4.742254     7.872336     5.618364    -0.085483
C     -4.305358     8.465357     8.870797     0.625773
C      5.066100    10.243155     6.276371     0.590860
C     -6.357657     4.934974    12.559973    -0.149324
C     -5.874377     3.872335    11.794949    -0.068364
C     -6.509496     2.639789    11.784826    -0.025925
C     -7.661716     2.447442    12.548403    -0.096957
C     -8.181598     3.478508    13.298965    -0.032330
C     -7.533463     4.722521    13.300411    -0.085594
C      5.978305     1.356743     5.883013     0.625780
C     -9.419764     3.322166    14.100142     0.590862
C      9.227774    -0.605113     6.376156    -0.149604
C      8.061003     0.115251     6.636467    -0.068493
C      7.237620     0.555003     5.611133    -0.025794
C      7.575883     0.281918     4.284997    -0.097255
C      8.730573    -0.407047     3.987086    -0.032437
C      9.558466    -0.845255     5.031220    -0.085546
C      8.302942     7.948135     3.229294     0.625761
C      9.139204    -0.691254     2.590088     0.590823
C     -4.002103     8.220563     5.063036    -0.149639
C     -4.481489     8.522652     6.338556    -0.068505
C     -3.782110     8.159921     7.479583    -0.025821
C     -2.573419     7.472169     7.362443    -0.097145
C     -2.078852     7.136755     6.121631    -0.032522
C     -2.795141     7.505645     4.973373    -0.085449
C     -6.003773     1.485010    10.940264     0.625741
C     -0.813424     6.381179     5.956768     0.590882
C     -3.132863    12.164261     2.889444    -0.036874
C     -2.499972    13.406880     2.942953    -0.178948
C     -4.200770    12.827591     0.725977    -0.036950
C     -3.367370    13.945670     0.672468    -0.178935
C     -2.540323    14.309556     1.807710    -0.149336
C      1.005077    10.880004     8.179528    -0.036885
C      0.204780     9.741363     8.282206    -0.178951
C      2.550401     9.920143     9.897577    -0.036999
C      1.884406     8.698086     9.794899    -0.178887
C      0.651246     8.586443     9.038552    -0.149347
C      4.542530    12.012981     1.268290    -0.036950
C      5.375930    11.532251     2.279161    -0.178935
C      5.610437    14.264869     1.491000    -0.036874
C      6.243328    13.834822     2.658058    -0.178948
C      6.202977    12.439211     3.052861    -0.149337
C      1.557372     5.920941     2.124421    -0.036999
C      0.891377     6.297693     0.957363    -0.178888
C      0.012048     3.965584     2.347131    -0.036885
C     -0.788249     4.499610     1.336260    -0.178950
C     -0.341783     5.642977     0.562560    -0.149347
O     10.246773     8.311361     0.306588    -0.721204
O      3.092792    -5.674876    14.218728    -0.729856
O     10.585713    10.657597     1.139581    -0.748975
O      2.145509     4.604104     8.272083    -0.573858
O      3.737943     3.328251     9.115199    -0.519947
O      8.484299    -1.242558    11.832550    -0.537120
O     -1.072263     6.624412    13.209302    -0.519185
O     -4.007366    -1.325558    10.186810    -0.720950
O      0.750231     3.287639     5.741289    -0.729681
O     -6.026565    -2.628160    10.921464    -0.749001
O     -7.633813     9.665959    13.163025    -0.574183
O     -7.809497    10.061847    10.998111    -0.519929
O     -8.079297    11.852198     4.104226    -0.536883
O      3.036621     3.016690     1.272628    -0.518889
O     -4.841316    10.427429    11.754457    -0.720852
O     -4.471609    -3.589619     9.213539    -0.729661
O     -2.888324     9.140506    12.672774    -0.748880
O     12.912697     6.514286     0.465666    -0.574067
O     11.063225     5.403868     0.935671    -0.519901
O      4.862260     2.036961     1.943650    -0.536996
O      8.399671    -3.320990    11.187559    -0.518827
O      2.574025     1.842014     6.675513    -0.720995
O      4.600702     3.509161    14.211497    -0.729557
O      2.301292     2.085302     4.189550    -0.748934
O     -3.452278    -1.529103     7.022594    -0.573806
O     -3.019555     0.461280     7.874387    -0.519962
O     -1.295147     6.608645    11.042942    -0.536919
O     -6.391913    12.935134     3.253879    -0.518927
O     -5.834345     7.438344     3.308833    -0.720850
O      4.271691     4.454386     3.858377    -0.729660
O     -3.881353     8.782070     2.475840    -0.748878
O     -3.580874     8.160893     9.805022    -0.574067
O     -5.430346     9.022918     8.961906    -0.519901
O      5.855289    11.251840     6.244555    -0.536997
O     -0.343629     6.171936     4.867803    -0.518833
O     11.317325     0.017287     7.890295    -0.720998
O     -4.142598     6.326626    12.335816    -0.729551
O     11.044592    -2.370073     7.155641    -0.748937
O      5.291022     1.638102     4.914080    -0.573805
O      5.723745     1.656041     7.078994    -0.519962
O    -10.038447     2.207577    13.972879    -0.536920
O      2.351387    14.303679     2.342793    -0.518930
O      4.735934     4.478812     6.322648    -0.720948
O      9.493531    -1.402344     8.863566    -0.729684
O      2.716735     5.659142     5.404331    -0.749000
O      8.859758     9.031641     3.149755    -0.574183
O      8.684074     6.881600     2.679750    -0.519929
O      8.414274    -0.169285     1.671771    -0.536883
O      4.029650    10.254782     6.889546    -0.518890
O     -6.246798     7.320803    11.401592    -0.721199
O     -5.650508     9.876578     3.865608    -0.729854
O     -5.907858     7.184107    13.887555    -0.748971
O     -6.597791     0.424610    11.054511    -0.573859
O     -5.005357     1.694686    10.202718    -0.519947
O     -0.259001     5.965114     7.034163    -0.537123
O     -2.065292    10.247791     0.361542    -0.519186
N     -4.066979    11.851672     1.807710    -0.300951
N      2.177902    11.044327     9.038552    -0.300932
N      4.676321    13.387484     0.785269    -0.300951
N      1.184873     4.694704     2.830152    -0.300933

The following XYZ coordinates are in angstroms. Other properties are in atomic units.
The sperically averaged electron density of each atom fit to a function of the form exp(a - br)
eigen_1, eigen_2 and eigen_3 are the three eigenvalues of traceless quadrupole moment tensor
  atom number  atomic symbol              X              Y              Z     net charge C6 coefficient C8 coefficient C10 coefficient fluctuating dipole atomic polarizability isotropic forcefield polarizability              a              b squared Pearson coefficient          <r^3>          <r^4>         wp_QDO          m_QDO          q_QDO       dipole_x       dipole_y       dipole_z         dipole            Qxy            Qxz            Qyz     Q(x^2-y^2)  Q(3z^2 - R^2)        eigen_1        eigen_2        eigen_3 static polarizability      alpha(xx)      alpha(xy)      alpha(xz)      alpha(yy)      alpha(yz)      alpha(zz) atomic spin moment
            1             Zn       1.477924      15.016979      -0.026754       1.012693      85.318409 0.16690789E+04  0.51816827E+05                                16.123886                           13.611077       0.098994       1.907039                    0.999642      44.450615     121.385047       0.473994       0.416236      -1.128207      -0.020190       0.012838      -0.001250       0.023959       0.016446       0.022452       0.002660      -0.054630      -0.217283      -0.078231       0.009586       0.068645             18.605713      18.547798      -0.571445      -1.702127      15.466241       0.225351      21.803101           0.017935
            2             Zn       1.322532       4.966279       6.497779       1.012540      85.327854 0.16693194E+04  0.51826277E+05                                16.125110                           13.612098       0.099031       1.907021                    0.999642      44.453702     121.396724       0.473973       0.416238      -1.128203      -0.003755       0.002012       0.023556       0.023938       0.070167      -0.009079      -0.010194      -0.030099       0.039142      -0.078291       0.009704       0.068587             18.607136      19.656177      -3.332587      -0.016582      18.470471       1.112927      17.694759           0.017979
            3             Zn      12.806439      -3.054279       7.373000       1.012652      85.322912 0.16691921E+04  0.51821227E+05                                16.124437                           13.611513       0.099085       1.907055                    0.999643      44.452029     121.390001       0.473988       0.416234      -1.128208       0.020447       0.005910      -0.010988       0.023953      -0.005069       0.032344      -0.052083       0.081840       0.005780      -0.078173       0.009450       0.068723             18.606410      16.525781      -0.277160      -1.818739      20.147301       2.538052      19.146150           0.018089
            4             Zn      -3.884508       8.373926       0.617659       1.012887      85.310900 0.16689109E+04  0.51810212E+05                                16.122961                           13.610393       0.099142       1.907108                    0.999642      44.448194     121.376082       0.474007       0.416236      -1.128209       0.003529      -0.020801      -0.011352       0.023958      -0.016243       0.052523      -0.000434      -0.060622       0.135363      -0.078234       0.009487       0.068747             18.604506      21.347986       0.036051      -2.689049      17.896311      -0.008691      16.569220           0.017927
            5             Zn       4.063139       2.549806       3.642175       1.012650      85.322996 0.16691942E+04  0.51821305E+05                                16.124446                           13.611520       0.099087       1.907056                    0.999643      44.452060     121.390103       0.473988       0.416234      -1.128208       0.020447      -0.012417       0.001215       0.023952       0.031795       0.007801      -0.020983       0.007476      -0.217312      -0.078171       0.009449       0.068723             18.606421      16.525790      -1.571001      -0.957391      17.488403       1.426133      21.805071           0.018062
            6             Zn      -2.891479       7.583653      11.579326       1.012885      85.311066 0.16689146E+04  0.51810361E+05                                16.122984                           13.610411       0.099141       1.907107                    0.999642      44.448244     121.376283       0.474006       0.416236      -1.128209       0.003530      -0.002447      -0.023569       0.023958       0.054723       0.005279       0.012998      -0.092738       0.039012      -0.078234       0.009486       0.068748             18.604534      21.348020      -2.494773      -1.004197      16.772968      -0.478467      17.692613           0.017946
            7             Zn      10.065832      -1.352055      10.704105       1.012541      85.327837 0.16693190E+04  0.51826265E+05                                16.125108                           13.612097       0.099032       1.907021                    0.999642      44.453697     121.396709       0.473973       0.416238      -1.128202      -0.003756       0.020955       0.010945       0.023938      -0.035448       0.061233      -0.005551      -0.041208       0.005823      -0.078293       0.009705       0.068588             18.607132      19.656176       1.270446      -3.080971      17.017958       0.505508      19.147263           0.018008
            8             Zn      -7.265376      10.473843       2.997762       1.012693      85.318221 0.16690744E+04  0.51816648E+05                                16.123859                           13.611055       0.098998       1.907041                    0.999642      44.450567     121.384847       0.473995       0.416236      -1.128207      -0.020190      -0.006108       0.011361       0.023959       0.014368       0.023835      -0.046525       0.062979       0.135556      -0.078230       0.009585       0.068645             18.605681      18.547758      -1.349876      -1.183901      20.699408       2.413802      16.569877           0.017910
            9             Zn      10.459777       7.086386       1.807710       0.996396      80.688907 0.16785592E+04  0.52078312E+05                                15.624320                           13.676839       0.081921       1.911320                    0.998909      44.168518     119.773474       0.472411       0.417894      -1.129395      -0.029330      -0.047133       0.000003       0.055514       0.010780       0.058412      -0.036077      -0.010390       0.150897      -0.074796      -0.013184       0.087979             17.840130      19.835642      -3.788342      -3.880410      16.089521       2.410382      17.595227           0.018725
           10             Zn      -4.598583       0.134331       9.038552       0.996372      80.688487 0.16785439E+04  0.52077654E+05                                15.624189                           13.676712       0.081950       1.911332                    0.998908      44.168493     119.772717       0.472417       0.417890      -1.129399       0.029303       0.047181      -0.000013       0.055541      -0.012635       0.068819      -0.042584       0.012826      -0.006112      -0.074810      -0.013150       0.087960             17.839990      18.160062      -2.747356      -4.343185      15.442913       2.697703      19.916997           0.018896
           11             Zn      -6.033794       9.178313      10.850602       0.996397      80.689053 0.16785641E+04  0.52078504E+05                                15.624342                           13.676862       0.081915       1.911317                    0.998909      44.168563     119.773653       0.472410       0.417894      -1.129394      -0.029329       0.018189      -0.043482       0.055513       0.049731       0.032483      -0.000331      -0.095870      -0.105541      -0.074797      -0.013183       0.087980             17.840150      19.835665      -2.118411      -4.992139      15.655224       2.228763      18.029561           0.018751
           12             Zn       4.144717       2.856216       7.226503       0.996372      80.688487 0.16785448E+04  0.52077687E+05                                15.624187                           13.676715       0.081948       1.911331                    0.998908      44.168499     119.772724       0.472417       0.417890      -1.129399       0.029302      -0.018216       0.043522       0.055539       0.068363       0.014895      -0.028711      -0.020345      -0.105623      -0.074809      -0.013149       0.087957             17.839986      18.160046      -2.946972      -4.210290      17.330596       3.487101      18.029315           0.018868
           13              P      -3.915348      10.228510      12.928456       1.293496      73.823912 0.12758644E+04  0.38629267E+05                                14.037434                           11.081823       0.293420       1.882556                    0.999678      48.939742     151.439452       0.560460       0.360952      -1.120921      -0.027989      -0.052209      -0.004338       0.059397      -0.085972      -0.024117      -0.035498       0.046146       0.117048      -0.120064       0.050261       0.069803             17.015094      16.780064       5.040223      -0.327844      21.039303       1.009881      13.225916          -0.004058
           14              P       1.607446       2.066157       5.539403       1.293560      73.821516 0.12758041E+04  0.38627007E+05                                14.037248                           11.081656       0.293408       1.882559                    0.999678      48.938845     151.436150       0.560457       0.360958      -1.120916       0.035499       0.047504      -0.002685       0.059364      -0.083100      -0.020865      -0.018488      -0.002231       0.196498      -0.120034       0.050246       0.069788             17.014892      17.128603       5.091260      -0.409857      20.840983       0.810810      13.075090          -0.004061
           15              P      -4.596068      -2.694901      10.418342       1.293546      73.700013 0.12723290E+04  0.38499343E+05                                14.038669                           11.082743       0.293328       1.882533                    0.999678      48.940396     151.445710       0.559147       0.362015      -1.119986      -0.034364       0.022594      -0.042816       0.059368       0.046937      -0.056669       0.066886       0.039823      -0.091183      -0.120465       0.050553       0.069912             17.016960      16.199370      -2.803618       3.980503      14.586332      -3.097389      20.265180          -0.004057
           16              P      10.876086       9.655479       0.037167       1.293491      73.699535 0.12723547E+04  0.38500125E+05                                14.038318                           11.082689       0.293450       1.882560                    0.999678      48.940685     151.444179       0.559163       0.362004      -1.120000       0.026894      -0.017927       0.049830       0.059394       0.026091      -0.042604       0.078023       0.012938      -0.167046      -0.120312       0.050446       0.069867             17.016141      16.066850      -2.599961       3.862434      14.384472      -3.137448      20.597100          -0.004027
           17              P       4.147232       5.220722       5.148649       1.293541      73.699761 0.12723238E+04  0.38499148E+05                                14.038644                           11.082724       0.293317       1.882532                    0.999678      48.940258     151.445227       0.559147       0.362015      -1.119986      -0.034363      -0.048218       0.004326       0.059368      -0.070391       0.021439       0.037834       0.109294       0.117232      -0.120465       0.050552       0.069912             17.016929      16.199352       4.753980      -1.050845      21.624800      -0.153991      13.226636          -0.004079
           18              P      -5.617485       6.553669      12.537702       1.293487      73.699724 0.12723587E+04  0.38500272E+05                                14.038336                           11.082702       0.293449       1.882560                    0.999678      48.940758     151.444418       0.559164       0.362004      -1.120000       0.026892       0.052889       0.002686       0.059394      -0.049369       0.007634       0.027369       0.134068       0.196344      -0.120313       0.050444       0.069869             17.016166      16.066875       4.566508      -0.908515      21.905879       0.007883      13.075745          -0.004016
           19              P      10.350746      -1.117340       7.658763       1.293566      73.821125 0.12757956E+04  0.38626678E+05                                14.037190                           11.081611       0.293410       1.882562                    0.999678      48.938629     151.435241       0.560459       0.360957      -1.120917       0.035498      -0.020804       0.042789       0.059362       0.012813      -0.084720       0.021590      -0.098070      -0.091016      -0.120039       0.050248       0.069791             17.014819      17.128530      -2.342355       4.538939      13.653781      -2.194736      20.262148          -0.004047
           20              P      -4.908377       8.598196       3.578254       1.293492      73.823414 0.12758549E+04  0.38628899E+05                                14.037367                           11.081775       0.293407       1.882556                    0.999678      48.939482     151.438434       0.560462       0.360951      -1.120922      -0.027987       0.016141      -0.049839       0.059395       0.010919      -0.088623       0.004114      -0.048579      -0.167128      -0.120068       0.050264       0.069805             17.015005      16.779978      -2.247008       4.523473      13.669963      -2.071823      20.595074          -0.004088
           21              H       3.457845      -2.966875      14.377806       0.127986       1.072543 0.78110892E+01  0.75363890E+02                                 1.657124                            1.578448      -1.057270       2.390803                    0.997775       3.274391       8.755934       0.530730       1.196136      -0.729255      -0.038241      -0.006477       0.019028       0.043202       0.006067      -0.007494      -0.002176       0.020263      -0.005678      -0.010864      -0.005269       0.016133              1.680492       1.964049       0.166281      -0.337445       1.603111       0.019582       1.474315           0.000007
           22              H       6.643081      -0.724563      13.427674       0.129461       1.067368 0.76716429E+01  0.75170316E+02                                 1.774697                            1.655492      -1.277767       2.286732                    0.994582       3.629787      10.440004       0.466607       1.339667      -0.694885       0.018727       0.035052       0.000119       0.039742       0.006266       0.002850      -0.000642      -0.008842      -0.018142      -0.008276      -0.002450       0.010726              1.846088       1.832246       0.367526       0.011108       2.200671       0.219445       1.505346           0.000154
           23              H       6.280296      -4.422343      11.920766       0.117928       1.043373 0.75936387E+01  0.73236229E+02                                 1.659489                            1.579963      -1.142884       2.337393                    0.997026       3.437101       9.391083       0.515175       1.232750      -0.718979       0.011375      -0.031583      -0.023431       0.040938      -0.005118      -0.000435       0.010393      -0.014022      -0.000698      -0.010232      -0.005134       0.015366              1.690770       1.542355      -0.071191      -0.242142       1.907467       0.363871       1.622489           0.000231
           24              H      -0.913767       1.386433       6.794099       0.127962       1.072643 0.78119938E+01  0.75374666E+02                                 1.657212                            1.578527      -1.057290       2.390776                    0.997776       3.274554       8.756438       0.530724       1.196117      -0.729259      -0.007829       0.035091       0.023960       0.043206      -0.003082       0.001021       0.011293      -0.015557      -0.007285      -0.010864      -0.005267       0.016131              1.680582       1.494990       0.011276      -0.169838       1.976775       0.331977       1.569981           0.000007
           25              H      -1.724320      -2.330830       5.528702       0.129439       1.067489 0.76727498E+01  0.75184118E+02                                 1.774850                            1.655627      -1.278104       2.286581                    0.994576       3.630057      10.441097       0.466580       1.339692      -0.694880      -0.021521      -0.033329       0.002493       0.039752       0.008515       0.001318      -0.001915      -0.005742      -0.010202      -0.008274      -0.002457       0.010731              1.846254       1.968419       0.473058      -0.077796       2.017370       0.097462       1.552972           0.000156
           26              H       1.599069      -0.471927       4.273428       0.117944       1.043195 0.75919481E+01  0.73215009E+02                                 1.659229                            1.579732      -1.142695       2.337490                    0.997027       3.436678       9.389260       0.515246       1.232664      -0.718999       0.035463       0.002478      -0.020288       0.040932       0.002871      -0.008162      -0.002424       0.020218      -0.003320      -0.010236      -0.005142       0.015378              1.690499       1.984471       0.070293      -0.397001       1.560753       0.071678       1.526272           0.000221
           27              H      -2.205906      -4.325689      10.561368       0.127972       1.072591 0.78116693E+01  0.75371993E+02                                 1.657276                            1.578591      -1.057405       2.390736                    0.997774       3.274595       8.757045       0.530656       1.196263      -0.729225       0.011153      -0.003219      -0.041608       0.043197       0.000428      -0.004546       0.000495      -0.004695       0.045990      -0.010850      -0.005279       0.016129              1.680647       1.542036      -0.137821      -0.103634       1.347285       0.010235       2.152620           0.000019
           28              H       6.142666       1.113525       0.017354       0.129437       1.067375 0.76718784E+01  0.75175009E+02                                 1.774908                            1.655682      -1.277678       2.286780                    0.994583       3.629895      10.441301       0.466499       1.339935      -0.694834       0.023129      -0.012576       0.029787       0.039754      -0.001115       0.007474      -0.005612       0.003511       0.006065      -0.008271      -0.002457       0.010727              1.846317       1.836492      -0.319560       0.266929       1.684774      -0.321403       2.017683           0.000153
           29              H      -4.761581      -2.786113      13.248349       0.117928       1.043285 0.75930054E+01  0.73230147E+02                                 1.659572                            1.580043      -1.142732       2.337466                    0.997026       3.436973       9.391385       0.515080       1.232978      -0.718930      -0.033358       0.023064       0.005537       0.040931      -0.009726      -0.001383      -0.000108       0.006904      -0.030073      -0.010228      -0.005149       0.015377              1.690855       1.892400      -0.439244      -0.073285       1.573174       0.062306       1.606992           0.000233
           30              H       3.633944       3.438436      11.651779       0.127991       1.072507 0.78108338E+01  0.75361670E+02                                 1.657169                            1.578491      -1.057313       2.390788                    0.997773       3.274393       8.756280       0.530683       1.196239      -0.729231       0.034920      -0.025408      -0.001373       0.043207      -0.010579       0.000251      -0.002883       0.007131      -0.028982      -0.010858      -0.005275       0.016133              1.680538       1.873120      -0.420462       0.039062       1.570560      -0.006598       1.597933           0.000002
           31              H       0.660960       5.521832       9.949639       0.129442       1.067332 0.76714998E+01  0.75170797E+02                                 1.774910                            1.655681      -1.277619       2.286826                    0.994585       3.629809      10.441212       0.466480       1.339999      -0.694822      -0.020345       0.010843      -0.032400       0.039764      -0.000729       0.007786      -0.003812      -0.001619       0.014959      -0.008284      -0.002455       0.010739              1.846316       1.631912      -0.230735       0.235904       1.653348      -0.266460       2.253686           0.000149
           32              H       0.854333       5.212688      13.942510       0.117976       1.043133 0.75916628E+01  0.73214365E+02                                 1.659452                            1.579935      -1.142835       2.337447                    0.997027       3.436737       9.390728       0.515079       1.233028      -0.718919      -0.013491       0.006027       0.038182       0.040941       0.001108      -0.006353       0.002326      -0.002273       0.040339      -0.010241      -0.005138       0.015379              1.690732       1.588353      -0.173170      -0.208646       1.359841       0.074289       2.124003           0.000215
           33              H       6.537394       5.981847       3.699299       0.127972       1.072592 0.78116780E+01  0.75372119E+02                                 1.657279                            1.578593      -1.057405       2.390736                    0.997774       3.274597       8.757061       0.530655       1.196265      -0.729224       0.011153      -0.037145      -0.019022       0.043197      -0.004359      -0.001360       0.007697      -0.021917      -0.005675      -0.010850      -0.005279       0.016129              1.680650       1.542039      -0.042438      -0.167135       2.025465       0.293839       1.474447           0.000003
           34              H       7.135695       9.830949       4.649431       0.129438       1.067372 0.76718513E+01  0.75174668E+02                                 1.774904                            1.655679      -1.277673       2.286783                    0.994583       3.629889      10.441275       0.466500       1.339933      -0.694834       0.023130       0.032333      -0.000110       0.039754       0.007326       0.001855      -0.002238      -0.004560      -0.018147      -0.008271      -0.002457       0.010728              1.846312       1.836488       0.369551      -0.191834       2.196924      -0.107227       1.505524           0.000152
           35              H       3.981719       7.866817       6.156339       0.117928       1.043287 0.75930135E+01  0.73230231E+02                                 1.659571                            1.580042      -1.142733       2.337465                    0.997026       3.436973       9.391380       0.515081       1.232976      -0.718931      -0.033358      -0.003790       0.023414       0.040931       0.002477      -0.009506      -0.004199       0.016687      -0.000723      -0.010228      -0.005149       0.015377              1.690855       1.892400       0.101854      -0.433511       1.557603       0.055795       1.622562           0.000226
           36              H      -5.109356       3.992371      11.283006       0.127991       1.072506 0.78108325E+01  0.75361661E+02                                 1.657169                            1.578491      -1.057309       2.390790                    0.997773       3.274394       8.756285       0.530682       1.196240      -0.729231       0.034920       0.008535      -0.023971       0.043207       0.004313      -0.009663      -0.005913       0.014378      -0.007241      -0.010858      -0.005275       0.016133              1.680538       1.873120       0.198256      -0.372838       1.598557       0.005109       1.569937           0.000010
           37              H      -8.082340       1.618220      12.548403       0.129442       1.067335 0.76715267E+01  0.75171112E+02                                 1.774911                            1.655682      -1.277622       2.286824                    0.994585       3.629814      10.441223       0.466480       1.339996      -0.694822      -0.020344      -0.034074      -0.002497       0.039764       0.007464       0.002331      -0.000303      -0.010010      -0.010214      -0.008284      -0.002455       0.010739              1.846317       1.631914       0.306660      -0.121858       2.354016       0.026548       1.553022           0.000154
           38              H      -7.888967       5.421228      13.803677       0.117976       1.043136 0.75916854E+01  0.73214624E+02                                 1.659453                            1.579936      -1.142841       2.337444                    0.997027       3.436743       9.390741       0.515080       1.233025      -0.718919      -0.013491       0.032901       0.020291       0.040941      -0.006288      -0.001428       0.008409      -0.016817      -0.003293      -0.010241      -0.005138       0.015379              1.690733       1.588354      -0.125682      -0.240261       1.957374       0.324169       1.526471           0.000219
           39              H       7.829533       0.302459       7.515737       0.127963       1.072642 0.78119802E+01  0.75374477E+02                                 1.657207                            1.578524      -1.057291       2.390776                    0.997776       3.274551       8.756417       0.530726       1.196113      -0.729260      -0.007829       0.008567       0.041618       0.043206       0.002131      -0.002450       0.003866       0.002203       0.045995      -0.010864      -0.005267       0.016131              1.680578       1.494987      -0.161039      -0.055122       1.394202       0.088355       2.152545           0.000014
           40              H       7.018980       0.569182       3.598067       0.129438       1.067494 0.76727966E+01  0.75184683E+02                                 1.774855                            1.655631      -1.278113       2.286576                    0.994576       3.630067      10.441130       0.466580       1.339691      -0.694880      -0.021521       0.015158      -0.029787       0.039752      -0.002069       0.008364      -0.004183      -0.000320       0.006062      -0.008274      -0.002457       0.010731              1.846259       1.968425      -0.254285       0.406421       1.552720      -0.096850       2.017632           0.000153
           41              H      10.342369      -1.306088       4.828756       0.117944       1.043200 0.75919963E+01  0.73215578E+02                                 1.659234                            1.579736      -1.142707       2.337483                    0.997027       3.436687       9.389287       0.515246       1.232662      -0.719000       0.035463      -0.019674      -0.005541       0.040932      -0.008638      -0.000500       0.001304       0.011301      -0.030074      -0.010237      -0.005142       0.015379              1.690503       1.984476      -0.393386      -0.088317       1.480383       0.038067       1.606651           0.000233
           42              H      -5.285455       8.978570       6.425326       0.127986       1.072545 0.78111075E+01  0.75364086E+02                                 1.657124                            1.578448      -1.057271       2.390802                    0.997774       3.274393       8.755931       0.530732       1.196132      -0.729256      -0.038241       0.020053       0.001366       0.043201      -0.009255       0.002706       0.001068       0.012507      -0.028947      -0.010865      -0.005269       0.016133              1.680492       1.964049      -0.375473       0.023217       1.479546      -0.032091       1.597879           0.000001
           43              H      -2.100219       7.236894       8.127466       0.129461       1.067363 0.76715963E+01  0.75169738E+02                                 1.774691                            1.655487      -1.277758       2.286737                    0.994582       3.629776      10.439961       0.466608       1.339667      -0.694885       0.018727      -0.013413       0.032385       0.039742       0.000213       0.006880      -0.005253       0.002184       0.014939      -0.008276      -0.002450       0.010726              1.846081       1.832239      -0.131546       0.343355       1.452622      -0.093376       2.253382           0.000153
           44              H      -2.463004       7.273289       4.134595       0.117927       1.043374 0.75936425E+01  0.73236260E+02                                 1.659489                            1.579962      -1.142885       2.337392                    0.997026       3.437101       9.391077       0.515176       1.232748      -0.718979       0.011375      -0.009431      -0.038178       0.040937       0.001573      -0.004889       0.004679      -0.000360       0.040291      -0.010233      -0.005134       0.015366              1.690770       1.542355      -0.195929      -0.159100       1.405875       0.154113       2.124079           0.000221
           45              H      -3.611597      12.048873       3.723884       0.104142       1.105184 0.85119654E+01  0.83267016E+02                                 1.654411                            1.616316      -0.713140       2.533528                    0.999599       3.259370       8.558496       0.544012       1.150944      -0.741992      -0.012179       0.005436       0.037635       0.039928       0.003362      -0.000020       0.001889       0.011018       0.049008      -0.014729      -0.001727       0.016456              1.659970       1.609802       0.136480      -0.321234       1.440713      -0.156190       1.929394           0.000008
           46              H      -2.435342      11.487718       2.869198       0.100486       1.116644 0.86275673E+01  0.84586463E+02                                 1.658745                            1.621582      -0.668713       2.549527                    0.999794       3.265583       8.552467       0.546604       1.142934      -0.744137       0.034277      -0.016348       0.001201       0.037995      -0.007528       0.008029       0.000046       0.010374      -0.010329      -0.010470      -0.003409       0.013879              1.672537       1.741143      -0.390930       0.041542       1.916586       0.018035       1.359883           0.000010
           47              H      -1.565020      13.245404       3.145416       0.103059       1.071804 0.81275857E+01  0.78473656E+02                                 1.603876                            1.564156      -0.641445       2.553447                    0.999917       3.262171       8.467632       0.561971       1.128834      -0.746739       0.025047      -0.006661      -0.005972       0.026597      -0.002987      -0.002640      -0.004349       0.004174      -0.026386      -0.010995       0.002945       0.008050              1.622219       2.144974       0.008443       0.235380       1.382490      -0.028522       1.339194           0.000043
           48              H      -2.870603      13.884719       3.700745       0.096901       1.080666 0.83976878E+01  0.81791857E+02                                 1.619561                            1.597291      -0.592220       2.573302                    0.999986       3.276313       8.556844       0.551971       1.139303      -0.744609      -0.016636       0.013592       0.013792       0.025529      -0.001071      -0.008131       0.001322      -0.010079       0.004243      -0.011053       0.003457       0.007596              1.615910       1.423584      -0.078530      -0.184331       1.636861       0.328308       1.787286           0.000065
           49              H       4.908696      -0.500864       2.127314       0.095900       1.007277 0.75340295E+01  0.72859000E+02                                 1.657539                            1.597693      -0.711689       2.516620                    0.999335       3.573024       9.926546       0.498493       1.270547      -0.710234      -0.013455       0.021021       0.010521       0.027086      -0.003778       0.000423       0.004246      -0.001190       0.003576      -0.005952       0.000269       0.005683              1.694158       1.393388      -0.209527      -0.019538       2.226757       0.215728       1.462328           0.000076
           50              H      -4.796741      12.076851       2.322546       0.352550       0.490913 0.30579058E+01  0.24657080E+02                                 1.216616                            1.170355      -1.493275       2.293785                    0.995564       2.849757       8.337602       0.452216       1.679741      -0.634054      -0.007204       0.025543       0.016921       0.031474      -0.000091      -0.000863       0.000522      -0.005955       0.000367      -0.003259       0.000238       0.003021              1.249535       1.512444      -0.044604      -0.221815       1.019916       0.011024       1.216245          -0.000067
           51              H     -11.842287       6.299660      14.353221       0.104121       1.105380 0.85137461E+01  0.83287351E+02                                 1.654500                            1.616403      -0.713289       2.533443                    0.999597       3.259376       8.558178       0.544049       1.150826      -0.742024       0.010281      -0.008501      -0.037634       0.039929      -0.002329      -0.001688      -0.000792      -0.012003       0.049007      -0.014710      -0.001742       0.016453              1.660058       1.365556       0.015684      -0.002363       1.685113       0.357197       1.929506           0.000006
           52              H      -5.116384      13.153008       0.746223       0.100483       1.116705 0.86279464E+01  0.84589307E+02                                 1.658664                            1.621505      -0.668814       2.549475                    0.999794       3.265425       8.551414       0.546686       1.142774      -0.744178      -0.029847       0.023481      -0.001203       0.037995      -0.008687       0.003534      -0.007200       0.005700      -0.010342      -0.010454      -0.003425       0.013879              1.672453       2.192629      -0.167636       0.002246       1.464905      -0.045226       1.359826           0.000007
           53              H      -3.926499      14.712212       0.470005       0.103065       1.071342 0.81230221E+01  0.78417714E+02                                 1.603319                            1.563636      -0.641031       2.553630                    0.999918       3.261686       8.465426       0.562114       1.128717      -0.746767      -0.017087       0.019509       0.005963       0.026610      -0.003455       0.002743       0.004309       0.002255      -0.026371      -0.011005       0.002968       0.008037              1.621646       1.525049      -0.297661       0.129821       2.001117      -0.198241       1.338772           0.000040
           54              H     -10.525021       7.777568      14.376360       0.096922       1.080684 0.83977407E+01  0.81791547E+02                                 1.619521                            1.597253      -0.592156       2.573342                    0.999986       3.276029       8.555733       0.552006       1.139242      -0.744627       0.019556      -0.008881      -0.013798       0.025528       0.003368      -0.004768       0.006727       0.007853       0.004227      -0.011079       0.003493       0.007585              1.615869       1.657312       0.037074      -0.375980       1.403043       0.019708       1.787254           0.000063
           55              H      -1.631524      14.422832       1.488107       0.095914       1.007234 0.75336904E+01  0.72855326E+02                                 1.657533                            1.597691      -0.711675       2.516637                    0.999334       3.573004       9.926652       0.498475       1.270601      -0.710222       0.024807      -0.002743      -0.010526       0.027087      -0.001809      -0.003596      -0.002225       0.006777       0.003583      -0.005927       0.000251       0.005677              1.694148       2.229515       0.203890      -0.202037       1.390603      -0.078100       1.462325           0.000078
           56              H      -3.541681      11.297312       1.292875       0.352542       0.490926 0.30580107E+01  0.24658110E+02                                 1.216631                            1.170369      -1.493267       2.293786                    0.995565       2.849806       8.337746       0.452218       1.679724      -0.634056       0.026097       0.004863      -0.016919       0.031480       0.002317      -0.000835       0.000570       0.003802       0.000368      -0.003284       0.000255       0.003029              1.249550       1.152127      -0.222765      -0.108198       1.380258       0.193958       1.216265          -0.000066
           57              H       0.432874      11.648145       8.325591       0.104141       1.105249 0.85126402E+01  0.83275478E+02                                 1.654493                            1.616394      -0.713275       2.533466                    0.999597       3.259470       8.558925       0.543991       1.150964      -0.741987      -0.032738       0.022456       0.004262       0.039927      -0.010304       0.007458       0.003165       0.010367      -0.023640      -0.014728      -0.001722       0.016451              1.660053       1.591701      -0.313834      -0.018958       2.007210       0.086712       1.381248           0.000020
           58              H       1.315092      10.930751       7.259765       0.100487       1.116458 0.86257158E+01  0.84563466E+02                                 1.658522                            1.621375      -0.668609       2.549573                    0.999795       3.265435       8.551733       0.546658       1.142886      -0.744147       0.004119      -0.007496      -0.037022       0.037997       0.000996       0.003680       0.000373       0.007629       0.039178      -0.010472      -0.003417       0.013889              1.672307       1.508704       0.098988      -0.252686       1.397378      -0.121677       2.110840           0.000020
           59              H       0.020054       9.436862       7.379797       0.103061       1.071650 0.81260615E+01  0.78455040E+02                                 1.603697                            1.563988      -0.641218       2.553553                    0.999918       3.262010       8.466926       0.562014       1.128803      -0.746746       0.005766      -0.012477      -0.022785       0.026609       0.001672      -0.003468       0.001404      -0.012970       0.021435      -0.010993       0.002948       0.008045              1.622035       1.381863       0.155219       0.242371       1.494293       0.272222       1.989948           0.000044
           60              H      -0.642931      10.020255       8.661103       0.096913       1.080785 0.83988960E+01  0.81806825E+02                                 1.619713                            1.597433      -0.592214       2.573321                    0.999986       3.276384       8.557285       0.551930       1.139343      -0.744600      -0.017004       0.007300       0.017586       0.025529      -0.002678      -0.008088      -0.001548      -0.001690      -0.015541      -0.011048       0.003456       0.007593              1.616063       1.991749      -0.094296      -0.251873       1.437442       0.055820       1.418998           0.000069
           61              H      -0.055038       8.347376       9.658959       0.095896       1.007349 0.75347672E+01  0.72868498E+02                                 1.657670                            1.597813      -0.711710       2.516605                    0.999335       3.573246       9.927582       0.498452       1.270612      -0.710219      -0.018752      -0.001018       0.019516       0.027084      -0.000729      -0.002357      -0.000035       0.010161       0.004883      -0.005952       0.000272       0.005680              1.694293       1.859911       0.242122      -0.384293       1.485930      -0.249385       1.737039           0.000078
           62              H       1.711021      11.562401       9.640159       0.352540       0.490934 0.30580401E+01  0.24658201E+02                                 1.216601                            1.170341      -1.493316       2.293762                    0.995564       2.849732       8.337278       0.452246       1.679628      -0.634071      -0.027241      -0.004154       0.015209       0.031474       0.000573      -0.001891      -0.001932       0.000773      -0.005011      -0.003256       0.000239       0.003017              1.249518       1.123338      -0.154640      -0.095124       1.306697       0.260473       1.318519          -0.000061
           63              H       3.492584       9.747662       9.751514       0.104152       1.105571 0.85156370E+01  0.83310613E+02                                 1.654738                            1.616624      -0.713252       2.533485                    0.999598       3.259324       8.558333       0.543990       1.150886      -0.742013       0.034641      -0.019393      -0.004269       0.039929      -0.010364       0.000484      -0.008062       0.010116      -0.023640      -0.014700      -0.001746       0.016446              1.660300       2.175328      -0.025450      -0.086138       1.424143      -0.021444       1.381429           0.000022
           64              H       2.458480      10.220521      10.817340       0.100503       1.116411 0.86250937E+01  0.84554529E+02                                 1.658361                            1.621223      -0.668830       2.549470                    0.999794       3.265266       8.550713       0.546739       1.142755      -0.744180      -0.008541       0.000367       0.037022       0.037996      -0.002415       0.001314      -0.003436      -0.006182       0.039171      -0.010452      -0.003426       0.013878              1.672142       1.340479       0.015859      -0.002940       1.565329       0.280392       2.110620           0.000022
           65              H       1.693310       8.397521      10.697308       0.103045       1.071378 0.81233405E+01  0.78421372E+02                                 1.603333                            1.563648      -0.641007       2.553629                    0.999918       3.261791       8.465665       0.562124       1.128689      -0.746773      -0.013733      -0.000364       0.022790       0.026611       0.006172      -0.002779       0.002504       0.005243       0.021447      -0.011005       0.002962       0.008043              1.621658       1.348595       0.138857      -0.136563       1.526935      -0.337798       1.989446           0.000042
           66              H       2.510129       8.061798       9.416002       0.096903       1.080889 0.83997811E+01  0.81816430E+02                                 1.619743                            1.597462      -0.592203       2.573315                    0.999986       3.276215       8.556495       0.551962       1.139263      -0.744623       0.014084      -0.012002      -0.017590       0.025531      -0.000941      -0.002178       0.007965       0.005319      -0.015522      -0.011077       0.003490       0.007587              1.616092       1.621291      -0.277489      -0.161669       1.807978       0.201043       1.419005           0.000068
           67              H       0.749982       7.847372       8.418146       0.095906       1.007223 0.75335414E+01  0.72853087E+02                                 1.657477                            1.597641      -0.711726       2.516609                    0.999334       3.572946       9.926242       0.498502       1.270546      -0.710234       0.007398      -0.017259      -0.019527       0.027091      -0.004470      -0.000991       0.002164      -0.004958       0.004876      -0.005932       0.000250       0.005682              1.694089       1.366863      -0.001595       0.053212       1.978565       0.454925       1.736839           0.000078
           68              H       2.849245      10.855435       8.436946       0.352544       0.490923 0.30579892E+01  0.24657946E+02                                 1.216636                            1.170374      -1.493248       2.293795                    0.995565       2.849806       8.337806       0.452210       1.679751      -0.634052       0.008351      -0.026257      -0.015213       0.031474       0.000050       0.000913       0.002581      -0.001343      -0.005014      -0.003288       0.000253       0.003036              1.249555       1.393607      -0.021034      -0.275662       1.036504      -0.030176       1.318553          -0.000061
           69              H       4.651284      11.428438       0.503267       0.104121       1.105380 0.85137547E+01  0.83287480E+02                                 1.654503                            1.616405      -0.713290       2.533443                    0.999597       3.259377       8.558191       0.544048       1.150829      -0.742023       0.010281      -0.031441      -0.022363       0.039929      -0.000659      -0.002800       0.006029      -0.028315       0.000071      -0.014710      -0.001742       0.016453              1.660061       1.365558      -0.008231       0.013558       1.638850       0.337851       1.975776           0.000009
           70              H       3.626916      11.906111       1.576324       0.100483       1.116707 0.86279660E+01  0.84589552E+02                                 1.658666                            1.621507      -0.668812       2.549476                    0.999794       3.265428       8.551426       0.546685       1.142774      -0.744178      -0.029847      -0.010169       0.021199       0.037996       0.006612      -0.006651      -0.005883       0.002550      -0.019791      -0.010454      -0.003426       0.013879              1.672456       2.192633       0.066747      -0.153792       1.407664      -0.069164       1.417070           0.000016
           71              H       4.816801      11.049724       2.908245       0.103065       1.071341 0.81230202E+01  0.78417691E+02                                 1.603319                            1.563636      -0.641031       2.553630                    0.999918       3.261685       8.465423       0.562114       1.128717      -0.746767      -0.017087      -0.002026       0.020299       0.026610       0.003864      -0.002129      -0.001266       0.015586       0.013621      -0.011005       0.002968       0.008037              1.621646       1.525048       0.234610      -0.224530       1.578484      -0.374980       1.761404           0.000044
           72              H       5.968550      10.879596       1.875680       0.096923       1.080682 0.83977297E+01  0.81791421E+02                                 1.619521                            1.597252      -0.592156       2.573342                    0.999986       3.276028       8.555732       0.552006       1.139243      -0.744627       0.019556      -0.009303      -0.013517       0.025528      -0.005699       0.001267       0.006874       0.007501       0.003170      -0.011079       0.003493       0.007585              1.615869       1.657311      -0.361175      -0.110852       1.716034       0.150596       1.474261           0.000060
           73              H       7.111776      12.100649       3.034061       0.095914       1.007232 0.75336777E+01  0.72855173E+02                                 1.657531                            1.597690      -0.711674       2.516637                    0.999334       3.573001       9.926642       0.498475       1.270601      -0.710222       0.024807      -0.008653      -0.006592       0.027087      -0.002620      -0.003056       0.000281       0.000784      -0.014396      -0.005927       0.000251       0.005676              1.694146       2.229512      -0.265057       0.110157       1.507246      -0.029321       1.345680           0.000076
           74              H       5.201619      13.126384       0.075201       0.352542       0.490927 0.30580141E+01  0.24658144E+02                                 1.216631                            1.170370      -1.493270       2.293784                    0.995565       2.849808       8.337753       0.452218       1.679724      -0.634056       0.026097      -0.017486      -0.002041       0.031480      -0.001664       0.001815       0.001142       0.002433      -0.003739      -0.003284       0.000255       0.003029              1.249551       1.152128      -0.013876      -0.247262       1.102602       0.077846       1.493922          -0.000064
           75              H      12.881974      -0.596059       1.706479       0.104142       1.105184 0.85119720E+01  0.83267105E+02                                 1.654412                            1.616318      -0.713141       2.533528                    0.999599       3.259372       8.558505       0.544012       1.150945      -0.741992      -0.012179       0.032624       0.019535       0.039928      -0.001316       0.003094       0.012010      -0.013183      -0.023595      -0.014729      -0.001727       0.016457              1.659971       1.609804      -0.349019       0.001978       1.967845       0.064248       1.402265           0.000018
           76              H       6.307958      14.507207       0.859024       0.100486       1.116645 0.86275841E+01  0.84586686E+02                                 1.658749                            1.621585      -0.668715       2.549526                    0.999794       3.265585       8.552481       0.546602       1.142936      -0.744136       0.034277       0.007415      -0.014619       0.037995       0.010312      -0.003847       0.000041       0.010388      -0.010288      -0.010470      -0.003409       0.013879              1.672540       1.741146       0.189150      -0.344637       1.429911      -0.185487       1.846564           0.000012
           77              H       7.178280      14.083909       2.587195       0.103060       1.071803 0.81275703E+01  0.78473473E+02                                 1.603875                            1.564155      -0.641444       2.553448                    0.999917       3.262168       8.467623       0.561971       1.128834      -0.746739       0.025047      -0.002941      -0.008449       0.026597      -0.001283      -0.003774      -0.007008       0.010530      -0.007316      -0.010995       0.002946       0.008050              1.622218       2.144972       0.213898       0.098601       1.365942      -0.035442       1.355741           0.000040
           78              H      13.622968      -1.325692       3.391265       0.096901       1.080666 0.83976870E+01  0.81791853E+02                                 1.619562                            1.597291      -0.592219       2.573302                    0.999986       3.276313       8.556846       0.551971       1.139304      -0.744608      -0.016636       0.007481       0.017861       0.025529      -0.007089      -0.004126      -0.000111      -0.006654       0.014517      -0.011053       0.003457       0.007596              1.615911       1.423585      -0.139762      -0.143566       1.531181       0.284115       1.892968           0.000074
           79              H       5.901725      12.400399       3.974071       0.095901       1.007277 0.75340304E+01  0.72859008E+02                                 1.657539                            1.597693      -0.711688       2.516621                    0.999335       3.573022       9.926539       0.498494       1.270547      -0.710234      -0.013455       0.001596       0.023453       0.027086       0.001848      -0.003322       0.003406       0.000817       0.009597      -0.005952       0.000269       0.005683              1.694158       1.393388       0.062812      -0.200843       1.422540      -0.120584       2.266545           0.000081
           80              H       3.946559      13.775585       1.191643       0.352550       0.490913 0.30579105E+01  0.24657140E+02                                 1.216619                            1.170358      -1.493277       2.293784                    0.995564       2.849764       8.337640       0.452214       1.679747      -0.634053      -0.007204       0.005757       0.030093       0.031475      -0.000761      -0.000417      -0.000627      -0.003205       0.008616      -0.003259       0.000238       0.003021              1.249538       1.512448      -0.187434      -0.126730       1.179177       0.077624       1.056990          -0.000063
           81              H       2.499555       5.852731       1.908942       0.104152       1.105571 0.85156330E+01  0.83310572E+02                                 1.654738                            1.616625      -0.713252       2.533485                    0.999598       3.259323       8.558333       0.543989       1.150887      -0.742012       0.034641       0.003543      -0.019538       0.039929       0.004445      -0.009375      -0.008069       0.010132      -0.023592      -0.014700      -0.001746       0.016446              1.660300       2.175328      -0.069650      -0.056712       1.403052      -0.030264       1.402520           0.000013
           82              H       1.465451       6.653607       2.756397       0.100504       1.116409 0.86250741E+01  0.84554267E+02                                 1.658357                            1.621220      -0.668828       2.549471                    0.999794       3.265262       8.550692       0.546741       1.142752      -0.744180      -0.008541       0.034014       0.014622       0.037996       0.002144      -0.001722       0.003458      -0.022668      -0.010285      -0.010452      -0.003426       0.013878              1.672138       1.340476      -0.008831       0.013497       1.829844       0.391009       1.846095           0.000011
           83              H       0.700281       7.246197       1.028226       0.103045       1.071378 0.81233367E+01  0.78421319E+02                                 1.603332                            1.563647      -0.641006       2.553629                    0.999918       3.261790       8.465659       0.562124       1.128688      -0.746773      -0.013733       0.021166       0.008457       0.026611      -0.004945       0.004622       0.006508      -0.004333      -0.007282      -0.011005       0.002962       0.008043              1.621657       1.348594      -0.179562       0.075419       2.161071      -0.072610       1.355307           0.000040
           84              H       1.517100       6.193617       0.224156       0.096903       1.080890 0.83997913E+01  0.81816559E+02                                 1.619744                            1.597463      -0.592203       2.573315                    0.999986       3.276218       8.556506       0.551962       1.139264      -0.744623       0.014084      -0.011598      -0.017859       0.025531      -0.001646      -0.001708       0.003778       0.015331       0.014514      -0.011077       0.003490       0.007587              1.616093       1.621293      -0.042094      -0.318379       1.333786       0.002742       1.893200           0.000072
           85              H      -7.993318      -0.691916      14.103034       0.095906       1.007222 0.75335371E+01  0.72853027E+02                                 1.657476                            1.597640      -0.711725       2.516608                    0.999334       3.572943       9.926229       0.498502       1.270545      -0.710235       0.007398      -0.011357      -0.023456       0.027091       0.000810      -0.004506       0.001505      -0.003382       0.009603      -0.005932       0.000250       0.005682              1.694088       1.366862       0.049708       0.019058       1.448967       0.233456       2.266434           0.000082
           86              H       1.856216       4.212551       2.423778       0.352544       0.490923 0.30579908E+01  0.24657961E+02                                 1.216636                            1.170375      -1.493249       2.293794                    0.995565       2.849806       8.337806       0.452210       1.679751      -0.634052       0.008351      -0.003905      -0.030093       0.031474       0.000823       0.000398       0.000682       0.003200       0.008616      -0.003289       0.000253       0.003036              1.249555       1.393607      -0.246205      -0.125759       1.298053       0.079199       1.057005          -0.000065
           87              H      -0.560155       3.803983       3.112154       0.104142       1.105248 0.85126368E+01  0.83275441E+02                                 1.654493                            1.616394      -0.713276       2.533465                    0.999597       3.259470       8.558926       0.543991       1.150964      -0.741987      -0.032738      -0.004731       0.022361       0.039927       0.010856      -0.006629      -0.000139       0.018269       0.000065      -0.014728      -0.001723       0.016451              1.660052       1.591700       0.103590      -0.296850       1.412693      -0.161906       1.975764           0.000009
           88              H       0.322063       3.097451       2.039097       0.100487       1.116459 0.86257281E+01  0.84563622E+02                                 1.658524                            1.621376      -0.668610       2.549573                    0.999795       3.265437       8.551742       0.546657       1.142887      -0.744147       0.004119      -0.031263      -0.021199       0.037997       0.003010       0.002339       0.008592      -0.012026      -0.019785      -0.010472      -0.003417       0.013889              1.672309       1.508705      -0.271314      -0.006164       2.091263       0.168494       1.416958           0.000012
           89              H      -0.972975       3.784545       0.707176       0.103061       1.071651 0.81260773E+01  0.78455238E+02                                 1.603700                            1.563990      -0.641220       2.553552                    0.999918       3.262012       8.466936       0.562013       1.128804      -0.746746       0.005766      -0.016207      -0.020302       0.026609      -0.003844       0.000204       0.002493      -0.015573       0.013626      -0.010993       0.002948       0.008045              1.622037       1.381865       0.163722       0.236711       1.722384       0.367606       1.761862           0.000043
           90              H      -1.635960       4.741573       1.739741       0.096913       1.080785 0.83988944E+01  0.81806807E+02                                 1.619713                            1.597433      -0.592215       2.573321                    0.999986       3.276385       8.557288       0.551930       1.139343      -0.744600      -0.017004       0.013408       0.013519       0.025529      -0.006429      -0.005591      -0.004154       0.004541       0.003153      -0.011048       0.003456       0.007593              1.616063       1.991750      -0.195992      -0.184170       1.382006       0.032638       1.474434           0.000061
           91              H      -1.048067       6.307584       0.581360       0.095896       1.007349 0.75347693E+01  0.72868527E+02                                 1.657670                            1.597813      -0.711711       2.516605                    0.999335       3.573248       9.927589       0.498452       1.270612      -0.710219      -0.018752       0.018398       0.006590       0.027084      -0.001893      -0.001582       0.002653       0.003734      -0.014398      -0.005952       0.000272       0.005681              1.694294       1.859912      -0.447953       0.075113       1.877193      -0.085764       1.345776           0.000075
           92              H       0.717992       5.049856       3.540220       0.352541       0.490933 0.30580340E+01  0.24658145E+02                                 1.216600                            1.170340      -1.493315       2.293762                    0.995564       2.849732       8.337282       0.452246       1.679629      -0.634070      -0.027240       0.015634       0.002035       0.031474      -0.001966      -0.000201      -0.002111       0.001202      -0.003727      -0.003256       0.000239       0.003017              1.249517       1.123337      -0.028098      -0.179367       1.131334       0.187139       1.493881          -0.000065
           93              C       4.741197      -3.931250      13.152902      -0.149639      44.327155 0.52132548E+03  0.12693456E+05                                10.791385                            7.525025      -0.081330       1.963166                    0.997945      28.977814      81.958897       0.617585       0.407322      -1.081235       0.041714       0.091546       0.004612       0.100707      -0.044492       0.015155      -0.030112       0.047084       0.118507      -0.073170       0.007862       0.065309             14.119876      13.570156       6.203626      -2.203571      20.533229       3.077038       8.256243           0.006899
           94              C       4.261811      -2.871030      13.923709      -0.068506      34.389811 0.40874671E+03  0.94871656E+04                                 9.312120                            6.834914      -0.069102       1.960148                    0.999461      28.728836      82.761403       0.615716       0.428591      -1.053826       0.015339      -0.009659      -0.028625       0.033882      -0.015401       0.015686      -0.033510       0.068407       0.096756      -0.063322       0.008233       0.055090             11.336145       9.064925       2.764142      -1.407713      17.677718       4.020006       7.265791           0.001438
           95              C       4.961190      -1.678399      14.029280      -0.025821      40.035852 0.42214152E+03  0.97327332E+04                                10.002629                            6.719214       0.144559       2.054579                    0.999286      26.612147      72.813293       0.662398       0.401061      -1.087385       0.013292      -0.029832      -0.034361       0.047406       0.010676      -0.002127      -0.005688       0.010769      -0.000343      -0.013056      -0.000684       0.013740             13.141930      11.080855       0.250681      -3.215721      19.133175       5.919243       9.211759           0.004068
           96              C       6.169881      -1.521128      13.349581      -0.097145      34.930445 0.43473043E+03  0.10269579E+05                                 9.459557                            7.093943      -0.137804       1.935330                    0.999386      29.430930      86.153193       0.597292       0.434097      -1.048151      -0.021459      -0.011534      -0.016332       0.029330       0.004015       0.041791      -0.030985      -0.020941       0.033147      -0.054865       0.001620       0.053245             11.117433      12.217869      -0.319138      -4.138776      11.894633       3.906778       9.239799           0.008363
           97              C       6.664448      -2.536470      12.561419      -0.032524      39.505095 0.42153524E+03  0.97334331E+04                                 9.916525                            6.736108       0.092107       2.037613                    0.999329      26.783086      73.785272       0.657141       0.403660      -1.083604      -0.044950       0.004652       0.012991       0.047020       0.005004       0.002334      -0.001016      -0.021444      -0.025602      -0.010600      -0.005509       0.016109             12.603355      15.636508       2.517986      -5.777360      12.299256       2.226751       9.874300           0.002367
           98              C       5.948159      -3.738149      12.458741      -0.085450      35.116212 0.43749122E+03  0.10325650E+05                                 9.431434                            7.063754      -0.077706       1.945961                    0.999537      29.439643      85.448889       0.606771       0.427694      -1.054652      -0.027733       0.017988       0.011793       0.035097      -0.042014       0.031562      -0.004974      -0.012382       0.091141      -0.062591       0.007245       0.055346             11.242711      13.281702       5.071221      -3.150927      13.242591       0.888667       7.203841           0.003844
           99              C       2.739527       4.089591       9.206308       0.625741      23.977737 0.23810044E+03  0.48501258E+04                                 7.631355                            5.447666       0.009698       2.069517                    0.999468      21.529570      58.976842       0.643312       0.467404      -1.026532       0.015720      -0.015155      -0.060516       0.064335       0.076796       0.015619      -0.008356      -0.026729      -0.223551      -0.081879      -0.033402       0.115280              9.403023       7.206582      -2.674536      -1.295814       6.287972       1.040166      14.714516           0.000330
          100              C       7.929876      -2.397062      11.800734       0.590880      24.383126 0.24351357E+03  0.49863039E+04                                 7.674983                            5.476915       0.001174       2.056034                    0.999595      21.912075      60.100734       0.647546       0.461934      -1.029979       0.042386       0.024158      -0.031618       0.058137      -0.020647       0.080032      -0.030320      -0.004474       0.129708      -0.077091      -0.030015       0.107106              9.312385      11.465650       1.259122      -4.600831       8.546206       1.257238       7.925298          -0.001659
          101              C       0.484474       0.685229       5.517132      -0.149603      44.325739 0.52130871E+03  0.12692926E+05                                10.791094                            7.524856      -0.081290       1.963177                    0.997945      28.977362      81.956822       0.617599       0.407317      -1.081240      -0.058920      -0.080796       0.011473       0.100653      -0.050839       0.022051      -0.016933       0.011355       0.131364      -0.073089       0.007884       0.065205             14.119461      15.210037       7.053573      -2.994729      18.843747       1.824629       8.304597           0.007015
          102              C      -0.682297       0.647463       6.282156      -0.068492      34.390725 0.40876063E+03  0.94875963E+04                                 9.312367                            6.835091      -0.069331       1.960067                    0.999461      28.729514      82.764591       0.615699       0.428599      -1.053818       0.027253      -0.016795      -0.011097       0.033882      -0.039168       0.037095      -0.001104      -0.017328       0.082991      -0.063372       0.008269       0.055103             11.336440      14.187701       5.421189      -3.880047      12.401408       0.108304       7.420211           0.001465
          103              C      -1.505680      -0.468148       6.292279      -0.025794      40.034925 0.42213493E+03  0.97325474E+04                                10.002477                            6.719167       0.144522       2.054562                    0.999287      26.611929      72.812665       0.662400       0.401061      -1.087385       0.043317      -0.005316      -0.018470       0.047389       0.000176       0.006334       0.005407      -0.017864      -0.018861      -0.012973      -0.000765       0.013739             13.141628      17.060578       4.076412      -6.583760      12.073223       0.976381      10.291082           0.004127
          104              C      -1.167417      -1.586254       5.528702      -0.097255      34.933946 0.43478196E+03  0.10271103E+05                                 9.460080                            7.094290      -0.137558       1.935376                    0.999387      29.433084      86.160843       0.597287       0.434088      -1.048157       0.022295       0.010949       0.015530       0.029293       0.006171       0.039690      -0.034499      -0.011541       0.031707      -0.054874       0.001702       0.053171             11.118067      12.824133       0.405662      -4.704581      10.761523       3.231244       9.768544           0.008382
          105              C      -0.012727      -1.595292       4.778140      -0.032435      39.503172 0.42151020E+03  0.97327098E+04                                 9.916210                            6.735911       0.092139       2.037628                    0.999330      26.782295      73.782529       0.657150       0.403660      -1.083604      -0.008201       0.028396       0.036604       0.047048       0.011200      -0.002506      -0.006800      -0.006466      -0.012018      -0.010598      -0.005481       0.016079             12.602932      11.940891       0.478673      -3.912228      16.257432       5.112075       9.610474           0.002362
          106              C       0.815166      -0.462932       4.776694      -0.085546      35.118767 0.43753085E+03  0.10326776E+05                                 9.431758                            7.064000      -0.077547       1.945997                    0.999537      29.440874      85.452102       0.606773       0.427685      -1.054662      -0.016473       0.009443       0.029491       0.035075      -0.022143       0.013442      -0.032683       0.061253       0.100081      -0.062574       0.007304       0.055271             11.243137       9.964593       3.465709      -1.626291      16.518001       3.362388       7.246816           0.003823
          107              C      -8.190629      10.157366      12.194092       0.625760      23.976815 0.23808856E+03  0.48498248E+04                                 7.631165                            5.447524       0.009630       2.069502                    0.999468      21.529188      58.975496       0.643321       0.467402      -1.026532       0.056597      -0.029777      -0.006938       0.064327       0.084518       0.017895       0.014486      -0.092351      -0.094726      -0.081858      -0.033419       0.115278              9.402826      12.432499      -4.775460      -0.614789       6.881614      -0.451074       8.894366           0.000347
          108              C      -7.354367      12.900798       3.976963       0.590820      24.383960 0.24352214E+03  0.49865128E+04                                 7.675108                            5.476980       0.001278       2.056072                    0.999595      21.912332      60.101217       0.647549       0.461929      -1.029984       0.008058      -0.055463      -0.015428       0.058130      -0.010831       0.069117      -0.051314       0.052133       0.107146      -0.077126      -0.030010       0.107137              9.312565       8.597499      -0.575851      -2.985455      11.932426       3.628047       7.407772          -0.001682
          109              C      -3.639198      -3.474548      11.700949      -0.149663      44.329508 0.52134731E+03  0.12694441E+05                                10.792738                            7.525752      -0.081391       1.963139                    0.997944      28.979969      81.973217       0.617470       0.407384      -1.081167       0.063543      -0.034330       0.070119       0.100662       0.048732      -0.029031       0.028621      -0.026055      -0.087017      -0.073162       0.007893       0.065269             14.121973      14.238184      -5.967241       4.587227       9.550471      -3.704108      18.577265           0.007040
          110              C      -2.476321      -4.201183      11.440638      -0.068531      34.393945 0.40879884E+03  0.94888991E+04                                 9.313691                            6.835903      -0.069253       1.960085                    0.999461      28.731075      82.776441       0.615583       0.428660      -1.053759      -0.015456       0.022771       0.019754       0.033877       0.048316      -0.019349       0.014891      -0.050120      -0.003244      -0.063354       0.008245       0.055110             11.338238      13.792082      -5.869075       3.075025       8.483850      -2.389981      11.738783           0.001478
          111              C      -1.717198      -4.744391      12.465972      -0.025783      40.038219 0.42215451E+03  0.97333324E+04                                10.003881                            6.719855       0.144469       2.054562                    0.999286      26.612662      72.821316       0.662272       0.401125      -1.087317      -0.032637       0.032187       0.012054       0.047397       0.002962       0.003684      -0.001052      -0.009989       0.039578      -0.012964      -0.000789       0.013754             13.143857      17.355021      -7.504558       0.495197       9.571943      -1.117422      12.504606           0.004075
          112              C      -2.111932      -4.562223      13.792108      -0.097154      34.933845 0.43477256E+03  0.10271155E+05                                 9.461395                            7.095126      -0.137645       1.935379                    0.999386      29.433242      86.171495       0.597117       0.434199      -1.048056      -0.000793       0.024434      -0.016128       0.029288       0.038596       0.027934      -0.009471      -0.026925      -0.067803      -0.054856       0.001600       0.053256             11.119811      12.214460      -4.800257      -2.356611       8.229078       0.442518      12.915896           0.008451
          113              C      -3.241308      -3.832502      14.090019      -0.032496      39.505482 0.42152850E+03  0.97333945E+04                                 9.917110                            6.736326       0.092115       2.037616                    0.999329      26.783893      73.791799       0.657080       0.403692      -1.083565       0.024080       0.002764      -0.040296       0.047024      -0.002656       0.011459      -0.004700       0.012815      -0.002813      -0.010548      -0.005622       0.016170             12.604321      10.954804      -4.282528      -1.571098       7.948501       0.414392      18.909658           0.002357
          114              C      -4.001046      -3.284567      13.045885      -0.085484      35.118218 0.43751632E+03  0.10326701E+05                                 9.432876                            7.064683      -0.077781       1.945932                    0.999537      29.442195      85.466583       0.606620       0.427782      -1.054566       0.028405      -0.004332      -0.020124       0.035080       0.024981      -0.011801       0.011347      -0.014342      -0.175647      -0.062592       0.007292       0.055300             11.244610       9.222124      -3.205781       1.980534       6.977841      -1.888185      17.533864           0.003883
          115              C      12.188213       5.534925       0.386127       0.625774      23.976500 0.23808669E+03  0.48497811E+04                                 7.631091                            5.447527       0.009721       2.069527                    0.999468      21.529141      58.975495       0.643316       0.467407      -1.026529      -0.020553       0.053012       0.030190       0.064375      -0.008754       0.058411      -0.065776       0.027218       0.174936      -0.081899      -0.033346       0.115245              9.402602       8.593427      -0.622764      -2.415983      12.754454       3.984609       6.859927           0.000322
          116              C       4.073071       2.455473       1.025333       0.590860      24.383982 0.24351888E+03  0.49864744E+04                                 7.675390                            5.477101       0.001139       2.056034                    0.999595      21.912447      60.103481       0.647508       0.461956      -1.029960       0.002860       0.010348       0.057146       0.058146       0.061977       0.014337      -0.011480      -0.076175      -0.205719      -0.077113      -0.029971       0.107084              9.313017       8.119591      -2.768613      -1.586643       5.976820       1.093186      13.842639          -0.001677
          117              C       2.385643       4.252874      13.014069      -0.149324      44.313559 0.52114917E+03  0.12688320E+05                                10.790177                            7.524322      -0.081200       1.963266                    0.997945      28.973562      81.948995       0.617533       0.407384      -1.081174      -0.046306       0.023660      -0.086171       0.100645       0.036861      -0.022867       0.028143      -0.021774      -0.157043      -0.073206       0.007827       0.065379             14.118096      12.523754      -4.942021       4.138617       8.936705      -3.388856      20.893828           0.007005
          118              C       2.868923       3.957055      11.738549      -0.068363      34.387835 0.40871469E+03  0.94864744E+04                                 9.312882                            6.835406      -0.069160       1.960169                    0.999460      28.727369      82.764184       0.615576       0.428686      -1.053741      -0.027136       0.003670       0.019958       0.033884       0.022775      -0.008809       0.004882      -0.016679      -0.185758      -0.063361       0.008137       0.055223             11.337147       8.444972      -2.672215       1.680832       6.574943      -1.408246      18.991527           0.001513
          119              C       2.233804       4.423242      10.597522      -0.025925      40.040894 0.42219747E+03  0.97345653E+04                                10.004230                            6.720154       0.144757       2.054634                    0.999287      26.614300      72.826575       0.662264       0.401120      -1.087321      -0.023982       0.002969       0.040754       0.047380      -0.004613       0.005992      -0.007044       0.008327      -0.025632      -0.012962      -0.000790       0.013752             13.144176       9.815418      -3.690555      -1.008753       7.742948       0.627462      21.874161           0.003978
          120              C       1.081584       5.201911      10.714662      -0.096957      34.927436 0.43468079E+03  0.10268455E+05                                 9.460431                            7.094508      -0.137632       1.935431                    0.999388      29.429431      86.158383       0.597126       0.434216      -1.048045      -0.000019      -0.023930       0.016871       0.029279       0.041773       0.026500      -0.008902      -0.029246      -0.048643      -0.054943       0.001520       0.053423             11.118543      10.844906      -4.375094      -2.451082       8.228643       0.898043      14.282081           0.008406
          121              C       0.561702       5.496569      11.955474      -0.032329      39.497572 0.42144289E+03  0.97308576E+04                                 9.915708                            6.735579       0.092395       2.037741                    0.999330      26.780632      73.779060       0.657130       0.403685      -1.083577       0.029100      -0.035731      -0.009293       0.047009       0.001065       0.010577      -0.000807       0.000954       0.032351      -0.010602      -0.005506       0.016108             12.602289      15.028298      -6.600841      -0.586932       9.256039      -0.394701      13.522531           0.002379
          122              C       1.209837       5.017953      13.103732      -0.085593      35.118630 0.43753255E+03  0.10327082E+05                                 9.432682                            7.064642      -0.077586       1.945998                    0.999537      29.441957      85.463251       0.606649       0.427761      -1.054589       0.015738      -0.023141      -0.021082       0.035038       0.047168      -0.021142       0.019358      -0.041760      -0.019959      -0.062598       0.007284       0.055315             11.244264      12.477979      -5.262575       2.902496       8.276688      -2.428701      12.978124           0.003696
          123              C      -2.764995      -0.526635       7.136841       0.625780      23.976548 0.23808819E+03  0.48498111E+04                                 7.631076                            5.447533       0.009513       2.069468                    0.999469      21.529020      58.974825       0.643318       0.467405      -1.026532      -0.051768      -0.008065       0.037297       0.064312      -0.038522       0.079306      -0.046486      -0.020548       0.078207      -0.081890      -0.033352       0.115243              9.402567      11.766017       2.090978      -4.658286       8.159363       1.006931       8.282321           0.000371
          124              C      -0.676464       6.296036      12.120337       0.590861      24.383086 0.24351171E+03  0.49862843E+04                                 7.675140                            5.476989       0.001238       2.056064                    0.999595      21.912270      60.102474       0.647521       0.461950      -1.029965      -0.053277       0.020985      -0.010096       0.058144       0.081256       0.004444      -0.011002      -0.081684      -0.094971      -0.077135      -0.029994       0.107129              9.312608      11.734909      -4.597565      -0.865420       6.853907       0.256445       9.349007          -0.001662
          125              C       5.104102       6.704822       4.924203      -0.149663      44.329473 0.52134667E+03  0.12694425E+05                                10.792747                            7.525758      -0.081402       1.963135                    0.997944      28.979936      81.973183       0.617468       0.407385      -1.081166       0.063543       0.077935      -0.004620       0.100662      -0.045586       0.033761      -0.000024       0.042442       0.118472      -0.073164       0.007892       0.065272             14.121987      14.238210       6.534308      -3.735467      19.870523       0.611570       8.257229           0.007011
          126              C       6.266979       6.745007       4.153396      -0.068531      34.393883 0.40879780E+03  0.94888693E+04                                 9.313681                            6.835894      -0.069252       1.960087                    0.999461      28.731040      82.776324       0.615583       0.428660      -1.053759      -0.015457       0.009439       0.028629       0.033877      -0.036491       0.037110       0.000961      -0.016809       0.096688      -0.063354       0.008245       0.055110             11.338227      13.792072       5.101287      -4.228313      12.955650      -0.519938       7.266961           0.001443
          127              C       7.026102       7.900533       4.047825      -0.025784      40.038234 0.42215451E+03  0.97333330E+04                                10.003887                            6.719857       0.144468       2.054562                    0.999286      26.612653      72.821310       0.662271       0.401125      -1.087317      -0.032637      -0.001296       0.034346       0.047397       0.002255       0.004154       0.004527      -0.023331      -0.000444      -0.012965      -0.000789       0.013754             13.143870      17.355042       3.352185      -6.732508      12.863560       0.259075       9.213007           0.004060
          128              C       6.631368       9.053716       4.727524      -0.097154      34.933815 0.43477208E+03  0.10271142E+05                                 9.461399                            7.095129      -0.137650       1.935378                    0.999386      29.433217      86.171458       0.597116       0.434200      -1.048055      -0.000792      -0.024307       0.016320       0.029288       0.010880       0.046387      -0.023511       0.006648       0.032915      -0.054858       0.001599       0.053259             11.119817      12.214467      -0.322186      -5.337821      11.903255       1.979008       9.241728           0.008437
          129              C       5.501992       9.047030       5.515686      -0.032496      39.505447 0.42152830E+03  0.97333875E+04                                 9.917101                            6.736321       0.092115       2.037616                    0.999329      26.783881      73.791731       0.657081       0.403692      -1.083565       0.024080      -0.038243      -0.012996       0.047024       0.011597       0.001970      -0.001521       0.005213      -0.025620      -0.010548      -0.005622       0.016170             12.604308      10.954795       0.202771      -4.557111      16.983088       4.192525       9.875041           0.002357
          130              C       4.742254       7.872336       5.618364      -0.085483      35.118136 0.43751538E+03  0.10326673E+05                                 9.432863                            7.064677      -0.077785       1.945931                    0.999537      29.442151      85.466427       0.606620       0.427782      -1.054566       0.028405      -0.016896      -0.011760       0.035080      -0.020525       0.018495      -0.025844       0.074591       0.091152      -0.062592       0.007291       0.055301             11.244592       9.222115       3.064011      -2.193478      17.306741       2.431212       7.204921           0.003859
          131              C      -4.305358       8.465357       8.870797       0.625773      23.976535 0.23808709E+03  0.48497912E+04                                 7.631097                            5.447532       0.009725       2.069528                    0.999468      21.529155      58.975535       0.643315       0.467407      -1.026529      -0.020553       0.007399       0.060556       0.064375       0.057267       0.014460      -0.010218      -0.105639      -0.223637      -0.081900      -0.033347       0.115247              9.402611       8.593432      -1.988669      -1.506658       4.900766       0.700317      14.713634           0.000329
          132              C       5.066100      10.243155       6.276371       0.590860      24.384031 0.24351951E+03  0.49864904E+04                                 7.675399                            5.477108       0.001147       2.056035                    0.999595      21.912481      60.103593       0.647507       0.461955      -1.029960       0.002860       0.048731       0.031593       0.058146      -0.010684       0.062710      -0.058231       0.035622       0.129668      -0.077114      -0.029971       0.107084              9.313028       8.119601      -0.395650      -3.166409      11.893624       3.567504       7.925858          -0.001666
          133              C      -6.357657       4.934974      12.559973      -0.149324      44.313592 0.52114960E+03  0.12688331E+05                                10.790175                            7.524320      -0.081196       1.963266                    0.997945      28.973576      81.949000       0.617534       0.407383      -1.081175      -0.046306      -0.088627      -0.011418       0.100645      -0.035317       0.025184      -0.012059       0.074359       0.131356      -0.073204       0.007827       0.065377             14.118094      12.523758       5.724880      -2.962689      21.526475       1.875998       8.304050           0.007022
          134              C      -5.874377       3.872335      11.794949      -0.068364      34.387902 0.40871560E+03  0.94865013E+04                                 9.312897                            6.835415      -0.069164       1.960167                    0.999460      28.727396      82.764301       0.615576       0.428687      -1.053741      -0.027136       0.016996       0.011086       0.033884      -0.016914       0.017613      -0.032599       0.072949       0.083125      -0.063361       0.008137       0.055223             11.337167       8.444984       2.581673      -1.816851      18.145876       3.430535       7.420642           0.001537
          135              C      -6.509496       2.639789      11.784826      -0.025925      40.040871 0.42219726E+03  0.97345583E+04                                10.004223                            6.720149       0.144756       2.054634                    0.999287      26.614299      72.826548       0.662265       0.401119      -1.087321      -0.023981       0.036454       0.018463       0.047380       0.007307      -0.001944      -0.008026       0.010676      -0.018582      -0.012961      -0.000791       0.013752             13.144164       9.815414       0.493200      -3.794012      19.324057       5.470505      10.293021           0.003995
          136              C      -7.661716       2.447442      12.548403      -0.096957      34.927423 0.43468076E+03  0.10268452E+05                                 9.460421                            7.094502      -0.137629       1.935432                    0.999388      29.429438      86.158347       0.597127       0.434215      -1.048046      -0.000019       0.024797      -0.015568       0.029279       0.008332       0.048763      -0.020114      -0.002437       0.031785      -0.054943       0.001521       0.053422             11.118529      10.844894      -0.573359      -4.982009      12.741724       2.785343       9.768970           0.008427
          137              C      -8.181598       3.478508      13.298965      -0.032330      39.497643 0.42144388E+03  0.97308860E+04                                 9.915719                            6.735587       0.092390       2.037740                    0.999330      26.780657      73.779144       0.657130       0.403685      -1.083577       0.029100       0.005212      -0.036550       0.047010       0.009347       0.005064       0.005360      -0.013794      -0.011896      -0.010602      -0.005506       0.016108             12.602304      15.028317       2.005179      -6.316247      13.168466       1.241407       9.610129           0.002383
          138              C      -7.533463       4.722521      13.300411      -0.085594      35.118642 0.43753270E+03  0.10327086E+05                                 9.432679                            7.064639      -0.077588       1.945997                    0.999537      29.441994      85.463343       0.606650       0.427760      -1.054590       0.015738      -0.010522      -0.029483       0.035038      -0.037702       0.035359       0.002612      -0.001715       0.100178      -0.062598       0.007284       0.055314             11.244260      12.477981       4.708129      -3.735334      14.007250      -0.032265       7.247548           0.003712
          139              C       5.978305       1.356743       5.883013       0.625780      23.976549 0.23808821E+03  0.48498114E+04                                 7.631076                            5.447533       0.009512       2.069468                    0.999469      21.529021      58.974825       0.643318       0.467405      -1.026532      -0.051768       0.037521       0.006949       0.064313       0.088028      -0.004943      -0.022386      -0.078179      -0.094685      -0.081890      -0.033353       0.115243              9.402566      11.766016      -5.104352       0.131888       7.547206       0.750934       8.894476           0.000360
          140              C      -9.419764       3.322166      14.100142       0.590862      24.383113 0.24351204E+03  0.49862928E+04                                 7.675145                            5.476992       0.001238       2.056064                    0.999595      21.912291      60.102544       0.647521       0.461950      -1.029965      -0.053277      -0.017410       0.015466       0.058144      -0.027250       0.076681      -0.039167      -0.014336       0.107076      -0.077136      -0.029995       0.107131              9.312613      11.734914       0.975362      -4.575503       8.795068       1.068208       7.407857          -0.001661
          141              C       9.227774      -0.605113       6.376156      -0.149604      44.325704 0.52130822E+03  0.12692908E+05                                10.791075                            7.524843      -0.081276       1.963182                    0.997945      28.977360      81.956723       0.617601       0.407316      -1.081241      -0.058920       0.041757      -0.070114       0.100654       0.039958      -0.038395       0.013508      -0.061436      -0.087011      -0.073088       0.007884       0.065204             14.119433      15.210008      -5.484188       5.352067       8.574399      -2.469839      18.573891           0.007036
          142              C       8.061003       0.115251       6.636467      -0.068493      34.390758 0.40876112E+03  0.94876102E+04                                 9.312373                            6.835096      -0.069334       1.960066                    0.999461      28.729531      82.764644       0.615698       0.428599      -1.053818       0.027253      -0.003758      -0.019776       0.033881       0.049335      -0.021824       0.010911      -0.046059      -0.003202      -0.063373       0.008269       0.055104             11.336447      14.187714      -5.671194       3.504518       8.084559      -1.696938      11.737068           0.001480
          143              C       7.237620       0.555003       5.611133      -0.025794      40.034931 0.42213515E+03  0.97325530E+04                                10.002476                            6.719168       0.144522       2.054563                    0.999287      26.611930      72.812657       0.662400       0.401061      -1.087385       0.043317      -0.014989      -0.012030       0.047389       0.005776       0.002607      -0.002738       0.001614       0.039573      -0.012973      -0.000765       0.013738             13.141626      17.060577      -7.646751       1.220741       9.861285       0.051381      12.503016           0.004125
          144              C       7.575883       0.281918       4.284997      -0.097255      34.933938 0.43478185E+03  0.10271099E+05                                 9.460072                            7.094284      -0.137553       1.935377                    0.999387      29.433098      86.160851       0.597288       0.434087      -1.048157       0.022294       0.010104       0.016093       0.029294       0.034235       0.021006      -0.020640      -0.044682      -0.067718      -0.054874       0.001703       0.053171             11.118055      12.824127      -4.496850      -1.440804       7.616088       1.915866      12.913952           0.008389
          145              C       8.730573      -0.407047       3.987086      -0.032437      39.503267 0.42151118E+03  0.97327389E+04                                 9.916225                            6.735920       0.092132       2.037626                    0.999330      26.782338      73.782693       0.657149       0.403660      -1.083604      -0.008201       0.022816       0.040321       0.047049      -0.006632       0.009366      -0.008066      -0.003441      -0.002943      -0.010599      -0.005480       0.016078             12.602952      11.940913      -3.794022      -1.067757       6.960699       1.224319      18.907245           0.002372
          146              C       9.558466      -0.845255       5.031220      -0.085546      35.118851 0.43753191E+03  0.10326807E+05                                 9.431770                            7.064007      -0.077548       1.945996                    0.999537      29.440918      85.452252       0.606773       0.427685      -1.054662      -0.016473       0.023565       0.020090       0.035076       0.020945      -0.015242       0.005758      -0.030673      -0.175702      -0.062575       0.007304       0.055271             11.243153       9.964605      -2.837486       2.569955       6.233215      -0.938557      17.531640           0.003854
          147              C       8.302942       7.948135       3.229294       0.625761      23.976804 0.23808838E+03  0.48498207E+04                                 7.631167                            5.447524       0.009632       2.069503                    0.999468      21.529180      58.975497       0.643320       0.467403      -1.026532       0.056596       0.005087      -0.030149       0.064327      -0.016098       0.084878      -0.023120      -0.002423       0.175055      -0.081858      -0.033419       0.115277              9.402829      12.432504       1.275223      -4.642932       8.915882       0.399626       6.860102           0.000335
          148              C       9.139204      -0.691254       2.590088       0.590823      24.384036 0.24352288E+03  0.49865319E+04                                 7.675126                            5.476990       0.001288       2.056074                    0.999595      21.912369      60.101356       0.647548       0.461929      -1.029984       0.008060       0.007164      -0.057122       0.058131       0.067948       0.016673      -0.007690      -0.052185      -0.205808      -0.077129      -0.030013       0.107143              9.312589       8.597519      -2.532156      -1.683093       5.498544       0.937497      13.841705          -0.001669
          149              C      -4.002103       8.220563       5.063036      -0.149639      44.326993 0.52132360E+03  0.12693402E+05                                10.791377                            7.525025      -0.081340       1.963163                    0.997945      28.977742      81.958738       0.617584       0.407324      -1.081234       0.041715      -0.031064       0.086238       0.100708       0.031150      -0.035201       0.008322      -0.044828      -0.157225      -0.073173       0.007859       0.065315             14.119860      13.570146      -4.426377       4.873163       7.893171      -2.208832      20.896262           0.006879
          150              C      -4.481489       8.522652       6.338556      -0.068505      34.389700 0.40874552E+03  0.94871299E+04                                 9.312098                            6.834903      -0.069100       1.960149                    0.999461      28.728785      82.761191       0.615717       0.428591      -1.053826       0.015339      -0.022682      -0.019956       0.033882       0.020415      -0.008157       0.005860      -0.025739      -0.185679      -0.063323       0.008232       0.055091             11.336113       9.064906      -2.365153       2.007022       5.953826      -0.882742      18.989606           0.001428
          151              C      -3.782110       8.159921       7.479583      -0.025821      40.035743 0.42214044E+03  0.97327011E+04                                10.002609                            6.719204       0.144565       2.054581                    0.999286      26.612101      72.813113       0.662399       0.401061      -1.087386       0.013293      -0.020192      -0.040778       0.047406      -0.006080       0.009029      -0.002139       0.002283      -0.025805      -0.013057      -0.000683       0.013740             13.141901      11.080833      -3.063465      -1.009386       6.474757       0.625689      21.870112           0.004070
          152              C      -2.573419       7.472169       7.362443      -0.097145      34.930403 0.43472964E+03  0.10269558E+05                                 9.459567                            7.093950      -0.137817       1.935327                    0.999386      29.430874      86.153090       0.597290       0.434098      -1.048150      -0.021460      -0.010618      -0.016942       0.029331       0.037010       0.019827      -0.019589      -0.048198      -0.048618      -0.054867       0.001617       0.053250             11.117446      12.217886      -3.695229      -1.891222       6.853828       1.798793      14.280625           0.008355
          153              C      -2.078852       7.136755       6.121631      -0.032522      39.504898 0.42153294E+03  0.97333642E+04                                 9.916485                            6.736083       0.092120       2.037618                    0.999329      26.783009      73.784939       0.657143       0.403659      -1.083605      -0.044950       0.010190       0.009304       0.047020       0.000223       0.005517      -0.009087      -0.002147       0.032291      -0.010600      -0.005508       0.016109             12.603302      15.636441      -6.301501       0.094083       8.650041       0.700716      13.523423           0.002358
          154              C      -2.795141       7.505645       4.973373      -0.085449      35.116121 0.43749000E+03  0.10325614E+05                                 9.431423                            7.063748      -0.077709       1.945961                    0.999537      29.439587      85.448708       0.606771       0.427694      -1.054652      -0.027734       0.003940       0.021145       0.035097       0.045330      -0.026584       0.010523      -0.049444      -0.020041      -0.062593       0.007243       0.055350             11.242696      13.281683      -4.863491       3.462937       7.470067      -1.525309      12.976339           0.003822
          155              C      -6.003773       1.485010      10.940264       0.625741      23.977732 0.23810039E+03  0.48501247E+04                                 7.631355                            5.447666       0.009700       2.069517                    0.999468      21.529572      58.976854       0.643311       0.467404      -1.026532       0.015720      -0.049984      -0.037329       0.064335      -0.015218       0.076877      -0.050411       0.073836       0.078143      -0.081879      -0.033402       0.115281              9.403022       7.206583      -0.163630      -2.967407      12.719765       3.729845       8.282719           0.000346
          156              C      -0.813424       6.381179       5.956768       0.590882      24.383116 0.24351345E+03  0.49863008E+04                                 7.674977                            5.476911       0.001177       2.056034                    0.999595      21.912081      60.100737       0.647546       0.461934      -1.029979       0.042386      -0.038491       0.010089       0.058137       0.081803       0.011828       0.000994      -0.079356      -0.094936      -0.077091      -0.030016       0.107107              9.312378      11.465641      -4.730404      -0.613398       7.122713       0.661955       9.348778          -0.001672
          157              C      -3.132863      12.164261       2.889444      -0.036874      20.143946 0.29657401E+03  0.63572345E+04                                 6.471857                            5.733471       0.252231       2.133097                    0.997240      25.238211      70.019666       0.687444       0.415655      -1.061239      -0.033384       0.063557      -0.090504       0.115520       0.004488       0.056889       0.001443       0.050753       0.132819      -0.048317      -0.036023       0.084339              6.864503       6.756333       1.715872       0.805037       7.951714       0.356973       5.885464           0.000114
          158              C      -2.499972      13.406880       2.942953      -0.178948      21.871018 0.32965559E+03  0.72200127E+04                                 6.672592                            5.914486       0.508297       2.184943                    0.999352      26.601560      73.409332       0.702787       0.397928      -1.078164      -0.046454      -0.020174      -0.090638       0.103828       0.001446      -0.005459      -0.016921      -0.021616      -0.016397      -0.017187      -0.006764       0.023952              7.063774       6.318004       1.765784       0.304723       8.794556      -0.649590       6.078764           0.000094
          159              C      -4.200770      12.827591       0.725977      -0.036950      20.145156 0.29659781E+03  0.63578908E+04                                 6.472192                            5.733792       0.251910       2.132959                    0.997243      25.239782      70.025491       0.687407       0.415669      -1.061227       0.071740      -0.001743       0.090461       0.115467      -0.017391       0.024026      -0.051377      -0.037592       0.132871      -0.048187      -0.035926       0.084113              6.864835       6.353803       1.516772       0.036857       8.354908      -0.879868       5.885793           0.000111
          160              C      -3.367370      13.945670       0.672468      -0.178935      21.870715 0.32964874E+03  0.72197323E+04                                 6.672254                            5.914228       0.508413       2.184995                    0.999351      26.600272      73.402022       0.702846       0.397902      -1.078195       0.002478      -0.050612       0.090646       0.103848       0.009549       0.012902       0.012589       0.011156      -0.016363      -0.017435      -0.006825       0.024260              7.063393       6.904589       2.056029       0.717328       8.207045       0.014856       6.078544           0.000091
          161              C      -2.540323      14.309556       1.807710      -0.149336      22.438731 0.35670157E+03  0.79894089E+04                                 6.889667                            6.243684       0.314649       2.125728                    0.998743      26.951243      75.877662       0.667250       0.409834      -1.067365      -0.055043      -0.088584      -0.000025       0.104292       0.005066       0.014037      -0.008555      -0.004829       0.036613      -0.020083      -0.000492       0.020574              7.196820       6.647165       0.846366       0.953563       7.484289      -0.592299       7.459005           0.000411
          162              C       1.005077      10.880004       8.179528      -0.036885      20.144220 0.29658041E+03  0.63573983E+04                                 6.471905                            5.733534       0.252321       2.133114                    0.997242      25.238380      70.020001       0.687441       0.415656      -1.061240       0.043658      -0.069947       0.080912       0.115522      -0.011170       0.063836      -0.002900       0.066255       0.027990      -0.048322      -0.036003       0.084325              6.864538       7.214133       1.864310       0.643380       7.590795       0.053655       5.788684           0.000127
          163              C       0.204780       9.741363       8.282206      -0.178951      21.870955 0.32965467E+03  0.72199583E+04                                 6.672441                            5.914364       0.508216       2.184922                    0.999352      26.601534      73.408116       0.702817       0.397913      -1.078178       0.091346      -0.007724       0.048732       0.103820       0.000678      -0.003848      -0.012595      -0.033621      -0.004660      -0.017216      -0.006754       0.023970              7.063594       6.591539       1.617165       0.365946       8.873210      -0.707648       5.726033           0.000097
          164              C       2.550401       9.920143       9.897577      -0.036999      20.145227 0.29659963E+03  0.63578949E+04                                 6.471994                            5.733637       0.252078       2.133014                    0.997244      25.239701      70.023474       0.687452       0.415644      -1.061251      -0.082006       0.008125      -0.080894       0.115477      -0.033033       0.031007      -0.055731      -0.022123       0.027983      -0.048178      -0.035955       0.084133              6.864602       6.035657       1.281520       0.237085       8.769461      -0.600474       5.788688           0.000129
          165              C       1.884406       8.698086       9.794899      -0.178887      21.869865 0.32963180E+03  0.72192700E+04                                 6.672046                            5.914045       0.508447       2.185003                    0.999352      26.599904      73.400595       0.702863       0.397898      -1.078198      -0.047366       0.078511      -0.048766       0.103854       0.013844       0.009733       0.009246       0.019626      -0.004515      -0.017464      -0.006796       0.024260              7.063154       7.139767       1.888201       0.796503       8.324159      -0.014337       5.725535           0.000098
          166              C       0.651246       8.586443       9.038552      -0.149347      22.438906 0.35670547E+03  0.79895119E+04                                 6.889666                            6.243687       0.314636       2.125719                    0.998744      26.951434      75.878078       0.667255       0.409830      -1.067368       0.055031       0.088599       0.000010       0.104298      -0.001813       0.017095      -0.010438       0.001993      -0.009430      -0.020066      -0.000497       0.020563              7.196804       7.201921       0.501899       1.106609       7.698113      -0.687470       6.690378           0.000413
          167              C       4.542530      12.012981       1.268290      -0.036950      20.145147 0.29659763E+03  0.63578864E+04                                 6.472190                            5.733790       0.251910       2.132959                    0.997243      25.239782      70.025504       0.687407       0.415669      -1.061227       0.071740       0.084129       0.033292       0.115468       0.028876      -0.006775      -0.019125      -0.114715      -0.098498      -0.048187      -0.035927       0.084113              6.864833       6.353805      -0.551181       1.413563       6.879668      -1.496786       7.361027           0.000118
          168              C       5.375930      11.532251       2.279161      -0.178935      21.870720 0.32964879E+03  0.72197338E+04                                 6.672257                            5.914230       0.508414       2.184995                    0.999351      26.600271      73.402034       0.702846       0.397902      -1.078195       0.002478       0.103155      -0.011722       0.103848       0.008219       0.013788       0.007915       0.022333       0.017171      -0.017435      -0.006825       0.024260              7.063396       6.904593      -0.131443       2.173604       6.384793      -0.747183       7.900803           0.000093
          169              C       5.610437      14.264869       1.491000      -0.036874      20.143960 0.29657427E+03  0.63572423E+04                                 6.471863                            5.733476       0.252227       2.133095                    0.997240      25.238229      70.019760       0.687444       0.415656      -1.061238      -0.033384      -0.108018       0.023720       0.115520       0.050753       0.026089       0.033684      -0.026344      -0.098472      -0.048317      -0.036022       0.084340              6.864510       6.756338       0.080711       1.893621       5.938905      -0.484760       7.898286           0.000121
          170              C       6.243328      13.834822       2.658058      -0.178948      21.870996 0.32965510E+03  0.72199995E+04                                 6.672588                            5.914481       0.508293       2.184942                    0.999352      26.601542      73.409269       0.702787       0.397928      -1.078164      -0.046454      -0.075838      -0.053581       0.103828      -0.005595      -0.000772      -0.018649      -0.017484      -0.004002      -0.017187      -0.006764       0.023952              7.063770       6.317997      -0.400124       1.746636       6.945430      -1.422866       7.927882           0.000098
          171              C       6.202977      12.439211       3.052861      -0.149337      22.438771 0.35670236E+03  0.79894305E+04                                 6.889673                            6.243689       0.314653       2.125729                    0.998743      26.951265      75.877722       0.667250       0.409834      -1.067365      -0.055045       0.034152      -0.081735       0.104292       0.010992       0.010090      -0.000352      -0.024447      -0.022230      -0.020082      -0.000489       0.020572              7.196826       6.647168       0.553202       1.148734       7.884422      -0.424975       7.058887           0.000414
          172              C       1.557372       5.920941       2.124421      -0.036999      20.145234 0.29659977E+03  0.63578982E+04                                 6.471995                            5.733638       0.252080       2.133015                    0.997244      25.239691      70.023431       0.687452       0.415644      -1.061251      -0.082006      -0.077766      -0.023714       0.115477       0.041350      -0.018512      -0.038097      -0.064291      -0.098519      -0.048178      -0.035955       0.084133              6.864604       6.035661      -0.275693       1.273774       6.659831      -1.482693       7.898318           0.000118
          173              C       0.891377       6.297693       0.957363      -0.178888      21.869861 0.32963169E+03  0.72192672E+04                                 6.672046                            5.914044       0.508446       2.185002                    0.999352      26.599913      73.400627       0.702863       0.397898      -1.078198      -0.047366      -0.075281       0.053618       0.103854       0.003639       0.016527       0.009183       0.019777      -0.004063      -0.017464      -0.006795       0.024260              7.063153       7.139771       0.006355       2.049306       6.122541      -0.935021       7.927146           0.000096
          174              C       0.012048       3.965584       2.347131      -0.036885      20.144238 0.29658070E+03  0.63574071E+04                                 6.471914                            5.733540       0.252318       2.133113                    0.997242      25.238398      70.020105       0.687440       0.415656      -1.061239       0.043658       0.101633      -0.033315       0.115522       0.063203       0.014323       0.014737       0.024082      -0.098529      -0.048322      -0.036003       0.084325              6.864548       7.214144      -0.125701       1.968203       6.018737      -0.603762       7.360761           0.000116
          175              C      -0.788249       4.499610       1.336260      -0.178950      21.870962 0.32965469E+03  0.72199593E+04                                 6.672443                            5.914365       0.508214       2.184922                    0.999352      26.601536      73.408139       0.702817       0.397913      -1.078178       0.091345       0.047940       0.011675       0.103819      -0.003811      -0.000859      -0.015658      -0.026295       0.017316      -0.017215      -0.006755       0.023970              7.063598       6.591544      -0.286304       1.633151       6.698246      -1.617188       7.901002           0.000091
          176              C      -0.341783       5.642977       0.562560      -0.149347      22.438923 0.35670575E+03  0.79895200E+04                                 6.889670                            6.243690       0.314630       2.125717                    0.998744      26.951454      75.878155       0.667255       0.409830      -1.067368       0.055032      -0.034172       0.081743       0.104298       0.016468       0.004923      -0.008654      -0.002274      -0.022221      -0.020064      -0.000495       0.020559              7.196808       7.201934       0.827299       0.889981       7.329774      -0.841508       7.058718           0.000413
          177              O      10.246773       8.311361       0.306588      -0.721204      33.966480 0.61543508E+03  0.15301024E+05                                 8.247699                            7.621924       0.212080       2.083097                    0.998293      29.796302      79.613790       0.695969       0.353980      -1.143171      -0.058953      -0.057338      -0.041887       0.092290       0.009238      -0.017668       0.009923      -0.009527      -0.064030      -0.033496       0.012407       0.021089              8.701038       6.379736       0.646531      -0.119413      11.371482      -3.287979       8.351896           0.058291
          178              O       3.092792      -5.674876      14.218728      -0.729856      39.635193 0.68100631E+03  0.17350099E+05                                 9.221961                            8.057125       0.016534       2.028807                    0.995984      29.884307      80.600054       0.672535       0.357471      -1.141367      -0.004993       0.026386       0.062182       0.067733      -0.023010      -0.011731      -0.002496       0.013441      -0.006485      -0.026430      -0.000859       0.027289             10.395166      11.875247       3.461670      -3.856062       8.968886      -2.358986      10.341364           0.047567
          179              O      10.585713      10.657597       1.139581      -0.748975      42.065957 0.74600316E+03  0.19461257E+05                                 9.607013                            8.464258      -0.072094       1.990463                    0.995927      30.665383      83.932093       0.651940       0.360138      -1.138246      -0.009390       0.053568       0.001985       0.054421       0.000518      -0.006623       0.013905       0.033727      -0.019629      -0.024866       0.002934       0.021932             10.564639       7.496462      -0.501758      -0.779566       8.468747       2.704848      15.728709           0.043421
          180              O       2.145509       4.604104       8.272083      -0.573858      40.073696 0.54087360E+03  0.13019511E+05                                 9.263378                            7.180378       0.266260       2.138256                    0.996671      27.501907      72.295469       0.711831       0.357462      -1.140423       0.008068      -0.009542       0.036667       0.038738       0.055415       0.032165      -0.034232      -0.011728      -0.133932      -0.086220       0.008024       0.078196             11.008120       7.389354      -1.783653       3.269845       7.073403      -2.139733      18.561604           0.003379
          181              O       3.737943       3.328251       9.115199      -0.519947      26.997227 0.38048233E+03  0.83520071E+04                                 6.939097                            5.842591       0.781972       2.326675                    0.998881      25.655171      63.511414       0.829358       0.336440      -1.162783      -0.011035       0.009949       0.006473       0.016207      -0.011272      -0.023774       0.023031       0.005555      -0.169692      -0.066859       0.016773       0.050086              7.691715       7.772639      -3.026035      -1.896829       6.680630       1.851629       8.621875           0.014494
          182              O       8.484299      -1.242558      11.832550      -0.537120      31.926710 0.45387785E+03  0.10421473E+05                                 7.877808                            6.467883       0.765335       2.316690                    0.998225      26.366786      66.950024       0.771790       0.345634      -1.153955      -0.036657      -0.004936       0.000711       0.036995       0.040276       0.014756      -0.017570      -0.040276      -0.041009      -0.051064      -0.001645       0.052709              8.963796       9.745996       3.589884      -2.214240       9.922483       0.082747       7.222909           0.038436
          183              O      -1.072263       6.624412      13.209302      -0.519185      31.339019 0.42654204E+03  0.96408259E+04                                 7.790924                            6.301013       0.800555       2.330438                    0.997707      25.978968      65.402059       0.776361       0.349052      -1.151367       0.013351      -0.011994      -0.031456       0.036216       0.036305      -0.037510       0.017912      -0.046737       0.021254      -0.069289       0.029272       0.040017              8.861706       8.736465      -2.252360      -3.738477       5.772718       1.841295      12.075935           0.054875
          184              O      -4.007366      -1.325558      10.186810      -0.720950      33.960208 0.61529077E+03  0.15296562E+05                                 8.246849                            7.621162       0.212226       2.083197                    0.998294      29.792743      79.602399       0.695984       0.353992      -1.143159       0.072905       0.048593       0.028829       0.092236       0.014032      -0.019788       0.011784      -0.015768      -0.029219      -0.033525       0.012557       0.020967              8.700157       6.305296       0.308058       0.116016      11.819117      -3.075375       7.976060           0.059151
          185              O       0.750231       3.287639       5.741289      -0.729681      39.632159 0.68094063E+03  0.17348062E+05                                 9.221703                            8.056908       0.016536       2.028839                    0.995983      29.882235      80.594445       0.672520       0.357486      -1.141351      -0.065372       0.017348       0.003450       0.067722      -0.014567      -0.014803       0.002176      -0.001437       0.058156      -0.026338      -0.000908       0.027246             10.394863       7.505200      -1.240686      -0.125438      16.495740       2.243252       7.183650           0.047712
          186              O      -6.026565      -2.628160      10.921464      -0.749001      42.066921 0.74602049E+03  0.19461779E+05                                 9.607027                            8.464233      -0.072118       1.990444                    0.995927      30.666017      83.933365       0.651957       0.360127      -1.138257      -0.030106      -0.029081       0.034818       0.054447       0.000324      -0.004176       0.022549       0.009693       0.010369      -0.024954       0.002915       0.022039             10.564719      15.676119      -2.937296      -0.281362       8.338478      -0.072257       7.679560           0.044010
          187              O      -7.633813       9.665959      13.163025      -0.574183      40.085008 0.54105340E+03  0.13024950E+05                                 9.265088                            7.181558       0.266255       2.138186                    0.996670      27.506389      72.310859       0.711773       0.357461      -1.140421      -0.025988       0.020672      -0.019949       0.038738       0.054941       0.040298      -0.006072      -0.090682      -0.031513      -0.086313       0.008079       0.078234             11.010354      13.380808      -4.797189       4.453732       8.506737      -3.534982      11.143517           0.003309
          188              O      -7.809497      10.061847      10.998111      -0.519929      26.996007 0.38046171E+03  0.83514492E+04                                 6.938876                            5.842418       0.782007       2.326681                    0.998883      25.655158      63.511180       0.829373       0.336438      -1.162783      -0.009622       0.002876       0.012829       0.016293       0.027524      -0.043215       0.025846      -0.010658       0.060555      -0.066831       0.016765       0.050066              7.691449       8.973564      -2.168767      -2.632304       5.152231       0.812614       8.948553           0.014526
          189              O      -8.079297      11.852198       4.104226      -0.536883      31.920013 0.45376212E+03  0.10418131E+05                                 7.876743                            6.467086       0.765362       2.316752                    0.998226      26.363496      66.939048       0.771834       0.345637      -1.153954       0.006269       0.023848       0.027619       0.037025       0.031141       0.020179      -0.014688      -0.046181      -0.081766      -0.050932      -0.001691       0.052623              8.962520       8.181077       1.634778      -0.697846      12.952395       1.870738       5.754087           0.038343
          190              O       3.036621       3.016690       1.272628      -0.518889      31.330561 0.42640220E+03  0.96368693E+04                                 7.789590                            6.300009       0.800520       2.330491                    0.997705      25.975155      65.389628       0.776418       0.349055      -1.151365       0.031127      -0.015626      -0.010079       0.036258       0.005952      -0.024227       0.008367      -0.013320      -0.185350      -0.069004       0.029170       0.039835              8.860137      10.813076      -4.345517      -2.629380       7.570862       1.901600       8.196472           0.055534
          191              O      -4.841316      10.427429      11.754457      -0.720852      33.976739 0.61560976E+03  0.15305679E+05                                 8.248133                            7.622262       0.212011       2.083141                    0.998293      29.789769      79.583995       0.696090       0.353911      -1.143284      -0.025280       0.068859      -0.055934       0.092245      -0.018895       0.002259      -0.004743       0.030629       0.053419      -0.033440       0.012447       0.020994              8.701518       9.877673       1.753879       3.308791       7.167533       1.268777       9.059349           0.058836
          192              O      -4.471609      -3.589619       9.213539      -0.729661      39.621045 0.68073762E+03  0.17341326E+05                                 9.219423                            8.055094       0.016696       2.028894                    0.995985      29.880474      80.581939       0.672684       0.357431      -1.141412       0.025805      -0.060165      -0.017336       0.067722       0.004712      -0.018759       0.012136       0.027555      -0.009526      -0.026421      -0.000761       0.027183             10.392191       6.787446       0.008882       1.029990       7.687060       1.839481      16.702067           0.047777
          193              O      -2.888324       9.140506      12.672774      -0.748880      42.070107 0.74606163E+03  0.19463366E+05                                 9.608038                            8.465036      -0.072229       1.990440                    0.995926      30.665249      83.935830       0.651852       0.360175      -1.138204       0.052189      -0.007676       0.013429       0.054433      -0.009088      -0.017889      -0.007247      -0.003731       0.032499      -0.024610       0.002692       0.021917             10.565855       8.677643      -2.587999      -0.993738      14.830079       2.653301       8.189842           0.043770
          194              O      12.912697       6.514286       0.465666      -0.574067      40.083306 0.54102748E+03  0.13024212E+05                                 9.264941                            7.181504       0.266122       2.138158                    0.996671      27.505647      72.309359       0.711756       0.357473      -1.140408      -0.012128      -0.035055      -0.011399       0.038806       0.026768       0.052829      -0.047701       0.001076       0.111239      -0.086292       0.008081       0.078211             11.010017       8.554280       3.573470       0.184152      18.093228       3.111069       6.382543           0.003321
          195              O      11.063225       5.403868       0.935671      -0.519901      27.002425 0.38056622E+03  0.83541799E+04                                 6.939739                            5.843092       0.782034       2.326707                    0.998882      25.654256      63.507204       0.829365       0.336424      -1.162815       0.013823      -0.003900      -0.007566       0.016234      -0.025233      -0.020342      -0.019770       0.088484       0.051971      -0.066794       0.016732       0.050062              7.692435       9.300578      -1.430829      -3.060204       7.480193       1.852443       6.296536           0.014467
          196              O       4.862260       2.036961       1.943650      -0.536996      31.926474 0.45386791E+03  0.10421234E+05                                 7.878047                            6.468012       0.765252       2.316696                    0.998223      26.365316      66.947237       0.771744       0.345655      -1.153932       0.011829       0.012858      -0.032649       0.037030       0.004944       0.045941      -0.017978      -0.009030       0.050227      -0.050984      -0.001698       0.052682              8.964159       7.035378      -1.841786       1.668181       6.641470      -0.557510      13.215628           0.038359
          197              O       8.399671      -3.320990      11.187559      -0.518827      31.329265 0.42638176E+03  0.96362765E+04                                 7.789332                            6.299850       0.800267       2.330423                    0.997705      25.974407      65.386963       0.776430       0.349054      -1.151368      -0.016686       0.026487       0.018293       0.036258      -0.045556       0.024788       0.016639      -0.007488       0.086166      -0.068998       0.029128       0.039870              8.859785       8.142823      -2.069188      -3.622991       9.419227       3.812404       9.017305           0.055838
          198              O       2.574025       1.842014       6.675513      -0.720995      33.978904 0.61565841E+03  0.15307190E+05                                 8.248401                            7.622484       0.212112       2.083146                    0.998293      29.791629      79.589738       0.696091       0.353903      -1.143290       0.011258      -0.060146       0.069075       0.092280      -0.023451       0.006326       0.001446       0.014372       0.051052      -0.033519       0.012489       0.021030              8.701812      10.493178       1.673780       3.277813       7.029985       1.006392       8.582274           0.058973
          199              O       4.600702       3.509161      14.211497      -0.729557      39.616808 0.68066228E+03  0.17338881E+05                                 9.218689                            8.054608       0.016646       2.028892                    0.995986      29.879093      80.576304       0.672711       0.357428      -1.141418       0.044470       0.016450      -0.048232       0.067635      -0.004689      -0.010798       0.023135      -0.001946      -0.020439      -0.026199      -0.000856       0.027055             10.391156      15.709396      -2.992430       1.802422       7.972765      -1.010985       7.491308           0.047142
          200              O       2.301292       2.085302       4.189550      -0.748934      42.071836 0.74609741E+03  0.19464537E+05                                 9.608286                            8.465221      -0.072299       1.990412                    0.995925      30.665988      83.938435       0.651846       0.360174      -1.138205      -0.012744      -0.016762      -0.050209       0.054446      -0.018792      -0.011772      -0.003410      -0.012316      -0.008011      -0.024609       0.002691       0.021917             10.566164      12.115295       1.757443      -4.358815       8.106337      -1.302838      11.476861           0.043936
          201              O      -3.452278      -1.529103       7.022594      -0.573806      40.073846 0.54087740E+03  0.13019667E+05                                 9.263512                            7.180518       0.266078       2.138201                    0.996671      27.501850      72.296257       0.711805       0.357474      -1.140410       0.030057       0.023879      -0.005346       0.038758      -0.005175       0.073015      -0.034647      -0.028596      -0.020982      -0.086188       0.008046       0.078141             11.008189      13.272682       6.613861      -2.488467      12.491653      -0.801883       7.260233           0.003507
          202              O      -3.019555       0.461280       7.874387      -0.519962      27.003241 0.38058035E+03  0.83545566E+04                                 6.939830                            5.843167       0.782211       2.326757                    0.998882      25.654707      63.508299       0.829368       0.336420      -1.162820       0.006787      -0.008944      -0.011704       0.016219      -0.047154       0.003040       0.023341      -0.027740       0.089166      -0.066886       0.016796       0.050090              7.692543       7.627404      -0.654720      -3.347189       7.161681       2.276216       8.288543           0.014563
          203              O      -1.295147       6.608645      11.042942      -0.536919      31.924017 0.45383013E+03  0.10420131E+05                                 7.877594                            6.467723       0.765451       2.316762                    0.998226      26.364363      66.943673       0.771766       0.345653      -1.153936       0.018545      -0.031755       0.004352       0.037030       0.006252       0.043029      -0.026491       0.014499       0.024887      -0.051159      -0.001505       0.052664              8.963515      10.717277      -2.947230       1.898446       6.593877      -1.803027       9.579392           0.038022
          204              O      -6.391913      12.935134       3.253879      -0.518927      31.331638 0.42642053E+03  0.96373717E+04                                 7.789711                            6.300118       0.800283       2.330410                    0.997704      25.975615      65.390745       0.776417       0.349052      -1.151369      -0.027797       0.001191       0.023239       0.036251      -0.020210       0.001250      -0.020498       0.091159       0.091552      -0.069064       0.029167       0.039897              8.860257      11.660963      -1.132927      -4.729714       6.899382       1.587748       8.020426           0.055414
          205              O      -5.834345       7.438344       3.308833      -0.720850      33.976697 0.61560907E+03  0.15305669E+05                                 8.248173                            7.622297       0.212003       2.083139                    0.998293      29.789571      79.583677       0.696083       0.353914      -1.143280      -0.025278      -0.078168       0.041949       0.092244       0.009359      -0.016574       0.011637      -0.008503      -0.064031      -0.033454       0.012474       0.020980              8.701562       9.877721       2.375974       2.894669       7.874581       1.564448       8.352382           0.058817
          206              O       4.271691       4.454386       3.858377      -0.729660      39.620926 0.68073517E+03  0.17341252E+05                                 9.219421                            8.055093       0.016698       2.028895                    0.995985      29.880375      80.581708       0.672682       0.357433      -1.141411       0.025804       0.007219      -0.062194       0.067720      -0.019130      -0.002886       0.011729       0.028527      -0.006637      -0.026425      -0.000761       0.027187             10.392190       6.787445       0.946822       0.405573      14.050712       4.500664      10.338412           0.047755
          207              O      -3.881353       8.782070       2.475840      -0.748878      42.069934 0.74605804E+03  0.19463259E+05                                 9.608045                            8.465042      -0.072228       1.990440                    0.995926      30.665109      83.935559       0.651848       0.360178      -1.138202       0.052188       0.015352      -0.001899       0.054432      -0.012997      -0.015286       0.000033      -0.021165      -0.019733      -0.024617       0.002689       0.021928             10.565862       8.677654       0.081670      -2.771031       7.289408      -0.500094      15.730524           0.043761
          208              O      -3.580874       8.160893       9.805022      -0.574067      40.083275 0.54102702E+03  0.13024199E+05                                 9.264937                            7.181501       0.266117       2.138156                    0.996671      27.505636      72.309325       0.711756       0.357473      -1.140408      -0.012127       0.003008      -0.036740       0.038806       0.038412       0.045078      -0.013514      -0.080681      -0.134030      -0.086293       0.008081       0.078212             11.010011       8.554275      -1.208779       3.367856       5.910955      -1.983371      18.564802           0.003333
          209              O      -5.430346       9.022918       8.961906      -0.519901      27.002372 0.38056545E+03  0.83541579E+04                                 6.939723                            5.843081       0.782034       2.326707                    0.998882      25.654265      63.507178       0.829367       0.336423      -1.162816       0.013823      -0.005475      -0.006517       0.016234      -0.009032      -0.031128       0.011112       0.014635      -0.169582      -0.066797       0.016734       0.050063              7.692416       9.300556      -2.271248      -2.500695       5.153999       0.879664       8.622692           0.014479
          210              O       5.855289      11.251840       6.244555      -0.536997      31.926424 0.45386715E+03  0.10421211E+05                                 7.878032                            6.468001       0.765260       2.316698                    0.998223      26.365328      66.947221       0.771745       0.345655      -1.153932       0.011828      -0.035082      -0.000733       0.037029       0.040477       0.022288      -0.005296      -0.039364      -0.040764      -0.050988      -0.001695       0.052682              8.964140       7.035367       2.249600      -1.055592      12.633924       1.948450       7.223129           0.038379
          211              O      -0.343629       6.171936       4.867803      -0.518833      31.329448 0.42638492E+03  0.96363650E+04                                 7.789357                            6.299869       0.800266       2.330421                    0.997705      25.974514      65.387276       0.776430       0.349054      -1.151368      -0.016685       0.006657       0.031494       0.036257       0.040449      -0.032469       0.025691      -0.029129       0.021249      -0.069005       0.029131       0.039874              8.859814       8.142848      -2.544194      -3.306779       6.363184       2.534412      12.073409           0.055784
          212              O      11.317325       0.017287       7.890295      -0.720998      33.978938 0.61565901E+03  0.15307214E+05                                 8.248427                            7.622505       0.212100       2.083142                    0.998293      29.791567      79.589687       0.696087       0.353905      -1.143288       0.011258       0.086933      -0.028841       0.092282       0.014881      -0.019203       0.012664      -0.012438      -0.029380      -0.033527       0.012501       0.021026              8.701842      10.493218       2.378295       2.808818       7.634814       1.259319       7.977494           0.059036
          213              O      -4.142598       6.326626      12.335816      -0.729551      39.616698 0.68065981E+03  0.17338805E+05                                 9.218680                            8.054600       0.016649       2.028893                    0.995986      29.879017      80.576096       0.672710       0.357428      -1.141417       0.044470      -0.050845      -0.003431       0.067636      -0.008152      -0.008490       0.012263       0.024049       0.057562      -0.026201      -0.000856       0.027056             10.391147      15.709379       2.817384      -2.065366       8.282665      -0.881387       7.181398           0.047179
          214              O      11.044592      -2.370073       7.155641      -0.748937      42.071858 0.74609811E+03  0.19464565E+05                                 9.608306                            8.465238      -0.072305       1.990410                    0.995925      30.665961      83.938449       0.651844       0.360175      -1.138204      -0.012746      -0.039856      -0.034837       0.054448      -0.003606      -0.021884      -0.006016      -0.006095       0.010651      -0.024614       0.002691       0.021922             10.566186      12.115319      -4.699398      -0.060289      11.902652       0.284714       7.680588           0.043975
          215              O       5.291022       1.638102       4.914080      -0.573805      40.073835 0.54087712E+03  0.13019659E+05                                 9.263511                            7.180517       0.266075       2.138200                    0.996671      27.501841      72.296238       0.711805       0.357474      -1.140410       0.030057      -0.014144       0.019968       0.038758       0.069359       0.023396      -0.033156      -0.032162      -0.031679      -0.086187       0.008046       0.078141             11.008190      13.272683      -4.847493       5.141736       8.609765      -2.425232      11.142120           0.003489
          216              O       5.723745       1.656041       7.078994      -0.519962      27.003187 0.38057950E+03  0.83545324E+04                                 6.939815                            5.843156       0.782211       2.326757                    0.998882      25.654713      63.508269       0.829370       0.336419      -1.162820       0.006787      -0.007347      -0.012768       0.016219       0.020998      -0.042330       0.027324      -0.037267       0.060588      -0.066887       0.016796       0.050090              7.692524       7.627382      -2.835438      -1.895399       6.500407       1.999683       8.949784           0.014548
          217              O     -10.038447       2.207577      13.972879      -0.536920      31.924054 0.45383078E+03  0.10420149E+05                                 7.877596                            6.467724       0.765453       2.316762                    0.998226      26.364397      66.943752       0.771766       0.345653      -1.153936       0.018544       0.016267      -0.027617       0.037029       0.037287       0.022371      -0.011597      -0.021119      -0.081969      -0.051162      -0.001503       0.052665              8.963518      10.717280       2.888535      -1.986614      10.418542      -0.203609       5.754732           0.038014
          218              O       2.351387      14.303679       2.342793      -0.518930      31.331703 0.42642177E+03  0.96373996E+04                                 7.789685                            6.300097       0.800301       2.330415                    0.997704      25.975771      65.390982       0.776424       0.349049      -1.151373      -0.027797       0.020980       0.010060       0.036250       0.008954      -0.018171       0.018131      -0.001190      -0.185556      -0.069088       0.029178       0.039910              8.860228      11.660926      -3.926427      -2.869974       6.723258       1.514102       8.196501           0.055438
          219              O       4.735934       4.478812       6.322648      -0.720948      33.960045 0.61528694E+03  0.15296446E+05                                 8.246836                            7.621149       0.212224       2.083197                    0.998294      29.792618      79.602063       0.695983       0.353993      -1.143158       0.072903       0.007850       0.055951       0.092233      -0.023675       0.005305       0.000276       0.011765       0.053386      -0.033531       0.012570       0.020961              8.700143       6.305287      -0.011817       0.328969      10.737361      -3.527733       9.057782           0.059117
          220              O       9.493531      -1.402344       8.863566      -0.729684      39.632193 0.68094155E+03  0.17348096E+05                                 9.221727                            8.056929       0.016527       2.028836                    0.995983      29.882203      80.594461       0.672518       0.357487      -1.141349      -0.065373      -0.003511       0.017336       0.067724      -0.008035      -0.019151       0.011626      -0.024042      -0.009623      -0.026344      -0.000907       0.027251             10.394891       7.505220       0.362944      -1.193032       6.972836      -1.739100      16.706617           0.047756
          221              O       2.716735       5.659142       5.404331      -0.749000      42.066806 0.74601780E+03  0.19461696E+05                                 9.607025                            8.464230      -0.072118       1.990445                    0.995927      30.665931      83.933165       0.651955       0.360128      -1.138256      -0.030105       0.043341      -0.013397       0.054445      -0.003977      -0.001309       0.019408       0.017209       0.032937      -0.024957       0.002914       0.022044             10.564719      15.676124       0.873656      -2.818438       7.829074      -0.285281       8.188958           0.043990
          222              O       8.859758       9.031641       3.149755      -0.574183      40.084969 0.54105273E+03  0.13024930E+05                                 9.265083                            7.181554       0.266260       2.138188                    0.996670      27.506373      72.310807       0.711773       0.357461      -1.140421      -0.025987      -0.026381       0.011375       0.038738       0.015981       0.066234      -0.026011      -0.043000       0.111526      -0.086312       0.008079       0.078233             11.010349      13.380798       5.959714      -2.707495      13.267508      -1.544097       6.382739           0.003295
          223              O       8.684074       6.881600       2.679750      -0.519929      26.996124 0.38046364E+03  0.83515040E+04                                 6.938906                            5.842441       0.782005       2.326680                    0.998883      25.655162      63.511281       0.829369       0.336439      -1.162782      -0.009623       0.010727       0.007603       0.016293      -0.050486       0.008719       0.027032      -0.013493       0.052042      -0.066828       0.016763       0.050065              7.691486       8.973613      -1.591786      -3.016445       7.805026       1.921969       6.295818           0.014495
          224              O       8.414274      -0.169285       1.671771      -0.536883      31.919976 0.45376165E+03  0.10418113E+05                                 7.876713                            6.467064       0.765377       2.316758                    0.998226      26.363560      66.939081       0.771840       0.345635      -1.153957       0.006273       0.016278       0.032654       0.037022       0.006612       0.036522      -0.033089      -0.002195       0.050229      -0.050944      -0.001682       0.052627              8.962483       8.181045      -1.274522       1.238975       5.493786      -1.248329      13.212619           0.038356
          225              O       4.029650      10.254782       6.889546      -0.518890      31.330557 0.42640220E+03  0.96368678E+04                                 7.789581                            6.300002       0.800517       2.330490                    0.997705      25.975187      65.389673       0.776419       0.349055      -1.151366       0.031127      -0.003270      -0.018305       0.036258      -0.024650      -0.003856      -0.029483       0.077189       0.086171      -0.069009       0.029172       0.039837              8.860126      10.813063      -0.749271      -5.023511       6.749636       1.558176       9.017678           0.055550
          226              O      -6.246798       7.320803      11.401592      -0.721199      33.966287 0.61543086E+03  0.15300892E+05                                 8.247668                            7.621898       0.212083       2.083098                    0.998293      29.796215      79.613479       0.695970       0.353980      -1.143171      -0.058952      -0.016523      -0.069058       0.092289      -0.019867       0.001701      -0.006122       0.028846       0.051075      -0.033500       0.012414       0.021086              8.701004       6.379715      -0.359603       0.550403      11.141948      -3.383927       8.581349           0.058347
          227              O      -5.650508       9.876578       3.865608      -0.729854      39.635074 0.68100385E+03  0.17350032E+05                                 9.221982                            8.057143       0.016531       2.028806                    0.995984      29.884157      80.599810       0.672530       0.357473      -1.141364      -0.004990       0.047187       0.048333       0.067732      -0.001931      -0.025763      -0.000523       0.008714      -0.020721      -0.026439      -0.000859       0.027298             10.395191      11.875274      -4.893080       1.705964      11.816417      -1.168205       7.493882           0.047553
          228              O      -5.907858       7.184107      13.887555      -0.748971      42.065836 0.74600044E+03  0.19461169E+05                                 9.606996                            8.464243      -0.072088       1.990466                    0.995928      30.665332      83.931917       0.651940       0.360138      -1.138246      -0.009390      -0.018836       0.050187       0.054422      -0.006313      -0.002074       0.012276       0.037632      -0.007935      -0.024869       0.002934       0.021935             10.564620       7.496450      -0.525626      -0.763670      12.722532       4.483717      11.474878           0.043460
          229              O      -6.597791       0.424610      11.054511      -0.573859      40.073725 0.54087411E+03  0.13019526E+05                                 9.263380                            7.180379       0.266262       2.138257                    0.996671      27.501923      72.295507       0.711832       0.357462      -1.140423       0.008067       0.037510       0.005344       0.038738       0.008296       0.063535      -0.049965       0.025892      -0.021070      -0.086221       0.008024       0.078197             11.008121       7.389356       3.704842      -0.384027      18.374834       2.586351       7.260173           0.003401
          230              O      -5.005357       1.694686      10.202718      -0.519947      26.997273 0.38048299E+03  0.83520256E+04                                 6.939107                            5.842598       0.781969       2.326674                    0.998881      25.655174      63.511449       0.829357       0.336440      -1.162783      -0.011035       0.002134       0.011676       0.016207      -0.017585      -0.019571      -0.013037       0.091804       0.089054      -0.066860       0.016773       0.050086              7.691727       7.772652      -0.582506      -3.523576       7.014802       1.991376       8.287728           0.014524
          231              O      -0.259001       5.965114       7.034163      -0.537123      31.926800 0.45387932E+03  0.10421515E+05                                 7.877822                            6.467893       0.765336       2.316690                    0.998225      26.366834      66.950179       0.771790       0.345634      -1.153955      -0.036656       0.002559      -0.004280       0.036994      -0.001923       0.042852      -0.026807      -0.018191       0.025239      -0.051067      -0.001643       0.052710              8.963812       9.746012      -3.427826       2.457682       7.565843      -0.902771       9.579581           0.038400
          232              O      -2.065292      10.247791       0.361542      -0.519186      31.339018 0.42654202E+03  0.96408227E+04                                 7.790909                            6.301001       0.800562       2.330440                    0.997707      25.979023      65.402130       0.776364       0.349051      -1.151368       0.013350      -0.024394      -0.023201       0.036215      -0.048619       0.019023       0.008045      -0.023144       0.092054      -0.069297       0.029276       0.040021              8.861688       8.736447      -2.580056      -3.520307       9.826918       3.536700       8.021700           0.054866
          233              N      -4.066979      11.851672       1.807710      -0.300951      24.275296 0.40287688E+03  0.92650298E+04                                 7.271479                            6.651907      -0.608693       1.873182                    0.992909      26.626171      74.964126       0.646666       0.411862      -1.070358       0.057371       0.092397      -0.000057       0.108759       0.039013       0.082507      -0.051086      -0.038362       0.101050      -0.121140       0.026631       0.094508              7.652805       7.374289      -0.048881       0.236836       7.325859      -0.147112       8.258266           0.000114
          234              N       2.177902      11.044327       9.038552      -0.300932      24.274856 0.40286794E+03  0.92647724E+04                                 7.271419                            6.651870      -0.608716       1.873181                    0.992907      26.625873      74.963062       0.646663       0.411866      -1.070355      -0.057365      -0.092400       0.000052       0.108759       0.018426       0.091681      -0.056761      -0.018017      -0.036727      -0.121150       0.026631       0.094519              7.652721       7.868744      -0.356075       0.373402       7.516567      -0.231871       7.572851           0.000123
          235              N       4.676321      13.387484       0.785269      -0.300951      24.275321 0.40287755E+03  0.92650493E+04                                 7.271484                            6.651912      -0.608695       1.873181                    0.992909      26.626189      74.964195       0.646666       0.411861      -1.070358       0.057371      -0.035700       0.085222       0.108760       0.061067       0.067824      -0.024720      -0.101406      -0.088088      -0.121139       0.026631       0.094509              7.652810       7.374294       0.237355       0.046277       8.224209       0.228566       7.359926           0.000122
          236              N       1.184873       4.694704       2.830152      -0.300933      24.274852 0.40286786E+03  0.92647701E+04                                 7.271419                            6.651869      -0.608718       1.873181                    0.992907      26.625873      74.963066       0.646663       0.411866      -1.070355      -0.057364       0.035697      -0.085226       0.108758       0.077474       0.052371      -0.049606      -0.035125      -0.088055      -0.121150       0.026631       0.094519              7.652721       7.868743       0.481868      -0.184448       7.729528      -0.142810       7.359891           0.000113

******************************************************
Auxiliary information for the entire system
The total spin magnetic moment of the unit cell is   2.495069
The total net atomic charge of the unit cell is   -0.000004
Accuracy of reproducing the electrostatic potential in the unit cell:
  The inner radius (bohr) =    5.0000
  The outer radius (bohr) =   12.0000
  Valid grid points have density less than (e/(bohr^3)) =    0.0001
  The number of valid grid points were=       267992
  The rms potential error without charges in kcal/mol is=      7.34517
  The rms potential error with partial charges in kcal/mol is=      1.58381
  The RRMSE value at monopole order=      0.21563
  The rms potential error with partial charges and cloud penetration in kcal/mol is=      1.57937
  The RRMSE value at monopole order with cloud penetration is=      0.21502
  The rms potential error with partial charges and atomic dipoles in kcal/mol is=      0.30416
  The RRMSE value at dipole order=      0.04141
  The rms potential error with partial charges, atomic dipoles and cloud penetration in kcal/mol is=      0.29856
  The RRMSE value at dipole order with cloud penetration=      0.04065

******************************************************
The electron densities and ab initio electrostatic potential were computed in VASP using the PBE functional and
projector augmented wave method. See the main text of the journal article for a description of computational details.
The atomic charges, dipoles, and quadrupoles were computed with the DDEC6 method as described in
(a) T. A. Manz and N. Gabaldon Limas, RSC Adv. 6 (2016) 47771-47801 DOI: 10.1039/c6ra04656h
(b) N. Gabaldon Limas and T. A. Manz, RSC Adv. 8 (2018) 2678-2707 DOI: 10.1039/c7ra11829e.
For each atom in the material, the electron cloud parameters were fit to the spherically averaged atom-in-material
electron density using radial positions for which this density was between 10^-4 and 10^-2 electrons per cubic bohr.
The polarizabilities, dispersion coefficients, and quantum Drude oscillator (QDO) parameters were fit using the MCLF method.
The magnetic structure of the system was optimized in VASP from the default ferromagnetic initial guess using spin polarization.
The atomic spin moments (ASMs) were computed on this optimized magnetic structure using the DDEC6 partition as inputs
to the method of T. A. Manz and D. S. Sholl, J. Chem. Theory Comput. 7 (2011) 4146-4164 DOI: 10.1021/ct200539n.
The RMSE and RRMSE were computed using a uniform grid with Ewald summation.
