# Supplementary material for: A collection of forcefield precursors for metal–organic frameworks
Source: RSC Adv. 2019 Nov 13;9(63):36492–507. doi: 10.1039/c9ra07327b (PMC9075174; doi:10.1039/c9ra07327b)
Supplement: RA-009-C9RA07327B-s4014 [file RA-009-C9RA07327B-s4014.xyz]

  174
jmolscript: load "" {1 1 1} spacegroup "x,y,z" unitcell [{     11.252000     0.000000     0.000000 }, {      0.000000    20.078000     0.000000 }, {      0.000000     0.000000    20.078000 }]
Co     6.035910     5.127118    15.166118     1.141646
Co     4.724602     7.474236    17.513236     0.914535
Co     6.035910    14.950882     4.911882     1.125277
Co     4.724602    12.603764     2.564764     0.918750
Co     5.216090    15.166118    14.950882     1.125294
Co     6.527398    17.513236    12.603764     0.918608
Co     5.216090     4.911882     5.127118     1.125272
Co     6.527398     2.564764     7.474236     0.918470
H      3.879690     6.410905    15.478130     0.452199
H      8.415371     3.272714    18.078231     0.133363
H      8.877828     2.457547     1.907410     0.127477
H      6.271865     5.300592     0.734855     0.123552
H     10.915565     1.750802     1.098267     0.097086
H      9.717227     0.690683     1.244836     0.096594
H      3.879690    13.667095     4.599870     0.451330
H      8.415371    16.805286     1.999769     0.133811
H      8.877828    17.620453    18.170590     0.127433
H      6.271865    14.777408    19.343145     0.123694
H     10.915565    18.327198    18.979733     0.097086
H      9.717227    19.387317    18.833164     0.096514
H      7.372310    15.478130    13.667095     0.451336
H      2.836629    18.078231    16.805286     0.133848
H      2.374172     1.907410    17.620453     0.127481
H      4.980135     0.734855    14.777408     0.123688
H      0.336435     1.098267    18.327198     0.096972
H      1.534773     1.244836    19.387317     0.096507
H      7.372310     4.599870     6.410905     0.451324
H      2.836629     1.999769     3.272714     0.133795
H      2.374172    18.170590     2.457547     0.127465
H      4.980135    19.343145     5.300592     0.123725
H      0.336435    18.979733     1.750802     0.097101
H      1.534773    18.833164     0.690683     0.096563
H      7.372310     3.628095     5.439130     0.451331
H      2.836629     6.766286     8.039231     0.133823
H      2.374172     7.581453    11.946410     0.127473
H      4.980135     4.738408    10.773855     0.123681
H      0.336435     8.288198    11.137267     0.096966
H      1.534773     9.348317    11.283836     0.096504
H      7.372310    16.449905    14.638870     0.451318
H      2.836629    13.311714    12.038769     0.133808
H      2.374172    12.496547     8.131590     0.127472
H      4.980135    15.339592     9.304145     0.123742
H      0.336435    11.789802     8.940733     0.097098
H      1.534773    10.729683     8.794164     0.096571
H      3.879690    14.638870     3.628095     0.451345
H      8.415371    12.038769     6.766286     0.133820
H      8.877828     8.131590     7.581453     0.127450
H      6.271865     9.304145     4.738408     0.123708
H     10.915565     8.940733     8.288198     0.097094
H      9.717227     8.794164     9.348317     0.096523
H      3.879690     5.439130    16.449905     0.451953
H      8.415371     8.039231    13.311714     0.133284
H      8.877828    11.946410    12.496547     0.127462
H      6.271865    10.773855    15.339592     0.123604
H     10.915565    11.137267    11.789802     0.097083
H      9.717227    11.283836    10.729683     0.096585
C      6.685938     5.204218    18.144489     0.653985
C      7.278919     4.415152    19.264841    -0.011073
C      8.185830     3.441369    18.985757    -0.212376
C      8.810316     2.658327    20.025797     0.277588
C      8.448002     2.919341     1.198657    -0.270625
C      7.452200     3.854976     1.501834     0.019713
C      6.904227     4.625971     0.518012    -0.160216
C      7.064006     4.037686     2.975560     0.602151
C     10.361967     1.092243     0.610371    -0.060231
C      6.685938    14.873782     1.933511     0.656223
C      7.278919    15.662848     0.813159    -0.010148
C      8.185830    16.636631     1.092243    -0.211185
C      8.810316    17.419673     0.052203     0.277240
C      8.448002    17.158659    18.879343    -0.269005
C      7.452200    16.223024    18.576166     0.019240
C      6.904227    15.452029    19.559988    -0.159236
C      7.064006    16.040314    17.102440     0.602117
C     10.361967    18.985757    19.467629    -0.060313
C      4.566062    18.144489    14.873782     0.656239
C      3.973081    19.264841    15.662848    -0.009967
C      3.066170    18.985757    16.636631    -0.211648
C      2.441684    20.025797    17.419673     0.277225
C      2.803998     1.198657    17.158659    -0.268983
C      3.799800     1.501834    16.223024     0.019348
C      4.347773     0.518012    15.452029    -0.159984
C      4.187994     2.975560    16.040314     0.602141
C      0.890033     0.610371    18.985757    -0.060319
C      4.566062     1.933511     5.204218     0.656233
C      3.973081     0.813159     4.415152    -0.010138
C      3.066170     1.092243     3.441369    -0.211214
C      2.441684     0.052203     2.658327     0.277232
C      2.803998    18.879343     2.919341    -0.268964
C      3.799800    18.576166     3.854976     0.019255
C      4.347773    19.559988     4.625971    -0.159207
C      4.187994    17.102440     4.037686     0.602104
C      0.890033    19.467629     1.092243    -0.060321
C      4.566062     4.834782     8.105489     0.656203
C      3.973081     5.623848     9.225841    -0.009940
C      3.066170     6.597631     8.946757    -0.211843
C      2.441684     7.380673     9.986797     0.277182
C      2.803998     7.119659    11.237657    -0.268899
C      3.799800     6.184024    11.540834     0.019352
C      4.347773     5.413029    10.557012    -0.160274
C      4.187994     6.001314    13.014560     0.601435
C      0.890033     8.946757    10.649371    -0.060320
C      4.566062    15.243218    11.972511     0.656244
C      3.973081    14.454152    10.852159    -0.010137
C      3.066170    13.480369    11.131243    -0.211202
C      2.441684    12.697327    10.091203     0.277244
C      2.803998    12.958341     8.840343    -0.268956
C      3.799800    13.893976     8.537166     0.019257
C      4.347773    14.664971     9.520988    -0.159202
C      4.187994    14.076686     7.063440     0.602120
C      0.890033    11.131243     9.428629    -0.060324
C      6.685938    11.972511     4.834782     0.656223
C      7.278919    10.852159     5.623848    -0.010156
C      8.185830    11.131243     6.597631    -0.211186
C      8.810316    10.091203     7.380673     0.277252
C      8.448002     8.840343     7.119659    -0.268967
C      7.452200     8.537166     6.184024     0.019255
C      6.904227     9.520988     5.413029    -0.159224
C      7.064006     7.063440     6.001314     0.602123
C     10.361967     9.428629     8.946757    -0.060312
C      6.685938     8.105489    15.243218     0.654211
C      7.278919     9.225841    14.454152    -0.011056
C      8.185830     8.946757    13.480369    -0.212256
C      8.810316     9.986797    12.697327     0.277543
C      8.448002    11.237657    12.958341    -0.270478
C      7.452200    11.540834    13.893976     0.019661
C      6.904227    10.557012    14.664971    -0.160090
C      7.064006    13.014560    14.076686     0.602143
C     10.361967    10.649371    11.131243    -0.060244
C      0.000000     0.000000     0.000000     0.054090
C      0.000000    10.039000    10.039000     0.054093
O      6.917730     4.820929    16.994019    -0.557882
O      5.968061     6.196071    18.482602    -0.578731
O      6.077205     4.752061     3.246010    -0.567280
O      7.771756     3.417276     3.812812    -0.574322
O      9.677845     1.720685    19.635882    -0.183782
O      6.917730    15.257071     3.083981    -0.560533
O      5.968061    13.881929     1.595398    -0.582208
O      6.077205    15.325939    16.831990    -0.567250
O      7.771756    16.660724    16.265188    -0.574432
O      9.677845    18.357315     0.442118    -0.183422
O      4.334270    16.994019    15.257071    -0.560477
O      5.283939    18.482602    13.881929    -0.582281
O      5.174795     3.246010    15.325939    -0.569191
O      3.480244     3.812812    16.660724    -0.576333
O      1.574155    19.635882    18.357315    -0.183527
O      4.334270     3.083981     4.820929    -0.560512
O      5.283939     1.595398     6.196071    -0.582100
O      5.174795    16.831990     4.752061    -0.567222
O      3.480244    16.265188     3.417276    -0.574380
O      1.574155     0.442118     1.720685    -0.183449
O      4.334270     5.218071     6.955019    -0.560452
O      5.283939     3.842929     8.443602    -0.582269
O      5.174795     5.286939    13.285010    -0.567181
O      3.480244     6.621724    13.851812    -0.577286
O      1.574155     8.318315     9.596882    -0.183554
O      4.334270    14.859929    13.122981    -0.560524
O      5.283939    16.235071    11.634398    -0.582133
O      5.174795    14.791061     6.792990    -0.567265
O      3.480244    13.456276     6.226188    -0.574348
O      1.574155    11.759685    10.481118    -0.183435
O      6.917730    13.122981     5.218071    -0.560472
O      5.968061    11.634398     3.842929    -0.582145
O      6.077205     6.792990     5.286939    -0.567237
O      7.771756     6.226188     6.621724    -0.574405
O      9.677845    10.481118     8.318315    -0.183419
O      6.917730     6.955019    14.859929    -0.557882
O      5.968061     8.443602    16.235071    -0.579503
O      6.077205    13.285010    14.791061    -0.567322
O      7.771756    13.851812    13.456276    -0.574342
O      9.677845     9.596882    11.759685    -0.183743
O      4.329770     6.081425    16.120425    -0.885289
O      4.329770    13.996575     3.957575    -0.885831
O      6.922230    16.120425    13.996575    -0.885794
O      6.922230     3.957575     6.081425    -0.885796

The following XYZ coordinates are in angstroms. Other properties are in atomic units.
The sperically averaged electron density of each atom fit to a function of the form exp(a - br)
eigen_1, eigen_2 and eigen_3 are the three eigenvalues of traceless quadrupole moment tensor
  atom number  atomic symbol              X              Y              Z     net charge C6 coefficient C8 coefficient C10 coefficient fluctuating dipole atomic polarizability isotropic forcefield polarizability              a              b squared Pearson coefficient          <r^3>          <r^4>         wp_QDO          m_QDO          q_QDO       dipole_x       dipole_y       dipole_z         dipole            Qxy            Qxz            Qyz     Q(x^2-y^2)  Q(3z^2 - R^2)        eigen_1        eigen_2        eigen_3 static polarizability      alpha(xx)      alpha(xy)      alpha(xz)      alpha(yy)      alpha(yz)      alpha(zz) atomic spin moment
            1             Co       6.035910       5.127118      15.166118       1.141646      91.957898 0.16262749E+04  0.49201946E+05                                15.554621                           12.261783       0.648901       2.132559                    0.994299      41.232649     104.360663       0.583947       0.346693      -1.203988       0.044941      -0.026213      -0.031417       0.060777      -0.092722      -0.083712      -0.042770       0.006783      -0.011943      -0.147410       0.039640       0.107771             20.706564      15.076969       4.191434       4.189876      23.522052      -7.481741      23.520670           3.019344
            2             Co       4.724602       7.474236      17.513236       0.914535      93.368347 0.21402601E+04  0.69819724E+05                                16.024206                           14.476217       0.286336       1.972955                    0.998684      45.433366     122.045459       0.511352       0.367177      -1.178921       0.009287       0.037844       0.037216       0.053883       0.090593       0.095573      -0.047613      -0.059797       0.052783      -0.165284       0.066978       0.098306             17.487785      14.247225      -0.048117      -0.048968      19.109632      -2.392812      19.106497           2.570599
            3             Co       6.035910      14.950882       4.911882       1.125277      91.054108 0.16108471E+04  0.48601378E+05                                15.432271                           12.187769       0.688707       2.145928                    0.994102      41.143935     103.868659       0.587065       0.345800      -1.205206       0.057174       0.034275       0.034194       0.074919       0.031077       0.031257       0.011556      -0.012167       0.012272      -0.041903      -0.007491       0.049394             20.508246      14.947534      -4.143624      -4.143684      23.288633      -7.386395      23.288570           2.987427
            4             Co       4.724602      12.603764       2.564764       0.918750      93.423937 0.21407806E+04  0.69842232E+05                                16.032872                           14.479493       0.280883       1.971885                    0.998651      45.432802     122.056095       0.511204       0.367253      -1.178837       0.013407      -0.034264      -0.034281       0.050289      -0.098041      -0.097585      -0.043476      -0.064606       0.065004      -0.171258       0.065045       0.106213             17.504029      14.261684       0.049753       0.049638      19.125293      -2.422065      19.125111           2.577601
            5             Co       5.216090      15.166118      14.950882       1.125294      91.067319 0.16110158E+04  0.48608074E+05                                15.434290                           12.188762       0.688515       2.145857                    0.994103      41.144142     103.873222       0.587012       0.345820      -1.205180      -0.057145      -0.034227       0.034236       0.074894       0.031194      -0.031173      -0.011600      -0.012191       0.012347      -0.041920      -0.007523       0.049443             20.512479      14.949924      -4.146198       4.142992      23.299814       7.388591      23.287700           2.987246
            6             Co       6.527398      17.513236      12.603764       0.918608      93.511386 0.21433343E+04  0.69948508E+05                                16.045444                           14.490480       0.280333       1.971669                    0.998649      45.443642     122.117322       0.510870       0.367373      -1.178706      -0.013611       0.034158      -0.034349       0.050318      -0.098219       0.097893       0.043311      -0.065338       0.065971      -0.171687       0.065144       0.106543             17.518150      14.272189       0.048765      -0.050285      19.143827       2.425202      19.138436           2.577227
            7             Co       5.216090       4.911882       5.127118       1.125272      91.075505 0.16111443E+04  0.48613102E+05                                15.435503                           12.189456       0.688461       2.145838                    0.994103      41.144589     103.876875       0.586978       0.345832      -1.205165      -0.057152       0.034246      -0.034230       0.074905      -0.031186       0.031226      -0.011737      -0.012439       0.012309      -0.041952      -0.007601       0.049553             20.514531      14.951295       4.143215      -4.147041      23.289786       7.389645      23.302511           2.987230
            8             Co       6.527398       2.564764       7.474236       0.918470      93.524994 0.21437218E+04  0.69964648E+05                                16.047435                           14.492179       0.280275       1.971648                    0.998649      45.445154     122.126324       0.510817       0.367392      -1.178685      -0.013546      -0.034373       0.034181       0.050333       0.097833      -0.098128       0.043372      -0.065459       0.064772      -0.171565       0.065135       0.106431             17.520423      14.274060      -0.050686       0.048618      19.140917       2.425586      19.146291           2.577353
            9              H       3.879690       6.410905      15.478130       0.452199       0.400014 0.22968379E+01  0.17342507E+02                                 1.092348                            1.038470      -1.347778       2.433757                    0.998892       2.355183       6.796392       0.460719       1.760713      -0.622984      -0.007094       0.004373      -0.000867       0.008379       0.003561      -0.005242      -0.000813       0.006229      -0.043579      -0.015585       0.002634       0.012951              1.140924       0.975004      -0.046279       0.166812       1.046705      -0.226304       1.401064           0.000833
           10              H       8.415371       3.272714      18.078231       0.133363       1.234547 0.94342434E+01  0.95132013E+02                                 1.808915                            1.726256      -1.132516       2.349359                    0.996772       3.370241       9.121563       0.512805       1.184499      -0.733283       0.007625      -0.006910      -0.038433       0.039787      -0.004861      -0.007541       0.005290      -0.000698       0.028772      -0.009987      -0.005144       0.015131              1.831254       1.623851      -0.185586      -0.066249       1.584662      -0.004881       2.285251          -0.000008
           11              H       8.877828       2.457547       1.907410       0.127477       1.206659 0.92274694E+01  0.93301145E+02                                 1.812444                            1.724208      -1.415654       2.197349                    0.995080       3.687256      10.266761       0.501388       1.208169      -0.723657       0.014280      -0.013478       0.026977       0.033366      -0.008628       0.009086      -0.008083       0.002337      -0.000929      -0.008759      -0.008513       0.017272              1.855094       1.815268      -0.439449       0.094743       1.778241      -0.121938       1.971774           0.000024
           12              H       6.271865       5.300592       0.734855       0.123552       1.320589 0.10199331E+02  0.10541916E+03                                 1.917896                            1.814218      -1.326321       2.248806                    0.994680       3.607474      10.054596       0.489688       1.210148      -0.725577      -0.025280       0.029510       0.011128       0.040420      -0.011132      -0.003330       0.005950      -0.002552      -0.011835      -0.009789      -0.005681       0.015470              1.950334       1.894013      -0.479264      -0.128715       2.036175       0.096088       1.920813           0.000076
           13              H      10.915565       1.750802       1.098267       0.097086       1.373641 0.11250626E+02  0.11833090E+03                                 1.934398                            1.873529      -1.040706       2.364907                    0.996969       3.613512       9.927157       0.497748       1.169972      -0.736932       0.020275       0.027342       0.014840       0.037133       0.009001      -0.001041      -0.000584      -0.021296       0.007246      -0.015185       0.002371       0.012814              1.984532       2.252836       0.094194       0.297453       1.955058       0.255466       1.745703           0.000056
           14              H       9.717227       0.690683       1.244836       0.096594       1.332526 0.10939971E+02  0.11465096E+03                                 1.920274                            1.865801      -1.009163       2.383144                    0.996760       3.636625      10.084369       0.489778       1.193289      -0.730810      -0.027201      -0.015230       0.022959       0.038716       0.000777       0.001502      -0.007188       0.023047       0.026948      -0.017986       0.006711       0.011275              1.971033       2.158573       0.045591      -0.369992       1.978968      -0.120320       1.775557           0.000068
           15              H       3.879690      13.667095       4.599870       0.451330       0.400469 0.22990956E+01  0.17358498E+02                                 1.091910                            1.037956      -1.346750       2.434024                    0.998875       2.354197       6.786543       0.461657       1.757244      -0.623483      -0.007307      -0.004278       0.001085       0.008536      -0.003850       0.005195      -0.000827       0.006052      -0.043297      -0.015482       0.002439       0.013043              1.140470       0.974659       0.046518      -0.167126       1.046052      -0.226359       1.400700           0.000832
           16              H       8.415371      16.805286       1.999769       0.133811       1.232004 0.94071465E+01  0.94764205E+02                                 1.804111                            1.721924      -1.135036       2.348330                    0.996780       3.365533       9.096004       0.514420       1.181957      -0.733882       0.007654       0.007006       0.038516       0.039890       0.004754       0.007685       0.005525      -0.000582       0.028852      -0.009878      -0.005475       0.015353              1.826214       1.619645       0.184647       0.066314       1.580647      -0.004512       2.278349           0.000131
           17              H       8.877828      17.620453      18.170590       0.127433       1.206466 0.92252287E+01  0.93271985E+02                                 1.812217                            1.723976      -1.414901       2.197744                    0.995085       3.686545      10.264121       0.501436       1.208139      -0.723668       0.014288       0.013491      -0.026981       0.033379       0.008583      -0.009105      -0.008089       0.002340      -0.001043      -0.008797      -0.008464       0.017261              1.854838       1.815019       0.439452      -0.094877       1.778095      -0.122059       1.971400           0.000060
           18              H       6.271865      14.777408      19.343145       0.123694       1.321036 0.10203923E+02  0.10548812E+03                                 1.919109                            1.815234      -1.327090       2.248632                    0.994666       3.608147      10.060500       0.489261       1.210958      -0.725390      -0.025308      -0.029518      -0.011100       0.040435       0.011053       0.003352       0.006014      -0.002492      -0.011934      -0.009736      -0.005711       0.015447              1.951654       1.895306       0.479954       0.128759       2.037758       0.096075       1.921898           0.000177
           19              H      10.915565      18.327198      18.979733       0.097086       1.373301 0.11246640E+02  0.11827466E+03                                 1.933811                            1.872980      -1.040480       2.365004                    0.996972       3.612899       9.923818       0.497923       1.169701      -0.736998       0.020307      -0.027337      -0.014830       0.037143      -0.009010       0.001037      -0.000579      -0.021314       0.007197      -0.015189       0.002356       0.012834              1.983909       2.252010      -0.094230      -0.297249       1.954598       0.255382       1.745119           0.000091
           20              H       9.717227      19.387317      18.833164       0.096514       1.333057 0.10945761E+02  0.11472865E+03                                 1.920878                            1.866367      -1.009499       2.382910                    0.996756       3.637714      10.088667       0.489667       1.193381      -0.730784      -0.027179       0.015244      -0.022934       0.038692      -0.000766      -0.001513      -0.007177       0.023073       0.026906      -0.017987       0.006720       0.011266              1.971666       2.159333      -0.045588       0.370169       1.979626      -0.120328       1.776039           0.000033
           21              H       7.372310      15.478130      13.667095       0.451336       0.400444 0.22989817E+01  0.17358319E+02                                 1.092112                            1.038125      -1.346608       2.434095                    0.998876       2.354480       6.788637       0.461465       1.757905      -0.623392       0.007305      -0.001076      -0.004283       0.008536       0.005195       0.003847       0.000823       0.024674       0.012600      -0.015486       0.002449       0.013038              1.140717       0.974818      -0.167178      -0.046527       1.401081       0.226451       1.046252           0.000820
           22              H       2.836629      18.078231      16.805286       0.133848       1.232163 0.94089740E+01  0.94790346E+02                                 1.804523                            1.722292      -1.135289       2.348218                    0.996778       3.365943       9.098464       0.514259       1.182231      -0.733815      -0.007646      -0.038512       0.007015       0.039885       0.007680      -0.004772      -0.005523      -0.014729      -0.013523      -0.009898      -0.005456       0.015354              1.826690       1.620053       0.066339      -0.184739       2.279005       0.004510       1.581010           0.000078
           23              H       2.374172       1.907410      17.620453       0.127481       1.204593 0.92076516E+01  0.93051034E+02                                 1.810498                            1.722472      -1.412912       2.198793                    0.995096       3.684017      10.255110       0.501588       1.208333      -0.723630      -0.014256       0.027018       0.013517       0.033405      -0.009016      -0.008612       0.008153       0.001518      -0.003158      -0.008808      -0.008448       0.017255              1.853010       1.813309      -0.094612      -0.438746       1.969410       0.121756       1.776312           0.000023
           24              H       4.980135       0.734855      14.777408       0.123688       1.318342 0.10179679E+02  0.10518994E+03                                 1.917756                            1.814068      -1.323771       2.250288                    0.994699       3.606192      10.057466       0.488947       1.212284      -0.725088       0.025285       0.011199      -0.029538       0.040463       0.003557      -0.011075      -0.006020       0.004422       0.009439      -0.009728      -0.005760       0.015489              1.950266       1.893866       0.128709      -0.479210       1.920948      -0.095960       2.035983          -0.000028
           25              H       0.336435       1.098267      18.327198       0.096972       1.374593 0.11260648E+02  0.11846414E+03                                 1.935345                            1.874399      -1.041374       2.364472                    0.996964       3.615108       9.933110       0.497611       1.170017      -0.736915      -0.020295       0.014808      -0.027305       0.037104       0.001053       0.009000       0.000604      -0.014272       0.028338      -0.015186       0.002364       0.012822              1.985532       2.254049      -0.297645       0.094223       1.746487      -0.255678       1.956060          -0.000002
           26              H       1.534773       1.244836      19.387317       0.096507       1.332469 0.10939022E+02  0.11463442E+03                                 1.919888                            1.865447      -1.009337       2.382979                    0.996757       3.636691      10.083085       0.489949       1.192941      -0.730889       0.027179       0.022942       0.015262       0.038703      -0.001498       0.000769       0.007189      -0.001947      -0.048078      -0.017996       0.006719       0.011277              1.970619       2.158226       0.369893       0.045642       1.775130       0.120212       1.978499           0.000027
           27              H       7.372310       4.599870       6.410905       0.451324       0.400452 0.22991481E+01  0.17360517E+02                                 1.092291                            1.038295      -1.346637       2.434081                    0.998875       2.354789       6.790513       0.461323       1.758351      -0.623330       0.007308       0.001085       0.004277       0.008537      -0.005192      -0.003852       0.000824       0.024667       0.012567      -0.015476       0.002436       0.013041              1.140887       0.974968       0.167207       0.046542       1.401255       0.226503       1.046439           0.000806
           28              H       2.836629       1.999769       3.272714       0.133795       1.232533 0.94127135E+01  0.94838657E+02                                 1.805000                            1.722734      -1.135132       2.348272                    0.996779       3.366350       9.100456       0.514142       1.182369      -0.733784      -0.007655       0.038511      -0.006998       0.039883      -0.007679       0.004757      -0.005518      -0.014706      -0.013559      -0.009877      -0.005466       0.015344              1.827124       1.620426      -0.066355       0.184818       2.279547       0.004511       1.581400           0.000048
           29              H       2.374172      18.170590       2.457547       0.127465       1.206177 0.92222118E+01  0.93231454E+02                                 1.811744                            1.723553      -1.414679       2.197877                    0.995087       3.685752      10.260497       0.501572       1.207940      -0.723716      -0.014285      -0.026986      -0.013499       0.033385       0.009104       0.008580       0.008098       0.001686      -0.002981      -0.008803      -0.008459       0.017262              1.854326       1.814516       0.094836       0.439232       1.970888       0.122007       1.777575           0.000093
           30              H       4.980135      19.343145       5.300592       0.123725       1.320867 0.10202263E+02  0.10546653E+03                                 1.918940                            1.815082      -1.326954       2.248708                    0.994669       3.607859      10.059441       0.489283       1.210953      -0.725391       0.025309      -0.011101       0.029518       0.040436      -0.003351       0.011052      -0.006015       0.004726       0.009709      -0.009734      -0.005712       0.015446              1.951477       1.895146      -0.128767       0.479890       1.921725      -0.096085       2.037558           0.000193
           31              H       0.336435      18.979733       1.750802       0.097101       1.373197 0.11245514E+02  0.11825917E+03                                 1.933674                            1.872858      -1.040477       2.365026                    0.996972       3.612638       9.922760       0.497953       1.169666      -0.737008      -0.020304      -0.014830       0.027339       0.037143      -0.001038      -0.009010       0.000581      -0.014263       0.028372      -0.015192       0.002359       0.012833              1.983753       2.251758       0.297192      -0.094209       1.745070      -0.255413       1.954431           0.000112
           32              H       1.534773      18.833164       0.690683       0.096563       1.332516 0.10939539E+02  0.11464240E+03                                 1.920055                            1.865595      -1.009028       2.383174                    0.996761       3.636455      10.082889       0.489884       1.193072      -0.730861       0.027183      -0.022955      -0.015253       0.038710       0.001499      -0.000773       0.007193      -0.001933      -0.048050      -0.017990       0.006721       0.011270              1.970801       2.158350      -0.369981      -0.045590       1.775375       0.120219       1.978677           0.000077
           33              H       7.372310       3.628095       5.439130       0.451331       0.400444 0.22989957E+01  0.17358613E+02                                 1.092157                            1.038163      -1.346642       2.434075                    0.998875       2.354550       6.789082       0.461429       1.758023      -0.623376       0.007306      -0.004282      -0.001076       0.008536       0.003848       0.005194       0.000822       0.006039      -0.043307      -0.015485       0.002447       0.013037              1.140768       0.974857      -0.046531      -0.167193       1.046292       0.226467       1.401154           0.000816
           34              H       2.836629       6.766286       8.039231       0.133823       1.232617 0.94136049E+01  0.94850390E+02                                 1.805092                            1.722813      -1.135668       2.347999                    0.996774       3.366740       9.101801       0.514128       1.182365      -0.733781      -0.007646       0.007012      -0.038506       0.039879      -0.004789       0.007676      -0.005519      -0.000598       0.028862      -0.009913      -0.005442       0.015355              1.827271       1.620552      -0.184846       0.066338       1.581495       0.004538       2.279766           0.000054
           35              H       2.374172       7.581453      11.946410       0.127473       1.204821 0.92098967E+01  0.93080191E+02                                 1.810802                            1.722743      -1.412979       2.198778                    0.995092       3.684310      10.256568       0.501518       1.208418      -0.723611      -0.014257       0.013500       0.027028       0.033407      -0.008626      -0.009041       0.008115       0.002329      -0.000667      -0.008765      -0.008493       0.017258              1.853333       1.813620      -0.438869      -0.094644       1.776625       0.121793       1.969755           0.000027
           36              H       4.980135       4.738408      10.773855       0.123681       1.318565 0.10182048E+02  0.10522148E+03                                 1.918029                            1.814322      -1.323018       2.250660                    0.994699       3.606671      10.059431       0.488891       1.212341      -0.725073       0.025250      -0.029526       0.011170       0.040424      -0.011090       0.003521      -0.006035      -0.002539      -0.011222      -0.009777      -0.005704       0.015481              1.950540       1.894137      -0.479310       0.128705       2.036288      -0.095970       1.921195          -0.000009
           37              H       0.336435       8.288198      11.137267       0.096966       1.374619 0.11260921E+02  0.11846777E+03                                 1.935387                            1.874437      -1.041340       2.364489                    0.996964       3.615066       9.933036       0.497600       1.170035      -0.736912      -0.020290      -0.027311       0.014808       0.037106       0.008998       0.001052       0.000602      -0.021303       0.007243      -0.015185       0.002366       0.012819              1.985577       2.254111       0.094228      -0.297668       1.956098      -0.255683       1.746523          -0.000011
           38              H       1.534773       9.348317      11.283836       0.096504       1.332561 0.10940027E+02  0.11464806E+03                                 1.920015                            1.865565      -1.009312       2.382993                    0.996758       3.636802      10.083665       0.489919       1.192981      -0.730880       0.027184       0.015256       0.022940       0.038703       0.000771      -0.001502       0.007187       0.023065       0.026948      -0.017994       0.006718       0.011276              1.970754       2.158367       0.045641       0.369924       1.978650       0.120235       1.775243           0.000036
           39              H       7.372310      16.449905      14.638870       0.451318       0.400476 0.22993048E+01  0.17361881E+02                                 1.092300                            1.038303      -1.346648       2.434070                    0.998875       2.354826       6.790508       0.461342       1.758259      -0.623342       0.007308       0.004275       0.001085       0.008536      -0.003853      -0.005191       0.000824       0.006053      -0.043286      -0.015477       0.002435       0.013042              1.140897       0.974976       0.046543       0.167211       1.046445       0.226504       1.401270           0.000811
           40              H       2.836629      13.311714      12.038769       0.133808       1.232401 0.94113110E+01  0.94819715E+02                                 1.804758                            1.722515      -1.135100       2.348288                    0.996779       3.366139       9.099254       0.514222       1.182244      -0.733813      -0.007653      -0.007000       0.038511       0.039883       0.004756      -0.007681      -0.005518      -0.000574       0.028841      -0.009877      -0.005469       0.015345              1.826875       1.620216       0.184774      -0.066349       1.581201       0.004505       2.279209           0.000071
           41              H       2.374172      12.496547       8.131590       0.127472       1.206146 0.92219046E+01  0.93227509E+02                                 1.811708                            1.723519      -1.414663       2.197887                    0.995087       3.685696      10.260272       0.501579       1.207933      -0.723718      -0.014284      -0.013501      -0.026986       0.033385       0.008578       0.009104       0.008099       0.002332      -0.001039      -0.008804      -0.008457       0.017262              1.854288       1.814477       0.439219       0.094839       1.777543       0.122007       1.970844           0.000092
           42              H       4.980135      15.339592       9.304145       0.123742       1.320811 0.10201668E+02  0.10545819E+03                                 1.918827                            1.814983      -1.326945       2.248710                    0.994669       3.607764      10.058869       0.489319       1.210891      -0.725405       0.025310       0.029517      -0.011102       0.040436       0.011052      -0.003351      -0.006014      -0.002489      -0.011945      -0.009734      -0.005713       0.015447              1.951360       1.895035       0.479846      -0.128752       2.037437      -0.096075       1.921607           0.000196
           43              H       0.336435      11.789802       8.940733       0.097098       1.373192 0.11245375E+02  0.11825645E+03                                 1.933596                            1.872786      -1.040488       2.365010                    0.996972       3.612647       9.922487       0.497991       1.169590      -0.737025      -0.020304       0.027336      -0.014829       0.037140      -0.009010      -0.001038       0.000581      -0.021319       0.007204      -0.015192       0.002357       0.012835              1.983671       2.251652      -0.094211       0.297170       1.954361      -0.255398       1.744999           0.000116
           44              H       1.534773      10.729683       8.794164       0.096571       1.332488 0.10939309E+02  0.11463985E+03                                 1.920061                            1.865602      -1.009045       2.383171                    0.996762       3.636444      10.082985       0.489870       1.193107      -0.730853       0.027185      -0.015256      -0.022954       0.038713      -0.000772       0.001499       0.007193       0.023063       0.026924      -0.017993       0.006723       0.011270              1.970806       2.158350      -0.045588      -0.369977       1.978692       0.120218       1.775377           0.000073
           45              H       3.879690      14.638870       3.628095       0.451345       0.400393 0.22985460E+01  0.17353395E+02                                 1.091803                            1.037860      -1.346489       2.434179                    0.998877       2.353949       6.785750       0.461657       1.757339      -0.623471      -0.007310       0.001080      -0.004284       0.008542       0.005199      -0.003843      -0.000819       0.024677       0.012585      -0.015487       0.002449       0.013037              1.140355       0.974568      -0.167096       0.046510       1.400542      -0.226328       1.045955           0.000837
           46              H       8.415371      12.038769       6.766286       0.133820       1.231934 0.94064483E+01  0.94755158E+02                                 1.804023                            1.721845      -1.134959       2.348370                    0.996781       3.365416       9.095511       0.514441       1.181935      -0.733887       0.007654       0.038517       0.007006       0.039890       0.007685       0.004755       0.005522      -0.014722      -0.013555      -0.009881      -0.005473       0.015354              1.826124       1.619571       0.066311       0.184632       2.278228      -0.004509       1.580574           0.000134
           47              H       8.877828       8.131590       7.581453       0.127450       1.206365 0.92242913E+01  0.93260508E+02                                 1.812154                            1.723920      -1.414814       2.197799                    0.995085       3.686371      10.263659       0.501428       1.208183      -0.723658       0.014288      -0.026982       0.013494       0.033381      -0.009106       0.008581      -0.008091       0.001693      -0.002989      -0.008800      -0.008461       0.017261              1.854771       1.814958      -0.094874       0.439428       1.971325      -0.122055       1.778029           0.000049
           48              H       6.271865       9.304145       4.738408       0.123708       1.321062 0.10204243E+02  0.10549301E+03                                 1.919191                            1.815308      -1.327079       2.248635                    0.994667       3.608210      10.060984       0.489229       1.211019      -0.725375      -0.025309      -0.011102      -0.029515       0.040434       0.003352       0.011053       0.006014       0.004725       0.009704      -0.009735      -0.005712       0.015447              1.951738       1.895385       0.128769       0.479984       1.921987       0.096081       2.037842           0.000163
           49              H      10.915565       8.940733       8.288198       0.097094       1.373340 0.11247156E+02  0.11828270E+03                                 1.933943                            1.873102      -1.040471       2.365015                    0.996973       3.612954       9.924423       0.497870       1.169799      -0.736975       0.020310      -0.014833      -0.027334       0.037144       0.001036      -0.009010      -0.000579      -0.014258       0.028365      -0.015190       0.002358       0.012832              1.984050       2.252189      -0.297288      -0.094234       1.745235       0.255405       1.954725           0.000079
           50              H       9.717227       8.794164       9.348317       0.096523       1.333009 0.10945253E+02  0.11472199E+03                                 1.920842                            1.866333      -1.009429       2.382951                    0.996757       3.637579      10.088232       0.489668       1.193393      -0.730782      -0.027177      -0.022938       0.015247       0.038694      -0.001512      -0.000767      -0.007179      -0.001915      -0.048064      -0.017988       0.006722       0.011266              1.971629       2.159299       0.370159      -0.045595       1.776003      -0.120329       1.979585           0.000024
           51              H       3.879690       5.439130      16.449905       0.451953       0.401393 0.23069518E+01  0.17438389E+02                                 1.094768                            1.040655      -1.348914       2.432794                    0.998853       2.360280       6.815390       0.460291       1.760379      -0.623001      -0.006957      -0.000956       0.004243       0.008205      -0.005167       0.003700      -0.000918       0.024766       0.012414      -0.015488       0.002501       0.012988              1.143545       0.977075       0.167483      -0.046441       1.404690      -0.227007       1.048869           0.000781
           52              H       8.415371       8.039231      13.311714       0.133284       1.235315 0.94410500E+01  0.95210346E+02                                 1.808837                            1.726197      -1.135282       2.347857                    0.996751       3.371997       9.124442       0.513157       1.183564      -0.733486       0.007664      -0.038374      -0.006972       0.039749      -0.007592      -0.004847       0.005413      -0.014603      -0.013252      -0.009925      -0.005260       0.015185              1.831164       1.623796      -0.066261      -0.185571       2.285069      -0.004860       1.584627          -0.000035
           53              H       8.877828      11.946410      12.496547       0.127462       1.206604 0.92268118E+01  0.93292062E+02                                 1.812331                            1.724101      -1.415508       2.197423                    0.995081       3.687066      10.265820       0.501427       1.208106      -0.723672       0.014283       0.026977      -0.013476       0.033367       0.009088      -0.008622      -0.008084       0.001637      -0.003031      -0.008762      -0.008508       0.017270              1.854976       1.815146       0.094755      -0.439409       1.971650      -0.121948       1.778132           0.000040
           54              H       6.271865      10.773855      15.339592       0.123604       1.320498 0.10198435E+02  0.10540866E+03                                 1.917917                            1.814227      -1.326116       2.248967                    0.994678       3.607179      10.054052       0.489646       1.210266      -0.725552      -0.025277       0.011107       0.029519       0.040419      -0.003335      -0.011122       0.005938       0.004587       0.009792      -0.009775      -0.005679       0.015455              1.950365       1.894049      -0.128716      -0.479295       1.920827       0.096087       2.036219           0.000087
           55              H      10.915565      11.137267      11.789802       0.097083       1.373608 0.11250167E+02  0.11832355E+03                                 1.934263                            1.873405      -1.040741       2.364884                    0.996969       3.613465       9.926558       0.497804       1.169865      -0.736957       0.020278       0.014836       0.027340       0.037132      -0.001042       0.009002      -0.000584      -0.014269       0.028327      -0.015185       0.002369       0.012817              1.984388       2.252644       0.297411       0.094188       1.745592       0.255446       1.954928           0.000071
           56              H       9.717227      11.283836      10.729683       0.096585       1.332556 0.10940180E+02  0.11465274E+03                                 1.920229                            1.865759      -1.009163       2.383132                    0.996760       3.636632      10.084098       0.489811       1.193213      -0.730828      -0.027199       0.022955      -0.015231       0.038713       0.001503       0.000776      -0.007188      -0.001948      -0.048044      -0.017986       0.006712       0.011275              1.970987       2.158520      -0.369985       0.045588       1.775528      -0.120313       1.978913           0.000074
           57              C       6.685938       5.204218      18.144489       0.653985      23.144602 0.23664291E+03  0.48371938E+04                                 7.651436                            5.532372      -0.111205       2.041405                    0.999311      21.447066      59.823047       0.617797       0.485021      -1.012002      -0.025881       0.041378      -0.049274       0.069354       0.075333      -0.022851       0.015792       0.045873      -0.178954      -0.081375      -0.027687       0.109061              9.704789       6.714734      -3.308353       3.096494       8.978911      -3.344701      13.420721          -0.007209
           58              C       7.278919       4.415152      19.264841      -0.011073      40.253152 0.41654578E+03  0.96081273E+04                                10.136497                            6.721030       0.016803       2.010991                    0.999243      26.854152      74.408968       0.652965       0.406668      -1.079513       0.014063      -0.027468       0.043503       0.053337      -0.002227      -0.002356       0.013191      -0.011298       0.008355      -0.009706      -0.007459       0.017165             13.815083      10.105291      -5.660743       3.527923      11.853535      -5.201058      19.486422           0.007253
           59              C       8.185830       3.441369      18.985757      -0.212376      38.927552 0.47321707E+03  0.11359422E+05                                 9.970762                            7.244355      -0.045583       1.940689                    0.999508      30.786943      89.325678       0.613536       0.415882      -1.064940      -0.019961       0.004108       0.003900       0.020749       0.035531      -0.021007       0.025831       0.011717       0.066172      -0.060467       0.024943       0.035524             12.473631      11.945649      -7.214028       3.007044      12.962998      -3.730938      12.512245           0.000716
           60              C       8.810316       2.658327      20.025797       0.277588      33.861437 0.32567667E+03  0.70999938E+04                                 9.201237                            6.085422       0.063150       2.047011                    0.999240      24.240584      66.395341       0.658884       0.426409      -1.061371       0.035345      -0.042846      -0.018049       0.058403      -0.025286       0.007973      -0.005915       0.009889      -0.057759      -0.021046      -0.016089       0.037135             12.492770      13.416385      -8.789723       0.016738      13.612893      -0.612845      10.449032           0.001592
           61              C       8.448002       2.919341       1.198657      -0.270625      39.394725 0.49027713E+03  0.11935861E+05                                10.153399                            7.465561      -0.169795       1.894184                    0.999450      32.022761      95.179791       0.590173       0.426299      -1.052853      -0.034406       0.031732       0.029584       0.055370       0.019371       0.028664      -0.018765      -0.012353      -0.100234      -0.055858       0.018746       0.037112             12.424230      12.446941      -6.773045      -3.685721      11.395514       2.848366      13.430233          -0.000457
           62              C       7.452200       3.854976       1.501834       0.019713      40.457011 0.42519425E+03  0.98642841E+04                                10.198849                            6.825514      -0.035424       1.993593                    0.999262      26.891856      74.880887       0.642559       0.410880      -1.076064       0.027222      -0.028601      -0.045513       0.060253      -0.006952       0.003171       0.004390       0.007941      -0.047578      -0.017531       0.001586       0.015945             13.496327      10.050848      -4.513706      -3.282283       9.657868       0.908374      20.780266           0.005456
           63              C       6.904227       4.625971       0.518012      -0.160216      37.230933 0.45820163E+03  0.10970280E+05                                 9.808838                            7.234572      -0.137149       1.915501                    0.999414      30.747399      90.694277       0.597234       0.428351      -1.051360       0.014626      -0.011272      -0.020551       0.027628       0.004434      -0.009651       0.025274       0.002495      -0.109271      -0.048155       0.021074       0.027081             11.763586       7.626221      -3.014245       0.438713       8.785787      -2.257741      18.878749           0.002173
           64              C       7.064006       4.037686       2.975560       0.602151      23.502586 0.25752287E+03  0.53543843E+04                                 7.627873                            5.699613       0.014089       2.065351                    0.999525      22.098137      61.336157       0.622739       0.473049      -1.022544      -0.023663       0.016155       0.058983       0.065574       0.064197       0.016233       0.005884      -0.058216      -0.205378      -0.072538      -0.033268       0.105806              9.436360       7.450323      -2.233846      -3.199264       5.983467       1.775320      14.875289          -0.001086
           65              C      10.361967       1.092243       0.610371      -0.060231      27.536069 0.36846179E+03  0.83535455E+04                                 8.095264                            6.392335      -0.350789       1.895107                    0.997244      27.902852      80.080039       0.649636       0.415870      -1.059201      -0.026015       0.009981      -0.080658       0.085335      -0.023532       0.019718      -0.029859       0.005455       0.028656      -0.032837      -0.016767       0.049604             10.322147      13.184702      -5.274168       0.048091      11.174524       0.220413       6.607216           0.000089
           66              C       6.685938      14.873782       1.933511       0.656223      23.136122 0.23659437E+03  0.48357250E+04                                 7.649180                            5.531748      -0.107183       2.042572                    0.999333      21.437577      59.784395       0.617870       0.485011      -1.012055      -0.025693      -0.041311       0.049028       0.069068      -0.076059       0.022623       0.015315       0.046216      -0.180587      -0.081390      -0.028693       0.110083              9.699287       6.711331       3.307147      -3.091220       8.978268      -3.340903      13.408263          -0.000133
           67              C       7.278919      15.662848       0.813159      -0.010148      40.214050 0.41623648E+03  0.95993614E+04                                10.131371                            6.719871       0.013470       2.010218                    0.999237      26.839667      74.366344       0.652816       0.406830      -1.079389       0.014057       0.027751      -0.043699       0.053640       0.001346       0.002453       0.013633      -0.010754       0.006185      -0.010676      -0.006507       0.017183             13.802913      10.101149       5.660439      -3.521159      11.853531      -5.195114      19.454059           0.007654
           68              C       8.185830      16.636631       1.092243      -0.211185      38.874314 0.47258419E+03  0.11339881E+05                                 9.961853                            7.240112      -0.045857       1.940885                    0.999510      30.759648      89.215117       0.613669       0.415951      -1.064947      -0.020060      -0.004110      -0.003805       0.020827      -0.036201       0.020909       0.026213       0.011883       0.062832      -0.060886       0.026109       0.034777             12.458463      11.932740       7.206088      -2.997611      12.953236      -3.721067      12.489413           0.002350
           69              C       8.810316      17.419673       0.052203       0.277240      33.846521 0.32561366E+03  0.70978736E+04                                 9.197122                            6.084011       0.065773       2.047903                    0.999237      24.235641      66.365998       0.659131       0.426293      -1.061503       0.035448       0.042953       0.018030       0.058537       0.025031      -0.007964      -0.005866       0.009941      -0.057395      -0.020928      -0.015902       0.036830             12.485205      13.407659       8.784165      -0.014039      13.607182      -0.609681      10.440775           0.001423
           70              C       8.448002      17.158659      18.879343      -0.269005      39.332518 0.48941363E+03  0.11909163E+05                                10.142181                            7.458550      -0.169206       1.894685                    0.999452      31.990593      95.050411       0.590523       0.426250      -1.052922      -0.034374      -0.031703      -0.029624       0.055356      -0.019995      -0.028602      -0.018595      -0.012316      -0.101501      -0.056128       0.018196       0.037932             12.408755      12.431915       6.765061       3.679424      11.384506       2.844084      13.409844           0.002282
           71              C       7.452200      16.223024      18.576166       0.019240      40.448261 0.42519434E+03  0.98638698E+04                                10.195938                            6.824712      -0.033556       1.994163                    0.999264      26.890832      74.866114       0.642738       0.410783      -1.076173       0.027272       0.028668       0.045371       0.060201       0.006975      -0.003227       0.004392       0.007945      -0.048053      -0.017689       0.001643       0.016047             13.489235      10.047935       4.513507       3.278599       9.657427       0.906388      20.762342           0.005104
           72              C       6.904227      15.452029      19.559988      -0.159236      37.185930 0.45762711E+03  0.10953065E+05                                 9.801124                            7.230149      -0.136747       1.915933                    0.999414      30.724923      90.613017       0.597404       0.428365      -1.051354       0.014413       0.011166       0.020745       0.027618      -0.005123       0.009437       0.025393       0.002711      -0.109847      -0.048410       0.021074       0.027336             11.751702       7.621621       3.013744      -0.438907       8.782644      -2.256981      18.850840           0.003573
           73              C       7.064006      16.040314      17.102440       0.602117      23.498828 0.25751850E+03  0.53542226E+04                                 7.626532                            5.699395       0.014156       2.065360                    0.999525      22.097933      61.333376       0.622784       0.473021      -1.022568      -0.023638      -0.016184      -0.058970       0.065560      -0.064236      -0.016230       0.005902      -0.058186      -0.205156      -0.072469      -0.033332       0.105801              9.432453       7.448666       2.233570       3.196629       5.983038       1.773933      14.865656          -0.001092
           74              C      10.361967      18.985757      19.467629      -0.060313      27.536834 0.36850758E+03  0.83547456E+04                                 8.095033                            6.392568      -0.350414       1.895194                    0.997248      27.903495      80.079604       0.649656       0.415849      -1.059227      -0.025962      -0.009923       0.080692       0.085344       0.023466      -0.019761      -0.029897       0.005472       0.028638      -0.032813      -0.016809       0.049623             10.321023      13.182143       5.272393      -0.047470      11.174245       0.220739       6.606681           0.000094
           75              C       4.566062      18.144489      14.873782       0.656239      23.138489 0.23659936E+03  0.48359421E+04                                 7.650185                            5.532063      -0.107413       2.042506                    0.999332      21.438745      59.791980       0.617798       0.485056      -1.012013       0.025663      -0.049053      -0.041343       0.069094       0.022586       0.076055      -0.015337       0.113415       0.021063      -0.081389      -0.028690       0.110079              9.701667       6.712172      -3.092459      -3.307280      13.414276       3.342375       8.978553          -0.000229
           76              C       3.973081      19.264841      15.662848      -0.009967      40.228355 0.41630435E+03  0.96015639E+04                                10.134708                            6.720901       0.012359       2.009834                    0.999236      26.842553      74.383030       0.652679       0.406888      -1.079322      -0.014138       0.043746       0.027712       0.053680       0.002388      -0.001383      -0.013650      -0.008651       0.013120      -0.010613      -0.006631       0.017244             13.810067      10.104132      -3.522231      -5.661371      19.470485       5.197574      11.855584           0.007700
           77              C       3.066170      18.985757      16.636631      -0.211648      38.897803 0.47289066E+03  0.11349318E+05                                 9.966358                            7.242778      -0.046138       1.940699                    0.999509      30.770432      89.260872       0.613502       0.415988      -1.064901       0.020061       0.003778      -0.004112       0.020824       0.020931       0.035982      -0.026250      -0.025802      -0.049176      -0.060760       0.025799       0.034961             12.464763      11.939120      -2.998500      -7.209564      12.497650       3.721976      12.957518           0.001548
           78              C       2.441684      20.025797      17.419673       0.277225      33.857055 0.32567162E+03  0.70995498E+04                                 9.199400                            6.084671       0.065251       2.047694                    0.999238      24.238755      66.379410       0.659067       0.426310      -1.061478      -0.035458      -0.018018       0.042966       0.058549      -0.007926      -0.025137       0.005848       0.033543       0.013729      -0.020844      -0.016036       0.036880             12.490029      13.414743      -0.011583      -8.788382      10.444712       0.607402      13.610633           0.001347
           79              C       2.803998       1.198657      17.158659      -0.268983      39.342121 0.48944597E+03  0.11910029E+05                                10.144286                            7.458913      -0.168921       1.894811                    0.999451      31.988251      95.040698       0.590501       0.426263      -1.052924       0.034373       0.029604      -0.031717       0.055352      -0.028488       0.019752       0.018770       0.043992       0.069184      -0.055910       0.018352       0.037558             12.414630      12.438576       3.687441      -6.768267      13.418815      -2.850480      11.386500           0.002197
           80              C       3.799800       1.501834      16.223024       0.019348      40.459813 0.42509448E+03  0.98608964E+04                                10.198529                            6.823732      -0.032807       1.994467                    0.999264      26.886980      74.850973       0.642814       0.410762      -1.076196      -0.027258      -0.045126       0.028533       0.059945      -0.002970      -0.007480      -0.004394       0.027625       0.011407      -0.017391       0.001023       0.016368             13.499940      10.054249       3.291968      -4.515478      20.787495      -0.915785       9.658077           0.004913
           81              C       4.347773       0.518012      15.452029      -0.159984      37.212113 0.45792510E+03  0.10961743E+05                                 9.805019                            7.231684      -0.135386       1.916254                    0.999415      30.733147      90.637247       0.597455       0.428268      -1.051436      -0.014455      -0.020664       0.011010       0.027516       0.009983       0.004545      -0.025470       0.055573       0.050082      -0.048189       0.021177       0.027012             11.760196       7.623013      -0.434965      -3.012140      18.875790       2.256345       8.781784           0.002600
           82              C       4.187994       2.975560      16.040314       0.602141      23.471663 0.25710569E+03  0.53441083E+04                                 7.621772                            5.694945       0.013963       2.065496                    0.999517      22.097356      61.345951       0.622937       0.473041      -1.022440       0.022868       0.059294      -0.016953       0.065773      -0.016526       0.063693      -0.006331       0.073094       0.189746      -0.072345      -0.032969       0.105314              9.429430       7.445392       3.198255      -2.232127      14.863690      -1.774743       5.979208          -0.001882
           83              C       0.890033       0.610371      18.985757      -0.060319      27.538795 0.36852313E+03  0.83552120E+04                                 8.095380                            6.392610      -0.350640       1.895087                    0.997248      27.905305      80.086154       0.649666       0.415837      -1.059232       0.025948      -0.080683      -0.009900       0.085329      -0.019740      -0.023471       0.029947      -0.011603      -0.022589      -0.032868      -0.016782       0.049650             10.321978      13.184912      -0.047552      -5.273280       6.607100      -0.221782      11.173923           0.000048
           84              C       4.566062       1.933511       5.204218       0.656233      23.135372 0.23658758E+03  0.48355665E+04                                 7.649090                            5.531724      -0.107098       2.042609                    0.999333      21.437323      59.784166       0.617860       0.485021      -1.012047       0.025702       0.049028       0.041305       0.069069      -0.022626      -0.076052      -0.015314       0.113403       0.020984      -0.081389      -0.028688       0.110078              9.698990       6.711405       3.091124       3.307401      13.406804       3.340912       8.978762          -0.000179
           85              C       3.973081       0.813159       4.415152      -0.010138      40.214577 0.41623986E+03  0.95995118E+04                                10.131654                            6.720035       0.013535       2.010245                    0.999237      26.839714      74.368090       0.652785       0.406847      -1.079372      -0.014052      -0.043698      -0.027760       0.053644      -0.002451       0.001340      -0.013634      -0.008468       0.013009      -0.010680      -0.006500       0.017180             13.803093      10.101648       3.520743       5.660868      19.453522       5.194644      11.854108           0.007638
           86              C       3.066170       1.092243       3.441369      -0.211214      38.878608 0.47263719E+03  0.11341646E+05                                 9.962933                            7.240734      -0.045903       1.940863                    0.999510      30.761714      89.227566       0.613606       0.415976      -1.064915       0.020054      -0.003809       0.004129       0.020826      -0.020904      -0.036178      -0.026197      -0.025460      -0.049337      -0.060863       0.026091       0.034772             12.459810      11.934445       2.997429       7.207218      12.490237       3.720716      12.954747           0.002242
           87              C       2.441684       0.052203       2.658327       0.277232      33.847782 0.32561884E+03  0.70980377E+04                                 9.197461                            6.084111       0.065752       2.047894                    0.999237      24.235959      66.367814       0.659115       0.426301      -1.061495      -0.035467       0.018023      -0.042938       0.058535       0.007952       0.025039       0.005882       0.033684       0.013732      -0.020923      -0.015918       0.036840             12.485919      13.408955       0.013235       8.784882      10.441118       0.608772      13.607682           0.001414
           88              C       2.803998      18.879343       2.919341      -0.268964      39.329202 0.48936346E+03  0.11907546E+05                                10.141483                            7.458084      -0.169089       1.894740                    0.999452      31.988461      95.040123       0.590556       0.426240      -1.052936       0.034382      -0.029630       0.031689       0.055356       0.028585      -0.020008       0.018622       0.044597       0.069244      -0.056136       0.018191       0.037946             12.408124      12.431249      -3.680129       6.764324      13.409920      -2.844786      11.383201           0.002339
           89              C       3.799800      18.576166       3.854976       0.019255      40.446194 0.42517640E+03  0.98633138E+04                                10.195505                            6.824521      -0.033499       1.994187                    0.999264      26.890160      74.862832       0.642756       0.410777      -1.076181      -0.027263       0.045368      -0.028676       0.060198       0.003226       0.006975      -0.004383       0.028001       0.012135      -0.017689       0.001642       0.016047             13.488934      10.047720      -3.279346       4.513138      20.762421      -0.907094       9.656662           0.005123
           90              C       4.347773      19.559988       4.625971      -0.159207      37.183780 0.45760312E+03  0.10952321E+05                                 9.800703                            7.229941      -0.136623       1.915984                    0.999414      30.723783      90.608237       0.597416       0.428363      -1.051357      -0.014407       0.020745      -0.011173       0.027618      -0.009434      -0.005140      -0.025404       0.056291       0.050866      -0.048424       0.021072       0.027352             11.751034       7.621272       0.438305       3.013442      18.849877       2.256241       8.781952           0.003594
           91              C       4.187994      17.102440       4.037686       0.602104      23.499803 0.25752893E+03  0.53544368E+04                                 7.626564                            5.699388       0.014234       2.065379                    0.999525      22.097620      61.330371       0.622811       0.473001      -1.022590       0.023654      -0.058961       0.016161       0.065552       0.016222      -0.064225      -0.005889       0.073478       0.189889      -0.072469      -0.033324       0.105793              9.432825       7.448871      -3.197010       2.233543      14.866787      -1.774062       5.982819          -0.001054
           92              C       0.890033      19.467629       1.092243      -0.060321      27.536773 0.36850111E+03  0.83544722E+04                                 8.094939                            6.392456      -0.350276       1.895249                    0.997248      27.902173      80.072391       0.649678       0.415842      -1.059243       0.025949       0.080685       0.009934       0.085335       0.019739       0.023472       0.029924      -0.011629      -0.022501      -0.032837      -0.016798       0.049635             10.320895      13.182162       0.046616       5.272604       6.606887      -0.221869      11.173636           0.000118
           93              C       4.566062       4.834782       8.105489       0.656203      23.139532 0.23660528E+03  0.48361211E+04                                 7.650546                            5.532205      -0.107441       2.042490                    0.999332      21.439346      59.795136       0.617775       0.485069      -1.012001       0.025666      -0.041352      -0.049066       0.069110       0.076057       0.022604      -0.015350       0.046169      -0.180700      -0.081417      -0.028672       0.110089              9.702319       6.712729      -3.307720      -3.092970       8.979213       3.342875      13.415015          -0.000232
           94              C       3.973081       5.623848       9.225841      -0.009940      40.233541 0.41635138E+03  0.96030202E+04                                10.135753                            6.721403       0.012027       2.009696                    0.999236      26.844656      74.392838       0.652630       0.406903      -1.079301      -0.014138       0.027752       0.043772       0.053722      -0.001399       0.002378      -0.013610      -0.010902       0.006490      -0.010558      -0.006657       0.017215             13.811733      10.105513      -5.662454      -3.523251      11.857230       5.198536      19.472456           0.007718
           95              C       3.066170       6.597631       8.946757      -0.211843      38.909068 0.47303966E+03  0.11353886E+05                                 9.968216                            7.243863      -0.046318       1.940573                    0.999509      30.776638      89.285279       0.613458       0.415982      -1.064896       0.020092      -0.004125       0.003798       0.020860       0.035847       0.020961      -0.026249       0.011732       0.063603      -0.060692       0.025629       0.035063             12.467408      11.941602      -7.211365      -2.999497      12.960298       3.723077      12.500322           0.001362
           96              C       2.441684       7.380673       9.986797       0.277182      33.860330 0.32570163E+03  0.71004060E+04                                 9.199995                            6.084953       0.065137       2.047634                    0.999238      24.240359      66.385925       0.659048       0.426310      -1.061472      -0.035451       0.042987      -0.018007       0.058557      -0.025185      -0.007898       0.005844       0.009926      -0.057158      -0.020825      -0.016091       0.036916             12.490952      13.415652      -8.789212      -0.012085      13.611856       0.607877      10.445348           0.001312
           97              C       2.803998       7.119659      11.237657      -0.268899      39.343483 0.48947045E+03  0.11911020E+05                                10.145250                            7.459637      -0.169444       1.894674                    0.999449      31.989242      95.051636       0.590396       0.426324      -1.052864       0.034398      -0.031724       0.029619       0.055380       0.019769      -0.028536       0.018698      -0.012547      -0.100446      -0.055886       0.018333       0.037553             12.415641      12.439389      -6.768981       3.686929      11.387865      -2.850157      13.419670           0.002239
           98              C       3.799800       6.184024      11.540834       0.019352      40.469721 0.42522461E+03  0.98649026E+04                                10.200609                            6.825214      -0.034179       1.993984                    0.999263      26.892021      74.874524       0.642667       0.410814      -1.076136      -0.027362       0.028595      -0.045051       0.059966      -0.007519      -0.003119      -0.004368       0.007869      -0.046722      -0.017304       0.001025       0.016279             13.502179      10.055371      -4.516172       3.290824       9.660105      -0.914907      20.791062           0.004901
           99              C       4.347773       5.413029      10.557012      -0.160274      37.224217 0.45810747E+03  0.10967321E+05                                 9.807118                            7.233157      -0.135462       1.916172                    0.999415      30.740762      90.667965       0.597384       0.428272      -1.051422      -0.014508       0.010985      -0.020743       0.027594       0.004379       0.009899      -0.025530       0.002517      -0.108205      -0.048123       0.021009       0.027114             11.762526       7.624779      -3.013248      -0.436107       8.784069       2.257265      18.878730           0.002485
          100              C       4.187994       6.001314      13.014560       0.601435      23.497318 0.25743483E+03  0.53522540E+04                                 7.624915                            5.696978       0.016732       2.066089                    0.999524      22.109044      61.370615       0.623137       0.472773      -1.022663       0.022873      -0.016533       0.059273       0.065649       0.063130      -0.016063      -0.006016      -0.057868      -0.203402      -0.071788      -0.032657       0.104445              9.433855       7.448215      -2.233477       3.200253       5.981869      -1.776500      14.871481          -0.001756
          101              C       0.890033       8.946757      10.649371      -0.060320      27.538489 0.36851487E+03  0.83549845E+04                                 8.095296                            6.392498      -0.350556       1.895114                    0.997248      27.905275      80.086079       0.649678       0.415832      -1.059234       0.025952      -0.009908      -0.080679       0.085328      -0.023476      -0.019728       0.029930       0.005487       0.028663      -0.032858      -0.016772       0.049630             10.321941      13.184775      -5.273334      -0.047672      11.174011      -0.221636       6.607036           0.000047
          102              C       4.566062      15.243218      11.972511       0.656244      23.135496 0.23658957E+03  0.48356089E+04                                 7.649074                            5.531721      -0.107131       2.042595                    0.999333      21.437343      59.783893       0.617866       0.485016      -1.012051       0.025710       0.041299       0.049029       0.069068      -0.076054      -0.022625      -0.015317       0.046213      -0.180601      -0.081393      -0.028687       0.110080              9.698962       6.711381       3.307379       3.091094       8.978726       3.340858      13.406779          -0.000169
          103              C       3.973081      14.454152      10.852159      -0.010137      40.213938 0.41623590E+03  0.95993699E+04                                10.131441                            6.719936       0.013528       2.010241                    0.999237      26.839601      74.366876       0.652801       0.406838      -1.079380      -0.014047      -0.027764      -0.043700       0.053646       0.001341      -0.002449      -0.013636      -0.010742       0.006194      -0.010681      -0.006501       0.017182             13.802768      10.101407       5.660712       3.520694      11.853878       5.194563      19.453019           0.007642
          104              C       3.066170      13.480369      11.131243      -0.211202      38.877006 0.47261872E+03  0.11341035E+05                                 9.962532                            7.240516      -0.045870       1.940875                    0.999510      30.761053      89.223524       0.613628       0.415968      -1.064926       0.020062       0.004117      -0.003808       0.020831      -0.036191      -0.020904      -0.026201       0.011932       0.062836      -0.060872       0.026105       0.034767             12.459264      11.933918       7.206891       2.997277      12.954304       3.720553      12.489570           0.002279
          105              C       2.441684      12.697327      10.091203       0.277244      33.846878 0.32561184E+03  0.70978291E+04                                 9.197239                            6.084011       0.065779       2.047906                    0.999237      24.235599      66.366014       0.659128       0.426296      -1.061501      -0.035455      -0.042945       0.018022       0.058533       0.025029       0.007956       0.005882       0.009969      -0.057399      -0.020927      -0.015906       0.036832             12.485563      13.408482       8.784598       0.013209      13.607407       0.608726      10.440799           0.001421
          106              C       2.803998      12.958341       8.840343      -0.268956      39.328016 0.48934846E+03  0.11907053E+05                                10.141161                            7.457887      -0.169058       1.894752                    0.999452      31.987950      95.037135       0.590575       0.426231      -1.052945       0.034387       0.031679      -0.029627       0.055352      -0.020016       0.028586       0.018621      -0.012334      -0.101536      -0.056142       0.018184       0.037958             12.407677      12.430759       6.764073      -3.679926      11.382897      -2.844668      13.409373           0.002342
          107              C       3.799800      13.893976       8.537166       0.019257      40.445764 0.42517277E+03  0.98631911E+04                                10.195372                            6.824454      -0.033470       1.994196                    0.999264      26.890034      74.861895       0.642765       0.410773      -1.076186      -0.027258      -0.028677       0.045370       0.060198       0.006975       0.003225      -0.004384       0.007931      -0.048075      -0.017691       0.001644       0.016047             13.488712      10.047540       4.513061      -3.279234       9.656564      -0.907063      20.762033           0.005125
          108              C       4.347773      14.664971       9.520988      -0.159202      37.183549 0.45760116E+03  0.10952236E+05                                 9.800599                            7.229892      -0.136627       1.915980                    0.999414      30.723679      90.607087       0.597424       0.428359      -1.051362      -0.014405      -0.011176       0.020744       0.027617      -0.005143      -0.009434      -0.025404       0.002714      -0.109873      -0.048426       0.021074       0.027353             11.750902       7.621152       3.013362       0.438372       8.781857       2.256285      18.849696           0.003607
          109              C       4.187994      14.076686       7.063440       0.602120      23.499331 0.25752345E+03  0.53542999E+04                                 7.626477                            5.699340       0.014186       2.065367                    0.999525      22.097475      61.330040       0.622811       0.473003      -1.022588       0.023653       0.016170      -0.058961       0.065554      -0.064233       0.016231      -0.005895      -0.058216      -0.205181      -0.072479      -0.033328       0.105807              9.432663       7.448762       2.233512      -3.196890       5.982773      -1.774007      14.866454          -0.001056
          110              C       0.890033      11.131243       9.428629      -0.060324      27.537002 0.36850634E+03  0.83546184E+04                                 8.094993                            6.392517      -0.350303       1.895238                    0.997248      27.902301      80.072821       0.649672       0.415844      -1.059242       0.025952       0.009926       0.080689       0.085339       0.023468       0.019748       0.029924       0.005442       0.028694      -0.032833      -0.016805       0.049639             10.320934      13.182082       5.272593       0.046634      11.173827      -0.221843       6.606893           0.000119
          111              C       6.685938      11.972511       4.834782       0.656223      23.136004 0.23659335E+03  0.48356952E+04                                 7.649150                            5.531734      -0.107106       2.042599                    0.999333      21.437414      59.783741       0.617872       0.485011      -1.012056      -0.025696       0.049024      -0.041318       0.069071       0.022631      -0.076060       0.015318       0.113421       0.020969      -0.081402      -0.028689       0.110091              9.699250       6.711281      -3.091202       3.307092      13.408325      -3.340869       8.978145          -0.000141
          112              C       7.278919      10.852159       5.623848      -0.010156      40.214177 0.41623913E+03  0.95994370E+04                                10.131382                            6.719884       0.013527       2.010234                    0.999237      26.839782      74.366691       0.652817       0.406829      -1.079389       0.014057      -0.043701       0.027761       0.053648       0.002455       0.001343       0.013628      -0.008478       0.013032      -0.010671      -0.006508       0.017179             13.802921      10.101121      -3.521110       5.660364      19.454244      -5.195059      11.853398           0.007653
          113              C       8.185830      11.131243       6.597631      -0.211186      38.874307 0.47258565E+03  0.11339917E+05                                 9.961853                            7.240128      -0.045819       1.940896                    0.999510      30.759595      89.214776       0.613668       0.415952      -1.064948      -0.020064      -0.003804      -0.004108       0.020831       0.020914      -0.036198       0.026211      -0.025483      -0.049252      -0.060887       0.026104       0.034782             12.458447      11.932783      -2.997616       7.206073      12.489410      -3.721043      12.953149           0.002342
          114              C       8.810316      10.091203       7.380673       0.277252      33.846152 0.32560978E+03  0.70977694E+04                                 9.197077                            6.083988       0.065789       2.047912                    0.999237      24.235438      66.365400       0.659130       0.426295      -1.061501       0.035444       0.018026       0.042954       0.058534      -0.007965       0.025024      -0.005870       0.033669       0.013776      -0.020927      -0.015897       0.036824             12.485134      13.407684      -0.014035       8.784118      10.440705      -0.609673      13.607013           0.001423
          115              C       8.448002       8.840343       7.119659      -0.268967      39.331326 0.48939625E+03  0.11908645E+05                                10.142075                            7.458483      -0.169142       1.894719                    0.999452      31.989636      95.047455       0.590517       0.426257      -1.052916      -0.034381      -0.029623      -0.031688       0.055351      -0.028595      -0.020008      -0.018599       0.044610       0.069230      -0.056133       0.018185       0.037948             12.408625      12.431887       3.679435       6.764994      13.409674       2.844054      11.384313           0.002273
          116              C       7.452200       8.537166       6.184024       0.019255      40.447795 0.42518795E+03  0.98636940E+04                                10.195925                            6.824697      -0.033503       1.994185                    0.999264      26.890543      74.865441       0.642733       0.410787      -1.076169       0.027258       0.045370       0.028678       0.060198      -0.003228       0.006969       0.004388       0.028011       0.012119      -0.017694       0.001648       0.016046             13.489240      10.047976       3.278682       4.513497      20.762382       0.906415       9.657362           0.005089
          117              C       6.904227       9.520988       5.413029      -0.159224      37.185986 0.45762778E+03  0.10953102E+05                                 9.801183                            7.230181      -0.136709       1.915946                    0.999414      30.724907      90.613532       0.597398       0.428368      -1.051350       0.014406       0.020743       0.011180       0.027619       0.009446      -0.005133       0.025395       0.056285       0.050846      -0.048417       0.021080       0.027337             11.751793       7.621676      -0.438824       3.013749      18.851066      -2.256930       8.782638           0.003564
          118              C       7.064006       7.063440       6.001314       0.602123      23.498563 0.25751542E+03  0.53541478E+04                                 7.626486                            5.699366       0.014191       2.065373                    0.999525      22.097890      61.333393       0.622785       0.473022      -1.022567      -0.023649      -0.058966      -0.016170       0.065557      -0.016230      -0.064238       0.005902       0.073480       0.189858      -0.072468      -0.033334       0.105802              9.432396       7.448647       3.196632       2.233540      14.865557       1.773914       5.982983          -0.001108
          119              C      10.361967       9.428629       8.946757      -0.060312      27.536511 0.36850278E+03  0.83546123E+04                                 8.094955                            6.392508      -0.350406       1.895200                    0.997248      27.903315      80.079060       0.649662       0.415846      -1.059229      -0.025956       0.080688      -0.009917       0.085338      -0.019767       0.023469      -0.029908      -0.011594      -0.022550      -0.032824      -0.016813       0.049637             10.320911      13.182104      -0.047593       5.272262       6.606645       0.220698      11.173984           0.000084
          120              C       6.685938       8.105489      15.243218       0.654211      23.155460 0.23676790E+03  0.48402937E+04                                 7.653424                            5.533585      -0.111211       2.041224                    0.999317      21.450891      59.833292       0.617783       0.484977      -1.012045      -0.026098      -0.049292       0.040955       0.069196      -0.022769       0.075512       0.015925       0.112514       0.020423      -0.081503      -0.027744       0.109247              9.707790       6.716572       3.097614      -3.309681      13.425017      -3.346703       8.981781          -0.006474
          121              C       7.278919       9.225841      14.454152      -0.011056      40.253529 0.41655683E+03  0.96085953E+04                                10.137093                            6.721543       0.015585       2.010650                    0.999241      26.854257      74.413861       0.652868       0.406719      -1.079462       0.014108       0.043617      -0.027451       0.053432      -0.002444      -0.002146       0.013195      -0.009489       0.013020      -0.009808      -0.007310       0.017118             13.815683      10.106395       3.527759      -5.661842      19.485055      -5.201580      11.855599           0.007248
          122              C       8.185830       8.946757      13.480369      -0.212256      38.932559 0.47328308E+03  0.11361588E+05                                 9.972416                            7.245562      -0.046735       1.940315                    0.999507      30.789067      89.338882       0.613386       0.415963      -1.064871      -0.019906       0.003970       0.004110       0.020710      -0.021132       0.035713       0.025937      -0.026554      -0.050035      -0.060608       0.025345       0.035263             12.475597      11.947734       3.006899      -7.215618      12.513073      -3.731102      12.965984           0.000910
          123              C       8.810316       9.986797      12.697327       0.277543      33.857765 0.32564517E+03  0.70990816E+04                                 9.200386                            6.084979       0.063720       2.047218                    0.999239      24.239136      66.388678       0.658937       0.426388      -1.061392       0.035357      -0.018053      -0.042877       0.058434       0.007954      -0.025231      -0.005920       0.033819       0.013994      -0.021029      -0.016047       0.037076             12.491497      13.414882       0.016555      -8.788752      10.447864      -0.612632      13.611744           0.001571
          124              C       8.448002      11.237657      12.958341      -0.270478      39.387796 0.49018182E+03  0.11932904E+05                                10.152161                            7.464818      -0.169800       1.894214                    0.999450      32.019047      95.164732       0.590207       0.426297      -1.052860      -0.034429       0.029587       0.031705       0.055371       0.028692       0.019470      -0.018706       0.044030       0.068742      -0.055910       0.018665       0.037244             12.422521      12.445105      -3.684981      -6.771935      13.428427       2.847759      11.394030          -0.000129
          125              C       7.452200      11.540834      13.893976       0.019661      40.454879 0.42518433E+03  0.98639239E+04                                10.198233                            6.825283      -0.035147       1.993680                    0.999262      26.891388      74.877293       0.642596       0.410861      -1.076084       0.027246      -0.045495      -0.028618       0.060259       0.003181      -0.006952       0.004396       0.027755       0.011955      -0.017546       0.001605       0.015941             13.495253      10.050114      -3.281814      -4.513329      20.778316       0.908033       9.657329           0.005454
          126              C       6.904227      10.557012      14.664971      -0.160090      37.224042 0.45811067E+03  0.10967570E+05                                 9.807736                            7.233930      -0.136964       1.915617                    0.999414      30.743757      90.681662       0.597251       0.428361      -1.051353       0.014550      -0.020624      -0.011254       0.027636      -0.009560       0.004462       0.025261       0.055829       0.051111      -0.048123       0.020979       0.027144             11.762099       7.625555       0.438578      -3.014024      18.875636      -2.257577       8.785107           0.002276
          127              C       7.064006      13.014560      14.076686       0.602143      23.502242 0.25752295E+03  0.53543630E+04                                 7.627685                            5.699560       0.014141       2.065367                    0.999525      22.097898      61.334480       0.622754       0.473040      -1.022553      -0.023661       0.058986       0.016156       0.065576       0.016226       0.064196       0.005882       0.073582       0.190009      -0.072535      -0.033269       0.105803              9.435966       7.450084      -3.198965      -2.233751      14.874492       1.775115       5.983321          -0.001074
          128              C      10.361967      10.649371      11.131243      -0.060244      27.536539 0.36847175E+03  0.83538000E+04                                 8.095308                            6.392403      -0.350751       1.895112                    0.997245      27.902992      80.079709       0.649637       0.415868      -1.059206      -0.026009      -0.080663       0.009979       0.085338       0.019717      -0.023525      -0.029866      -0.011593      -0.022516      -0.032839      -0.016765       0.049604             10.322157      13.184623       0.047951      -5.274158       6.607290       0.220494      11.174557           0.000099
          129              C       0.000000       0.000000       0.000000       0.054090      37.117812 0.45305307E+03  0.10751985E+05                                10.199463                            7.429445      -0.675312       1.816233                    0.996176      26.856904      77.346637       0.564900       0.456872      -1.040752       0.000008      -0.000015      -0.000003       0.000018       0.000011      -0.000001      -0.000006      -0.008706       0.008727      -0.005808       0.002896       0.002912             13.930052      18.753704      -0.001291      -0.000126      11.518427      -0.000751      11.518025           0.000040
          130              C       0.000000      10.039000      10.039000       0.054093      37.117814 0.45305383E+03  0.10752008E+05                                10.199466                            7.429449      -0.675319       1.816231                    0.996176      26.856897      77.346644       0.564900       0.456872      -1.040752       0.000009      -0.000006      -0.000018       0.000021       0.000008       0.000006      -0.000000      -0.008713       0.008704      -0.005807       0.002901       0.002906             13.930048      18.753643      -0.000411      -0.001234      11.518183      -0.000703      11.518318           0.000040
          131              O       6.917730       4.820929      16.994019      -0.557882      34.341573 0.48874010E+03  0.11479087E+05                                 8.423024                            6.807737       0.407977       2.177759                    0.998489      27.410915      71.356109       0.733361       0.355598      -1.141034       0.009882       0.000382       0.049611       0.050587       0.048480      -0.007307       0.024684       0.030773      -0.049050      -0.057272      -0.002832       0.060104             10.164990       6.719504      -0.791244       3.160805       6.647609      -1.784710      17.127857           0.048391
          132              O       5.968061       6.196071      18.482602      -0.578731      33.419439 0.50484939E+03  0.11940617E+05                                 8.165330                            6.873615       0.593805       2.229202                    0.998932      27.795331      72.345526       0.737906       0.350946      -1.146077       0.043692      -0.046862      -0.012439       0.065267       0.007078      -0.002448       0.003557       0.005029      -0.121237      -0.040761       0.013043       0.027718              9.184095       7.723054      -4.133456       1.866150      11.596341      -2.348375       8.232891           0.056360
          133              O       6.077205       4.752061       3.246010      -0.567280      33.210247 0.48007414E+03  0.11213014E+05                                 8.171035                            6.704956       0.512631       2.203040                    0.999163      27.547402      71.258352       0.746753       0.351168      -1.145863       0.050984      -0.013427      -0.027246       0.059347       0.016959      -0.021263       0.018547      -0.013606      -0.135768      -0.057960       0.016876       0.041084              9.773507       9.022202      -2.509648      -4.510084       7.677249       3.200369      12.621070           0.055804
          134              O       7.771756       3.417276       3.812812      -0.574322      27.101668 0.42847274E+03  0.97077701E+04                                 7.044345                            6.291430       0.882851       2.340691                    0.999191      26.771310      67.759356       0.780374       0.346423      -1.152076      -0.025048       0.024166      -0.012985       0.037148       0.019837       0.037399      -0.018127      -0.027233       0.065474      -0.056898       0.013106       0.043792              7.509384       5.953033      -1.030284      -0.068750       5.379078      -0.159587      11.196042           0.009465
          135              O       9.677845       1.720685      19.635882      -0.183782      28.896334 0.30707316E+03  0.63912030E+04                                 7.558288                            5.317590       0.468575       2.282641                    0.999508      21.934534      52.937335       0.852209       0.345318      -1.154817      -0.005600       0.015722       0.185635       0.186384      -0.120573       0.053200      -0.053407       0.002307      -0.101927      -0.103597      -0.062387       0.165984             10.309396      12.935299      -8.192890       0.492152      12.327290      -0.470377       5.665600           0.001177
          136              O       6.917730      15.257071       3.083981      -0.560533      34.023724 0.48375222E+03  0.11328649E+05                                 8.356446                            6.761716       0.424831       2.183609                    0.998667      27.339595      70.980379       0.737953       0.354423      -1.142400       0.006462      -0.002630      -0.046396       0.046918      -0.051041       0.009684       0.020821       0.028680      -0.031693      -0.058326      -0.000339       0.058665             10.070731       6.660794       0.778203      -3.111849       6.593641      -1.750893      16.957759           0.043399
          137              O       5.968061      13.881929       1.595398      -0.582208      33.598325 0.50798686E+03  0.12034892E+05                                 8.198800                            6.898039       0.592978       2.228015                    0.998922      27.860439      72.603975       0.736014       0.351261      -1.145682       0.043187       0.046641       0.013639       0.065012      -0.007331       0.001572       0.002882       0.004052      -0.119098      -0.039905       0.012446       0.027459              9.227117       7.755199       4.155876      -1.881139      11.653417      -2.370970       8.272735           0.054975
          138              O       6.077205      15.325939      16.831990      -0.567250      33.200177 0.47994453E+03  0.11209148E+05                                 8.168929                            6.703881       0.512736       2.203107                    0.999163      27.544835      71.247346       0.746847       0.351150      -1.145886       0.050934       0.013383       0.027207       0.059275      -0.016945       0.021223       0.018541      -0.013549      -0.135948      -0.057976       0.016886       0.041090              9.769182       9.019445       2.508968       4.506414       7.676491       3.198274      12.611610           0.055741
          139              O       7.771756      16.660724      16.265188      -0.574432      27.106206 0.42858917E+03  0.97111296E+04                                 7.045188                            6.292448       0.882628       2.340566                    0.999191      26.774048      67.770213       0.780276       0.346441      -1.152054      -0.025109      -0.024308       0.012867       0.037241      -0.019926      -0.037437      -0.018154      -0.027151       0.065543      -0.056978       0.013140       0.043838              7.509423       5.953883       1.030670       0.068515       5.380558      -0.159652      11.193830           0.009425
          140              O       9.677845      18.357315       0.442118      -0.183422      28.863267 0.30674410E+03  0.63824809E+04                                 7.551848                            5.314305       0.469432       2.283070                    0.999508      21.926659      52.906179       0.852599       0.345261      -1.154894      -0.005596      -0.015710      -0.185476       0.186224       0.120546      -0.053199      -0.053379       0.002300      -0.101831      -0.103585      -0.062352       0.165937             10.298530      12.919323       8.182055      -0.490864      12.315115      -0.469195       5.661150           0.001221
          141              O       4.334270      16.994019      15.257071      -0.560477      34.032011 0.48384931E+03  0.11331589E+05                                 8.358347                            6.762688       0.424520       2.183518                    0.998666      27.340132      70.985871       0.737846       0.354454      -1.142366      -0.006488       0.046410      -0.002615       0.046934       0.009657       0.051034      -0.020823       0.030259      -0.027087      -0.058297      -0.000388       0.058685             10.074836       6.662568      -3.113644      -0.778598      16.967148       1.752131       6.594792           0.043340
          142              O       5.283939      18.482602      13.881929      -0.582281      33.611073 0.50821433E+03  0.12041774E+05                                 8.201180                            6.899844       0.592151       2.227708                    0.998920      27.864080      72.620840       0.735867       0.351288      -1.145647      -0.043286      -0.013751       0.046579       0.065057       0.001445       0.007324      -0.002926       0.061654       0.053730      -0.039984       0.012500       0.027484              9.229882       7.757086      -1.882597      -4.156748       8.277207       2.372994      11.655353           0.054727
          143              O       5.174795       3.246010      15.325939      -0.569191      33.627880 0.48708002E+03  0.11421577E+05                                 8.249972                            6.762242       0.510968       2.200767                    0.999100      27.679365      71.815836       0.741939       0.352057      -1.144773      -0.049344      -0.030934       0.014388       0.059990       0.014764       0.018866      -0.016435       0.060756       0.071757      -0.051400       0.011056       0.040344              9.879542       9.107379       4.571339      -2.535927      12.781862      -3.243342       7.749385           0.055908
          144              O       3.480244       3.812812      16.660724      -0.576333      27.181787 0.43010120E+03  0.97544183E+04                                 7.060051                            6.304995       0.890784       2.343182                    0.999171      26.801938      67.882339       0.779193       0.346601      -1.151868       0.024643      -0.014693      -0.023187       0.036889      -0.037177       0.017463       0.018442      -0.047687       0.016415      -0.056434       0.013065       0.043369              7.526177       5.967748       0.071599      -1.035266      11.220504       0.158153       5.390279           0.007653
          145              O       1.574155      19.635882      18.357315      -0.183527      28.873210 0.30682733E+03  0.63846880E+04                                 7.553880                            5.315128       0.469157       2.282949                    0.999508      21.928778      52.914404       0.852503       0.345275      -1.154875       0.005607       0.185437      -0.015725       0.186187      -0.053210      -0.120612       0.053385       0.051973       0.047393      -0.103680      -0.062304       0.165984             10.302481      12.926363      -0.490185      -8.186115       5.662788       0.468134      12.318291           0.001099
          146              O       4.334270       3.083981       4.820929      -0.560512      34.032435 0.48390441E+03  0.11333233E+05                                 8.358332                            6.763193       0.424505       2.183496                    0.998666      27.341061      70.990035       0.737796       0.354467      -1.142352      -0.006463      -0.046419       0.002614       0.046940      -0.009656      -0.051038      -0.020801       0.030242      -0.027109      -0.058289      -0.000393       0.058682             10.072787       6.662470       3.112932       0.778637      16.960160       1.751925       6.595732           0.043311
          147              O       5.283939       1.595398       6.196071      -0.582100      33.590492 0.50783931E+03  0.12030472E+05                                 8.197345                            6.896877       0.593205       2.228152                    0.998922      27.856950      72.591108       0.736105       0.351245      -1.145700      -0.043173       0.013645      -0.046625       0.064992      -0.001565      -0.007315      -0.002902       0.061610       0.053551      -0.039937       0.012481       0.027457              9.225503       7.753817       1.880484       4.155170       8.270659       2.370370      11.652034           0.054973
          148              O       5.174795      16.831990       4.752061      -0.567222      33.197992 0.47990465E+03  0.11207967E+05                                 8.168574                            6.703576       0.512888       2.203168                    0.999163      27.544185      71.244538       0.746870       0.351147      -1.145890      -0.050929       0.027208      -0.013372       0.059270      -0.021255      -0.016919      -0.018523       0.061174       0.088319      -0.057975       0.016911       0.041064              9.769035       9.019176      -4.506698       2.508722      12.612391      -3.198178       7.675537           0.055848
          149              O       3.480244      16.265188       3.417276      -0.574380      27.092208 0.42831120E+03  0.97030913E+04                                 7.042001                            6.289795       0.883067       2.340736                    0.999192      26.770679      67.751829       0.780568       0.346374      -1.152129       0.025115       0.012864       0.024238       0.037198       0.037457      -0.019901       0.018187      -0.046331       0.008040      -0.056993       0.013143       0.043850              7.505924       5.951378      -0.067999       1.030070      11.188364       0.159929       5.378030           0.009565
          150              O       1.574155       0.442118       1.720685      -0.183449      28.866842 0.30677784E+03  0.63833746E+04                                 7.552596                            5.314649       0.469329       2.283017                    0.999508      21.927476      52.909378       0.852557       0.345268      -1.154885       0.005561      -0.185494       0.015744       0.186244       0.053185       0.120549       0.053398       0.052079       0.047494      -0.103582      -0.062362       0.165945             10.299945      12.922001       0.490083       8.183623       5.661389       0.468260      12.316445           0.001200
          151              O       4.334270       5.218071       6.955019      -0.560452      34.034626 0.48388429E+03  0.11332659E+05                                 8.358992                            6.763088       0.424526       2.183533                    0.998665      27.340024      70.987312       0.737796       0.354470      -1.142348      -0.006510      -0.002592       0.046435       0.046960       0.051018       0.009649      -0.020818       0.028647      -0.031861      -0.058273      -0.000397       0.058670             10.075825       6.663220      -0.778826      -3.114361       6.595353       1.752648      16.968901           0.043332
          152              O       5.283939       3.842929       8.443602      -0.582269      33.613522 0.50824829E+03  0.12042817E+05                                 8.201731                            6.900174       0.591974       2.227654                    0.998919      27.864217      72.622648       0.735832       0.351298      -1.145635      -0.043300       0.046600      -0.013738       0.065078       0.007322       0.001442      -0.002917       0.003966      -0.119320      -0.039974       0.012496       0.027478              9.230679       7.757819      -4.157377      -1.882959      11.656421       2.373400       8.277797           0.054768
          153              O       5.174795       5.286939      13.285010      -0.567181      33.481308 0.48448711E+03  0.11345265E+05                                 8.227065                            6.745001       0.518042       2.204746                    0.999060      27.609298      71.577694       0.742781       0.352138      -1.144743      -0.049011       0.011988      -0.030936       0.059184       0.015379       0.017598      -0.014212      -0.006369      -0.124760      -0.050750       0.014252       0.036498              9.850012       9.082190      -2.529028       4.554340       7.729524      -3.233184      12.738322           0.056488
          154              O       3.480244       6.621724      13.851812      -0.577286      27.176662 0.43001350E+03  0.97515059E+04                                 7.056931                            6.302558       0.893077       2.343637                    0.999184      26.811133      67.892711       0.779711       0.346404      -1.152082       0.024128      -0.023263      -0.014638       0.036573       0.016857      -0.037138       0.018938      -0.029107       0.065118      -0.055583       0.011354       0.044229              7.522689       5.964823      -1.034417       0.071022       5.388345       0.158199      11.214900           0.006886
          155              O       1.574155       8.318315       9.596882      -0.183554      28.876898 0.30686330E+03  0.63856433E+04                                 7.554612                            5.315498       0.469017       2.282888                    0.999508      21.929602      52.917786       0.852456       0.345282      -1.154865       0.005619      -0.015759       0.185438       0.186192      -0.120623      -0.053214       0.053407       0.002304      -0.101598      -0.103700      -0.062299       0.165999             10.303689      12.927884      -8.187339      -0.490426      12.319936       0.468374       5.663246           0.001071
          156              O       4.334270      14.859929      13.122981      -0.560524      34.030362 0.48387234E+03  0.11332260E+05                                 8.357841                            6.762852       0.424504       2.183491                    0.998666      27.340971      70.988401       0.737837       0.354454      -1.142366      -0.006454       0.002608      -0.046420       0.046939      -0.051042      -0.009662      -0.020803       0.028688      -0.031792      -0.058299      -0.000385       0.058684             10.072109       6.662046       0.778545       3.112586       6.595313       1.751637      16.958967           0.043326
          157              O       5.283939      16.235071      11.634398      -0.582133      33.591144 0.50785197E+03  0.12030835E+05                                 8.197394                            6.896917       0.593258       2.228153                    0.998922      27.857634      72.592851       0.736111       0.351240      -1.145705      -0.043167      -0.046627       0.013645       0.064990      -0.007328      -0.001563      -0.002908       0.004031      -0.119219      -0.039947       0.012473       0.027474              9.225573       7.753897       4.155216       1.880533      11.652101       2.370386       8.270721           0.054953
          158              O       5.174795      14.791061       6.792990      -0.567265      33.200345 0.47994688E+03  0.11209203E+05                                 8.168916                            6.703840       0.512754       2.203092                    0.999164      27.545476      71.248722       0.746860       0.351144      -1.145892      -0.050937      -0.013406       0.027211       0.059285      -0.016974      -0.021207      -0.018558      -0.013560      -0.135954      -0.057981       0.016859       0.041122              9.769436       9.019522       2.508834      -4.506875       7.675881      -3.198322      12.612905           0.055823
          159              O       3.480244      13.456276       6.226188      -0.574348      27.093222 0.42833027E+03  0.97036547E+04                                 7.042277                            6.290020       0.882984       2.340715                    0.999192      26.770719      67.752917       0.780536       0.346383      -1.152119       0.025120       0.024236       0.012866       0.037202      -0.019910       0.037452       0.018177      -0.027225       0.065435      -0.056998       0.013169       0.043829              7.506224       5.951605       1.030130      -0.068034       5.378243       0.159909      11.188823           0.009582
          160              O       1.574155      11.759685      10.481118      -0.183435      28.865762 0.30676719E+03  0.63830919E+04                                 7.552378                            5.314541       0.469331       2.283022                    0.999508      21.927217      52.908343       0.852570       0.345266      -1.154888       0.005567       0.015727      -0.185492       0.186241       0.120544       0.053185       0.053392       0.002295      -0.101885      -0.103575      -0.062366       0.165940             10.299572      12.921354       8.183240       0.490076      12.316117       0.468272       5.661244           0.001209
          161              O       6.917730      13.122981       5.218071      -0.560472      34.022999 0.48374036E+03  0.11328298E+05                                 8.356324                            6.761625       0.424573       2.183523                    0.998667      27.339316      70.979357       0.737960       0.354422      -1.142401       0.006487      -0.046404      -0.002608       0.046928       0.009671      -0.051035       0.020817       0.030271      -0.027114      -0.058303      -0.000385       0.058688             10.070607       6.660697      -3.111794       0.778174      16.957616      -1.750840       6.593509           0.043460
          162              O       5.968061      11.634398       3.842929      -0.582145      33.595741 0.50794042E+03  0.12033524E+05                                 8.198458                            6.897792       0.592493       2.227896                    0.998921      27.858943      72.599414       0.736016       0.351268      -1.145676       0.043205       0.013663       0.046637       0.065026       0.001532      -0.007333       0.002888       0.061665       0.053574      -0.039965       0.012473       0.027492              9.226678       7.754852      -1.881016       4.155616       8.272399      -2.370807      11.652783           0.055000
          163              O       6.077205       6.792990       5.286939      -0.567237      33.202419 0.47998131E+03  0.11210255E+05                                 8.169437                            6.704251       0.512766       2.203119                    0.999163      27.545086      71.249488       0.746805       0.351162      -1.145873       0.050925       0.027206       0.013392       0.059269       0.021232      -0.016943       0.018548       0.061191       0.088296      -0.057981       0.016894       0.041087              9.769864       9.020003       4.506818       2.509100      12.612652       3.198554       7.676936           0.055728
          164              O       7.771756       6.226188       6.621724      -0.574405      27.106396 0.42859402E+03  0.97112765E+04                                 7.045282                            6.292539       0.882707       2.340603                    0.999191      26.773733      67.769761       0.780259       0.346447      -1.152047      -0.025116       0.012863      -0.024290       0.037233      -0.037438      -0.019925      -0.018156      -0.046352       0.007974      -0.056981       0.013143       0.043838              7.509508       5.954002       0.068523       1.030691      11.193908      -0.159658       5.380614           0.009386
          165              O       9.677845      10.481118       8.318315      -0.183419      28.863150 0.30674268E+03  0.63824422E+04                                 7.551820                            5.314285       0.469445       2.283073                    0.999508      21.926655      52.906076       0.852603       0.345260      -1.154895      -0.005591      -0.185479      -0.015704       0.186227      -0.053195       0.120545      -0.053377       0.052078       0.047474      -0.103580      -0.062356       0.165935             10.298484      12.919361      -0.490931       8.182000       5.661162      -0.469231      12.314930           0.001226
          166              O       6.917730       6.955019      14.859929      -0.557882      34.247630 0.48714060E+03  0.11431422E+05                                 8.406138                            6.795279       0.424854       2.184255                    0.998475      27.375883      71.218699       0.734292       0.355461      -1.141217       0.009652       0.048509       0.001722       0.049490      -0.008465       0.049232       0.024930       0.036772      -0.029595      -0.059235      -0.000323       0.059557             10.142855       6.705129       3.150069      -0.788791      17.088883      -1.779426       6.634554           0.047533
          167              O       5.968061       8.443602      16.235071      -0.579503      33.442587 0.50526416E+03  0.11952686E+05                                 8.167874                            6.875385       0.597247       2.229883                    0.998942      27.810990      72.389269       0.737993       0.350838      -1.146184       0.043666      -0.012132      -0.046484       0.064920      -0.002654       0.007259       0.003522       0.062224       0.053633      -0.040418       0.012823       0.027595              9.187594       7.725921       1.867912      -4.135272       8.236569      -2.350900      11.600292           0.056170
          168              O       6.077205      13.285010      14.791061      -0.567322      33.207402 0.48003191E+03  0.11211746E+05                                 8.170426                            6.704569       0.512610       2.203037                    0.999163      27.546900      71.255444       0.746793       0.351158      -1.145874       0.050979      -0.027247      -0.013419       0.059340      -0.021253       0.016951       0.018531       0.061094       0.088339      -0.057957       0.016870       0.041087              9.772577       9.021447      -4.509432      -2.509364      12.619611       3.199911       7.676675           0.055817
          169              O       7.771756      13.851812      13.456276      -0.574342      27.099253 0.42842688E+03  0.97064374E+04                                 7.043750                            6.290957       0.882899       2.340701                    0.999191      26.771064      67.756932       0.780432       0.346408      -1.152092      -0.025059      -0.012979       0.024165       0.037153       0.037399       0.019850      -0.018148      -0.046337       0.008100      -0.056909       0.013115       0.043794              7.508680       5.952556      -0.068603      -1.030183      11.194773      -0.159662       5.378713           0.009498
          170              O       9.677845       9.596882      11.759685      -0.183743      28.892957 0.30703747E+03  0.63902463E+04                                 7.557649                            5.317215       0.468744       2.282713                    0.999508      21.933506      52.933207       0.852259       0.345309      -1.154829      -0.005604       0.185610       0.015734       0.186360       0.053199      -0.120574      -0.053419       0.052095       0.047469      -0.103605      -0.062379       0.165984             10.308444      12.933944       0.492045      -8.192022       5.665128      -0.470286      12.326259           0.001167
          171              O       4.329770       6.081425      16.120425      -0.885289      36.460985 0.70131628E+03  0.18320339E+05                                 9.121544                            8.407078      -0.484705       1.831664                    0.998920      32.869889      95.105347       0.620410       0.377927      -1.105873       0.048950       0.001109       0.001174       0.048977       0.004560       0.006410      -0.028252       0.039443      -0.043359      -0.042613       0.014692       0.027921             10.091489       8.130498       1.603226       1.601391      11.073950      -1.548083      11.070020           0.049465
          172              O       4.329770      13.996575       3.957575      -0.885831      36.355117 0.69826878E+03  0.18211043E+05                                 9.078773                            8.367172      -0.412646       1.852338                    0.999177      32.835745      94.761870       0.624637       0.375981      -1.107899       0.047018      -0.001671      -0.001690       0.047078      -0.007818      -0.007735      -0.025109       0.045214      -0.044997      -0.041843       0.010055       0.031787             10.042281       8.092670      -1.593764      -1.593880      11.017044      -1.546546      11.017128           0.048570
          173              O       6.922230      16.120425      13.996575      -0.885794      36.360821 0.69840226E+03  0.18215784E+05                                 9.080297                            8.368238      -0.413106       1.852197                    0.999176      32.837891      94.777954       0.624554       0.376005      -1.107858      -0.047039       0.001662      -0.001694       0.047099      -0.007822       0.007810       0.025106       0.045183      -0.044942      -0.041846       0.010065       0.031781             10.044478       8.094008      -1.594579       1.594173      11.021342       1.547200      11.018083           0.048489
          174              O       6.922230       3.957575       6.081425      -0.885796      36.360575 0.69839562E+03  0.18215578E+05                                 9.080239                            8.368156      -0.412951       1.852246                    0.999176      32.837660      94.777396       0.624562       0.376001      -1.107860      -0.047040      -0.001696       0.001670       0.047100       0.007808      -0.007814       0.025105       0.045084      -0.045286      -0.041846       0.010060       0.031786             10.044457       8.094024       1.594071      -1.594720      11.017885       1.547246      11.021461           0.048468

******************************************************
Auxiliary information for the entire system
The total spin magnetic moment of the unit cell is   23.954010
The total net atomic charge of the unit cell is   -0.000001
Accuracy of reproducing the electrostatic potential in the unit cell:
  The inner radius (bohr) =    5.0000
  The outer radius (bohr) =   12.0000
  Valid grid points have density less than (e/(bohr^3)) =    0.0001
  The number of valid grid points were=       578261
  The rms potential error without charges in kcal/mol is=      7.68283
  The rms potential error with partial charges in kcal/mol is=      0.71610
  The RRMSE value at monopole order=      0.09321
  The rms potential error with partial charges and cloud penetration in kcal/mol is=      0.70323
  The RRMSE value at monopole order with cloud penetration is=      0.09153
  The rms potential error with partial charges and atomic dipoles in kcal/mol is=      0.42651
  The RRMSE value at dipole order=      0.05551
  The rms potential error with partial charges, atomic dipoles and cloud penetration in kcal/mol is=      0.41597
  The RRMSE value at dipole order with cloud penetration=      0.05414

******************************************************
The electron densities and ab initio electrostatic potential were computed in VASP using the PBE functional and
projector augmented wave method. See the main text of the journal article for a description of computational details.
The atomic charges, dipoles, and quadrupoles were computed with the DDEC6 method as described in
(a) T. A. Manz and N. Gabaldon Limas, RSC Adv. 6 (2016) 47771-47801 DOI: 10.1039/c6ra04656h
(b) N. Gabaldon Limas and T. A. Manz, RSC Adv. 8 (2018) 2678-2707 DOI: 10.1039/c7ra11829e.
For each atom in the material, the electron cloud parameters were fit to the spherically averaged atom-in-material
electron density using radial positions for which this density was between 10^-4 and 10^-2 electrons per cubic bohr.
The polarizabilities, dispersion coefficients, and quantum Drude oscillator (QDO) parameters were fit using the MCLF method.
The magnetic structure of the system was optimized in VASP from the default ferromagnetic initial guess using spin polarization.
The atomic spin moments (ASMs) were computed on this optimized magnetic structure using the DDEC6 partition as inputs
to the method of T. A. Manz and D. S. Sholl, J. Chem. Theory Comput. 7 (2011) 4146-4164 DOI: 10.1021/ct200539n.
The RMSE and RRMSE were computed using a uniform grid with Ewald summation.
