# Supplementary material for: A collection of forcefield precursors for metal–organic frameworks
Source: RSC Adv. 2019 Nov 13;9(63):36492–507. doi: 10.1039/c9ra07327b (PMC9075174; doi:10.1039/c9ra07327b)
Supplement: RA-009-C9RA07327B-s4015 [file RA-009-C9RA07327B-s4015.xyz]

  214
jmolscript: load "" {1 1 1} spacegroup "x,y,z" unitcell [{     17.103100     0.000000     0.000000 }, {      0.696310    17.088920     0.000000 }, {      0.696310     0.668516    17.075839 }]
Zn    16.263986    15.615277    12.870743     0.934473
Zn    14.122736    15.702033    15.099823     0.934473
Zn    16.264478    13.471738    15.099311     0.934473
Zn    13.935970    13.379695    12.866132     1.071502
Zn     2.231734     2.142159     4.205096     0.934473
Zn     4.372984     2.055403     1.976016     0.934473
Zn     2.231242     4.285698     1.976528     0.934473
Zn     4.559750     4.377741     4.209707     1.071502
H     16.526757    15.955737     8.594270     0.125080
H     13.812747    12.762210     6.596397     0.119459
H     14.043613    12.806521     8.906758     0.112816
H     17.182432     0.473539     5.853598     0.147100
H     16.530851     0.297887     7.303336     0.121259
H      1.206396    16.330695     6.779108     0.123423
H     12.985658    15.198029     2.291578     0.124608
H     16.502908    13.016576     4.407274     0.117188
H     16.277112    12.890106     2.093498     0.117468
H     11.277145    16.644750     4.805141     0.147259
H     12.110575    16.748688     3.444197     0.121851
H     11.260377    15.429962     3.763515     0.126346
H      9.877085    16.138016    15.607317     0.125080
H      7.647075    13.512619    12.494391     0.119458
H      9.964885    13.649234    12.448287     0.112816
H      6.562316    16.929299     0.244184     0.147100
H      7.976351    16.219562     0.011953     0.121259
H      7.455742     0.903604    16.052996     0.123422
H      3.410655    12.857462    15.096749     0.124608
H      5.580908    16.289201    12.834201     0.117188
H      3.256684    16.157921    12.798341     0.117468
H      5.907203    11.045807    16.444033     0.147259
H      4.586421    11.933745    16.601131     0.121851
H      4.819071    11.073362    15.270923     0.126346
H     16.615353     9.208267    15.515107     0.125080
H     13.313981     7.110926    13.013497     0.119459
H     13.367653     9.428472    13.151811     0.112816
H      1.172686     6.519979    16.906788     0.147100
H      0.970652     7.943420    16.206679     0.121259
H     16.366270     6.795064     0.274921     0.123423
H     15.714107     2.773194    12.257037     0.124608
H     13.677659     5.028225    15.774660     0.117188
H     13.542100     2.707596    15.644884     0.117468
H     17.090071     5.215748    10.394063     0.147259
H     17.227853     3.888256    11.275176     0.121851
H     15.875607     4.176198    10.467489     0.126346
H      1.968963     1.801699     8.481569     0.125080
H      4.682973     4.995226    10.479442     0.119459
H      4.452107     4.950915     8.169081     0.112816
H      1.313288    17.283897    11.222241     0.147100
H      1.268559     0.370629     9.772503     0.121259
H     17.289324     1.426741    10.296731     0.123422
H      5.510062     2.559407    14.784261     0.124608
H      1.992812     4.740860    12.668565     0.117188
H      2.218608     4.867330    14.982341     0.117468
H      7.218575     1.112686    12.270698     0.147259
H      6.385145     1.008748    13.631642     0.121851
H      7.235343     2.327474    13.312324     0.126346
H      8.618635     1.619420     1.468522     0.125080
H     10.848645     4.244817     4.581448     0.119459
H      8.530835     4.108202     4.627552     0.112816
H     11.933404     0.828137    16.831655     0.147100
H      9.823059     0.869358    -0.011953     0.121259
H     11.039978    16.853832     1.022843     0.123422
H     15.085065     4.899974     1.979090     0.124608
H     12.914812     1.468235     4.241638     0.117188
H     15.239036     1.599515     4.277498     0.117468
H     12.588517     6.711629     0.631806     0.147259
H     13.909299     5.823691     0.474708     0.121851
H     13.676649     6.684074     1.804916     0.126346
H      1.880367     8.549169     1.560732     0.125080
H      5.181739    10.646510     4.062342     0.119459
H      5.128067     8.328964     3.924028     0.112816
H     17.323034    11.237457     0.169051     0.147100
H      0.421968     9.814016     0.869160     0.121259
H      2.129450    10.962372    16.800918     0.123422
H      2.781613    14.984242     4.818802     0.124608
H      4.818061    12.729211     1.301179     0.117188
H      4.953620    15.049840     1.430955     0.117468
H      1.405649    12.541688     6.681776     0.147259
H      1.267867    13.869180     5.800663     0.121851
H      2.620113    13.581238     6.608350     0.126346
C     15.413946    14.430858    10.457244     0.644002
C     15.290364    14.387743     8.963108    -0.018217
C     15.975972    15.300500     8.182742    -0.256890
C     15.863966    15.257005     6.809845     0.204636
C     15.058954    14.293649     6.210483    -0.003754
C     14.379939    13.408569     6.999386    -0.128073
C     14.505279    13.443519     8.372284    -0.131194
C     17.568410    16.899981     6.522970    -0.243256
C     14.457595    14.023356     0.484954     0.619164
C     14.622015    14.072839     1.967137    -0.009087
C     13.716695    14.765236     2.716766    -0.259765
C     13.856236    14.848304     4.096494     0.219352
C     14.915862    14.228519     4.721469    -0.013638
C     15.796929    13.483279     3.975255    -0.127275
C     15.661296    13.403964     2.604065    -0.127372
C     11.809343    16.144208     4.154552    -0.237682
C     11.632180    14.952768    14.010726     0.644002
C     10.133710    14.890141    14.026094    -0.018217
C      9.418178    15.605473    14.968680    -0.256890
C      8.041208    15.549481    14.978926     0.204636
C      7.372373    14.771053    14.039755    -0.003754
C      8.097779    14.061917    13.124490    -0.128073
C      9.474957    14.131246    13.105706    -0.131194
C      7.888403    17.261565    16.631867    -0.243255
C      1.620922    14.403545    13.993650     0.619165
C      3.109371    14.507453    13.985112    -0.009087
C      3.848011    13.571286    14.647655    -0.259765
C      5.234468    13.654449    14.676684     0.219352
C      5.877362    14.688759    14.032924    -0.013638
C      5.139078    15.600639    13.317447    -0.127275
C      3.761451    15.521027    13.291833    -0.127372
C      5.259753    11.604827    15.969325    -0.237682
C     15.046433    11.028747    14.393225     0.644002
C     14.998323     9.530993    14.330044    -0.018217
C     15.938236     8.776569    15.007955    -0.256890
C     15.890217     7.400414    14.951605     0.204636
C     14.894886     6.771579    14.210513    -0.003754
C     13.982895     7.534748    13.537725    -0.128073
C     14.022919     8.911438    13.607736    -0.131194
C     17.601223     7.177765    16.597716    -0.243255
C     14.600334     1.027358    13.845090     0.619164
C     14.656469     2.514754    13.949253    -0.009087
C     15.311435     3.227320    12.987883    -0.259765
C     15.400115     4.611314    13.069847     0.219352
C     14.823984     5.278217    14.128549    -0.013638
C     14.115233     4.568199    15.067720    -0.127275
C     14.030461     3.192884    14.989171    -0.127372
C     16.611611     4.587256    10.971227    -0.237682
C      3.081774     3.326578     6.618595     0.644002
C      3.205356     3.369693     8.112731    -0.018217
C      2.519748     2.456936     8.893097    -0.256890
C      2.631754     2.500431    10.265994     0.204636
C      3.436766     3.463787    10.865356    -0.003754
C      4.115781     4.348867    10.076453    -0.128073
C      3.990441     4.313917     8.703555    -0.131194
C      0.927310     0.857455    10.552869    -0.243256
C      4.038125     3.734080    16.590885     0.619164
C      3.873705     3.684597    15.108702    -0.009087
C      4.779025     2.992200    14.359073    -0.259765
C      4.639484     2.909132    12.979345     0.219352
C      3.579858     3.528917    12.354370    -0.013638
C      2.698791     4.274157    13.100584    -0.127275
C      2.834424     4.353472    14.471774    -0.127372
C      6.686377     1.613228    12.921287    -0.237682
C      6.863540     2.804668     3.065113     0.644002
C      8.362010     2.867295     3.049745    -0.018217
C      9.077542     2.151963     2.107159    -0.256890
C     10.454512     2.207955     2.096913     0.204636
C     11.123347     2.986383     3.036084    -0.003754
C     10.397941     3.695519     3.951349    -0.128073
C      9.020763     3.626190     3.970133    -0.131194
C     10.607317     0.495871     0.443972    -0.243255
C     16.874798     3.353891     3.082189     0.619164
C     15.386349     3.249983     3.090727    -0.009087
C     14.647709     4.186150     2.428184    -0.259765
C     13.261252     4.102987     2.399155     0.219352
C     12.618358     3.068677     3.042915    -0.013638
C     13.356642     2.156797     3.758392    -0.127275
C     14.734269     2.236409     3.784006    -0.127372
C     13.235967     6.152609     1.106514    -0.237682
C      3.449287     6.728689     2.682614     0.644002
C      3.497397     8.226443     2.745795    -0.018217
C      2.557484     8.980867     2.067884    -0.256890
C      2.605503    10.357022     2.124234     0.204636
C      3.600834    10.985857     2.865326    -0.003754
C      4.512825    10.222688     3.538114    -0.128073
C      4.472801     8.845998     3.468103    -0.131195
C      0.894497    10.579671     0.478123    -0.243256
C      3.895386    16.730078     3.230749     0.619164
C      3.839251    15.242682     3.126586    -0.009087
C      3.184285    14.530116     4.087956    -0.259765
C      3.095605    13.146122     4.005992     0.219352
C      3.671736    12.479219     2.947290    -0.013638
C      4.380487    13.189237     2.008119    -0.127275
C      4.465259    14.564552     2.086668    -0.127372
C      1.884109    13.170180     6.104612    -0.237682
O     14.853508    13.582445    11.135155    -0.596375
O     16.121348    15.328415    10.947320    -0.541929
O     16.504318    16.108250     5.942392    -0.166228
O     14.383016    15.508409    16.985337    -0.548298
O     15.784182    13.769893    17.014366    -0.552095
O     12.971022    15.556721     4.818802    -0.177181
O     12.253032    14.366568    13.136443    -0.596375
O     12.185359    15.638218    14.888424    -0.541929
O      7.234482    16.223235    15.863454    -0.166228
O     18.150015    13.655406    14.832074    -0.548298
O     18.168089    15.056998    13.093753    -0.552095
O      5.947275    12.739456    15.356302    -0.177181
O     14.175907    11.685584    13.841675    -0.596375
O     15.972046    11.544669    15.043814    -0.541929
O     16.766827     6.557299    15.590241    -0.166228
O     16.081119    17.509830    13.064724    -0.548298
O     14.401090    17.596374    14.533247    -0.552095
O     16.071906     5.297340    12.128968    -0.177181
O     15.131349    14.527358    13.969744    -1.033032
O      3.642212     4.174991     5.940684    -0.596375
O      2.374372     2.429021     6.128519    -0.541929
O      1.991402     1.649186    11.133447    -0.166228
O      4.112704     2.249027     0.090502    -0.548298
O      2.711538     3.987543     0.061473    -0.552095
O      5.524698     2.200715    12.257037    -0.177181
O      6.242688     3.390868     3.939396    -0.596375
O      6.310361     2.119218     2.187415    -0.541929
O     11.261238     1.534201     1.212385    -0.166228
O      0.345705     4.102030     2.243765    -0.548298
O      0.327631     2.700438     3.982086    -0.552095
O     12.548445     5.017980     1.719537    -0.177181
O      4.319813     6.071852     3.234164    -0.596375
O      2.523674     6.212767     2.032025    -0.541929
O      1.728893    11.200137     1.485598    -0.166227
O      2.414601     0.247606     4.011115    -0.548298
O      4.094630     0.161062     2.542592    -0.552095
O      2.423814    12.460096     4.946871    -0.177181
O      3.364371     3.230078     3.106095    -1.033032

The following XYZ coordinates are in angstroms. Other properties are in atomic units.
The sperically averaged electron density of each atom fit to a function of the form exp(a - br)
eigen_1, eigen_2 and eigen_3 are the three eigenvalues of traceless quadrupole moment tensor
  atom number  atomic symbol              X              Y              Z     net charge C6 coefficient C8 coefficient C10 coefficient fluctuating dipole atomic polarizability isotropic forcefield polarizability              a              b squared Pearson coefficient          <r^3>          <r^4>         wp_QDO          m_QDO          q_QDO       dipole_x       dipole_y       dipole_z         dipole            Qxy            Qxz            Qyz     Q(x^2-y^2)  Q(3z^2 - R^2)        eigen_1        eigen_2        eigen_3 static polarizability      alpha(xx)      alpha(xy)      alpha(xz)      alpha(yy)      alpha(yz)      alpha(zz) atomic spin moment
            1             Zn      16.263986      15.615277      12.870743       0.934473      87.262511 0.17685375E+04  0.55717851E+05                                16.386597                           13.984522       0.038223       1.881826                    0.998510      45.906058     126.381343       0.468828       0.414679      -1.128999       0.019416       0.009409      -0.026280       0.034003       0.058360      -0.037306      -0.033807       0.027679      -0.050533      -0.052340      -0.039330       0.091670             19.739915      17.967892      -0.799760      -0.545930      19.859656       0.639122      21.392195          -0.000001
            2             Zn      14.122736      15.702033      15.099823       0.934473      87.262511 0.17685375E+04  0.55717849E+05                                16.386598                           13.984522       0.038223       1.881826                    0.998510      45.906054     126.381331       0.468828       0.414679      -1.128999      -0.025080       0.020455       0.010430       0.034003      -0.033181      -0.030795       0.061079      -0.047287      -0.008375      -0.052340      -0.039330       0.091670             19.739915      21.387136      -0.716120       0.545118      18.020576      -0.800651      19.812034          -0.000001
            3             Zn      16.264478      13.471738      15.099311       0.934473      87.262497 0.17685369E+04  0.55717825E+05                                16.386595                           13.984519       0.038223       1.881826                    0.998510      45.906053     126.381324       0.468828       0.414679      -1.128999       0.010192      -0.025516       0.020031       0.034003      -0.032951       0.060628      -0.034448       0.018975       0.060664      -0.052340      -0.039330       0.091670             19.739912      19.791450       0.581703      -0.897508      21.342374      -0.700938      18.085913          -0.000001
            4             Zn      13.935970      13.379695      12.866132       1.071502      79.915495 0.14648336E+04  0.44010005E+05                                15.548026                           12.830715       0.152234       1.942515                    0.999301      42.649695     114.523945       0.483725       0.421449      -1.124854      -0.030749      -0.029522      -0.028388       0.051214       0.044487       0.042779       0.041071       0.003625      -0.010057      -0.042847      -0.042847       0.085695             19.627874      19.400765      -2.895891      -2.784741      19.636754      -2.673582      19.846102           0.000001
            5             Zn       2.231734       2.142159       4.205096       0.934473      87.262512 0.17685375E+04  0.55717851E+05                                16.386597                           13.984522       0.038223       1.881826                    0.998510      45.906058     126.381344       0.468828       0.414679      -1.128999      -0.019416      -0.009409       0.026280       0.034003       0.058360      -0.037306      -0.033807       0.027679      -0.050533      -0.052340      -0.039330       0.091670             19.739915      17.967893      -0.799760      -0.545930      19.859656       0.639122      21.392196          -0.000001
            6             Zn       4.372984       2.055403       1.976016       0.934473      87.262513 0.17685375E+04  0.55717851E+05                                16.386598                           13.984522       0.038223       1.881826                    0.998510      45.906055     126.381333       0.468828       0.414679      -1.128999       0.025080      -0.020454      -0.010430       0.034003      -0.033181      -0.030795       0.061079      -0.047287      -0.008375      -0.052340      -0.039330       0.091670             19.739915      21.387136      -0.716120       0.545119      18.020576      -0.800651      19.812034          -0.000001
            7             Zn       2.231242       4.285698       1.976528       0.934473      87.262495 0.17685368E+04  0.55717822E+05                                16.386595                           13.984519       0.038223       1.881826                    0.998510      45.906052     126.381322       0.468828       0.414679      -1.128999      -0.010192       0.025516      -0.020031       0.034003      -0.032951       0.060628      -0.034448       0.018975       0.060664      -0.052340      -0.039330       0.091670             19.739913      19.791450       0.581704      -0.897508      21.342375      -0.700938      18.085913          -0.000001
            8             Zn       4.559750       4.377741       4.209707       1.071502      79.915498 0.14648336E+04  0.44010006E+05                                15.548026                           12.830715       0.152234       1.942515                    0.999301      42.649696     114.523947       0.483725       0.421449      -1.124854       0.030749       0.029522       0.028388       0.051214       0.044487       0.042779       0.041071       0.003625      -0.010057      -0.042847      -0.042847       0.085695             19.627875      19.400767      -2.895892      -2.784742      19.636756      -2.673582      19.846101           0.000001
            9              H      16.526757      15.955737       8.594270       0.125080       1.148715 0.85019706E+01  0.84720040E+02                                 1.793907                            1.687025      -1.339814       2.236579                    0.995288       3.693048      10.406036       0.489649       1.255320      -0.712563       0.017215       0.022248       0.018643       0.033748       0.009623       0.005441       0.004335      -0.004227       0.001285      -0.010341      -0.002917       0.013258              1.856471       1.701342       0.449080       0.163474       1.827264       0.203490       2.040806          -0.000000
           10              H      13.812747      12.762210       6.596397       0.119459       1.225760 0.90767928E+01  0.90084956E+02                                 1.768332                            1.670691      -0.853674       2.477348                    0.999106       3.218876       8.468828       0.535174       1.153165      -0.742829      -0.025438      -0.025789      -0.013406       0.038625       0.016132       0.002303      -0.000959      -0.004721       0.013141      -0.018737       0.004560       0.014176              1.796065       1.722470       0.404815       0.243381       1.846289       0.241694       1.819436          -0.000002
           11              H      14.043613      12.806521       8.906758       0.112816       1.311305 0.95134120E+01  0.95504452E+02                                 1.833926                            1.693990      -1.061642       2.365485                    0.997527       3.371228       8.911582       0.539389       1.131140      -0.746648      -0.020025      -0.028527       0.018373       0.039400       0.018705       0.000136      -0.002377      -0.009053      -0.001632      -0.019107      -0.000567       0.019675              1.915852       1.656991       0.359960      -0.302329       1.894829      -0.433672       2.195736          -0.000001
           12              H      17.182432       0.473539       5.853598       0.147100       1.034949 0.70365856E+01  0.67473527E+02                                 1.759642                            1.596091      -1.048512       2.402391                    0.996304       3.460509       9.845778       0.470490       1.357640      -0.692582       0.010153       0.020517      -0.022076       0.031802       0.008162       0.002972      -0.003712       0.001145       0.011387      -0.011546       0.005158       0.006388              1.866085       1.587417       0.302154      -0.278485       1.987020      -0.590096       2.023817          -0.000000
           13              H      16.530851       0.297887       7.303336       0.121259       1.190275 0.90496504E+01  0.90486441E+02                                 1.792583                            1.707325      -0.796733       2.494174                    0.999624       3.344743       9.072283       0.507134       1.207902      -0.728277      -0.015474       0.012673       0.015847       0.025518       0.001105      -0.003327       0.005774       0.014436      -0.009827      -0.010770       0.001052       0.009719              1.842809       1.548234      -0.016081      -0.240347       1.742652       0.354960       2.237542          -0.000000
           14              H       1.206396      16.330695       6.779108       0.123423       1.152550 0.90062254E+01  0.90635908E+02                                 1.802046                            1.741549      -0.834001       2.480442                    0.999315       3.452667       9.633460       0.481935       1.262873      -0.714721       0.018172      -0.013383       0.000133       0.022568       0.000265       0.003149       0.002777      -0.002425      -0.030146      -0.011138       0.004207       0.006931              1.813373       2.019376      -0.356560       0.085994       1.830380      -0.041792       1.590364          -0.000000
           15              H      12.985658      15.198029       2.291578       0.124608       1.205240 0.90229568E+01  0.91546248E+02                                 1.877656                            1.757403      -1.398425       2.211802                    0.993881       3.786023      10.875871       0.470315       1.283587      -0.706379      -0.021939       0.015232      -0.019142       0.032860      -0.008082       0.006397       0.000239       0.008216       0.009030      -0.011535       0.000276       0.011260              1.955715       2.166858      -0.532619       0.272240       1.755485      -0.116014       1.944801          -0.000000
           16              H      16.502908      13.016576       4.407274       0.117188       1.205754 0.89366516E+01  0.90110571E+02                                 1.875675                            1.752844      -0.955236       2.429104                    0.997487       3.517627       9.949575       0.471153       1.289268      -0.708280       0.030674      -0.020961       0.013458       0.039514      -0.013643       0.002174      -0.000676       0.005431       0.012627      -0.016051       0.003698       0.012354              1.924202       2.220667      -0.431859       0.385277       1.684495      -0.136319       1.867444           0.000000
           17              H      16.277112      12.890106       2.093498       0.117468       1.109098 0.78285203E+01  0.76460866E+02                                 1.765628                            1.629774      -1.095877       2.357920                    0.996519       3.554426       9.934422       0.492879       1.272350      -0.709753       0.027211      -0.021677      -0.019448       0.039856      -0.013447      -0.003004       0.001502       0.004289       0.010319      -0.015372       0.002362       0.013011              1.856913       1.885432      -0.482314      -0.344030       1.767327       0.393987       1.917980           0.000000
           18              H      11.277145      16.644750       4.805141       0.147259       1.085347 0.77128932E+01  0.73193028E+02                                 1.616967                            1.524836      -0.731599       2.549344                    0.999927       2.954531       7.499481       0.570944       1.130473      -0.749610      -0.015805       0.014717       0.019460       0.029070      -0.007730       0.003145       0.002142       0.008744       0.016312      -0.012271       0.004528       0.007743              1.651872       1.716769      -0.315422      -0.373283       1.550037       0.267229       1.688808          -0.000001
           19              H      12.110575      16.748688       3.444197       0.121851       0.999179 0.75011219E+01  0.73277509E+02                                 1.715242                            1.645034      -1.281731       2.271017                    0.993135       3.779048      10.945272       0.463454       1.352866      -0.691388       0.013588       0.016238      -0.018041       0.027816       0.001239      -0.001745      -0.006207       0.014658      -0.003754      -0.010757       0.002030       0.008727              1.738294       1.499937       0.057249      -0.122809       1.903877      -0.437102       1.811069          -0.000000
           20              H      11.260377      15.429962       3.763515       0.126346       1.178328 0.91209397E+01  0.90247642E+02                                 1.696792                            1.649646      -0.857860       2.466364                    0.999440       3.196324       8.280640       0.553269       1.118854      -0.751655      -0.010483      -0.021327      -0.005239       0.024335      -0.002202       0.004910      -0.001881      -0.009682      -0.022308      -0.010136       0.000558       0.009578              1.698983       1.846480       0.317149       0.164454       1.771460       0.181910       1.479011           0.000000
           21              H       9.877085      16.138016      15.607317       0.125080       1.148715 0.85019696E+01  0.84720031E+02                                 1.793907                            1.687025      -1.339814       2.236579                    0.995288       3.693048      10.406037       0.489649       1.255321      -0.712562       0.020184       0.016406       0.021502       0.033748       0.005668       0.004758       0.009217       0.004033       0.004674      -0.010341      -0.002917       0.013258              1.856470       2.070518       0.165873       0.212367       1.687211       0.434055       1.811682          -0.000000
           22              H       7.647075      13.512619      12.494391       0.119458       1.225763 0.90768126E+01  0.90085215E+02                                 1.768336                            1.670695      -0.853675       2.477348                    0.999106       3.218877       8.468837       0.535173       1.153167      -0.742828      -0.015429      -0.024830      -0.025245       0.038625       0.002562      -0.000467       0.016061       0.009298       0.000755      -0.018737       0.004560       0.014176              1.796069       1.859260       0.253459       0.257885       1.701591       0.384805       1.827356          -0.000002
           23              H       9.964885      13.649234      12.448287       0.112816       1.311304 0.95133973E+01  0.95504270E+02                                 1.833924                            1.693989      -1.061641       2.365486                    0.997527       3.371225       8.911573       0.539389       1.131141      -0.746648       0.016414      -0.020710      -0.029224       0.039400       0.000721      -0.001399       0.018757       0.003662       0.014929      -0.019107      -0.000567       0.019675              1.915851       2.137102      -0.307579      -0.428614       1.681258       0.389284       1.929192          -0.000001
           24              H       6.562316      16.929299       0.244184       0.147100       1.034949 0.70365851E+01  0.67473525E+02                                 1.759642                            1.596091      -1.048512       2.402391                    0.996304       3.460509       9.845780       0.470489       1.357640      -0.692582      -0.020825       0.011010       0.021365       0.031802       0.003082      -0.003615       0.008193       0.005341      -0.006511      -0.011546       0.005158       0.006388              1.866085       1.955304      -0.281442      -0.576504       1.609742       0.336566       2.033209          -0.000000
           25              H       7.976351      16.219562       0.011953       0.121259       1.190276 0.90496511E+01  0.90486445E+02                                 1.792582                            1.707325      -0.796733       2.494174                    0.999624       3.344744       9.072284       0.507134       1.207902      -0.728277       0.015688      -0.016126       0.012043       0.025518      -0.002795       0.005712       0.001002      -0.012179      -0.018084      -0.010770       0.001052       0.009719              1.842809       2.243758      -0.269132       0.333980       1.569011      -0.020280       1.715658          -0.000000
           26              H       7.455742       0.903604      16.052996       0.123422       1.152551 0.90062336E+01  0.90636008E+02                                 1.802047                            1.741550      -0.834001       2.480442                    0.999315       3.452667       9.633460       0.481935       1.262874      -0.714721       0.000349       0.018173      -0.013378       0.022568       0.003700       0.003408       0.000003      -0.013060       0.017984      -0.011138       0.004207       0.006931              1.813374       1.594037       0.089310      -0.046897       2.012805      -0.358039       1.833281          -0.000000
           27              H       3.410655      12.857462      15.096749       0.124608       1.205240 0.90229595E+01  0.91546282E+02                                 1.877657                            1.757403      -1.398425       2.211802                    0.993881       3.786023      10.875871       0.470315       1.283587      -0.706379      -0.019409      -0.021167       0.015969       0.032860       0.006039      -0.000437      -0.008315       0.001400      -0.016856      -0.011535       0.000276       0.011260              1.955715       1.956262       0.259777      -0.145058       2.146038      -0.537401       1.764845          -0.000000
           28              H       5.580908      16.289201      12.834201       0.117188       1.205754 0.89366503E+01  0.90110552E+02                                 1.875675                            1.752844      -0.955236       2.429104                    0.997487       3.517627       9.949574       0.471153       1.289268      -0.708281       0.013866       0.030134      -0.021471       0.039514       0.001489      -0.001584      -0.013664       0.003786      -0.014260      -0.016051       0.003698       0.012354              1.924201       1.887056       0.381681      -0.161117       2.190116      -0.440406       1.695432           0.000000
           29              H       3.256684      16.157921      12.798341       0.117468       1.109097 0.78285168E+01  0.76460830E+02                                 1.765629                            1.629775      -1.095877       2.357920                    0.996519       3.554425       9.934422       0.492878       1.272351      -0.709752      -0.019156       0.028014      -0.020899       0.039856      -0.003643       0.000669      -0.013358       0.002537      -0.011911      -0.015372       0.002362       0.013011              1.856914       1.918944      -0.364000       0.367498       1.915040      -0.483850       1.736757           0.000000
           30              H       5.907203      11.045807      16.444033       0.147259       1.085348 0.77128957E+01  0.73193058E+02                                 1.616967                            1.524836      -0.731599       2.549344                    0.999927       2.954532       7.499484       0.570944       1.130473      -0.749610       0.019361      -0.016607       0.013944       0.029070       0.002671       0.001325      -0.007907       0.004381      -0.021716      -0.012271       0.004528       0.007743              1.651872       1.678150      -0.383763       0.248533       1.748107      -0.310954       1.529358          -0.000001
           31              H       4.586421      11.933745      16.601131       0.121851       0.999180 0.75011296E+01  0.73277597E+02                                 1.715243                            1.645034      -1.281731       2.271017                    0.993135       3.779049      10.945273       0.463455       1.352865      -0.691388      -0.016824       0.014284       0.016931       0.027816      -0.001295      -0.006343       0.001566      -0.009943      -0.018629      -0.010757       0.002030       0.008727              1.738295       1.766778      -0.131349      -0.429254       1.510198       0.079552       1.937908          -0.000000
           32              H       4.819071      11.073362      15.270923       0.126346       1.178328 0.91209399E+01  0.90247644E+02                                 1.696792                            1.649646      -0.857860       2.466364                    0.999440       3.196324       8.280640       0.553269       1.118854      -0.751655      -0.006491      -0.010227      -0.021106       0.024335       0.005066      -0.001346      -0.002339      -0.005630       0.026045      -0.010136       0.000558       0.009578              1.698983       1.508644       0.190500       0.205265       1.831516       0.302366       1.756790           0.000000
           33              H      16.615353       9.208267      15.515107       0.125080       1.148714 0.85019662E+01  0.84719986E+02                                 1.793906                            1.687024      -1.339814       2.236579                    0.995288       3.693048      10.406036       0.489649       1.255320      -0.712563       0.022931       0.019267       0.015553       0.033748       0.004918       0.009234       0.005106       0.001841      -0.010528      -0.010341      -0.002917       0.013258              1.856470       1.863590       0.227125       0.433915       2.052353       0.139889       1.653467          -0.000000
           34              H      13.313981       7.110926      13.013497       0.119459       1.225761 0.90767993E+01  0.90085042E+02                                 1.768333                            1.670692      -0.853674       2.477348                    0.999106       3.218877       8.468833       0.535174       1.153165      -0.742829      -0.026803      -0.014349      -0.023823       0.038625      -0.000242       0.015908       0.001932      -0.003073      -0.018068      -0.018736       0.004560       0.014176              1.796066       1.879019       0.266797       0.388297       1.837482       0.227556       1.671697          -0.000002
           35              H      13.367653       9.428472      13.151811       0.112816       1.311304 0.95133967E+01  0.95504256E+02                                 1.833924                            1.693988      -1.061641       2.365486                    0.997527       3.371225       8.911571       0.539390       1.131140      -0.746648      -0.029319       0.017622      -0.019551       0.039400      -0.001653       0.018353       0.000028       0.006839      -0.017315      -0.019107      -0.000567       0.019675              1.915850       1.923718      -0.431623       0.366257       2.172629      -0.305740       1.651203          -0.000001
           36              H       1.172686       6.519979      16.906788       0.147100       1.034949 0.70365880E+01  0.67473557E+02                                 1.759642                            1.596091      -1.048512       2.402391                    0.996304       3.460509       9.845779       0.470490       1.357640      -0.692582       0.020914      -0.021695       0.010166       0.031802      -0.003265       0.008315       0.002885      -0.005835      -0.006680      -0.011546       0.005158       0.006388              1.866085       2.010940      -0.589339       0.308187       2.003238      -0.271445       1.584077          -0.000000
           37              H       0.970652       7.943420      16.206679       0.121259       1.190275 0.90496487E+01  0.90486417E+02                                 1.792582                            1.707325      -0.796733       2.494174                    0.999624       3.344743       9.072282       0.507134       1.207902      -0.728277       0.012032       0.015210      -0.016585       0.025518       0.005696       0.001467      -0.003079      -0.001931       0.027006      -0.010770       0.001052       0.009719              1.842809       1.741021       0.343681      -0.037409       2.216586      -0.280701       1.570820          -0.000000
           38              H      16.366270       6.795064       0.274921       0.123423       1.152550 0.90062256E+01  0.90635910E+02                                 1.802046                            1.741549      -0.834001       2.480442                    0.999315       3.452667       9.633460       0.481935       1.262873      -0.714721      -0.012632       0.000864       0.018682       0.022568       0.002908       0.000052       0.003565       0.016044       0.010608      -0.011138       0.004207       0.006931              1.813373       1.801685      -0.051828      -0.345927       1.597915       0.105247       2.040521          -0.000000
           39              H      15.714107       2.773194      12.257037       0.124608       1.205240 0.90229613E+01  0.91546306E+02                                 1.877657                            1.757404      -1.398425       2.211802                    0.993881       3.786023      10.875872       0.470315       1.283587      -0.706379       0.014326      -0.020009      -0.021775       0.032860       0.000197      -0.007734       0.006371      -0.009766       0.008243      -0.011535       0.000276       0.011260              1.955715       1.712835      -0.124866      -0.509625       1.966841       0.286238       2.187468          -0.000000
           40              H      13.677659       5.028225      15.774660       0.117188       1.205755 0.89366546E+01  0.90110606E+02                                 1.875675                            1.752844      -0.955236       2.429104                    0.997487       3.517627       9.949574       0.471153       1.289268      -0.708281      -0.019694       0.014680       0.030951       0.039514      -0.001109      -0.013343       0.002095      -0.010298       0.004631      -0.016051       0.003698       0.012354              1.924202       1.650248      -0.136413      -0.403589       1.898567       0.404459       2.223791           0.000000
           41              H      13.542100       2.707596      15.644884       0.117468       1.109099 0.78285292E+01  0.76460974E+02                                 1.765629                            1.629775      -1.095877       2.357920                    0.996519       3.554426       9.934423       0.492878       1.272350      -0.709753      -0.020551      -0.018335       0.028810       0.039856       0.000860      -0.013272      -0.003129      -0.008149       0.005261      -0.015372       0.002362       0.013011              1.856915       1.728285       0.360746      -0.490399       1.889864      -0.358430       1.952596           0.000000
           42              H      17.090071       5.215748      10.394063       0.147259       1.085348 0.77129012E+01  0.73193121E+02                                 1.616968                            1.524837      -0.731599       2.549344                    0.999927       2.954532       7.499484       0.570944       1.130473      -0.749610       0.014061       0.018804      -0.017139       0.029070       0.001979      -0.007431       0.002922      -0.013376       0.006101      -0.012271       0.004528       0.007743              1.651872       1.524652       0.239585      -0.317209       1.658881      -0.380593       1.772084          -0.000001
           43              H      17.227853       3.888256      11.275176       0.121851       0.999180 0.75011237E+01  0.73277529E+02                                 1.715242                            1.645034      -1.281731       2.271017                    0.993135       3.779049      10.945274       0.463454       1.352865      -0.691388       0.016777      -0.017522       0.013611       0.027816      -0.006197       0.002075      -0.001131      -0.005224       0.023797      -0.010757       0.002030       0.008727              1.738294       1.907865      -0.439812       0.057877       1.802385      -0.116909       1.504633          -0.000000
           44              H      15.875607       4.176198      10.467489       0.126346       1.178329 0.91209544E+01  0.90247826E+02                                 1.696794                            1.649648      -0.857860       2.466363                    0.999440       3.196325       8.280645       0.553269       1.118854      -0.751655      -0.021736      -0.005610      -0.009394       0.024335      -0.001780      -0.002521       0.005221       0.015401      -0.003983      -0.010136       0.000558       0.009578              1.698985       1.797388       0.200795       0.311533       1.491802       0.169782       1.807765           0.000000
           45              H       1.968963       1.801699       8.481569       0.125080       1.148715 0.85019751E+01  0.84720095E+02                                 1.793907                            1.687025      -1.339814       2.236579                    0.995288       3.693049      10.406039       0.489649       1.255320      -0.712563      -0.017215      -0.022248      -0.018643       0.033748       0.009623       0.005441       0.004335      -0.004227       0.001285      -0.010341      -0.002917       0.013258              1.856471       1.701342       0.449080       0.163474       1.827264       0.203490       2.040807          -0.000000
           46              H       4.682973       4.995226      10.479442       0.119459       1.225761 0.90767985E+01  0.90085034E+02                                 1.768333                            1.670693      -0.853675       2.477348                    0.999106       3.218876       8.468831       0.535173       1.153166      -0.742829       0.025438       0.025789       0.013406       0.038625       0.016131       0.002303      -0.000959      -0.004721       0.013141      -0.018737       0.004560       0.014176              1.796066       1.722471       0.404816       0.243382       1.846291       0.241694       1.819437          -0.000002
           47              H       4.452107       4.950915       8.169081       0.112816       1.311304 0.95133981E+01  0.95504275E+02                                 1.833924                            1.693988      -1.061641       2.365486                    0.997527       3.371226       8.911574       0.539390       1.131140      -0.746648       0.020025       0.028527      -0.018373       0.039400       0.018705       0.000136      -0.002377      -0.009053      -0.001632      -0.019107      -0.000567       0.019675              1.915850       1.656989       0.359959      -0.302329       1.894827      -0.433672       2.195734          -0.000001
           48              H       1.313288      17.283897      11.222241       0.147100       1.034949 0.70365856E+01  0.67473527E+02                                 1.759642                            1.596091      -1.048512       2.402391                    0.996304       3.460509       9.845778       0.470490       1.357640      -0.692582      -0.010153      -0.020517       0.022076       0.031802       0.008162       0.002972      -0.003712       0.001145       0.011387      -0.011546       0.005158       0.006388              1.866085       1.587417       0.302154      -0.278485       1.987020      -0.590096       2.023817          -0.000000
           49              H       1.268559       0.370629       9.772503       0.121259       1.190276 0.90496526E+01  0.90486463E+02                                 1.792582                            1.707325      -0.796733       2.494174                    0.999624       3.344744       9.072284       0.507134       1.207902      -0.728277       0.015474      -0.012673      -0.015847       0.025518       0.001105      -0.003327       0.005774       0.014436      -0.009827      -0.010770       0.001052       0.009719              1.842809       1.548234      -0.016081      -0.240347       1.742652       0.354960       2.237542          -0.000000
           50              H      17.289324       1.426741      10.296731       0.123422       1.152550 0.90062252E+01  0.90635906E+02                                 1.802047                            1.741549      -0.834002       2.480442                    0.999315       3.452667       9.633460       0.481935       1.262874      -0.714721      -0.018172       0.013383      -0.000133       0.022568       0.000265       0.003149       0.002777      -0.002425      -0.030146      -0.011138       0.004207       0.006931              1.813374       2.019376      -0.356560       0.085994       1.830380      -0.041792       1.590364          -0.000000
           51              H       5.510062       2.559407      14.784261       0.124608       1.205240 0.90229568E+01  0.91546248E+02                                 1.877656                            1.757403      -1.398425       2.211802                    0.993881       3.786023      10.875871       0.470315       1.283587      -0.706379       0.021939      -0.015232       0.019142       0.032860      -0.008082       0.006397       0.000239       0.008216       0.009030      -0.011535       0.000276       0.011260              1.955715       2.166858      -0.532619       0.272240       1.755485      -0.116014       1.944801          -0.000000
           52              H       1.992812       4.740860      12.668565       0.117188       1.205754 0.89366520E+01  0.90110571E+02                                 1.875675                            1.752844      -0.955236       2.429104                    0.997487       3.517627       9.949573       0.471153       1.289267      -0.708281      -0.030674       0.020961      -0.013458       0.039514      -0.013643       0.002174      -0.000676       0.005431       0.012627      -0.016051       0.003698       0.012354              1.924202       2.220667      -0.431859       0.385277       1.684494      -0.136319       1.867444           0.000000
           53              H       2.218608       4.867330      14.982341       0.117468       1.109097 0.78285162E+01  0.76460821E+02                                 1.765628                            1.629775      -1.095877       2.357920                    0.996519       3.554425       9.934421       0.492878       1.272351      -0.709752      -0.027211       0.021677       0.019448       0.039856      -0.013447      -0.003004       0.001502       0.004289       0.010319      -0.015372       0.002362       0.013011              1.856913       1.885432      -0.482314      -0.344030       1.767328       0.393987       1.917980           0.000000
           54              H       7.218575       1.112686      12.270698       0.147259       1.085348 0.77128972E+01  0.73193075E+02                                 1.616967                            1.524836      -0.731599       2.549344                    0.999927       2.954532       7.499484       0.570944       1.130473      -0.749610       0.015805      -0.014717      -0.019460       0.029070      -0.007730       0.003145       0.002142       0.008744       0.016312      -0.012271       0.004528       0.007743              1.651872       1.716770      -0.315422      -0.373283       1.550037       0.267229       1.688809          -0.000001
           55              H       6.385145       1.008748      13.631642       0.121851       0.999179 0.75011210E+01  0.73277501E+02                                 1.715242                            1.645034      -1.281731       2.271017                    0.993135       3.779048      10.945273       0.463454       1.352866      -0.691388      -0.013588      -0.016238       0.018041       0.027816       0.001239      -0.001745      -0.006207       0.014658      -0.003754      -0.010757       0.002030       0.008727              1.738295       1.499937       0.057249      -0.122809       1.903878      -0.437102       1.811069          -0.000000
           56              H       7.235343       2.327474      13.312324       0.126346       1.178328 0.91209409E+01  0.90247660E+02                                 1.696793                            1.649647      -0.857860       2.466363                    0.999440       3.196324       8.280641       0.553269       1.118854      -0.751655       0.010483       0.021327       0.005239       0.024335      -0.002202       0.004910      -0.001881      -0.009682      -0.022308      -0.010136       0.000558       0.009578              1.698984       1.846480       0.317149       0.164454       1.771460       0.181910       1.479011           0.000000
           57              H       8.618635       1.619420       1.468522       0.125080       1.148715 0.85019709E+01  0.84720046E+02                                 1.793907                            1.687025      -1.339814       2.236579                    0.995288       3.693048      10.406037       0.489649       1.255321      -0.712562      -0.020184      -0.016406      -0.021502       0.033748       0.005668       0.004758       0.009217       0.004033       0.004674      -0.010341      -0.002917       0.013258              1.856471       2.070518       0.165873       0.212367       1.687211       0.434055       1.811682          -0.000000
           58              H      10.848645       4.244817       4.581448       0.119459       1.225761 0.90767992E+01  0.90085035E+02                                 1.768332                            1.670692      -0.853675       2.477348                    0.999106       3.218877       8.468831       0.535174       1.153165      -0.742829       0.015429       0.024830       0.025245       0.038625       0.002562      -0.000467       0.016061       0.009298       0.000755      -0.018737       0.004560       0.014176              1.796066       1.859256       0.253458       0.257884       1.701588       0.384804       1.827353          -0.000002
           59              H       8.530835       4.108202       4.627552       0.112816       1.311305 0.95134051E+01  0.95504361E+02                                 1.833924                            1.693989      -1.061642       2.365486                    0.997527       3.371227       8.911577       0.539390       1.131140      -0.746648      -0.016414       0.020710       0.029224       0.039400       0.000721      -0.001399       0.018758       0.003662       0.014929      -0.019107      -0.000567       0.019675              1.915851       2.137102      -0.307579      -0.428614       1.681258       0.389284       1.929192          -0.000001
           60              H      11.933404       0.828137      16.831655       0.147100       1.034949 0.70365852E+01  0.67473525E+02                                 1.759642                            1.596091      -1.048512       2.402391                    0.996304       3.460509       9.845780       0.470489       1.357640      -0.692582       0.020825      -0.011010      -0.021365       0.031802       0.003082      -0.003615       0.008193       0.005341      -0.006511      -0.011546       0.005158       0.006388              1.866085       1.955304      -0.281442      -0.576504       1.609742       0.336566       2.033209          -0.000000
           61              H       9.823059       0.869358      -0.011953       0.121259       1.190276 0.90496529E+01  0.90486469E+02                                 1.792583                            1.707325      -0.796733       2.494174                    0.999624       3.344744       9.072285       0.507134       1.207902      -0.728277      -0.015688       0.016126      -0.012043       0.025518      -0.002795       0.005712       0.001002      -0.012179      -0.018084      -0.010770       0.001052       0.009719              1.842810       2.243759      -0.269132       0.333980       1.569011      -0.020280       1.715659          -0.000000
           62              H      11.039978      16.853832       1.022843       0.123422       1.152551 0.90062350E+01  0.90636031E+02                                 1.802048                            1.741550      -0.834001       2.480442                    0.999315       3.452667       9.633462       0.481935       1.262874      -0.714721      -0.000349      -0.018173       0.013378       0.022568       0.003700       0.003408       0.000003      -0.013060       0.017984      -0.011138       0.004207       0.006931              1.813375       1.594037       0.089310      -0.046897       2.012806      -0.358039       1.833281          -0.000000
           63              H      15.085065       4.899974       1.979090       0.124608       1.205240 0.90229595E+01  0.91546282E+02                                 1.877657                            1.757403      -1.398425       2.211802                    0.993881       3.786023      10.875871       0.470315       1.283587      -0.706379       0.019409       0.021167      -0.015969       0.032860       0.006039      -0.000437      -0.008315       0.001400      -0.016856      -0.011535       0.000276       0.011260              1.955715       1.956262       0.259777      -0.145058       2.146038      -0.537401       1.764845          -0.000000
           64              H      12.914812       1.468235       4.241638       0.117188       1.205754 0.89366519E+01  0.90110570E+02                                 1.875675                            1.752844      -0.955236       2.429104                    0.997487       3.517627       9.949573       0.471153       1.289267      -0.708281      -0.013866      -0.030134       0.021471       0.039514       0.001489      -0.001584      -0.013664       0.003786      -0.014260      -0.016051       0.003698       0.012354              1.924201       1.887056       0.381681      -0.161117       2.190116      -0.440406       1.695432           0.000000
           65              H      15.239036       1.599515       4.277498       0.117468       1.109098 0.78285202E+01  0.76460864E+02                                 1.765628                            1.629774      -1.095877       2.357920                    0.996519       3.554426       9.934422       0.492879       1.272350      -0.709753       0.019156      -0.028014       0.020899       0.039856      -0.003643       0.000669      -0.013358       0.002537      -0.011911      -0.015372       0.002362       0.013011              1.856913       1.918944      -0.364000       0.367498       1.915040      -0.483849       1.736757           0.000000
           66              H      12.588517       6.711629       0.631806       0.147259       1.085348 0.77128957E+01  0.73193058E+02                                 1.616967                            1.524836      -0.731599       2.549344                    0.999927       2.954532       7.499484       0.570944       1.130473      -0.749610      -0.019361       0.016607      -0.013944       0.029070       0.002671       0.001325      -0.007907       0.004381      -0.021716      -0.012271       0.004528       0.007743              1.651872       1.678150      -0.383763       0.248533       1.748107      -0.310954       1.529358          -0.000001
           67              H      13.909299       5.823691       0.474708       0.121851       0.999180 0.75011287E+01  0.73277589E+02                                 1.715243                            1.645034      -1.281731       2.271017                    0.993135       3.779049      10.945274       0.463454       1.352865      -0.691388       0.016824      -0.014284      -0.016931       0.027816      -0.001295      -0.006343       0.001566      -0.009943      -0.018629      -0.010757       0.002030       0.008727              1.738295       1.766778      -0.131349      -0.429254       1.510198       0.079552       1.937908          -0.000000
           68              H      13.676649       6.684074       1.804916       0.126346       1.178328 0.91209400E+01  0.90247645E+02                                 1.696792                            1.649646      -0.857860       2.466364                    0.999440       3.196324       8.280640       0.553269       1.118854      -0.751655       0.006491       0.010227       0.021106       0.024335       0.005066      -0.001346      -0.002339      -0.005630       0.026045      -0.010136       0.000558       0.009578              1.698983       1.508644       0.190501       0.205265       1.831516       0.302366       1.756790           0.000000
           69              H       1.880367       8.549169       1.560732       0.125080       1.148715 0.85019707E+01  0.84720041E+02                                 1.793907                            1.687025      -1.339814       2.236579                    0.995288       3.693049      10.406039       0.489649       1.255320      -0.712563      -0.022931      -0.019267      -0.015553       0.033748       0.004918       0.009234       0.005106       0.001841      -0.010528      -0.010341      -0.002917       0.013258              1.856471       1.863591       0.227125       0.433916       2.052353       0.139889       1.653468          -0.000000
           70              H       5.181739      10.646510       4.062342       0.119459       1.225760 0.90767907E+01  0.90084931E+02                                 1.768332                            1.670691      -0.853674       2.477348                    0.999106       3.218876       8.468828       0.535174       1.153165      -0.742829       0.026803       0.014349       0.023823       0.038625      -0.000242       0.015908       0.001932      -0.003073      -0.018068      -0.018737       0.004560       0.014176              1.796065       1.879018       0.266797       0.388296       1.837481       0.227556       1.671696          -0.000002
           71              H       5.128067       8.328964       3.924028       0.112816       1.311304 0.95134021E+01  0.95504323E+02                                 1.833924                            1.693989      -1.061641       2.365486                    0.997527       3.371226       8.911574       0.539390       1.131140      -0.746648       0.029319      -0.017622       0.019551       0.039400      -0.001653       0.018353       0.000028       0.006839      -0.017315      -0.019107      -0.000567       0.019675              1.915851       1.923719      -0.431624       0.366257       2.172630      -0.305740       1.651203          -0.000001
           72              H      17.323034      11.237457       0.169051       0.147100       1.034949 0.70365887E+01  0.67473563E+02                                 1.759642                            1.596091      -1.048512       2.402391                    0.996304       3.460509       9.845778       0.470490       1.357640      -0.692582      -0.020914       0.021695      -0.010166       0.031802      -0.003265       0.008315       0.002885      -0.005835      -0.006680      -0.011546       0.005158       0.006388              1.866085       2.010939      -0.589339       0.308187       2.003238      -0.271445       1.584077          -0.000000
           73              H       0.421968       9.814016       0.869160       0.121259       1.190275 0.90496490E+01  0.90486424E+02                                 1.792583                            1.707325      -0.796733       2.494174                    0.999624       3.344743       9.072283       0.507134       1.207902      -0.728277      -0.012032      -0.015210       0.016585       0.025518       0.005696       0.001467      -0.003079      -0.001931       0.027006      -0.010770       0.001052       0.009719              1.842809       1.741022       0.343681      -0.037409       2.216586      -0.280701       1.570821          -0.000000
           74              H       2.129450      10.962372      16.800918       0.123422       1.152550 0.90062268E+01  0.90635928E+02                                 1.802047                            1.741549      -0.834001       2.480442                    0.999315       3.452667       9.633461       0.481935       1.262874      -0.714721       0.012632      -0.000864      -0.018682       0.022568       0.002908       0.000052       0.003565       0.016044       0.010608      -0.011138       0.004207       0.006931              1.813374       1.801685      -0.051828      -0.345927       1.597915       0.105247       2.040521          -0.000000
           75              H       2.781613      14.984242       4.818802       0.124608       1.205240 0.90229613E+01  0.91546306E+02                                 1.877657                            1.757404      -1.398425       2.211802                    0.993881       3.786023      10.875872       0.470315       1.283587      -0.706379      -0.014326       0.020009       0.021775       0.032860       0.000197      -0.007734       0.006371      -0.009766       0.008243      -0.011535       0.000276       0.011260              1.955715       1.712835      -0.124866      -0.509625       1.966841       0.286238       2.187468          -0.000000
           76              H       4.818061      12.729211       1.301179       0.117188       1.205755 0.89366561E+01  0.90110624E+02                                 1.875676                            1.752845      -0.955236       2.429104                    0.997487       3.517627       9.949574       0.471153       1.289268      -0.708281       0.019694      -0.014680      -0.030951       0.039514      -0.001109      -0.013343       0.002095      -0.010298       0.004631      -0.016051       0.003698       0.012354              1.924202       1.650249      -0.136413      -0.403589       1.898567       0.404459       2.223791           0.000000
           77              H       4.953620      15.049840       1.430955       0.117468       1.109099 0.78285292E+01  0.76460974E+02                                 1.765629                            1.629775      -1.095878       2.357920                    0.996519       3.554426       9.934423       0.492878       1.272350      -0.709753       0.020551       0.018335      -0.028810       0.039856       0.000860      -0.013272      -0.003129      -0.008149       0.005261      -0.015372       0.002362       0.013011              1.856915       1.728285       0.360746      -0.490399       1.889864      -0.358430       1.952596           0.000000
           78              H       1.405649      12.541688       6.681776       0.147259       1.085348 0.77129023E+01  0.73193137E+02                                 1.616968                            1.524837      -0.731599       2.549344                    0.999927       2.954532       7.499485       0.570944       1.130473      -0.749610      -0.014061      -0.018804       0.017139       0.029070       0.001979      -0.007431       0.002922      -0.013376       0.006101      -0.012271       0.004528       0.007743              1.651873       1.524652       0.239585      -0.317210       1.658881      -0.380593       1.772084          -0.000001
           79              H       1.267867      13.869180       5.800663       0.121851       0.999179 0.75011184E+01  0.73277470E+02                                 1.715242                            1.645034      -1.281731       2.271017                    0.993135       3.779048      10.945273       0.463454       1.352866      -0.691388      -0.016777       0.017522      -0.013611       0.027816      -0.006197       0.002075      -0.001132      -0.005224       0.023797      -0.010757       0.002030       0.008727              1.738294       1.907865      -0.439812       0.057877       1.802385      -0.116909       1.504633          -0.000000
           80              H       2.620113      13.581238       6.608350       0.126346       1.178330 0.91209585E+01  0.90247877E+02                                 1.696794                            1.649648      -0.857860       2.466363                    0.999440       3.196326       8.280648       0.553269       1.118854      -0.751655       0.021736       0.005610       0.009394       0.024335      -0.001780      -0.002521       0.005221       0.015400      -0.003983      -0.010136       0.000558       0.009578              1.698985       1.797388       0.200795       0.311533       1.491802       0.169782       1.807765           0.000000
           81              C      15.413946      14.430858      10.457244       0.644002      25.096203 0.22977094E+03  0.46471245E+04                                 7.951735                            5.370024      -0.014317       2.063571                    0.999461      21.359299      58.637114       0.643470       0.470640      -1.022965       0.010543      -0.011790       0.068915       0.070707      -0.069066      -0.006126      -0.001678       0.034310      -0.247801      -0.083161      -0.029378       0.112539             11.188298       6.136594       2.256183      -0.004304       7.129763      -0.425843      20.298537           0.000001
           82              C      15.290364      14.387743       8.963108      -0.018217      42.359344 0.42514084E+03  0.98647570E+04                                10.522781                            6.804575      -0.060987       1.980806                    0.999338      27.214177      75.835728       0.646327       0.408414      -1.077464       0.005474       0.016544      -0.059094       0.061610       0.002194       0.004277      -0.005865      -0.009786      -0.004281      -0.009276       0.000344       0.008932             15.804601       7.822505       2.850567       0.027771       8.854226      -0.799434      30.737072           0.000000
           83              C      15.975972      15.300500       8.182742      -0.256890      43.093638 0.50517748E+03  0.12379141E+05                                10.732721                            7.553984      -0.089862       1.915301                    0.999460      32.138438      95.536315       0.590093       0.423584      -1.055548      -0.026729      -0.014655       0.024418       0.039057       0.005895       0.009248       0.007310      -0.011512      -0.102488      -0.036596       0.009484       0.027113             14.531567       8.182610       3.226444      -1.461473       9.238713      -2.372458      26.173377          -0.000000
           84              C      15.863966      15.257005       6.809845       0.204636      34.018146 0.37441381E+03  0.84821837E+04                                 9.284841                            6.588970      -0.001795       2.013079                    0.999754      25.861625      73.052216       0.621779       0.434825      -1.052451       0.023197       0.055300      -0.015849       0.062028       0.026738      -0.010515      -0.018582      -0.005583      -0.040317      -0.025139      -0.016415       0.041553             12.048012       8.330425       3.840059       0.121768       8.989618      -0.649837      18.823992           0.000000
           85              C      15.058954      14.293649       6.210483      -0.003754      44.317333 0.46294811E+03  0.11042279E+05                                11.058263                            7.261011      -0.440004       1.859037                    0.998281      28.145791      81.165785       0.601294       0.427064      -1.058843      -0.028257      -0.015101      -0.035953       0.048157      -0.030347      -0.009402       0.001215       0.001366       0.112151      -0.049426       0.009637       0.039788             15.795278       8.967641       3.043005       2.220255       9.361362      -0.172458      29.056830           0.000000
           86              C      14.379939      13.408569       6.999386      -0.128073      36.435137 0.42544605E+03  0.99783440E+04                                 9.616865                            6.915180       0.041079       1.981540                    0.999492      29.700574      86.127584       0.619581       0.421496      -1.057784      -0.002661       0.011727       0.024284       0.027098       0.017500       0.007651       0.011890      -0.006046      -0.035536      -0.017252      -0.011306       0.028558             12.318884       7.105483       2.519031      -0.007158       8.183923      -1.575599      21.667244          -0.000001
           87              C      14.505279      13.443519       8.372284      -0.131194      36.375677 0.42490455E+03  0.99518534E+04                                 9.568385                            6.883122      -0.020638       1.955855                    0.999711      29.784262      86.010377       0.625436       0.418129      -1.061038       0.004572       0.014519      -0.030828       0.034381       0.020656      -0.005479      -0.018459      -0.013502      -0.051557      -0.026168      -0.010388       0.036556             12.262421       7.040059       2.584072       0.799829       8.173776      -0.127249      21.573427          -0.000001
           88              C      17.568410      16.899981       6.522970      -0.243256      25.731229 0.37528443E+03  0.85167484E+04                                 7.428668                            6.271768       0.345949       2.095475                    0.998259      29.276136      83.084605       0.686661       0.393053      -1.078109      -0.078451      -0.050378      -0.051936       0.106723       0.044787       0.019667       0.027247       0.042214      -0.078095      -0.048166      -0.024382       0.072548              8.065186       8.212618       2.089035      -0.564218       8.382440      -0.446171       7.600500          -0.000000
           89              C      14.457595      14.023356       0.484954       0.619164      24.789635 0.24292716E+03  0.49716346E+04                                 7.775594                            5.481741       0.026443       2.066787                    0.999366      21.720641      59.572855       0.645195       0.463866      -1.028836      -0.014365      -0.003501      -0.059825       0.061625       0.065217      -0.018865      -0.009849       0.040431      -0.262231      -0.089766      -0.024413       0.114179              9.794168       6.633740      -2.876214       1.031448       7.631696       0.813925      15.117067           0.000001
           90              C      14.622015      14.072839       1.967137      -0.009087      39.330250 0.42023566E+03  0.97220105E+04                                 9.960751                            6.758765      -0.058428       1.983801                    0.999253      27.053303      75.258307       0.649486       0.407636      -1.078053       0.002112       0.007409       0.052348       0.052912      -0.002017       0.000330       0.010200      -0.022220      -0.018415      -0.010811      -0.007719       0.018530             13.042754       9.550704      -3.342214       0.980359       7.663794       1.851889      21.913764          -0.000001
           91              C      13.716695      14.765236       2.716766      -0.259765      40.353184 0.50394058E+03  0.12359405E+05                                10.304427                            7.571362      -0.108571       1.912572                    0.999466      32.186722      96.181146       0.585447       0.426580      -1.052143       0.023564      -0.001710      -0.017379       0.029330      -0.004743       0.010774      -0.010230      -0.008253      -0.091630      -0.034631       0.009539       0.025092             12.542880      10.366026      -3.905166      -0.581450       8.287387       2.553621      18.975227          -0.000000
           92              C      13.856236      14.848304       4.096494       0.219352      32.494091 0.35959799E+03  0.80668669E+04                                 9.019186                            6.467501       0.051700       2.036110                    0.999718      25.472049      71.661276       0.625938       0.436201      -1.051340      -0.040542       0.040902       0.015553       0.059653      -0.014369      -0.017192       0.006828       0.012060      -0.019431      -0.017981      -0.010348       0.028329             11.101683      11.048262      -4.205628       2.075950       7.377379       0.135454      14.879409          -0.000000
           93              C      14.915862      14.228519       4.721469      -0.013638      44.868178 0.45879379E+03  0.10912439E+05                                11.094734                            7.204234      -0.424716       1.862667                    0.998315      28.116682      80.819745       0.607033       0.424218      -1.061209       0.033472      -0.006340       0.034921       0.048786       0.019554      -0.010863      -0.000126      -0.025353       0.136038      -0.046957       0.000037       0.046920             15.661975      11.473399      -3.417004       2.912287       8.374474       1.384664      27.138051           0.000000
           94              C      15.796929      13.483279       3.975255      -0.127275      35.836733 0.43721368E+03  0.10343717E+05                                 9.542777                            7.030216       0.056396       1.987459                    0.999293      29.973376      87.827861       0.610729       0.423911      -1.054314      -0.001900       0.010468      -0.021946       0.024389      -0.017205       0.007082      -0.011481       0.012944      -0.047552      -0.021649      -0.008065       0.029714             11.635282       9.391168      -3.084410       0.097727       7.417594       2.420054      18.097084           0.000000
           95              C      15.661296      13.403964       2.604065      -0.127372      36.455127 0.44705952E+03  0.10608062E+05                                 9.620795                            7.094056       0.012512       1.968984                    0.999639      29.902792      87.008333       0.611477       0.422139      -1.058169      -0.013179       0.019829       0.025344       0.034774      -0.017948      -0.008985       0.010706       0.006643      -0.040984      -0.018807      -0.010677       0.029484             11.680422       9.644878      -3.304863       1.547740       7.545634       1.300165      17.850754           0.000000
           96              C      11.809343      16.144208       4.154552      -0.237682      25.014765 0.37143655E+03  0.83979322E+04                                 7.304053                            6.284792       0.353137       2.095536                    0.998656      29.183042      82.351198       0.679344       0.398775      -1.075473       0.082756      -0.040833       0.061209       0.110735      -0.035926       0.028716      -0.021870       0.060044      -0.065423      -0.042752      -0.028432       0.071184              7.881144       9.649437      -2.068836       0.110223       7.602563      -0.471445       6.391431          -0.000001
           97              C      11.632180      14.952768      14.010726       0.644002      25.096226 0.22977099E+03  0.46471256E+04                                 7.951739                            5.370024      -0.014317       2.063571                    0.999461      21.359300      58.637116       0.643470       0.470640      -1.022965       0.068774       0.007750      -0.014477       0.070707      -0.003057      -0.000302      -0.068818      -0.141991       0.072340      -0.083161      -0.029378       0.112539             11.188309      20.228572      -0.490235      -0.846738       6.153150       2.290995       7.183207           0.000001
           98              C      10.133710      14.890141      14.026094      -0.018217      42.359361 0.42514065E+03  0.98647517E+04                                10.522783                            6.804573      -0.060987       1.980806                    0.999338      27.214176      75.835724       0.646327       0.408414      -1.077464      -0.058130       0.007847       0.018843       0.061610       0.004251      -0.005485       0.002250       0.003007       0.018162      -0.009276       0.000344       0.008932             15.804609      30.614618      -0.789427      -1.535092       7.848997       2.912209       8.950213          -0.000000
           99              C       9.418178      15.605473      14.968680      -0.256890      43.093657 0.50517784E+03  0.12379152E+05                                10.732724                            7.553987      -0.089862       1.915301                    0.999460      32.138438      95.536316       0.590092       0.423584      -1.055548       0.022718      -0.027677      -0.015599       0.039057       0.011264       0.009733       0.005137      -0.043139       0.066535      -0.036596       0.009484       0.027113             14.531574      25.823988      -2.052963      -2.891083       8.320624       3.401671       9.450112          -0.000000
          100              C       8.041208      15.549481      14.978926       0.204636      34.018141 0.37441377E+03  0.84821825E+04                                 9.284841                            6.588969      -0.001795       2.013079                    0.999754      25.861625      73.052217       0.621779       0.434825      -1.052451      -0.012718       0.023735       0.055878       0.062028      -0.008665      -0.016509       0.027824      -0.020261       0.032786      -0.025138      -0.016415       0.041553             12.048010      18.762962      -0.153191      -0.875391       8.325591       3.871209       9.055477           0.000000
          101              C       7.372373      14.771053      14.039755      -0.003754      44.317368 0.46294835E+03  0.11042286E+05                                11.058267                            7.261012      -0.440004       1.859037                    0.998281      28.145805      81.165835       0.601294       0.427064      -1.058843      -0.037637      -0.026747      -0.013683       0.048158      -0.012800      -0.002226      -0.029890       0.053492      -0.058146      -0.049425       0.009638       0.039787             15.795287      29.170179       1.514418      -0.820783       8.810690       2.989717       9.404990           0.000000
          102              C       8.097779      14.061917      13.124490      -0.128073      36.435145 0.42544594E+03  0.99783409E+04                                 9.616865                            6.915178       0.041080       1.981540                    0.999492      29.700572      86.127576       0.619582       0.421496      -1.057784       0.024595      -0.003665       0.010768       0.027098       0.008862       0.013356       0.016657      -0.012382       0.023953      -0.017252      -0.011306       0.028558             12.318887      21.506979      -0.495412      -1.993605       7.121945       2.600702       8.327735          -0.000001
          103              C       9.474957      14.131246      13.105706      -0.131194      36.375687 0.42490446E+03  0.99518508E+04                                 9.568386                            6.883121      -0.020637       1.955855                    0.999711      29.784258      86.010360       0.625436       0.418129      -1.061038      -0.030025       0.005799       0.015714       0.034381      -0.003821      -0.016268       0.021535      -0.021113       0.050211      -0.026168      -0.010388       0.036556             12.262425      21.592196       0.307365      -0.546256       6.990851       2.575178       8.204228          -0.000000
          104              C       7.888403      17.261565      16.631867      -0.243255      25.731232 0.37528447E+03  0.85167494E+04                                 7.428668                            6.271768       0.345950       2.095476                    0.998259      29.276132      83.084588       0.686661       0.393053      -1.078109      -0.057016      -0.076193      -0.048308       0.106723       0.023692       0.029633       0.042812      -0.054322      -0.030747      -0.048166      -0.024382       0.072548              8.065186       7.528670      -0.454194      -0.328013       8.250765       2.124624       8.416124          -0.000000
          105              C       1.620922      14.403545      13.993650       0.619165      24.789622 0.24292708E+03  0.49716325E+04                                 7.775591                            5.481740       0.026443       2.066787                    0.999366      21.720639      59.572847       0.645195       0.463866      -1.028836      -0.060452      -0.011914      -0.001158       0.061625      -0.010065      -0.002796       0.066074      -0.154080       0.072270      -0.089766      -0.024413       0.114178              9.794163      15.229779       0.567885       0.399746       6.573189      -2.933071       7.579519           0.000001
          106              C       3.109371      14.507453      13.985112      -0.009087      39.330246 0.42023572E+03  0.97220121E+04                                 9.960750                            6.758765      -0.058428       1.983801                    0.999253      27.053304      75.258309       0.649486       0.407636      -1.078053       0.052640      -0.000031       0.005356       0.052912       0.000139       0.010871      -0.002473       0.002763       0.040052      -0.010811      -0.007719       0.018530             13.042752      22.085095       0.338132       1.150597       9.502337      -3.427694       7.540823          -0.000000
          107              C       3.848011      13.571286      14.647655      -0.259765      40.353186 0.50394063E+03  0.12359407E+05                                10.304427                            7.571363      -0.108571       1.912572                    0.999466      32.186720      96.181137       0.585447       0.426580      -1.052143      -0.016459       0.024254      -0.001029       0.029330       0.012271      -0.008449      -0.004821      -0.040550       0.060364      -0.034631       0.009539       0.025091             12.542880      19.084240      -1.089011       1.968316      10.440297      -3.962851       8.104103          -0.000000
          108              C       5.234468      13.654449      14.676684       0.219352      32.494100 0.35959817E+03  0.80668716E+04                                 9.019188                            6.467503       0.051700       2.036110                    0.999718      25.472048      71.661272       0.625938       0.436201      -1.051340       0.015476      -0.041207       0.040262       0.059653      -0.017064       0.006389      -0.013957      -0.018042      -0.009993      -0.017981      -0.010348       0.028329             11.101686      15.027554       1.747696      -0.332482      10.899233      -4.273627       7.378271          -0.000000
          109              C       5.877362      14.688759      14.032924      -0.013638      44.868177 0.45879362E+03  0.10912434E+05                                11.094733                            7.204232      -0.424715       1.862667                    0.998315      28.116681      80.819740       0.607033       0.424218      -1.061209       0.035980       0.032034      -0.007702       0.048786      -0.013335      -0.001474       0.020041       0.078692      -0.029706      -0.046957       0.000037       0.046920             15.661976      27.417388       2.126721       0.502783      11.273607      -3.551725       8.294934           0.000000
          110              C       5.139078      15.600639      13.317447      -0.127275      35.836732 0.43721358E+03  0.10343714E+05                                 9.542777                            7.030215       0.056396       1.987459                    0.999293      29.973376      87.827862       0.610729       0.423911      -1.054314      -0.021580      -0.001022       0.011319       0.024389       0.007648      -0.011471      -0.017016      -0.029974       0.006973      -0.021649      -0.008065       0.029714             11.635284      18.253360      -0.384118       1.867907       9.407756      -3.164541       7.244737           0.000000
          111              C       3.761451      15.521027      13.291833      -0.127372      36.455136 0.44705967E+03  0.10608066E+05                                 9.620796                            7.094057       0.012512       1.968984                    0.999639      29.902791      87.008328       0.611477       0.422139      -1.058169       0.025543      -0.014230       0.018822       0.034774      -0.008715       0.010619      -0.018031      -0.024449       0.007937      -0.018807      -0.010677       0.029484             11.680425      18.038195       1.075271       0.755712       9.543317      -3.396465       7.459761           0.000000
          112              C       5.259753      11.604827      15.969325      -0.237682      25.014768 0.37143661E+03  0.83979339E+04                                 7.304054                            6.284793       0.353137       2.095536                    0.998656      29.183044      82.351209       0.679344       0.398776      -1.075473       0.062884       0.080262      -0.043196       0.110735       0.029820      -0.023187      -0.036108      -0.059785      -0.052238      -0.042752      -0.028432       0.071184              7.881145       6.364265       0.163064      -0.506646       9.641602      -2.052641       7.637568          -0.000001
          113              C      15.046433      11.028747      14.393225       0.644002      25.096203 0.22977090E+03  0.46471234E+04                                 7.951735                            5.370023      -0.014317       2.063571                    0.999461      21.359300      58.637118       0.643470       0.470640      -1.022965      -0.011351       0.069293       0.008310       0.070707      -0.004563      -0.067315      -0.000302       0.101432       0.192798      -0.083161      -0.029378       0.112539             11.188299       7.311674      -0.338952       2.223265      20.277607      -0.547703       5.975615           0.000001
          114              C      14.998323       9.530993      14.330044      -0.018217      42.359360 0.42514087E+03  0.98647578E+04                                10.522783                            6.804575      -0.060987       1.980806                    0.999338      27.214177      75.835728       0.646327       0.408414      -1.077464       0.016753      -0.058861       0.007104       0.061610      -0.005612       0.002009       0.004384       0.006847      -0.014070      -0.009276       0.000344       0.008932             15.804609       9.084432      -0.687528       2.828209      30.706386      -0.844615       7.623008           0.000000
          115              C      15.938236       8.776569      15.007955      -0.256890      43.093626 0.50517730E+03  0.12379136E+05                                10.732719                            7.553983      -0.089862       1.915301                    0.999460      32.138437      95.536311       0.590093       0.423584      -1.055548      -0.015731       0.023377      -0.027046       0.039057       0.007886       0.005103       0.010676       0.056693       0.030290      -0.036596       0.009483       0.027113             14.531565       9.499455      -2.304013       3.265418      26.038834      -2.072950       8.056407          -0.000000
          116              C      15.890217       7.400414      14.951605       0.204636      34.018153 0.37441398E+03  0.84821885E+04                                 9.284843                            6.588971      -0.001795       2.013079                    0.999754      25.861626      73.052219       0.621779       0.434825      -1.052451       0.056199      -0.015019       0.021530       0.062028      -0.017946       0.027145      -0.009126       0.025855       0.007502      -0.025138      -0.016415       0.041553             12.048015       9.300943      -0.495169       3.822811      18.819046      -0.274690       8.024056           0.000000
          117              C      14.894886       6.771579      14.210513      -0.003754      44.317368 0.46294817E+03  0.11042281E+05                                11.058268                            7.261011      -0.440004       1.859037                    0.998281      28.145793      81.165791       0.601294       0.427064      -1.058843      -0.016239      -0.037006      -0.026191       0.048157      -0.000351      -0.030200      -0.011484      -0.058406      -0.044169      -0.049426       0.009637       0.039789             15.795293       9.608278       0.036165       3.017792      29.199739       1.423690       8.577861           0.000000
          118              C      13.982895       7.534748      13.537725      -0.128073      36.435137 0.42544586E+03  0.99783383E+04                                 9.616864                            6.915178       0.041079       1.981540                    0.999492      29.700572      86.127573       0.619582       0.421496      -1.057784       0.011609       0.024142      -0.004084       0.027098       0.012855       0.016705       0.007659       0.021625       0.002717      -0.017252      -0.011306       0.028558             12.318887       8.387071      -1.476874       2.526515      21.649125      -0.520335       6.920466          -0.000001
          119              C      14.022919       8.911438      13.607736      -0.131194      36.375688 0.42490450E+03  0.99518517E+04                                 9.568385                            6.883121      -0.020637       1.955855                    0.999711      29.784259      86.010359       0.625436       0.418129      -1.061038       0.014693      -0.030649       0.005180       0.034381      -0.017869       0.020754      -0.004030       0.034530       0.001579      -0.026168      -0.010388       0.036557             12.262424       8.382130       0.004446       2.531150      21.613762       0.225636       6.791380          -0.000000
          120              C      17.601223       7.177765      16.597716      -0.243255      25.731228 0.37528454E+03  0.85167513E+04                                 7.428667                            6.271768       0.345949       2.095475                    0.998259      29.276135      83.084598       0.686661       0.393053      -1.078109      -0.053530      -0.054882      -0.074245       0.106723       0.029818       0.045224       0.020690       0.020118       0.086619      -0.048166      -0.024382       0.072548              8.065185       8.552113      -0.387229       2.091948       7.558528      -0.526618       8.084913          -0.000000
          121              C      14.600334       1.027358      13.845090       0.619164      24.789633 0.24292707E+03  0.49716323E+04                                 7.775593                            5.481739       0.026443       2.066787                    0.999366      21.720640      59.572850       0.645195       0.463866      -1.028836      -0.004083      -0.060335      -0.011859       0.061625      -0.007994       0.067010      -0.012686       0.117492       0.179300      -0.089766      -0.024413       0.114179              9.794167       7.396038       0.740850      -2.938508      15.182424       0.672007       6.804039           0.000001
          122              C      14.656469       2.514754      13.949253      -0.009087      39.330266 0.42023576E+03  0.97220133E+04                                 9.960754                            6.758766      -0.058428       1.983801                    0.999253      27.053305      75.258313       0.649486       0.407636      -1.078053       0.007489       0.052378      -0.000241       0.052912       0.010083      -0.003311      -0.000152       0.020126      -0.023492      -0.010811      -0.007719       0.018530             13.042760       7.395006       1.761505      -3.325829      21.965965       0.428631       9.767308          -0.000000
          123              C      15.311435       3.227320      12.987883      -0.259765      40.353201 0.50394105E+03  0.12359419E+05                                10.304429                            7.571366      -0.108571       1.912572                    0.999466      32.186720      96.181137       0.585447       0.426579      -1.052143      -0.000750      -0.016442       0.024276       0.029330      -0.009973      -0.004676       0.012793       0.048603       0.031819      -0.034631       0.009539       0.025091             12.542883       7.973121       2.376944      -3.903639      18.908988      -1.007085      10.746540          -0.000000
          124              C      15.400115       4.611314      13.069847       0.219352      32.494103 0.35959824E+03  0.80668737E+04                                 9.019189                            6.467504       0.051700       2.036110                    0.999718      25.472048      71.661274       0.625938       0.436201      -1.051340       0.039217       0.013891      -0.042750       0.059653       0.005577      -0.014060      -0.016742       0.003875       0.035268      -0.017981      -0.010348       0.028329             11.101688       7.041307       0.061552      -4.047867      15.035800       1.925764      11.227956          -0.000000
          125              C      14.823984       5.278217      14.128549      -0.013638      44.868192 0.45879349E+03  0.10912430E+05                                11.094735                            7.204231      -0.424715       1.862667                    0.998315      28.116682      80.819744       0.607033       0.424218      -1.061209      -0.004972       0.036213       0.032310       0.048786       0.000154       0.018466      -0.014030      -0.052819      -0.107773      -0.046958       0.000037       0.046920             15.661984       8.101610       1.372643      -3.335859      27.337623       2.243098      11.546720           0.000000
          126              C      14.115233       4.568199      15.067720      -0.127275      35.836747 0.43721345E+03  0.10343710E+05                                 9.542779                            7.030214       0.056396       1.987459                    0.999293      29.973375      87.827860       0.610729       0.423911      -1.054314       0.010382      -0.022021      -0.001464       0.024389      -0.011825      -0.016172       0.008757       0.015288       0.045412      -0.021649      -0.008065       0.029714             11.635291       7.169927       2.303063      -3.086359      18.084096      -0.331518       9.651849           0.000000
          127              C      14.030461       3.192884      14.989171      -0.127372      36.455166 0.44705974E+03  0.10608068E+05                                 9.620801                            7.094057       0.012512       1.968984                    0.999639      29.902791      87.008329       0.611477       0.422139      -1.058169       0.019276       0.024778      -0.014956       0.034774       0.009634      -0.018009      -0.008398       0.016418       0.036896      -0.018807      -0.010677       0.029484             11.680434       7.280241       1.235546      -3.259341      17.955399       1.178561       9.805663           0.000000
          128              C      16.611611       4.587256      10.971227      -0.237682      25.014776 0.37143669E+03  0.83979362E+04                                 7.304055                            6.284793       0.353137       2.095536                    0.998656      29.183042      82.351201       0.679344       0.398775      -1.075473      -0.037430       0.064461       0.081891       0.110735      -0.021972      -0.032530       0.032055      -0.002547       0.124008      -0.042752      -0.028432       0.071184              7.881147       7.437642      -0.543618      -1.958950       6.406784       0.262734       9.799015          -0.000001
          129              C       3.081774       3.326578       6.618595       0.644002      25.096205 0.22977096E+03  0.46471250E+04                                 7.951735                            5.370024      -0.014317       2.063571                    0.999461      21.359300      58.637118       0.643470       0.470640      -1.022965      -0.010543       0.011790      -0.068915       0.070707      -0.069066      -0.006126      -0.001678       0.034310      -0.247801      -0.083161      -0.029378       0.112539             11.188299       6.136594       2.256183      -0.004304       7.129764      -0.425843      20.298539           0.000001
          130              C       3.205356       3.369693       8.112731      -0.018217      42.359348 0.42514087E+03  0.98647579E+04                                10.522781                            6.804575      -0.060987       1.980806                    0.999338      27.214178      75.835733       0.646327       0.408414      -1.077464      -0.005474      -0.016544       0.059094       0.061610       0.002194       0.004277      -0.005865      -0.009786      -0.004281      -0.009276       0.000344       0.008932             15.804603       7.822506       2.850567       0.027771       8.854227      -0.799434      30.737076          -0.000000
          131              C       2.519748       2.456936       8.893097      -0.256890      43.093635 0.50517743E+03  0.12379139E+05                                10.732720                            7.553984      -0.089861       1.915301                    0.999460      32.138437      95.536313       0.590093       0.423584      -1.055548       0.026729       0.014655      -0.024417       0.039057       0.005895       0.009248       0.007310      -0.011512      -0.102488      -0.036596       0.009484       0.027113             14.531566       8.182610       3.226444      -1.461473       9.238712      -2.372458      26.173377          -0.000000
          132              C       2.631754       2.500431      10.265994       0.204636      34.018148 0.37441384E+03  0.84821845E+04                                 9.284842                            6.588970      -0.001795       2.013079                    0.999754      25.861626      73.052221       0.621779       0.434825      -1.052451      -0.023197      -0.055300       0.015849       0.062028       0.026738      -0.010515      -0.018582      -0.005583      -0.040317      -0.025139      -0.016415       0.041553             12.048013       8.330425       3.840060       0.121768       8.989619      -0.649837      18.823994           0.000000
          133              C       3.436766       3.463787      10.865356      -0.003754      44.317334 0.46294814E+03  0.11042280E+05                                11.058263                            7.261011      -0.440004       1.859037                    0.998281      28.145792      81.165788       0.601294       0.427064      -1.058843       0.028257       0.015101       0.035953       0.048157      -0.030347      -0.009402       0.001215       0.001366       0.112151      -0.049426       0.009637       0.039788             15.795278       8.967641       3.043005       2.220255       9.361362      -0.172457      29.056830           0.000000
          134              C       4.115781       4.348867      10.076453      -0.128073      36.435132 0.42544599E+03  0.99783422E+04                                 9.616864                            6.915179       0.041079       1.981540                    0.999492      29.700573      86.127580       0.619581       0.421496      -1.057784       0.002661      -0.011727      -0.024284       0.027098       0.017500       0.007650       0.011890      -0.006046      -0.035536      -0.017252      -0.011306       0.028558             12.318881       7.105483       2.519031      -0.007156       8.183923      -1.575598      21.667239          -0.000001
          135              C       3.990441       4.313917       8.703555      -0.131194      36.375678 0.42490459E+03  0.99518543E+04                                 9.568384                            6.883122      -0.020637       1.955855                    0.999711      29.784262      86.010371       0.625436       0.418129      -1.061038      -0.004572      -0.014519       0.030828       0.034381       0.020656      -0.005479      -0.018459      -0.013502      -0.051557      -0.026169      -0.010388       0.036556             12.262420       7.040059       2.584071       0.799830       8.173775      -0.127247      21.573426          -0.000000
          136              C       0.927310       0.857455      10.552869      -0.243256      25.731228 0.37528442E+03  0.85167483E+04                                 7.428668                            6.271768       0.345949       2.095475                    0.998259      29.276136      83.084605       0.686661       0.393053      -1.078109       0.078451       0.050378       0.051936       0.106723       0.044787       0.019667       0.027248       0.042214      -0.078095      -0.048166      -0.024382       0.072548              8.065186       8.212618       2.089035      -0.564218       8.382440      -0.446172       7.600500          -0.000000
          137              C       4.038125       3.734080      16.590885       0.619164      24.789633 0.24292715E+03  0.49716342E+04                                 7.775593                            5.481740       0.026443       2.066787                    0.999366      21.720640      59.572851       0.645195       0.463866      -1.028836       0.014365       0.003501       0.059825       0.061625       0.065217      -0.018865      -0.009849       0.040431      -0.262231      -0.089766      -0.024413       0.114179              9.794167       6.633740      -2.876214       1.031448       7.631696       0.813925      15.117066           0.000001
          138              C       3.873705       3.684597      15.108702      -0.009087      39.330249 0.42023566E+03  0.97220104E+04                                 9.960751                            6.758765      -0.058428       1.983801                    0.999253      27.053303      75.258306       0.649486       0.407636      -1.078053      -0.002112      -0.007409      -0.052348       0.052912      -0.002017       0.000330       0.010200      -0.022220      -0.018415      -0.010811      -0.007718       0.018530             13.042753       9.550703      -3.342214       0.980359       7.663793       1.851890      21.913763          -0.000000
          139              C       4.779025       2.992200      14.359073      -0.259765      40.353183 0.50394056E+03  0.12359405E+05                                10.304427                            7.571362      -0.108571       1.912572                    0.999466      32.186721      96.181143       0.585447       0.426580      -1.052143      -0.023564       0.001710       0.017379       0.029330      -0.004743       0.010774      -0.010230      -0.008253      -0.091630      -0.034631       0.009539       0.025091             12.542880      10.366026      -3.905166      -0.581450       8.287387       2.553621      18.975226          -0.000000
          140              C       4.639484       2.909132      12.979345       0.219352      32.494091 0.35959799E+03  0.80668668E+04                                 9.019186                            6.467501       0.051700       2.036110                    0.999718      25.472049      71.661275       0.625938       0.436201      -1.051340       0.040542      -0.040902      -0.015553       0.059653      -0.014369      -0.017192       0.006828       0.012060      -0.019431      -0.017981      -0.010348       0.028329             11.101683      11.048262      -4.205628       2.075949       7.377379       0.135454      14.879408          -0.000000
          141              C       3.579858       3.528917      12.354370      -0.013638      44.868180 0.45879382E+03  0.10912440E+05                                11.094734                            7.204234      -0.424716       1.862667                    0.998315      28.116683      80.819748       0.607033       0.424218      -1.061209      -0.033472       0.006340      -0.034921       0.048786       0.019554      -0.010863      -0.000126      -0.025353       0.136038      -0.046957       0.000037       0.046920             15.661975      11.473399      -3.417004       2.912287       8.374474       1.384664      27.138051           0.000000
          142              C       2.698791       4.274157      13.100584      -0.127275      35.836730 0.43721365E+03  0.10343716E+05                                 9.542776                            7.030215       0.056396       1.987459                    0.999293      29.973375      87.827855       0.610729       0.423911      -1.054314       0.001900      -0.010468       0.021946       0.024389      -0.017205       0.007082      -0.011481       0.012944      -0.047552      -0.021649      -0.008065       0.029714             11.635281       9.391168      -3.084410       0.097726       7.417594       2.420055      18.097082           0.000000
          143              C       2.834424       4.353472      14.471774      -0.127372      36.455125 0.44705951E+03  0.10608062E+05                                 9.620794                            7.094056       0.012512       1.968984                    0.999639      29.902791      87.008329       0.611477       0.422139      -1.058169       0.013179      -0.019829      -0.025344       0.034774      -0.017948      -0.008985       0.010706       0.006643      -0.040984      -0.018807      -0.010677       0.029484             11.680421       9.644877      -3.304863       1.547739       7.545634       1.300165      17.850753           0.000000
          144              C       6.686377       1.613228      12.921287      -0.237682      25.014766 0.37143656E+03  0.83979328E+04                                 7.304053                            6.284792       0.353137       2.095536                    0.998656      29.183043      82.351206       0.679344       0.398775      -1.075473      -0.082756       0.040833      -0.061209       0.110735      -0.035926       0.028716      -0.021870       0.060044      -0.065423      -0.042752      -0.028432       0.071184              7.881144       9.649437      -2.068836       0.110223       7.602564      -0.471445       6.391432          -0.000001
          145              C       6.863540       2.804668       3.065113       0.644002      25.096226 0.22977098E+03  0.46471254E+04                                 7.951740                            5.370024      -0.014317       2.063571                    0.999461      21.359300      58.637120       0.643470       0.470640      -1.022965      -0.068774      -0.007750       0.014477       0.070707      -0.003057      -0.000302      -0.068818      -0.141991       0.072340      -0.083161      -0.029378       0.112539             11.188311      20.228574      -0.490235      -0.846738       6.153150       2.290995       7.183207           0.000001
          146              C       8.362010       2.867295       3.049745      -0.018217      42.359367 0.42514071E+03  0.98647533E+04                                10.522784                            6.804574      -0.060987       1.980806                    0.999338      27.214178      75.835733       0.646327       0.408414      -1.077464       0.058130      -0.007847      -0.018843       0.061610       0.004251      -0.005485       0.002250       0.003007       0.018162      -0.009276       0.000344       0.008932             15.804612      30.614624      -0.789428      -1.535093       7.848998       2.912209       8.950214          -0.000000
          147              C       9.077542       2.151963       2.107159      -0.256890      43.093658 0.50517784E+03  0.12379152E+05                                10.732725                            7.553987      -0.089862       1.915301                    0.999460      32.138438      95.536319       0.590092       0.423584      -1.055548      -0.022718       0.027677       0.015599       0.039057       0.011264       0.009733       0.005137      -0.043139       0.066535      -0.036596       0.009484       0.027113             14.531575      25.823990      -2.052963      -2.891084       8.320624       3.401671       9.450112           0.000000
          148              C      10.454512       2.207955       2.096913       0.204636      34.018143 0.37441379E+03  0.84821832E+04                                 9.284841                            6.588969      -0.001795       2.013079                    0.999754      25.861626      73.052220       0.621779       0.434825      -1.052451       0.012718      -0.023735      -0.055878       0.062028      -0.008665      -0.016509       0.027824      -0.020261       0.032786      -0.025138      -0.016415       0.041553             12.048010      18.762964      -0.153191      -0.875391       8.325591       3.871209       9.055476           0.000000
          149              C      11.123347       2.986383       3.036084      -0.003754      44.317369 0.46294832E+03  0.11042286E+05                                11.058268                            7.261013      -0.440004       1.859037                    0.998281      28.145805      81.165840       0.601293       0.427064      -1.058843       0.037637       0.026747       0.013683       0.048158      -0.012800      -0.002226      -0.029890       0.053492      -0.058146      -0.049425       0.009638       0.039787             15.795289      29.170186       1.514419      -0.820783       8.810690       2.989716       9.404990           0.000000
          150              C      10.397941       3.695519       3.951349      -0.128073      36.435156 0.42544609E+03  0.99783452E+04                                 9.616868                            6.915180       0.041079       1.981540                    0.999492      29.700575      86.127587       0.619581       0.421496      -1.057784      -0.024595       0.003665      -0.010768       0.027098       0.008862       0.013356       0.016657      -0.012383       0.023953      -0.017252      -0.011306       0.028558             12.318891      21.506989      -0.495413      -1.993608       7.121946       2.600702       8.327737          -0.000001
          151              C       9.020763       3.626190       3.970133      -0.131194      36.375697 0.42490459E+03  0.99518545E+04                                 9.568388                            6.883122      -0.020638       1.955855                    0.999711      29.784264      86.010384       0.625436       0.418130      -1.061038       0.030025      -0.005799      -0.015714       0.034381      -0.003821      -0.016268       0.021535      -0.021113       0.050211      -0.026168      -0.010388       0.036556             12.262428      21.592201       0.307364      -0.546257       6.990853       2.575178       8.204230          -0.000001
          152              C      10.607317       0.495871       0.443972      -0.243255      25.731229 0.37528441E+03  0.85167477E+04                                 7.428667                            6.271767       0.345950       2.095476                    0.998259      29.276130      83.084580       0.686661       0.393052      -1.078109       0.057016       0.076193       0.048308       0.106723       0.023692       0.029633       0.042812      -0.054322      -0.030747      -0.048166      -0.024382       0.072548              8.065185       7.528669      -0.454194      -0.328013       8.250764       2.124623       8.416122          -0.000000
          153              C      16.874798       3.353891       3.082189       0.619164      24.789625 0.24292711E+03  0.49716332E+04                                 7.775591                            5.481740       0.026443       2.066787                    0.999366      21.720641      59.572853       0.645195       0.463866      -1.028836       0.060452       0.011914       0.001158       0.061625      -0.010065      -0.002796       0.066074      -0.154080       0.072270      -0.089766      -0.024413       0.114178              9.794163      15.229781       0.567885       0.399746       6.573190      -2.933071       7.579520           0.000001
          154              C      15.386349       3.249983       3.090727      -0.009087      39.330244 0.42023569E+03  0.97220113E+04                                 9.960750                            6.758765      -0.058428       1.983801                    0.999253      27.053303      75.258306       0.649486       0.407636      -1.078053      -0.052640       0.000031      -0.005356       0.052912       0.000139       0.010871      -0.002473       0.002763       0.040052      -0.010811      -0.007719       0.018530             13.042752      22.085095       0.338132       1.150597       9.502337      -3.427694       7.540823          -0.000001
          155              C      14.647709       4.186150       2.428184      -0.259765      40.353186 0.50394063E+03  0.12359407E+05                                10.304427                            7.571362      -0.108571       1.912572                    0.999466      32.186720      96.181136       0.585447       0.426579      -1.052143       0.016459      -0.024254       0.001029       0.029330       0.012271      -0.008449      -0.004821      -0.040550       0.060364      -0.034631       0.009539       0.025091             12.542880      19.084240      -1.089011       1.968316      10.440296      -3.962851       8.104103          -0.000000
          156              C      13.261252       4.102987       2.399155       0.219352      32.494102 0.35959818E+03  0.80668720E+04                                 9.019188                            6.467503       0.051700       2.036110                    0.999718      25.472049      71.661274       0.625938       0.436201      -1.051340      -0.015476       0.041207      -0.040262       0.059653      -0.017064       0.006389      -0.013957      -0.018042      -0.009993      -0.017981      -0.010348       0.028329             11.101686      15.027554       1.747696      -0.332482      10.899233      -4.273627       7.378271          -0.000000
          157              C      12.618358       3.068677       3.042915      -0.013638      44.868184 0.45879367E+03  0.10912436E+05                                11.094734                            7.204233      -0.424716       1.862667                    0.998315      28.116683      80.819746       0.607033       0.424218      -1.061209      -0.035980      -0.032034       0.007702       0.048786      -0.013335      -0.001474       0.020041       0.078692      -0.029706      -0.046957       0.000037       0.046920             15.661978      27.417393       2.126722       0.502784      11.273608      -3.551725       8.294934           0.000000
          158              C      13.356642       2.156797       3.758392      -0.127275      35.836730 0.43721354E+03  0.10343713E+05                                 9.542776                            7.030215       0.056395       1.987459                    0.999293      29.973375      87.827857       0.610729       0.423911      -1.054314       0.021580       0.001022      -0.011319       0.024389       0.007648      -0.011471      -0.017016      -0.029974       0.006973      -0.021649      -0.008065       0.029714             11.635284      18.253359      -0.384117       1.867907       9.407755      -3.164541       7.244737           0.000000
          159              C      14.734269       2.236409       3.784006      -0.127372      36.455139 0.44705969E+03  0.10608067E+05                                 9.620797                            7.094058       0.012512       1.968984                    0.999639      29.902792      87.008333       0.611477       0.422139      -1.058169      -0.025543       0.014230      -0.018822       0.034774      -0.008715       0.010619      -0.018031      -0.024449       0.007937      -0.018807      -0.010677       0.029484             11.680426      18.038198       1.075271       0.755712       9.543318      -3.396465       7.459762           0.000000
          160              C      13.235967       6.152609       1.106514      -0.237682      25.014766 0.37143656E+03  0.83979325E+04                                 7.304053                            6.284792       0.353137       2.095536                    0.998656      29.183042      82.351201       0.679344       0.398776      -1.075473      -0.062884      -0.080262       0.043196       0.110735       0.029820      -0.023187      -0.036108      -0.059785      -0.052238      -0.042752      -0.028432       0.071184              7.881144       6.364265       0.163064      -0.506645       9.641601      -2.052640       7.637568          -0.000001
          161              C       3.449287       6.728689       2.682614       0.644002      25.096203 0.22977090E+03  0.46471233E+04                                 7.951735                            5.370023      -0.014317       2.063571                    0.999461      21.359300      58.637119       0.643470       0.470640      -1.022965       0.011351      -0.069293      -0.008310       0.070707      -0.004563      -0.067315      -0.000302       0.101432       0.192798      -0.083161      -0.029378       0.112539             11.188299       7.311674      -0.338952       2.223265      20.277608      -0.547703       5.975615           0.000001
          162              C       3.497397       8.226443       2.745795      -0.018217      42.359357 0.42514084E+03  0.98647569E+04                                10.522783                            6.804575      -0.060987       1.980806                    0.999338      27.214176      75.835725       0.646327       0.408414      -1.077464      -0.016753       0.058861      -0.007104       0.061610      -0.005612       0.002009       0.004384       0.006847      -0.014070      -0.009276       0.000344       0.008932             15.804608       9.084432      -0.687529       2.828209      30.706385      -0.844616       7.623007           0.000000
          163              C       2.557484       8.980867       2.067884      -0.256890      43.093628 0.50517732E+03  0.12379136E+05                                10.732720                            7.553983      -0.089862       1.915301                    0.999460      32.138438      95.536318       0.590093       0.423584      -1.055548       0.015731      -0.023377       0.027046       0.039057       0.007887       0.005103       0.010676       0.056692       0.030290      -0.036596       0.009483       0.027113             14.531567       9.499456      -2.304013       3.265419      26.038836      -2.072950       8.056408          -0.000000
          164              C       2.605503      10.357022       2.124234       0.204636      34.018155 0.37441401E+03  0.84821892E+04                                 9.284843                            6.588971      -0.001795       2.013079                    0.999754      25.861627      73.052223       0.621779       0.434825      -1.052451      -0.056199       0.015019      -0.021530       0.062028      -0.017946       0.027145      -0.009125       0.025855       0.007502      -0.025138      -0.016415       0.041553             12.048015       9.300943      -0.495169       3.822811      18.819046      -0.274690       8.024056           0.000000
          165              C       3.600834      10.985857       2.865326      -0.003754      44.317366 0.46294813E+03  0.11042280E+05                                11.058268                            7.261011      -0.440004       1.859037                    0.998281      28.145792      81.165790       0.601294       0.427064      -1.058843       0.016239       0.037006       0.026191       0.048157      -0.000351      -0.030200      -0.011484      -0.058406      -0.044169      -0.049426       0.009637       0.039788             15.795293       9.608278       0.036164       3.017792      29.199741       1.423690       8.577861           0.000000
          166              C       4.512825      10.222688       3.538114      -0.128073      36.435143 0.42544595E+03  0.99783409E+04                                 9.616866                            6.915179       0.041079       1.981540                    0.999492      29.700574      86.127581       0.619581       0.421496      -1.057784      -0.011609      -0.024142       0.004084       0.027098       0.012855       0.016705       0.007659       0.021625       0.002717      -0.017252      -0.011306       0.028558             12.318889       8.387071      -1.476876       2.526515      21.649130      -0.520335       6.920466          -0.000001
          167              C       4.472801       8.845998       3.468103      -0.131195      36.375695 0.42490459E+03  0.99518544E+04                                 9.568387                            6.883122      -0.020638       1.955855                    0.999711      29.784263      86.010377       0.625436       0.418129      -1.061038      -0.014693       0.030649      -0.005180       0.034381      -0.017869       0.020754      -0.004030       0.034530       0.001579      -0.026168      -0.010388       0.036556             12.262427       8.382132       0.004445       2.531151      21.613767       0.225636       6.791382          -0.000001
          168              C       0.894497      10.579671       0.478123      -0.243256      25.731229 0.37528455E+03  0.85167516E+04                                 7.428667                            6.271768       0.345949       2.095475                    0.998259      29.276136      83.084604       0.686661       0.393053      -1.078109       0.053530       0.054882       0.074245       0.106723       0.029818       0.045224       0.020690       0.020118       0.086619      -0.048166      -0.024382       0.072548              8.065185       8.552113      -0.387229       2.091948       7.558528      -0.526618       8.084913          -0.000000
          169              C       3.895386      16.730078       3.230749       0.619164      24.789633 0.24292707E+03  0.49716323E+04                                 7.775592                            5.481739       0.026443       2.066787                    0.999366      21.720640      59.572848       0.645195       0.463866      -1.028836       0.004083       0.060335       0.011859       0.061625      -0.007994       0.067010      -0.012686       0.117492       0.179300      -0.089766      -0.024413       0.114179              9.794167       7.396038       0.740850      -2.938508      15.182423       0.672006       6.804039           0.000001
          170              C       3.839251      15.242682       3.126586      -0.009087      39.330261 0.42023570E+03  0.97220116E+04                                 9.960752                            6.758765      -0.058428       1.983801                    0.999253      27.053303      75.258304       0.649486       0.407636      -1.078053      -0.007489      -0.052378       0.000241       0.052912       0.010083      -0.003311      -0.000152       0.020126      -0.023492      -0.010811      -0.007719       0.018530             13.042758       7.395005       1.761505      -3.325829      21.965962       0.428631       9.767307          -0.000000
          171              C       3.184285      14.530116       4.087956      -0.259765      40.353200 0.50394103E+03  0.12359419E+05                                10.304429                            7.571366      -0.108571       1.912572                    0.999466      32.186719      96.181134       0.585447       0.426580      -1.052143       0.000750       0.016442      -0.024276       0.029330      -0.009973      -0.004676       0.012793       0.048603       0.031819      -0.034631       0.009539       0.025091             12.542883       7.973121       2.376944      -3.903639      18.908988      -1.007085      10.746540          -0.000000
          172              C       3.095605      13.146122       4.005992       0.219352      32.494102 0.35959824E+03  0.80668735E+04                                 9.019189                            6.467504       0.051700       2.036110                    0.999718      25.472048      71.661272       0.625938       0.436201      -1.051340      -0.039217      -0.013891       0.042750       0.059653       0.005577      -0.014060      -0.016742       0.003875       0.035268      -0.017981      -0.010348       0.028329             11.101687       7.041306       0.061552      -4.047867      15.035799       1.925764      11.227956          -0.000000
          173              C       3.671736      12.479219       2.947290      -0.013638      44.868193 0.45879349E+03  0.10912430E+05                                11.094736                            7.204231      -0.424715       1.862667                    0.998315      28.116682      80.819745       0.607033       0.424218      -1.061209       0.004972      -0.036213      -0.032310       0.048786       0.000154       0.018466      -0.014030      -0.052819      -0.107773      -0.046958       0.000037       0.046920             15.661985       8.101610       1.372643      -3.335859      27.337624       2.243099      11.546721           0.000000
          174              C       4.380487      13.189237       2.008119      -0.127275      35.836748 0.43721346E+03  0.10343711E+05                                 9.542779                            7.030214       0.056395       1.987459                    0.999293      29.973376      87.827862       0.610729       0.423911      -1.054314      -0.010382       0.022021       0.001464       0.024389      -0.011825      -0.016172       0.008757       0.015288       0.045412      -0.021649      -0.008065       0.029714             11.635291       7.169927       2.303063      -3.086359      18.084096      -0.331518       9.651849           0.000000
          175              C       4.465259      14.564552       2.086668      -0.127372      36.455167 0.44705974E+03  0.10608068E+05                                 9.620801                            7.094058       0.012512       1.968984                    0.999639      29.902791      87.008329       0.611477       0.422139      -1.058169      -0.019276      -0.024778       0.014956       0.034774       0.009634      -0.018009      -0.008398       0.016418       0.036896      -0.018807      -0.010677       0.029484             11.680434       7.280241       1.235546      -3.259341      17.955399       1.178561       9.805663           0.000000
          176              C       1.884109      13.170180       6.104612      -0.237682      25.014781 0.37143677E+03  0.83979387E+04                                 7.304056                            6.284794       0.353136       2.095536                    0.998656      29.183045      82.351219       0.679344       0.398776      -1.075473       0.037430      -0.064461      -0.081891       0.110735      -0.021972      -0.032530       0.032055      -0.002547       0.124008      -0.042752      -0.028432       0.071184              7.881149       7.437643      -0.543618      -1.958951       6.406785       0.262734       9.799018          -0.000001
          177              O      14.853508      13.582445      11.135155      -0.596375      35.615625 0.45700992E+03  0.10537039E+05                                 8.536598                            6.489883       0.633845       2.252909                    0.998837      27.168385      69.680112       0.768659       0.345605      -1.151176       0.042937       0.017322      -0.026760       0.053476      -0.034252      -0.029029      -0.035593       0.020586      -0.097555      -0.072374       0.020274       0.052101             11.153081       7.303550       2.489781      -4.359097       8.287942      -4.586620      17.867752           0.000000
          178              O      16.121348      15.328415      10.947320      -0.541929      34.150099 0.46093542E+03  0.10636569E+05                                 8.304501                            6.544777       0.559529       2.251907                    0.997689      26.342443      67.306304       0.761665       0.348482      -1.150275      -0.000722      -0.024558      -0.006827       0.025499      -0.008145       0.030394       0.042723       0.009309      -0.086282      -0.066918       0.023515       0.043404             10.340939       7.239729       2.752842       3.024713       8.188155       3.766368      15.594933          -0.000000
          179              O      16.504318      16.108250       5.942392      -0.166228      25.147129 0.33067640E+03  0.70234767E+04                                 6.836516                            5.599620       0.571350       2.314574                    0.999546      22.222693      54.493239       0.810983       0.355586      -1.144363       0.078447       0.028327       0.186386       0.204196       0.166279       0.000051      -0.022902       0.026551      -0.176815      -0.140840      -0.056378       0.197218              7.645474       8.006532       3.782033      -0.413633       8.035233      -1.204511       6.894656          -0.000000
          180              O      14.383016      15.508409      16.985337      -0.548298      34.338296 0.46853329E+03  0.10849317E+05                                 8.270278                            6.574988       0.564755       2.245698                    0.998078      26.564179      67.849916       0.764475       0.346004      -1.153058       0.004057      -0.017948       0.022340       0.028943       0.004447       0.032447      -0.052566       0.010912      -0.058690      -0.070968       0.016114       0.054854              9.813410       8.132948      -3.204310       3.655041       8.064560      -3.052502      13.242724          -0.000000
          181              O      15.784182      13.769893      17.014366      -0.552095      34.871740 0.47168307E+03  0.10955989E+05                                 8.415987                            6.631696       0.506159       2.221491                    0.998011      26.820529      68.926893       0.754179       0.349647      -1.148423      -0.014888       0.000268       0.025710       0.029710       0.019537      -0.037369       0.038287       0.005903      -0.127833      -0.078377       0.036495       0.041882             10.175798       7.280994      -3.295071      -2.760574       9.807112       4.645300      13.439288          -0.000000
          182              O      12.971022      15.556721       4.818802      -0.177181      23.858067 0.30621999E+03  0.63811831E+04                                 6.559575                            5.346028       0.471016       2.273756                    0.999430      22.250594      54.068793       0.839805       0.349994      -1.148746      -0.059301      -0.000202      -0.207374       0.215686      -0.144340       0.019713       0.000599       0.154128      -0.246830      -0.125183      -0.080537       0.205720              7.348458       9.870157      -3.902721       0.421391       6.316986      -0.052561       5.858232          -0.000000
          183              O      12.253032      14.366568      13.136443      -0.596375      35.615622 0.45700975E+03  0.10537034E+05                                 8.536597                            6.489882       0.633845       2.252910                    0.998837      27.168383      69.680100       0.768659       0.345604      -1.151176      -0.024292       0.043962       0.018355       0.053476      -0.027732      -0.035299      -0.031679      -0.066527       0.026070      -0.072374       0.020274       0.052101             11.153082      17.131178      -4.658800      -4.834725       7.666890       2.857603       8.661180           0.000000
          184              O      12.185359      15.638218      14.888424      -0.541929      34.150116 0.46093575E+03  0.10636578E+05                                 8.304504                            6.544780       0.559529       2.251907                    0.997689      26.342444      67.306309       0.761664       0.348482      -1.150275      -0.007805      -0.000405      -0.024272       0.025499       0.031759       0.043680      -0.011116      -0.039359       0.018980      -0.066918       0.023515       0.043404             10.340945      16.118404       2.768321       3.569612       6.999395       2.489144       7.905035          -0.000000
          185              O       7.234482      16.223235      15.863454      -0.166228      25.147128 0.33067626E+03  0.70234729E+04                                 6.836516                            5.599618       0.571350       2.314574                    0.999546      22.222694      54.493241       0.810984       0.355586      -1.144363       0.190390       0.070754       0.021014       0.204196       0.010738      -0.013114       0.166822      -0.101949       0.053607      -0.140840      -0.056378       0.197218              7.645473       6.782635      -0.215495      -1.000763       8.026125       3.839249       8.127659          -0.000000
          186              O      18.150015      13.655406      14.832074      -0.548298      34.338290 0.46853309E+03  0.10849311E+05                                 8.270277                            6.574987       0.564755       2.245698                    0.998078      26.564179      67.849914       0.764475       0.346004      -1.153058       0.021768       0.003173      -0.018808       0.028943       0.034069      -0.051299       0.005267      -0.033441       0.025197      -0.070968       0.016114       0.054854              9.813408      13.275031       3.317368      -3.379059       7.854066      -3.209933       8.311129          -0.000000
          187              O      18.168089      15.056998      13.093753      -0.552095      34.871730 0.47168301E+03  0.10955987E+05                                 8.415985                            6.631695       0.506159       2.221491                    0.998011      26.820528      68.926886       0.754179       0.349647      -1.148423       0.025073      -0.015922      -0.000738       0.029710      -0.033860       0.041373       0.019316      -0.069521       0.045801      -0.078377       0.036495       0.041882             10.175794      13.551180      -3.142848       4.355723       7.526703      -3.364679       9.449500          -0.000000
          188              O       5.947275      12.739456      15.356302      -0.177181      23.858068 0.30621991E+03  0.63811811E+04                                 6.559574                            5.346027       0.471016       2.273756                    0.999430      22.250594      54.068792       0.839805       0.349994      -1.148746      -0.209466      -0.050815       0.007910       0.215686       0.022155      -0.003497      -0.144978      -0.197410      -0.108130      -0.125183      -0.080537       0.205720              7.348458       5.883313       0.430844      -0.193879       9.841669      -3.911570       6.320394          -0.000000
          189              O      14.175907      11.685584      13.841675      -0.596375      35.615612 0.45700969E+03  0.10537032E+05                                 8.536595                            6.489881       0.633845       2.252909                    0.998837      27.168384      69.680104       0.768659       0.345604      -1.151176       0.019055      -0.025089       0.043210       0.053476      -0.038020      -0.031838      -0.025055       0.037792       0.094092      -0.072374       0.020274       0.052101             11.153078       8.488869      -4.661130       2.625835      17.525359      -4.576797       7.445005           0.000000
          190              O      15.972046      11.544669      15.043814      -0.541929      34.150107 0.46093554E+03  0.10636572E+05                                 8.304502                            6.544778       0.559529       2.251907                    0.997689      26.342444      67.306310       0.761664       0.348482      -1.150275      -0.024567      -0.006811       0.000545       0.025499       0.043589      -0.009452       0.030436       0.035527       0.052109      -0.066918       0.023515       0.043404             10.340942       8.410548       3.989240       2.551030      15.806100       2.524792       6.806178          -0.000000
          191              O      16.766827       6.557299      15.590241      -0.166228      25.147121 0.33067642E+03  0.70234770E+04                                 6.836515                            5.599620       0.571350       2.314574                    0.999546      22.222693      54.493238       0.810983       0.355586      -1.144363       0.031497       0.189265       0.069878       0.204196      -0.016338       0.167575       0.004424       0.088492       0.086882      -0.140840      -0.056378       0.197218              7.645471       8.342880      -1.071999       3.813181       6.867408      -0.331696       7.726126          -0.000000
          192              O      16.081119      17.509830      13.064724      -0.548298      34.338299 0.46853316E+03  0.10849313E+05                                 8.270278                            6.574987       0.564755       2.245698                    0.998078      26.564178      67.849912       0.764475       0.346004      -1.153058      -0.017768       0.022511       0.003907       0.028943      -0.050971       0.006875       0.035800       0.021515       0.036309      -0.070968       0.016114       0.054854              9.813412       7.803978      -3.023773      -3.074971      13.530535       3.575175       8.105723          -0.000000
          193              O      14.401090      17.596374      14.533247      -0.552095      34.871740 0.47168309E+03  0.10955990E+05                                 8.415987                            6.631696       0.506159       2.221491                    0.998011      26.820529      68.926890       0.754179       0.349647      -1.148423      -0.000338       0.025108      -0.015881       0.029710       0.037477       0.018261      -0.036227       0.065505       0.076796      -0.078377       0.036495       0.041882             10.175798       9.534843       4.393094      -3.561492      13.199852      -3.168472       7.792699          -0.000000
          194              O      16.071906       5.297340      12.128968      -0.177181      23.858067 0.30621995E+03  0.63811823E+04                                 6.559574                            5.346027       0.471016       2.273756                    0.999430      22.250595      54.068795       0.839805       0.349994      -1.148746      -0.002616      -0.209533      -0.051086       0.215686      -0.003983      -0.137541       0.027898       0.033001       0.383482      -0.125183      -0.080537       0.205720              7.348458       6.005361      -0.181850      -3.740995       5.897931       0.590898      10.142082          -0.000000
          195              O      15.131349      14.527358      13.969744      -1.033032      58.222053 0.12663526E+04  0.37437905E+05                                11.297767                           10.375704       0.013811       1.923837                    0.998655      37.285065     106.111923       0.649886       0.318795      -1.181958      -0.005289      -0.005078      -0.004883       0.008810      -0.013794      -0.013265      -0.012735      -0.001124       0.003118      -0.026572       0.013286       0.013286             13.014251      12.972564      -0.531548      -0.511143      13.015882      -0.490746      13.054308           0.000000
          196              O       3.642212       4.174991       5.940684      -0.596375      35.615621 0.45700986E+03  0.10537037E+05                                 8.536597                            6.489883       0.633845       2.252909                    0.998837      27.168384      69.680107       0.768659       0.345605      -1.151176      -0.042937      -0.017322       0.026760       0.053476      -0.034252      -0.029029      -0.035593       0.020586      -0.097555      -0.072374       0.020274       0.052101             11.153080       7.303550       2.489781      -4.359097       8.287941      -4.586619      17.867749           0.000000
          197              O       2.374372       2.429021       6.128519      -0.541929      34.150102 0.46093547E+03  0.10636570E+05                                 8.304501                            6.544777       0.559529       2.251907                    0.997689      26.342444      67.306308       0.761664       0.348482      -1.150275       0.000722       0.024558       0.006827       0.025499      -0.008145       0.030394       0.042723       0.009309      -0.086282      -0.066918       0.023515       0.043404             10.340940       7.239729       2.752842       3.024714       8.188155       3.766368      15.594935           0.000000
          198              O       1.991402       1.649186      11.133447      -0.166228      25.147128 0.33067639E+03  0.70234764E+04                                 6.836516                            5.599620       0.571350       2.314574                    0.999546      22.222693      54.493238       0.810983       0.355586      -1.144363      -0.078447      -0.028327      -0.186386       0.204196       0.166279       0.000051      -0.022902       0.026551      -0.176815      -0.140840      -0.056378       0.197218              7.645473       8.006532       3.782033      -0.413633       8.035233      -1.204511       6.894656          -0.000000
          199              O       4.112704       2.249027       0.090502      -0.548298      34.338293 0.46853325E+03  0.10849316E+05                                 8.270277                            6.574988       0.564755       2.245698                    0.998078      26.564179      67.849913       0.764475       0.346004      -1.153058      -0.004057       0.017948      -0.022340       0.028943       0.004447       0.032447      -0.052566       0.010912      -0.058690      -0.070968       0.016114       0.054854              9.813409       8.132947      -3.204310       3.655041       8.064559      -3.052501      13.242722          -0.000000
          200              O       2.711538       3.987543       0.061473      -0.552095      34.871739 0.47168306E+03  0.10955989E+05                                 8.415987                            6.631696       0.506159       2.221491                    0.998011      26.820529      68.926892       0.754179       0.349647      -1.148423       0.014888      -0.000268      -0.025710       0.029710       0.019537      -0.037369       0.038287       0.005903      -0.127833      -0.078377       0.036495       0.041882             10.175798       7.280994      -3.295071      -2.760574       9.807112       4.645299      13.439288          -0.000000
          201              O       5.524698       2.200715      12.257037      -0.177181      23.858071 0.30622003E+03  0.63811843E+04                                 6.559575                            5.346028       0.471016       2.273756                    0.999430      22.250595      54.068797       0.839805       0.349994      -1.148746       0.059301       0.000202       0.207374       0.215686      -0.144340       0.019713       0.000599       0.154128      -0.246830      -0.125182      -0.080537       0.205720              7.348459       9.870159      -3.902721       0.421392       6.316987      -0.052561       5.858232          -0.000000
          202              O       6.242688       3.390868       3.939396      -0.596375      35.615637 0.45700995E+03  0.10537040E+05                                 8.536600                            6.489884       0.633845       2.252909                    0.998837      27.168386      69.680116       0.768659       0.345605      -1.151176       0.024292      -0.043962      -0.018355       0.053476      -0.027732      -0.035299      -0.031679      -0.066527       0.026070      -0.072374       0.020274       0.052101             11.153087      17.131186      -4.658803      -4.834728       7.666893       2.857604       8.661183           0.000000
          203              O       6.310361       2.119218       2.187415      -0.541929      34.150115 0.46093573E+03  0.10636578E+05                                 8.304504                            6.544780       0.559529       2.251907                    0.997689      26.342443      67.306307       0.761664       0.348482      -1.150275       0.007805       0.000405       0.024272       0.025499       0.031759       0.043680      -0.011116      -0.039359       0.018980      -0.066918       0.023515       0.043404             10.340945      16.118404       2.768322       3.569612       6.999395       2.489144       7.905035          -0.000000
          204              O      11.261238       1.534201       1.212385      -0.166228      25.147128 0.33067626E+03  0.70234730E+04                                 6.836516                            5.599618       0.571350       2.314574                    0.999546      22.222694      54.493241       0.810984       0.355586      -1.144363      -0.190390      -0.070754      -0.021014       0.204196       0.010738      -0.013114       0.166822      -0.101949       0.053607      -0.140840      -0.056378       0.197218              7.645473       6.782635      -0.215495      -1.000763       8.026125       3.839249       8.127659          -0.000000
          205              O       0.345705       4.102030       2.243765      -0.548298      34.338292 0.46853311E+03  0.10849312E+05                                 8.270277                            6.574987       0.564755       2.245698                    0.998078      26.564179      67.849916       0.764475       0.346004      -1.153058      -0.021768      -0.003173       0.018808       0.028943       0.034069      -0.051299       0.005267      -0.033441       0.025197      -0.070968       0.016114       0.054854              9.813409      13.275032       3.317369      -3.379060       7.854066      -3.209933       8.311129          -0.000000
          206              O       0.327631       2.700438       3.982086      -0.552095      34.871734 0.47168307E+03  0.10955989E+05                                 8.415986                            6.631696       0.506159       2.221491                    0.998011      26.820529      68.926891       0.754179       0.349647      -1.148423      -0.025073       0.015922       0.000738       0.029710      -0.033860       0.041373       0.019316      -0.069521       0.045801      -0.078377       0.036495       0.041882             10.175796      13.551182      -3.142849       4.355723       7.526704      -3.364679       9.449501          -0.000000
          207              O      12.548445       5.017980       1.719537      -0.177181      23.858070 0.30621995E+03  0.63811821E+04                                 6.559575                            5.346027       0.471016       2.273756                    0.999430      22.250595      54.068796       0.839805       0.349994      -1.148746       0.209466       0.050815      -0.007910       0.215686       0.022155      -0.003497      -0.144978      -0.197410      -0.108130      -0.125183      -0.080537       0.205720              7.348459       5.883313       0.430844      -0.193879       9.841669      -3.911570       6.320394          -0.000000
          208              O       4.319813       6.071852       3.234164      -0.596375      35.615618 0.45700978E+03  0.10537035E+05                                 8.536597                            6.489882       0.633845       2.252909                    0.998837      27.168385      69.680110       0.768659       0.345605      -1.151176      -0.019055       0.025089      -0.043210       0.053476      -0.038020      -0.031838      -0.025055       0.037792       0.094092      -0.072374       0.020274       0.052101             11.153080       8.488871      -4.661131       2.625836      17.525363      -4.576798       7.445006           0.000000
          209              O       2.523674       6.212767       2.032025      -0.541929      34.150110 0.46093558E+03  0.10636573E+05                                 8.304503                            6.544778       0.559529       2.251907                    0.997689      26.342445      67.306313       0.761664       0.348482      -1.150275       0.024567       0.006811      -0.000545       0.025499       0.043589      -0.009452       0.030436       0.035527       0.052109      -0.066918       0.023515       0.043404             10.340942       8.410548       3.989240       2.551030      15.806101       2.524792       6.806178          -0.000000
          210              O       1.728893      11.200137       1.485598      -0.166227      25.147121 0.33067642E+03  0.70234771E+04                                 6.836514                            5.599620       0.571350       2.314574                    0.999546      22.222693      54.493238       0.810983       0.355586      -1.144363      -0.031497      -0.189265      -0.069878       0.204196      -0.016338       0.167575       0.004424       0.088492       0.086882      -0.140840      -0.056378       0.197218              7.645471       8.342879      -1.071999       3.813181       6.867408      -0.331696       7.726126          -0.000000
          211              O       2.414601       0.247606       4.011115      -0.548298      34.338295 0.46853311E+03  0.10849312E+05                                 8.270277                            6.574987       0.564755       2.245698                    0.998078      26.564178      67.849909       0.764475       0.346004      -1.153058       0.017768      -0.022511      -0.003907       0.028943      -0.050972       0.006875       0.035800       0.021515       0.036309      -0.070968       0.016114       0.054854              9.813411       7.803977      -3.023773      -3.074970      13.530533       3.575175       8.105722          -0.000000
          212              O       4.094630       0.161062       2.542592      -0.552095      34.871740 0.47168311E+03  0.10955990E+05                                 8.415987                            6.631696       0.506159       2.221491                    0.998011      26.820529      68.926891       0.754179       0.349647      -1.148423       0.000338      -0.025108       0.015881       0.029710       0.037477       0.018261      -0.036227       0.065505       0.076797      -0.078377       0.036495       0.041882             10.175798       9.534843       4.393094      -3.561492      13.199853      -3.168472       7.792699          -0.000000
          213              O       2.423814      12.460096       4.946871      -0.177181      23.858070 0.30621999E+03  0.63811833E+04                                 6.559575                            5.346028       0.471016       2.273756                    0.999430      22.250595      54.068797       0.839805       0.349994      -1.148746       0.002616       0.209533       0.051086       0.215686      -0.003983      -0.137541       0.027898       0.033001       0.383482      -0.125182      -0.080537       0.205720              7.348459       6.005362      -0.181850      -3.740996       5.897931       0.590898      10.142084          -0.000000
          214              O       3.364371       3.230078       3.106095      -1.033032      58.222056 0.12663527E+04  0.37437908E+05                                11.297767                           10.375704       0.013811       1.923837                    0.998655      37.285066     106.111925       0.649886       0.318795      -1.181958       0.005289       0.005078       0.004883       0.008810      -0.013794      -0.013265      -0.012735      -0.001124       0.003118      -0.026572       0.013286       0.013286             13.014251      12.972564      -0.531548      -0.511143      13.015882      -0.490746      13.054308           0.000000

******************************************************
Auxiliary information for the entire system
The total spin magnetic moment of the unit cell is   -0.000026
The total net atomic charge of the unit cell is   -0.000011
Accuracy of reproducing the electrostatic potential in the unit cell:
  The inner radius (bohr) =    5.0000
  The outer radius (bohr) =   12.0000
  Valid grid points have density less than (e/(bohr^3)) =    0.0001
  The number of valid grid points were=       467925
  The rms potential error without charges in kcal/mol is=      3.33802
  The rms potential error with partial charges in kcal/mol is=      0.72117
  The RRMSE value at monopole order=      0.21605
  The rms potential error with partial charges and cloud penetration in kcal/mol is=      0.72675
  The RRMSE value at monopole order with cloud penetration is=      0.21772
  The rms potential error with partial charges and atomic dipoles in kcal/mol is=      0.40940
  The RRMSE value at dipole order=      0.12265
  The rms potential error with partial charges, atomic dipoles and cloud penetration in kcal/mol is=      0.40035
  The RRMSE value at dipole order with cloud penetration=      0.11994

******************************************************
The electron densities and ab initio electrostatic potential were computed in VASP using the PBE functional and
projector augmented wave method. See the main text of the journal article for a description of computational details.
The atomic charges, dipoles, and quadrupoles were computed with the DDEC6 method as described in
(a) T. A. Manz and N. Gabaldon Limas, RSC Adv. 6 (2016) 47771-47801 DOI: 10.1039/c6ra04656h
(b) N. Gabaldon Limas and T. A. Manz, RSC Adv. 8 (2018) 2678-2707 DOI: 10.1039/c7ra11829e.
For each atom in the material, the electron cloud parameters were fit to the spherically averaged atom-in-material
electron density using radial positions for which this density was between 10^-4 and 10^-2 electrons per cubic bohr.
The polarizabilities, dispersion coefficients, and quantum Drude oscillator (QDO) parameters were fit using the MCLF method.
The magnetic structure of the system was optimized in VASP from the default ferromagnetic initial guess using spin polarization.
The atomic spin moments (ASMs) were computed on this optimized magnetic structure using the DDEC6 partition as inputs
to the method of T. A. Manz and D. S. Sholl, J. Chem. Theory Comput. 7 (2011) 4146-4164 DOI: 10.1021/ct200539n.
The RMSE and RRMSE were computed using a uniform grid with Ewald summation.
