# Supplementary material for: A collection of forcefield precursors for metal–organic frameworks
Source: RSC Adv. 2019 Nov 13;9(63):36492–507. doi: 10.1039/c9ra07327b (PMC9075174; doi:10.1039/c9ra07327b)
Supplement: RA-009-C9RA07327B-s4016 [file RA-009-C9RA07327B-s4016.xyz]

  105
jmolscript: load "" {1 1 1} spacegroup "x,y,z" unitcell [{      9.103000     0.000000     0.000000 }, {     -3.034440    15.152855     0.000000 }, {      3.034335     7.576466    13.122760 }]
Fe     3.034280     7.576428     0.000000     0.514300
Fe     6.068667     3.788233     6.561380     0.514290
Fe    -0.000053    11.364660     6.561380     0.515424
Ag     3.034270    14.494566     9.128586     0.162999
Ag    -0.000073    15.811198     9.128586     0.162322
Ag     6.068593    15.152878     7.988349     0.162982
Ag     6.068625     8.234755     3.994174     0.162999
Ag    -0.000032     6.918123     3.994174     0.162322
Ag     3.034302     7.576443     5.134411     0.162982
H      3.057940     9.803903     1.950042     0.100777
H      3.104350    12.081377     2.026154     0.131503
H      6.092319     4.363275     3.657313     0.100550
H      6.138744     3.290447     1.646906     0.131128
H      9.126639     8.562143     7.515405     0.100973
H      9.173081     7.357496     9.449699     0.131541
H      3.010636     5.348964     1.950042     0.100555
H      2.964227     3.071490     2.026154     0.131130
H     -0.023728    10.789601     3.657313     0.101006
H     -0.070170    11.862417     1.646906     0.131533
H      6.044984     6.590756     7.515405     0.100776
H      5.998558     7.795414     9.449699     0.131504
H      6.044955    12.925418    11.172718     0.100778
H      5.998545    10.647944    11.096606     0.131505
H      3.010576    18.366046     9.465447     0.100550
H      2.964151    19.438874    11.475854     0.131128
H     -0.023744    14.167178     5.607355     0.100973
H     -0.070186    15.371825     3.673061     0.131541
H      6.092259    17.380357    11.172718     0.100555
H      6.138668    19.657831    11.096606     0.131129
H      9.126623    11.939720     9.465447     0.101007
H      9.173065    10.866904    11.475854     0.131535
H      3.057911    16.138565     5.607355     0.100777
H      3.104337    14.933907     3.673061     0.131505
C      3.087063    10.276670     1.149554     0.082133
C      3.101619    11.644973     1.204669    -0.156238
C      4.038637    15.116520    10.802656    -0.057139
C      6.121455     3.433648     3.648127     0.082405
C      6.136019     2.797224     2.435584    -0.155293
C      1.004278    16.950006     7.752927    -0.055990
C      9.155769     9.019004     8.325079     0.079707
C      9.170344     8.287124     9.482506    -0.155873
C      7.072969    13.392116     7.689937    -0.056878
C      2.981506     4.876192     1.149554     0.082394
C      2.966951     3.507889     1.204669    -0.155292
C      8.098574    15.189254    10.802656    -0.055998
C     -0.052865    11.719229     3.648127     0.079636
C     -0.067439    12.355645     2.435584    -0.155825
C      2.029907    13.355749     7.752927    -0.056882
C      6.015861     6.133900     8.325079     0.082136
C      6.001296     6.865786     9.482506    -0.156239
C      5.064216    16.913639     7.689937    -0.057114
C      6.015832    12.452651    11.973206     0.082134
C      6.001276    11.084348    11.918091    -0.156237
C      5.064258     7.612801     2.320104    -0.057139
C      2.981440    19.295673     9.474633     0.082405
C      2.966876    19.932097    10.687176    -0.155293
C      8.098617     5.779315     5.369833    -0.055991
C     -0.052874    13.710317     4.797681     0.079707
C     -0.067449    14.442197     3.640254    -0.155874
C      2.029926     9.337205     5.432823    -0.056878
C      6.121389    17.853129    11.973206     0.082394
C      6.135944    19.221432    11.918091    -0.155293
C      1.004321     7.540067     2.320104    -0.055998
C      9.155760    11.010092     9.474633     0.079636
C      9.170334    10.373676    10.687176    -0.155825
C      7.072988     9.373572     5.369833    -0.056882
C      3.087034    16.595421     4.797681     0.082137
C      3.101599    15.863535     3.640254    -0.156239
C      4.038679     5.815682     5.432823    -0.057114
C      3.116173    12.395035     0.000000     0.037451
C      3.152575    13.854255     0.000000     0.371782
C      6.150594     1.378917     2.388342     0.037447
C      6.187006     0.649303     1.124621     0.371808
C      9.184909     8.955369    10.734418     0.039170
C      9.221331     8.225763    11.998139     0.371676
C      2.952387     2.757820     0.000000     0.037452
C      2.915985     1.298600     0.000000     0.371783
C     -0.082014    13.773952     2.388342     0.039170
C     -0.118436    14.503558     1.124621     0.371676
C      5.986741     6.197549    10.734418     0.037447
C      5.950329     6.927163    11.998139     0.371809
N      4.724096    15.193802    11.721249    -0.256694
N      1.689726    17.706890     7.226704    -0.258277
N      7.758429    12.557950     7.297567    -0.257582
N      7.413123    15.111977    11.721249    -0.258267
N      1.344455    12.598862     7.226704    -0.257580
N      4.378752    17.747803     7.297567    -0.256703
N      4.378799     7.535519     1.401511    -0.256695
N      7.413169     5.022431     5.896056    -0.258277
N      1.344466    10.171371     5.825193    -0.257583
N      1.689772     7.617344     1.401511    -0.258267
N      7.758440    10.130459     5.896056    -0.257580
N      4.724143     4.981518     5.825193    -0.256703
N      3.113462     9.576604     0.000000    -0.112349
N      6.147863     2.788139     4.829176    -0.112358
N      9.182158    10.364577     8.293584    -0.109383
N      2.955098     5.576251     0.000000    -0.112348
N     -0.079263    12.364744     4.829176    -0.109383
N      5.989472     4.788327     8.293584    -0.112358
N      9.184929     6.897236    11.946305    -0.406336
N      3.116163    14.473632     1.176455    -0.404392
N      6.150584     1.358453     0.000000    -0.406353
N      5.986732     8.255689    11.946305    -0.404394
N      2.952406     0.679230     1.176455    -0.406337
N     -0.082024    13.794402     0.000000    -0.406350

The following XYZ coordinates are in angstroms. Other properties are in atomic units.
The sperically averaged electron density of each atom fit to a function of the form exp(a - br)
eigen_1, eigen_2 and eigen_3 are the three eigenvalues of traceless quadrupole moment tensor
  atom number  atomic symbol              X              Y              Z     net charge C6 coefficient C8 coefficient C10 coefficient fluctuating dipole atomic polarizability isotropic forcefield polarizability              a              b squared Pearson coefficient          <r^3>          <r^4>         wp_QDO          m_QDO          q_QDO       dipole_x       dipole_y       dipole_z         dipole            Qxy            Qxz            Qyz     Q(x^2-y^2)  Q(3z^2 - R^2)        eigen_1        eigen_2        eigen_3 static polarizability      alpha(xx)      alpha(xy)      alpha(xz)      alpha(yy)      alpha(yz)      alpha(zz) atomic spin moment
            1             Fe       3.034280       7.576428       0.000000       0.514300     145.143572 0.19260978E+04  0.62136100E+05                                22.654615                           14.779877       0.569897       1.965306                    0.993946      58.233878     163.478945       0.446422       0.425299      -1.119254      -0.000000       0.000000       0.000000       0.000000       0.000516      -0.000446      -0.000405       0.134412       0.120529      -0.087297       0.040149       0.047148             30.088562      24.608147      -0.222696      -0.008461      33.418687       0.003115      32.238851           0.000048
            2             Fe       6.068667       3.788233       6.561380       0.514290     145.145119 0.19261210E+04  0.62137083E+05                                22.654826                           14.779999       0.570011       1.965332                    0.993948      58.234427     163.481200       0.446419       0.425301      -1.119252      -0.000000       0.000000       0.000000       0.000000       0.000132      -0.000661      -0.055395       0.039156      -0.165194      -0.087287       0.040146       0.047141             30.088865      24.608357       0.118811       0.188214      32.536709       0.512463      33.121530           0.000042
            3             Fe      -0.000053      11.364660       6.561380       0.515424     145.058635 0.19249035E+04  0.62083533E+05                                22.642017                           14.771997       0.578999       1.968157                    0.994124      58.192756     163.307152       0.446723       0.425109      -1.119458       0.000000       0.000000      -0.000000       0.000000      -0.000084       0.000151       0.055683       0.039014      -0.167641      -0.088025       0.040578       0.047447             30.072228      24.594278       0.111450      -0.192771      32.517672      -0.507946      33.104735           0.000054
            4             Ag       3.034270      14.494566       9.128586       0.162999     308.693977 0.66677730E+04  0.28306683E+06                                35.939837                           27.232431       0.828304       1.876736                    0.999495      97.327222     278.766118       0.345919       0.417084      -1.165815      -0.000242       0.056097      -0.032327       0.064746      -0.024313      -0.042314      -0.122237      -0.063985      -0.217808      -0.157919       0.018989       0.138930             44.513184      57.229067      13.620444      23.593505      31.579486      11.387552      44.730999          -0.000003
            5             Ag      -0.000073      15.811198       9.128586       0.162322     308.875939 0.66730602E+04  0.28335020E+06                                35.955357                           27.244376       0.827776       1.876454                    0.999500      97.354485     278.882112       0.345818       0.417119      -1.165779      -0.000001      -0.056051      -0.032360       0.064722      -0.024935       0.043171       0.122468      -0.064526      -0.218348      -0.158745       0.019389       0.139356             44.534147      57.258976      13.628741     -23.605451      31.593602     -11.393834      44.749863          -0.000005
            6             Ag       6.068593      15.152878       7.988349       0.162982     308.699421 0.66679781E+04  0.28307786E+06                                35.940342                           27.232924       0.828264       1.876723                    0.999495      97.328135     278.770379       0.345914       0.417086      -1.165812       0.000250       0.000033       0.064737       0.064738       0.048811      -0.000100      -0.000114       0.147559       0.416858      -0.157941       0.018988       0.138953             44.513669      57.230175     -27.242837       0.001167      51.305010      -0.001077      25.005821          -0.000004
            7             Ag       6.068625       8.234755       3.994174       0.162999     308.693573 0.66677618E+04  0.28306622E+06                                35.939803                           27.232405       0.828307       1.876737                    0.999495      97.327163     278.765855       0.345919       0.417084      -1.165815       0.000241      -0.056095       0.032326       0.064744      -0.024314      -0.042314      -0.122238      -0.063986      -0.217809      -0.157920       0.018989       0.138931             44.513145      57.229009      13.620435      23.593488      31.579460      11.387547      44.730966          -0.000004
            8             Ag      -0.000032       6.918123       3.994174       0.162322     308.876170 0.66730668E+04  0.28335056E+06                                35.955376                           27.244391       0.827774       1.876454                    0.999500      97.354521     278.882267       0.345818       0.417119      -1.165779       0.000001       0.056053       0.032360       0.064723      -0.024935       0.043171       0.122467      -0.064527      -0.218349      -0.158744       0.019389       0.139355             44.534168      57.259009      13.628746     -23.605461      31.593614     -11.393835      44.749881          -0.000004
            9             Ag       3.034302       7.576443       5.134411       0.162982     308.699493 0.66679796E+04  0.28307795E+06                                35.940347                           27.232927       0.828263       1.876722                    0.999495      97.328144     278.770418       0.345914       0.417086      -1.165812      -0.000249      -0.000032      -0.064738       0.064738       0.048811      -0.000099      -0.000115       0.147559       0.416857      -0.157940       0.018988       0.138952             44.513676      57.230187     -27.242844       0.001168      51.305018      -0.001076      25.005824          -0.000004
           10              H       3.057940       9.803903       1.950042       0.100777       1.103991 0.79863001E+01  0.79341346E+02                                 1.841738                            1.708045      -1.270394       2.277905                    0.994075       3.799972      11.141087       0.450057       1.369886      -0.688430      -0.002657      -0.021598       0.041048       0.046460      -0.000177      -0.001580      -0.000129      -0.020086       0.040088      -0.016809       0.003362       0.013447              1.910479       1.449820      -0.019315      -0.027926       2.087768      -0.539612       2.193850           0.000004
           11              H       3.104350      12.081377       2.026154       0.131503       1.116726 0.84165643E+01  0.83346650E+02                                 1.752819                            1.680142      -1.143134       2.345795                    0.997179       3.416255       9.480079       0.491772       1.257734      -0.714877       0.002337       0.013706       0.037376       0.039878       0.000792       0.002799       0.000425      -0.004107       0.067446      -0.013641      -0.009066       0.022707              1.760702       1.423364      -0.030663      -0.031775       1.842558       0.340413       2.016183          -0.000004
           12              H       6.092319       4.363275       3.657313       0.100550       1.101666 0.79636785E+01  0.79027594E+02                                 1.836134                            1.703335      -1.254200       2.284509                    0.994302       3.791083      11.093665       0.451776       1.366210      -0.689179      -0.002521       0.046732      -0.001960       0.046840      -0.001307       0.000936      -0.004168      -0.027492       0.017332      -0.016721       0.003438       0.013284              1.904394       1.446143      -0.014505       0.030557       2.624830       0.222631       1.642209           0.000004
           13              H       6.138744       3.290447       1.646906       0.131128       1.119662 0.84420855E+01  0.83647244E+02                                 1.754276                            1.681357      -1.141357       2.345731                    0.997225       3.420188       9.487989       0.492269       1.255746      -0.715292       0.002430       0.025569      -0.030384       0.039785       0.002053      -0.002055      -0.013988      -0.027428      -0.001901      -0.013722      -0.008991       0.022712              1.762207       1.424272      -0.012218       0.042514       1.679354      -0.246024       2.182994          -0.000004
           14              H       9.126639       8.562143       7.515405       0.100973       1.099999 0.79497161E+01  0.78853282E+02                                 1.834215                            1.701816      -1.252603       2.285361                    0.994348       3.787758      11.080893       0.451994       1.366171      -0.689194      -0.002480      -0.025150      -0.039418       0.046823       0.001529       0.000604       0.004208      -0.027189       0.017939      -0.016676       0.003494       0.013182              1.902303       1.445084       0.033660      -0.002755       1.693441       0.313233       2.568386           0.000004
           15              H       9.173081       7.357496       9.449699       0.131541       1.116120 0.84088064E+01  0.83236574E+02                                 1.750791                            1.678225      -1.132866       2.349885                    0.997320       3.414973       9.469404       0.492639       1.256023      -0.715241       0.002344      -0.039117      -0.007023       0.039811      -0.002751      -0.000732       0.013294      -0.028407      -0.005295      -0.013636      -0.008977       0.022612              1.758672       1.421919       0.042764      -0.010629       2.264807      -0.094819       1.589290          -0.000004
           16              H       3.010636       5.348964       1.950042       0.100555       1.101638 0.79634253E+01  0.79024351E+02                                 1.836097                            1.703303      -1.254159       2.284532                    0.994303       3.790997      11.093315       0.451783       1.366202      -0.689181       0.002517       0.021666       0.041452       0.046840      -0.000158       0.001601       0.000116      -0.020071       0.039590      -0.016721       0.003437       0.013283              1.904354       1.446118      -0.019215       0.027833       2.080624       0.536787       2.186320           0.000004
           17              H       2.964227       3.071490       2.026154       0.131130       1.119672 0.84421741E+01  0.83648306E+02                                 1.754284                            1.681364      -1.141364       2.345733                    0.997225       3.420188       9.487986       0.492269       1.255742      -0.715293      -0.002431      -0.013528       0.037334       0.039784       0.000754      -0.002806      -0.000643      -0.004314       0.067436      -0.013721      -0.008991       0.022712              1.762215       1.424277      -0.030712       0.031839       1.844026      -0.341098       2.018343          -0.000004
           18              H      -0.023728      10.789601       3.657313       0.101006       1.099946 0.79494028E+01  0.78850902E+02                                 1.834305                            1.701898      -1.253173       2.285153                    0.994339       3.787848      11.081898       0.451929       1.366355      -0.689158       0.002484      -0.046694      -0.002067       0.046806      -0.001287      -0.001023       0.004104      -0.027364       0.017419      -0.016677       0.003497       0.013180              1.902399       1.445150      -0.014452      -0.030530       2.621051      -0.222267       1.640997           0.000004
           19              H      -0.070170      11.862417       1.646906       0.131533       1.116155 0.84090887E+01  0.83239922E+02                                 1.750813                            1.678243      -1.132955       2.349842                    0.997318       3.415010       9.469484       0.492642       1.256006      -0.715245      -0.002343      -0.025645      -0.030364       0.039814       0.002011       0.002016       0.013946      -0.027278      -0.001922      -0.013634      -0.008980       0.022613              1.758695       1.421930      -0.012180      -0.042354       1.676072       0.245111       2.178083          -0.000004
           20              H       6.044984       6.590756       7.515405       0.100776       1.103996 0.79862489E+01  0.79339313E+02                                 1.841604                            1.707931      -1.270451       2.277885                    0.994074       3.799802      11.139841       0.450123       1.369712      -0.688464       0.002658       0.024748      -0.039231       0.046461       0.001454      -0.000634      -0.004394      -0.027477       0.017931      -0.016811       0.003365       0.013446              1.910334       1.449732       0.033838       0.002763       1.699892      -0.315700       2.581378           0.000005
           21              H       5.998558       7.795414       9.449699       0.131504       1.116700 0.84163258E+01  0.83343690E+02                                 1.752793                            1.680118      -1.143045       2.345832                    0.997180       3.416222       9.479950       0.491776       1.257733      -0.714877      -0.002344       0.039220      -0.006817       0.039877      -0.002824       0.000708      -0.013499      -0.028227      -0.004902      -0.013645      -0.009059       0.022705              1.760675       1.423346       0.042842       0.010665       2.267543       0.095020       1.591135          -0.000004
           22              H       6.044955      12.925418      11.172718       0.100778       1.103991 0.79863032E+01  0.79341390E+02                                 1.841739                            1.708046      -1.270397       2.277904                    0.994075       3.799974      11.141097       0.450057       1.369886      -0.688430       0.002657       0.021599      -0.041048       0.046460      -0.000177      -0.001580      -0.000129      -0.020086       0.040088      -0.016809       0.003362       0.013447              1.910480       1.449821      -0.019315      -0.027926       2.087769      -0.539612       2.193850           0.000005
           23              H       5.998545      10.647944      11.096606       0.131505       1.116724 0.84165482E+01  0.83346458E+02                                 1.752818                            1.680141      -1.143136       2.345795                    0.997179       3.416252       9.480071       0.491772       1.257734      -0.714877      -0.002337      -0.013706      -0.037376       0.039878       0.000792       0.002799       0.000425      -0.004107       0.067446      -0.013641      -0.009066       0.022707              1.760700       1.423363      -0.030663      -0.031775       1.842556       0.340413       2.016181          -0.000003
           24              H       3.010576      18.366046       9.465447       0.100550       1.101665 0.79636694E+01  0.79027476E+02                                 1.836132                            1.703333      -1.254197       2.284510                    0.994302       3.791080      11.093652       0.451777       1.366210      -0.689180       0.002521      -0.046732       0.001961       0.046841      -0.001307       0.000936      -0.004168      -0.027492       0.017332      -0.016721       0.003437       0.013284              1.904392       1.446142      -0.014505       0.030557       2.624828       0.222630       1.642208           0.000004
           25              H       2.964151      19.438874      11.475854       0.131128       1.119658 0.84420450E+01  0.83646743E+02                                 1.754272                            1.681354      -1.141352       2.345734                    0.997225       3.420180       9.487961       0.492269       1.255746      -0.715292      -0.002430      -0.025569       0.030384       0.039785       0.002053      -0.002055      -0.013988      -0.027428      -0.001900      -0.013721      -0.008991       0.022712              1.762203       1.424269      -0.012218       0.042514       1.679351      -0.246023       2.182988          -0.000004
           26              H      -0.023744      14.167178       5.607355       0.100973       1.100001 0.79497309E+01  0.78853461E+02                                 1.834216                            1.701817      -1.252602       2.285361                    0.994348       3.787761      11.080902       0.451994       1.366170      -0.689195       0.002480       0.025150       0.039418       0.046823       0.001529       0.000604       0.004208      -0.027189       0.017939      -0.016676       0.003494       0.013182              1.902305       1.445084       0.033660      -0.002755       1.693442       0.313233       2.568388           0.000004
           27              H      -0.070186      15.371825       3.673061       0.131541       1.116122 0.84088240E+01  0.83236791E+02                                 1.750793                            1.678227      -1.132866       2.349885                    0.997320       3.414977       9.469417       0.492639       1.256022      -0.715241      -0.002344       0.039117       0.007023       0.039811      -0.002751      -0.000732       0.013294      -0.028407      -0.005295      -0.013636      -0.008976       0.022612              1.758673       1.421920       0.042764      -0.010629       2.264808      -0.094819       1.589292          -0.000004
           28              H       6.092259      17.380357      11.172718       0.100555       1.101639 0.79634325E+01  0.79024437E+02                                 1.836097                            1.703303      -1.254157       2.284532                    0.994303       3.790998      11.093318       0.451783       1.366202      -0.689181      -0.002517      -0.021666      -0.041452       0.046840      -0.000158       0.001601       0.000116      -0.020071       0.039590      -0.016721       0.003437       0.013283              1.904355       1.446118      -0.019215       0.027833       2.080625       0.536787       2.186321           0.000004
           29              H       6.138668      19.657831      11.096606       0.131129       1.119673 0.84421836E+01  0.83648415E+02                                 1.754285                            1.681364      -1.141362       2.345734                    0.997225       3.420190       9.487989       0.492270       1.255741      -0.715293       0.002431       0.013528      -0.037334       0.039784       0.000754      -0.002806      -0.000643      -0.004314       0.067436      -0.013721      -0.008991       0.022712              1.762216       1.424277      -0.030712       0.031839       1.844027      -0.341098       2.018343          -0.000004
           30              H       9.126623      11.939720       9.465447       0.101007       1.099946 0.79494034E+01  0.78850915E+02                                 1.834305                            1.701898      -1.253176       2.285152                    0.994339       3.787849      11.081904       0.451929       1.366356      -0.689158      -0.002484       0.046694       0.002067       0.046806      -0.001287      -0.001023       0.004104      -0.027364       0.017419      -0.016677       0.003497       0.013180              1.902399       1.445150      -0.014452      -0.030530       2.621051      -0.222267       1.640997           0.000004
           31              H       9.173065      10.866904      11.475854       0.131535       1.116156 0.84090958E+01  0.83240011E+02                                 1.750813                            1.678243      -1.132958       2.349841                    0.997318       3.415012       9.469491       0.492642       1.256005      -0.715245       0.002343       0.025645       0.030364       0.039814       0.002011       0.002016       0.013946      -0.027279      -0.001922      -0.013634      -0.008980       0.022613              1.758695       1.421930      -0.012180      -0.042354       1.676073       0.245111       2.178083          -0.000004
           32              H       3.057911      16.138565       5.607355       0.100777       1.103995 0.79862408E+01  0.79339207E+02                                 1.841602                            1.707930      -1.270449       2.277886                    0.994074       3.799799      11.139828       0.450123       1.369711      -0.688464      -0.002658      -0.024748       0.039231       0.046461       0.001454      -0.000634      -0.004394      -0.027477       0.017931      -0.016811       0.003365       0.013446              1.910332       1.449731       0.033838       0.002763       1.699890      -0.315700       2.581375           0.000005
           33              H       3.104337      14.933907       3.673061       0.131505       1.116696 0.84162883E+01  0.83343224E+02                                 1.752789                            1.680115      -1.143042       2.345834                    0.997180       3.416215       9.479925       0.491777       1.257733      -0.714877       0.002344      -0.039220       0.006817       0.039877      -0.002824       0.000708      -0.013499      -0.028227      -0.004902      -0.013645      -0.009059       0.022705              1.760671       1.423344       0.042842       0.010665       2.267537       0.095019       1.591132          -0.000004
           34              C       3.087063      10.276670       1.149554       0.082133      28.057222 0.33701178E+03  0.74682993E+04                                 8.183901                            6.214801       0.201269       2.086189                    0.999714      26.052535      73.802796       0.643115       0.429774      -1.051049       0.001577      -0.012364      -0.046846       0.048476      -0.001906      -0.001030      -0.002330       0.080596       0.013624      -0.042731       0.004630       0.038101              9.522111       4.389301      -0.410882      -0.153035      15.327189      -0.035941       8.849843          -0.000036
           35              C       3.101619      11.644973       1.204669      -0.156238      33.692682 0.44194345E+03  0.10448549E+05                                 9.125039                            7.051728       0.053075       1.990683                    0.999545      29.621290      85.818082       0.613990       0.421945      -1.059099       0.003218       0.000443      -0.010736       0.011217       0.004908       0.006507       0.004733       0.050365       0.056209      -0.035339       0.010622       0.024716             10.548708       4.943735      -0.531446      -0.137041      17.622622      -1.120389       9.079766          -0.000053
           36              C       4.038637      15.116520      10.802656      -0.057139      48.339413 0.57451026E+03  0.14413087E+05                                11.290326                            8.092822       0.587863       2.115367                    0.999887      31.638723      92.516083       0.571102       0.427497      -1.062258       0.022147       0.000239       0.041439       0.046986       0.000328      -0.115261      -0.003268      -0.093243      -0.173230      -0.154752       0.074375       0.080377             13.486423      14.492735       1.315672       9.056400       8.002038       1.625715      17.964495           0.000003
           37              C       6.121455       3.433648       3.648127       0.082405      28.066955 0.33718809E+03  0.74731209E+04                                 8.187232                            6.218153       0.195585       2.084461                    0.999718      26.054695      73.811416       0.642680       0.430013      -1.050911       0.001876      -0.035013       0.034500       0.049190      -0.000289       0.001735      -0.019347       0.042592      -0.098394      -0.042725       0.004971       0.037754              9.525679       4.391388       0.072917       0.432846      10.499264       2.823318      13.686384          -0.000036
           38              C       6.136019       2.797224       2.435584      -0.155293      33.631136 0.44095827E+03  0.10419314E+05                                 9.113944                            7.043963       0.055506       1.991941                    0.999531      29.589436      85.697884       0.614323       0.421957      -1.059105       0.002662      -0.009507       0.004206       0.010731       0.003167      -0.007730      -0.025842       0.014361      -0.051198      -0.035690       0.010617       0.025073             10.534522       4.938096       0.146429       0.527859      12.167197       4.247536      14.498273          -0.000050
           39              C       1.004278      16.950006       7.752927      -0.055990      48.279388 0.57361700E+03  0.14385708E+05                                11.283702                            8.088310       0.589642       2.116181                    0.999884      31.612548      92.436760       0.571047       0.427686      -1.062095       0.022140       0.036634      -0.021745       0.048011      -0.100041       0.056844       0.058545       0.002719       0.117735      -0.154109       0.073629       0.080480             13.478354      14.483936       7.180006      -5.663865      14.057551      -5.122982      11.893575           0.000004
           40              C       9.155769       9.019004       8.325079       0.079707      28.147479 0.33837580E+03  0.75067593E+04                                 8.205596                            6.231690       0.196306       2.084111                    0.999712      26.102111      74.004973       0.641519       0.430372      -1.050592       0.001797       0.046915       0.013150       0.048756       0.001939      -0.000623       0.022416       0.049145      -0.085312      -0.043598       0.004729       0.038869              9.547697       4.400738       0.339309      -0.280717      10.468267      -2.801550      13.774085          -0.000039
           41              C       9.170344       8.287124       9.482506      -0.155873      33.672432 0.44164259E+03  0.10439693E+05                                 9.121610                            7.049838       0.055325       1.991618                    0.999519      29.610495      85.780554       0.614003       0.422006      -1.059058       0.002773       0.008397       0.004301       0.009834      -0.008387       0.001070       0.020401       0.007442      -0.073052      -0.034551       0.010138       0.024413             10.543706       4.942405       0.384270      -0.391264      10.242223      -3.137290      16.446489          -0.000047
           42              C       7.072969      13.392116       7.689937      -0.056878      48.337296 0.57445383E+03  0.14411954E+05                                11.292383                            8.094181       0.587490       2.115285                    0.999884      31.634362      92.517586       0.570843       0.427683      -1.062096       0.022252      -0.036498      -0.020839       0.047556       0.099260       0.057810      -0.055545       0.010373       0.135157      -0.154130       0.073633       0.080497             13.488955      14.495384      -8.502228      -3.389073      16.884729       3.501315       9.086750           0.000003
           43              C       2.981506       4.876192       1.149554       0.082394      28.066925 0.33718788E+03  0.74731027E+04                                 8.187178                            6.218116       0.195658       2.084480                    0.999719      26.054650      73.810820       0.642688       0.430008      -1.050916      -0.001871       0.012367      -0.047565       0.049182      -0.001352       0.001122       0.002407       0.080279       0.014620      -0.042722       0.004961       0.037761              9.525610       4.391367      -0.411373       0.153260      15.334555       0.031552       8.850908          -0.000038
           44              C       2.966951       3.507889       1.204669      -0.155292      33.630867 0.44095376E+03  0.10419173E+05                                 9.113866                            7.043906       0.055539       1.991949                    0.999531      29.589319      85.697200       0.614328       0.421954      -1.059107      -0.002659      -0.001116      -0.010339       0.010733       0.005110      -0.006609      -0.004938       0.050530       0.057374      -0.035675       0.010608       0.025067             10.534421       4.938062      -0.530436       0.137097      17.593768       1.114323       9.071433          -0.000049
           45              C       8.098574      15.189254      10.802656      -0.055998      48.278630 0.57360866E+03  0.14385423E+05                                11.283508                            8.088195       0.589652       2.116182                    0.999884      31.612383      92.435550       0.571058       0.427680      -1.062100      -0.022132      -0.000516       0.042579       0.047990       0.000808       0.115056       0.003183      -0.093141      -0.169880      -0.154102       0.073619       0.080483             13.478098      14.483694       1.315011      -9.049801       7.997806      -1.624410      17.952794           0.000004
           46              C      -0.052865      11.719229       3.648127       0.079636      28.149822 0.33841097E+03  0.75077429E+04                                 8.206021                            6.231981       0.196331       2.084095                    0.999713      26.103532      74.010274       0.641508       0.430367      -1.050593      -0.001821       0.034854       0.034068       0.048772      -0.000442      -0.001983       0.019064       0.043328      -0.102845      -0.043616       0.004733       0.038883              9.548225       4.400946       0.073434      -0.434255      10.521970      -2.832479      13.721759          -0.000038
           47              C      -0.067439      12.355645       2.435584      -0.155825      33.670549 0.44160970E+03  0.10438706E+05                                 9.121225                            7.049528       0.055355       1.991636                    0.999519      29.609467      85.776317       0.614024       0.422000      -1.059063      -0.002761       0.007938       0.005135       0.009849       0.003274       0.007828       0.024398       0.014391      -0.052188      -0.034539       0.010111       0.024429             10.543265       4.942199       0.146670      -0.528394      12.177919      -4.254950      14.509677          -0.000050
           48              C       2.029907      13.355749       7.752927      -0.056882      48.336950 0.57444643E+03  0.14411718E+05                                11.292316                            8.094117       0.587421       2.115264                    0.999884      31.634259      92.517032       0.570846       0.427682      -1.062097      -0.022244      -0.036305      -0.021194       0.047561      -0.099686      -0.057042      -0.059286       0.003902       0.115736      -0.154118       0.073625       0.080493             13.488898      14.495230       7.186129       5.668568      14.068491       5.127308      11.902973           0.000003
           49              C       6.015861       6.133900       8.325079       0.082136      28.057646 0.33701713E+03  0.74684590E+04                                 8.184072                            6.214938       0.201246       2.086181                    0.999714      26.052786      73.804083       0.643094       0.429787      -1.051039      -0.001580      -0.046751       0.012718       0.048476       0.001860       0.001147      -0.021573       0.047279      -0.086329      -0.042741       0.004639       0.038102              9.522315       4.389391       0.337939       0.279286      10.438342       2.786981      13.739212          -0.000035
           50              C       6.001296       6.865786       9.482506      -0.156239      33.693089 0.44195057E+03  0.10448774E+05                                 9.125164                            7.051829       0.053091       1.990690                    0.999544      29.621471      85.819225       0.613979       0.421950      -1.059095      -0.003220      -0.009077       0.005752       0.011218      -0.008070      -0.000988      -0.020711       0.006288      -0.076002      -0.035342       0.010634       0.024707             10.548849       4.943802       0.384370       0.391673      10.245373       3.139067      16.457373          -0.000049
           51              C       5.064216      16.913639       7.689937      -0.057114      48.337689 0.57448866E+03  0.14412402E+05                                11.290065                            8.092672       0.587751       2.115339                    0.999887      31.638066      92.513557       0.571107       0.427498      -1.062259      -0.022150       0.036008      -0.020511       0.046988       0.099641      -0.057911       0.056056       0.009502       0.135003      -0.154733       0.074368       0.080365             13.486072      14.492415      -8.500626       3.388730      16.881225      -3.500928       9.084577           0.000004
           52              C       6.015832      12.452651      11.973206       0.082134      28.057262 0.33701237E+03  0.74683159E+04                                 8.183909                            6.214806       0.201267       2.086188                    0.999714      26.052562      73.802901       0.643115       0.429774      -1.051048      -0.001577       0.012365       0.046846       0.048476      -0.001906      -0.001030      -0.002330       0.080596       0.013624      -0.042731       0.004630       0.038100              9.522121       4.389305      -0.410882      -0.153036      15.327206      -0.035942       8.849851          -0.000037
           53              C       6.001276      11.084348      11.918091      -0.156237      33.692699 0.44194374E+03  0.10448557E+05                                 9.125036                            7.051726       0.053080       1.990684                    0.999545      29.621305      85.818096       0.613990       0.421944      -1.059100      -0.003219      -0.000443       0.010736       0.011217       0.004908       0.006507       0.004732       0.050364       0.056209      -0.035338       0.010622       0.024716             10.548705       4.943734      -0.531446      -0.137041      17.622618      -1.120388       9.079762          -0.000046
           54              C       5.064258       7.612801       2.320104      -0.057139      48.339396 0.57451001E+03  0.14413079E+05                                11.290323                            8.092819       0.587864       2.115367                    0.999887      31.638718      92.516056       0.571102       0.427497      -1.062258      -0.022147      -0.000238      -0.041439       0.046987       0.000329      -0.115261      -0.003268      -0.093243      -0.173230      -0.154752       0.074375       0.080377             13.486419      14.492730       1.315672       9.056397       8.002036       1.625715      17.964491           0.000003
           55              C       2.981440      19.295673       9.474633       0.082405      28.066923 0.33718767E+03  0.74731094E+04                                 8.187227                            6.218150       0.195584       2.084461                    0.999718      26.054675      73.811347       0.642680       0.430013      -1.050911      -0.001876       0.035013      -0.034499       0.049190      -0.000289       0.001735      -0.019347       0.042593      -0.098394      -0.042725       0.004971       0.037754              9.525672       4.391386       0.072916       0.432846      10.499258       2.823315      13.686371          -0.000036
           56              C       2.966876      19.932097      10.687176      -0.155293      33.631117 0.44095804E+03  0.10419307E+05                                 9.113945                            7.043964       0.055502       1.991940                    0.999531      29.589416      85.697835       0.614322       0.421957      -1.059105      -0.002662       0.009506      -0.004206       0.010731       0.003167      -0.007730      -0.025842       0.014363      -0.051200      -0.035691       0.010617       0.025073             10.534522       4.938097       0.146429       0.527859      12.167200       4.247536      14.498270          -0.000055
           57              C       8.098617       5.779315       5.369833      -0.055991      48.279418 0.57361751E+03  0.14385724E+05                                11.283708                            8.088314       0.589640       2.116181                    0.999884      31.612562      92.436820       0.571047       0.427686      -1.062095      -0.022140      -0.036634       0.021746       0.048011      -0.100041       0.056844       0.058545       0.002719       0.117735      -0.154109       0.073629       0.080480             13.478360      14.483945       7.180008      -5.663867      14.057555      -5.122982      11.893579           0.000005
           58              C      -0.052874      13.710317       4.797681       0.079707      28.147465 0.33837555E+03  0.75067523E+04                                 8.205593                            6.231687       0.196307       2.084112                    0.999712      26.102103      74.004939       0.641519       0.430372      -1.050592      -0.001797      -0.046915      -0.013150       0.048756       0.001939      -0.000623       0.022417       0.049145      -0.085311      -0.043598       0.004729       0.038869              9.547693       4.400736       0.339309      -0.280717      10.468263      -2.801548      13.774079          -0.000038
           59              C      -0.067449      14.442197       3.640254      -0.155874      33.672465 0.44164307E+03  0.10439708E+05                                 9.121619                            7.049845       0.055322       1.991616                    0.999519      29.610512      85.780644       0.614003       0.422006      -1.059057      -0.002773      -0.008398      -0.004301       0.009834      -0.008387       0.001070       0.020401       0.007442      -0.073053      -0.034551       0.010138       0.024413             10.543718       4.942410       0.384271      -0.391265      10.242234      -3.137295      16.446509          -0.000050
           60              C       2.029926       9.337205       5.432823      -0.056878      48.337265 0.57445342E+03  0.14411941E+05                                11.292378                            8.094177       0.587491       2.115286                    0.999884      31.634351      92.517540       0.570843       0.427683      -1.062096      -0.022252       0.036499       0.020838       0.047555       0.099260       0.057810      -0.055545       0.010372       0.135157      -0.154130       0.073634       0.080497             13.488948      14.495378      -8.502224      -3.389072      16.884719       3.501313       9.086747           0.000003
           61              C       6.121389      17.853129      11.973206       0.082394      28.066899 0.33718749E+03  0.74730915E+04                                 8.187171                            6.218111       0.195660       2.084481                    0.999719      26.054634      73.810748       0.642689       0.430008      -1.050916       0.001871      -0.012367       0.047565       0.049182      -0.001352       0.001122       0.002407       0.080278       0.014620      -0.042722       0.004961       0.037761              9.525602       4.391364      -0.411372       0.153260      15.334542       0.031552       8.850901          -0.000036
           62              C       6.135944      19.221432      11.918091      -0.155293      33.630878 0.44095389E+03  0.10419177E+05                                 9.113871                            7.043910       0.055535       1.991947                    0.999531      29.589321      85.697232       0.614328       0.421955      -1.059107       0.002659       0.001116       0.010339       0.010734       0.005110      -0.006608      -0.004938       0.050531       0.057373      -0.035675       0.010609       0.025067             10.534428       4.938065      -0.530436       0.137097      17.593781       1.114324       9.071438          -0.000054
           63              C       1.004321       7.540067       2.320104      -0.055998      48.278613 0.57360843E+03  0.14385416E+05                                11.283505                            8.088193       0.589652       2.116183                    0.999884      31.612377      92.435524       0.571058       0.427680      -1.062100       0.022132       0.000517      -0.042579       0.047990       0.000808       0.115056       0.003182      -0.093141      -0.169880      -0.154102       0.073619       0.080482             13.478094      14.483690       1.315010      -9.049798       7.997804      -1.624409      17.952788           0.000004
           64              C       9.155760      11.010092       9.474633       0.079636      28.149866 0.33841155E+03  0.75077594E+04                                 8.206030                            6.231987       0.196329       2.084093                    0.999713      26.103559      74.010380       0.641508       0.430367      -1.050593       0.001821      -0.034854      -0.034068       0.048772      -0.000442      -0.001983       0.019063       0.043328      -0.102844      -0.043616       0.004733       0.038882              9.548237       4.400950       0.073435      -0.434256      10.521981      -2.832484      13.721779          -0.000037
           65              C       9.170334      10.373676      10.687176      -0.155825      33.670588 0.44161026E+03  0.10438722E+05                                 9.121229                            7.049530       0.055358       1.991637                    0.999519      29.609494      85.776395       0.614024       0.422000      -1.059063       0.002760      -0.007939      -0.005134       0.009849       0.003274       0.007828       0.024397       0.014390      -0.052187      -0.034539       0.010110       0.024428             10.543270       4.942200       0.146670      -0.528395      12.177923      -4.254954      14.509688          -0.000044
           66              C       7.072988       9.373572       5.369833      -0.056882      48.336926 0.57444596E+03  0.14411702E+05                                11.292312                            8.094113       0.587422       2.115264                    0.999884      31.634246      92.516976       0.570847       0.427682      -1.062097       0.022244       0.036305       0.021193       0.047561      -0.099686      -0.057042      -0.059286       0.003902       0.115736      -0.154118       0.073625       0.080493             13.488894      14.495225       7.186127       5.668568      14.068487       5.127309      11.902971           0.000002
           67              C       3.087034      16.595421       4.797681       0.082137      28.057630 0.33701693E+03  0.74684537E+04                                 8.184070                            6.214937       0.201245       2.086181                    0.999714      26.052775      73.804049       0.643093       0.429787      -1.051039       0.001580       0.046750      -0.012718       0.048475       0.001860       0.001147      -0.021573       0.047279      -0.086330      -0.042741       0.004639       0.038103              9.522312       4.389391       0.337938       0.279286      10.438338       2.786978      13.739208          -0.000037
           68              C       3.101599      15.863535       3.640254      -0.156239      33.693073 0.44195036E+03  0.10448768E+05                                 9.125163                            7.051829       0.053091       1.990690                    0.999544      29.621455      85.819172       0.613978       0.421950      -1.059095       0.003220       0.009077      -0.005752       0.011218      -0.008070      -0.000988      -0.020711       0.006289      -0.076003      -0.035342       0.010635       0.024707             10.548847       4.943802       0.384369       0.391673      10.245368       3.139064      16.457372          -0.000050
           69              C       4.038679       5.815682       5.432823      -0.057114      48.337742 0.57448933E+03  0.14412424E+05                                11.290074                            8.092678       0.587749       2.115338                    0.999887      31.638083      92.513634       0.571107       0.427498      -1.062259       0.022150      -0.036008       0.020512       0.046988       0.099641      -0.057911       0.056056       0.009502       0.135002      -0.154733       0.074368       0.080365             13.486084      14.492428      -8.500635       3.388734      16.881240      -3.500932       9.084584           0.000004
           70              C       3.116173      12.395035       0.000000       0.037451      39.072723 0.44116577E+03  0.10356349E+05                                10.131283                            7.044115      -0.163941       1.955839                    0.999141      27.056395      76.427892       0.618613       0.421776      -1.066285      -0.002144      -0.030142       0.000445       0.030221       0.000956      -0.000197      -0.000480       0.013615       0.018359      -0.009947       0.003792       0.006156             12.939024       5.265693      -0.466872       0.000102      23.880563      -0.001361       9.670815          -0.000015
           71              C       3.152575      13.854255       0.000000       0.371782      29.660831 0.31488345E+03  0.68824379E+04                                 8.813090                            6.194905      -0.298668       1.940324                    0.998972      24.273426      69.008259       0.613145       0.457036      -1.031705       0.006318       0.034299      -0.001164       0.034895       0.002019       0.000106      -0.000060       0.123637      -0.126402      -0.042137      -0.040782       0.082918             11.150898       4.835732      -0.319449       0.000078      19.478821      -0.000609       9.138142           0.000003
           72              C       6.150594       1.378917       2.388342       0.037447      39.072893 0.44116805E+03  0.10356417E+05                                10.131310                            7.044129      -0.163914       1.955848                    0.999142      27.056471      76.428202       0.618613       0.421776      -1.066285      -0.002150       0.014685       0.026325       0.030220      -0.000305      -0.000919      -0.007173       0.002054      -0.016362      -0.009958       0.003797       0.006160             12.939070       5.265703       0.233271       0.404270      13.222159       6.152414      20.329349          -0.000012
           73              C       6.187006       0.649303       1.124621       0.371808      29.660329 0.31487664E+03  0.68822607E+04                                 8.813047                            6.194875      -0.298678       1.940324                    0.998972      24.273159      69.007650       0.613140       0.457042      -1.031701       0.006335      -0.016152      -0.030285       0.034903      -0.001114      -0.001697       0.000554       0.124688      -0.123124      -0.042111      -0.040787       0.082898             11.150845       4.835710       0.159588       0.276603      11.722774       4.477348      16.894050           0.000005
           74              C       9.184909       8.955369      10.734418       0.039170      39.018340 0.44042009E+03  0.10334827E+05                                10.124704                            7.039917      -0.169969       1.954526                    0.999091      27.029358      76.345238       0.618544       0.421987      -1.066115      -0.002212       0.015353      -0.026617       0.030807      -0.000376       0.000631       0.006132       0.001703      -0.015869      -0.008873       0.003540       0.005333             12.930512       5.262697       0.232970      -0.403547      13.213751      -6.149945      20.315088          -0.000010
           75              C       9.221331       8.225763      11.998139       0.371676      29.659748 0.31486432E+03  0.68818834E+04                                 8.812903                            6.194658      -0.292228       1.942432                    0.999067      24.272640      69.004293       0.613168       0.457028      -1.031715       0.006119      -0.016840       0.029174       0.034237      -0.000973       0.001700       0.000026       0.124624      -0.124711      -0.041613      -0.041515       0.083128             11.150817       4.835654       0.159509      -0.276315      11.723150      -4.477747      16.893645           0.000007
           76              C       2.952387       2.757820       0.000000       0.037452      39.072764 0.44116630E+03  0.10356364E+05                                10.131286                            7.044117      -0.163940       1.955839                    0.999141      27.056415      76.427942       0.618613       0.421776      -1.066285       0.002144       0.030141      -0.000445       0.030221       0.000955      -0.000197      -0.000480       0.013614       0.018361      -0.009948       0.003791       0.006157             12.939029       5.265695      -0.466872       0.000102      23.880575      -0.001360       9.670817          -0.000011
           77              C       2.915985       1.298600       0.000000       0.371783      29.660833 0.31488346E+03  0.68824382E+04                                 8.813088                            6.194904      -0.298667       1.940324                    0.998972      24.273432      69.008269       0.613145       0.457036      -1.031705      -0.006318      -0.034298       0.001164       0.034894       0.002019       0.000106      -0.000060       0.123636      -0.126403      -0.042137      -0.040781       0.082918             11.150895       4.835731      -0.319448       0.000078      19.478812      -0.000608       9.138142           0.000006
           78              C      -0.082014      13.773952       2.388342       0.039170      39.018303 0.44041964E+03  0.10334814E+05                                10.124699                            7.039915      -0.169969       1.954527                    0.999091      27.029341      76.345190       0.618544       0.421987      -1.066115       0.002211      -0.015353       0.026617       0.030807      -0.000376       0.000631       0.006132       0.001704      -0.015869      -0.008873       0.003540       0.005333             12.930505       5.262695       0.232970      -0.403546      13.213747      -6.149940      20.315073          -0.000013
           79              C      -0.118436      14.503558       1.124621       0.371676      29.659736 0.31486422E+03  0.68818804E+04                                 8.812901                            6.194657      -0.292227       1.942432                    0.999067      24.272631      69.004260       0.613168       0.457028      -1.031715      -0.006119       0.016841      -0.029175       0.034238      -0.000973       0.001700       0.000027       0.124624      -0.124712      -0.041614      -0.041514       0.083128             11.150814       4.835653       0.159509      -0.276315      11.723147      -4.477746      16.893641           0.000005
           80              C       5.986741       6.197549      10.734418       0.037447      39.072884 0.44116795E+03  0.10356414E+05                                10.131309                            7.044129      -0.163914       1.955848                    0.999142      27.056467      76.428191       0.618613       0.421776      -1.066285       0.002150      -0.014685      -0.026325       0.030220      -0.000305      -0.000919      -0.007173       0.002054      -0.016362      -0.009957       0.003797       0.006160             12.939068       5.265702       0.233271       0.404270      13.222159       6.152414      20.329343          -0.000014
           81              C       5.950329       6.927163      11.998139       0.371809      29.660312 0.31487646E+03  0.68822557E+04                                 8.813044                            6.194873      -0.298678       1.940325                    0.998972      24.273149      69.007613       0.613140       0.457042      -1.031701      -0.006335       0.016153       0.030285       0.034903      -0.001114      -0.001697       0.000554       0.124688      -0.123125      -0.042111      -0.040787       0.082898             11.150840       4.835708       0.159588       0.276603      11.722769       4.477346      16.894043           0.000004
           82              N       4.724096      15.193802      11.721249      -0.256694      48.318260 0.57875112E+03  0.14457742E+05                                11.257724                            8.077431      -0.144578       1.948538                    0.997870      30.041222      85.928536       0.579978       0.422752      -1.071744       0.006033       0.001132       0.025852       0.026571      -0.007287      -0.111114      -0.010313      -0.056457      -0.184945      -0.145967       0.059824       0.086143             13.410748      14.140042       0.547962       8.533019       8.731852       0.751644      17.360351          -0.000012
           83              N       1.689726      17.706890       7.226704      -0.258277      48.440016 0.58042756E+03  0.14510635E+05                                11.276655                            8.089330      -0.145612       1.947585                    0.997898      30.085702      86.098618       0.579508       0.422774      -1.071692       0.006028       0.021134      -0.013609       0.025850      -0.092435       0.061718       0.056700       0.023480       0.063718      -0.145533       0.060136       0.085397             13.434860      14.165885       7.130816      -4.751383      14.579407      -4.120672      11.559287          -0.000012
           84              N       7.758429      12.557950       7.297567      -0.257582      48.362301 0.57935521E+03  0.14476606E+05                                11.263899                            8.081195      -0.143826       1.948629                    0.997900      30.057878      85.987331       0.579891       0.422705      -1.071774       0.005610      -0.022396      -0.011280       0.025696       0.099869       0.049062      -0.047252       0.041899       0.113404      -0.145870       0.060067       0.085803             13.418726      14.148183      -7.668611      -3.794358      15.863409       3.362690      10.244588          -0.000013
           85              N       7.413123      15.111977      11.721249      -0.258267      48.440025 0.58042977E+03  0.14510705E+05                                11.276679                            8.089365      -0.145661       1.947570                    0.997898      30.085646      86.098521       0.579504       0.422776      -1.071690      -0.006020      -0.001213       0.025107       0.025847      -0.007227       0.110907       0.009474      -0.058325      -0.181704      -0.145533       0.060139       0.085393             13.434873      14.165951       0.549384      -8.551167       8.745716      -0.752554      17.392954          -0.000012
           86              N       1.344455      12.598862       7.226704      -0.257580      48.362176 0.57935045E+03  0.14476464E+05                                11.263899                            8.081177      -0.143772       1.948645                    0.997900      30.057821      85.987240       0.579890       0.422707      -1.071773      -0.005607      -0.020961      -0.013754       0.025690      -0.092426      -0.061956      -0.057244       0.024566       0.061437      -0.145865       0.060060       0.085805             13.418748      14.148128       7.120345       4.744023      14.561544       4.114425      11.546574          -0.000013
           87              N       4.378752      17.747803       7.297567      -0.256703      48.317983 0.57875038E+03  0.14457694E+05                                11.257604                            8.077369      -0.144570       1.948540                    0.997872      30.041185      85.927848       0.579987       0.422746      -1.071750      -0.006037       0.022958      -0.011954       0.026579       0.099862      -0.049239       0.047103       0.043004       0.113435      -0.145955       0.059821       0.086133             13.410581      14.139906      -7.663658       3.791927      15.853874      -3.360389      10.237964          -0.000012
           88              N       4.378799       7.535519       1.401511      -0.256695      48.318282 0.57875144E+03  0.14457752E+05                                11.257728                            8.077434      -0.144578       1.948537                    0.997870      30.041230      85.928568       0.579978       0.422752      -1.071744      -0.006033      -0.001131      -0.025852       0.026571      -0.007286      -0.111114      -0.010313      -0.056457      -0.184945      -0.145967       0.059824       0.086143             13.410754      14.140047       0.547961       8.533022       8.731855       0.751643      17.360359          -0.000012
           89              N       7.413169       5.022431       5.896056      -0.258277      48.440022 0.58042777E+03  0.14510642E+05                                11.276657                            8.089333      -0.145613       1.947585                    0.997898      30.085705      86.098638       0.579508       0.422774      -1.071691      -0.006028      -0.021134       0.013609       0.025850      -0.092435       0.061718       0.056700       0.023480       0.063718      -0.145533       0.060136       0.085397             13.434862      14.165890       7.130816      -4.751383      14.579406      -4.120670      11.559289          -0.000012
           90              N       1.344466      10.171371       5.825193      -0.257583      48.362290 0.57935510E+03  0.14476602E+05                                11.263897                            8.081195      -0.143826       1.948629                    0.997900      30.057874      85.987314       0.579891       0.422705      -1.071774      -0.005610       0.022397       0.011279       0.025696       0.099869       0.049061      -0.047252       0.041899       0.113404      -0.145870       0.060067       0.085803             13.418724      14.148184      -7.668609      -3.794359      15.863402       3.362690      10.244587          -0.000013
           91              N       1.689772       7.617344       1.401511      -0.258267      48.440013 0.58042958E+03  0.14510699E+05                                11.276678                            8.089365      -0.145661       1.947570                    0.997898      30.085640      86.098502       0.579504       0.422776      -1.071690       0.006020       0.001214      -0.025107       0.025847      -0.007228       0.110907       0.009474      -0.058325      -0.181704      -0.145533       0.060140       0.085393             13.434872      14.165949       0.549385      -8.551166       8.745715      -0.752555      17.392952          -0.000012
           92              N       7.758440      10.130459       5.896056      -0.257580      48.362191 0.57935047E+03  0.14476465E+05                                11.263900                            8.081177      -0.143772       1.948645                    0.997900      30.057826      85.987257       0.579890       0.422707      -1.071773       0.005607       0.020961       0.013753       0.025690      -0.092426      -0.061956      -0.057244       0.024566       0.061436      -0.145865       0.060060       0.085805             13.418751      14.148130       7.120348       4.744027      14.561546       4.114429      11.546577          -0.000013
           93              N       4.724143       4.981518       5.825193      -0.256703      48.318000 0.57875051E+03  0.14457698E+05                                11.257607                            8.077371      -0.144572       1.948540                    0.997872      30.041192      85.927882       0.579987       0.422746      -1.071750       0.006037      -0.022958       0.011955       0.026579       0.099862      -0.049239       0.047103       0.043004       0.113435      -0.145955       0.059821       0.086133             13.410585      14.139910      -7.663661       3.791929      15.853879      -3.360391      10.237967          -0.000012
           94              N       3.113462       9.576604       0.000000      -0.112349      34.998778 0.45656600E+03  0.10660813E+05                                 8.954976                            6.906986       0.087371       2.072169                    0.999445      26.062344      70.160946       0.669444       0.391836      -1.101314       0.004760       0.098280      -0.000494       0.098397      -0.001181      -0.000151       0.000242       0.081964       0.100477      -0.057746       0.024250       0.033495             10.536801       4.983320      -0.424676      -0.000128      15.375283       0.000740      11.251798          -0.000011
           95              N       6.147863       2.788139       4.829176      -0.112358      34.998831 0.45656703E+03  0.10660844E+05                                 8.954972                            6.906981       0.087375       2.072171                    0.999445      26.062410      70.161157       0.669446       0.391835      -1.101315       0.004756      -0.048710      -0.085346       0.098383       0.000726       0.000948      -0.039382       0.013359      -0.105410      -0.057754       0.024262       0.033491             10.536803       4.983314       0.212404       0.367672      12.283307       1.785939      14.343788          -0.000009
           96              N       9.182158      10.364577       8.293584      -0.109383      34.882439 0.45478506E+03  0.10608438E+05                                 8.934312                            6.892714       0.087413       2.072886                    0.999480      26.010871      69.977747       0.670278       0.391747      -1.101421       0.004648      -0.049589       0.085890       0.099287       0.000747      -0.001300       0.040732       0.010910      -0.104977      -0.058537       0.022979       0.035558             10.510420       4.973259       0.211603      -0.366549      12.252465      -1.777969      14.305537          -0.000007
           97              N       2.955098       5.576251       0.000000      -0.112348      34.998800 0.45656639E+03  0.10660825E+05                                 8.954979                            6.906988       0.087369       2.072168                    0.999445      26.062356      70.160987       0.669444       0.391836      -1.101314      -0.004760      -0.098281       0.000494       0.098397      -0.001181      -0.000151       0.000242       0.081964       0.100479      -0.057746       0.024250       0.033496             10.536804       4.983322      -0.424676      -0.000128      15.375286       0.000740      11.251803          -0.000007
           98              N      -0.079263      12.364744       4.829176      -0.109383      34.882421 0.45478482E+03  0.10608431E+05                                 8.934310                            6.892713       0.087414       2.072887                    0.999480      26.010860      69.977710       0.670278       0.391747      -1.101421      -0.004649       0.049589      -0.085890       0.099286       0.000747      -0.001300       0.040732       0.010911      -0.104976      -0.058536       0.022979       0.035557             10.510417       4.973258       0.211604      -0.366551      12.252466      -1.777969      14.305529          -0.000010
           99              N       5.989472       4.788327       8.293584      -0.112358      34.998837 0.45656712E+03  0.10660847E+05                                 8.954973                            6.906982       0.087374       2.072171                    0.999445      26.062412      70.161168       0.669446       0.391835      -1.101315      -0.004755       0.048710       0.085346       0.098383       0.000726       0.000948      -0.039382       0.013359      -0.105410      -0.057753       0.024262       0.033491             10.536805       4.983314       0.212405       0.367673      12.283311       1.785941      14.343790          -0.000010
          100              N       9.184929       6.897236      11.946305      -0.406336      39.371171 0.55763691E+03  0.13680849E+05                                 9.608621                            7.580411       0.296995       2.095381                    0.998565      29.527308      81.333275       0.646070       0.386425      -1.105753      -0.003827       0.073965       0.127708       0.147630       0.001115       0.001309      -0.104872       0.074263      -0.318016      -0.166370       0.076217       0.090152             11.193331       5.606500       0.020391       0.035797      16.989471      -5.200791      10.984022          -0.000103
          101              N       3.116163      14.473632       1.176455      -0.404392      39.333030 0.55695613E+03  0.13660306E+05                                 9.604372                            7.577265       0.294934       2.095119                    0.998617      29.503978      81.264030       0.645998       0.386576      -1.105618      -0.003474       0.074145      -0.128437       0.148343       0.001156      -0.002026       0.105715       0.072433      -0.316601      -0.166586       0.077581       0.089005             11.188225       5.604151       0.020492      -0.035618      16.981464       5.198171      10.979061          -0.000091
          102              N       6.150584       1.358453       0.000000      -0.406353      39.372282 0.55765614E+03  0.13681450E+05                                 9.608825                            7.580562       0.296982       2.095372                    0.998564      29.527750      81.335096       0.646060       0.386427      -1.105751      -0.003834      -0.147577      -0.000207       0.147626      -0.001677      -0.000306       0.000343       0.256483       0.228654      -0.166362       0.076212       0.090150             11.193578       5.606611      -0.041214       0.000177       7.981529       0.000082      19.992596          -0.000107
          103              N       5.986732       8.255689      11.946305      -0.404394      39.333143 0.55695800E+03  0.13660365E+05                                 9.604394                            7.577281       0.294932       2.095117                    0.998617      29.504023      81.264222       0.645997       0.386577      -1.105618       0.003474      -0.074146       0.128437       0.148343       0.001156      -0.002026       0.105716       0.072434      -0.316602      -0.166587       0.077581       0.089005             11.188253       5.604163       0.020492      -0.035618      16.981504       5.198188      10.979092          -0.000099
          104              N       2.952406       0.679230       1.176455      -0.406337      39.371213 0.55763761E+03  0.13680871E+05                                 9.608630                            7.580418       0.296994       2.095380                    0.998565      29.527324      81.333346       0.646069       0.386425      -1.105753       0.003827      -0.073966      -0.127707       0.147630       0.001115       0.001309      -0.104873       0.074264      -0.318015      -0.166370       0.076217       0.090153             11.193342       5.606505       0.020391       0.035797      16.989483      -5.200799      10.984037          -0.000105
          105              N      -0.082024      13.794402       0.000000      -0.406350      39.372129 0.55765367E+03  0.13681372E+05                                 9.608795                            7.580541       0.296985       2.095374                    0.998564      29.527690      81.334838       0.646062       0.386427      -1.105752       0.003834       0.147575       0.000208       0.147625      -0.001677      -0.000306       0.000343       0.256480       0.228654      -0.166360       0.076212       0.090149             11.193541       5.606595      -0.041214       0.000177       7.981505       0.000081      19.992523          -0.000098

******************************************************
Auxiliary information for the entire system
The total spin magnetic moment of the unit cell is   -0.001725
The total net atomic charge of the unit cell is   0.000001
Accuracy of reproducing the electrostatic potential in the unit cell:
  The inner radius (bohr) =    5.0000
  The outer radius (bohr) =   12.0000
  Valid grid points have density less than (e/(bohr^3)) =    0.0001
  The number of valid grid points were=        54812
  The rms potential error without charges in kcal/mol is=      6.76464
  The rms potential error with partial charges in kcal/mol is=      2.05963
  The RRMSE value at monopole order=      0.30447
  The rms potential error with partial charges and cloud penetration in kcal/mol is=      2.03304
  The RRMSE value at monopole order with cloud penetration is=      0.30054
  The rms potential error with partial charges and atomic dipoles in kcal/mol is=      0.68479
  The RRMSE value at dipole order=      0.10123
  The rms potential error with partial charges, atomic dipoles and cloud penetration in kcal/mol is=      0.65447
  The RRMSE value at dipole order with cloud penetration=      0.09675

******************************************************
The electron densities and ab initio electrostatic potential were computed in VASP using the PBE functional and
projector augmented wave method. See the main text of the journal article for a description of computational details.
The atomic charges, dipoles, and quadrupoles were computed with the DDEC6 method as described in
(a) T. A. Manz and N. Gabaldon Limas, RSC Adv. 6 (2016) 47771-47801 DOI: 10.1039/c6ra04656h
(b) N. Gabaldon Limas and T. A. Manz, RSC Adv. 8 (2018) 2678-2707 DOI: 10.1039/c7ra11829e.
For each atom in the material, the electron cloud parameters were fit to the spherically averaged atom-in-material
electron density using radial positions for which this density was between 10^-4 and 10^-2 electrons per cubic bohr.
The polarizabilities, dispersion coefficients, and quantum Drude oscillator (QDO) parameters were fit using the MCLF method.
The magnetic structure of the system was optimized in VASP from the default ferromagnetic initial guess using spin polarization.
The atomic spin moments (ASMs) were computed on this optimized magnetic structure using the DDEC6 partition as inputs
to the method of T. A. Manz and D. S. Sholl, J. Chem. Theory Comput. 7 (2011) 4146-4164 DOI: 10.1021/ct200539n.
The RMSE and RRMSE were computed using a uniform grid with Ewald summation.
