# Supplementary material for: A collection of forcefield precursors for metal–organic frameworks
Source: RSC Adv. 2019 Nov 13;9(63):36492–507. doi: 10.1039/c9ra07327b (PMC9075174; doi:10.1039/c9ra07327b)
Supplement: RA-009-C9RA07327B-s4017 [file RA-009-C9RA07327B-s4017.xyz]

  105
jmolscript: load "" {1 1 1} spacegroup "x,y,z" unitcell [{      9.969600     0.000000     0.000000 }, {     -3.323335    15.384031     0.000000 }, {      3.323201     7.692067    13.322965 }]
Fe     6.646401     3.846033     6.661482     0.452312
Fe    -0.000067    11.538049     6.661482     0.453822
Fe     3.323133     7.692016     0.000000     0.452939
Ag     6.646306    15.384062     7.903716     0.167472
Ag     3.323121    14.536869     9.371107     0.167757
Ag    -0.000094    16.231266     9.371107     0.168157
Ag     3.323160     7.692036     5.419249     0.167472
Ag     6.646345     8.539229     3.951858     0.167757
Ag    -0.000040     6.844832     3.951858     0.168157
H      3.234023    16.360939     5.590316     0.104214
H      3.230036    15.174822     3.623846     0.129666
H      9.880482    12.044964     9.681799     0.103958
H      9.876515    10.935014    11.692234     0.129290
H      6.557241    17.746293    11.373815     0.104486
H      6.553233    20.042359    11.329849     0.129971
H      0.088964    14.407167     5.590316     0.103980
H      0.092931    15.593268     3.623846     0.129294
H      3.412147    18.723172     9.681799     0.104383
H      3.416136    19.833138    11.692234     0.129831
H      6.735406    13.021857    11.373815     0.104302
H      6.739414    10.725790    11.329849     0.129820
H      6.735443     6.715159     7.732649     0.104214
H      6.739430     7.901276     9.699119     0.129667
H      0.088984    11.031134     3.641166     0.103958
H      0.092951    12.141084     1.630731     0.129290
H      3.412225     5.329805     1.949150     0.104486
H      3.416233     3.033739     1.993116     0.129972
H      9.880502     8.668931     7.732649     0.103980
H      9.876535     7.482830     9.699119     0.129296
H      6.557319     4.352926     3.641166     0.104383
H      6.553330     3.242960     1.630731     0.129832
H      3.234060    10.054241     1.949150     0.104302
H      3.230052    12.350308     1.993116     0.129822
C      3.249967    16.822456     4.780280     0.090014
C      3.250964    16.104787     3.609191    -0.158805
C      5.455255    17.025537     7.700674    -0.049516
C      9.896442    11.112692     9.687128     0.091692
C      9.897451    10.457337    10.894188    -0.158344
C      2.132088    13.540286     8.051068    -0.049297
C      6.573192    18.217047    12.178522     0.089028
C      6.574177    19.590072    12.142550    -0.158480
C      8.778484    15.586373    10.894188    -0.049793
C      0.073013    13.945643     4.780280     0.091758
C      0.072003    14.663303     3.609191    -0.158280
C      7.837354    13.742585     7.700674    -0.049325
C      3.396188    19.655445     9.687128     0.088773
C      3.395191    20.310809    10.894188    -0.158683
C      1.190925    17.227838     8.051068    -0.050217
C      6.719463    12.551109    12.178522     0.090133
C      6.718478    11.178084    12.142550    -0.158697
C      4.514158    15.181773    10.894188    -0.049071
C      6.719499     6.253642     8.542685     0.090015
C      6.718502     6.971311     9.713774    -0.158806
C      4.514211     6.050561     5.622291    -0.049514
C      0.073024    11.963406     3.635837     0.091692
C      0.072015    12.618761     2.428777    -0.158344
C      7.837378     9.535812     5.271897    -0.049297
C      3.396274     4.859051     1.144443     0.089027
C      3.395289     3.486026     1.180415    -0.158481
C      1.190982     7.489725     2.428777    -0.049794
C      9.896453     9.130455     8.542685     0.091759
C      9.897463     8.412795     9.713774    -0.158280
C      2.132112     9.333513     5.622291    -0.049324
C      6.573278     3.420653     3.635837     0.088775
C      6.574275     2.765289     2.428777    -0.158683
C      8.778541     5.848260     5.271897    -0.050215
C      3.250003    10.524989     1.144443     0.090132
C      3.250988    11.898014     1.180415    -0.158698
C      5.455308     7.894325     2.428777    -0.049073
C      6.606189     1.395726     2.417452     0.045058
C      6.602202     0.639980     1.108471     0.371077
C      9.929366     9.087774    10.905513     0.045021
C      9.925391     8.332038    12.214494     0.372849
C      3.282879    12.592599     0.000000     0.045243
C      3.278878    14.104080     0.000000     0.371094
C      0.040100    13.988324     2.417452     0.045021
C      0.044075    14.744060     1.108471     0.372849
C      6.686612     6.296341    10.905513     0.045058
C      6.690599     7.052087    12.214494     0.371077
C      3.363386     2.791432     0.000000     0.045244
C      3.367387     1.279951     0.000000     0.371093
N      4.763356    17.900118     7.400907    -0.264002
N      1.440200    12.843387     7.443541    -0.263831
N      8.086600    15.408691    11.801482    -0.263476
N      8.529250    12.868001     7.400907    -0.263890
N      1.882806    17.924732     7.443541    -0.263281
N      5.206051    15.359462    11.801482    -0.264141
N      5.206110     5.175980     5.922058    -0.264001
N      8.529266    10.232711     5.879424    -0.263832
N      1.882866     7.667407     1.521483    -0.263476
N      1.440216    10.208097     5.922058    -0.263891
N      8.086660     5.151366     5.879424    -0.263281
N      4.763415     7.716636     1.521483    -0.264141
N      6.595223     2.769913     4.797600    -0.115236
N      9.918375    10.461943     8.525365    -0.118462
N      3.271936     9.844241     0.000000    -0.115388
N      0.051091    12.614155     4.797600    -0.118462
N      6.697578     4.922154     8.525365    -0.115236
N      3.374329     5.539790     0.000000    -0.115388
N      3.298818    14.705446     1.175352    -0.397609
N      6.622129     1.357179     0.000000    -0.400017
N      9.945342     7.013473    12.147613    -0.400021
N      3.347459     0.678594     1.175352    -0.400021
N      0.024136    14.026852     0.000000    -0.400016
N      6.670648     8.370652    12.147613    -0.397609

The following XYZ coordinates are in angstroms. Other properties are in atomic units.
The sperically averaged electron density of each atom fit to a function of the form exp(a - br)
eigen_1, eigen_2 and eigen_3 are the three eigenvalues of traceless quadrupole moment tensor
  atom number  atomic symbol              X              Y              Z     net charge C6 coefficient C8 coefficient C10 coefficient fluctuating dipole atomic polarizability isotropic forcefield polarizability              a              b squared Pearson coefficient          <r^3>          <r^4>         wp_QDO          m_QDO          q_QDO       dipole_x       dipole_y       dipole_z         dipole            Qxy            Qxz            Qyz     Q(x^2-y^2)  Q(3z^2 - R^2)        eigen_1        eigen_2        eigen_3 static polarizability      alpha(xx)      alpha(xy)      alpha(xz)      alpha(yy)      alpha(yz)      alpha(zz) atomic spin moment
            1             Fe       6.646401       3.846033       6.661482       0.452312     197.924003 0.32017969E+04  0.11626843E+06                                26.935805                           18.489362       0.764219       1.974102                    0.995929      62.573314     181.150982       0.421266       0.400388      -1.146195      -0.000000      -0.000000       0.000000       0.000000      -0.003494      -0.004973      -0.074458       0.032072      -0.204758      -0.111377       0.050361       0.061015             35.436742      29.674569       0.140645       0.256462      37.836407       0.834000      38.799250           0.000385
            2             Fe      -0.000067      11.538049       6.661482       0.453822     197.677577 0.31975597E+04  0.11607599E+06                                26.914028                           18.477095       0.769678       1.975761                    0.995884      62.552829     181.060867       0.421408       0.400387      -1.146197       0.000000      -0.000000      -0.000000       0.000000      -0.003570       0.006179       0.074810       0.030706      -0.203472      -0.111333       0.049582       0.061751             35.406826      29.641129       0.146865      -0.255518      37.794559      -0.856324      38.784789           0.000374
            3             Fe       3.323133       7.692016       0.000000       0.452939     197.920361 0.32018031E+04  0.11626446E+06                                26.931444                           18.486526       0.763634       1.974050                    0.995924      62.570549     181.118060       0.421412       0.400265      -1.146325      -0.000000      -0.000000      -0.000000       0.000000       0.005993       0.000531       0.000169       0.161353       0.183803      -0.111533       0.050239       0.061294             35.430435      29.669845      -0.293038       0.005938      39.273161       0.000821      37.348299           0.000413
            4             Ag       6.646306      15.384062       7.903716       0.167472     321.241143 0.65972225E+04  0.27962305E+06                                36.914696                           27.260360       0.739912       1.854956                    0.999521      97.309336     279.453764       0.342106       0.422409      -1.160896      -0.000118       0.000119       0.061494       0.061494       0.085442       0.000256      -0.000167       0.077856       0.360762      -0.154019       0.033765       0.120254             46.632979      59.880071     -32.209343       0.001842      54.793432      -0.001208      25.225435           0.000024
            5             Ag       3.323121      14.536869       9.371107       0.167757     321.211366 0.65968717E+04  0.27960430E+06                                36.912642                           27.259752       0.739449       1.854852                    0.999521      97.306125     279.442063       0.342108       0.422413      -1.160894       0.000223       0.053819      -0.031178       0.062198      -0.042920      -0.073735      -0.094969      -0.086630      -0.132027      -0.153844       0.033611       0.120233             46.629354      59.874514      16.101677      27.891316      32.615165      12.801311      47.398383           0.000040
            6             Ag      -0.000094      16.231266       9.371107       0.168157     321.056330 0.65899791E+04  0.27923591E+06                                36.898878                           27.243061       0.740757       1.855336                    0.999508      97.277142     279.310046       0.342263       0.422337      -1.160960      -0.000105      -0.053054      -0.030891       0.061392      -0.042534       0.073634       0.094582      -0.085370      -0.133286      -0.153404       0.033926       0.119478             46.619060      59.860256      16.105313     -27.894153      32.605144     -12.806450      47.391780          -0.000052
            7             Ag       3.323160       7.692036       5.419249       0.167472     321.241016 0.65972212E+04  0.27962298E+06                                36.914689                           27.260359       0.739912       1.854957                    0.999521      97.309315     279.453698       0.342106       0.422409      -1.160896       0.000118      -0.000119      -0.061492       0.061493       0.085442       0.000257      -0.000167       0.077857       0.360765      -0.154020       0.033764       0.120255             46.632966      59.880050     -32.209328       0.001839      54.793416      -0.001206      25.225433           0.000025
            8             Ag       6.646345       8.539229       3.951858       0.167757     321.211568 0.65968746E+04  0.27960445E+06                                36.912655                           27.259756       0.739448       1.854851                    0.999521      97.306154     279.442163       0.342108       0.422413      -1.160894      -0.000223      -0.053821       0.031179       0.062200      -0.042920      -0.073735      -0.094968      -0.086628      -0.132023      -0.153843       0.033611       0.120232             46.629376      59.874545      16.101686      27.891337      32.615175      12.801319      47.398407           0.000040
            9             Ag      -0.000040       6.844832       3.951858       0.168157     321.056341 0.65899805E+04  0.27923599E+06                                36.898879                           27.243065       0.740757       1.855336                    0.999508      97.277146     279.310069       0.342263       0.422337      -1.160960       0.000106       0.053053       0.030891       0.061391      -0.042535       0.073633       0.094582      -0.085371      -0.133287      -0.153404       0.033926       0.119478             46.619059      59.860254      16.105314     -27.894146      32.605151     -12.806451      47.391774          -0.000051
           10              H       3.234023      16.360939       5.590316       0.104214       1.139222 0.81418920E+01  0.80940941E+02                                 1.859183                            1.709401      -1.189313       2.321644                    0.995166       3.671284      10.622104       0.457793       1.345841      -0.694366      -0.001053      -0.025737       0.040470       0.047972       0.001362      -0.000150      -0.005606      -0.028353       0.018051      -0.017251       0.002442       0.014809              1.939515       1.460663       0.031026       0.029308       1.709866      -0.358361       2.648016           0.000013
           11              H       3.230036      15.174822       3.623846       0.129666       1.141242 0.85170388E+01  0.84394243E+02                                 1.761753                            1.677033      -1.134583       2.345969                    0.997412       3.406465       9.383767       0.499178       1.238300      -0.719349       0.001080      -0.037326       0.005918       0.037807      -0.001415       0.000931      -0.014012      -0.028533      -0.004591      -0.013582      -0.009523       0.023105              1.778360       1.420235       0.071195       0.016583       2.309564       0.103755       1.605281           0.000012
           12              H       9.880482      12.044964       9.681799       0.103958       1.141376 0.81588734E+01  0.81142833E+02                                 1.860520                            1.710380      -1.183026       2.323895                    0.995122       3.673715      10.627375       0.458036       1.344580      -0.694607      -0.001050       0.047996       0.002147       0.048055      -0.000894      -0.001007       0.005029      -0.029550       0.015598      -0.017435       0.002578       0.014857              1.941002       1.461361       0.009863      -0.041549       2.726836      -0.227217       1.634808           0.000001
           13              H       9.876515      10.935014      11.692234       0.129290       1.140491 0.85093445E+01  0.84289539E+02                                 1.760173                            1.675651      -1.128163       2.348772                    0.997472       3.405097       9.374996       0.499719       1.237378      -0.719563       0.000907       0.024132       0.029619       0.038216       0.001378       0.000865       0.013983      -0.028238      -0.003531      -0.013604      -0.009315       0.022919              1.776726       1.419184      -0.021202      -0.069835       1.690013       0.252678       2.220980          -0.000007
           14              H       6.557241      17.746293      11.373815       0.104486       1.137500 0.81262729E+01  0.80738051E+02                                 1.856543                            1.707179      -1.184890       2.323826                    0.995174       3.666970      10.602701       0.458376       1.344924      -0.694560      -0.001127      -0.021955      -0.042460       0.047814      -0.000559       0.001283       0.000615      -0.019882       0.044512      -0.017427       0.002511       0.014917              1.936647       1.458922      -0.040807       0.012178       2.099750       0.584049       2.251269           0.000001
           15              H       6.553233      20.042359      11.329849       0.129971       1.138326 0.84885337E+01  0.84030117E+02                                 1.757835                            1.673508      -1.129654       2.348415                    0.997506       3.400883       9.359763       0.500092       1.237241      -0.719599       0.001232       0.013431      -0.035412       0.037893      -0.000060      -0.001503      -0.000115      -0.004204       0.068747      -0.013622      -0.009355       0.022978              1.774352       1.417535      -0.049780       0.053180       1.866759      -0.355604       2.038762          -0.000016
           16              H       0.088964      14.407167       5.590316       0.103980       1.141037 0.81558010E+01  0.81104092E+02                                 1.860135                            1.710050      -1.182630       2.324125                    0.995125       3.672919      10.624302       0.458087       1.344566      -0.694614       0.001053       0.025870       0.040498       0.048067       0.001316       0.000266       0.005540      -0.028663       0.018209      -0.017426       0.002569       0.014857              1.940585       1.461094       0.031038      -0.029314       1.710705       0.359182       2.649955           0.000002
           17              H       0.092931      15.593268       3.623846       0.129294       1.140224 0.85068310E+01  0.84258727E+02                                 1.759962                            1.675459      -1.128016       2.348902                    0.997473       3.404550       9.373273       0.499722       1.237459      -0.719549      -0.000900       0.037732       0.006102       0.038233      -0.001437      -0.000765       0.013871      -0.028442      -0.004121      -0.013607      -0.009316       0.022923              1.776509       1.419033       0.071062      -0.016551       2.306771      -0.103536       1.603722          -0.000009
           18              H       3.412147      18.723172       9.681799       0.104383       1.137911 0.81299950E+01  0.80785138E+02                                 1.857043                            1.707608      -1.185416       2.323513                    0.995167       3.668013      10.606749       0.458297       1.344985      -0.694545       0.001121      -0.047733       0.002186       0.047796      -0.000837       0.001127      -0.005024      -0.029661       0.015227      -0.017437       0.002518       0.014919              1.937194       1.459275       0.009855       0.041446       2.720014       0.226545       1.632293           0.000001
           19              H       3.416136      19.833138      11.692234       0.129831       1.139007 0.84949282E+01  0.84108774E+02                                 1.758447                            1.674064      -1.130124       2.348063                    0.997497       3.402213       9.364105       0.500045       1.237130      -0.719619      -0.001258      -0.023937       0.029312       0.037865       0.001320      -0.000695      -0.014013      -0.028323      -0.003580      -0.013627      -0.009340       0.022967              1.774979       1.417967      -0.021175       0.069739       1.688381      -0.252370       2.218589          -0.000011
           20              H       6.735406      13.021857      11.373815       0.104302       1.139178 0.81415285E+01  0.80936535E+02                                 1.859136                            1.709361      -1.189238       2.321698                    0.995165       3.671140      10.621683       0.457799       1.345838      -0.694365       0.001061       0.022162      -0.042536       0.047975      -0.000551      -0.001255      -0.000572      -0.019635       0.044183      -0.017247       0.002446       0.014801              1.939459       1.460626      -0.040893      -0.012214       2.103044      -0.585391       2.254708           0.000011
           21              H       6.739414      10.725790      11.329849       0.129820       1.140793 0.85128223E+01  0.84342118E+02                                 1.761311                            1.676634      -1.134334       2.346164                    0.997417       3.405599       9.380842       0.499230       1.238324      -0.719345      -0.001072      -0.013551      -0.035294       0.037821      -0.000098       0.001697       0.000175      -0.003956       0.069075      -0.013572      -0.009533       0.023105              1.777907       1.419924      -0.049942      -0.053349       1.870716       0.356720       2.043081           0.000010
           22              H       6.735443       6.715159       7.732649       0.104214       1.139222 0.81418944E+01  0.80940972E+02                                 1.859183                            1.709401      -1.189312       2.321644                    0.995166       3.671284      10.622105       0.457793       1.345841      -0.694366       0.001053       0.025737      -0.040469       0.047972       0.001362      -0.000150      -0.005606      -0.028353       0.018051      -0.017251       0.002442       0.014809              1.939516       1.460663       0.031026       0.029308       1.709867      -0.358362       2.648017           0.000013
           23              H       6.739430       7.901276       9.699119       0.129667       1.141240 0.85170284E+01  0.84394136E+02                                 1.761754                            1.677034      -1.134581       2.345970                    0.997412       3.406464       9.383772       0.499178       1.238303      -0.719349      -0.001080       0.037326      -0.005918       0.037808      -0.001414       0.000931      -0.014012      -0.028533      -0.004591      -0.013582      -0.009523       0.023105              1.778360       1.420235       0.071195       0.016583       2.309565       0.103755       1.605281           0.000012
           24              H       0.088984      11.031134       3.641166       0.103958       1.141376 0.81588784E+01  0.81142902E+02                                 1.860521                            1.710381      -1.183028       2.323894                    0.995122       3.673717      10.627385       0.458036       1.344580      -0.694607       0.001050      -0.047996      -0.002147       0.048055      -0.000894      -0.001007       0.005029      -0.029550       0.015598      -0.017435       0.002578       0.014857              1.941003       1.461362       0.009863      -0.041549       2.726838      -0.227217       1.634809           0.000001
           25              H       0.092951      12.141084       1.630731       0.129290       1.140491 0.85093444E+01  0.84289537E+02                                 1.760172                            1.675651      -1.128164       2.348771                    0.997472       3.405097       9.374995       0.499719       1.237378      -0.719564      -0.000907      -0.024132      -0.029619       0.038216       0.001378       0.000865       0.013983      -0.028238      -0.003531      -0.013604      -0.009315       0.022919              1.776726       1.419184      -0.021202      -0.069835       1.690013       0.252678       2.220980          -0.000007
           26              H       3.412225       5.329805       1.949150       0.104486       1.137498 0.81262583E+01  0.80737874E+02                                 1.856542                            1.707177      -1.184888       2.323827                    0.995174       3.666967      10.602692       0.458376       1.344925      -0.694560       0.001127       0.021955       0.042460       0.047814      -0.000559       0.001283       0.000615      -0.019882       0.044511      -0.017427       0.002511       0.014917              1.936646       1.458921      -0.040807       0.012178       2.099749       0.584049       2.251267           0.000001
           27              H       3.416233       3.033739       1.993116       0.129972       1.138324 0.84885162E+01  0.84029902E+02                                 1.757833                            1.673506      -1.129652       2.348416                    0.997506       3.400880       9.359753       0.500092       1.237241      -0.719599      -0.001232      -0.013431       0.035411       0.037893      -0.000060      -0.001503      -0.000115      -0.004204       0.068746      -0.013622      -0.009355       0.022978              1.774350       1.417534      -0.049780       0.053180       1.866757      -0.355604       2.038759          -0.000016
           28              H       9.880502       8.668931       7.732649       0.103980       1.141036 0.81557954E+01  0.81104018E+02                                 1.860135                            1.710049      -1.182627       2.324126                    0.995125       3.672917      10.624293       0.458087       1.344566      -0.694614      -0.001053      -0.025870      -0.040498       0.048067       0.001316       0.000266       0.005540      -0.028662       0.018209      -0.017426       0.002569       0.014857              1.940584       1.461094       0.031038      -0.029314       1.710704       0.359182       2.649954           0.000002
           29              H       9.876535       7.482830       9.699119       0.129296       1.140220 0.85067945E+01  0.84258269E+02                                 1.759957                            1.675454      -1.128010       2.348905                    0.997474       3.404544       9.373249       0.499723       1.237458      -0.719549       0.000900      -0.037732      -0.006102       0.038233      -0.001437      -0.000765       0.013871      -0.028442      -0.004121      -0.013607      -0.009316       0.022923              1.776504       1.419030       0.071061      -0.016551       2.306763      -0.103535       1.603718          -0.000009
           30              H       6.557319       4.352926       3.641166       0.104383       1.137911 0.81299959E+01  0.80785152E+02                                 1.857044                            1.707608      -1.185416       2.323513                    0.995167       3.668013      10.606750       0.458297       1.344985      -0.694545      -0.001121       0.047733      -0.002186       0.047796      -0.000837       0.001127      -0.005024      -0.029661       0.015227      -0.017437       0.002518       0.014919              1.937195       1.459275       0.009855       0.041446       2.720015       0.226545       1.632293           0.000001
           31              H       6.553330       3.242960       1.630731       0.129832       1.139005 0.84949066E+01  0.84108509E+02                                 1.758445                            1.674062      -1.130122       2.348064                    0.997497       3.402209       9.364092       0.500045       1.237131      -0.719619       0.001258       0.023937      -0.029312       0.037865       0.001320      -0.000695      -0.014013      -0.028323      -0.003580      -0.013627      -0.009340       0.022967              1.774977       1.417966      -0.021175       0.069739       1.688379      -0.252370       2.218586          -0.000010
           32              H       3.234060      10.054241       1.949150       0.104302       1.139178 0.81415302E+01  0.80936560E+02                                 1.859136                            1.709361      -1.189240       2.321698                    0.995165       3.671141      10.621688       0.457798       1.345839      -0.694365      -0.001061      -0.022162       0.042536       0.047975      -0.000551      -0.001255      -0.000572      -0.019635       0.044183      -0.017247       0.002446       0.014801              1.939460       1.460626      -0.040893      -0.012214       2.103045      -0.585391       2.254709           0.000011
           33              H       3.230052      12.350308       1.993116       0.129822       1.140791 0.85127977E+01  0.84341785E+02                                 1.761305                            1.676629      -1.134333       2.346165                    0.997417       3.405594       9.380813       0.499232       1.238320      -0.719346       0.001072       0.013551       0.035294       0.037821      -0.000098       0.001697       0.000175      -0.003955       0.069075      -0.013572      -0.009533       0.023105              1.777902       1.419920      -0.049942      -0.053349       1.870710       0.356718       2.043074           0.000010
           34              C       3.249967      16.822456       4.780280       0.090014      27.194669 0.32455033E+03  0.71123891E+04                                 7.965026                            6.059656       0.260663       2.108847                    0.999785      25.616027      71.755508       0.658760       0.424273      -1.056268       0.004287       0.043240      -0.012838       0.045309       0.001465      -0.001118      -0.021447       0.054957      -0.074908      -0.042000       0.001948       0.040052              9.268497       4.321282       0.410946       0.469546       9.992578       2.264542      13.491630           0.000025
           35              C       3.250964      16.104787       3.609191      -0.158805      32.731671 0.42177523E+03  0.98622510E+04                                 8.949728                            6.890010       0.060090       1.995764                    0.999623      29.328212      84.677561       0.620613       0.422075      -1.058342       0.005283       0.009133      -0.000534       0.010565      -0.007843      -0.001427      -0.018603       0.013381      -0.085574      -0.036732       0.011106       0.025626             10.379292       4.852654       0.530948       0.530720      10.209698       2.783697      16.075525           0.000029
           36              C       5.455255      17.025537       7.700674      -0.049516      48.877243 0.57902924E+03  0.14555483E+05                                11.377446                            8.117147       0.537073       2.096106                    0.999884      31.718551      92.853469       0.571008       0.426715      -1.062705      -0.019107       0.031504      -0.011130       0.038490       0.101669      -0.042511       0.044382       0.036361       0.173583      -0.150283       0.071121       0.079162             13.746647      15.230501      -9.099507       2.786620      17.389107      -2.811972       8.620334          -0.000007
           37              C       9.896442      11.112692       9.687128       0.091692      27.119550 0.32344057E+03  0.70816376E+04                                 7.948778                            6.047867       0.262784       2.110276                    0.999801      25.574220      71.593845       0.659668       0.424074      -1.056446       0.004338      -0.032716      -0.031720       0.045775      -0.001507      -0.001093       0.014793       0.043843      -0.106351      -0.041344       0.001609       0.039735              9.248706       4.313258       0.200418      -0.588880      10.635688      -2.639285      12.797172           0.000014
           38              C       9.897451      10.457337      10.894188      -0.158344      32.742366 0.42195827E+03  0.98673233E+04                                 8.951523                            6.891600       0.058639       1.995351                    0.999639      29.330659      84.680234       0.620547       0.422087      -1.058365       0.005601      -0.005197      -0.007172       0.010479       0.002730       0.007368       0.025254       0.024136      -0.050542      -0.036656       0.011239       0.025417             10.381719       4.853818       0.194220      -0.725362      12.201190      -3.934188      14.090150           0.000004
           39              C       2.132088      13.540286       8.051068      -0.049297      48.920262 0.57963555E+03  0.14575145E+05                                11.386832                            8.123639       0.534517       2.095149                    0.999879      31.728778      92.910145       0.570520       0.426950      -1.062514      -0.019511      -0.025246      -0.021777       0.038630      -0.087340      -0.067048      -0.067859      -0.003854       0.052754      -0.150335       0.071482       0.078853             13.758044      15.243192       6.969484       6.493514      13.258693       5.208260      12.772247           0.000030
           40              C       6.573192      18.217047      12.178522       0.089028      27.199600 0.32464849E+03  0.71149691E+04                                 7.965975                            6.060881       0.259008       2.108487                    0.999772      25.618612      71.761322       0.658654       0.424316      -1.056257       0.004247      -0.010094       0.043029       0.044401       0.000036       0.001411       0.006752       0.081334       0.002624      -0.042164       0.001883       0.040281              9.269260       4.322145      -0.612427       0.121039      14.579051       0.382490       8.906584           0.000015
           41              C       6.574177      19.590072      12.142550      -0.158480      32.728265 0.42175516E+03  0.98614121E+04                                 8.949251                            6.890263       0.058211       1.995368                    0.999631      29.322565      84.652596       0.620562       0.422126      -1.058337       0.005074      -0.004243       0.008675       0.010909       0.004940      -0.005891      -0.006896       0.057085       0.043104      -0.036952       0.011258       0.025694             10.378398       4.852913      -0.725230       0.194343      17.018456       1.149642       9.263824          -0.000029
           42              C       8.778484      15.586373      10.894188      -0.049793      48.958426 0.58008828E+03  0.14589575E+05                                11.393153                            8.126899       0.531942       2.094259                    0.999884      31.741492      92.961226       0.570388       0.426960      -1.062494      -0.019748      -0.006591       0.032979       0.039001      -0.013918       0.108695       0.023523      -0.080698      -0.178998      -0.149859       0.070888       0.078971             13.767291      15.253873       2.141309      -9.290529       8.388155      -2.396273      17.659846           0.000012
           43              C       0.073013      13.945643       4.780280       0.091758      27.114124 0.32337238E+03  0.70797045E+04                                 7.947605                            6.047164       0.263142       2.110456                    0.999801      25.570567      71.579187       0.659724       0.424064      -1.056462      -0.004320      -0.043781      -0.012470       0.045726       0.001702       0.000752       0.020934       0.054486      -0.074601      -0.041370       0.001606       0.039765              9.247162       4.312706       0.409672      -0.467930       9.969596      -2.254877      13.459183           0.000017
           44              C       0.072003      14.663303       3.609191      -0.158280      32.736748 0.42188451E+03  0.98651278E+04                                 8.950523                            6.891036       0.058685       1.995423                    0.999639      29.327108      84.666858       0.620569       0.422092      -1.058366      -0.005553      -0.008821      -0.000869       0.010460      -0.007729       0.001321       0.018362       0.012250      -0.086468      -0.036680       0.011256       0.025424             10.380354       4.853366       0.530995      -0.530792      10.209669      -2.784230      16.078027           0.000004
           45              C       7.837354      13.742585       7.700674      -0.049325      48.924330 0.57968525E+03  0.14576700E+05                                11.387356                            8.123909       0.534557       2.095130                    0.999878      31.730392      92.915712       0.570519       0.426942      -1.062520       0.019526      -0.031431      -0.011136       0.038641       0.101747       0.042199      -0.044559       0.036460       0.173819      -0.150356       0.071480       0.078876             13.758815      15.244199      -9.109015      -2.789004      17.405414       2.814788       8.626832           0.000026
           46              C       3.396188      19.655445       9.687128       0.088773      27.209076 0.32476957E+03  0.71184083E+04                                 7.968163                            6.062234       0.258185       2.108124                    0.999772      25.624526      71.785868       0.658532       0.424347      -1.056220      -0.004339       0.032183      -0.030319       0.044427      -0.001242       0.000664      -0.014752       0.044018      -0.109454      -0.042154       0.001852       0.040303              9.272112       4.323154       0.201448       0.591056      10.659251       2.648875      12.833932           0.000003
           47              C       3.395191      20.310809      10.894188      -0.158683      32.738500 0.42189284E+03  0.98655650E+04                                 8.951218                            6.891426       0.058120       1.995231                    0.999632      29.329489      84.680201       0.620496       0.422131      -1.058320      -0.005164       0.005437      -0.008046       0.010999       0.002590      -0.007203      -0.025176       0.025428      -0.051481      -0.036946       0.011320       0.025627             10.380967       4.853771       0.194345       0.725375      12.201200       3.934078      14.087932          -0.000017
           48              C       1.190925      17.227838       8.051068      -0.050217      48.974950 0.58031678E+03  0.14596827E+05                                11.395809                            8.128601       0.531843       2.094162                    0.999884      31.747580      92.985258       0.570315       0.426970      -1.062482       0.019598       0.025276      -0.022190       0.038927      -0.087134       0.066343       0.067959      -0.003639       0.051814      -0.149767       0.070799       0.078968             13.770691      15.257781       6.977217      -6.501536      13.269947      -5.214350      12.784344          -0.000024
           49              C       6.719463      12.551109      12.178522       0.090133      27.192125 0.32451850E+03  0.71114646E+04                                 7.964263                            6.059169       0.261021       2.108977                    0.999785      25.614773      71.749117       0.658823       0.424246      -1.056292      -0.004239       0.010476       0.043857       0.045289       0.000228      -0.001828      -0.006368       0.080999       0.003368      -0.042001       0.001974       0.040027              9.267511       4.320947      -0.612095      -0.121130      14.576304      -0.382799       8.905281           0.000034
           50              C       6.718478      11.178084      12.142550      -0.158697      32.727604 0.42171828E+03  0.98604871E+04                                 8.948815                            6.889432       0.060240       1.995857                    0.999622      29.325154      84.664083       0.620661       0.422061      -1.058362      -0.005240       0.004099       0.008141       0.010513       0.005173       0.006116       0.006319       0.056625       0.043699      -0.036717       0.011028       0.025689             10.378177       4.852275      -0.725082      -0.194429      17.018084      -1.148074       9.264171           0.000018
           51              C       4.514158      15.181773      10.894188      -0.049071      48.857353 0.57875991E+03  0.14546980E+05                                11.374442                            8.115287       0.537148       2.096233                    0.999884      31.710999      92.824985       0.571072       0.426718      -1.062706       0.019236       0.006296       0.032813       0.038553      -0.014123      -0.109330      -0.023356      -0.080965      -0.177885      -0.150369       0.071207       0.079161             13.742700      15.225835       2.135668       9.270542       8.375206       2.390164      17.627059           0.000033
           52              C       6.719499       6.253642       8.542685       0.090015      27.194622 0.32454967E+03  0.71123704E+04                                 7.965015                            6.059648       0.260667       2.108848                    0.999785      25.615999      71.755392       0.658761       0.424273      -1.056268      -0.004288      -0.043240       0.012838       0.045309       0.001465      -0.001118      -0.021447       0.054956      -0.074909      -0.042000       0.001948       0.040052              9.268483       4.321276       0.410944       0.469544       9.992563       2.264534      13.491609           0.000025
           53              C       6.718502       6.971311       9.713774      -0.158806      32.731694 0.42177563E+03  0.98622638E+04                                 8.949737                            6.890017       0.060088       1.995764                    0.999623      29.328220      84.677625       0.620613       0.422076      -1.058342      -0.005284      -0.009133       0.000534       0.010565      -0.007843      -0.001427      -0.018603       0.013382      -0.085573      -0.036732       0.011106       0.025626             10.379302       4.852658       0.530949       0.530721      10.209707       2.783700      16.075541           0.000029
           54              C       4.514211       6.050561       5.622291      -0.049514      48.877141 0.57902795E+03  0.14555442E+05                                11.377428                            8.117137       0.537077       2.096107                    0.999884      31.718517      92.853322       0.571009       0.426715      -1.062706       0.019107      -0.031503       0.011131       0.038490       0.101669      -0.042511       0.044383       0.036361       0.173584      -0.150283       0.071121       0.079162             13.746624      15.230474      -9.099488       2.786614      17.389078      -2.811966       8.620321          -0.000007
           55              C       0.073024      11.963406       3.635837       0.091692      27.119581 0.32344099E+03  0.70816493E+04                                 7.948785                            6.047871       0.262781       2.110274                    0.999801      25.574241      71.593930       0.659668       0.424074      -1.056446      -0.004338       0.032716       0.031721       0.045775      -0.001507      -0.001093       0.014793       0.043843      -0.106350      -0.041344       0.001609       0.039735              9.248714       4.313261       0.200418      -0.588880      10.635697      -2.639289      12.797185           0.000014
           56              C       0.072015      12.618761       2.428777      -0.158344      32.742380 0.42195843E+03  0.98673275E+04                                 8.951523                            6.891599       0.058640       1.995351                    0.999639      29.330670      84.680255       0.620547       0.422087      -1.058365      -0.005601       0.005197       0.007171       0.010479       0.002730       0.007367       0.025254       0.024135      -0.050541      -0.036656       0.011239       0.025417             10.381720       4.853818       0.194220      -0.725362      12.201190      -3.934189      14.090152           0.000003
           57              C       7.837378       9.535812       5.271897      -0.049297      48.920260 0.57963548E+03  0.14575142E+05                                11.386831                            8.123638       0.534517       2.095149                    0.999879      31.728777      92.910135       0.570520       0.426950      -1.062514       0.019511       0.025245       0.021777       0.038630      -0.087339      -0.067048      -0.067859      -0.003853       0.052754      -0.150335       0.071482       0.078853             13.758043      15.243192       6.969484       6.493513      13.258692       5.208259      12.772244           0.000030
           58              C       3.396274       4.859051       1.144443       0.089027      27.199620 0.32464877E+03  0.71149772E+04                                 7.965980                            6.060884       0.259007       2.108486                    0.999772      25.618623      71.761370       0.658653       0.424316      -1.056257      -0.004248       0.010093      -0.043029       0.044401       0.000036       0.001411       0.006752       0.081334       0.002625      -0.042164       0.001883       0.040281              9.269266       4.322148      -0.612427       0.121039      14.579063       0.382491       8.906588           0.000015
           59              C       3.395289       3.486026       1.180415      -0.158481      32.728298 0.42175566E+03  0.98614273E+04                                 8.949259                            6.890269       0.058209       1.995367                    0.999631      29.322580      84.652670       0.620561       0.422127      -1.058337      -0.005074       0.004243      -0.008675       0.010909       0.004940      -0.005891      -0.006895       0.057085       0.043104      -0.036952       0.011258       0.025694             10.378409       4.852917      -0.725231       0.194343      17.018477       1.149647       9.263832          -0.000029
           60              C       1.190982       7.489725       2.428777      -0.049794      48.958444 0.58008859E+03  0.14589585E+05                                11.393158                            8.126902       0.531940       2.094258                    0.999884      31.741497      92.961259       0.570388       0.426960      -1.062494       0.019748       0.006590      -0.032979       0.039001      -0.013918       0.108695       0.023524      -0.080698      -0.178998      -0.149859       0.070888       0.078971             13.767297      15.253880       2.141311      -9.290532       8.388159      -2.396275      17.659850           0.000012
           61              C       9.896453       9.130455       8.542685       0.091759      27.114098 0.32337202E+03  0.70796945E+04                                 7.947600                            6.047161       0.263143       2.110457                    0.999801      25.570549      71.579124       0.659724       0.424064      -1.056462       0.004320       0.043781       0.012470       0.045726       0.001702       0.000752       0.020934       0.054487      -0.074602      -0.041370       0.001605       0.039765              9.247156       4.312704       0.409672      -0.467930       9.969587      -2.254873      13.459175           0.000017
           62              C       9.897463       8.412795       9.713774      -0.158280      32.736782 0.42188510E+03  0.98651456E+04                                 8.950532                            6.891044       0.058684       1.995423                    0.999639      29.327120      84.666921       0.620568       0.422092      -1.058366       0.005553       0.008822       0.000869       0.010460      -0.007729       0.001321       0.018362       0.012251      -0.086469      -0.036680       0.011256       0.025424             10.380365       4.853372       0.530995      -0.530793      10.209674      -2.784233      16.078049           0.000004
           63              C       2.132112       9.333513       5.622291      -0.049324      48.924327 0.57968521E+03  0.14576699E+05                                11.387355                            8.123908       0.534558       2.095130                    0.999878      31.730392      92.915711       0.570519       0.426942      -1.062520      -0.019526       0.031431       0.011137       0.038641       0.101746       0.042200      -0.044559       0.036460       0.173820      -0.150356       0.071479       0.078876             13.758813      15.244197      -9.109014      -2.789003      17.405413       2.814787       8.626830           0.000025
           64              C       6.573278       3.420653       3.635837       0.088775      27.209032 0.32476895E+03  0.71183910E+04                                 7.968153                            6.062227       0.258188       2.108125                    0.999772      25.624499      71.785757       0.658533       0.424347      -1.056220       0.004339      -0.032183       0.030319       0.044427      -0.001242       0.000664      -0.014752       0.044019      -0.109454      -0.042154       0.001852       0.040303              9.272099       4.323149       0.201448       0.591056      10.659237       2.648868      12.833912           0.000003
           65              C       6.574275       2.765289       2.428777      -0.158683      32.738505 0.42189299E+03  0.98655692E+04                                 8.951218                            6.891428       0.058119       1.995231                    0.999632      29.329489      84.680197       0.620496       0.422131      -1.058320       0.005164      -0.005438       0.008046       0.010999       0.002590      -0.007203      -0.025176       0.025429      -0.051481      -0.036946       0.011319       0.025627             10.380968       4.853771       0.194346       0.725375      12.201200       3.934079      14.087933          -0.000017
           66              C       8.778541       5.848260       5.271897      -0.050215      48.974883 0.58031586E+03  0.14596797E+05                                11.395796                            8.128593       0.531846       2.094163                    0.999884      31.747559      92.985155       0.570316       0.426970      -1.062483      -0.019598      -0.025276       0.022190       0.038927      -0.087135       0.066343       0.067959      -0.003638       0.051814      -0.149767       0.070798       0.078969             13.770674      15.257759       6.977207      -6.501526      13.269934      -5.214344      12.784328          -0.000024
           67              C       3.250003      10.524989       1.144443       0.090132      27.192164 0.32451904E+03  0.71114800E+04                                 7.964272                            6.059176       0.261018       2.108975                    0.999785      25.614798      71.749220       0.658822       0.424246      -1.056292       0.004238      -0.010476      -0.043857       0.045289       0.000228      -0.001828      -0.006368       0.080999       0.003368      -0.042001       0.001974       0.040028              9.267522       4.320952      -0.612097      -0.121131      14.576323      -0.382800       8.905290           0.000034
           68              C       3.250988      11.898014       1.180415      -0.158698      32.727622 0.42171854E+03  0.98604935E+04                                 8.948814                            6.889432       0.060242       1.995858                    0.999622      29.325166      84.664089       0.620661       0.422061      -1.058362       0.005239      -0.004099      -0.008141       0.010513       0.005173       0.006116       0.006319       0.056625       0.043699      -0.036717       0.011028       0.025689             10.378176       4.852275      -0.725083      -0.194429      17.018087      -1.148076       9.264168           0.000018
           69              C       5.455308       7.894325       2.428777      -0.049073      48.857454 0.57876117E+03  0.14547020E+05                                11.374460                            8.115298       0.537144       2.096231                    0.999884      31.711031      92.825129       0.571072       0.426718      -1.062706      -0.019236      -0.006296      -0.032813       0.038553      -0.014123      -0.109330      -0.023356      -0.080965      -0.177885      -0.150369       0.071207       0.079161             13.742724      15.225862       2.135672       9.270561       8.375218       2.390168      17.627091           0.000033
           70              C       6.606189       1.395726       2.417452       0.045058      36.383249 0.41349811E+03  0.95580712E+04                                 9.670654                            6.820057      -0.133975       1.970595                    0.999242      26.644858      74.868558       0.628168       0.421826      -1.065458       0.006698       0.015288       0.026947       0.031697      -0.002072      -0.003433      -0.002263       0.017514      -0.023140      -0.009691      -0.003644       0.013335             12.264284       5.031081       0.268055       0.464234      12.883658       5.190915      18.878112          -0.000014
           71              C       6.602202       0.639980       1.108471       0.371077      29.477114 0.31871607E+03  0.69756778E+04                                 8.772768                            6.227139      -0.267702       1.952058                    0.998851      24.161526      68.363753       0.613365       0.456252      -1.033869       0.010027      -0.016836      -0.031502       0.037099      -0.000732      -0.002349       0.000772       0.132195      -0.130969      -0.044798      -0.043174       0.087972             11.132880       4.803132       0.137764       0.238741      11.828334       4.276137      16.767173          -0.000008
           72              C       9.929366       9.087774      10.905513       0.045021      36.356735 0.41319544E+03  0.95490014E+04                                 9.665183                            6.816947      -0.135523       1.970291                    0.999259      26.634067      74.821788       0.628417       0.421750      -1.065543       0.006514       0.015261      -0.026496       0.031263      -0.002578       0.004481       0.002494       0.018345      -0.024172      -0.010611      -0.003713       0.014324             12.256670       5.028736       0.267683      -0.463634      12.876369      -5.186398      18.864906           0.000001
           73              C       9.925391       8.332038      12.214494       0.372849      29.460284 0.31849744E+03  0.69702829E+04                                 8.773228                            6.227722      -0.269487       1.951402                    0.998832      24.150942      68.349582       0.612884       0.456650      -1.033557       0.009464      -0.018373       0.031777       0.037907      -0.001173       0.002081      -0.000978       0.130666      -0.128484      -0.044493      -0.042298       0.086791             11.133363       4.803437       0.137682      -0.238472      11.829110      -4.276545      16.767543           0.000001
           74              C       3.282879      12.592599       0.000000       0.045243      36.377273 0.41343178E+03  0.95561179E+04                                 9.669665                            6.819583      -0.134261       1.970545                    0.999241      26.641906      74.857679       0.628182       0.421835      -1.065457       0.006659      -0.030885       0.000243       0.031596       0.004020       0.000079       0.000065       0.021836      -0.010943      -0.009811      -0.003648       0.013459             12.262790       5.030689      -0.536097      -0.000018      21.872117      -0.000404       9.885563          -0.000004
           75              C       3.278878      14.104080       0.000000       0.371094      29.474868 0.31869547E+03  0.69750629E+04                                 8.772103                            6.226796      -0.267431       1.952162                    0.998850      24.160462      68.358298       0.613408       0.456231      -1.033889       0.009975       0.035637      -0.001168       0.037025       0.002418      -0.000540       0.000121       0.131043      -0.134599      -0.044878      -0.043123       0.088002             11.131841       4.802825      -0.275674       0.000065      19.233400      -0.000440       9.359298          -0.000008
           76              C       0.040100      13.988324       2.417452       0.045021      36.356760 0.41319574E+03  0.95490100E+04                                 9.665187                            6.816949      -0.135524       1.970291                    0.999259      26.634078      74.821822       0.628417       0.421750      -1.065543      -0.006514      -0.015261       0.026496       0.031263      -0.002578       0.004481       0.002494       0.018345      -0.024173      -0.010611      -0.003712       0.014324             12.256676       5.028738       0.267683      -0.463635      12.876375      -5.186402      18.864916           0.000000
           77              C       0.044075      14.744060       1.108471       0.372849      29.460294 0.31849756E+03  0.69702860E+04                                 8.773228                            6.227722      -0.269486       1.951402                    0.998832      24.150948      68.349595       0.612884       0.456650      -1.033557      -0.009463       0.018373      -0.031777       0.037906      -0.001173       0.002081      -0.000978       0.130666      -0.128484      -0.044493      -0.042298       0.086791             11.133365       4.803437       0.137682      -0.238472      11.829111      -4.276545      16.767546           0.000000
           78              C       6.686612       6.296341      10.905513       0.045058      36.383262 0.41349823E+03  0.95580752E+04                                 9.670658                            6.820059      -0.133975       1.970595                    0.999242      26.644862      74.868589       0.628167       0.421827      -1.065458      -0.006698      -0.015288      -0.026947       0.031698      -0.002072      -0.003433      -0.002263       0.017514      -0.023140      -0.009691      -0.003644       0.013335             12.264290       5.031083       0.268055       0.464235      12.883667       5.190919      18.878120          -0.000012
           79              C       6.690599       7.052087      12.214494       0.371077      29.477116 0.31871606E+03  0.69756778E+04                                 8.772770                            6.227140      -0.267702       1.952058                    0.998851      24.161526      68.363764       0.613365       0.456252      -1.033869      -0.010027       0.016836       0.031501       0.037099      -0.000732      -0.002349       0.000772       0.132195      -0.130969      -0.044798      -0.043174       0.087972             11.132883       4.803133       0.137764       0.238741      11.828338       4.276139      16.767179          -0.000008
           80              C       3.363386       2.791432       0.000000       0.045244      36.377266 0.41343165E+03  0.95561148E+04                                 9.669666                            6.819584      -0.134261       1.970545                    0.999241      26.641900      74.857679       0.628181       0.421836      -1.065457      -0.006660       0.030885      -0.000243       0.031596       0.004020       0.000079       0.000065       0.021836      -0.010943      -0.009811      -0.003648       0.013459             12.262792       5.030690      -0.536097      -0.000019      21.872120      -0.000403       9.885566          -0.000004
           81              C       3.367387       1.279951       0.000000       0.371093      29.474862 0.31869537E+03  0.69750606E+04                                 8.772105                            6.226797      -0.267431       1.952162                    0.998850      24.160458      68.358297       0.613407       0.456231      -1.033889      -0.009976      -0.035637       0.001169       0.037025       0.002418      -0.000539       0.000121       0.131043      -0.134599      -0.044878      -0.043123       0.088002             11.131843       4.802826      -0.275674       0.000065      19.233404      -0.000440       9.359300          -0.000007
           82              N       4.763356      17.900118       7.400907      -0.264002      48.473445 0.60275543E+03  0.15187595E+05                                11.282893                            8.231575      -0.095391       1.959699                    0.998095      30.321638      86.664948       0.576637       0.421557      -1.074167      -0.009299       0.019913      -0.009217       0.023832       0.096331      -0.036734       0.034282       0.049628       0.138145      -0.136034       0.056546       0.079487             13.461348      14.426951      -7.929035       3.123766      16.366754      -2.645836       9.590339          -0.000001
           83              N       1.440200      12.843387       7.443541      -0.263831      48.364150 0.60127051E+03  0.15138779E+05                                11.259433                            8.216524      -0.087176       1.962449                    0.998141      30.292299      86.510025       0.577760       0.421054      -1.074634      -0.009038      -0.017927      -0.012746       0.023781      -0.080129      -0.064914      -0.057844       0.009050       0.016389      -0.136097       0.056583       0.079514             13.431139      14.393805       6.652571       5.291044      13.545452       4.245841      12.354159           0.000002
           84              N       8.086600      15.408691      11.801482      -0.263476      48.373846 0.60131487E+03  0.15141196E+05                                11.264632                            8.219406      -0.091348       1.961245                    0.998103      30.289973      86.526169       0.577348       0.421318      -1.074393      -0.009038      -0.001672       0.021823       0.023679      -0.016355       0.101274       0.023157      -0.049592      -0.161475      -0.135214       0.055959       0.079255             13.438575      14.401906       1.257110      -8.412307       8.979335      -1.608451      16.934482          -0.000013
           85              N       8.529250      12.868001       7.400907      -0.263890      48.368928 0.60133625E+03  0.15140862E+05                                11.260165                            8.216968      -0.087235       1.962403                    0.998141      30.294042      86.516509       0.577745       0.421053      -1.074633       0.009059      -0.019977      -0.009210       0.023790       0.096271       0.036977      -0.034455       0.049550       0.137927      -0.136088       0.056566       0.079522             13.432137      14.395010      -7.909296      -3.115930      16.330245       2.638917       9.571156           0.000004
           86              N       1.882806      17.924732       7.443541      -0.263281      48.361622 0.60113143E+03  0.15135489E+05                                11.263019                            8.218315      -0.091336       1.961302                    0.998105      30.285406      86.511244       0.577367       0.421335      -1.074377       0.008955       0.018083      -0.012338       0.023652      -0.079556       0.064814       0.057319       0.009541       0.015857      -0.135271       0.056000       0.079271             13.436571      14.399647       6.655460      -5.293849      13.550650      -4.248003      12.359417          -0.000003
           87              N       5.206051      15.359462      11.801482      -0.264141      48.481328 0.60287970E+03  0.15191430E+05                                11.283832                            8.232258      -0.095351       1.959685                    0.998093      30.324674      86.674172       0.576633       0.421540      -1.074183       0.009377       0.002069       0.021823       0.023842      -0.016417      -0.101757      -0.023540      -0.050424      -0.162003      -0.135986       0.056517       0.079469             13.462427      14.428083       1.259302       8.429454       8.993570       1.611492      16.965627          -0.000014
           88              N       5.206110       5.175980       5.922058      -0.264001      48.473424 0.60275528E+03  0.15187589E+05                                11.282888                            8.231572      -0.095389       1.959700                    0.998095      30.321631      86.664906       0.576637       0.421557      -1.074167       0.009299      -0.019913       0.009218       0.023832       0.096331      -0.036734       0.034282       0.049628       0.138145      -0.136033       0.056546       0.079487             13.461341      14.426944      -7.929031       3.123762      16.366747      -2.645832       9.590333          -0.000001
           89              N       8.529266      10.232711       5.879424      -0.263832      48.364143 0.60127037E+03  0.15138774E+05                                11.259431                            8.216522      -0.087176       1.962449                    0.998141      30.292297      86.510014       0.577760       0.421054      -1.074634       0.009038       0.017927       0.012747       0.023781      -0.080129      -0.064914      -0.057844       0.009050       0.016389      -0.136097       0.056583       0.079514             13.431137      14.393805       6.652573       5.291041      13.545452       4.245838      12.354154           0.000002
           90              N       1.882866       7.667407       1.521483      -0.263476      48.373814 0.60131449E+03  0.15141184E+05                                11.264627                            8.219403      -0.091347       1.961246                    0.998103      30.289962      86.526126       0.577348       0.421318      -1.074393       0.009038       0.001672      -0.021823       0.023679      -0.016355       0.101274       0.023158      -0.049592      -0.161475      -0.135214       0.055960       0.079254             13.438568      14.401902       1.257111      -8.412301       8.979333      -1.608452      16.934469          -0.000013
           91              N       1.440216      10.208097       5.922058      -0.263891      48.368969 0.60133679E+03  0.15140880E+05                                11.260173                            8.216973      -0.087237       1.962403                    0.998141      30.294055      86.516569       0.577744       0.421053      -1.074633      -0.009059       0.019977       0.009210       0.023790       0.096270       0.036978      -0.034455       0.049550       0.137928      -0.136088       0.056566       0.079522             13.432147      14.395021      -7.909304      -3.115931      16.330260       2.638917       9.571160           0.000004
           92              N       8.086660       5.151366       5.879424      -0.263281      48.361641 0.60113168E+03  0.15135496E+05                                11.263021                            8.218316      -0.091335       1.961302                    0.998105      30.285413      86.511263       0.577367       0.421335      -1.074377      -0.008955      -0.018082       0.012338       0.023652      -0.079556       0.064814       0.057319       0.009541       0.015857      -0.135271       0.056000       0.079271             13.436574      14.399646       6.655463      -5.293848      13.550659      -4.248005      12.359418          -0.000003
           93              N       4.763415       7.716636       1.521483      -0.264141      48.481349 0.60287987E+03  0.15191436E+05                                11.283835                            8.232260      -0.095352       1.959685                    0.998093      30.324682      86.674209       0.576633       0.421540      -1.074183      -0.009378      -0.002069      -0.021823       0.023842      -0.016418      -0.101757      -0.023540      -0.050424      -0.162003      -0.135986       0.056517       0.079469             13.462432      14.428087       1.259301       8.429459       8.993572       1.611491      16.965636          -0.000014
           94              N       6.595223       2.769913       4.797600      -0.115236      34.070479 0.45358222E+03  0.10571399E+05                                 8.790659                            6.894787       0.057751       2.062880                    0.999313      26.070242      70.064861       0.668671       0.393022      -1.100732       0.001928      -0.053000      -0.094153       0.108062      -0.000715      -0.000660      -0.046849       0.010515      -0.116776      -0.066226       0.024725       0.041502             10.221269       4.943599       0.320953       0.555817      12.086445       1.340733      13.633761          -0.000019
           95              N       9.918375      10.461943       8.525365      -0.118462      34.226501 0.45603478E+03  0.10644273E+05                                 8.821023                            6.916308       0.053352       2.060556                    0.999267      26.139680      70.333070       0.667123       0.393353      -1.100359       0.001867      -0.053714       0.093033       0.107442      -0.000681       0.001204       0.045881       0.011816      -0.117794      -0.065772       0.025561       0.040211             10.259754       4.958943       0.322586      -0.558830      12.128835      -1.352888      13.691485          -0.000012
           96              N       3.271936       9.844241       0.000000      -0.115388      34.079463 0.45373415E+03  0.10575808E+05                                 8.792025                            6.895856       0.057794       2.062804                    0.999313      26.074832      70.079691       0.668633       0.393012      -1.100741       0.001906       0.107991      -0.001160       0.108014       0.000926       0.000286      -0.000389       0.090878       0.124455      -0.066192       0.024701       0.041491             10.222890       4.944340      -0.642062      -0.000091      14.410823       0.000561      11.313505          -0.000043
           97              N       0.051091      12.614155       4.797600      -0.118462      34.226546 0.45603542E+03  0.10644293E+05                                 8.821033                            6.916314       0.053348       2.060554                    0.999267      26.139702      70.333162       0.667123       0.393353      -1.100358      -0.001867       0.053714      -0.093033       0.107442      -0.000681       0.001204       0.045881       0.011816      -0.117794      -0.065772       0.025561       0.040211             10.259766       4.958947       0.322586      -0.558831      12.128850      -1.352893      13.691502          -0.000012
           98              N       6.697578       4.922154       8.525365      -0.115236      34.070476 0.45358221E+03  0.10571399E+05                                 8.790660                            6.894788       0.057752       2.062880                    0.999313      26.070239      70.064854       0.668671       0.393022      -1.100732      -0.001929       0.053000       0.094153       0.108062      -0.000715      -0.000660      -0.046849       0.010515      -0.116776      -0.066226       0.024725       0.041501             10.221269       4.943599       0.320952       0.555815      12.086446       1.340732      13.633760          -0.000019
           99              N       3.374329       5.539790       0.000000      -0.115388      34.079447 0.45373394E+03  0.10575801E+05                                 8.792022                            6.895855       0.057795       2.062805                    0.999313      26.074823      70.079659       0.668633       0.393012      -1.100741      -0.001907      -0.107991       0.001160       0.108014       0.000926       0.000286      -0.000389       0.090878       0.124454      -0.066192       0.024701       0.041491             10.222887       4.944339      -0.642060      -0.000091      14.410819       0.000561      11.313502          -0.000043
          100              N       3.298818      14.705446       1.175352      -0.397609      37.600284 0.52732120E+03  0.12755465E+05                                 9.285194                            7.350119       0.377242       2.125158                    0.998832      29.138206      79.653302       0.659083       0.384189      -1.107541       0.012616       0.069689      -0.120502       0.139773       0.004996      -0.008656       0.102385       0.077665      -0.313961      -0.164176       0.072626       0.091551             10.810514       5.387506      -0.032469       0.056175      16.297519       4.807476      10.746518          -0.000000
          101              N       6.622129       1.357179       0.000000      -0.400017      37.608800 0.52750659E+03  0.12760150E+05                                 9.282847                            7.348453       0.377873       2.125532                    0.998872      29.151001      79.670119       0.659604       0.383880      -1.107844       0.012220      -0.137756       0.000069       0.138297      -0.009278      -0.000381       0.000170       0.255578       0.212628      -0.163563       0.070869       0.092694             10.807558       5.386384       0.064792       0.000200       7.968751      -0.000438      19.067539          -0.000026
          102              N       9.945342       7.013473      12.147613      -0.400021      37.607867 0.52750191E+03  0.12759993E+05                                 9.282611                            7.348388       0.377925       2.125544                    0.998872      29.151077      79.669874       0.659612       0.383876      -1.107848       0.012171       0.068910       0.119340       0.138343       0.004985       0.007868      -0.101308       0.079806      -0.314387      -0.163547       0.070901       0.092646             10.807101       5.386308      -0.032585      -0.055977      16.291373      -4.805670      10.743623          -0.000031
          103              N       3.347459       0.678594       1.175352      -0.400021      37.607873 0.52750199E+03  0.12759995E+05                                 9.282612                            7.348389       0.377926       2.125544                    0.998872      29.151079      79.669882       0.659612       0.383876      -1.107848      -0.012172      -0.068910      -0.119341       0.138343       0.004985       0.007868      -0.101308       0.079806      -0.314388      -0.163547       0.070901       0.092646             10.807103       5.386309      -0.032585      -0.055977      16.291375      -4.805672      10.743626          -0.000030
          104              N       0.024136      14.026852       0.000000      -0.400016      37.608805 0.52750666E+03  0.12760152E+05                                 9.282847                            7.348452       0.377874       2.125532                    0.998872      29.151006      79.670128       0.659604       0.383880      -1.107844      -0.012220       0.137756      -0.000069       0.138297      -0.009278      -0.000381       0.000170       0.255578       0.212629      -0.163564       0.070870       0.092694             10.807558       5.386383       0.064792       0.000199       7.968750      -0.000438      19.067539          -0.000025
          105              N       6.670648       8.370652      12.147613      -0.397609      37.600282 0.52732112E+03  0.12755464E+05                                 9.285198                            7.350121       0.377242       2.125159                    0.998832      29.138193      79.653286       0.659083       0.384189      -1.107541      -0.012617      -0.069688       0.120502       0.139773       0.004996      -0.008656       0.102385       0.077665      -0.313961      -0.164176       0.072626       0.091551             10.810520       5.387508      -0.032469       0.056175      16.297528       4.807479      10.746523           0.000000

******************************************************
Auxiliary information for the entire system
The total spin magnetic moment of the unit cell is   0.001217
The total net atomic charge of the unit cell is   -0.000001
Accuracy of reproducing the electrostatic potential in the unit cell:
  The inner radius (bohr) =    5.0000
  The outer radius (bohr) =   12.0000
  Valid grid points have density less than (e/(bohr^3)) =    0.0001
  The number of valid grid points were=       104298
  The rms potential error without charges in kcal/mol is=      6.91274
  The rms potential error with partial charges in kcal/mol is=      2.11916
  The RRMSE value at monopole order=      0.30656
  The rms potential error with partial charges and cloud penetration in kcal/mol is=      2.11375
  The RRMSE value at monopole order with cloud penetration is=      0.30578
  The rms potential error with partial charges and atomic dipoles in kcal/mol is=      0.64134
  The RRMSE value at dipole order=      0.09278
  The rms potential error with partial charges, atomic dipoles and cloud penetration in kcal/mol is=      0.62788
  The RRMSE value at dipole order with cloud penetration=      0.09083

******************************************************
The electron densities and ab initio electrostatic potential were computed in VASP using the PBE functional and
projector augmented wave method. See the main text of the journal article for a description of computational details.
The atomic charges, dipoles, and quadrupoles were computed with the DDEC6 method as described in
(a) T. A. Manz and N. Gabaldon Limas, RSC Adv. 6 (2016) 47771-47801 DOI: 10.1039/c6ra04656h
(b) N. Gabaldon Limas and T. A. Manz, RSC Adv. 8 (2018) 2678-2707 DOI: 10.1039/c7ra11829e.
For each atom in the material, the electron cloud parameters were fit to the spherically averaged atom-in-material
electron density using radial positions for which this density was between 10^-4 and 10^-2 electrons per cubic bohr.
The polarizabilities, dispersion coefficients, and quantum Drude oscillator (QDO) parameters were fit using the MCLF method.
The magnetic structure of the system was optimized in VASP from the default ferromagnetic initial guess using spin polarization.
The atomic spin moments (ASMs) were computed on this optimized magnetic structure using the DDEC6 partition as inputs
to the method of T. A. Manz and D. S. Sholl, J. Chem. Theory Comput. 7 (2011) 4146-4164 DOI: 10.1021/ct200539n.
The RMSE and RRMSE were computed using a uniform grid with Ewald summation.
