# Supplementary material for: A collection of forcefield precursors for metal–organic frameworks
Source: RSC Adv. 2019 Nov 13;9(63):36492–507. doi: 10.1039/c9ra07327b (PMC9075174; doi:10.1039/c9ra07327b)
Supplement: RA-009-C9RA07327B-s4018 [file RA-009-C9RA07327B-s4018.xyz]

  208
jmolscript: load "" {1 1 1} spacegroup "x,y,z" unitcell [{     14.787000     0.000000     0.000000 }, {     -5.568728    14.541159     0.000000 }, {     -5.527816    -2.846984    15.201504 }]
Mn    -5.450912     8.934749    10.291114     0.832306
Mn     1.744607     4.081795     3.841268     0.822191
Mn     9.141368     2.759426     4.910390     0.832256
Mn     1.945849     7.612380    11.360236     0.822076
H     -3.830122     7.344812     7.957987     0.092132
H     -4.142744     6.625429     5.820656     0.127205
H      8.569653     6.808866     4.864481     0.113674
H      6.863192     7.782939     6.045638     0.123789
H      5.043178    12.222842    10.569606     0.121531
H     -4.355776    -1.057528    12.463713     0.117489
H     -8.445968    10.466190    14.591924     0.113791
H     -8.233693     9.210903    12.691736     0.118637
H      2.212270     4.227352     0.852804     0.100086
H     -3.268369     0.141014    14.138919     0.129102
H     -4.358217    14.292491     1.079307     0.132696
H      1.113476     1.143885     2.906528     0.084754
H      0.123579     5.949755     5.942268     0.093030
H      0.464894     7.729889     7.314964     0.124984
H      2.584658     8.672046     7.432015     0.112719
H      4.260319     7.814636     6.117085     0.123801
H      4.529095     1.858132     2.974934     0.119805
H      4.790865     0.292013     1.305809     0.114863
H      0.676551     0.262315    14.073552     0.117287
H      5.994179     4.678703     0.562456     0.127662
H     -5.912823    11.892559    10.881237     0.096201
H     -0.399788    -1.093413    12.507797     0.129706
H     -4.881521    10.600658    15.123976     0.128066
H     -4.802438     9.160233    13.397085     0.086314
H     -2.892016    12.175744     8.119123     0.122897
H      1.106679    12.370555     8.181449     0.119633
H     -0.762242     9.275471     9.877937     0.113283
H     -0.809380     6.715274     0.907530     0.124442
H      9.981343     6.701351     0.772236     0.119784
H     -2.913186     4.722141     3.692445     0.114090
H      6.660491     5.387139     3.014458     0.293477
H      4.416306    10.115431     9.244035     0.295002
H      7.520578     4.349363     7.243517     0.092131
H      7.833200     5.068746     9.380848     0.127201
H     -4.879197     4.885309    10.337023     0.113669
H     -3.172736     3.911236     9.155866     0.123785
H     -1.352722    -0.528667     4.631898     0.121530
H      8.046232    12.751703     2.737791     0.117490
H     12.136424     1.227985     0.609580     0.113795
H     11.924149     2.483272     2.509768     0.118639
H      1.478186     7.466823    14.348700     0.100082
H      6.958825    11.553161     1.062585     0.129105
H      8.048673    -2.598316    14.122197     0.132700
H      2.576980    10.550290    12.294976     0.084752
H      3.566877     5.744420     9.259236     0.093031
H      3.225562     3.964286     7.886540     0.124984
H      1.105798     3.022129     7.769489     0.112719
H     -0.569863     3.879539     9.084419     0.123801
H     -0.838639     9.836043    12.226570     0.119800
H     -1.100409    11.402162    13.895695     0.114857
H      3.013905    11.431860     1.127952     0.117280
H     -2.303723     7.015472    14.639048     0.127652
H      9.603279    -0.198384     4.320267     0.096201
H      4.090244    12.787588     2.693707     0.129700
H      8.571977     1.093517     0.077528     0.128061
H      8.492894     2.533942     1.804419     0.086314
H      6.582472    -0.481569     7.082381     0.122898
H      2.583777    -0.676380     7.020055     0.119629
H      4.452698     2.418704     5.323567     0.113277
H      4.499836     4.978901    14.293974     0.124440
H     -6.290887     4.992824    14.429268     0.119780
H      6.603642     6.972034    11.509059     0.114084
H     -2.970035     6.307036    12.187046     0.293472
H     -0.725850     1.578744     5.957469     0.295000
C     -4.673832     7.447408     7.580990     0.092359
C     -4.848673     7.002489     6.291903    -0.131039
C      8.717367     7.121200     5.727927    -0.005032
C      7.707794     7.701586     6.425676    -0.165412
C      7.943586     8.166800     7.699562     0.162525
C      6.958415     8.805241     8.514362     0.225371
C      6.105731     9.905728    10.177407     0.322752
C     -8.889562    10.630100    11.387447     0.020469
C     -9.445912    11.870999    11.376806    -0.112610
C     -4.017186    -1.921059    12.516918    -0.144928
C     -3.654491    -2.447674    13.760401     0.061715
C     -8.706201    10.832543    13.777123    -0.140988
C     -8.556213    10.080534    12.637010    -0.094608
C      2.006581     3.321652     0.906010     0.086381
C     -3.479404    -0.271901    14.946119    -0.196288
C     -3.749446    -1.626730    14.975002     0.113486
C      1.417105     0.654886     0.998739    -0.212567
C      1.380757     1.521902     2.099328     0.103430
C      0.984030     6.298957     5.995473     0.088495
C      1.167418     7.384696     6.813314    -0.132950
C      2.419935     7.948253     6.871080    -0.000620
C      3.411224     7.435050     6.101884    -0.168768
C      3.157969     6.358697     5.303805     0.163111
C      4.156013     5.728736     4.428198     0.225846
C      4.980486     4.449528     2.943011     0.315738
C      5.178340     3.417619     1.915390     0.027513
C      4.859396     2.116819     2.144932    -0.100484
C      5.027365     1.176042     1.143153    -0.136815
C      0.004427    -1.327454    15.123976     0.059055
C      0.345693     0.005082    14.903555    -0.140622
C      5.727525     3.798945     0.702309    -0.122691
C     -5.703154    11.614521    11.744682     0.087350
C     -0.182289    -1.971980    12.726699    -0.200951
C      0.089210    -2.305207    14.040109     0.113275
C     -5.102111    10.892983    14.269652    -0.209755
C     -5.068146    10.031052    13.204026     0.092699
C     -3.292803     9.951781     9.481178     0.557859
C     -2.025158    10.623006     9.049455    -0.012430
C     -2.066493    11.815472     8.350186    -0.163031
C     -0.901757    12.491905     7.983830     0.076359
C      0.313136    11.926992     8.383629    -0.156494
C      0.369748    10.757954     9.050975    -0.029894
C     -0.804783    10.077129     9.409731    -0.163043
C      1.703398    10.148341     9.472057     0.594865
C     -0.396348     5.108773     3.002297     0.556580
C     -1.668298     5.639068     2.383596    -0.012946
C     -1.631373     6.449979     1.252604    -0.161169
C     -2.791494     6.866284     0.636943     0.075886
C     10.776537     6.439494     1.176596    -0.163872
C     10.731109     5.629752     2.309108    -0.025473
C     -2.887689     5.244269     2.923249    -0.154273
C      9.409973     5.180043     2.862443     0.592761
C      8.364288     4.246767     7.620514     0.092330
C      8.539129     4.691686     8.909601    -0.131028
C     -5.026911     4.572975     9.473577    -0.005000
C     -4.017338     3.992589     8.775828    -0.165395
C     -4.253130     3.527375     7.501942     0.162519
C     -3.267959     2.888934     6.687142     0.225371
C     -2.415275     1.788447     5.024097     0.322733
C     12.580018     1.064075     3.814057     0.020472
C     13.136368    -0.176824     3.824698    -0.112595
C      7.707642    13.615234     2.684586    -0.144919
C      7.344947    14.141849     1.441103     0.061715
C     12.396657     0.861632     1.424381    -0.140989
C     12.246669     1.613641     2.564494    -0.094618
C      1.683875     8.372523    14.295494     0.086409
C      7.169860    11.966076     0.255385    -0.196307
C      7.439902    13.320905     0.226502     0.113485
C      2.273351    11.039289    14.202765    -0.212593
C      2.309699    10.172273    13.102176     0.103459
C      2.706426     5.395218     9.206031     0.088488
C      2.523038     4.309479     8.388190    -0.132967
C      1.270521     3.745922     8.330424    -0.000606
C      0.279232     4.259125     9.099620    -0.168775
C      0.532487     5.335478     9.897699     0.163122
C     -0.465557     5.965439    10.773306     0.225818
C     -1.290030     7.244647    12.258493     0.315775
C     -1.487884     8.276556    13.286114     0.027565
C     -1.168940     9.577356    13.056572    -0.100469
C     -1.336909    10.518133    14.058351    -0.136818
C      3.686029    13.021629     0.077528     0.059089
C      3.344763    11.689093     0.297949    -0.140623
C     -2.037069     7.895230    14.499195    -0.122678
C      9.393610     0.079654     3.456822     0.087361
C      3.872745    13.666155     2.474805    -0.200914
C      3.601246    13.999382     1.161395     0.113381
C      8.792567     0.801192     0.931852    -0.209718
C      8.758602     1.663123     1.997478     0.092695
C      6.983259     1.742394     5.720326     0.557855
C      5.715614     1.071169     6.152049    -0.012450
C      5.756949    -0.121297     6.851318    -0.163041
C      4.592213    -0.797730     7.217674     0.076364
C      3.377320    -0.232817     6.817875    -0.156469
C      3.320708     0.936221     6.150529    -0.029883
C      4.495239     1.617046     5.791773    -0.163043
C      1.987058     1.545834     5.729447     0.594870
C      4.086804     6.585402    12.199207     0.556578
C      5.358754     6.055107    12.817908    -0.012956
C      5.321829     5.244196    13.948900    -0.161183
C      6.481950     4.827891    14.564561     0.075876
C     -7.086081     5.254681    14.024908    -0.163872
C     -7.040653     6.064423    12.892396    -0.025458
C      6.578145     6.449906    12.278255    -0.154248
C     -5.719517     6.514132    12.339061     0.592770
N     -7.525021     9.302101     9.774567    -0.412689
N      1.680350     2.809802     2.132771    -0.220588
N     -5.373140    10.281740    11.904298    -0.227684
N      3.838935     4.680550     3.619478    -0.409752
N     -5.631775     8.025446     8.345626    -0.248696
N      1.950734     5.687566     5.253640    -0.251997
N      5.399697     6.167613     4.289864    -0.212603
N      5.863633     5.338701     3.335210    -0.142996
N      5.211792     9.788102     9.206031    -0.148672
N      5.701671     9.083754     8.129764    -0.215118
N     11.215477     2.392074     5.426937    -0.412704
N      2.010106     8.884373    13.068733    -0.220538
N      9.063596     1.412435     3.297206    -0.227714
N     -0.148479     7.013625    11.582026    -0.409726
N      9.322231     3.668729     6.855878    -0.248717
N      1.739722     6.006609     9.947864    -0.252009
N     -1.709241     5.526562    10.911640    -0.212619
N     -2.173177     6.355474    11.866294    -0.142966
N     -1.521336     1.906073     5.995473    -0.148648
N     -2.011215     2.610421     7.071740    -0.215098
O     -4.400938    10.502266     9.181708    -0.569457
O     -3.233985     8.899326    10.139403    -0.548016
O      1.677905     9.077592    10.064916    -0.562369
O      2.740148    10.782788     9.151305    -0.601037
O      0.720854     5.533307     2.552333    -0.575977
O     -0.452248     4.252719     3.900706    -0.543305
O      8.355644     5.599592     2.330391    -0.594455
O      9.436657     4.381544     3.826219    -0.577229
O      8.091394     1.191909     6.019796    -0.569476
O      6.924441     2.794849     5.062101    -0.548013
O      2.012551     2.616583     5.136588    -0.562384
O      0.950308     0.911387     6.050199    -0.601035
O      2.969602     6.160868    12.649171    -0.575974
O      4.142704     7.441456    11.300798    -0.543298
O     -4.665188     6.094583    12.871113    -0.594460
O     -5.746201     7.312631    11.375285    -0.577214

The following XYZ coordinates are in angstroms. Other properties are in atomic units.
The sperically averaged electron density of each atom fit to a function of the form exp(a - br)
eigen_1, eigen_2 and eigen_3 are the three eigenvalues of traceless quadrupole moment tensor
  atom number  atomic symbol              X              Y              Z     net charge C6 coefficient C8 coefficient C10 coefficient fluctuating dipole atomic polarizability isotropic forcefield polarizability              a              b squared Pearson coefficient          <r^3>          <r^4>         wp_QDO          m_QDO          q_QDO       dipole_x       dipole_y       dipole_z         dipole            Qxy            Qxz            Qyz     Q(x^2-y^2)  Q(3z^2 - R^2)        eigen_1        eigen_2        eigen_3 static polarizability      alpha(xx)      alpha(xy)      alpha(xz)      alpha(yy)      alpha(yz)      alpha(zz) atomic spin moment
            1             Mn      -5.450912       8.934749      10.291114       0.832306     140.175193 0.28063926E+04  0.99625220E+05                                22.900820                           18.112734       0.478894       1.899622                    0.999634      58.603943     173.475010       0.393581       0.438380      -1.109052       0.032004      -0.039122       0.007415       0.051086      -0.009288       0.011717      -0.067447      -0.036549      -0.113915      -0.077959      -0.001390       0.079350             28.426471      30.510616       7.726567      -2.122240      25.056950       5.217349      29.711845           4.489592
            2             Mn       1.744607       4.081795       3.841268       0.822191     142.619884 0.28584244E+04  0.10187198E+06                                23.096352                           18.238489       0.498801       1.904585                    0.999632      58.672822     173.644840       0.393818       0.436397      -1.111044      -0.033030      -0.014040       0.036994       0.051543       0.009300      -0.007895      -0.082545       0.010422      -0.006535      -0.085713       0.004345       0.081368             28.695448      30.795103      -3.415529       7.914270      26.522473       5.417931      28.768768           4.527740
            3             Mn       9.141368       2.759426       4.910390       0.832256     140.176923 0.28064333E+04  0.99626992E+05                                22.900986                           18.112852       0.478859       1.899613                    0.999634      58.604026     173.475353       0.393580       0.438379      -1.109052      -0.031988       0.039116      -0.007416       0.051071      -0.009310       0.011726      -0.067453      -0.036577      -0.113923      -0.077963      -0.001410       0.079373             28.426697      30.510750       7.726556      -2.122208      25.057089       5.217589      29.712252           4.489456
            4             Mn       1.945849       7.612380      11.360236       0.822076     142.623554 0.28585260E+04  0.10187681E+06                                23.096973                           18.238994       0.498695       1.904543                    0.999632      58.674468     173.652421       0.393806       0.436406      -1.111035       0.033022       0.014048      -0.036986       0.051534       0.009303      -0.007908      -0.082544       0.010420      -0.006533      -0.085712       0.004340       0.081372             28.696212      30.796162      -3.415664       7.914541      26.523089       5.418003      28.769384           4.527838
            5              H      -3.830122       7.344812       7.957987       0.092132       1.108564 0.81265883E+01  0.79808146E+02                                 1.747875                            1.650439      -0.905625       2.444023                    0.998626       3.473437       9.612627       0.496187       1.256961      -0.714671       0.044405      -0.005656       0.015541       0.047384      -0.009441      -0.001160       0.004399       0.030070      -0.002891      -0.018166      -0.000354       0.018520              1.793675       2.292679      -0.022911       0.381310       1.464397       0.084686       1.623949           0.000221
            6              H      -4.142744       6.625429       5.820656       0.127205       1.024023 0.71710456E+01  0.68205611E+02                                 1.659756                            1.552690      -0.770725       2.525085                    0.999726       3.237382       8.795914       0.510799       1.260718      -0.714664       0.026592      -0.017067      -0.021503       0.038220      -0.008541       0.000374       0.008722       0.024120       0.007737      -0.019331       0.005269       0.014063              1.728440       1.921735      -0.316855      -0.431742       1.515861       0.308505       1.747724           0.000157
            7              H       8.569653       6.808866       4.864481       0.113674       1.095784 0.75611023E+01  0.73640001E+02                                 1.799168                            1.638311      -0.989950       2.414872                    0.997522       3.540638      10.072683       0.472431       1.331186      -0.697680      -0.006645      -0.013852      -0.035130       0.038342      -0.001984       0.002592       0.005793       0.010606       0.015028      -0.010622       0.002755       0.007868              1.907950       1.518306       0.023973       0.092735       1.632242       0.544317       2.573302           0.000112
            8              H       6.863192       7.782939       6.045638       0.123789       1.294660 0.95243220E+01  0.97738251E+02                                 1.952983                            1.796184      -1.507697       2.167008                    0.992306       3.770805      10.817786       0.469869       1.270279      -0.709744      -0.028446       0.005611      -0.014495       0.032415      -0.006983      -0.001302      -0.006266       0.015609       0.001556      -0.013573       0.003229       0.010344              2.028397       2.620780      -0.034117       0.444505       1.574020       0.122761       1.890390           0.000174
            9              H       5.043178      12.222842      10.569606       0.121531       1.075288 0.77413931E+01  0.74085883E+02                                 1.630173                            1.548744      -0.855149       2.482872                    0.999187       3.165044       8.268267       0.550831       1.161907      -0.738914      -0.017306       0.017615      -0.033254       0.041420      -0.010944       0.003189      -0.003755      -0.018781       0.030521      -0.019569       0.005025       0.014544              1.657825       1.430693      -0.097366       0.266321       1.498832      -0.175782       2.043950           0.000039
           10              H      -4.355776      -1.057528      12.463713       0.117489       1.038167 0.74733254E+01  0.70511824E+02                                 1.554378                            1.492791      -0.825978       2.487084                    0.999501       3.105661       7.915068       0.580554       1.118189      -0.750067      -0.014507       0.034689      -0.006683       0.038189      -0.010770       0.004809      -0.002544      -0.020879       0.016679      -0.018286       0.003952       0.014335              1.559606       1.346836      -0.230156       0.032990       1.936476       0.053060       1.395505          -0.000019
           11              H      -8.445968      10.466190      14.591924       0.113791       1.086528 0.85025874E+01  0.83900543E+02                                 1.689672                            1.665381      -0.837382       2.482662                    0.999192       3.321319       9.019176       0.507441       1.223228      -0.724262       0.011218      -0.017621       0.030299       0.036802      -0.007923       0.005574      -0.004712      -0.023446       0.024051      -0.018770       0.003266       0.015504              1.663375       1.487822      -0.085049       0.134426       1.505420      -0.060997       1.996882          -0.000036
           12              H      -8.233693       9.210903      12.691736       0.118637       0.956029 0.69338184E+01  0.66527560E+02                                 1.678816                            1.598143      -1.084101       2.373076                    0.996021       3.610477      10.419888       0.462154       1.381307      -0.686657       0.011616      -0.037461       0.005147       0.039557      -0.008742       0.002270      -0.001639      -0.016018       0.023797      -0.015908       0.005543       0.010365              1.718449       1.480861      -0.261450      -0.021485       2.277437       0.114271       1.397049          -0.000003
           13              H       2.212270       4.227352       0.852804       0.100086       1.214293 0.91219093E+01  0.91563552E+02                                 1.814955                            1.717604      -0.983798       2.414392                    0.997662       3.428864       9.376283       0.503127       1.212806      -0.726164       0.008845       0.050232      -0.007306       0.051525       0.010945      -0.003033      -0.007509      -0.035373       0.015507      -0.023411       0.001354       0.022058              1.850771       1.541994       0.136695      -0.001548       2.479351       0.104661       1.530970           0.000610
           14              H      -3.268369       0.141014      14.138919       0.129102       1.058085 0.79123730E+01  0.76327679E+02                                 1.626314                            1.579139      -0.870937       2.473132                    0.999243       3.198114       8.456857       0.537237       1.181858      -0.733936       0.007636       0.018306      -0.030306       0.036220       0.004251      -0.005037      -0.005724      -0.027225       0.018194      -0.018040       0.002311       0.015729              1.616372       1.352990       0.079939      -0.114049       1.542884      -0.161620       1.953242           0.000104
           15              H      -4.358217      14.292491       1.079307       0.132696       1.109408 0.85592094E+01  0.84931503E+02                                 1.731604                            1.685177      -1.077868       2.379091                    0.996948       3.390884       9.352673       0.496115       1.244196      -0.718372      -0.007379      -0.037193       0.003423       0.038072       0.003886      -0.002093      -0.002615      -0.032285       0.011936      -0.018733       0.003400       0.015332              1.717674       1.566413       0.256529      -0.070722       2.071827       0.080906       1.514783           0.000136
           16              H       1.113476       1.143885       2.906528       0.084754       1.140427 0.86022053E+01  0.86457910E+02                                 1.835239                            1.738242      -1.127631       2.336258                    0.995281       3.752369      10.816630       0.462668       1.317170      -0.700076      -0.013300      -0.018265       0.038994       0.045067       0.000768      -0.004357      -0.002638      -0.022024       0.016422      -0.014692       0.004452       0.010240              1.866327       1.632324       0.154667      -0.281524       1.535048      -0.202963       2.431609           0.000377
           17              H       0.123579       5.949755       5.942268       0.093030       1.100695 0.80247863E+01  0.78448557E+02                                 1.731196                            1.633505      -0.852792       2.469606                    0.999142       3.432824       9.434507       0.502477       1.246920      -0.717126      -0.044942      -0.013331      -0.002279       0.046933      -0.000340      -0.007435       0.007444       0.021594      -0.032415      -0.017103      -0.001224       0.018327              1.778317       2.294823       0.344320       0.133322       1.531977       0.138889       1.508152           0.000197
           18              H       0.464894       7.729889       7.314964       0.124984       1.031576 0.72636468E+01  0.69384706E+02                                 1.672855                            1.566368      -0.795614       2.511107                    0.999630       3.282765       8.970674       0.506213       1.266672      -0.713037      -0.028084       0.015282       0.023626       0.039755       0.003488      -0.006659       0.011486       0.016405      -0.016675      -0.018725       0.005372       0.013353              1.740613       1.923877      -0.332184      -0.425013       1.589239       0.328963       1.708722           0.000130
           19              H       2.584658       8.672046       7.432015       0.112719       1.070037 0.73561955E+01  0.71310756E+02                                 1.783106                            1.624728      -1.011433       2.403966                    0.997225       3.576168      10.223299       0.469532       1.345673      -0.694264       0.007866       0.030067       0.024733       0.039719       0.003721      -0.000672       0.007249       0.002354      -0.004228      -0.009072       0.001709       0.007364              1.891132       1.515908       0.085890       0.063102       2.162991       0.710288       1.994497           0.000136
           20              H       4.260319       7.814636       6.117085       0.123801       1.299108 0.95581456E+01  0.98205989E+02                                 1.959320                            1.800536      -1.516758       2.162242                    0.992268       3.787646      10.884967       0.468685       1.271924      -0.709271       0.028067       0.015084      -0.001694       0.031908       0.000594      -0.007128      -0.003308       0.005199      -0.031570      -0.013501       0.002850       0.010651              2.035858       2.641682       0.435761       0.080667       1.801437       0.189007       1.664455           0.000183
           21              H       4.529095       1.858132       2.974934       0.119805       0.970584 0.70216514E+01  0.67488889E+02                                 1.688640                            1.602585      -1.062737       2.383954                    0.996320       3.582835      10.302393       0.464599       1.371622      -0.688821      -0.011916      -0.013240       0.034727       0.039029       0.004391      -0.008122      -0.001427      -0.019708       0.011674      -0.015769       0.004840       0.010928              1.732273       1.493427       0.045130      -0.272428       1.397154      -0.095553       2.306238           0.000029
           22              H       4.790865       0.292013       1.305809       0.114863       1.084611 0.84488896E+01  0.83182946E+02                                 1.684484                            1.657974      -0.826242       2.489428                    0.999328       3.295152       8.918488       0.509899       1.220076      -0.725215      -0.009290      -0.034794       0.010388       0.037482       0.006689      -0.006299      -0.004488      -0.027059       0.015913      -0.018876       0.002998       0.015878              1.659660       1.475738       0.133936      -0.048110       2.006687       0.064916       1.496555          -0.000057
           23              H       0.676551       0.262315      14.073552       0.117287       1.045226 0.75601440E+01  0.71566594E+02                                 1.564968                            1.504483      -0.840609       2.481523                    0.999408       3.113032       7.957604       0.576302       1.122732      -0.748999       0.014509       0.014541      -0.031967       0.037998       0.006789      -0.009474      -0.003189      -0.020779       0.018195      -0.018322       0.003704       0.014618              1.567293       1.351643       0.092864      -0.210639       1.423894      -0.089204       1.926342          -0.000052
           24              H       5.994179       4.678703       0.562456       0.127662       1.060619 0.75475531E+01  0.71742951E+02                                 1.612062                            1.527070      -0.850319       2.488061                    0.999308       3.126548       8.128444       0.556148       1.158625      -0.739760       0.016118       0.037861      -0.009213       0.042168       0.005598      -0.009083      -0.002349      -0.027954       0.008744      -0.019751       0.004537       0.015215              1.644352       1.404569       0.258914      -0.028677       2.104311      -0.044756       1.424176           0.000058
           25              H      -5.912823      11.892559      10.881237       0.096201       1.221100 0.92460778E+01  0.92955914E+02                                 1.809171                            1.719321      -0.966061       2.419977                    0.997691       3.427642       9.325066       0.508158       1.198912      -0.729577      -0.008887       0.019254      -0.046542       0.051145      -0.005964       0.009688      -0.008929      -0.029079       0.033108      -0.023195       0.001186       0.022009              1.838630       1.529614      -0.036449       0.136352       1.534240      -0.113742       2.452035           0.000425
           26              H      -0.399788      -1.093413      12.507797       0.129706       1.054343 0.78727822E+01  0.75810840E+02                                 1.619442                            1.572708      -0.885293       2.468089                    0.999167       3.185842       8.402523       0.539888       1.178146      -0.734899      -0.007989       0.033205      -0.010748       0.035803      -0.006031       0.003347      -0.005529      -0.025285       0.024238      -0.018214       0.002934       0.015280              1.608889       1.345800      -0.133575       0.052574       2.003846      -0.050068       1.477021           0.000083
           27              H      -4.881521      10.600658      15.123976       0.128066       1.125342 0.87346355E+01  0.87213086E+02                                 1.755231                            1.707246      -1.111105       2.361606                    0.996383       3.444802       9.566821       0.490220       1.251349      -0.716519       0.007989      -0.011915       0.034119       0.037012      -0.002974       0.003591      -0.004643      -0.024193       0.036441      -0.018832       0.003559       0.015273              1.741770       1.593727      -0.130587       0.252298       1.527758      -0.043016       2.103824           0.000114
           28              H      -4.802438       9.160233      13.397085       0.086314       1.120097 0.84606114E+01  0.84731318E+02                                 1.817131                            1.726789      -1.126282       2.337900                    0.995175       3.744967      10.796237       0.462760       1.321624      -0.699084       0.013119      -0.041875       0.009736       0.044949      -0.004127       0.000698      -0.002672      -0.020967       0.023144      -0.015125       0.004803       0.010323              1.845007       1.615470      -0.296618       0.078339       2.437476       0.021616       1.482075           0.000211
           29              H      -2.892016      12.175744       8.119123       0.122897       1.082738 0.79609162E+01  0.77806839E+02                                 1.713869                            1.626805      -1.174114       2.327414                    0.996167       3.487886       9.640499       0.502704       1.246635      -0.715895      -0.032825       0.014492      -0.009812       0.037199      -0.008788       0.005559      -0.003344       0.004094      -0.011968      -0.007553      -0.005849       0.013402              1.745321       1.945209      -0.181079       0.112027       1.785985      -0.336929       1.504768           0.000311
           30              H       1.106679      12.370555       8.181449       0.119633       1.143106 0.84486132E+01  0.83697276E+02                                 1.766349                            1.666978      -1.258202       2.283704                    0.995659       3.550522       9.836850       0.501273       1.233404      -0.718774       0.029962       0.018254      -0.007741       0.035928       0.010627      -0.005241      -0.003811      -0.004173      -0.009290      -0.009816      -0.004798       0.014614              1.805202       1.969703       0.199546      -0.081385       1.909296      -0.362017       1.536606           0.000136
           31              H      -0.762242       9.275471       9.877937       0.113283       1.080379 0.80040072E+01  0.79885707E+02                                 1.828220                            1.719023      -1.544550       2.141489                    0.992036       4.011685      11.946767       0.443259       1.384481      -0.683820       0.000457      -0.031860       0.016876       0.036057       0.000648      -0.000639      -0.004614      -0.016119      -0.005872      -0.007160      -0.003596       0.010756              1.894704       1.709353      -0.089606       0.026020       2.150491      -0.470235       1.824268          -0.000209
           32              H      -0.809380       6.715274       0.907530       0.124442       1.087445 0.79811411E+01  0.78034913E+02                                 1.718731                            1.629432      -1.139680       2.344154                    0.996627       3.468116       9.580064       0.502162       1.247495      -0.715947       0.032350       0.012172      -0.013501       0.037107       0.006134      -0.008145      -0.004185       0.007343      -0.004475      -0.007209      -0.006277       0.013486              1.748710       1.961734       0.137289      -0.179261       1.579709      -0.346967       1.704686           0.000321
           33              H       9.981343       6.701351       0.772236       0.119784       1.134683 0.83956607E+01  0.83101124E+02                                 1.760967                            1.664628      -1.277102       2.275279                    0.995315       3.561695       9.886491       0.499969       1.237687      -0.717641      -0.030718       0.011858      -0.017143       0.037122      -0.005963       0.010115      -0.004959       0.001372       0.005017      -0.009609      -0.004982       0.014591              1.796897       1.965109      -0.120707       0.177595       1.625866      -0.385692       1.799716           0.000151
           34              H      -2.913186       4.722141       3.692445       0.114090       1.101219 0.82332392E+01  0.82483451E+02                                 1.831045                            1.728387      -1.491487       2.166359                    0.992629       3.940928      11.632254       0.449332       1.360637      -0.689064      -0.000726      -0.019046       0.031575       0.036882      -0.000297       0.000737      -0.005642      -0.004389       0.033196      -0.007758      -0.005285       0.013043              1.889748       1.720531       0.022496      -0.077232       1.852496      -0.451648       2.096218          -0.000155
           35              H       6.660491       5.387139       3.014458       0.293477       0.603119 0.34139256E+01  0.27796221E+02                                 1.302424                            1.168471      -1.030352       2.477764                    0.999987       2.787790       7.732272       0.501604       1.499730      -0.664013       0.019528       0.002645      -0.007968       0.021256       0.002914       0.002319       0.008068      -0.016847       0.013215      -0.011193      -0.002801       0.013994              1.393803       1.968499       0.091508      -0.267500       1.066946       0.028848       1.145964           0.000323
           36              H       4.416306      10.115431       9.244035       0.295002       0.600589 0.34101653E+01  0.27779019E+02                                 1.301305                            1.169543      -1.039579       2.473480                    0.999953       2.803233       7.796276       0.499892       1.504140      -0.663023      -0.018495       0.009244      -0.000061       0.020676       0.001850       0.003826       0.005879      -0.011797       0.031562      -0.011878      -0.002100       0.013977              1.391787       1.966600      -0.269744       0.034077       1.119119       0.047493       1.089641           0.000320
           37              H       7.520578       4.349363       7.243517       0.092131       1.108574 0.81266989E+01  0.79809585E+02                                 1.747892                            1.650455      -0.905656       2.444008                    0.998625       3.473472       9.612777       0.496182       1.256969      -0.714669      -0.044405       0.005656      -0.015540       0.047384      -0.009441      -0.001162       0.004400       0.030069      -0.002891      -0.018166      -0.000354       0.018521              1.793693       2.292701      -0.022910       0.381314       1.464412       0.084689       1.623967           0.000221
           38              H       7.833200       5.068746       9.380848       0.127201       1.024069 0.71714510E+01  0.68210498E+02                                 1.659809                            1.552736      -0.770746       2.525071                    0.999725       3.237477       8.796267       0.510790       1.260722      -0.714663      -0.026590       0.017067       0.021504       0.038219      -0.008542       0.000375       0.008722       0.024120       0.007738      -0.019332       0.005269       0.014062              1.728498       1.921802      -0.316871      -0.431764       1.515907       0.308522       1.747784           0.000158
           39              H      -4.879197       4.885309      10.337023       0.113669       1.095841 0.75615796E+01  0.73645911E+02                                 1.799236                            1.638367      -0.990007       2.414841                    0.997521       3.540757      10.073152       0.472421       1.331193      -0.697678       0.006645       0.013853       0.035129       0.038342      -0.001984       0.002592       0.005794       0.010607       0.015026      -0.010623       0.002755       0.007867              1.908026       1.518358       0.023974       0.092741       1.632302       0.544352       2.573419           0.000111
           40              H      -3.172736       3.911236       9.155866       0.123785       1.294711 0.95247769E+01  0.97744050E+02                                 1.953027                            1.796221      -1.507733       2.166985                    0.992306       3.770890      10.818079       0.469866       1.270270      -0.709745       0.028444      -0.005610       0.014494       0.032413      -0.006983      -0.001303      -0.006266       0.015607       0.001556      -0.013573       0.003229       0.010344              2.028445       2.620851      -0.034118       0.444521       1.574051       0.122767       1.890432           0.000175
           41              H      -1.352722      -0.528667       4.631898       0.121530       1.075305 0.77415418E+01  0.74087628E+02                                 1.630185                            1.548755      -0.855181       2.482855                    0.999186       3.165069       8.268338       0.550831       1.161902      -0.738915       0.017306      -0.017615       0.033253       0.041419      -0.010944       0.003189      -0.003755      -0.018781       0.030521      -0.019569       0.005025       0.014544              1.657838       1.430703      -0.097368       0.266325       1.498843      -0.175785       2.043970           0.000040
           42              H       8.046232      12.751703       2.737791       0.117490       1.038166 0.74733150E+01  0.70511694E+02                                 1.554376                            1.492789      -0.825985       2.487081                    0.999501       3.105657       7.915053       0.580555       1.118188      -0.750067       0.014507      -0.034688       0.006684       0.038189      -0.010769       0.004808      -0.002544      -0.020878       0.016678      -0.018286       0.003951       0.014334              1.559604       1.346834      -0.230156       0.032989       1.936473       0.053060       1.395503          -0.000019
           43              H      12.136424       1.227985       0.609580       0.113795       1.086512 0.85024276E+01  0.83898624E+02                                 1.689661                            1.665370      -0.837382       2.482667                    0.999192       3.321287       9.019089       0.507440       1.223235      -0.724260      -0.011218       0.017621      -0.030300       0.036803      -0.007922       0.005575      -0.004711      -0.023444       0.024051      -0.018769       0.003266       0.015503              1.663364       1.487813      -0.085048       0.134425       1.505410      -0.060998       1.996869          -0.000036
           44              H      11.924149       2.483272       2.509768       0.118639       0.956009 0.69336369E+01  0.66525336E+02                                 1.678790                            1.598120      -1.084074       2.373091                    0.996022       3.610420      10.419661       0.462159       1.381303      -0.686658      -0.011616       0.037461      -0.005148       0.039557      -0.008742       0.002270      -0.001639      -0.016017       0.023797      -0.015907       0.005543       0.010364              1.718422       1.480840      -0.261444      -0.021484       2.277395       0.114267       1.397029          -0.000003
           45              H       1.478186       7.466823      14.348700       0.100082       1.214331 0.91222539E+01  0.91567870E+02                                 1.814992                            1.717635      -0.983829       2.414375                    0.997661       3.428914       9.376462       0.503123       1.212805      -0.726165      -0.008846      -0.050231       0.007305       0.051524       0.010945      -0.003033      -0.007508      -0.035373       0.015511      -0.023412       0.001355       0.022056              1.850811       1.542021       0.136701      -0.001548       2.479415       0.104665       1.530996           0.000609
           46              H       6.958825      11.553161       1.062585       0.129105       1.058059 0.79121359E+01  0.76324871E+02                                 1.626294                            1.579121      -0.870909       2.473151                    0.999243       3.198070       8.456730       0.537236       1.181866      -0.733935      -0.007637      -0.018308       0.030306       0.036221       0.004251      -0.005037      -0.005724      -0.027224       0.018193      -0.018039       0.002310       0.015729              1.616351       1.352977       0.079937      -0.114045       1.542865      -0.161615       1.953212           0.000105
           47              H       8.048673      -2.598316      14.122197       0.132700       1.109379 0.85589538E+01  0.84928465E+02                                 1.731588                            1.685164      -1.077856       2.379104                    0.996948       3.390840       9.352571       0.496111       1.244213      -0.718368       0.007379       0.037194      -0.003425       0.038074       0.003886      -0.002093      -0.002615      -0.032285       0.011938      -0.018733       0.003401       0.015332              1.717658       1.566401       0.256525      -0.070721       2.071803       0.080904       1.514772           0.000137
           48              H       2.576980      10.550290      12.294976       0.084752       1.140423 0.86021556E+01  0.86457219E+02                                 1.835231                            1.738233      -1.127607       2.336269                    0.995282       3.752348      10.816530       0.462671       1.317164      -0.700078       0.013300       0.018264      -0.038994       0.045067       0.000768      -0.004357      -0.002637      -0.022025       0.016423      -0.014693       0.004453       0.010240              1.866319       1.632316       0.154667      -0.281525       1.535041      -0.202965       2.431600           0.000377
           49              H       3.566877       5.744420       9.259236       0.093031       1.100688 0.80247189E+01  0.78447747E+02                                 1.731190                            1.633499      -0.852787       2.469610                    0.999142       3.432813       9.434473       0.502477       1.246922      -0.717126       0.044942       0.013331       0.002279       0.046933      -0.000340      -0.007435       0.007443       0.021594      -0.032415      -0.017102      -0.001225       0.018327              1.778312       2.294816       0.344319       0.133321       1.531972       0.138888       1.508147           0.000197
           50              H       3.225562       3.964286       7.886540       0.124984       1.031573 0.72636247E+01  0.69384462E+02                                 1.672853                            1.566367      -0.795615       2.511107                    0.999630       3.282765       8.970680       0.506212       1.266675      -0.713036       0.028084      -0.015283      -0.023626       0.039755       0.003488      -0.006659       0.011486       0.016405      -0.016674      -0.018725       0.005373       0.013352              1.740611       1.923875      -0.332182      -0.425011       1.589238       0.328962       1.708720           0.000131
           51              H       1.105798       3.022129       7.769489       0.112719       1.070037 0.73561919E+01  0.71310747E+02                                 1.783110                            1.624731      -1.011426       2.403970                    0.997226       3.576169      10.223320       0.469530       1.345678      -0.694263      -0.007866      -0.030067      -0.024733       0.039719       0.003721      -0.000672       0.007250       0.002354      -0.004226      -0.009073       0.001709       0.007364              1.891137       1.515910       0.085891       0.063102       2.162998       0.710293       1.994502           0.000136
           52              H      -0.569863       3.879539       9.084419       0.123801       1.299114 0.95582101E+01  0.98206904E+02                                 1.959333                            1.800547      -1.516771       2.162235                    0.992268       3.787666      10.885070       0.468681       1.271931      -0.709269      -0.028067      -0.015084       0.001694       0.031908       0.000593      -0.007127      -0.003309       0.005198      -0.031570      -0.013501       0.002851       0.010650              2.035872       2.641701       0.435763       0.080667       1.801448       0.189009       1.664465           0.000184
           53              H      -0.838639       9.836043      12.226570       0.119800       0.970608 0.70218660E+01  0.67491457E+02                                 1.688666                            1.602608      -1.062747       2.383945                    0.996320       3.582887      10.302576       0.464597       1.371618      -0.688822       0.011915       0.013237      -0.034727       0.039027       0.004391      -0.008123      -0.001426      -0.019708       0.011676      -0.015769       0.004842       0.010927              1.732300       1.493448       0.045131      -0.272436       1.397173      -0.095556       2.306280           0.000031
           54              H      -1.100409      11.402162      13.895695       0.114857       1.084641 0.84491770E+01  0.83186430E+02                                 1.684507                            1.657996      -0.826294       2.489397                    0.999328       3.295208       8.918656       0.509899       1.220067      -0.725217       0.009289       0.034793      -0.010388       0.037480       0.006689      -0.006299      -0.004487      -0.027056       0.015914      -0.018875       0.002998       0.015877              1.659683       1.475757       0.133939      -0.048111       2.006717       0.064918       1.496575          -0.000058
           55              H       3.013905      11.431860       1.127952       0.117280       1.045260 0.75604491E+01  0.71570084E+02                                 1.564986                            1.504501      -0.840687       2.481478                    0.999408       3.113101       7.957770       0.576307       1.122713      -0.749004      -0.014509      -0.014540       0.031965       0.037996       0.006788      -0.009473      -0.003190      -0.020778       0.018194      -0.018320       0.003703       0.014617              1.567311       1.351657       0.092866      -0.210642       1.423910      -0.089204       1.926367          -0.000052
           56              H      -2.303723       7.015472      14.639048       0.127652       1.060696 0.75482391E+01  0.71751065E+02                                 1.612132                            1.527132      -0.850399       2.488011                    0.999308       3.126682       8.128869       0.556141       1.158614      -0.739762      -0.016117      -0.037858       0.009211       0.042164       0.005598      -0.009082      -0.002349      -0.027955       0.008745      -0.019751       0.004537       0.015214              1.644425       1.404625       0.258933      -0.028679       2.104416      -0.044758       1.424234           0.000061
           57              H       9.603279      -0.198384       4.320267       0.096201       1.221084 0.92459144E+01  0.92953700E+02                                 1.809142                            1.719295      -0.966069       2.419973                    0.997691       3.427612       9.324903       0.508168       1.198897      -0.729581       0.008888      -0.019255       0.046541       0.051145      -0.005964       0.009688      -0.008928      -0.029077       0.033110      -0.023194       0.001186       0.022008              1.838599       1.529592      -0.036448       0.136349       1.534217      -0.113740       2.451990           0.000423
           58              H       4.090244      12.787588       2.693707       0.129700       1.054390 0.78732013E+01  0.75815666E+02                                 1.619465                            1.572729      -0.885383       2.468036                    0.999167       3.185918       8.402688       0.539897       1.178115      -0.734906       0.007988      -0.033201       0.010745       0.035799      -0.006031       0.003346      -0.005527      -0.025285       0.024235      -0.018214       0.002935       0.015279              1.608913       1.345816      -0.133579       0.052575       2.003882      -0.050070       1.477041           0.000090
           59              H       8.571977       1.093517       0.077528       0.128061       1.125381 0.87349936E+01  0.87217419E+02                                 1.755257                            1.707268      -1.111152       2.361577                    0.996382       3.444862       9.566980       0.490223       1.251331      -0.716523      -0.007987       0.011913      -0.034116       0.037008      -0.002973       0.003591      -0.004641      -0.024193       0.036441      -0.018832       0.003560       0.015272              1.741796       1.593747      -0.130590       0.252306       1.527777      -0.043019       2.103862           0.000119
           60              H       8.492894       2.533942       1.804419       0.086314       1.120093 0.84605743E+01  0.84730810E+02                                 1.817123                            1.726783      -1.126278       2.337904                    0.995175       3.744949      10.796158       0.462762       1.321620      -0.699085      -0.013118       0.041874      -0.009739       0.044949      -0.004127       0.000697      -0.002673      -0.020966       0.023146      -0.015125       0.004803       0.010323              1.844999       1.615464      -0.296615       0.078339       2.437462       0.021616       1.482071           0.000210
           61              H       6.582472      -0.481569       7.082381       0.122898       1.082699 0.79605498E+01  0.77802254E+02                                 1.713820                            1.626762      -1.174062       2.327441                    0.996168       3.487804       9.640166       0.502714       1.246626      -0.715898       0.032826      -0.014493       0.009813       0.037200      -0.008788       0.005559      -0.003344       0.004096      -0.011970      -0.007553      -0.005849       0.013403              1.745270       1.945152      -0.181072       0.112023       1.785931      -0.336912       1.504728           0.000311
           62              H       2.583777      -0.676380       7.020055       0.119629       1.143142 0.84489422E+01  0.83701388E+02                                 1.766387                            1.667011      -1.258228       2.283688                    0.995659       3.550589       9.837100       0.501268       1.233405      -0.718774      -0.029961      -0.018254       0.007741       0.035928       0.010627      -0.005241      -0.003811      -0.004173      -0.009291      -0.009816      -0.004798       0.014614              1.805242       1.969748       0.199554      -0.081389       1.909342      -0.362031       1.536637           0.000136
           63              H       4.452698       2.418704       5.323567       0.113277       1.080414 0.80043290E+01  0.79889675E+02                                 1.828253                            1.719051      -1.544569       2.141474                    0.992036       4.011762      11.947030       0.443258       1.384471      -0.683822      -0.000458       0.031859      -0.016875       0.036056       0.000648      -0.000639      -0.004614      -0.016119      -0.005873      -0.007160      -0.003596       0.010756              1.894738       1.709383      -0.089609       0.026021       2.150532      -0.470248       1.824300          -0.000209
           64              H       4.499836       4.978901      14.293974       0.124440       1.087467 0.79813455E+01  0.78037419E+02                                 1.718753                            1.629452      -1.139717       2.344134                    0.996626       3.468161       9.580223       0.502159       1.247493      -0.715947      -0.032349      -0.012171       0.013502       0.037107       0.006134      -0.008146      -0.004185       0.007342      -0.004473      -0.007210      -0.006277       0.013487              1.748733       1.961761       0.137290      -0.179263       1.579729      -0.346974       1.704709           0.000321
           65              H      -6.290887       4.992824      14.429268       0.119780       1.134725 0.83960566E+01  0.83106066E+02                                 1.761011                            1.664668      -1.277154       2.275251                    0.995314       3.561780       9.886805       0.499963       1.237688      -0.717641       0.030717      -0.011857       0.017143       0.037122      -0.005962       0.010116      -0.004959       0.001369       0.005019      -0.009610      -0.004981       0.014591              1.796944       1.965162      -0.120711       0.177600       1.625907      -0.385708       1.799763           0.000152
           66              H       6.603642       6.972034      11.509059       0.114084       1.101271 0.82337312E+01  0.82489661E+02                                 1.831103                            1.728437      -1.491539       2.166327                    0.992628       3.941057      11.632748       0.449326       1.360636      -0.689063       0.000726       0.019047      -0.031573       0.036880      -0.000297       0.000737      -0.005643      -0.004389       0.033194      -0.007758      -0.005285       0.013042              1.889810       1.720585       0.022498      -0.077237       1.852555      -0.451671       2.096289          -0.000154
           67              H      -2.970035       6.307036      12.187046       0.293472       0.603152 0.34141446E+01  0.27798501E+02                                 1.302478                            1.168513      -1.030370       2.477749                    0.999987       2.787899       7.732690       0.501592       1.499741      -0.664011      -0.019528      -0.002644       0.007968       0.021256       0.002914       0.002319       0.008070      -0.016846       0.013215      -0.011192      -0.002803       0.013995              1.393866       1.968607       0.091514      -0.267520       1.066983       0.028850       1.146007           0.000323
           68              H      -0.725850       1.578744       5.957469       0.295000       0.600603 0.34102568E+01  0.27779963E+02                                 1.301326                            1.169559      -1.039586       2.473474                    0.999953       2.803273       7.796427       0.499888       1.504142      -0.663023       0.018495      -0.009243       0.000062       0.020676       0.001850       0.003826       0.005879      -0.011796       0.031561      -0.011877      -0.002100       0.013978              1.391812       1.966644      -0.269753       0.034078       1.119135       0.047495       1.089655           0.000319
           69              C      -4.673832       7.447408       7.580990       0.092359      26.333967 0.33829789E+03  0.74973588E+04                                 7.808105                            6.225589       0.128604       2.057671                    0.999586      26.125341      73.799919       0.643286       0.429628      -1.052061      -0.046527       0.029217       0.019511       0.058301       0.000856       0.003059      -0.015447      -0.004755      -0.096174      -0.036612       0.013852       0.022760              8.878968       9.427271      -1.254013      -0.263247       6.510072       3.479545      10.699561           0.009457
           70              C      -4.848673       7.002489       6.291903      -0.131039      28.717334 0.39676109E+03  0.91238926E+04                                 8.165805                            6.663080       0.175632       2.046222                    0.999469      28.353535      80.814426       0.634750       0.419616      -1.061369      -0.015109      -0.001668      -0.005690       0.016231      -0.007497      -0.003662       0.004877      -0.000283      -0.016892      -0.007846      -0.004505       0.012351              9.099325       9.759314      -1.266330      -0.114410       6.358984       3.198482      11.179678          -0.001236
           71              C       8.717367       7.121200       5.727927      -0.005032      28.122513 0.36420572E+03  0.82455262E+04                                 8.252403                            6.505982      -0.020717       2.003358                    0.998747      27.303177      78.690792       0.620761       0.435823      -1.045288      -0.002987       0.005865       0.020725       0.021745       0.007840      -0.005217      -0.012391      -0.046201      -0.028903      -0.020835      -0.012383       0.033219              9.406829      10.288005      -1.777271      -0.622572       6.653798       3.463606      11.278682           0.007141
           72              C       7.707794       7.701586       6.425676      -0.165412      34.822420 0.42878335E+03  0.10107647E+05                                 9.414080                            7.004564      -0.149713       1.931562                    0.998440      29.853790      87.676896       0.605534       0.429097      -1.049800       0.016487      -0.003920      -0.014043       0.022009       0.007692      -0.003445      -0.024599      -0.029866      -0.043950      -0.026954      -0.009221       0.036175             11.216987      11.485542      -2.120892      -1.053409       7.953618       4.915878      14.211800          -0.001443
           73              C       7.943586       8.166800       7.699562       0.162525      36.153308 0.37156240E+03  0.84016413E+04                                 9.721296                            6.556928      -0.069516       2.003405                    0.999465      25.636736      72.351925       0.624271       0.433911      -1.052989       0.052283      -0.000358       0.000576       0.052287       0.013155      -0.002170      -0.012408      -0.007592      -0.057091      -0.023432      -0.002636       0.026067             12.731981      13.201528      -3.758598      -3.288541       8.979820       6.256300      16.014595           0.007929
           74              C       6.958415       8.805241       8.514362       0.225371      37.614674 0.35789964E+03  0.80284527E+04                                10.045224                            6.448190      -0.146754       1.968865                    0.999564      25.556679      72.167204       0.626743       0.435658      -1.050465       0.007935       0.021432       0.047493       0.052705       0.024417      -0.004729      -0.012678      -0.050672       0.016276      -0.037903      -0.000176       0.038078             13.796961      16.371481      -5.743193      -5.831679       9.803853       6.479627      15.215550           0.005468
           75              C       6.105731       9.905728      10.177407       0.322752      34.110064 0.31864836E+03  0.69720558E+04                                 9.601347                            6.209342      -0.040160       2.030964                    0.999480      24.078007      68.060540       0.616945       0.453744      -1.035558       0.018522      -0.028522      -0.015792       0.037496      -0.004986       0.006063      -0.026632      -0.030357      -0.015059      -0.023176      -0.013258       0.036434             13.123495      10.562987      -2.631817      -2.014595      10.182517       8.014148      18.624981           0.009866
           76              C      -8.889562      10.630100      11.387447       0.020469      36.301579 0.42090020E+03  0.98031156E+04                                 9.683169                            6.931446      -0.180449       1.961570                    0.998718      26.906096      76.670684       0.614358       0.428055      -1.058237      -0.002956       0.004078       0.018509       0.019182      -0.004926       0.004521       0.009928       0.022866       0.003533      -0.018766       0.006081       0.012685             12.367195       6.867519      -2.768150      -1.420679      12.350863       6.480430      17.883203          -0.004055
           77              C      -9.445912      11.870999      11.376806      -0.112610      31.154621 0.40304550E+03  0.93143929E+04                                 8.635878                            6.727735       0.112575       2.015507                    0.999624      28.814124      82.605562       0.629348       0.421129      -1.059333      -0.009961       0.003807       0.032002       0.033732      -0.001654       0.008217      -0.026887       0.004862       0.026330      -0.027547      -0.003188       0.030736              9.974056       6.121518      -2.267887      -0.117086      10.917975       3.973334      12.882675           0.000695
           78              C      -4.017186      -1.921059      12.516918      -0.144928      31.551491 0.42683470E+03  0.99847800E+04                                 8.674282                            6.905990       0.185944       2.032385                    0.999677      29.256679      83.785926       0.624890       0.419009      -1.062988       0.000531      -0.020239      -0.022175       0.030027      -0.014618       0.010871      -0.010318      -0.027185      -0.055266      -0.024465      -0.008474       0.032938              9.815457       5.553140      -1.317888       0.319532       9.626246       3.561779      14.266987          -0.001515
           79              C      -3.654491      -2.447674      13.760401       0.061715      35.756059 0.42806649E+03  0.10008481E+05                                 9.623346                            6.989097      -0.210986       1.944914                    0.999220      26.928042      76.787970       0.612191       0.427920      -1.058714       0.001482      -0.004836      -0.004314       0.006648       0.007043      -0.005284       0.006351      -0.020667       0.047494      -0.021723       0.003201       0.018522             12.171642       6.248470      -1.851480      -0.499288      12.775559       7.145526      17.490895          -0.002538
           80              C      -8.706201      10.832543      13.777123      -0.140988      31.008965 0.43001909E+03  0.10141510E+05                                 8.734989                            7.013501      -0.055526       1.956646                    0.999071      29.842484      87.591837       0.605449       0.428957      -1.050152       0.002046      -0.010047      -0.025729       0.027697       0.003519       0.006407      -0.026037      -0.014221       0.043654      -0.024384      -0.010051       0.034436             10.063909       6.166130      -2.136535      -0.825438      11.590812       5.150250      12.434784          -0.000912
           81              C      -8.556213      10.080534      12.637010      -0.094608      31.819352 0.44829251E+03  0.10691282E+05                                 8.993661                            7.248445      -0.158728       1.935477                    0.997812      29.519995      87.350579       0.584357       0.439501      -1.042991      -0.011800       0.019842       0.012938       0.026465      -0.001947       0.002952      -0.015135      -0.007691      -0.049755      -0.023225       0.003991       0.019235             10.375040       6.152426      -1.632221      -0.335942      11.202520       4.205995      13.770175           0.000065
           82              C       2.006581       3.321652       0.906010       0.086381      25.629653 0.34945969E+03  0.78139106E+04                                 7.682273                            6.334730       0.024073       2.016823                    0.999615      26.596882      75.658816       0.636128       0.430616      -1.050639      -0.022932      -0.033213       0.034278       0.052953      -0.003179      -0.003982      -0.024649       0.002163      -0.083277      -0.039848       0.015261       0.024587              8.463756       4.896619       0.454598      -0.825420       9.624262       2.776897      10.870387           0.007385
           83              C      -3.479404      -0.271901      14.946119      -0.196288      31.929913 0.44584982E+03  0.10561933E+05                                 8.786441                            7.081231       0.046554       1.985952                    0.999247      29.969462      86.854585       0.613043       0.421755      -1.059438       0.001957      -0.000827       0.002044       0.002949       0.001306      -0.006294      -0.023606      -0.002370       0.018803      -0.022338      -0.004806       0.027144              9.889686       5.222735       0.858822      -0.436504      12.245751       4.411372      12.200570          -0.002870
           84              C      -3.749446      -1.626730      14.975002       0.113486      34.552600 0.41188257E+03  0.95444306E+04                                 9.442177                            6.884728      -0.170108       1.959746                    0.999374      26.499378      75.401055       0.612489       0.431550      -1.055740       0.003261       0.006734       0.005167       0.009093      -0.015726       0.007939      -0.001832       0.005163      -0.003160      -0.016426      -0.002687       0.019113             11.774630       5.774997       0.632935      -1.525918      12.942662       6.633550      16.606230           0.001417
           85              C       1.417105       0.654886       0.998739      -0.212567      32.459652 0.47503793E+03  0.11437920E+05                                 8.888392                            7.313768       0.028213       1.975339                    0.998833      30.592744      89.505342       0.602424       0.422265      -1.058681      -0.002550      -0.001440       0.005239       0.006002      -0.006885       0.001433      -0.005901      -0.036532      -0.036172      -0.013674      -0.012828       0.026503              9.828290       6.115639       1.225062      -1.572989       9.702350       3.557087      13.666880          -0.003560
           86              C       1.380757       1.521902       2.099328       0.103430      25.250094 0.33710121E+03  0.74882928E+04                                 7.656348                            6.249238       0.068604       2.041441                    0.999081      26.286978      75.129179       0.634685       0.434435      -1.045766       0.009050       0.044148      -0.028665       0.053409      -0.017244       0.005287      -0.029078       0.044027      -0.017163      -0.043879       0.006579       0.037300              8.457264       5.177495       1.312401      -0.842192       9.276774       2.761717      10.917523           0.008720
           87              C       0.984030       6.298957       5.995473       0.088495      26.476385 0.33976135E+03  0.75343783E+04                                 7.820846                            6.228635       0.158303       2.064950                    0.999659      26.188347      73.886840       0.645044       0.428196      -1.053435       0.048274      -0.011906      -0.032704       0.059512       0.002671       0.000308      -0.027798       0.033468       0.013229      -0.037525       0.014463       0.023062              8.881142       9.485412      -0.009796      -1.045294       8.551474       4.169979       8.606540           0.010069
           88              C       1.167418       7.384696       6.813314      -0.132950      29.215793 0.40751845E+03  0.94324778E+04                                 8.263822                            6.756812       0.161269       2.039763                    0.999181      28.558261      81.615984       0.629883       0.420115      -1.061243       0.012251       0.005604       0.007914       0.015624      -0.001101      -0.011499       0.004060       0.020129       0.007061      -0.012657      -0.005300       0.017957              9.202335       9.839924       0.154268      -1.217244       9.186414       4.110713       8.580669          -0.001780
           89              C       2.419935       7.948253       6.871080      -0.000620      28.642125 0.37387569E+03  0.85178456E+04                                 8.365813                            6.600824      -0.036075       1.997920                    0.998476      27.419942      79.208116       0.615181       0.437019      -1.044846       0.000287      -0.015747      -0.012324       0.019999      -0.003696       0.005448      -0.021788      -0.020527       0.045164      -0.018675      -0.013723       0.032398              9.544177      10.371332      -0.166130      -1.827054       9.173495       4.338381       9.087704           0.008894
           90              C       3.411224       7.435050       6.101884      -0.168768      34.870385 0.42622041E+03  0.10039853E+05                                 9.424777                            6.987004      -0.185552       1.919186                    0.998549      29.962331      88.183200       0.605388       0.429516      -1.048743      -0.015629       0.012913       0.007667       0.021675      -0.005180       0.008150      -0.032765      -0.010022       0.009324      -0.029691      -0.008350       0.038040             11.224495      11.428068      -0.351535      -2.248135      11.208210       5.896338      11.037208          -0.001950
           91              C       3.157969       6.358697       5.303805       0.163111      36.195069 0.37777357E+03  0.85707360E+04                                 9.728227                            6.607195      -0.044730       2.010078                    0.999458      25.685554      72.422562       0.622996       0.433345      -1.054171      -0.051514      -0.001157       0.003052       0.051618      -0.005989       0.010139      -0.021121       0.015559       0.008126      -0.025213      -0.000587       0.025799             12.666655      12.898280      -1.906361      -4.178984      12.385779       7.240714      12.715905           0.009713
           92              C       4.156013       5.728736       4.428198       0.225846      36.472868 0.35220929E+03  0.78723814E+04                                 9.869981                            6.401566      -0.153993       1.968882                    0.999633      25.465293      71.874134       0.628055       0.436318      -1.049645      -0.007652      -0.042634      -0.033859       0.054979      -0.015989       0.017932      -0.018829      -0.036863       0.047826      -0.034992      -0.005823       0.040814             13.446962      15.817247      -3.842460      -6.707506      11.325762       6.783956      13.197878           0.005042
           93              C       4.980486       4.449528       2.943011       0.315738      33.572385 0.31941902E+03  0.69903154E+04                                 9.512324                            6.215800      -0.028043       2.036003                    0.999424      24.062199      67.932960       0.617029       0.453591      -1.036063      -0.014303       0.008813       0.032295       0.036403       0.007474      -0.002991      -0.029522      -0.020861       0.011583      -0.024193      -0.012750       0.036944             12.890016      10.333240      -1.087807      -2.775463      13.947938       8.854840      14.388871           0.008225
           94              C       5.178340       3.417619       1.915390       0.027513      35.730778 0.42645530E+03  0.99612379E+04                                 9.589822                            6.978215      -0.174018       1.962304                    0.998672      26.960674      76.839669       0.612378       0.428200      -1.058559       0.005717      -0.017167      -0.009796       0.020576       0.002652      -0.008863       0.017329       0.019761       0.001185      -0.024587       0.006794       0.017793             12.085686       6.701432      -0.412387      -2.773018      14.294219       6.428311      15.261406          -0.006593
           95              C       4.859396       2.116819       2.144932      -0.100484      31.353807 0.43386244E+03  0.10272507E+05                                 8.908169                            7.129485      -0.167772       1.933531                    0.997903      29.435981      87.054317       0.588825       0.439335      -1.042109       0.011689      -0.014531      -0.021047       0.028120      -0.001036       0.000616      -0.019657       0.017834       0.021516      -0.024657       0.005260       0.019397             10.309898       6.126433       0.043567      -1.725197      11.600505       4.330016      13.202757          -0.000035
           96              C       5.027365       1.176042       1.143153      -0.136815      31.116122 0.43263315E+03  0.10212429E+05                                 8.758115                            7.034264      -0.040400       1.961779                    0.999057      29.769626      87.244509       0.604990       0.428893      -1.050828      -0.001984       0.023572       0.022498       0.032646       0.004744       0.005733      -0.016997      -0.041941      -0.029636      -0.023483      -0.009322       0.032805             10.098125       6.153265      -0.355471      -2.242657      10.169020       4.799197      13.972092          -0.003143
           97              C       0.004427      -1.327454      15.123976       0.059055      35.551451 0.42518543E+03  0.99249784E+04                                 9.575361                            6.960119      -0.207838       1.946027                    0.999172      26.919497      76.717116       0.614142       0.427254      -1.059059       0.000083       0.006259       0.005709       0.008472      -0.006758       0.004975       0.008054      -0.028627       0.023398      -0.021307       0.003924       0.017384             12.083350       6.164156       0.020476      -1.803642      13.978336       7.273711      16.107557          -0.004088
           98              C       0.345693       0.005082      14.903555      -0.140622      31.373881 0.42896306E+03  0.10046187E+05                                 8.638682                            6.921625       0.180044       2.029605                    0.999690      29.288314      83.901433       0.624449       0.418820      -1.063200       0.000663       0.011672       0.025954       0.028466       0.015130      -0.010871      -0.018633       0.006482       0.054623      -0.026397      -0.007557       0.033954              9.713264       5.504729       0.661204      -1.162064      12.423837       3.986248      11.211227          -0.003134
           99              C       5.727525       3.798945       0.702309      -0.122691      31.456302 0.41905728E+03  0.97618444E+04                                 8.658193                            6.841701       0.151609       2.024470                    0.999645      29.016897      83.035296       0.627714       0.418877      -1.062641       0.012469      -0.024985      -0.010444       0.029813       0.010077      -0.001656      -0.019422      -0.025585      -0.045735      -0.024156      -0.007462       0.031619              9.873553       6.083960       0.572278      -2.099631      11.097779       3.467897      12.438918           0.000687
          100              C      -5.703154      11.614521      11.744682       0.087350      25.747796 0.34957143E+03  0.78168781E+04                                 7.702713                            6.335318       0.014586       2.012372                    0.999580      26.630606      75.752085       0.636175       0.430558      -1.050695       0.024088      -0.041573       0.026502       0.054872      -0.003432      -0.002195      -0.033355       0.032253      -0.000519      -0.042672       0.016475       0.026196              8.507843       4.870677      -0.942582       0.211399       9.698480       3.023795      10.954372           0.005998
          101              C      -0.182289      -1.971980      12.726699      -0.200951      31.932230 0.44273934E+03  0.10470241E+05                                 8.771550                            7.047453       0.059942       1.989123                    0.999276      30.000657      86.879378       0.615673       0.420676      -1.060083      -0.001276      -0.002630      -0.002491       0.003840      -0.006629      -0.000096      -0.018609      -0.021971      -0.032831      -0.020994      -0.005941       0.026935              9.872454       5.190491      -0.630842       0.740685      10.239580       3.993856      14.187292          -0.003916
          102              C       0.089210      -2.305207      14.040109       0.113275      35.164758 0.41469824E+03  0.96218746E+04                                 9.549322                            6.907826      -0.146731       1.967044                    0.999484      26.480026      75.286807       0.611782       0.431501      -1.056230      -0.003948      -0.004891      -0.005127       0.008111       0.011600      -0.014106      -0.002121       0.000752      -0.008273      -0.017151      -0.002527       0.019678             11.970220       5.814864      -1.613559       0.237059      13.642126       7.069962      16.453669          -0.005508
          103              C      -5.102111      10.892983      14.269652      -0.209755      32.591950 0.46882647E+03  0.11259733E+05                                 8.914292                            7.264637       0.018798       1.972276                    0.998825      30.583346      89.583855       0.604148       0.422131      -1.057971       0.001576       0.000137      -0.003103       0.003483       0.001900      -0.003440      -0.018655      -0.006121       0.065242      -0.016851      -0.014259       0.031109              9.915931       6.122275      -1.831297       0.811188      12.059154       4.295340      11.566364          -0.004951
          104              C      -5.068146      10.031052      13.204026       0.092699      25.858932 0.34630245E+03  0.77454939E+04                                 7.781802                            6.338323       0.056244       2.033602                    0.999002      26.576954      76.245283       0.629489       0.435035      -1.045292      -0.008397       0.035817      -0.046355       0.059179       0.008297      -0.010613      -0.026457       0.012467      -0.077986      -0.041205       0.008204       0.033002              8.617985       5.226827      -1.089886       1.067708       9.708719       3.039213      10.918408           0.007283
          105              C      -3.292803       9.951781       9.481178       0.557859      23.816362 0.26551154E+03  0.55802565E+04                                 7.673155                            5.761045      -0.152036       1.997106                    0.999233      22.992202      64.822045       0.621706       0.468760      -1.021670      -0.048804      -0.023332       0.018920       0.057308      -0.008299       0.015984       0.062126      -0.054089       0.169943      -0.065667      -0.031104       0.096771              9.333597      13.669985       3.199831      -2.238732       8.285349      -2.542487       6.045457           0.010845
          106              C      -2.025158      10.623006       9.049455      -0.012430      40.285331 0.42845725E+03  0.99661333E+04                                10.153048                            6.836300       0.001194       2.002328                    0.999185      27.153931      75.887321       0.643755       0.409040      -1.076501       0.037160       0.026666      -0.015094       0.048164      -0.008101       0.004842       0.000648      -0.004661       0.011038      -0.011490       0.003283       0.008206             13.274170      17.599445       3.300565      -2.276607      13.524582      -5.584207       8.698483          -0.001117
          107              C      -2.066493      11.815472       8.350186      -0.163031      39.589314 0.46315779E+03  0.11113806E+05                                10.304063                            7.303827      -0.148366       1.915873                    0.999434      30.593194      90.207892       0.590975       0.431920      -1.049653       0.005887      -0.013672       0.009072       0.017433      -0.032292       0.019028       0.023002       0.011776       0.054132      -0.054184       0.023801       0.030383             13.159933      11.639546       3.259942      -2.106131      17.585090      -8.046327      10.255161           0.003289
          108              C      -0.901757      12.491905       7.983830       0.076359      43.899528 0.40268510E+03  0.92249097E+04                                10.858286                            6.658339      -0.055241       1.991325                    0.999194      26.283131      72.957663       0.647608       0.412855      -1.073727       0.005052      -0.004552       0.001058       0.006883       0.000758       0.001255      -0.012231       0.005951      -0.036637      -0.019055       0.009154       0.009901             16.258284      11.780479      -0.916011       0.635480      23.949527     -11.877181      13.044845          -0.000216
          109              C       0.313136      11.926992       8.383629      -0.156494      39.984637 0.44699596E+03  0.10646852E+05                                10.381423                            7.181301      -0.177205       1.907739                    0.999437      30.496896      90.023982       0.594367       0.432647      -1.047667      -0.009801      -0.008804       0.003977       0.013762       0.030750      -0.022263       0.030464      -0.007464       0.072274      -0.059451       0.016778       0.042673             13.595897      12.196445      -4.123576       2.739184      18.212253      -8.220010      10.378993           0.003107
          110              C       0.369748      10.757954       9.050975      -0.029894      41.740073 0.44297382E+03  0.10394624E+05                                10.409086                            6.961786       0.058210       2.014696                    0.999288      27.569328      77.500018       0.636181       0.410293      -1.075198      -0.046225       0.023830      -0.018521       0.055205       0.009217      -0.009011       0.006870      -0.004104       0.011899      -0.017425       0.007436       0.009989             13.896609      16.943291      -4.142507       2.591647      15.337582      -6.385946       9.408954           0.001642
          111              C      -0.804783      10.077129       9.409731      -0.163043      37.440368 0.49201835E+03  0.12002910E+05                                 9.894104                            7.521793      -0.161122       1.902758                    0.999519      31.303049      93.493010       0.582248       0.431214      -1.048613       0.002055       0.019188      -0.011791       0.022615      -0.001625      -0.006763       0.013831      -0.067785       0.082492      -0.048248       0.009647       0.038601             11.621436      16.844811      -0.621551       0.216582      10.320119      -3.560829       7.699378           0.002764
          112              C       1.703398      10.148341       9.472057       0.594865      24.215262 0.24922224E+03  0.51556641E+04                                 7.700539                            5.602746       0.056011       2.074100                    0.999398      22.349321      62.513525       0.626848       0.472331      -1.019731       0.055654      -0.038145       0.020901       0.070635       0.001011      -0.008887       0.055648      -0.047504       0.175778      -0.055037      -0.036073       0.091110              9.303140      11.973396      -1.959018       1.471664       9.208572      -3.077820       6.727453           0.013086
          113              C      -0.396348       5.108773       3.002297       0.556580      23.956449 0.26815579E+03  0.56477793E+04                                 7.701691                            5.788594      -0.124956       2.005628                    0.999226      23.026524      64.911306       0.620619       0.468587      -1.022132       0.050062      -0.020907       0.021863       0.058492       0.012217      -0.010422       0.070061      -0.079963       0.087987      -0.065801      -0.031619       0.097420              9.356291      13.721265      -2.564721       2.943681       6.902563      -2.766184       7.445046           0.011912
          114              C      -1.668298       5.639068       2.383596      -0.012946      40.753624 0.43811261E+03  0.10244074E+05                                10.241871                            6.922006       0.009877       2.004078                    0.999273      27.267555      76.316896       0.638719       0.410119      -1.076169      -0.038573       0.018933      -0.026005       0.050226       0.009767      -0.005796      -0.001217      -0.005618      -0.003254      -0.011259      -0.001015       0.012274             13.326426      17.709900      -2.717390       2.880373      10.028838      -5.929236      12.240539          -0.001561
          115              C      -1.631373       6.449979       1.252604      -0.161169      38.847708 0.45815221E+03  0.10968550E+05                                10.169949                            7.267962      -0.156076       1.914638                    0.999350      30.546044      90.091376       0.591725       0.432361      -1.048937      -0.005944      -0.006596       0.014111       0.016672       0.021879      -0.031020       0.025982      -0.022620      -0.020689      -0.054861       0.022714       0.032148             12.777023      11.608879      -2.326691       2.856623      11.684509      -8.159016      15.037680           0.004187
          116              C      -2.791494       6.866284       0.636943       0.075886      42.399611 0.40754635E+03  0.93634696E+04                                10.614086                            6.699019      -0.061270       1.988150                    0.999225      26.404831      73.380281       0.645609       0.412930      -1.073776       0.001587       0.000002       0.003760       0.004081       0.001829      -0.001472      -0.016147       0.014931      -0.003256      -0.020420       0.007030       0.013390             15.406258      11.631069       0.224450      -0.276005      14.450391     -11.655247      20.137315          -0.000494
          117              C      10.776537       6.439494       1.176596      -0.163872      40.506484 0.47246052E+03  0.11396579E+05                                10.466463                            7.377276      -0.184541       1.900617                    0.999240      30.889111      91.399043       0.587813       0.431974      -1.049340       0.006680      -0.007852       0.012939       0.016544      -0.024974       0.032445       0.027198      -0.033275       0.004191      -0.059368       0.022547       0.036821             13.469812      12.193648       2.908282      -3.600148      12.245040      -8.682143      15.970750           0.004279
          118              C      10.731109       5.629752       2.309108      -0.025473      41.248374 0.44083106E+03  0.10331677E+05                                10.326213                            6.943504       0.054482       2.015230                    0.999344      27.462860      77.150189       0.637222       0.410125      -1.075322       0.044548       0.018983      -0.024113       0.054096      -0.006947       0.007536       0.001147      -0.021836       0.012546      -0.017651       0.006586       0.011065             13.633877      17.311948       2.992841      -3.625830      10.473973      -6.375471      13.115711           0.000949
          119              C      -2.887689       5.244269       2.923249      -0.154273      36.367540 0.47433163E+03  0.11478863E+05                                 9.725977                            7.404351      -0.193980       1.896556                    0.999503      31.048764      92.700329       0.583937       0.433434      -1.046095       0.000941       0.013305      -0.015667       0.020576      -0.002173      -0.001974       0.015340      -0.081894       0.066642      -0.052146       0.010221       0.041925             11.371775      16.814649       0.296429      -0.636280       7.950418      -3.373370       9.350257           0.003226
          120              C       9.409973       5.180043       2.862443       0.592761      24.713663 0.25373128E+03  0.52714357E+04                                 7.807495                            5.649551       0.036159       2.066046                    0.999464      22.433598      62.841144       0.624980       0.471721      -1.020271      -0.054310      -0.027519       0.035421       0.070438      -0.001202       0.003844       0.061861      -0.087746       0.056584      -0.054059      -0.034961       0.089020              9.458746      12.526689       1.656001      -1.986429       7.622749      -3.229937       8.226801           0.015416
          121              C       8.364288       4.246767       7.620514       0.092330      26.334823 0.33831045E+03  0.74977114E+04                                 7.808271                            6.225700       0.128570       2.057651                    0.999586      26.125946      73.802144       0.643281       0.429628      -1.052061       0.046527      -0.029219      -0.019511       0.058303       0.000853       0.003061      -0.015442      -0.004740      -0.096184      -0.036613       0.013861       0.022751              8.879176       9.427454      -1.254041      -0.263264       6.510225       3.479666      10.699849           0.009482
          122              C       8.539129       4.691686       8.909601      -0.131028      28.717846 0.39676807E+03  0.91241001E+04                                 8.165901                            6.663131       0.175607       2.046206                    0.999469      28.353914      80.815915       0.634748       0.419615      -1.061369       0.015110       0.001672       0.005691       0.016232      -0.007496      -0.003662       0.004884      -0.000276      -0.016879      -0.007849      -0.004503       0.012351              9.099451       9.759439      -1.266352      -0.114412       6.359062       3.198554      11.179851          -0.001276
          123              C      -5.026911       4.572975       9.473577      -0.005000      28.122550 0.36420488E+03  0.82455091E+04                                 8.252418                            6.505974      -0.020764       2.003341                    0.998746      27.303233      78.691161       0.620761       0.435823      -1.045287       0.002990      -0.005856      -0.020725       0.021743       0.007842      -0.005218      -0.012389      -0.046193      -0.028913      -0.020832      -0.012384       0.033216              9.406857      10.288029      -1.777267      -0.622549       6.653805       3.463635      11.278738           0.007173
          124              C      -4.017338       3.992589       8.775828      -0.165395      34.822464 0.42878313E+03  0.10107642E+05                                 9.414079                            7.004552      -0.149723       1.931556                    0.998440      29.853860      87.677139       0.605535       0.429096      -1.049801      -0.016481       0.003928       0.014041       0.022004       0.007694      -0.003444      -0.024594      -0.029871      -0.043948      -0.026950      -0.009224       0.036173             11.216991      11.485580      -2.120894      -1.053393       7.953607       4.915874      14.211784          -0.001487
          125              C      -4.253130       3.527375       7.501942       0.162519      36.153266 0.37156191E+03  0.84016246E+04                                 9.721279                            6.556916      -0.069506       2.003408                    0.999465      25.636721      72.351785       0.624273       0.433910      -1.052990      -0.052284       0.000361      -0.000580       0.052288       0.013156      -0.002169      -0.012406      -0.007590      -0.057097      -0.023433      -0.002635       0.026068             12.731961      13.201508      -3.758584      -3.288522       8.979802       6.256292      16.014574           0.007957
          126              C      -3.267959       2.888934       6.687142       0.225371      37.614327 0.35789611E+03  0.80283501E+04                                10.045160                            6.448156      -0.146727       1.968877                    0.999564      25.556504      72.166493       0.626746       0.435658      -1.050466      -0.007936      -0.021428      -0.047495       0.052706       0.024418      -0.004727      -0.012678      -0.050675       0.016275      -0.037904      -0.000174       0.038078             13.796869      16.371371      -5.743151      -5.831640       9.803787       6.479581      15.215448           0.005450
          127              C      -2.415275       1.788447       5.024097       0.322733      34.110160 0.31865013E+03  0.69720991E+04                                 9.601342                            6.209346      -0.040141       2.030969                    0.999480      24.078050      68.060526       0.616947       0.453742      -1.035560      -0.018522       0.028521       0.015791       0.037495      -0.004987       0.006062      -0.026630      -0.030355      -0.015064      -0.023175      -0.013257       0.036432             13.123475      10.563000      -2.631815      -2.014590      10.182491       8.014118      18.624934           0.009863
          128              C      12.580018       1.064075       3.814057       0.020472      36.301343 0.42089784E+03  0.98030439E+04                                 9.683122                            6.931424      -0.180442       1.961575                    0.998718      26.905985      76.670226       0.614359       0.428055      -1.058238       0.002956      -0.004077      -0.018506       0.019179      -0.004924       0.004520       0.009928       0.022869       0.003532      -0.018766       0.006079       0.012686             12.367116       6.867490      -2.768130      -1.420663      12.350779       6.480362      17.883078          -0.004021
          129              C      13.136368      -0.176824       3.824698      -0.112595      31.154247 0.40303991E+03  0.93142306E+04                                 8.635809                            6.727689       0.112572       2.015509                    0.999624      28.813904      82.604755       0.629350       0.421129      -1.059333       0.009961      -0.003810      -0.032002       0.033732      -0.001653       0.008214      -0.026886       0.004863       0.026313      -0.027547      -0.003184       0.030731              9.973966       6.121471      -2.267861      -0.117071      10.917864       3.973269      12.882563           0.000676
          130              C       7.707642      13.615234       2.684586      -0.144919      31.551166 0.42682975E+03  0.99846336E+04                                 8.674227                            6.905954       0.185936       2.032386                    0.999677      29.256460      83.785130       0.624892       0.419010      -1.062988      -0.000530       0.020236       0.022178       0.030027      -0.014614       0.010870      -0.010320      -0.027176      -0.055264      -0.024463      -0.008470       0.032933              9.815385       5.553106      -1.317873       0.319536       9.626172       3.561737      14.266877          -0.001487
          131              C       7.344947      14.141849       1.441103       0.061715      35.755744 0.42806286E+03  0.10008373E+05                                 9.623297                            6.989073      -0.211004       1.944912                    0.999220      26.927881      76.787396       0.612191       0.427920      -1.058714      -0.001483       0.004835       0.004310       0.006645       0.007045      -0.005284       0.006350      -0.020658       0.047483      -0.021720       0.003202       0.018518             12.171557       6.248440      -1.851460      -0.499273      12.775468       7.145450      17.490764          -0.002573
          132              C      12.396657       0.861632       1.424381      -0.140989      31.008674 0.43001465E+03  0.10141381E+05                                 8.734953                            7.013481      -0.055555       1.956643                    0.999071      29.842258      87.591111       0.605448       0.428959      -1.050150      -0.002046       0.010049       0.025728       0.027697       0.003524       0.006405      -0.026034      -0.014220       0.043639      -0.024385      -0.010045       0.034430             10.063855       6.166108      -2.136517      -0.825425      11.590740       5.150202      12.434718          -0.000887
          133              C      12.246669       1.613641       2.564494      -0.094618      31.819198 0.44829054E+03  0.10691220E+05                                 8.993635                            7.248434      -0.158734       1.935478                    0.997811      29.519861      87.350035       0.584357       0.439501      -1.042991       0.011801      -0.019841      -0.012942       0.026465      -0.001945       0.002950      -0.015137      -0.007684      -0.049752      -0.023227       0.003994       0.019232             10.375000       6.152413      -1.632204      -0.335936      11.202450       4.205962      13.770138           0.000042
          134              C       1.683875       8.372523      14.295494       0.086409      25.629021 0.34944870E+03  0.78135981E+04                                 7.682134                            6.334619       0.024108       2.016841                    0.999615      26.596403      75.656958       0.636136       0.430615      -1.050641       0.022924       0.033213      -0.034276       0.052947      -0.003178      -0.003980      -0.024645       0.002176      -0.083261      -0.039841       0.015264       0.024578              8.463596       4.896534       0.454605      -0.825396       9.624132       2.776827      10.870121           0.007426
          135              C       7.169860      11.966076       0.255385      -0.196307      31.930160 0.44585518E+03  0.10562096E+05                                 8.786513                            7.081297       0.046501       1.985937                    0.999247      29.969562      86.855112       0.613037       0.421758      -1.059436      -0.001962       0.000822      -0.002045       0.002951       0.001309      -0.006294      -0.023608      -0.002366       0.018781      -0.022341      -0.004802       0.027143              9.889759       5.222783       0.858841      -0.436490      12.245888       4.411427      12.200606          -0.002930
          136              C       7.439902      13.320905       0.226502       0.113485      34.552233 0.41187845E+03  0.95443112E+04                                 9.442110                            6.884695      -0.170115       1.959747                    0.999374      26.499242      75.400570       0.612490       0.431550      -1.055740      -0.003259      -0.006732      -0.005164       0.009089      -0.015726       0.007938      -0.001831       0.005174      -0.003174      -0.016425      -0.002690       0.019115             11.774516       5.774965       0.632947      -1.525898      12.942549       6.633443      16.606033           0.001471
          137              C       2.273351      11.039289      14.202765      -0.212593      32.459961 0.47504550E+03  0.11438154E+05                                 8.888478                            7.313854       0.028148       1.975320                    0.998832      30.592911      89.506173       0.602416       0.422268      -1.058679       0.002553       0.001442      -0.005245       0.006009      -0.006888       0.001434      -0.005907      -0.036532      -0.036158      -0.013675      -0.012827       0.026503              9.828371       6.115714       1.225074      -1.573015       9.702399       3.557092      13.666999          -0.003623
          138              C       2.309699      10.172273      13.102176       0.103459      25.249410 0.33709005E+03  0.74879732E+04                                 7.656190                            6.249118       0.068666       2.041469                    0.999081      26.286404      75.126862       0.634695       0.434433      -1.045769      -0.009048      -0.044142       0.028664       0.053404      -0.017244       0.005288      -0.029072       0.044024      -0.017172      -0.043873       0.006574       0.037299              8.457077       5.177394       1.312373      -0.842181       9.276571       2.761614      10.917265           0.008754
          139              C       2.706426       5.395218       9.206031       0.088488      26.476327 0.33976046E+03  0.75343525E+04                                 7.820830                            6.228623       0.158324       2.064958                    0.999659      26.188310      73.886671       0.645046       0.428196      -1.053435      -0.048274       0.011906       0.032705       0.059512       0.002670       0.000309      -0.027798       0.033466       0.013225      -0.037524       0.014462       0.023061              8.881124       9.485398      -0.009793      -1.045290       8.551452       4.169967       8.606522           0.010084
          140              C       2.523038       4.309479       8.388190      -0.132967      29.216090 0.40752386E+03  0.94326351E+04                                 8.263881                            6.756860       0.161260       2.039757                    0.999181      28.558456      81.616703       0.629880       0.420115      -1.061242      -0.012251      -0.005606      -0.007913       0.015624      -0.001101      -0.011498       0.004063       0.020129       0.007061      -0.012658      -0.005298       0.017957              9.202402       9.839994       0.154270      -1.217251       9.186477       4.110748       8.580734          -0.001801
          141              C       1.270521       3.745922       8.330424      -0.000606      28.641802 0.37387032E+03  0.85176915E+04                                 8.365747                            6.600771      -0.036043       1.997932                    0.998476      27.419736      79.207336       0.615185       0.437018      -1.044847      -0.000286       0.015747       0.012324       0.019998      -0.003698       0.005449      -0.021788      -0.020525       0.045166      -0.018674      -0.013725       0.032399              9.544101      10.371255      -0.166129      -1.827044       9.173417       4.338343       9.087630           0.008909
          142              C       0.279232       4.259125       9.099620      -0.168775      34.870590 0.42622339E+03  0.10039945E+05                                 9.424830                            6.987039      -0.185576       1.919179                    0.998549      29.962415      88.183645       0.605385       0.429517      -1.048742       0.015627      -0.012912      -0.007668       0.021673      -0.005182       0.008150      -0.032766      -0.010023       0.009324      -0.029691      -0.008352       0.038042             11.224563      11.428154      -0.351552      -2.248168      11.208262       5.896372      11.037271          -0.001971
          143              C       0.532487       5.335478       9.897699       0.163122      36.194614 0.37776794E+03  0.85705771E+04                                 9.728159                            6.607153      -0.044699       2.010091                    0.999458      25.685338      72.421846       0.622997       0.433346      -1.054171       0.051513       0.001159      -0.003053       0.051616      -0.005989       0.010143      -0.021124       0.015557       0.008123      -0.025215      -0.000589       0.025804             12.666563      12.898238      -1.906342      -4.178961      12.385659       7.240631      12.715792           0.009729
          144              C      -0.465557       5.965439      10.773306       0.225818      36.473275 0.35221333E+03  0.78724928E+04                                 9.870036                            6.401590      -0.153977       1.968885                    0.999633      25.465489      71.874732       0.628056       0.436316      -1.049646       0.007648       0.042638       0.033854       0.054978      -0.015992       0.017932      -0.018829      -0.036860       0.047822      -0.034992      -0.005823       0.040815             13.447055      15.817414      -3.842494      -6.707571      11.325805       6.783987      13.197946           0.005030
          145              C      -1.290030       7.244647      12.258493       0.315775      33.572418 0.31941927E+03  0.69903274E+04                                 9.512364                            6.215823      -0.028075       2.035991                    0.999424      24.062168      67.933063       0.617024       0.453594      -1.036061       0.014302      -0.008806      -0.032298       0.036404       0.007475      -0.002993      -0.029518      -0.020853       0.011583      -0.024191      -0.012747       0.036938             12.890075      10.333312      -1.087802      -2.775472      13.947989       8.854878      14.388924           0.008200
          146              C      -1.487884       8.276556      13.286114       0.027565      35.730225 0.42644759E+03  0.99610241E+04                                 9.589779                            6.978190      -0.174047       1.962299                    0.998672      26.960394      76.839027       0.612374       0.428204      -1.058555      -0.005719       0.017167       0.009793       0.020575       0.002650      -0.008859       0.017329       0.019781       0.001177      -0.024590       0.006798       0.017793             12.085616       6.701402      -0.412359      -2.772997      14.294144       6.428231      15.261302          -0.006408
          147              C      -1.168940       9.577356      13.056572      -0.100469      31.353542 0.43385752E+03  0.10272361E+05                                 8.908110                            7.129435      -0.167757       1.933537                    0.997903      29.435827      87.053711       0.588828       0.439334      -1.042109      -0.011693       0.014530       0.021045       0.028120      -0.001041       0.000616      -0.019651       0.017842       0.021516      -0.024655       0.005264       0.019391             10.309822       6.126389       0.043584      -1.725187      11.600427       4.329952      13.202650          -0.000165
          148              C      -1.336909      10.518133      14.058351      -0.136818      31.116315 0.43263705E+03  0.10212548E+05                                 8.758158                            7.034302      -0.040430       1.961768                    0.999057      29.769799      87.245233       0.604987       0.428894      -1.050827       0.001982      -0.023572      -0.022499       0.032646       0.004744       0.005738      -0.016997      -0.041937      -0.029634      -0.023486      -0.009316       0.032802             10.098164       6.153293      -0.355459      -2.242660      10.169072       4.799201      13.972128          -0.002967
          149              C       3.686029      13.021629       0.077528       0.059089      35.550816 0.42517811E+03  0.99247713E+04                                 9.575285                            6.960083      -0.207840       1.946031                    0.999172      26.919230      76.716383       0.614140       0.427257      -1.059056      -0.000088      -0.006256      -0.005707       0.008468      -0.006757       0.004977       0.008059      -0.028612       0.023385      -0.021300       0.003917       0.017383             12.083226       6.164113       0.020498      -1.803617      13.978206       7.273584      16.107360          -0.004274
          150              C       3.344763      11.689093       0.297949      -0.140623      31.374216 0.42896818E+03  0.10046342E+05                                 8.638752                            6.921673       0.180011       2.029591                    0.999690      29.288541      83.902355       0.624446       0.418821      -1.063199      -0.000671      -0.011670      -0.025958       0.028469       0.015125      -0.010867      -0.018633       0.006492       0.054621      -0.026397      -0.007553       0.033950              9.713346       5.504765       0.661217      -1.162066      12.423955       3.986293      11.211317          -0.002955
          151              C      -2.037069       7.895230      14.499195      -0.122678      31.456530 0.41906001E+03  0.97619311E+04                                 8.658235                            6.841721       0.151582       2.024456                    0.999645      29.017112      83.036206       0.627713       0.418876      -1.062641      -0.012475       0.024989       0.010441       0.029817       0.010075      -0.001652      -0.019419      -0.025577      -0.045738      -0.024156      -0.007456       0.031612              9.873604       6.083982       0.572305      -2.099628      11.097877       3.467912      12.438953           0.000561
          152              C       9.393610       0.079654       3.456822       0.087361      25.747466 0.34956610E+03  0.78167266E+04                                 7.702651                            6.335274       0.014568       2.012371                    0.999580      26.630348      75.751123       0.636177       0.430559      -1.050695      -0.024084       0.041569      -0.026503       0.054867      -0.003432      -0.002194      -0.033357       0.032256      -0.000543      -0.042674       0.016480       0.026194              8.507769       4.870644      -0.942577       0.211395       9.698416       3.023768      10.954247           0.006213
          153              C       3.872745      13.666155       2.474805      -0.200914      31.931800 0.44273191E+03  0.10470015E+05                                 8.771448                            7.047375       0.059939       1.989122                    0.999276      30.000413      86.878286       0.615679       0.420674      -1.060085       0.001279       0.002625       0.002497       0.003842      -0.006627      -0.000097      -0.018599      -0.021952      -0.032818      -0.020985      -0.005934       0.026919              9.872332       5.190434      -0.630844       0.740676      10.239496       3.993783      14.187067          -0.004238
          154              C       3.601246      13.999382       1.161395       0.113381      35.163538 0.41468229E+03  0.96214257E+04                                 9.549196                            6.907756      -0.146773       1.967039                    0.999484      26.479364      75.284969       0.611776       0.431509      -1.056223       0.003946       0.004882       0.005118       0.008099       0.011606      -0.014109      -0.002124       0.000792      -0.008310      -0.017149      -0.002544       0.019693             11.970042       5.814793      -1.613534       0.237068      13.641929       7.069811      16.453403          -0.005138
          155              C       8.792567       0.801192       0.931852      -0.209718      32.591368 0.46881541E+03  0.11259394E+05                                 8.914165                            7.264532       0.018842       1.972293                    0.998825      30.582964      89.582266       0.604155       0.422128      -1.057973      -0.001578      -0.000129       0.003098       0.003479       0.001906      -0.003444      -0.018646      -0.006126       0.065214      -0.016840      -0.014257       0.031097              9.915787       6.122184      -1.831255       0.811194      12.058941       4.295247      11.566236          -0.005273
          156              C       8.758602       1.663123       1.997478       0.092695      25.858874 0.34630146E+03  0.77454676E+04                                 7.781803                            6.338323       0.056216       2.033596                    0.999002      26.576905      76.245168       0.629487       0.435036      -1.045291       0.008399      -0.035817       0.046349       0.059175       0.008300      -0.010614      -0.026464       0.012471      -0.077967      -0.041207       0.008201       0.033006              8.617986       5.226829      -1.089874       1.067717       9.708690       3.039216      10.918440           0.007464
          157              C       6.983259       1.742394       5.720326       0.557855      23.816322 0.26551099E+03  0.55802358E+04                                 7.673119                            5.761021      -0.152008       1.997115                    0.999233      22.992117      64.821522       0.621711       0.468757      -1.021673       0.048809       0.023336      -0.018919       0.057313      -0.008299       0.015987       0.062127      -0.054087       0.169953      -0.065669      -0.031105       0.096774              9.333549      13.669927       3.199805      -2.238707       8.285297      -2.542463       6.045423           0.010848
          158              C       5.715614       1.071169       6.152049      -0.012450      40.286017 0.42846559E+03  0.99663788E+04                                10.153158                            6.836367       0.001175       2.002318                    0.999185      27.154242      75.888457       0.643752       0.409040      -1.076501      -0.037164      -0.026668       0.015095       0.048169      -0.008096       0.004843       0.000647      -0.004658       0.011034      -0.011485       0.003280       0.008205             13.274316      17.599655       3.300610      -2.276629      13.524722      -5.584265       8.698570          -0.001139
          159              C       5.756949      -0.121297       6.851318      -0.163041      39.589302 0.46315788E+03  0.11113801E+05                                10.304043                            7.303817      -0.148354       1.915877                    0.999434      30.593171      90.207609       0.590977       0.431919      -1.049655      -0.005889       0.013673      -0.009073       0.017434      -0.032296       0.019033       0.023002       0.011778       0.054130      -0.054190       0.023805       0.030385             13.159904      11.639492       3.259948      -2.106131      17.585074      -8.046316      10.255147           0.003307
          160              C       4.592213      -0.797730       7.217674       0.076364      43.899524 0.40268488E+03  0.92249044E+04                                10.858295                            6.658343      -0.055252       1.991322                    0.999194      26.283109      72.957627       0.647607       0.412856      -1.073726      -0.005053       0.004553      -0.001059       0.006883       0.000760       0.001253      -0.012231       0.005951      -0.036636      -0.019055       0.009153       0.009902             16.258302      11.780474      -0.916006       0.635479      23.949568     -11.877204      13.044865          -0.000237
          161              C       3.377320      -0.232817       6.817875      -0.156469      39.984164 0.44698981E+03  0.10646669E+05                                10.381335                            7.181244      -0.177201       1.907741                    0.999437      30.496715      90.023303       0.594370       0.432646      -1.047667       0.009801       0.008804      -0.003976       0.013761       0.030748      -0.022264       0.030461      -0.007465       0.072266      -0.059448       0.016779       0.042669             13.595773      12.196339      -4.123490       2.739132      18.212081      -8.219931      10.378900           0.003122
          162              C       3.320708       0.936221       6.150529      -0.029883      41.739928 0.44297185E+03  0.10394564E+05                                10.409058                            6.961765       0.058214       2.014698                    0.999288      27.569251      77.499702       0.636183       0.410293      -1.075199       0.046225      -0.023829       0.018522       0.055205       0.009215      -0.009013       0.006869      -0.004101       0.011890      -0.017423       0.007435       0.009988             13.896572      16.943229      -4.142468       2.591631      15.337551      -6.385942       9.408937           0.001627
          163              C       4.495239       1.617046       5.791773      -0.163043      37.440529 0.49202033E+03  0.12002975E+05                                 9.894133                            7.521808      -0.161124       1.902755                    0.999519      31.303206      93.493665       0.582247       0.431214      -1.048612      -0.002055      -0.019191       0.011792       0.022618      -0.001629      -0.006763       0.013830      -0.067788       0.082488      -0.048248       0.009648       0.038600             11.621473      16.844853      -0.621560       0.216598      10.320161      -3.560851       7.699405           0.002782
          164              C       1.987058       1.545834       5.729447       0.594870      24.215267 0.24922228E+03  0.51556703E+04                                 7.700562                            5.602761       0.055971       2.074087                    0.999398      22.349392      62.513961       0.626844       0.472333      -1.019729      -0.055654       0.038149      -0.020898       0.070636       0.001011      -0.008888       0.055649      -0.047505       0.175778      -0.055037      -0.036074       0.091111              9.303167      11.973434      -1.959019       1.471667       9.208586      -3.077829       6.727481           0.013086
          165              C       4.086804       6.585402      12.199207       0.556578      23.956671 0.26815807E+03  0.56478426E+04                                 7.701746                            5.788622      -0.124971       2.005620                    0.999226      23.026677      64.911944       0.620617       0.468588      -1.022131      -0.050061       0.020911      -0.021863       0.058492       0.012218      -0.010420       0.070061      -0.079957       0.087977      -0.065798      -0.031620       0.097418              9.356379      13.721432      -2.564753       2.943731       6.902604      -2.766204       7.445099           0.011911
          166              C       5.358754       6.055107      12.817908      -0.012956      40.754551 0.43812241E+03  0.10244371E+05                                10.242047                            6.922098       0.009821       2.004056                    0.999273      27.267909      76.318395       0.638712       0.410120      -1.076167       0.038575      -0.018928       0.026008       0.050227       0.009766      -0.005792      -0.001218      -0.005625      -0.003255      -0.011258      -0.001016       0.012274             13.326682      17.710311      -2.717446       2.880438      10.028998      -5.929339      12.240738          -0.001557
          167              C       5.321829       5.244196      13.948900      -0.161183      38.848451 0.45816153E+03  0.10968839E+05                                10.170094                            7.268048      -0.156120       1.914620                    0.999350      30.546440      90.093068       0.591719       0.432363      -1.048936       0.005947       0.006598      -0.014110       0.016673       0.021881      -0.031022       0.025983      -0.022625      -0.020694      -0.054866       0.022715       0.032151             12.777216      11.609083      -2.326738       2.856682      11.684673      -8.159140      15.037892           0.004184
          168              C       6.481950       4.827891      14.564561       0.075876      42.399786 0.40754789E+03  0.93635151E+04                                10.614110                            6.699028      -0.061279       1.988147                    0.999225      26.404911      73.380571       0.645609       0.412930      -1.073776      -0.001586       0.000000      -0.003760       0.004081       0.001828      -0.001471      -0.016147       0.014927      -0.003254      -0.020419       0.007029       0.013390             15.406291      11.631138       0.224448      -0.276003      14.450404     -11.655253      20.137331          -0.000490
          169              C      -7.086081       5.254681      14.024908      -0.163872      40.506951 0.47246592E+03  0.11396751E+05                                10.466560                            7.377329      -0.184574       1.900604                    0.999240      30.889365      91.400220       0.587809       0.431975      -1.049338      -0.006682       0.007855      -0.012936       0.016544      -0.024974       0.032445       0.027197      -0.033277       0.004183      -0.059368       0.022547       0.036821             13.469948      12.193829       2.908322      -3.600196      12.245138      -8.682215      15.970877           0.004275
          170              C      -7.040653       6.064423      12.892396      -0.025458      41.248514 0.44083106E+03  0.10331682E+05                                10.326250                            6.943509       0.054457       2.015222                    0.999344      27.462865      77.150331       0.637221       0.410126      -1.075321      -0.044548      -0.018977       0.024115       0.054094      -0.006946       0.007534       0.001146      -0.021841       0.012548      -0.017652       0.006585       0.011066             13.633952      17.312123       2.992860      -3.625853      10.473994      -6.375481      13.115738           0.000957
          171              C       6.578145       6.449906      12.278255      -0.154248      36.367429 0.47432821E+03  0.11478766E+05                                 9.725957                            7.404317      -0.193988       1.896552                    0.999503      31.048763      92.700430       0.583939       0.433433      -1.046095      -0.000940      -0.013296       0.015673       0.020575      -0.002173      -0.001975       0.015337      -0.081887       0.066630      -0.052141       0.010221       0.041920             11.371767      16.814643       0.296441      -0.636290       7.950407      -3.373376       9.350253           0.003223
          172              C      -5.719517       6.514132      12.339061       0.592770      24.713955 0.25373411E+03  0.52715216E+04                                 7.807606                            5.649614       0.036066       2.066011                    0.999464      22.433900      62.842631       0.624970       0.471726      -1.020266       0.054309       0.027525      -0.035418       0.070438      -0.001200       0.003844       0.061864      -0.087742       0.056581      -0.054056      -0.034965       0.089022              9.458900      12.526929       1.656041      -1.986482       7.622857      -3.229980       8.226913           0.015397
          173              N      -7.525021       9.302101       9.774567      -0.412689      48.274558 0.62597801E+03  0.15821705E+05                                11.048319                            8.033818       0.040281       2.014122                    0.996817      30.266323      84.862187       0.626752       0.386648      -1.104625      -0.079617      -0.006167      -0.055653       0.097335       0.002062      -0.054846       0.009118      -0.074803       0.070014      -0.078945       0.024353       0.054592             14.152317      16.908277      -3.943035      -2.717223       9.874316       5.716188      15.674359           0.040738
          174              N       1.680350       2.809802       2.132771      -0.220588      33.230369 0.52107304E+03  0.12611924E+05                                 8.701303                            7.446037      -0.227403       1.965255                    0.996851      27.630988      76.445208       0.634221       0.399009      -1.093187      -0.009206      -0.073487      -0.120774       0.141673       0.011261      -0.007160      -0.066511      -0.006034      -0.084010      -0.075716       0.007869       0.067847              9.548462       6.019986       1.109178      -0.680482      10.947010       2.552496      11.678392           0.027789
          175              N      -5.373140      10.281740      11.904298      -0.227684      34.322367 0.54077387E+03  0.13186031E+05                                 8.861158                            7.555539      -0.184572       1.976942                    0.996880      27.750326      76.590021       0.634543       0.395864      -1.097406       0.009326       0.095381       0.101282       0.139437      -0.012901       0.013044      -0.068020      -0.010436      -0.032071      -0.068943      -0.004404       0.073348              9.807350       6.111285      -0.900044       0.779730      10.659654       2.997103      12.651111           0.018756
          176              N       3.838935       4.680550       3.619478      -0.409752      46.459636 0.60320307E+03  0.15127150E+05                                10.791091                            7.901023       0.027310       2.011833                    0.996651      30.139920      84.573079       0.629330       0.388092      -1.102014       0.079567       0.051044       0.022964       0.097282      -0.053614      -0.010318      -0.000879      -0.070084       0.093377      -0.080422       0.030964       0.049458             13.674659      16.390997      -1.290818      -4.035910      11.998428       6.072787      12.634551           0.040906
          177              N      -5.631775       8.025446       8.345626      -0.248696      39.831957 0.55355539E+03  0.13584472E+05                                 9.813118                            7.657617      -0.224181       1.959369                    0.996581      28.136056      78.048671       0.628300       0.397244      -1.095828      -0.005959      -0.030747      -0.126589       0.130406      -0.021670      -0.016040      -0.028301       0.048212      -0.188168      -0.076589       0.012601       0.063988             11.680014      14.009498      -2.511668      -1.433036       8.443971       4.354541      12.586572           0.032832
          178              N       1.950734       5.687566       5.253640      -0.251997      39.875630 0.55733666E+03  0.13695634E+05                                 9.807796                            7.676716      -0.214100       1.961662                    0.996592      28.186739      78.149832       0.628604       0.396520      -1.096723       0.004433       0.109161       0.069902       0.129700      -0.009925      -0.024334      -0.040605       0.094761      -0.049201      -0.073971       0.010866       0.063105             11.610001      13.806982      -0.613463      -2.542338      10.277551       4.831268      10.745469           0.033570
          179              N       5.399697       6.167613       4.289864      -0.212603      31.289034 0.42102324E+03  0.95697600E+04                                 8.070987                            6.446535       1.024761       2.352917                    0.999549      26.619357      69.180805       0.728003       0.370150      -1.124567      -0.060488      -0.197598      -0.130968       0.244655      -0.116378      -0.104483       0.012011       0.117835       0.140691      -0.164973      -0.014019       0.178992              9.334981      11.532299       0.277911      -1.677228       8.208801       3.305979       8.263842           0.002534
          180              N       5.863633       5.338701       3.335210      -0.142996      30.001683 0.34486618E+03  0.76223122E+04                                 8.371613                            6.138277      -0.264574       1.975787                    0.997115      25.664825      70.647172       0.676389       0.409707      -1.072646      -0.043348       0.047099       0.078023       0.100920      -0.001344       0.000336       0.012254      -0.003507       0.031135      -0.011029      -0.006515       0.017544             10.145676      13.733162       0.999783      -2.126757       8.487742       3.269504       8.216125           0.002312
          181              N       5.211792       9.788102       9.206031      -0.148672      30.856696 0.35886184E+03  0.80003001E+04                                 8.522930                            6.260194      -0.244956       1.979950                    0.997233      25.809746      71.044287       0.670884       0.409524      -1.074190       0.041827      -0.058580      -0.067570       0.098726      -0.001483       0.001294       0.020266      -0.008569       0.032108      -0.016822      -0.009100       0.025922             10.363708      13.988954      -2.256299       0.540712       6.649855       2.863221      10.452314           0.002711
          182              N       5.701671       9.083754       8.129764      -0.215118      32.209004 0.43517659E+03  0.99611618E+04                                 8.217537                            6.545652       1.017822       2.348003                    0.999595      26.770619      69.535422       0.724753       0.369208      -1.126684       0.061663       0.071701       0.224290       0.243412      -0.071875      -0.141716       0.049729       0.011416      -0.194537      -0.164139      -0.021384       0.185522              9.547051      11.978247      -1.833985      -0.259096       6.684995       2.901374       9.977911           0.002737
          183              N      11.215477       2.392074       5.426937      -0.412704      48.274005 0.62596940E+03  0.15821433E+05                                11.048254                            8.033777       0.040260       2.014122                    0.996816      30.266085      84.861371       0.626752       0.386650      -1.104624       0.079614       0.006173       0.055650       0.097331       0.002063      -0.054845       0.009117      -0.074807       0.070005      -0.078945       0.024357       0.054588             14.152227      16.908166      -3.943011      -2.717222       9.874254       5.716151      15.674261           0.040758
          184              N       2.010106       8.884373      13.068733      -0.220538      33.228748 0.52104248E+03  0.12610979E+05                                 8.700999                            7.445805      -0.227366       1.965283                    0.996850      27.630023      76.441521       0.634233       0.399008      -1.093190       0.009201       0.073483       0.120764       0.141663       0.011264      -0.007158      -0.066510      -0.006022      -0.084014      -0.075717       0.007874       0.067843              9.548095       6.019796       1.109146      -0.680465      10.946616       2.552302      11.677874           0.027761
          185              N       9.063596       1.412435       3.297206      -0.227714      34.322851 0.54078282E+03  0.13186327E+05                                 8.861311                            7.555656      -0.184679       1.976906                    0.996880      27.750557      76.591316       0.634530       0.395870      -1.097400      -0.009325      -0.095375      -0.101277       0.139429      -0.012895       0.013044      -0.068016      -0.010422      -0.032083      -0.068944      -0.004394       0.073338              9.807535       6.111389      -0.900052       0.779745      10.659835       2.997204      12.651380           0.018592
          186              N      -0.148479       7.013625      11.582026      -0.409726      46.458494 0.60318595E+03  0.15126610E+05                                10.790921                            7.900910       0.027319       2.011844                    0.996651      30.139459      84.571422       0.629334       0.388092      -1.102014      -0.079567      -0.051034      -0.022965       0.097277      -0.053609      -0.010313      -0.000870      -0.070084       0.093368      -0.080415       0.030957       0.049457             13.674431      16.390767      -1.290787      -4.035830      11.998208       6.072656      12.634319           0.040922
          187              N       9.322231       3.668729       6.855878      -0.248717      39.832408 0.55356088E+03  0.13584648E+05                                 9.813209                            7.657665      -0.224191       1.959363                    0.996581      28.136250      78.049479       0.628296       0.397245      -1.095827       0.005963       0.030745       0.126586       0.130402      -0.021672      -0.016043      -0.028298       0.048218      -0.188152      -0.076584       0.012595       0.063989             11.680145      14.009618      -2.511702      -1.433074       8.444063       4.354627      12.586754           0.032809
          188              N       1.739722       6.006609       9.947864      -0.252009      39.875658 0.55733693E+03  0.13695654E+05                                 9.807839                            7.676747      -0.214169       1.961643                    0.996591      28.186733      78.150079       0.628598       0.396523      -1.096720      -0.004434      -0.109157      -0.069901       0.129696      -0.009926      -0.024334      -0.040605       0.094759      -0.049206      -0.073972       0.010867       0.063105             11.610053      13.807075      -0.613456      -2.542344      10.277575       4.831280      10.745510           0.033557
          189              N      -1.709241       5.526562      10.911640      -0.212619      31.290185 0.42104085E+03  0.95702697E+04                                 8.071210                            6.446690       1.024678       2.352881                    0.999549      26.619844      69.182684       0.727990       0.370152      -1.124564       0.060484       0.197607       0.130962       0.244659      -0.116378      -0.104478       0.012007       0.117846       0.140685      -0.164974      -0.014014       0.178988              9.335264      11.532683       0.277900      -1.677303       8.209028       3.306098       8.264081           0.002547
          190              N      -2.173177       6.355474      11.866294      -0.142966      30.001610 0.34486385E+03  0.76222471E+04                                 8.371570                            6.138224      -0.264541       1.975794                    0.997115      25.664852      70.647159       0.676397       0.409703      -1.072649       0.043343      -0.047092      -0.078030       0.100920      -0.001344       0.000331       0.012264      -0.003503       0.031139      -0.011036      -0.006517       0.017553             10.145642      13.733191       0.999759      -2.126795       8.487661       3.269470       8.216075           0.002326
          191              N      -1.521336       1.906073       5.995473      -0.148648      30.856314 0.35885649E+03  0.80001454E+04                                 8.522833                            6.260124      -0.244919       1.979963                    0.997233      25.809574      71.043497       0.670892       0.409521      -1.074193      -0.041823       0.058581       0.067569       0.098724      -0.001482       0.001296       0.020270      -0.008564       0.032109      -0.016827      -0.009098       0.025925             10.363584      13.988819      -2.256289       0.540693       6.649775       2.863171      10.452159           0.002721
          192              N      -2.011215       2.610421       7.071740      -0.215098      32.208695 0.43517183E+03  0.99610218E+04                                 8.217476                            6.545609       1.017834       2.348008                    0.999595      26.770497      69.534909       0.724757       0.369208      -1.126685      -0.061662      -0.071698      -0.224290       0.243411      -0.071873      -0.141717       0.049728       0.011417      -0.194549      -0.164141      -0.021381       0.185522              9.546976      11.978155      -1.833982      -0.259118       6.684949       2.901350       9.977823           0.002753
          193              O      -4.400938      10.502266       9.181708      -0.569457      30.262412 0.48950590E+03  0.11492645E+05                                 7.604095                            6.765997       0.443029       2.181624                    0.998296      27.700739      71.914022       0.743887       0.350701      -1.145886       0.016615      -0.011289       0.006835       0.021218      -0.030850       0.012910       0.035238       0.091583      -0.022598      -0.072929       0.013871       0.059058              8.245465      12.143541       0.383302      -0.751313       6.497158      -0.703362       6.095694           0.046135
          194              O      -3.233985       8.899326      10.139403      -0.548016      33.302449 0.55659538E+03  0.13486090E+05                                 8.188548                            7.315681       0.349507       2.171663                    0.994720      27.389287      72.092891       0.701065       0.360580      -1.138640      -0.006542       0.019069      -0.009266       0.022187       0.020352      -0.002333      -0.005310      -0.084108       0.073814      -0.059037       0.022004       0.037032              8.920104       9.470762       1.346680      -0.499971       9.772414      -2.590383       7.517136           0.045509
          195              O       1.677905       9.077592      10.064916      -0.562369      42.847314 0.60095597E+03  0.14894851E+05                                 9.722761                            7.650447       0.003534       2.056629                    0.994900      27.887952      75.096749       0.676629       0.365226      -1.131032       0.014794       0.030056      -0.021363       0.039731      -0.001986       0.000907       0.004811      -0.074341       0.100649      -0.054011       0.018889       0.035122             11.255231       7.736107      -2.196779       1.609726      14.430051      -5.756579      11.599534           0.063955
          196              O       2.740148      10.782788       9.151305      -0.601037      32.940619 0.47051801E+03  0.10898797E+05                                 8.031300                            6.584816       0.874920       2.323573                    0.999322      27.417401      69.872889       0.765176       0.345575      -1.154262      -0.009463      -0.031606       0.004026       0.033237       0.026986      -0.032844       0.034828       0.083441      -0.032488      -0.074589       0.011296       0.063292              9.040262      14.591660       0.970588      -0.062324       6.688125      -0.753450       5.841001           0.015130
          197              O       0.720854       5.533307       2.552333      -0.575977      30.348876 0.49189196E+03  0.11564926E+05                                 7.614037                            6.779697       0.379528       2.157783                    0.998102      27.866822      72.441377       0.743448       0.350415      -1.145901      -0.014742      -0.010924       0.013084       0.022535       0.018994      -0.028032       0.040372       0.078422      -0.073406      -0.074852       0.013742       0.061110              8.236938      12.102396      -0.561209       0.314577       6.378296      -0.763081       6.230123           0.045631
          198              O      -0.452248       4.252719       3.900706      -0.543305      33.097514 0.55175670E+03  0.13343437E+05                                 8.161524                            7.286342       0.410674       2.192774                    0.995233      27.328028      71.929022       0.701913       0.360830      -1.138124       0.010008       0.015254      -0.013697       0.022813      -0.012912       0.018127      -0.005033      -0.083616       0.079073      -0.060362       0.022635       0.037727              8.901698       9.509660      -0.751094       1.426037       8.370220      -2.760421       8.825214           0.045467
          199              O       8.355644       5.599592       2.330391      -0.594455      32.918970 0.46778868E+03  0.10822677E+05                                 8.031947                            6.569712       0.867941       2.321585                    0.999334      27.384798      69.808242       0.765150       0.345999      -1.153605       0.010387      -0.019501       0.030246       0.037456      -0.032667       0.018289       0.043882       0.074934      -0.068855      -0.078721       0.017488       0.061233              9.045245      14.678221      -0.473068       0.779253       6.130301      -0.863588       6.327213           0.016355
          200              O       9.436657       4.381544       3.826219      -0.577229      43.539493 0.62670246E+03  0.15675872E+05                                 9.806407                            7.785892       0.062189       2.069442                    0.995120      28.183730      75.910819       0.675070       0.362733      -1.134480      -0.016700       0.026842      -0.029103       0.042970       0.006711       0.001649      -0.001593      -0.092157       0.071307      -0.058487       0.023612       0.034875             11.308474       7.802193       1.998017      -2.007023      13.619636      -5.731431      12.503592           0.064962
          201              O       8.091394       1.191909       6.019796      -0.569476      30.261663 0.48949052E+03  0.11492189E+05                                 7.603966                            6.765888       0.443075       2.181648                    0.998295      27.700378      71.912678       0.743894       0.350701      -1.145887      -0.016608       0.011288      -0.006824       0.021209      -0.030858       0.012915       0.035231       0.091589      -0.022589      -0.072931       0.013866       0.059065              8.245317      12.143323       0.383271      -0.751274       6.497039      -0.703333       6.095590           0.046161
          202              O       6.924441       2.794849       5.062101      -0.548013      33.302123 0.55658838E+03  0.13485866E+05                                 8.188462                            7.315608       0.349570       2.171685                    0.994720      27.389199      72.092313       0.701073       0.360577      -1.138643       0.006545      -0.019068       0.009268       0.022188       0.020356      -0.002333      -0.005313      -0.084111       0.073816      -0.059040       0.022004       0.037036              8.920006       9.470653       1.346669      -0.499962       9.772299      -2.590343       7.517066           0.045525
          203              O       2.012551       2.616583       5.136588      -0.562384      42.848605 0.60097767E+03  0.14895529E+05                                 9.722955                            7.650586       0.003562       2.056627                    0.994901      27.888461      75.098560       0.676622       0.365227      -1.131031      -0.014795      -0.030056       0.021370       0.039736      -0.001989       0.000908       0.004812      -0.074342       0.100657      -0.054012       0.018888       0.035125             11.255469       7.736255      -2.196828       1.609770      14.430333      -5.756730      11.599820           0.063952
          204              O       0.950308       0.911387       6.050199      -0.601035      32.941081 0.47052573E+03  0.10899024E+05                                 8.031383                            6.584877       0.874893       2.323561                    0.999322      27.417557      69.873519       0.765171       0.345576      -1.154261       0.009466       0.031610      -0.004021       0.033241       0.026984      -0.032844       0.034829       0.083437      -0.032483      -0.074588       0.011299       0.063290              9.040359      14.591824       0.970596      -0.062330       6.688194      -0.753466       5.841060           0.015130
          205              O       2.969602       6.160868      12.649171      -0.575974      30.349381 0.49190177E+03  0.11565218E+05                                 7.614123                            6.779764       0.379512       2.157773                    0.998102      27.867046      72.442212       0.743445       0.350414      -1.145901       0.014739       0.010934      -0.013091       0.022543       0.018991      -0.028029       0.040379       0.078433      -0.073413      -0.074859       0.013745       0.061113              8.237047      12.102605      -0.561228       0.314602       6.378349      -0.763087       6.230186           0.045638
          206              O       4.142704       7.441456      11.300798      -0.543298      33.097201 0.55174966E+03  0.13343224E+05                                 8.161472                            7.286294       0.410657       2.192773                    0.995233      27.327851      71.928437       0.701915       0.360830      -1.138124      -0.010008      -0.015249       0.013703       0.022814      -0.012911       0.018131      -0.005035      -0.083615       0.079064      -0.060361       0.022633       0.037728              8.901643       9.509602      -0.751083       1.426038       8.370169      -2.760408       8.825157           0.045469
          207              O      -4.665188       6.094583      12.871113      -0.594460      32.920990 0.46782210E+03  0.10823655E+05                                 8.032298                            6.569962       0.867851       2.321540                    0.999334      27.385551      69.811060       0.765132       0.346000      -1.153603      -0.010392       0.019516      -0.030250       0.037469      -0.032662       0.018285       0.043891       0.074937      -0.068865      -0.078727       0.017495       0.061232              9.045679      14.679017      -0.473063       0.779255       6.130547      -0.863630       6.327472           0.016355
          208              O      -5.746201       7.312631      11.375285      -0.577214      43.540535 0.62671990E+03  0.15676422E+05                                 9.806550                            7.785988       0.062239       2.069447                    0.995121      28.184141      75.912277       0.675068       0.362732      -1.134480       0.016704      -0.026838       0.029113       0.042975       0.006712       0.001646      -0.001592      -0.092169       0.071313      -0.058493       0.023614       0.034880             11.308647       7.802303       1.998044      -2.007047      13.619876      -5.731536      12.503763           0.064948

******************************************************
Auxiliary information for the entire system
The total spin magnetic moment of the unit cell is   19.404097
The total net atomic charge of the unit cell is   -0.000001
Accuracy of reproducing the electrostatic potential in the unit cell:
  The inner radius (bohr) =    5.0000
  The outer radius (bohr) =   12.0000
  Valid grid points have density less than (e/(bohr^3)) =    0.0001
  The number of valid grid points were=       157932
  The rms potential error without charges in kcal/mol is=      4.08314
  The rms potential error with partial charges in kcal/mol is=      0.82803
  The RRMSE value at monopole order=      0.20279
  The rms potential error with partial charges and cloud penetration in kcal/mol is=      0.82540
  The RRMSE value at monopole order with cloud penetration is=      0.20215
  The rms potential error with partial charges and atomic dipoles in kcal/mol is=      0.31769
  The RRMSE value at dipole order=      0.07781
  The rms potential error with partial charges, atomic dipoles and cloud penetration in kcal/mol is=      0.30605
  The RRMSE value at dipole order with cloud penetration=      0.07495

******************************************************
The electron densities and ab initio electrostatic potential were computed in VASP using the PBE functional and
projector augmented wave method. See the main text of the journal article for a description of computational details.
The atomic charges, dipoles, and quadrupoles were computed with the DDEC6 method as described in
(a) T. A. Manz and N. Gabaldon Limas, RSC Adv. 6 (2016) 47771-47801 DOI: 10.1039/c6ra04656h
(b) N. Gabaldon Limas and T. A. Manz, RSC Adv. 8 (2018) 2678-2707 DOI: 10.1039/c7ra11829e.
For each atom in the material, the electron cloud parameters were fit to the spherically averaged atom-in-material
electron density using radial positions for which this density was between 10^-4 and 10^-2 electrons per cubic bohr.
The polarizabilities, dispersion coefficients, and quantum Drude oscillator (QDO) parameters were fit using the MCLF method.
The magnetic structure of the system was optimized in VASP from the default ferromagnetic initial guess using spin polarization.
The atomic spin moments (ASMs) were computed on this optimized magnetic structure using the DDEC6 partition as inputs
to the method of T. A. Manz and D. S. Sholl, J. Chem. Theory Comput. 7 (2011) 4146-4164 DOI: 10.1021/ct200539n.
The RMSE and RRMSE were computed using a uniform grid with Ewald summation.
