# Supplementary material for: A collection of forcefield precursors for metal–organic frameworks
Source: RSC Adv. 2019 Nov 13;9(63):36492–507. doi: 10.1039/c9ra07327b (PMC9075174; doi:10.1039/c9ra07327b)
Supplement: RA-009-C9RA07327B-s4019 [file RA-009-C9RA07327B-s4019.xyz]

  260
jmolscript: load "" {1 1 1} spacegroup "x,y,z" unitcell [{      8.407300     0.000000     0.000000 }, {     -3.136877    11.054550     0.000000 }, {      0.000000     0.000000    35.108000 }]
Co     2.406897     5.568951    29.918687     0.756834
Co     1.295087    11.012874    12.364687     0.757122
Co     2.863526     5.485599     5.189313     0.756940
Co     3.975336     0.041676    22.743313     0.757165
H      0.827253     4.743507    33.780918     0.114930
H      1.042374     5.988250     0.491512     0.121927
H      2.102807     6.544294     2.411920     0.088175
H      0.573471     3.507609     4.255090     0.085225
H     -0.543719     2.873078     2.387344     0.130015
H      6.313966     2.915085     0.723225     0.117584
H      6.390080     2.714997    31.842956     0.111612
H      4.185383     2.576816     0.530131     0.120098
H      2.171880     1.510052     0.449382     0.081901
H      2.966699     0.054167    32.085201     0.079777
H      5.038850     1.053499    32.074669     0.123724
H      1.626421    10.128179    29.294115     0.123479
H      6.456791     2.992467    28.721855     0.132917
H      5.155131     4.750140    29.350288     0.089044
H      1.971891     2.534808    29.343266     0.095576
H      3.175499     0.701964    28.739409     0.125416
H      7.083675     1.464728    27.085822     0.114690
H      4.829993     8.642447    27.415837     0.114148
H      7.957111     0.967273    24.863486     0.128617
H      1.261250     1.060131    23.367885     0.096866
H      0.338669     9.860659    25.611286     0.087179
H     -1.321763     9.647306    27.163060     0.126628
H      6.011608     0.783768    16.226918     0.114940
H      2.659610    10.593575    18.045512     0.121905
H      1.599177    10.037531    19.965920     0.088155
H      6.265390     2.019666    21.809090     0.085204
H      7.382580     2.654197    19.941344     0.129992
H      0.524895     2.612190    18.277225     0.117604
H      0.448781     2.812278    14.288956     0.111597
H      2.653478     2.950459    18.084131     0.120097
H      4.666981     4.017223    18.003382     0.081895
H      3.872163     5.473108    14.531201     0.079732
H      1.800011     4.473776    14.520669     0.123689
H      2.075564     6.453646    11.740115     0.123521
H      0.382070     2.534808    11.167855     0.132907
H      1.683731     0.777135    11.796288     0.089035
H      4.866971     2.992467    11.789266     0.095564
H      3.663363     4.825311    11.185409     0.125402
H     -0.244814     4.062547     9.531822     0.114716
H     -1.128008     7.939378     9.861837     0.114176
H     -1.118249     4.560002     7.309486     0.128634
H      5.577612     4.467144     5.813885     0.096880
H      3.363315     6.721166     8.057286     0.087207
H      5.023748     6.934519     9.609060     0.126653
H      4.443170     6.311043     1.327082     0.114924
H      4.228049     5.066300    34.616488     0.121907
H      3.167616     4.510256    32.696080     0.088166
H      4.696952     7.546941    30.852910     0.085227
H      5.814142     8.181472    32.720656     0.130007
H     -1.043543     8.139465    34.384775     0.117597
H     -1.119657     8.339553     3.265044     0.111593
H      1.085040     8.477734    34.577869     0.120115
H      3.098543     9.544498    34.658618     0.081918
H      2.303724    11.000383     3.022799     0.079765
H      0.231573    10.001051     3.033331     0.123712
H      3.644002     0.926371     5.813885     0.123511
H     -1.186368     8.062083     6.386145     0.132926
H      0.115292     6.304410     5.757712     0.089056
H      3.298532     8.519742     5.764734     0.095589
H      2.094924    10.352586     6.368591     0.125420
H     -1.813252     9.589822     8.022178     0.114718
H      0.440430     2.412103     7.692163     0.114177
H     -2.686688    10.087277    10.244514     0.128626
H      4.009173     9.994419    11.740115     0.096879
H      4.931754     1.193891     9.496714     0.087191
H      6.592186     1.407244     7.944940     0.126636
H     -0.741185    10.270782    18.881082     0.114922
H      2.610813     0.460975    17.062488     0.121927
H      3.671246     1.017019    15.142080     0.088174
H     -0.994967     9.034884    13.298910     0.085213
H     -2.112157     8.400353    15.166656     0.130009
H      4.745528     8.442360    16.830775     0.117578
H      4.821642     8.242272    20.819044     0.111591
H      2.616945     8.104091    17.023869     0.120073
H      0.603442     7.037327    17.104618     0.081874
H      1.398260     5.581442    20.576799     0.079726
H      3.470412     6.580774    20.587331     0.123682
H      3.194859     4.600904    23.367885     0.123509
H      4.888353     8.519742    23.940145     0.132942
H      3.586692    10.277415    23.311712     0.089079
H      0.403452     8.062083    23.318734     0.095599
H      1.607060     6.229239    23.922591     0.125439
H      5.515237     6.992003    25.576178     0.114712
H      6.398431     3.115172    25.246163     0.114175
H      6.388672     6.494548    27.798514     0.128630
H     -0.307189     6.587406    29.294115     0.096868
H      1.907108     4.333384    27.050714     0.087200
H      0.246675     4.120031    25.498940     0.126650
C      0.233159     4.001747    31.312474     0.579280
C     -0.471101     3.751914    32.610066     0.007687
C      0.064263     4.211784    33.801631    -0.165304
C     -0.510199     3.895623    35.019177     0.070590
C      0.136731     4.326751     1.176820     0.123249
C      0.935882     5.450999     1.244930    -0.198207
C      1.571316     5.780424     2.409462     0.092928
C      0.679185     4.015013     3.481660     0.086971
C      0.006457     3.621471     2.357151    -0.189358
C      6.713003     3.138387    35.021634    -0.192964
C      6.135139     2.721630    33.844814     0.082838
C      6.762955     3.015681    32.638503    -0.159104
C      4.839462     1.984292    33.852187     0.113015
C      3.963234     2.073834    34.886820    -0.200033
C      2.745031     1.424931    34.831349     0.088449
C      3.212940     0.575942    32.815097     0.070259
C      4.463768     1.183942    32.792276    -0.202545
C      2.911861     7.832149    29.007283     0.541320
C      3.190076     9.177487    28.442044     0.008317
C      2.371485    10.251990    28.753101    -0.168811
C      5.801483     0.457658    28.255269     0.084848
C      4.970208     1.627230    28.646724     0.113787
C      5.542953     2.870867    28.843680    -0.179192
C      4.749973     3.923260    29.220037     0.085667
C      2.888840     2.627667    29.218984     0.088276
C      3.603343     1.520001    28.851052    -0.195707
C      6.895928     0.621266    27.429178    -0.170096
C      4.579449    10.615684    27.100918     0.078913
C      4.282664     9.365415    27.622623    -0.175588
C     -2.691382    10.770448    26.176525     0.120386
C      0.331531     0.490822    25.028493    -0.199034
C      1.371290     0.553833    24.138154     0.102578
C     -0.473921    10.282942    25.449087     0.097438
C     -1.467227    10.148077    26.392088    -0.207211
C      6.605703     1.525528    13.758474     0.579345
C      7.309962     1.775361    15.056066     0.007672
C      6.774598     1.315491    16.247631    -0.165304
C      7.349060     1.631652    17.465177     0.070623
C      6.702130     1.200524    18.730820     0.123209
C      5.902980     0.076276    18.798930    -0.198212
C      2.130669    10.801401    19.963462     0.092913
C      6.159676     1.512262    21.035660     0.086983
C      6.832405     1.905804    19.911151    -0.189351
C      0.125859     2.388888    17.467634    -0.192934
C      0.703723     2.805645    16.290814     0.082850
C      0.075906     2.511594    15.084503    -0.159129
C      1.999400     3.542983    16.298187     0.112999
C      2.875627     3.453441    17.332820    -0.200027
C      4.093830     4.102344    17.277349     0.088468
C      3.625921     4.951333    15.261097     0.070229
C      2.375093     4.343333    15.238276    -0.202570
C      0.790124     8.749676    11.453283     0.541347
C      0.511909     7.404338    10.888044     0.008371
C      1.330499     6.329835    11.199101    -0.168800
C      1.037378     5.069617    10.701269     0.084906
C      1.868653     3.900045    11.092724     0.113725
C      1.295908     2.656408    11.289680    -0.179153
C      2.088888     1.604015    11.666037     0.085679
C      3.950021     2.899608    11.664984     0.088310
C      3.235519     4.007274    11.297052    -0.195680
C     -0.057067     4.906009     9.875178    -0.170067
C     -0.877464     5.966141     9.546918     0.078959
C     -0.580679     7.216410    10.068623    -0.175571
C      6.393367     5.811377     8.622525     0.120368
C      6.507330     5.036453     7.474493    -0.199004
C      5.467572     4.973442     6.584154     0.102592
C      4.175905     6.298883     7.895087     0.097438
C      5.169211     6.433748     8.838088    -0.207213
C      5.037264     7.052803     3.795526     0.579327
C      5.741524     7.302636     2.497934     0.007671
C      5.206160     6.842766     1.306369    -0.165315
C      5.780622     7.158927     0.088823     0.070604
C      5.133692     6.727799    33.931180     0.123213
C      4.334541     5.603551    33.863070    -0.198225
C      3.699107     5.274126    32.698538     0.092894
C      4.591238     7.039537    31.626340     0.086972
C      5.263966     7.433079    32.750849    -0.189361
C     -1.442580     7.916163     0.086366    -0.192956
C     -0.864716     8.332920     1.263186     0.082824
C     -1.492532     8.038869     2.469497    -0.159146
C      0.430961     9.070258     1.255813     0.113017
C      1.307189     8.980716     0.221180    -0.200019
C      2.525392     9.629619     0.276651     0.088466
C      2.057483    10.478608     2.292903     0.070244
C      0.806655     9.870608     2.315724    -0.202556
C      2.358562     3.222401     6.100717     0.541329
C      2.080347     1.877063     6.665956     0.008379
C      2.898938     0.802560     6.354899    -0.168809
C     -0.531060    10.596892     6.852731     0.084904
C      0.300215     9.427320     6.461276     0.113732
C     -0.272530     8.183683     6.264320    -0.179167
C      0.520450     7.131290     5.887963     0.085665
C      2.381583     8.426883     5.889016     0.088284
C      1.667080     9.534549     6.256948    -0.195694
C     -1.625505    10.433284     7.678822    -0.170095
C      0.690974     0.438866     8.007082     0.078948
C      0.987759     1.689135     7.485377    -0.175580
C      7.961805     0.284102     8.931475     0.120364
C      4.938892    10.563728    10.079507    -0.198999
C      3.899133    10.500717    10.969846     0.102561
C      5.744344     0.771608     9.658913     0.097439
C      6.737650     0.906473     8.715912    -0.207200
C     -1.335280     9.529022    21.349526     0.579329
C     -2.039539     9.279189    20.051934     0.007663
C     -1.504175     9.739059    18.860369    -0.165307
C     -2.078637     9.422898    17.642823     0.070569
C     -1.431707     9.854026    16.377180     0.123271
C     -0.632557    10.978274    16.309070    -0.198202
C      3.139754     0.253149    15.144538     0.092938
C     -0.889253     9.542288    14.072340     0.086966
C     -1.561982     9.148746    15.196849    -0.189345
C      5.144564     8.665662    17.640366    -0.192960
C      4.566700     8.248905    18.817186     0.082842
C      5.194517     8.542956    20.023497    -0.159109
C      3.271023     7.511567    18.809813     0.112989
C      2.394796     7.601109    17.775180    -0.200055
C      1.176593     6.952206    17.830651     0.088434
C      1.644502     6.103217    19.846903     0.070222
C      2.895330     6.711217    19.869724    -0.202580
C      4.480299     2.304874    23.654717     0.541352
C      4.758514     3.650212    24.219956     0.008349
C      3.939924     4.724715    23.908899    -0.168796
C      4.233045     5.984933    24.406731     0.084866
C      3.401770     7.154505    24.015276     0.113796
C      3.974515     8.398142    23.818320    -0.179145
C      3.181535     9.450535    23.441963     0.085724
C      1.320402     8.154942    23.443016     0.088339
C      2.034904     7.047276    23.810948    -0.195671
C      5.327490     6.148541    25.232822    -0.170074
C      6.147887     5.088409    25.561082     0.078932
C      5.851102     3.838140    25.039377    -0.175548
C     -1.122944     5.243173    26.485475     0.120391
C     -1.236907     6.018097    27.633507    -0.199002
C     -0.197149     6.081108    28.523846     0.102594
C      1.094518     4.755667    27.212913     0.097430
C      0.101212     4.620802    26.269912    -0.207216
N      1.480782     5.086198     3.536780    -0.228769
N      2.347794     0.697542    33.818834    -0.279084
N      3.431055     3.833718    29.412078    -0.234324
N     -0.596305    10.974957    24.321769    -0.222550
N      5.358080     0.441077    21.090780    -0.228876
N      4.491068     4.829733    16.264834    -0.279094
N      3.407807     1.693557    11.858078    -0.234449
N      4.298290     5.606868     6.767769    -0.222395
N      3.789641     5.968352    31.571220    -0.228739
N      2.922629    10.357008     1.289166    -0.279068
N      1.839368     7.220832     5.695922    -0.234383
N      5.866728     0.079593    10.786231    -0.222434
N     -0.087657    10.613473    14.017220    -0.228802
N      0.779355     6.224817    18.843166    -0.279128
N      1.862616     9.360993    23.249922    -0.234416
N      0.972133     5.447682    28.340231    -0.222382
O      1.053965     4.984497    31.306155    -0.575905
O     -0.004052     3.255565    30.353324    -0.564712
O      1.994503     7.696288    29.863567    -0.538364
O      3.600453     6.845420    28.639351    -0.556652
O      5.784896     0.542778    13.752155    -0.576021
O      6.842913     2.271710    12.799324    -0.564698
O      1.707482     8.885537    12.309567    -0.538289
O      0.101531     9.736405    11.085351    -0.556613
O      4.216458     6.070053     3.801845    -0.576004
O      5.274475     7.798985     4.754676    -0.564732
O      3.275920     3.358262     5.244433    -0.538375
O      1.669970     4.209130     6.468649    -0.556674
O     -0.514473    10.511772    21.355845    -0.575976
O     -1.572490     8.782840    22.308676    -0.564721
O      3.562941     2.169013    22.798433    -0.538358
O      5.168892     1.318145    24.022649    -0.556656

The following XYZ coordinates are in angstroms. Other properties are in atomic units.
The sperically averaged electron density of each atom fit to a function of the form exp(a - br)
eigen_1, eigen_2 and eigen_3 are the three eigenvalues of traceless quadrupole moment tensor
  atom number  atomic symbol              X              Y              Z     net charge C6 coefficient C8 coefficient C10 coefficient fluctuating dipole atomic polarizability isotropic forcefield polarizability              a              b squared Pearson coefficient          <r^3>          <r^4>         wp_QDO          m_QDO          q_QDO       dipole_x       dipole_y       dipole_z         dipole            Qxy            Qxz            Qyz     Q(x^2-y^2)  Q(3z^2 - R^2)        eigen_1        eigen_2        eigen_3 static polarizability      alpha(xx)      alpha(xy)      alpha(xz)      alpha(yy)      alpha(yz)      alpha(zz) atomic spin moment
            1             Co       2.406897       5.568951      29.918687       0.756834     112.048608 0.22403351E+04  0.73662323E+05                                18.528014                           15.127635       1.075600       2.170313                    0.993375      49.464596     131.861709       0.486310       0.383054      -1.170655      -0.037834       0.071583       0.048743       0.094506      -0.035248      -0.175227      -0.088204       0.044720      -0.251787      -0.234252       0.051137       0.183115             22.427410      21.378479       0.773274       4.373335      22.719779      -3.964035      23.183971           2.851752
            2             Co       1.295087      11.012874      12.364687       0.757122     112.075819 0.22410030E+04  0.73685961E+05                                18.526317                           15.126215       1.076841       2.170724                    0.993368      49.468768     131.852060       0.486535       0.382868      -1.170858       0.037834      -0.071674       0.048694       0.094549      -0.035303       0.174698       0.088027       0.045062      -0.251302      -0.233658       0.050966       0.182693             22.425351      21.376772       0.773125      -4.372844      22.717329       3.963563      23.181950           2.852931
            3             Co       2.863526       5.485599       5.189313       0.756940     112.066607 0.22407744E+04  0.73678270E+05                                18.527362                           15.127049       1.076239       2.170515                    0.993372      49.468642     131.861535       0.486433       0.382950      -1.170769       0.037837      -0.071694      -0.048695       0.094567      -0.035302      -0.174558      -0.088043       0.045964      -0.252093      -0.233609       0.050756       0.182853             22.426648      21.377840       0.773188       4.373045      22.719033      -3.963847      23.183071           2.852518
            4             Co       3.975336       0.041676      22.743313       0.757165     112.051427 0.22403800E+04  0.73662150E+05                                18.526020                           15.125953       1.076510       2.170638                    0.993370      49.461639     131.840573       0.486439       0.382961      -1.170758      -0.037806       0.071597      -0.048790       0.094530      -0.035346       0.175201       0.088498       0.044266      -0.250867      -0.234322       0.051352       0.182971             22.425075      21.376554       0.773170      -4.373206      22.716856       3.963416      23.181814           2.855578
            5              H       0.827253       4.743507      33.780918       0.114930       1.005088 0.74882865E+01  0.73213421E+02                                 1.724778                            1.651370      -1.284684       2.267302                    0.994916       3.767020      10.960228       0.458733       1.365644      -0.688892       0.027066       0.021056      -0.002713       0.034399       0.008121       0.001755       0.002587       0.004176      -0.013427      -0.006696      -0.004493       0.011189              1.743764       2.039744       0.400078      -0.036737       1.571317       0.058120       1.620232           0.000062
            6              H       1.042374       5.988250       0.491512       0.121927       0.949408 0.71483193E+01  0.69277110E+02                                 1.680523                            1.631689      -1.249156       2.293561                    0.994056       3.713952      10.857729       0.452499       1.396697      -0.683106       0.001663       0.017885      -0.027400       0.032762       0.008229       0.003868      -0.008264      -0.006562       0.029468      -0.016231       0.002072       0.014159              1.674299       1.410769       0.060282      -0.000709       1.703496      -0.261191       1.908633           0.000189
            7              H       2.102807       6.544294       2.411920       0.088175       1.031860 0.75933336E+01  0.74494341E+02                                 1.756868                            1.663907      -1.180471       2.312230                    0.994826       3.808702      11.097933       0.456623       1.367279      -0.688734       0.026540       0.036771      -0.000839       0.045356       0.016342      -0.000361      -0.001871      -0.015203       0.000269      -0.018095      -0.000057       0.018152              1.785083       1.859771       0.466318       0.084380       2.009998       0.027793       1.485482           0.000163
            8              H       0.573471       3.507609       4.255090       0.085225       1.183409 0.83734145E+01  0.82521587E+02                                 1.790980                            1.645414      -0.999317       2.389737                    0.997540       3.539303       9.685827       0.512580       1.212493      -0.724001      -0.006962      -0.028627       0.035979       0.046502       0.013733      -0.001669      -0.008619      -0.010662       0.002665      -0.016002      -0.002130       0.018131              1.870399       1.423960       0.026845       0.068911       1.710063      -0.521162       2.477175          -0.000079
            9              H      -0.543719       2.873078       2.387344       0.130015       1.007135 0.72481670E+01  0.68853224E+02                                 1.611886                            1.539235      -0.859326       2.481058                    0.999386       3.215505       8.619911       0.526013       1.225782      -0.722530      -0.020831      -0.028339       0.001217       0.035193       0.012203       0.001866      -0.007229      -0.006185       0.014820      -0.016731       0.003615       0.013116              1.620121       1.609068       0.406853       0.093868       1.806767       0.014196       1.444527           0.000195
           10              H       6.313966       2.915085       0.723225       0.117584       1.050158 0.80279616E+01  0.79402063E+02                                 1.748815                            1.691502      -1.068698       2.374887                    0.996967       3.603808      10.346749       0.463350       1.336506      -0.696675      -0.014304      -0.009463       0.029939       0.034504       0.007152      -0.005770      -0.000145       0.009895       0.033800      -0.014597       0.000640       0.013958              1.744627       1.761234       0.213232      -0.137370       1.499154      -0.133932       1.973494          -0.000031
           11              H       6.390080       2.714997      31.842956       0.111612       1.055254 0.79624107E+01  0.78995403E+02                                 1.773866                            1.697119      -1.362660       2.228185                    0.993913       3.837665      11.220941       0.455132       1.356473      -0.690557      -0.012521      -0.012484      -0.029707       0.034571       0.006108       0.006016       0.001782      -0.000939       0.005428      -0.008317      -0.001082       0.009400              1.790853       1.724307       0.242919       0.262461       1.508419       0.191783       2.139832          -0.000081
           12              H       4.185383       2.576816       0.530131       0.120098       0.985829 0.73444612E+01  0.70347503E+02                                 1.616032                            1.572625      -0.852449       2.475728                    0.999301       3.329389       9.108967       0.506402       1.262762      -0.713623       0.007979       0.017082       0.029196       0.034755       0.006045      -0.004205       0.011505       0.005875       0.027643      -0.016899       0.001764       0.015135              1.599125       1.501043       0.156563       0.092432       1.595405       0.273899       1.700926          -0.000057
           13              H       2.171880       1.510052       0.449382       0.081901       1.169443 0.85836666E+01  0.85438103E+02                                 1.812041                            1.697816      -0.786727       2.494267                    0.999373       3.524499       9.812256       0.488639       1.259330      -0.714501      -0.028481       0.000293       0.032508       0.043221       0.009783      -0.006763       0.007057       0.015459       0.013643      -0.018539       0.006317       0.012222              1.830482       1.995701      -0.065523      -0.577798       1.503869       0.045841       1.991877          -0.000081
           14              H       2.966699       0.054167      32.085201       0.079777       1.207101 0.87565842E+01  0.86765500E+02                                 1.785934                            1.666078      -0.795523       2.487039                    0.999337       3.408333       9.177695       0.520004       1.188740      -0.731809      -0.014010      -0.024796      -0.033187       0.043732       0.008849      -0.000512       0.012697       0.011820       0.009376      -0.018562       0.004420       0.014142              1.809501       1.522070       0.224704       0.212776       1.797330       0.453640       2.109103           0.000018
           15              H       5.038850       1.053499      32.074669       0.123724       1.020023 0.75699661E+01  0.73483408E+02                                 1.691384                            1.625887      -0.960596       2.430737                    0.998300       3.431256       9.631694       0.481829       1.309537      -0.703067       0.023682      -0.006736      -0.024963       0.035063       0.003067      -0.007501       0.009674       0.012483       0.004957      -0.015526       0.003349       0.012177              1.690556       1.692711       0.044390      -0.374550       1.447618       0.100597       1.931338          -0.000032
           16              H       1.626421      10.128179      29.294115       0.123479       1.072379 0.80189586E+01  0.78679455E+02                                 1.716598                            1.645287      -1.157595       2.332930                    0.996753       3.507893       9.780644       0.493135       1.265892      -0.711681      -0.027831      -0.006064       0.022409       0.036243      -0.000826      -0.010349       0.002033       0.010663      -0.003719      -0.008941      -0.004560       0.013500              1.732110       1.852180      -0.043116      -0.353349       1.675242      -0.060518       1.668908           0.000222
           17              H       6.456791       2.992467      28.721855       0.132917       0.931065 0.67428465E+01  0.64700744E+02                                 1.686368                            1.605079      -1.348558       2.252311                    0.993561       3.749456      11.074152       0.445512       1.432785      -0.675613       0.036572       0.002803      -0.000589       0.036684       0.000701      -0.006374       0.004963       0.006645      -0.040214      -0.016289       0.004602       0.011687              1.718865       2.189930       0.079338      -0.092887       1.508416       0.052195       1.458249           0.000311
           18              H       5.155131       4.750140      29.350288       0.089044       1.061286 0.78052929E+01  0.77136950E+02                                 1.792401                            1.688486      -1.229370       2.288519                    0.994337       3.849312      11.273811       0.452476       1.369736      -0.688118       0.021939       0.038627       0.004971       0.044700       0.007470       0.004899       0.004262      -0.003161      -0.041864      -0.015403      -0.000579       0.015983              1.838885       1.677833       0.279314       0.002917       2.329499       0.145392       1.509323           0.000338
           19              H       1.971891       2.534808      29.343266       0.095576       1.139189 0.81926677E+01  0.81249746E+02                                 1.820861                            1.684326      -1.159483       2.318036                    0.996208       3.720179      10.612334       0.475610       1.298549      -0.703385      -0.044013      -0.011240       0.006571       0.045899       0.011717       0.001618       0.004688      -0.004299      -0.037924      -0.013696      -0.005221       0.018918              1.892339       2.675686      -0.097391      -0.218437       1.510187       0.045015       1.491144           0.000122
           20              H       3.175499       0.701964      28.739409       0.125416       1.028338 0.74650331E+01  0.71777389E+02                                 1.659461                            1.581157      -0.993670       2.413016                    0.998277       3.354478       9.188274       0.507225       1.255884      -0.714764      -0.016798      -0.029042      -0.001875       0.033602       0.004146      -0.006291       0.002603       0.001598      -0.049596      -0.018467       0.005576       0.012891              1.679572       1.589909       0.229438       0.087159       2.060588       0.189715       1.388219           0.000349
           21              H       7.083675       1.464728      27.085822       0.114690       0.971741 0.70656592E+01  0.68244623E+02                                 1.705914                            1.619229      -1.194288       2.315660                    0.994791       3.714126      10.822992       0.455717       1.391537      -0.684064       0.006209       0.030347      -0.010588       0.032735      -0.000247      -0.005192      -0.005021      -0.009100      -0.013792      -0.009792       0.000789       0.009003              1.749612       1.483687       0.006676      -0.156876       2.179812      -0.194539       1.585336          -0.000060
           22              H       4.829993       8.642447      27.415837       0.114148       1.033383 0.75089723E+01  0.73377951E+02                                 1.745004                            1.642614      -1.333615       2.244754                    0.993533       3.798799      11.006496       0.465157       1.347478      -0.692035       0.017590      -0.027382      -0.007609       0.033423      -0.007015      -0.004729       0.002203       0.000194      -0.011354      -0.006969      -0.003640       0.010609              1.805711       1.768086      -0.375665      -0.221903       2.126311       0.094362       1.522737           0.000224
           23              H       7.957111       0.967273      24.863486       0.128617       0.968305 0.68422296E+01  0.65257727E+02                                 1.672508                            1.571498      -1.133858       2.348943                    0.996252       3.560959      10.157992       0.474472       1.353509      -0.691987      -0.029436       0.015734      -0.008201       0.034370      -0.006561      -0.003258      -0.010058       0.003500       0.009861      -0.014294       0.003573       0.010721              1.726831       2.074425      -0.410962       0.048636       1.627130      -0.035411       1.478937           0.000372
           24              H       1.261250       1.060131      23.367885       0.096866       1.135356 0.83990056E+01  0.83061395E+02                                 1.768794                            1.673190      -0.971322       2.415866                    0.998180       3.463550       9.579258       0.495497       1.249954      -0.716573      -0.007690       0.025693      -0.041099       0.049076      -0.010931       0.001944      -0.014441       0.004720       0.013055      -0.018652      -0.000196       0.018848              1.801431       1.549656      -0.010028      -0.022652       1.689319      -0.394666       2.165316           0.000278
           25              H       0.338669       9.860659      25.611286       0.087179       1.093899 0.79378769E+01  0.78099438E+02                                 1.778918                            1.665398      -0.969043       2.411901                    0.997623       3.632900      10.320464       0.475116       1.310276      -0.701843       0.040106      -0.020028       0.010104       0.045953      -0.008800       0.001518      -0.011593       0.017979      -0.007077      -0.018321       0.002276       0.016045              1.845045       2.388300      -0.458416       0.048917       1.615701      -0.034195       1.531134           0.000127
           26              H      -1.321763       9.647306      27.163060       0.126628       1.031518 0.75514937E+01  0.72840551E+02                                 1.668557                            1.595870      -0.903792       2.457320                    0.998982       3.334327       9.156882       0.502079       1.264718      -0.713293       0.005970      -0.017467       0.030325       0.035501      -0.007066      -0.001773      -0.010473       0.013480       0.023041      -0.017828       0.005167       0.012661              1.688662       1.527723      -0.050304       0.078971       1.629559      -0.356878       1.908705           0.000350
           27              H       6.011608       0.783768      16.226918       0.114940       1.005052 0.74879700E+01  0.73209679E+02                                 1.724751                            1.651346      -1.284622       2.267337                    0.994916       3.766963      10.960075       0.458731       1.365663      -0.688889      -0.027066      -0.021057      -0.002712       0.034400       0.008123      -0.001752      -0.002584       0.004177      -0.013412      -0.006697      -0.004490       0.011187              1.743736       2.039703       0.400065       0.036736       1.571293      -0.058120       1.620211           0.000108
           28              H       2.659610      10.593575      18.045512       0.121905       0.949489 0.71490897E+01  0.69286347E+02                                 1.680602                            1.631763      -1.249206       2.293520                    0.994055       3.714161      10.858430       0.452496       1.396673      -0.683110      -0.001663      -0.017887      -0.027395       0.032760       0.008231      -0.003867       0.008263      -0.006564       0.029467      -0.016232       0.002074       0.014157              1.674379       1.410830       0.060287       0.000707       1.703578       0.261209       1.908731           0.000244
           29              H       1.599177      10.037531      19.965920       0.088155       1.031934 0.75940179E+01  0.74502666E+02                                 1.756940                            1.663973      -1.180477       2.312208                    0.994826       3.808879      11.098536       0.456619       1.367263      -0.688736      -0.026535      -0.036767      -0.000835       0.045350       0.016343       0.000360       0.001874      -0.015204       0.000292      -0.018101      -0.000050       0.018151              1.785158       1.859850       0.466346      -0.084387       2.010084      -0.027794       1.485540           0.000253
           30              H       6.265390       2.019666      21.809090       0.085204       1.183473 0.83739471E+01  0.82528053E+02                                 1.791034                            1.645459      -0.999389       2.389697                    0.997539       3.539408       9.686149       0.512578       1.212482      -0.724003       0.006963       0.028622       0.035979       0.046499       0.013735       0.001669       0.008617      -0.010666       0.002662      -0.016004      -0.002130       0.018133              1.870458       1.423997       0.026847      -0.068913       1.710113       0.521187       2.477262           0.000083
           31              H       7.382580       2.654197      19.941344       0.129992       1.007132 0.72481123E+01  0.68852294E+02                                 1.611859                            1.539211      -0.859315       2.481060                    0.999386       3.215480       8.619704       0.526029       1.225753      -0.722537       0.020831       0.028342       0.001223       0.035195       0.012203      -0.001865       0.007231      -0.006186       0.014822      -0.016732       0.003614       0.013118              1.620094       1.609041       0.406843      -0.093865       1.806736      -0.014196       1.444504           0.000360
           32              H       0.524895       2.612190      18.277225       0.117604       1.050089 0.80272787E+01  0.79393620E+02                                 1.748743                            1.691434      -1.068669       2.374916                    0.996968       3.603638      10.346151       0.463357       1.336512      -0.696674       0.014302       0.009466       0.029942       0.034506       0.007152       0.005772       0.000145       0.009893       0.033799      -0.014596       0.000638       0.013959              1.744554       1.761157       0.213216       0.137365       1.499095       0.133926       1.973412           0.000071
           33              H       0.448781       2.812278      14.288956       0.111597       1.055302 0.79628705E+01  0.79001007E+02                                 1.773908                            1.697158      -1.362713       2.228149                    0.993912       3.837773      11.221285       0.455132       1.356457      -0.690560       0.012521       0.012487      -0.029705       0.034570       0.006109      -0.006015      -0.001781      -0.000934       0.005433      -0.008317      -0.001082       0.009399              1.790897       1.724353       0.242930      -0.262470       1.508454      -0.191788       2.139883          -0.000062
           34              H       2.653478       2.950459      18.084131       0.120097       0.985801 0.73441760E+01  0.70344050E+02                                 1.616001                            1.572595      -0.852394       2.475760                    0.999302       3.329315       9.108702       0.506407       1.262764      -0.713624      -0.007979      -0.017078       0.029201       0.034756       0.006044       0.004204      -0.011504       0.005874       0.027646      -0.016898       0.001763       0.015136              1.599094       1.501012       0.156556      -0.092430       1.595374      -0.273894       1.700897           0.000074
           35              H       4.666981       4.017223      18.003382       0.081895       1.169379 0.85830649E+01  0.85430544E+02                                 1.811979                            1.697760      -0.786694       2.494294                    0.999373       3.524358       9.811746       0.488646       1.259335      -0.714501       0.028481      -0.000290       0.032514       0.043225       0.009782       0.006763      -0.007056       0.015460       0.013646      -0.018539       0.006316       0.012223              1.830419       1.995626      -0.065522       0.577770       1.503820      -0.045840       1.991810           0.000069
           36              H       3.872163       5.473108      14.531201       0.079732       1.207197 0.87574458E+01  0.86776079E+02                                 1.786022                            1.666155      -0.795622       2.486978                    0.999336       3.408492       9.178199       0.519995       1.188734      -0.731811       0.014010       0.024796      -0.033183       0.043729       0.008849       0.000513      -0.012696       0.011821       0.009375      -0.018561       0.004421       0.014140              1.809591       1.522142       0.224723      -0.212793       1.797420      -0.453672       2.109212           0.000035
           37              H       1.800011       4.473776      14.520669       0.123689       1.020086 0.75705564E+01  0.73490510E+02                                 1.691448                            1.625947      -0.960647       2.430700                    0.998299       3.431387       9.632126       0.481822       1.309532      -0.703069      -0.023683       0.006737      -0.024960       0.035060       0.003069       0.007501      -0.009674       0.012484       0.004957      -0.015527       0.003351       0.012176              1.690620       1.692778       0.044396       0.374570       1.447669      -0.100601       1.931413          -0.000007
           38              H       2.075564       6.453646      11.740115       0.123521       1.072258 0.80177916E+01  0.78664959E+02                                 1.716455                            1.645156      -1.157430       2.333022                    0.996755       3.507616       9.779608       0.493161       1.265875      -0.711685       0.027831       0.006062       0.022412       0.036244      -0.000824       0.010349      -0.002031       0.010658      -0.003714      -0.008940      -0.004558       0.013499              1.731963       1.852022      -0.043108       0.353306       1.675095       0.060509       1.668773           0.000210
           39              H       0.382070       2.534808      11.167855       0.132907       0.931055 0.67427219E+01  0.64699191E+02                                 1.686354                            1.605064      -1.348525       2.252328                    0.993562       3.749401      11.073927       0.445515       1.432784      -0.675614      -0.036573      -0.002805      -0.000592       0.036685       0.000700       0.006374      -0.004963       0.006647      -0.040214      -0.016289       0.004601       0.011688              1.718850       2.189920       0.079337       0.092888       1.508397      -0.052193       1.458234           0.000302
           40              H       1.683731       0.777135      11.796288       0.089035       1.061323 0.78056451E+01  0.77141239E+02                                 1.792434                            1.688516      -1.229347       2.288520                    0.994337       3.849399      11.274096       0.452476       1.369724      -0.688120      -0.021947      -0.038622       0.004967       0.044699       0.007472      -0.004901      -0.004260      -0.003161      -0.041862      -0.015402      -0.000581       0.015984              1.838918       1.677866       0.279321      -0.002916       2.329538      -0.145394       1.509349           0.000342
           41              H       4.866971       2.992467      11.789266       0.095564       1.139193 0.81927062E+01  0.81250222E+02                                 1.820868                            1.684333      -1.159456       2.318046                    0.996208       3.720185      10.612357       0.475608       1.298553      -0.703385       0.044015       0.011247       0.006569       0.045901       0.011721      -0.001617      -0.004685      -0.004296      -0.037919      -0.013693      -0.005226       0.018919              1.892345       2.675697      -0.097389       0.218438       1.510190      -0.045014       1.491148           0.000104
           42              H       3.663363       4.825311      11.185409       0.125402       1.028349 0.74651005E+01  0.71778064E+02                                 1.659463                            1.581156      -0.993651       2.413022                    0.998278       3.354471       9.188200       0.507230       1.255871      -0.714768       0.016799       0.029040      -0.001874       0.033601       0.004146       0.006291      -0.002602       0.001599      -0.049596      -0.018467       0.005576       0.012891              1.679574       1.589906       0.229446      -0.087160       2.060599      -0.189717       1.388218           0.000320
           43              H      -0.244814       4.062547       9.531822       0.114716       0.971668 0.70649961E+01  0.68236677E+02                                 1.705839                            1.619162      -1.194289       2.315678                    0.994792       3.713936      10.822347       0.455722       1.391553      -0.684062      -0.006208      -0.030349      -0.010591       0.032738      -0.000246       0.005190       0.005020      -0.009100      -0.013793      -0.009790       0.000788       0.009003              1.749533       1.483623       0.006677       0.156863       2.179707       0.194529       1.585268          -0.000107
           44              H      -1.128008       7.939378       9.861837       0.114176       1.033309 0.75083012E+01  0.73369814E+02                                 1.744929                            1.642548      -1.333530       2.244808                    0.993534       3.798618      11.005882       0.465163       1.347490      -0.692033      -0.017588       0.027384      -0.007614       0.033424      -0.007013       0.004729      -0.002201       0.000191      -0.011355      -0.006970      -0.003636       0.010606              1.805631       1.768008      -0.375641       0.221887       2.126209      -0.094358       1.522677           0.000190
           45              H      -1.118249       4.560002       7.309486       0.128634       0.968241 0.68416548E+01  0.65250877E+02                                 1.672439                            1.571437      -1.133803       2.348984                    0.996253       3.560784      10.157388       0.474479       1.353518      -0.691986       0.029438      -0.015733      -0.008205       0.034372      -0.006561       0.003259       0.010058       0.003499       0.009859      -0.014293       0.003573       0.010720              1.726757       2.074329      -0.410939      -0.048637       1.627066       0.035410       1.478876           0.000296
           46              H       5.577612       4.467144       5.813885       0.096880       1.135209 0.83976801E+01  0.83045605E+02                                 1.768713                            1.673116      -0.971124       2.415991                    0.998183       3.463295       9.578622       0.495478       1.250041      -0.716555       0.007694      -0.025698      -0.041107       0.049085      -0.010931      -0.001943       0.014441       0.004722       0.013056      -0.018653      -0.000194       0.018847              1.801347       1.549584      -0.010028       0.022647       1.689246       0.394644       2.165211           0.000102
           47              H       3.363315       6.721166       8.057286       0.087207       1.093832 0.79372818E+01  0.78092114E+02                                 1.778846                            1.665336      -0.968999       2.411933                    0.997624       3.632754      10.319950       0.475125       1.310277      -0.701843      -0.040109       0.020033       0.010102       0.045957      -0.008799      -0.001518       0.011594       0.017983      -0.007074      -0.018322       0.002277       0.016045              1.844968       2.388185      -0.458385      -0.048912       1.615640       0.034191       1.531078           0.000029
           48              H       5.023748       6.934519       9.609060       0.126653       1.031510 0.75513972E+01  0.72839148E+02                                 1.668518                            1.595835      -0.903752       2.457333                    0.998983       3.334293       9.156661       0.502098       1.264678      -0.713301      -0.005969       0.017468       0.030321       0.035498      -0.007066       0.001773       0.010472       0.013479       0.023041      -0.017828       0.005167       0.012660              1.688622       1.527688      -0.050301      -0.078967       1.629522       0.356863       1.908656           0.000307
           49              H       4.443170       6.311043       1.327082       0.114924       1.005065 0.74880860E+01  0.73211090E+02                                 1.724767                            1.651361      -1.284639       2.267327                    0.994916       3.766993      10.960180       0.458728       1.365666      -0.688888      -0.027066      -0.021056       0.002713       0.034399       0.008122       0.001752       0.002584       0.004177      -0.013414      -0.006698      -0.004489       0.011187              1.743753       2.039726       0.400072      -0.036736       1.571308       0.058121       1.620225           0.000049
           50              H       4.228049       5.066300      34.616488       0.121907       0.949485 0.71490481E+01  0.69285815E+02                                 1.680594                            1.631756      -1.249198       2.293524                    0.994055       3.714144      10.858356       0.452498       1.396670      -0.683110      -0.001662      -0.017885       0.027396       0.032759       0.008231       0.003868      -0.008263      -0.006564       0.029466      -0.016232       0.002074       0.014158              1.674371       1.410824       0.060287      -0.000707       1.703571      -0.261207       1.908720           0.000189
           51              H       3.167616       4.510256      32.696080       0.088166       1.031916 0.75938557E+01  0.74500700E+02                                 1.756922                            1.663956      -1.180490       2.312208                    0.994826       3.808836      11.098394       0.456620       1.367265      -0.688736      -0.026537      -0.036767       0.000834       0.045351       0.016343      -0.000361      -0.001872      -0.015207       0.000287      -0.018100      -0.000051       0.018151              1.785139       1.859830       0.466337       0.084386       2.010060       0.027794       1.485528           0.000185
           52              H       4.696952       7.546941      30.852910       0.085227       1.183403 0.83733579E+01  0.82521013E+02                                 1.790985                            1.645418      -0.999340       2.389732                    0.997540       3.539299       9.685862       0.512574       1.212507      -0.723998       0.006961       0.028623      -0.035981       0.046501       0.013733      -0.001669      -0.008618      -0.010663       0.002662      -0.016002      -0.002130       0.018132              1.870406       1.423964       0.026845       0.068912       1.710067      -0.521164       2.477186          -0.000021
           53              H       5.814142       8.181472      32.720656       0.130007       1.007155 0.72483496E+01  0.68855318E+02                                 1.611899                            1.539248      -0.859322       2.481054                    0.999386       3.215544       8.620008       0.526015       1.225771      -0.722532       0.020832       0.028338      -0.001222       0.035192       0.012203       0.001865      -0.007230      -0.006184       0.014824      -0.016732       0.003615       0.013117              1.620134       1.609081       0.406858       0.093869       1.806783       0.014196       1.444540           0.000245
           54              H      -1.043543       8.139465      34.384775       0.117597       1.050123 0.80276131E+01  0.79397736E+02                                 1.748776                            1.691465      -1.068673       2.374906                    0.996968       3.603720      10.346431       0.463355       1.336506      -0.696675       0.014302       0.009463      -0.029941       0.034505       0.007152      -0.005771      -0.000145       0.009894       0.033800      -0.014597       0.000639       0.013958              1.744588       1.761191       0.213223      -0.137366       1.499122      -0.133928       1.973449          -0.000010
           55              H      -1.119657       8.339553       3.265044       0.111593       1.055318 0.79630236E+01  0.79002890E+02                                 1.773922                            1.697171      -1.362691       2.228154                    0.993912       3.837821      11.221444       0.455131       1.356452      -0.690560       0.012520       0.012485       0.029705       0.034569       0.006109       0.006015       0.001781      -0.000933       0.005434      -0.008317      -0.001083       0.009400              1.790911       1.724367       0.242933       0.262470       1.508465       0.191788       2.139901          -0.000128
           56              H       1.085040       8.477734      34.577869       0.120115       0.985785 0.73440316E+01  0.70342332E+02                                 1.615982                            1.572578      -0.852374       2.475772                    0.999302       3.329286       9.108605       0.506411       1.262761      -0.713624      -0.007978      -0.017081      -0.029199       0.034756       0.006045      -0.004205       0.011505       0.005875       0.027646      -0.016899       0.001763       0.015136              1.599076       1.500996       0.156554       0.092429       1.595355       0.273888       1.700875          -0.000027
           57              H       3.098543       9.544498      34.658618       0.081918       1.169390 0.85831779E+01  0.85432002E+02                                 1.811986                            1.697767      -0.786698       2.494290                    0.999373       3.524394       9.811885       0.488646       1.259330      -0.714501       0.028481      -0.000294      -0.032512       0.043223       0.009782      -0.006762       0.007056       0.015459       0.013647      -0.018539       0.006317       0.012222              1.830426       1.995635      -0.065522      -0.577771       1.503828       0.045840       1.991816          -0.000051
           58              H       2.303724      11.000383       3.022799       0.079765       1.207211 0.87575877E+01  0.86777895E+02                                 1.786030                            1.666163      -0.795607       2.486982                    0.999336       3.408531       9.178346       0.519996       1.188726      -0.731812       0.014008       0.024795       0.033182       0.043727       0.008849      -0.000513       0.012696       0.011822       0.009375      -0.018562       0.004421       0.014140              1.809599       1.522149       0.224724       0.212793       1.797428       0.453673       2.109222          -0.000070
           59              H       0.231573      10.001051       3.033331       0.123712       1.020076 0.75704728E+01  0.73489486E+02                                 1.691431                            1.625932      -0.960624       2.430710                    0.998299       3.431376       9.632077       0.481827       1.309522      -0.703070      -0.023682       0.006735       0.024959       0.035060       0.003069      -0.007501       0.009674       0.012484       0.004958      -0.015526       0.003350       0.012176              1.690603       1.692761       0.044396      -0.374563       1.447657       0.100599       1.931391          -0.000088
           60              H       3.644002       0.926371       5.813885       0.123511       1.072319 0.80183883E+01  0.78672437E+02                                 1.716530                            1.645225      -1.157559       2.332957                    0.996754       3.507766       9.780192       0.493146       1.265887      -0.711682       0.027829       0.006062      -0.022412       0.036242      -0.000825      -0.010347       0.002035       0.010662      -0.003715      -0.008939      -0.004559       0.013499              1.732040       1.852102      -0.043113      -0.353327       1.675175      -0.060514       1.668843           0.000174
           61              H      -1.186368       8.062083       6.386145       0.132926       0.931101 0.67431424E+01  0.64704132E+02                                 1.686387                            1.605094      -1.348538       2.252310                    0.993561       3.749514      11.074280       0.445519       1.432749      -0.675619      -0.036571      -0.002804       0.000587       0.036683       0.000701      -0.006375       0.004963       0.006643      -0.040213      -0.016289       0.004603       0.011687              1.718885       2.189962       0.079339      -0.092889       1.508430       0.052196       1.458263           0.000278
           62              H       0.115292       6.304410       5.757712       0.089056       1.061296 0.78053853E+01  0.77137917E+02                                 1.792390                            1.688478      -1.229283       2.288552                    0.994338       3.849316      11.273744       0.452486       1.369708      -0.688123      -0.021939      -0.038621      -0.004971       0.044695       0.007468       0.004897       0.004260      -0.003158      -0.041870      -0.015404      -0.000576       0.015980              1.838872       1.677826       0.279307       0.002916       2.329474       0.145388       1.509318           0.000289
           63              H       3.298532       8.519742       5.764734       0.095589       1.139211 0.81928859E+01  0.81252461E+02                                 1.820878                            1.684342      -1.159480       2.318031                    0.996208       3.720247      10.612568       0.475610       1.298539      -0.703387       0.044009       0.011239      -0.006576       0.045895       0.011719       0.001616       0.004686      -0.004300      -0.037919      -0.013694      -0.005224       0.018918              1.892356       2.675707      -0.097395      -0.218439       1.510203       0.045016       1.491159           0.000055
           64              H       2.094924      10.352586       6.368591       0.125420       1.028381 0.74654185E+01  0.71781932E+02                                 1.659493                            1.581185      -0.993663       2.413008                    0.998277       3.354561       9.188518       0.507227       1.255863      -0.714768       0.016797       0.029040       0.001871       0.033600       0.004146      -0.006291       0.002603       0.001599      -0.049598      -0.018468       0.005576       0.012891              1.679605       1.589937       0.229445       0.087161       2.060634       0.189721       1.388243           0.000297
           65              H      -1.813252       9.589822       8.022178       0.114718       0.971723 0.70655060E+01  0.68242808E+02                                 1.705893                            1.619210      -1.194306       2.315657                    0.994792       3.714083      10.822858       0.455720       1.391536      -0.684064      -0.006207      -0.030347       0.010587       0.032735      -0.000247      -0.005191      -0.005021      -0.009099      -0.013790      -0.009791       0.000789       0.009002              1.749589       1.483670       0.006676      -0.156872       2.179780      -0.194535       1.585318          -0.000116
           66              H       0.440430       2.412103       7.692163       0.114177       1.033329 0.75084751E+01  0.73371776E+02                                 1.744934                            1.642551      -1.333536       2.244799                    0.993534       3.798642      11.005892       0.465170       1.347465      -0.692037      -0.017588       0.027383       0.007611       0.033423      -0.007014      -0.004729       0.002202       0.000193      -0.011353      -0.006970      -0.003637       0.010607              1.805636       1.768012      -0.375643      -0.221888       2.126216       0.094357       1.522680           0.000181
           67              H      -2.686688      10.087277      10.244514       0.128626       0.968249 0.68417235E+01  0.65251666E+02                                 1.672447                            1.571443      -1.133778       2.348992                    0.996253       3.560801      10.157432       0.474479       1.353515      -0.691987       0.029439      -0.015732       0.008203       0.034372      -0.006562      -0.003258      -0.010058       0.003502       0.009858      -0.014294       0.003574       0.010720              1.726765       2.074341      -0.410942       0.048636       1.627072      -0.035409       1.478883           0.000323
           68              H       4.009173       9.994419      11.740115       0.096879       1.135259 0.83981332E+01  0.83050872E+02                                 1.768726                            1.673130      -0.971141       2.415967                    0.998182       3.463379       9.578774       0.495492       1.249994      -0.716565       0.007700      -0.025698       0.041102       0.049082      -0.010930       0.001946      -0.014441       0.004719       0.013052      -0.018650      -0.000199       0.018849              1.801360       1.549599      -0.010028      -0.022649       1.689256      -0.394642       2.165225           0.000179
           69              H       4.931754       1.193891       9.496714       0.087191       1.093773 0.79367381E+01  0.78085335E+02                                 1.778784                            1.665282      -0.968934       2.411972                    0.997625       3.632614      10.319418       0.475132       1.310282      -0.701843      -0.040111       0.020034      -0.010105       0.045960      -0.008800       0.001518      -0.011595       0.017982      -0.007079      -0.018323       0.002277       0.016046              1.844901       2.388087      -0.458360       0.048912       1.615586      -0.034190       1.531029           0.000052
           70              H       6.592186       1.407244       7.944940       0.126636       1.031474 0.75510736E+01  0.72835434E+02                                 1.668508                            1.595825      -0.903749       2.457347                    0.998983       3.334224       9.156511       0.502087       1.264716      -0.713293      -0.005970       0.017469      -0.030325       0.035502      -0.007067      -0.001773      -0.010472       0.013478       0.023043      -0.017828       0.005166       0.012662              1.688613       1.527677      -0.050303       0.078970       1.629513      -0.356864       1.908648           0.000291
           71              H      -0.741185      10.270782      18.881082       0.114922       1.005073 0.74881537E+01  0.73211823E+02                                 1.724767                            1.651360      -1.284639       2.267324                    0.994916       3.766998      10.960154       0.458733       1.365652      -0.688891       0.027068       0.021055       0.002713       0.034399       0.008122      -0.001755      -0.002586       0.004175      -0.013419      -0.006696      -0.004492       0.011188              1.743753       2.039730       0.400074       0.036738       1.571308      -0.058119       1.620222           0.000128
           72              H       2.610813       0.460975      17.062488       0.121927       0.949407 0.71483091E+01  0.69277058E+02                                 1.680528                            1.631694      -1.249182       2.293551                    0.994056       3.713961      10.857796       0.452496       1.396707      -0.683104       0.001664       0.017884       0.027401       0.032763       0.008229      -0.003867       0.008264      -0.006562       0.029467      -0.016230       0.002072       0.014159              1.674305       1.410773       0.060282       0.000709       1.703501       0.261193       1.908641           0.000245
           73              H       3.671246       1.017019      15.142080       0.088174       1.031872 0.75934590E+01  0.74495959E+02                                 1.756888                            1.663926      -1.180508       2.312212                    0.994826       3.808744      11.098123       0.456618       1.367287      -0.688732       0.026541       0.036770       0.000838       0.045356       0.016342       0.000360       0.001872      -0.015202       0.000271      -0.018096      -0.000056       0.018152              1.785104       1.859794       0.466325      -0.084382       2.010022      -0.027793       1.485498           0.000217
           74              H      -0.994967       9.034884      13.298910       0.085213       1.183413 0.83734412E+01  0.82521939E+02                                 1.790990                            1.645422      -0.999337       2.389730                    0.997540       3.539302       9.685838       0.512576       1.212501      -0.724000      -0.006965      -0.028628      -0.035979       0.046503       0.013733       0.001671       0.008618      -0.010663       0.002664      -0.016001      -0.002131       0.018132              1.870409       1.423966       0.026847      -0.068909       1.710073       0.521168       2.477188          -0.000010
           75              H      -2.112157       8.400353      15.166656       0.130009       1.007088 0.72477255E+01  0.68847945E+02                                 1.611840                            1.539193      -0.859294       2.481083                    0.999386       3.215397       8.619539       0.526019       1.225788      -0.722530      -0.020832      -0.028343      -0.001217       0.035196       0.012203      -0.001865       0.007229      -0.006186       0.014817      -0.016730       0.003614       0.013116              1.620074       1.609023       0.406838      -0.093863       1.806715      -0.014196       1.444485           0.000283
           76              H       4.745528       8.442360      16.830775       0.117578       1.050147 0.80278360E+01  0.79400424E+02                                 1.748798                            1.691485      -1.068689       2.374894                    0.996967       3.603763      10.346557       0.463354       1.336501      -0.696677      -0.014304      -0.009467      -0.029938       0.034504       0.007152       0.005770       0.000146       0.009894       0.033799      -0.014596       0.000639       0.013958              1.744610       1.761216       0.213228       0.137371       1.499139       0.133932       1.973475           0.000042
           77              H       4.821642       8.242272      20.819044       0.111591       1.055263 0.79624808E+01  0.78996136E+02                                 1.773866                            1.697119      -1.362652       2.228185                    0.993913       3.837668      11.220889       0.455136       1.356462      -0.690559      -0.012520      -0.012488       0.029705       0.034570       0.006106      -0.006015      -0.001781      -0.000939       0.005428      -0.008315      -0.001082       0.009398              1.790853       1.724309       0.242921      -0.262462       1.508420      -0.191783       2.139830          -0.000003
           78              H       2.616945       8.104091      17.023869       0.120073       0.985872 0.73448484E+01  0.70352029E+02                                 1.616068                            1.572659      -0.852494       2.475698                    0.999301       3.329466       9.109184       0.506401       1.262750      -0.713626       0.007979       0.017080      -0.029195       0.034753       0.006045       0.004205      -0.011504       0.005877       0.027642      -0.016899       0.001764       0.015135              1.599161       1.501075       0.156568      -0.092435       1.595441      -0.273909       1.700966           0.000041
           79              H       0.603442       7.037327      17.104618       0.081874       1.169450 0.85837178E+01  0.85438610E+02                                 1.812043                            1.697817      -0.786718       2.494267                    0.999373       3.524499       9.812207       0.488641       1.259325      -0.714503      -0.028481       0.000293      -0.032508       0.043220       0.009782       0.006763      -0.007057       0.015460       0.013643      -0.018539       0.006317       0.012222              1.830484       1.995703      -0.065523       0.577800       1.503869      -0.045841       1.991881           0.000038
           80              H       1.398260       5.581442      20.576799       0.079726       1.207154 0.87570414E+01  0.86770885E+02                                 1.785968                            1.666108      -0.795609       2.486988                    0.999336       3.408412       9.177857       0.520007       1.188721      -0.731814      -0.014012      -0.024797       0.033184       0.043731       0.008850       0.000512      -0.012698       0.011823       0.009373      -0.018563       0.004421       0.014143              1.809535       1.522098       0.224712      -0.212782       1.797365      -0.453651       2.109142           0.000145
           81              H       3.470412       6.580774      20.587331       0.123682       1.020087 0.75705609E+01  0.73490577E+02                                 1.691453                            1.625950      -0.960655       2.430698                    0.998299       3.431386       9.632130       0.481820       1.309537      -0.703068       0.023684      -0.006738       0.024959       0.035061       0.003069       0.007501      -0.009675       0.012486       0.004953      -0.015527       0.003350       0.012177              1.690625       1.692782       0.044394       0.374574       1.447672      -0.100603       1.931422           0.000056
           82              H       3.194859       4.600904      23.367885       0.123509       1.072327 0.80184348E+01  0.78672787E+02                                 1.716517                            1.645213      -1.157479       2.332986                    0.996754       3.507757       9.780071       0.493157       1.265860      -0.711687      -0.027831      -0.006065      -0.022410       0.036243      -0.000824       0.010350      -0.002032       0.010660      -0.003717      -0.008942      -0.004559       0.013501              1.732027       1.852091      -0.043109       0.353326       1.675158       0.060513       1.668831           0.000288
           83              H       4.888353       8.519742      23.940145       0.132942       0.931010 0.67423365E+01  0.64694672E+02                                 1.686309                            1.605025      -1.348497       2.252351                    0.993562       3.749301      11.073619       0.445516       1.432796      -0.675611       0.036574       0.002805       0.000594       0.036686       0.000701       0.006373      -0.004962       0.006649      -0.040211      -0.016288       0.004600       0.011688              1.718803       2.189849       0.079335       0.092884       1.508361      -0.052191       1.458200           0.000342
           84              H       3.586692      10.277415      23.311712       0.089079       1.061275 0.78051950E+01  0.77135802E+02                                 1.792387                            1.688473      -1.229399       2.288509                    0.994337       3.849294      11.273775       0.452479       1.369732      -0.688118       0.021944       0.038627      -0.004971       0.044702       0.007473      -0.004902      -0.004263      -0.003165      -0.041850      -0.015400      -0.000585       0.015985              1.838869       1.677821       0.279316      -0.002917       2.329476      -0.145390       1.509310           0.000400
           85              H       0.403452       8.062083      23.318734       0.095599       1.139178 0.81925600E+01  0.81248264E+02                                 1.820831                            1.684301      -1.159486       2.318036                    0.996207       3.720127      10.612096       0.475621       1.298527      -0.703390      -0.044015      -0.011244      -0.006566       0.045901       0.011720      -0.001619      -0.004685      -0.004293      -0.037920      -0.013694      -0.005225       0.018919              1.892306       2.675638      -0.097385       0.218431       1.510160      -0.045012       1.491120           0.000182
           86              H       1.607060       6.229239      23.922591       0.125439       1.028322 0.74648619E+01  0.71775137E+02                                 1.659421                            1.581120      -0.993666       2.413020                    0.998278       3.354412       9.187973       0.507241       1.255854      -0.714771      -0.016798      -0.029041       0.001875       0.033602       0.004147       0.006292      -0.002600       0.001598      -0.049596      -0.018467       0.005575       0.012892              1.679531       1.589868       0.229434      -0.087156       2.060538      -0.189708       1.388188           0.000394
           87              H       5.515237       6.992003      25.576178       0.114712       0.971683 0.70651350E+01  0.68238383E+02                                 1.705858                            1.619179      -1.194307       2.315667                    0.994792       3.713985      10.822534       0.455719       1.391555      -0.684061       0.006208       0.030348       0.010595       0.032738      -0.000247       0.005192       0.005020      -0.009102      -0.013791      -0.009792       0.000788       0.009003              1.749553       1.483640       0.006677       0.156866       2.179734       0.194532       1.585285          -0.000056
           88              H       6.398431       3.115172      25.246163       0.114175       1.033289 0.75081137E+01  0.73367562E+02                                 1.744913                            1.642532      -1.333521       2.244817                    0.993534       3.798578      11.005754       0.465162       1.347498      -0.692031       0.017589      -0.027384       0.007616       0.033426      -0.007014       0.004728      -0.002202       0.000193      -0.011355      -0.006969      -0.003638       0.010607              1.805615       1.767993      -0.375642       0.221885       2.126192      -0.094358       1.522661           0.000242
           89              H       6.388672       6.494548      27.798514       0.128630       0.968240 0.68416633E+01  0.65251112E+02                                 1.672454                            1.571450      -1.133854       2.348963                    0.996253       3.560811      10.157545       0.474470       1.353539      -0.691982      -0.029439       0.015734       0.008206       0.034374      -0.006561       0.003259       0.010058       0.003495       0.009862      -0.014293       0.003572       0.010721              1.726773       2.074348      -0.410945      -0.048637       1.627081       0.035410       1.478889           0.000336
           90              H      -0.307189       6.587406      29.294115       0.096868       1.135248 0.83980234E+01  0.83049753E+02                                 1.768743                            1.673143      -0.971255       2.415927                    0.998182       3.463356       9.578798       0.495478       1.250029      -0.716558      -0.007691       0.025696       0.041106       0.049083      -0.010932      -0.001944       0.014442       0.004722       0.013055      -0.018653      -0.000195       0.018848              1.801378       1.549610      -0.010028       0.022649       1.689274       0.394654       2.165252           0.000173
           91              H       1.907108       4.333384      27.050714       0.087200       1.093855 0.79374930E+01  0.78094753E+02                                 1.778874                            1.665360      -0.969055       2.411904                    0.997623       3.632808      10.320158       0.475120       1.310281      -0.701842       0.040107      -0.020033      -0.010099       0.045955      -0.008798      -0.001519       0.011595       0.017982      -0.007079      -0.018322       0.002277       0.016045              1.844998       2.388229      -0.458396      -0.048912       1.615665       0.034193       1.531101           0.000111
           92              H       0.246675       4.120031      25.498940       0.126650       1.031544 0.75517200E+01  0.72843033E+02                                 1.668551                            1.595866      -0.903817       2.457299                    0.998982       3.334362       9.156896       0.502095       1.264673      -0.713301       0.005969      -0.017471      -0.030320       0.035499      -0.007067       0.001774       0.010472       0.013480       0.023042      -0.017828       0.005168       0.012660              1.688656       1.527720      -0.050304      -0.078969       1.629555       0.356873       1.908694           0.000388
           93              C       0.233159       4.001747      31.312474       0.579280      23.435667 0.25864747E+03  0.54031181E+04                                 7.566872                            5.715386       0.007835       2.055474                    0.999587      22.624329      63.691894       0.619093       0.473603      -1.018558       0.041258       0.021428      -0.043242       0.063492      -0.062994       0.043918      -0.029353       0.038818      -0.133322      -0.063157      -0.043421       0.106578              8.745996       8.086080       2.716895      -2.729016       6.588229      -0.119190      11.563679           0.001497
           94              C      -0.471101       3.751914      32.610066       0.007687      37.756659 0.43645110E+03  0.10230525E+05                                 9.825595                            6.989169      -0.038314       1.995180                    0.999326      27.191048      77.054572       0.622583       0.419708      -1.066309      -0.015726      -0.013531       0.042077       0.046913      -0.002542       0.013354       0.005428      -0.028981      -0.055847      -0.027538       0.003028       0.024510             11.863031      12.598439       3.917490      -2.999594       6.864681      -0.434358      16.125974           0.003029
           95              C       0.064263       4.211784      33.801631      -0.165304      34.926054 0.47715632E+03  0.11562021E+05                                 9.479928                            7.443274      -0.092346       1.936256                    0.999330      30.843682      92.085803       0.580543       0.435410      -1.045119      -0.012494      -0.012398      -0.012424       0.021545      -0.004884      -0.001799       0.000443      -0.023039      -0.145263      -0.048475       0.011745       0.036730             10.596452       9.284262       2.436753      -0.053795       6.310346       1.009034      16.194749          -0.000340
           96              C      -0.510199       3.895623      35.019177       0.070590      37.467134 0.42358319E+03  0.98713512E+04                                 9.861464                            6.941551      -0.041421       2.000227                    0.999359      26.723611      75.922902       0.616116       0.426585      -1.060214      -0.006639      -0.010443      -0.003781       0.012940       0.015721       0.008945       0.004766      -0.020217       0.033874      -0.025230       0.004235       0.020996             12.116869      12.154671       4.186460       3.537653       7.564875       2.657277      16.631061          -0.000020
           97              C       0.136731       4.326751       1.176820       0.123249      34.162763 0.40178312E+03  0.92390512E+04                                 9.325249                            6.786348      -0.101580       1.987314                    0.999360      26.028121      73.418521       0.619667       0.429845      -1.058358      -0.001838       0.002626       0.004402       0.005446      -0.002342      -0.009006       0.004928       0.023387      -0.017521      -0.013039      -0.005551       0.018589             11.270731       8.619476       3.237378       4.978884       8.779184       2.082067      16.413532          -0.005941
           98              C       0.935882       5.450999       1.244930      -0.198207      32.849779 0.46893610E+03  0.11281647E+05                                 9.018449                            7.307608      -0.014489       1.968196                    0.998932      30.344165      89.440663       0.596183       0.427039      -1.053176      -0.007138      -0.005378       0.009441       0.013000      -0.014682      -0.013040      -0.012790       0.008359       0.039571      -0.029533       0.008210       0.021323              9.974807       8.422001       3.117885       3.736298       9.206644       1.455529      12.295778           0.001654
           99              C       1.571316       5.780424       2.409462       0.092928      26.322784 0.34168676E+03  0.76231533E+04                                 7.881888                            6.306122       0.023034       2.021782                    0.999493      26.535482      76.242865       0.629030       0.436443      -1.043559      -0.013036      -0.043638       0.027785       0.053350      -0.017220      -0.023704       0.003749       0.006326      -0.131791      -0.051319       0.006826       0.044492              8.731344       7.156259       2.229237       2.770772       7.524832      -0.229099      11.512939          -0.003789
          100              C       0.679185       4.015013       3.481660       0.086971      26.548673 0.32947771E+03  0.72404883E+04                                 7.775783                            6.082576       0.177773       2.066281                    0.999653      26.059312      72.864119       0.661887       0.421095      -1.059297       0.030699       0.034585      -0.020056       0.050406      -0.018434      -0.031380      -0.019375       0.001618      -0.042886      -0.049130       0.017966       0.031163              8.735748       6.637126       2.126185       2.816069       7.399872      -0.276343      12.170246          -0.003582
          101              C       0.006457       3.621471       2.357151      -0.189358      31.969436 0.42263678E+03  0.98431470E+04                                 8.662192                            6.800347       0.277149       2.063166                    0.999804      29.108619      82.655370       0.640934       0.410323      -1.070636       0.003698       0.007540      -0.003139       0.008965       0.012757      -0.005102      -0.003341      -0.002474      -0.081026      -0.027736       0.000768       0.026968              9.695512       7.272469       2.136822       3.398714       7.518966       0.081387      14.295102           0.001821
          102              C       6.713003       3.138387      35.021634      -0.192964      36.086442 0.48315105E+03  0.11738120E+05                                 9.693724                            7.474406      -0.075838       1.942115                    0.998649      31.057839      92.698617       0.581418       0.433612      -1.046714       0.013519      -0.001341      -0.008696       0.016130      -0.022737      -0.032440      -0.010095      -0.000397       0.023492      -0.045147       0.008840       0.036307             11.114540      13.934319       5.320846       3.142732       8.347512       1.852643      11.061789          -0.000161
          103              C       6.135139       2.721630      33.844814       0.082838      35.518074 0.41333187E+03  0.95912894E+04                                 9.568376                            6.889068      -0.141511       1.969478                    0.999323      26.672008      76.070671       0.613020       0.430579      -1.055800       0.014343      -0.003516       0.002823       0.015035       0.012107      -0.008482       0.014359       0.006409      -0.004764      -0.024009       0.009881       0.014128             11.583485      15.682940       6.282810       0.041827       8.622064       0.257447      10.445451           0.000242
          104              C       6.762955       3.015681      32.638503      -0.159104      35.064569 0.47584275E+03  0.11534886E+05                                 9.550994                            7.458153      -0.159481       1.915325                    0.999151      30.932594      92.701393       0.576402       0.438360      -1.042214       0.019106      -0.000551       0.005515       0.019894      -0.025671       0.028321       0.012224      -0.043169      -0.037582      -0.051608       0.011785       0.039823             10.758991      13.559201       4.645164      -2.225543       7.363411      -0.811969      11.354359          -0.000048
          105              C       4.839462       1.984292      33.852187       0.113015      32.441922 0.40352192E+03  0.93085737E+04                                 9.037787                            6.824798      -0.154180       1.968305                    0.999471      26.324601      74.884514       0.613404       0.432856      -1.054297      -0.001567      -0.009953       0.000340       0.010081      -0.001122       0.008316      -0.012447       0.013223       0.014582      -0.016899      -0.000069       0.016968             10.602776      14.677748       5.647559      -1.009051       9.118297       1.210174       8.012281           0.000022
          106              C       3.963234       2.073834      34.886820      -0.200033      30.487787 0.45373562E+03  0.10810315E+05                                 8.537891                            7.172753       0.191566       2.034046                    0.999372      30.007634      87.593292       0.604603       0.425207      -1.055877      -0.000623      -0.015767      -0.001236       0.015828      -0.007329       0.020906       0.015022      -0.029674       0.053605      -0.036352       0.004577       0.031775              9.127847      12.317918       3.463898      -1.996404       7.456099       0.463327       7.609525          -0.000008
          107              C       2.745031       1.424931      34.831349       0.088449      23.827593 0.33621669E+03  0.74609653E+04                                 7.322556                            6.234304       0.116834       2.048664                    0.999674      26.498786      75.603702       0.636711       0.433499      -1.046720       0.010025      -0.014522      -0.031608       0.036200      -0.037303      -0.024110      -0.029776      -0.011984       0.027562      -0.062349       0.024611       0.037738              7.606930       9.331738       2.024239      -1.415899       6.300673       1.046345       7.188379          -0.000089
          108              C       3.212940       0.575942      32.815097       0.070259      24.676473 0.34411870E+03  0.76486727E+04                                 7.371140                            6.221413       0.122767       2.038440                    0.999798      26.694305      75.186717       0.653322       0.421795      -1.058333      -0.010043       0.015264       0.032846       0.037586      -0.018835       0.036157       0.014801      -0.066629       0.028187      -0.063597       0.026926       0.036671              7.661451       8.568185       2.243567      -0.863456       6.389681       1.465967       8.026488          -0.000052
          109              C       4.463768       1.183942      32.792276      -0.202545      30.621044 0.46023353E+03  0.10990639E+05                                 8.502158                            7.179923       0.206176       2.033305                    0.999686      30.173903      87.827162       0.610617       0.420042      -1.060413       0.002175       0.000048       0.009216       0.009469      -0.015342      -0.025579      -0.007821       0.014774       0.011642      -0.032590       0.001458       0.031131              8.975691      10.484194       3.514973      -0.277398       7.931275       1.896276       8.511604          -0.000026
          110              C       2.911861       7.832149      29.007283       0.541320      24.908544 0.26821732E+03  0.56540585E+04                                 7.901710                            5.783462      -0.209546       1.975101                    0.999095      23.221293      65.665814       0.621316       0.467649      -1.021801      -0.010926      -0.055643       0.015597       0.058812       0.007281       0.063036       0.025158       0.073620       0.100254      -0.062251      -0.031688       0.093939              9.793935       6.499807       0.625236      -1.841620      15.440019      -3.746080       7.441980          -0.005980
          111              C       3.190076       9.177487      28.442044       0.008317      39.556373 0.41794615E+03  0.96619845E+04                                10.052675                            6.768224      -0.013866       2.003513                    0.999234      26.747510      74.535014       0.644614       0.411018      -1.075146       0.006291       0.040727      -0.017170       0.044644      -0.001243      -0.000433       0.013934       0.009076       0.030651      -0.016877      -0.000571       0.017447             13.087921       9.570845      -0.391298      -3.486998      20.554419      -4.176920       9.138500           0.001908
          112              C       2.371485      10.251990      28.753101      -0.168811      36.695683 0.45629146E+03  0.10888609E+05                                 9.692177                            7.187438       0.020214       1.970510                    0.999606      30.268028      88.480433       0.604559       0.424558      -1.056074       0.020492      -0.011229       0.001939       0.023448       0.014918       0.006626       0.012418       0.058163       0.078567      -0.047311       0.013553       0.033758             11.745959       8.859875      -3.231485      -2.127318      19.301739      -0.920713       7.076263          -0.005808
          113              C       5.801483       0.457658      28.255269       0.084848      37.956409 0.40118953E+03  0.92044697E+04                                 9.912502                            6.719280      -0.012970       2.013054                    0.999256      26.122894      73.146369       0.632601       0.422014      -1.065258       0.011915      -0.001017      -0.000221       0.011960      -0.002509       0.003740       0.008850       0.003488      -0.041289      -0.017988       0.007982       0.010006             13.076031      12.067831      -5.402357      -4.508210      18.587538       1.680212       8.572722           0.000539
          114              C       4.970208       1.627230      28.646724       0.113787      35.224624 0.40012658E+03  0.91824974E+04                                 9.506777                            6.753816       0.003809       2.020962                    0.999189      25.937617      72.857240       0.624324       0.427496      -1.060843       0.000100       0.003068       0.004511       0.005456      -0.003904      -0.005828      -0.011839      -0.006817       0.037771      -0.015868      -0.003513       0.019380             12.170222      12.960087      -4.936048      -2.493952      17.020581       3.798664       6.529997          -0.015278
          115              C       5.542953       2.870867      28.843680      -0.179192      33.606282 0.46414776E+03  0.11140098E+05                                 9.193897                            7.296110      -0.040138       1.967885                    0.998419      29.970208      88.292713       0.593356       0.430088      -1.051091      -0.005850      -0.002824       0.012363       0.013966      -0.003997       0.006879      -0.003972       0.029076       0.054771      -0.024428       0.002578       0.021850             10.525340      10.861402      -2.042422      -1.328883      14.450376       2.750275       6.264241           0.002768
          116              C       4.749973       3.923260      29.220037       0.085667      26.591987 0.34646329E+03  0.77587076E+04                                 7.949919                            6.355439       0.058652       2.033781                    0.999440      26.658085      76.806982       0.625617       0.437185      -1.042831      -0.044142      -0.024508       0.001730       0.050519       0.022105       0.028222      -0.026322      -0.003747       0.094126      -0.055095       0.006495       0.048600              8.965000      10.790530      -1.898518      -1.312274      10.847235       1.820313       5.257234          -0.008727
          117              C       2.888840       2.627667      29.218984       0.088276      26.632365 0.33992084E+03  0.75648573E+04                                 7.934031                            6.280332       0.035432       2.025831                    0.999553      26.441275      75.580737       0.632506       0.435130      -1.045599       0.042221       0.033789       0.010396       0.055068       0.025634       0.002408      -0.014992       0.031242       0.074321      -0.045320       0.015484       0.029837              8.960023      10.712891      -2.083973      -1.268710      11.071383       1.882562       5.095794          -0.008917
          118              C       3.603343       1.520001      28.851052      -0.195707      32.882456 0.44188024E+03  0.10424316E+05                                 8.882738                            6.988553       0.259182       2.054433                    0.999757      29.597808      85.059104       0.626415       0.414478      -1.066120       0.000200       0.003626       0.004172       0.005531       0.018400      -0.000153      -0.008776      -0.015934      -0.021560      -0.018627      -0.006736       0.025363             10.163878      12.295354      -3.193356      -1.699433      12.329896       2.544858       5.866383           0.002985
          119              C       6.895928       0.621266      27.429178      -0.170096      37.100232 0.45901557E+03  0.10984389E+05                                 9.828143                            7.245519       0.025848       1.983132                    0.998935      30.077838      88.427618       0.596781       0.428887      -1.052013      -0.004256      -0.010399       0.006056       0.012764       0.022405       0.032228      -0.001955      -0.037910       0.056030      -0.051857       0.013742       0.038115             12.038416      13.437956      -4.185071      -5.757894      13.014015       1.580550       9.663276          -0.007329
          120              C       4.579449      10.615684      27.100918       0.078913      37.955796 0.39808705E+03  0.91166336E+04                                 9.867383                            6.677040      -0.063650       1.995363                    0.999259      26.173195      73.247985       0.636837       0.419973      -1.066427      -0.008773       0.002303       0.000826       0.009108      -0.002566      -0.001380      -0.011740       0.025800       0.020667      -0.021515       0.009689       0.011826             12.739868      14.553045      -1.146193      -7.329953      12.424386      -0.839475      11.242172           0.000566
          121              C       4.282664       9.365415      27.622623      -0.175588      37.229443 0.47290748E+03  0.11407955E+05                                 9.826691                            7.353489      -0.084996       1.934061                    0.999443      30.797645      91.075942       0.592151       0.428787      -1.051478      -0.022327       0.003919       0.007917       0.024011      -0.017575       0.029460       0.019051       0.005857       0.017728      -0.044124       0.011374       0.032751             11.595597      10.741414       1.240930      -4.950960      14.049166      -3.307128       9.996211          -0.005612
          122              C      -2.691382      10.770448      26.176525       0.120386      34.774439 0.40182345E+03  0.92335252E+04                                 9.411199                            6.777868      -0.092868       1.988483                    0.999252      25.995758      73.128525       0.621715       0.428728      -1.059813       0.001029      -0.003978      -0.007692       0.008720       0.000202      -0.007460       0.009830      -0.026246      -0.010330      -0.016860      -0.002535       0.019395             11.709253      16.005323      -0.920432      -5.792067       6.759196      -1.982619      12.363239          -0.011882
          123              C       0.331531       0.490822      25.028493      -0.199034      33.743538 0.45683681E+03  0.10879431E+05                                 9.097528                            7.153795       0.231075       2.051351                    0.999041      29.710727      86.103261       0.612235       0.420091      -1.061348       0.002406      -0.017517      -0.004484       0.018241      -0.009243       0.016681       0.007103       0.004173      -0.020179      -0.023456       0.005419       0.018036             10.427624      12.621314      -1.120516      -3.982666       6.922397      -1.920760      11.739161           0.002627
          124              C       1.371290       0.553833      24.138154       0.102578      25.643575 0.32708644E+03  0.71921664E+04                                 7.669046                            6.107827       0.148943       2.064829                    0.999732      25.917268      73.060940       0.651278       0.427703      -1.052643       0.029034      -0.039536       0.013357       0.050838       0.015306       0.033649       0.005173      -0.045803       0.002573      -0.048323       0.011241       0.037083              8.664933      11.222360      -1.162892      -3.022962       5.687746      -1.269543       9.084694          -0.007064
          125              C      -0.473921      10.282942      25.449087       0.097438      26.111448 0.33663619E+03  0.74674889E+04                                 7.798110                            6.227143       0.102297       2.047296                    0.999678      26.295448      74.841995       0.639211       0.431965      -1.048365      -0.025538       0.026215      -0.032639       0.049038       0.001773       0.032619       0.016350      -0.021082      -0.074236      -0.048930       0.014012       0.034918              8.777886      10.933011      -1.296130      -2.565518       5.726896      -1.674420       9.673751          -0.007181
          126              C      -1.467227      10.148077      26.392088      -0.207211      33.559426 0.45493323E+03  0.10802970E+05                                 8.977475                            7.078787       0.296350       2.065613                    0.999836      29.814501      85.764621       0.624467       0.413049      -1.067799      -0.000762       0.001392      -0.008095       0.008249       0.002855       0.009999      -0.015915      -0.018663       0.057917      -0.023753      -0.005585       0.029338             10.268746      14.245473      -1.504522      -3.334603       6.460106      -1.488882      10.100658           0.002582
          127              C       6.605703       1.525528      13.758474       0.579345      23.435633 0.25864602E+03  0.54030929E+04                                 7.566898                            5.715396       0.007646       2.055412                    0.999587      22.624482      63.692841       0.619086       0.473607      -1.018553      -0.041257      -0.021434      -0.043235       0.063489      -0.062996      -0.043944       0.029342       0.038783      -0.133364      -0.063185      -0.043404       0.106588              8.746035       8.086126       2.716888       2.729054       6.588219       0.119207      11.563761           0.001552
          128              C       7.309962       1.775361      15.056066       0.007672      37.757625 0.43646030E+03  0.10230782E+05                                 9.825678                            6.989185      -0.038232       1.995198                    0.999326      27.191445      77.055541       0.622590       0.419701      -1.066315       0.015716       0.013542       0.042082       0.046918      -0.002517      -0.013340      -0.005425      -0.028979      -0.055809      -0.027514       0.003013       0.024501             11.863178      12.598617       3.917570       2.999671       6.864754       0.434397      16.126161           0.003076
          129              C       6.774598       1.315491      16.247631      -0.165304      34.926588 0.47716313E+03  0.11562223E+05                                 9.480006                            7.443312      -0.092348       1.936255                    0.999330      30.843883      92.086448       0.580544       0.435408      -1.045120       0.012488       0.012399      -0.012423       0.021541      -0.004863       0.001800      -0.000446      -0.023041      -0.145224      -0.048462       0.011746       0.036716             10.596576       9.284277       2.436744       0.053765       6.310378      -1.009072      16.195072          -0.000224
          130              C       7.349060       1.631652      17.465177       0.070623      37.467352 0.42358290E+03  0.98713537E+04                                 9.861547                            6.941581      -0.041502       2.000199                    0.999359      26.723617      75.923226       0.616110       0.426589      -1.060211       0.006631       0.010450      -0.003774       0.012939       0.015720      -0.008934      -0.004758      -0.020238       0.033842      -0.025229       0.004246       0.020983             12.117020      12.154745       4.186492      -3.537786       7.564939      -2.657373      16.631375           0.000083
          131              C       6.702130       1.200524      18.730820       0.123209      34.164464 0.40180458E+03  0.92396516E+04                                 9.325440                            6.786443      -0.101534       1.987317                    0.999360      26.028964      73.420896       0.619676       0.429834      -1.058366       0.001836      -0.002627       0.004407       0.005449      -0.002314       0.008979      -0.004935       0.023363      -0.017433      -0.013034      -0.005512       0.018546             11.271019       8.619667       3.237462      -4.979067       8.779349      -2.082168      16.414041          -0.005825
          132              C       5.902980       0.076276      18.798930      -0.198212      32.851144 0.46895644E+03  0.11282264E+05                                 9.018651                            7.307723      -0.014431       1.968195                    0.998933      30.345199      89.444352       0.596183       0.427034      -1.053178       0.007147       0.005379       0.009461       0.013020      -0.014670       0.013043       0.012810       0.008325       0.039611      -0.029536       0.008194       0.021342              9.975071       8.422181       3.117950      -3.736453       9.206817      -1.455557      12.296214           0.001814
          133              C       2.130669      10.801401      19.963462       0.092913      26.323658 0.34169809E+03  0.76234782E+04                                 7.882031                            6.306198       0.023006       2.021761                    0.999493      26.536311      76.245894       0.629030       0.436439      -1.043560       0.013050       0.043630       0.027791       0.053349      -0.017202       0.023691      -0.003761       0.006318      -0.131757      -0.051301       0.006832       0.044469              8.731531       7.156399       2.229293      -2.770866       7.524966       0.229103      11.513227          -0.003563
          134              C       6.159676       1.512262      21.035660       0.086983      26.548897 0.32947995E+03  0.72405642E+04                                 7.775857                            6.082618       0.177519       2.066199                    0.999654      26.059605      72.865556       0.661880       0.421098      -1.059293      -0.030688      -0.034592      -0.020047       0.050401      -0.018431       0.031380       0.019365       0.001610      -0.042841      -0.049119       0.017959       0.031160              8.735842       6.637172       2.126192      -2.816081       7.399925       0.276390      12.170428          -0.003228
          135              C       6.832405       1.905804      19.911151      -0.189351      31.969643 0.42263872E+03  0.98431965E+04                                 8.662196                            6.800336       0.277193       2.063173                    0.999804      29.108786      82.655669       0.640939       0.410320      -1.070639      -0.003705      -0.007544      -0.003133       0.008970       0.012773       0.005112       0.003349      -0.002504      -0.081048      -0.027746       0.000755       0.026991              9.695535       7.272474       2.136826      -3.398731       7.518955      -0.081396      14.295177           0.002154
          136              C       0.125859       2.388888      17.467634      -0.192934      36.085308 0.48313240E+03  0.11737537E+05                                 9.693502                            7.474245      -0.075812       1.942137                    0.998648      31.057013      92.695196       0.581427       0.433611      -1.046716      -0.013529       0.001363      -0.008685       0.016134      -0.022741       0.032433       0.010091      -0.000405       0.023485      -0.045143       0.008843       0.036300             11.114286      13.933964       5.320705      -3.142690       8.347324      -1.852626      11.061571           0.000011
          137              C       0.703723       2.805645      16.290814       0.082850      35.518155 0.41333204E+03  0.95912917E+04                                 9.568383                            6.889065      -0.141482       1.969485                    0.999323      26.672002      76.070579       0.613021       0.430579      -1.055800      -0.014352       0.003533       0.002826       0.015048       0.012107       0.008483      -0.014356       0.006405      -0.004759      -0.024007       0.009882       0.014126             11.583508      15.682981       6.282846      -0.041847       8.622093      -0.257455      10.445451           0.000309
          138              C       0.075906       2.511594      15.084503      -0.159129      35.065774 0.47586043E+03  0.11535410E+05                                 9.551124                            7.458227      -0.159431       1.915329                    0.999151      30.933397      92.703879       0.576408       0.438352      -1.042219      -0.019119       0.000568       0.005524       0.019909      -0.025647      -0.028325      -0.012232      -0.043143      -0.037538      -0.051597       0.011809       0.039788             10.759162      13.559475       4.645286       2.225561       7.363532       0.811988      11.354481           0.000036
          139              C       1.999400       3.542983      16.298187       0.112999      32.442031 0.40352330E+03  0.93086104E+04                                 9.037793                            6.824801      -0.154166       1.968309                    0.999472      26.324654      74.884607       0.613405       0.432855      -1.054298       0.001555       0.009973       0.000349       0.010100      -0.001119      -0.008315       0.012449       0.013226       0.014575      -0.016903      -0.000064       0.016967             10.602783      14.677736       5.647565       1.009042       9.118312      -1.210185       8.012300           0.000075
          140              C       2.875627       3.453441      17.332820      -0.200027      30.487119 0.45372454E+03  0.10809976E+05                                 8.537762                            7.172667       0.191596       2.034062                    0.999372      30.007124      87.591272       0.604607       0.425207      -1.055878       0.000615       0.015791      -0.001219       0.015850      -0.007335      -0.020902      -0.015018      -0.029675       0.053620      -0.036352       0.004580       0.031772              9.127688      12.317644       3.463785       1.996373       7.455965      -0.463338       7.609454           0.000131
          141              C       4.093830       4.102344      17.277349       0.088468      23.826662 0.33620098E+03  0.74605227E+04                                 7.322381                            6.234173       0.116838       2.048680                    0.999674      26.497924      75.600536       0.636716       0.433501      -1.046719      -0.010032       0.014541      -0.031595       0.036198      -0.037302       0.024104       0.029777      -0.011986       0.027556      -0.062345       0.024603       0.037742              7.606737       9.331465       2.024158       1.415855       6.300517      -1.046329       7.188228           0.000073
          142              C       3.625921       4.951333      15.261097       0.070229      24.677075 0.34412824E+03  0.76489445E+04                                 7.371259                            6.221496       0.122674       2.038400                    0.999798      26.694858      75.188784       0.653318       0.421794      -1.058332       0.010037      -0.015247       0.032856       0.037586      -0.018832      -0.036161      -0.014803      -0.066627       0.028199      -0.063600       0.026928       0.036672              7.661583       8.568354       2.243639       0.863450       6.389797      -1.465994       8.026599           0.000004
          143              C       2.375093       4.343333      15.238276      -0.202570      30.621617 0.46024265E+03  0.10990918E+05                                 8.502255                            7.179982       0.206149       2.033288                    0.999687      30.174403      87.829026       0.610616       0.420040      -1.060413      -0.002187      -0.000032       0.009231       0.009487      -0.015337       0.025582       0.007822       0.014785       0.011657      -0.032589       0.001452       0.031137              8.975806      10.484369       3.515059       0.277396       7.931377      -1.896286       8.511673           0.000030
          144              C       0.790124       8.749676      11.453283       0.541347      24.908469 0.26821747E+03  0.56540484E+04                                 7.901644                            5.783441      -0.209396       1.975152                    0.999096      23.221055      65.664529       0.621322       0.467646      -1.021806       0.010936       0.055635       0.015586       0.058803       0.007274      -0.063033      -0.025181       0.073658       0.100302      -0.062289      -0.031665       0.093954              9.793809       6.499771       0.625226       1.841617      15.439742       3.745994       7.441915          -0.006027
          145              C       0.511909       7.404338      10.888044       0.008371      39.554575 0.41792880E+03  0.96614516E+04                                10.052262                            6.768019      -0.013696       2.003578                    0.999234      26.746856      74.531890       0.644635       0.411010      -1.075154      -0.006283      -0.040718      -0.017183       0.044639      -0.001248       0.000449      -0.013931       0.009054       0.030644      -0.016865      -0.000582       0.017447             13.087290       9.570431      -0.391290       3.486821      20.553335       4.176650       9.138103           0.001866
          146              C       1.330499       6.329835      11.199101      -0.168800      36.694810 0.45628222E+03  0.10888289E+05                                 9.691909                            7.187295       0.020394       1.970571                    0.999606      30.267438      88.477121       0.604577       0.424550      -1.056084      -0.020487       0.011227       0.001940       0.023442       0.014915      -0.006620      -0.012423       0.058147       0.078605      -0.047310       0.013551       0.033759             11.745581       8.859581      -3.231384       2.127218      19.301105       0.920645       7.076058          -0.005899
          147              C       1.037378       5.069617      10.701269       0.084906      37.955030 0.40117601E+03  0.92040709E+04                                 9.912250                            6.719162      -0.012951       2.013071                    0.999256      26.122315      73.144114       0.632608       0.422014      -1.065259      -0.011904       0.001013      -0.000227       0.011950      -0.002504      -0.003735      -0.008841       0.003476      -0.041255      -0.017971       0.007977       0.009994             13.075628      12.067469      -5.402179       4.508061      18.586908      -1.680182       8.572508           0.000474
          148              C       1.868653       3.900045      11.092724       0.113725      35.224450 0.40012581E+03  0.91824733E+04                                 9.506780                            6.753841       0.003844       2.020976                    0.999189      25.937452      72.856699       0.624319       0.427500      -1.060841      -0.000102      -0.003066       0.004499       0.005446      -0.003910       0.005829       0.011844      -0.006825       0.037807      -0.015880      -0.003512       0.019393             12.170197      12.960049      -4.936038       2.493956      17.020528      -3.798666       6.530014          -0.015411
          149              C       1.295908       2.656408      11.289680      -0.179153      33.604285 0.46411273E+03  0.11139045E+05                                 9.193563                            7.295855      -0.040164       1.967897                    0.998419      29.968901      88.287965       0.593364       0.430091      -1.051089       0.005858       0.002814       0.012354       0.013959      -0.003997      -0.006881       0.003975       0.029078       0.054801      -0.024435       0.002574       0.021860             10.524935      10.861091      -2.042357       1.328854      14.449696      -2.750135       6.264019           0.002743
          150              C       2.088888       1.604015      11.666037       0.085679      26.591827 0.34646033E+03  0.77586537E+04                                 7.949998                            6.355499       0.058463       2.033726                    0.999439      26.658194      76.808296       0.625599       0.437197      -1.042820       0.044142       0.024528       0.001724       0.050528       0.022128      -0.028228       0.026330      -0.003719       0.094163      -0.055123       0.006511       0.048613              8.965083      10.790672      -1.898527       1.312300      10.847283      -1.820321       5.257295          -0.008770
          151              C       3.950021       2.899608      11.664984       0.088310      26.631525 0.33990782E+03  0.75645194E+04                                 7.933976                            6.280301       0.035255       2.025789                    0.999552      26.440831      75.580021       0.632492       0.435142      -1.045588      -0.042233      -0.033792       0.010374       0.055074       0.025655      -0.002415       0.015021       0.031238       0.074346      -0.045351       0.015490       0.029861              8.959938      10.712791      -2.083922       1.268697      11.071258      -1.882540       5.095767          -0.009000
          152              C       3.235519       4.007274      11.297052      -0.195680      32.880572 0.44184894E+03  0.10423384E+05                                 8.882401                            6.988307       0.259222       2.054464                    0.999757      29.596602      85.054626       0.626426       0.414478      -1.066121      -0.000196      -0.003632       0.004175       0.005537       0.018401       0.000156       0.008783      -0.015929      -0.021518      -0.018632      -0.006728       0.025360             10.163458      12.294752      -3.193128       1.699341      12.329451      -2.544753       5.866170           0.002907
          153              C      -0.057067       4.906009       9.875178      -0.170067      37.098829 0.45899827E+03  0.10983849E+05                                 9.827862                            7.245360       0.025880       1.983157                    0.998935      30.076984      88.424004       0.596791       0.428884      -1.052016       0.004266       0.010393       0.006034       0.012752       0.022404      -0.032234       0.001944      -0.037896       0.056045      -0.051855       0.013725       0.038129             12.038023      13.437495      -4.184947       5.757659      13.013606      -1.580519       9.662968          -0.007502
          154              C      -0.877464       5.966141       9.546918       0.078959      37.954574 0.39807595E+03  0.91163093E+04                                 9.867171                            6.676948      -0.063659       1.995371                    0.999259      26.172713      73.246186       0.636842       0.419973      -1.066427       0.008782      -0.002297       0.000800       0.009112      -0.002566       0.001375       0.011733       0.025781       0.020647      -0.021500       0.009684       0.011816             12.739524      14.552613      -1.146206       7.329681      12.424112       0.839406      11.241848           0.000468
          155              C      -0.580679       7.216410      10.068623      -0.175571      37.228696 0.47289954E+03  0.11407700E+05                                 9.826550                            7.353430      -0.084977       1.934076                    0.999442      30.797124      91.073761       0.592154       0.428788      -1.051479       0.022342      -0.003907       0.007887       0.024013      -0.017570      -0.029457      -0.019051       0.005857       0.017752      -0.044120       0.011369       0.032751             11.595389      10.741206       1.240919       4.950842      14.048907       3.307056       9.996054          -0.005769
          156              C       6.393367       5.811377       8.622525       0.120368      34.773993 0.40182073E+03  0.92334476E+04                                 9.411141                            6.777868      -0.092857       1.988489                    0.999252      25.995584      73.127996       0.621712       0.428731      -1.059811      -0.001014       0.003994      -0.007697       0.008731       0.000205       0.007452      -0.009843      -0.026253      -0.010348      -0.016858      -0.002550       0.019408             11.709117      16.005113      -0.920452       5.791915       6.759164       1.982575      12.363074          -0.012010
          157              C       6.507330       5.036453       7.474493      -0.199004      33.741418 0.45680671E+03  0.10878525E+05                                 9.097180                            7.153591       0.231052       2.051365                    0.999040      29.709393      86.098367       0.612240       0.420095      -1.061346      -0.002391       0.017525      -0.004508       0.018253      -0.009223      -0.016681      -0.007103       0.004137      -0.020146      -0.023446       0.005431       0.018016             10.427156      12.620636      -1.120468       3.982357       6.922182       1.920693      11.738649           0.002425
          158              C       5.467572       4.973442       6.584154       0.102592      25.641763 0.32706105E+03  0.71914541E+04                                 7.668716                            6.107613       0.149039       2.064893                    0.999732      25.915662      73.055153       0.651287       0.427706      -1.052643      -0.029024       0.039541       0.013345       0.050833       0.015298      -0.033640      -0.005179      -0.045778       0.002524      -0.048303       0.011228       0.037076              8.664521      11.221765      -1.162845       3.022738       5.687536       1.269491       9.084262          -0.007370
          159              C       4.175905       6.298883       7.895087       0.097438      26.111189 0.33663313E+03  0.74674048E+04                                 7.798125                            6.227171       0.102319       2.047315                    0.999678      26.294995      74.840654       0.639201       0.431972      -1.048361       0.025544      -0.026194      -0.032653       0.049039       0.001776      -0.032607      -0.016347      -0.021090      -0.074203      -0.048913       0.014002       0.034911              8.777895      10.932978      -1.296105       2.565549       5.726904       1.674414       9.673801          -0.007434
          160              C       5.169211       6.433748       8.838088      -0.207213      33.559426 0.45493517E+03  0.10803024E+05                                 8.977475                            7.078811       0.296369       2.065619                    0.999836      29.814523      85.764639       0.624465       0.413050      -1.067798       0.000763      -0.001372      -0.008105       0.008255       0.002854      -0.010001       0.015901      -0.018665       0.057885      -0.023746      -0.005574       0.029321             10.268723      14.245448      -1.504532       3.334569       6.460112       1.488843      10.100607           0.002442
          161              C       5.037264       7.052803       3.795526       0.579327      23.435331 0.25864201E+03  0.54029936E+04                                 7.566886                            5.715385       0.007622       2.055407                    0.999587      22.624283      63.692396       0.619081       0.473613      -1.018549      -0.041260      -0.021427       0.043240       0.063492      -0.063000       0.043937      -0.029345       0.038787      -0.133363      -0.063180      -0.043410       0.106590              8.746024       8.086132       2.716902      -2.729056       6.588228      -0.119212      11.563712           0.001427
          162              C       5.741524       7.302636       2.497934       0.007671      37.757268 0.43645609E+03  0.10230668E+05                                 9.825662                            6.989178      -0.038280       1.995186                    0.999326      27.191288      77.055252       0.622587       0.419704      -1.066312       0.015719       0.013538      -0.042081       0.046917      -0.002523       0.013339       0.005427      -0.028974      -0.055819      -0.027516       0.003015       0.024501             11.863154      12.598603       3.917564      -2.999663       6.864745      -0.434385      16.126113           0.002982
          163              C       5.206160       6.842766       1.306369      -0.165315      34.926414 0.47716088E+03  0.11562163E+05                                 9.480005                            7.443316      -0.092367       1.936249                    0.999330      30.843825      92.086457       0.580540       0.435411      -1.045118       0.012490       0.012398       0.012423       0.021542      -0.004869      -0.001801       0.000445      -0.023036      -0.145240      -0.048467       0.011748       0.036719             10.596563       9.284310       2.436766      -0.053769       6.310391       1.009070      16.194988          -0.000388
          164              C       5.780622       7.158927       0.088823       0.070604      37.467145 0.42358092E+03  0.98712973E+04                                 9.861517                            6.941568      -0.041490       2.000204                    0.999359      26.723566      75.923080       0.616110       0.426589      -1.060210       0.006635       0.010447       0.003777       0.012940       0.015718       0.008937       0.004761      -0.020230       0.033847      -0.025226       0.004241       0.020986             12.116967      12.154721       4.186489       3.537747       7.564923       2.657347      16.631257          -0.000019
          165              C       5.133692       6.727799      33.931180       0.123213      34.164034 0.40179918E+03  0.92395061E+04                                 9.325412                            6.786435      -0.101557       1.987310                    0.999360      26.028779      73.420536       0.619671       0.429839      -1.058363       0.001836      -0.002628      -0.004406       0.005449      -0.002323      -0.008989       0.004933       0.023376      -0.017460      -0.013037      -0.005526       0.018563             11.270959       8.619625       3.237454       4.979001       8.779347       2.082122      16.413904          -0.005973
          166              C       4.334541       5.603551      33.863070      -0.198225      32.851132 0.46895794E+03  0.11282305E+05                                 9.018632                            7.307725      -0.014418       1.968198                    0.998933      30.345242      89.444386       0.596184       0.427033      -1.053179       0.007146       0.005381      -0.009451       0.013013      -0.014672      -0.013039      -0.012805       0.008335       0.039605      -0.029533       0.008197       0.021336              9.975028       8.422170       3.117966       3.736402       9.206840       1.455562      12.296075           0.001674
          167              C       3.699107       5.274126      32.698538       0.092894      26.324101 0.34170615E+03  0.76236937E+04                                 7.882115                            6.306273       0.023023       2.021762                    0.999493      26.536436      76.246137       0.629027       0.436439      -1.043561       0.013037       0.043633      -0.027791       0.053349      -0.017210      -0.023691       0.003761       0.006318      -0.131767      -0.051304       0.006827       0.044477              8.731618       7.156460       2.229308       2.770888       7.525040      -0.229117      11.513353          -0.003753
          168              C       4.591238       7.039537      31.626340       0.086972      26.548939 0.32948142E+03  0.72405969E+04                                 7.775880                            6.082644       0.177616       2.066233                    0.999654      26.059410      72.864753       0.661877       0.421100      -1.059293      -0.030695      -0.034587       0.020043       0.050400      -0.018436      -0.031376      -0.019364       0.001632      -0.042856      -0.049117       0.017951       0.031166              8.735867       6.637194       2.126202       2.816110       7.399949      -0.276373      12.170459          -0.003484
          169              C       5.263966       7.433079      32.750849      -0.189361      31.969890 0.42264401E+03  0.98433535E+04                                 8.662233                            6.800371       0.277191       2.063170                    0.999804      29.109022      82.656567       0.640938       0.410319      -1.070639      -0.003696      -0.007547       0.003133       0.008969       0.012770      -0.005110      -0.003348      -0.002484      -0.081026      -0.027738       0.000754       0.026984              9.695563       7.272478       2.136821       3.398710       7.518995       0.081349      14.295216           0.001917
          170              C      -1.442580       7.916163       0.086366      -0.192956      36.086093 0.48314433E+03  0.11737914E+05                                 9.693672                            7.474360      -0.075835       1.942121                    0.998649      31.057534      92.697473       0.581420       0.433613      -1.046714      -0.013526       0.001350       0.008689       0.016133      -0.022742      -0.032437      -0.010090      -0.000401       0.023502      -0.045146       0.008839       0.036307             11.114491      13.934228       5.320819       3.142759       8.347473       1.852668      11.061772          -0.000163
          171              C      -0.864716       8.332920       1.263186       0.082824      35.518551 0.41333633E+03  0.95914245E+04                                 9.568472                            6.889110      -0.141517       1.969472                    0.999323      26.672220      76.071545       0.613017       0.430580      -1.055799      -0.014349       0.003523      -0.002824       0.015043       0.012111      -0.008483       0.014357       0.006413      -0.004769      -0.024012       0.009881       0.014131             11.583636      15.683169       6.282933       0.041847       8.622182       0.257461      10.445556           0.000219
          172              C      -1.492532       8.038869       2.469497      -0.159146      35.066287 0.47586868E+03  0.11535678E+05                                 9.551278                            7.458337      -0.159473       1.915310                    0.999151      30.933719      92.705598       0.576397       0.438357      -1.042214      -0.019114       0.000560      -0.005524       0.019905      -0.025654       0.028325       0.012234      -0.043145      -0.037539      -0.051602       0.011807       0.039795             10.759347      13.559714       4.645373      -2.225627       7.363645      -0.812011      11.354683          -0.000156
          173              C       0.430961       9.070258       1.255813       0.113017      32.442068 0.40352266E+03  0.93086003E+04                                 9.037833                            6.824814      -0.154200       1.968298                    0.999471      26.324658      74.884855       0.613401       0.432858      -1.054296       0.001562       0.009963      -0.000344       0.010091      -0.001122       0.008316      -0.012448       0.013222       0.014580      -0.016900      -0.000069       0.016969             10.602856      14.677891       5.647646      -1.009038       9.118370       1.210181       8.012306           0.000002
          174              C       1.307189       8.980716       0.221180      -0.200019      30.487325 0.45372786E+03  0.10810077E+05                                 8.537803                            7.172693       0.191594       2.034060                    0.999372      30.007248      87.591781       0.604606       0.425207      -1.055878       0.000623       0.015776       0.001228       0.015836      -0.007333       0.020903       0.015023      -0.029670       0.053610      -0.036351       0.004577       0.031774              9.127745      12.317769       3.463834      -1.996388       7.456004       0.463327       7.609463           0.000010
          175              C       2.525392       9.629619       0.276651       0.088466      23.827277 0.33621196E+03  0.74608368E+04                                 7.322528                            6.234293       0.116812       2.048663                    0.999674      26.498475      75.602786       0.636706       0.433503      -1.046716      -0.010028       0.014524       0.031606       0.036200      -0.037306      -0.024108      -0.029772      -0.011989       0.027564      -0.062348       0.024610       0.037739              7.606895       9.331679       2.024210      -1.415891       6.300645       1.046346       7.188361          -0.000072
          176              C       2.057483      10.478608       2.292903       0.070244      24.677517 0.34413572E+03  0.76491579E+04                                 7.371349                            6.221566       0.122690       2.038398                    0.999798      26.695237      75.190257       0.653313       0.421794      -1.058331       0.010037      -0.015257      -0.032856       0.037590      -0.018833       0.036161       0.014807      -0.066635       0.028202      -0.063604       0.026926       0.036678              7.661681       8.568466       2.243671      -0.863470       6.389874       1.466014       8.026702          -0.000146
          177              C       0.806655       9.870608       2.315724      -0.202556      30.621875 0.46024747E+03  0.10991066E+05                                 8.502310                            7.180026       0.206151       2.033286                    0.999687      30.174571      87.829753       0.610613       0.420041      -1.060412      -0.002182      -0.000042      -0.009227       0.009482      -0.015337      -0.025585      -0.007823       0.014786       0.011649      -0.032591       0.001452       0.031139              8.975874      10.484475       3.515114      -0.277384       7.931438       1.896295       8.511707          -0.000106
          178              C       2.358562       3.222401       6.100717       0.541329      24.908461 0.26821668E+03  0.56540347E+04                                 7.901656                            5.783434      -0.209414       1.975142                    0.999096      23.221233      65.665322       0.621321       0.467646      -1.021804       0.010917       0.055640      -0.015592       0.058806       0.007282       0.063042       0.025165       0.073635       0.100290      -0.062266      -0.031688       0.093954              9.793855       6.499762       0.625212      -1.841599      15.439889      -3.746016       7.441912          -0.006068
          179              C       2.080347       1.877063       6.665956       0.008379      39.554923 0.41793020E+03  0.96615050E+04                                10.052378                            6.768061      -0.013782       2.003549                    0.999234      26.746909      74.532449       0.644628       0.411013      -1.075150      -0.006290      -0.040719       0.017167       0.044636      -0.001246      -0.000439       0.013937       0.009069       0.030663      -0.016877      -0.000577       0.017454             13.087500       9.570528      -0.391310      -3.486852      20.553772      -4.176745       9.138201           0.001824
          180              C       2.898938       0.802560       6.354899      -0.168809      36.695548 0.45628984E+03  0.10888544E+05                                 9.692124                            7.187408       0.020271       1.970530                    0.999606      30.267813      88.479263       0.604564       0.424556      -1.056077      -0.020491       0.011226      -0.001955       0.023446       0.014915       0.006634       0.012428       0.058150       0.078604      -0.047312       0.013539       0.033773             11.745904       8.859779      -3.231491      -2.127270      19.301727      -0.920698       7.076205          -0.005985
          181              C      -0.531060      10.596892       6.852731       0.084904      37.955815 0.40118205E+03  0.92042538E+04                                 9.912400                            6.719217      -0.012981       2.013054                    0.999256      26.122622      73.145399       0.632604       0.422014      -1.065258      -0.011916       0.001012       0.000212       0.011961      -0.002501       0.003735       0.008846       0.003490      -0.041254      -0.017975       0.007981       0.009994             13.075893      12.067708      -5.402327      -4.508159      18.587334       1.680219       8.572637           0.000445
          182              C       0.300215       9.427320       6.461276       0.113732      35.225732 0.40014019E+03  0.91828911E+04                                 9.506969                            6.753929       0.003809       2.020955                    0.999189      25.938132      72.859092       0.624319       0.427496      -1.060843      -0.000102      -0.003066      -0.004526       0.005468      -0.003914      -0.005838      -0.011832      -0.006825       0.037742      -0.015877      -0.003493       0.019371             12.170504      12.960395      -4.936236      -2.494040      17.020980       3.798774       6.530136          -0.015477
          183              C      -0.272530       8.183683       6.264320      -0.179167      33.606107 0.46414295E+03  0.11139964E+05                                 9.193878                            7.296082      -0.040152       1.967881                    0.998419      29.970192      88.292866       0.593356       0.430090      -1.051089       0.005859       0.002822      -0.012382       0.013986      -0.003995       0.006875      -0.003973       0.029085       0.054764      -0.024431       0.002585       0.021846             10.525323      10.861482      -2.042445      -1.328898      14.450265       2.750251       6.264222           0.002673
          184              C       0.520450       7.131290       5.887963       0.085665      26.592643 0.34647297E+03  0.77590069E+04                                 7.950153                            6.355612       0.058482       2.033725                    0.999439      26.658697      76.810071       0.625594       0.437196      -1.042821       0.044137       0.024519      -0.001750       0.050520       0.022108       0.028219      -0.026322      -0.003756       0.094132      -0.055096       0.006498       0.048599              8.965277      10.790918      -1.898628      -1.312334      10.847528       1.820368       5.257386          -0.008927
          185              C       2.381583       8.426883       5.889016       0.088284      26.633145 0.33993202E+03  0.75652035E+04                                 7.934312                            6.280536       0.035175       2.025747                    0.999552      26.441950      75.584297       0.632477       0.435144      -1.045586      -0.042226      -0.033793      -0.010405       0.055075       0.025630       0.002404      -0.015014       0.031239       0.074323      -0.045324       0.015472       0.029852              8.960356      10.713287      -2.084102      -1.268773      11.071813       1.882646       5.095969          -0.009149
          186              C       1.667080       9.534549       6.256948      -0.195694      32.882743 0.44188285E+03  0.10424399E+05                                 8.882776                            6.988561       0.259176       2.054427                    0.999757      29.598057      85.060086       0.626416       0.414476      -1.066120      -0.000206      -0.003630      -0.004200       0.005555       0.018408      -0.000157      -0.008774      -0.015940      -0.021571      -0.018630      -0.006743       0.025373             10.163934      12.295381      -3.193379      -1.699447      12.330015       2.544885       5.866404           0.002855
          187              C      -1.625505      10.433284       7.678822      -0.170095      37.100498 0.45902063E+03  0.10984524E+05                                 9.828127                            7.245515       0.025900       1.983148                    0.998935      30.077958      88.427587       0.596787       0.428882      -1.052017       0.004257       0.010394      -0.006057       0.012761       0.022400       0.032229      -0.001951      -0.037914       0.056039      -0.051855       0.013738       0.038117             12.038392      13.437928      -4.185094      -5.757879      13.013988       1.580582       9.663260          -0.007520
          188              C       0.690974       0.438866       8.007082       0.078948      37.955009 0.39808010E+03  0.91164237E+04                                 9.867211                            6.676958      -0.063637       1.995374                    0.999259      26.172913      73.246713       0.636845       0.419970      -1.066430       0.008777      -0.002298      -0.000816       0.009109      -0.002565      -0.001388      -0.011733       0.025789       0.020654      -0.021505       0.009684       0.011821             12.739598      14.552693      -1.146216      -7.329738      12.424179      -0.839413      11.241921           0.000472
          189              C       0.987759       1.689135       7.485377      -0.175580      37.229046 0.47290385E+03  0.11407823E+05                                 9.826571                            7.353433      -0.084923       1.934087                    0.999443      30.797367      91.074369       0.592158       0.428784      -1.051482       0.022335      -0.003912      -0.007902       0.024013      -0.017573       0.029456       0.019049       0.005846       0.017748      -0.044120       0.011372       0.032747             11.595426      10.741220       1.240909      -4.950844      14.048993      -3.307076       9.996065          -0.005811
          190              C       7.961805       0.284102       8.931475       0.120364      34.773959 0.40181891E+03  0.92334012E+04                                 9.411176                            6.777884      -0.092888       1.988480                    0.999252      25.995485      73.127854       0.621707       0.428735      -1.059808      -0.001016       0.003991       0.007693       0.008726       0.000209      -0.007445       0.009847      -0.026273      -0.010339      -0.016860      -0.002557       0.019417             11.709186      16.005197      -0.920444      -5.791998       6.759174      -1.982583      12.363186          -0.011995
          191              C       4.938892      10.563728      10.079507      -0.198999      33.741400 0.45680371E+03  0.10878434E+05                                 9.097157                            7.153551       0.231063       2.051369                    0.999040      29.709363      86.098165       0.612244       0.420093      -1.061348      -0.002395       0.017524       0.004502       0.018251      -0.009226       0.016679       0.007106       0.004152      -0.020150      -0.023446       0.005428       0.018019             10.427155      12.620662      -1.120462      -3.982418       6.922135      -1.920669      11.738667           0.002500
          192              C       3.899133      10.500717      10.969846       0.102561      25.643207 0.32708251E+03  0.71920487E+04                                 7.668981                            6.107803       0.149026       2.064867                    0.999732      25.916779      73.059077       0.651279       0.427705      -1.052644      -0.029018       0.039540      -0.013355       0.050831       0.015299       0.033663       0.005172      -0.045796       0.002526      -0.048331       0.011246       0.037085              8.664842      11.222226      -1.162889      -3.022917       5.687699      -1.269502       9.084602          -0.007253
          193              C       5.744344       0.771608       9.658913       0.097439      26.110649 0.33662550E+03  0.74671893E+04                                 7.798025                            6.227112       0.102343       2.047330                    0.999678      26.294586      74.839126       0.639202       0.431974      -1.048360       0.025540      -0.026200       0.032651       0.049039       0.001777       0.032612       0.016342      -0.021093      -0.074206      -0.048916       0.014005       0.034911              8.777768      10.932779      -1.296076      -2.565491       5.726828      -1.674391       9.673696          -0.007373
          194              C       6.737650       0.906473       8.715912      -0.207200      33.558081 0.45491348E+03  0.10802372E+05                                 8.977231                            7.078636       0.296358       2.065631                    0.999836      29.813643      85.761341       0.624474       0.413049      -1.067800       0.000761      -0.001373       0.008095       0.008246       0.002855       0.009999      -0.015899      -0.018660       0.057883      -0.023743      -0.005573       0.029317             10.268427      14.244967      -1.504488      -3.334424       6.459953      -1.488826      10.100360           0.002468
          195              C      -1.335280       9.529022      21.349526       0.579329      23.434926 0.25863851E+03  0.54028876E+04                                 7.566725                            5.715296       0.007789       2.055467                    0.999587      22.623967      63.690751       0.619096       0.473604      -1.018556       0.041254       0.021438       0.043238       0.063491      -0.062984      -0.043936       0.029350       0.038781      -0.133341      -0.063176      -0.043399       0.106575              8.745806       8.085908       2.716819       2.728931       6.588093       0.119179      11.563416           0.001641
          196              C      -2.039539       9.279189      20.051934       0.007663      37.756218 0.43644553E+03  0.10230347E+05                                 9.825482                            6.989099      -0.038226       1.995211                    0.999326      27.190804      77.053329       0.622590       0.419704      -1.066313      -0.015717      -0.013543      -0.042077       0.046914      -0.002537      -0.013349      -0.005425      -0.028990      -0.055832      -0.027531       0.003019       0.024512             11.862886      12.598323       3.917462       2.999558       6.864617       0.434371      16.125719           0.003143
          197              C      -1.504175       9.739059      18.860369      -0.165307      34.925734 0.47715122E+03  0.11561862E+05                                 9.479873                            7.443238      -0.092335       1.936263                    0.999330      30.843441      92.084845       0.580544       0.435411      -1.045119      -0.012490      -0.012413       0.012423       0.021550      -0.004877       0.001799      -0.000440      -0.023042      -0.145264      -0.048475       0.011747       0.036728             10.596384       9.284203       2.436730       0.053819       6.310305      -1.009007      16.194644          -0.000151
          198              C      -2.078637       9.422898      17.642823       0.070569      37.467185 0.42358492E+03  0.98713927E+04                                 9.861444                            6.941550      -0.041392       2.000235                    0.999359      26.723623      75.922716       0.616119       0.426583      -1.060216      -0.006631      -0.010454       0.003783       0.012945       0.015723      -0.008947      -0.004767      -0.020219       0.033877      -0.025233       0.004234       0.020999             12.116830      12.154645       4.186444      -3.537620       7.564856      -2.657257      16.630988           0.000079
          199              C      -1.431707       9.854026      16.377180       0.123271      34.162466 0.40177995E+03  0.92389491E+04                                 9.325159                            6.786297      -0.101551       1.987326                    0.999360      26.027955      73.417647       0.619674       0.429842      -1.058361      -0.001829       0.002619      -0.004401       0.005438      -0.002337       0.009007      -0.004927       0.023379      -0.017522      -0.013037      -0.005548       0.018585             11.270609       8.619389       3.237339      -4.978820       8.779094      -2.082047      16.413345          -0.005800
          200              C      -0.632557      10.978274      16.309070      -0.198202      32.849849 0.46893661E+03  0.11281662E+05                                 9.018456                            7.307606      -0.014494       1.968194                    0.998932      30.344177      89.440687       0.596183       0.427039      -1.053176      -0.007130      -0.005385      -0.009438       0.012997      -0.014684       0.013041       0.012789       0.008354       0.039580      -0.029535       0.008210       0.021325              9.974823       8.422003       3.117872      -3.736322       9.206619      -1.455530      12.295846           0.001784
          201              C       3.139754       0.253149      15.144538       0.092938      26.322830 0.34168690E+03  0.76231655E+04                                 7.881917                            6.306138       0.022991       2.021770                    0.999493      26.535587      76.243477       0.629027       0.436445      -1.043556      -0.013032      -0.043641      -0.027789       0.053353      -0.017220       0.023702      -0.003753       0.006329      -0.131788      -0.051316       0.006823       0.044492              8.731380       7.156289       2.229244      -2.770790       7.524848       0.229100      11.513005          -0.003629
          202              C      -0.889253       9.542288      14.072340       0.086966      26.548645 0.32947783E+03  0.72404888E+04                                 7.775754                            6.082561       0.177745       2.066272                    0.999653      26.059375      72.864197       0.661891       0.421093      -1.059299       0.030698       0.034582       0.020056       0.050404      -0.018433       0.031390       0.019375       0.001616      -0.042890      -0.049137       0.017967       0.031170              8.735706       6.637087       2.126174      -2.816018       7.399854       0.276370      12.170176          -0.003388
          203              C      -1.561982       9.148746      15.196849      -0.189345      31.968431 0.42262119E+03  0.98426770E+04                                 8.661978                            6.800198       0.277210       2.063195                    0.999804      29.107970      82.652632       0.640945       0.410320      -1.070640       0.003705       0.007532       0.003142       0.008962       0.012755       0.005107       0.003336      -0.002481      -0.081027      -0.027737       0.000771       0.026966              9.695261       7.272291       2.136768      -3.398600       7.518788      -0.081383      14.294702           0.002012
          204              C       5.144564       8.665662      17.640366      -0.192960      36.085572 0.48313793E+03  0.11737712E+05                                 9.693559                            7.474299      -0.075811       1.942131                    0.998649      31.057299      92.696385       0.581424       0.433612      -1.046715       0.013524      -0.001356       0.008695       0.016135      -0.022740       0.032440       0.010100      -0.000399       0.023456      -0.045151       0.008848       0.036303             11.114331      13.934055       5.320729      -3.142637       8.347363      -1.852582      11.061574          -0.000001
          205              C       4.566700       8.248905      18.817186       0.082842      35.517051 0.41331920E+03  0.95909206E+04                                 9.568229                            6.888989      -0.141514       1.969486                    0.999323      26.671465      76.068789       0.613020       0.430583      -1.055798       0.014344      -0.003528      -0.002823       0.015039       0.012093       0.008481      -0.014358       0.006397      -0.004771      -0.023999       0.009881       0.014118             11.583283      15.682645       6.282677      -0.041826       8.621923      -0.257438      10.445282           0.000344
          206              C       5.194517       8.542956      20.023497      -0.159109      35.063862 0.47583118E+03  0.11534528E+05                                 9.550869                            7.458066      -0.159476       1.915332                    0.999151      30.932124      92.699496       0.576406       0.438360      -1.042214       0.019113      -0.000568      -0.005518       0.019901      -0.025674      -0.028320      -0.012228      -0.043172      -0.037616      -0.051611       0.011780       0.039832             10.758843      13.559036       4.645108       2.225495       7.363327       0.811957      11.354165           0.000187
          207              C       3.271023       7.511567      18.809813       0.112989      32.441522 0.40351722E+03  0.93084366E+04                                 9.037719                            6.824764      -0.154166       1.968312                    0.999471      26.324430      74.883875       0.613404       0.432857      -1.054297      -0.001561      -0.009958      -0.000342       0.010086      -0.001122      -0.008314       0.012449       0.013227       0.014549      -0.016901      -0.000064       0.016965             10.602670      14.677538       5.647457       1.009051       9.118212      -1.210184       8.012259           0.000099
          208              C       2.394796       7.601109      17.775180      -0.200055      30.487783 0.45373568E+03  0.10810320E+05                                 8.537894                            7.172759       0.191567       2.034044                    0.999372      30.007706      87.593588       0.604602       0.425207      -1.055877      -0.000622      -0.015773       0.001236       0.015833      -0.007332      -0.020907      -0.015021      -0.029675       0.053612      -0.036355       0.004579       0.031776              9.127837      12.317851       3.463874       1.996391       7.456100      -0.463352       7.609560           0.000111
          209              C       1.176593       6.952206      17.830651       0.088434      23.827317 0.33621155E+03  0.74608207E+04                                 7.322499                            6.234256       0.116830       2.048664                    0.999674      26.498569      75.602859       0.636714       0.433499      -1.046720       0.010024      -0.014524       0.031609       0.036201      -0.037305       0.024109       0.029778      -0.011979       0.027557      -0.062351       0.024610       0.037741              7.606865       9.331637       2.024214       1.415884       6.300622      -1.046344       7.188335           0.000063
          210              C       1.644502       6.103217      19.846903       0.070222      24.676767 0.34412332E+03  0.76488072E+04                                 7.371214                            6.221469       0.122672       2.038403                    0.999798      26.694586      75.187858       0.653316       0.421797      -1.058331      -0.010044       0.015255      -0.032852       0.037588      -0.018835      -0.036162      -0.014806      -0.066622       0.028170      -0.063600       0.026926       0.036674              7.661528       8.568284       2.243602       0.863468       6.389749      -1.465978       8.026550           0.000120
          211              C       2.895330       6.711217      19.869724      -0.202580      30.621422 0.46023975E+03  0.10990831E+05                                 8.502225                            7.179966       0.206145       2.033287                    0.999687      30.174273      87.828592       0.610615       0.420041      -1.060413       0.002185       0.000037      -0.009228       0.009483      -0.015343       0.025584       0.007816       0.014783       0.011626      -0.032590       0.001451       0.031139              8.975760      10.484277       3.514990       0.277437       7.931326      -1.896284       8.511676           0.000124
          212              C       4.480299       2.304874      23.654717       0.541352      24.907891 0.26821120E+03  0.56538891E+04                                 7.901530                            5.783374      -0.209488       1.975130                    0.999095      23.220925      65.664226       0.621325       0.467646      -1.021805      -0.010939      -0.055641      -0.015575       0.058806       0.007277      -0.063023      -0.025176       0.073641       0.100279      -0.062273      -0.031664       0.093937              9.793656       6.499696       0.625204       1.841575      15.439480       3.745907       7.441794          -0.005903
          213              C       4.758514       3.650212      24.219956       0.008349      39.554846 0.41793127E+03  0.96615291E+04                                10.052349                            6.768064      -0.013723       2.003569                    0.999234      26.746903      74.532255       0.644629       0.411013      -1.075152       0.006278       0.040720       0.017188       0.044642      -0.001245       0.000440      -0.013937       0.009059       0.030664      -0.016873      -0.000582       0.017455             13.087430       9.570515      -0.391285       3.486849      20.553609       4.176721       9.138166           0.001971
          214              C       3.939924       4.724715      23.908899      -0.168796      36.695018 0.45628422E+03  0.10888355E+05                                 9.691943                            7.187305       0.020363       1.970558                    0.999606      30.267668      88.478043       0.604577       0.424549      -1.056084       0.020491      -0.011232      -0.001928       0.023447       0.014920      -0.006617      -0.012417       0.058150       0.078597      -0.047311       0.013556       0.033755             11.745634       8.859623      -3.231353       2.127240      19.301197       0.920697       7.076083          -0.005654
          215              C       4.233045       5.984933      24.406731       0.084866      37.955876 0.40118559E+03  0.92043437E+04                                 9.912367                            6.719223      -0.012899       2.013081                    0.999256      26.122699      73.145353       0.632608       0.422011      -1.065261       0.011906      -0.001021       0.000237       0.011952      -0.002513      -0.003735      -0.008846       0.003469      -0.041270      -0.017979       0.007975       0.010004             13.075801      12.067630      -5.402228       4.508125      18.587177      -1.680165       8.572597           0.000570
          216              C       3.401770       7.154505      24.015276       0.113796      35.224080 0.40012113E+03  0.91823392E+04                                 9.506702                            6.753792       0.003860       2.020985                    0.999189      25.937308      72.856193       0.624323       0.427499      -1.060842       0.000096       0.003072      -0.004492       0.005443      -0.003901       0.005826       0.011846      -0.006818       0.037807      -0.015871      -0.003523       0.019394             12.170093      12.959943      -4.935995       2.493927      17.020385      -3.798610       6.529949          -0.015250
          217              C       3.974515       8.398142      23.818320      -0.179145      33.604783 0.46412338E+03  0.11139351E+05                                 9.193620                            7.295918      -0.040144       1.967903                    0.998418      29.969106      88.288436       0.593365       0.430088      -1.051092      -0.005855      -0.002815      -0.012339       0.013945      -0.004000      -0.006883       0.003973       0.029071       0.054804      -0.024432       0.002571       0.021861             10.525000      10.861097      -2.042355       1.328852      14.449848      -2.750153       6.264056           0.002836
          218              C       3.181535       9.450535      23.441963       0.085724      26.591000 0.34644821E+03  0.77582857E+04                                 7.949727                            6.355305       0.058646       2.033790                    0.999440      26.657472      76.804808       0.625623       0.437186      -1.042831      -0.044148      -0.024515      -0.001712       0.050527       0.022117      -0.028227       0.026325      -0.003725       0.094202      -0.055115       0.006494       0.048621              8.964767      10.790261      -1.898430       1.312238      10.846921      -1.820251       5.257120          -0.008604
          219              C       1.320402       8.154942      23.443016       0.088339      26.631245 0.33990406E+03  0.75643848E+04                                 7.933784                            6.280163       0.035443       2.025845                    0.999553      26.440588      75.578094       0.632517       0.435128      -1.045601       0.042229       0.033790      -0.010373       0.055070       0.025650      -0.002417       0.015002       0.031248       0.074378      -0.045349       0.015494       0.029855              8.959716      10.712521      -2.083876       1.268652      11.070986      -1.882475       5.095643          -0.008798
          220              C       2.034904       7.047276      23.810948      -0.195671      32.881255 0.44186111E+03  0.10423739E+05                                 8.882515                            6.988403       0.259243       2.054469                    0.999757      29.596976      85.055866       0.626422       0.414478      -1.066121       0.000197       0.003632      -0.004157       0.005523       0.018395       0.000155       0.008787      -0.015934      -0.021534      -0.018629      -0.006731       0.025359             10.163596      12.294957      -3.193228       1.699374      12.329592      -2.544776       5.866239           0.003050
          221              C       5.327490       6.148541      25.232822      -0.170074      37.099288 0.45900353E+03  0.10984023E+05                                 9.827994                            7.245440       0.025799       1.983130                    0.998934      30.077235      88.425377       0.596782       0.428889      -1.052012      -0.004275      -0.010404      -0.006023       0.012759       0.022408      -0.032233       0.001948      -0.037900       0.056063      -0.051860       0.013730       0.038130             12.038198      13.437717      -4.184996       5.757762      13.013781      -1.580519       9.663094          -0.007314
          222              C       6.147887       5.088409      25.561082       0.078932      37.955079 0.39808105E+03  0.91164562E+04                                 9.867255                            6.676991      -0.063661       1.995366                    0.999259      26.172908      73.246877       0.636840       0.419973      -1.066427      -0.008791       0.002294      -0.000797       0.009120      -0.002573       0.001369       0.011736       0.025786       0.020657      -0.021506       0.009687       0.011819             12.739648      14.552791      -1.146222       7.329772      12.424217       0.839418      11.241936           0.000569
          223              C       5.851102       3.838140      25.039377      -0.175548      37.227419 0.47287965E+03  0.11407094E+05                                 9.826329                            7.353271      -0.084972       1.934088                    0.999442      30.796375      91.070884       0.592161       0.428787      -1.051480      -0.022343       0.003909      -0.007883       0.024013      -0.017568      -0.029464      -0.019055       0.005867       0.017762      -0.044125       0.011363       0.032762             11.595125      10.740975       1.240871       4.950711      14.048610       3.306968       9.995789          -0.005542
          224              C      -1.122944       5.243173      26.485475       0.120391      34.774589 0.40182850E+03  0.92336639E+04                                 9.411184                            6.777890      -0.092842       1.988489                    0.999252      25.995918      73.128903       0.621718       0.428726      -1.059815       0.001017      -0.004001       0.007709       0.008745       0.000193       0.007463      -0.009827      -0.026232      -0.010347      -0.016856      -0.002535       0.019390             11.709172      16.005213      -0.920484       5.791928       6.759209       1.982588      12.363096          -0.011906
          225              C      -1.236907       6.018097      27.633507      -0.199002      33.741886 0.45681475E+03  0.10878761E+05                                 9.097231                            7.153627       0.231076       2.051369                    0.999040      29.709722      86.099417       0.612242       0.420091      -1.061349       0.002389      -0.017531       0.004504       0.018258      -0.009233      -0.016682      -0.007095       0.004141      -0.020169      -0.023448       0.005424       0.018024             10.427212      12.620684      -1.120471       3.982373       6.922235       1.920728      11.738718           0.002548
          226              C      -0.197149       6.081108      28.523846       0.102594      25.642202 0.32706761E+03  0.71916311E+04                                 7.668782                            6.107657       0.148983       2.064868                    0.999732      25.915993      73.056134       0.651288       0.427704      -1.052645       0.029030      -0.039540      -0.013337       0.050834       0.015303      -0.033636      -0.005180      -0.045785       0.002524      -0.048303       0.011225       0.037078              8.664597      11.221860      -1.162850       3.022763       5.687585       1.269521       9.084346          -0.007231
          227              C       1.094518       4.755667      27.212913       0.097430      26.111790 0.33664222E+03  0.74676481E+04                                 7.798191                            6.227212       0.102310       2.047302                    0.999678      26.295435      74.841831       0.639206       0.431966      -1.048365      -0.025542       0.026183       0.032661       0.049037       0.001780      -0.032604      -0.016348      -0.021085      -0.074236      -0.048915       0.014001       0.034914              8.777973      10.933083      -1.296117       2.565569       5.726965       1.674455       9.673873          -0.007258
          228              C       0.101212       4.620802      26.269912      -0.207216      33.560373 0.45495067E+03  0.10803484E+05                                 8.977606                            7.078903       0.296387       2.065613                    0.999836      29.815204      85.766957       0.624464       0.413046      -1.067800      -0.000773       0.001358       0.008117       0.008266       0.002847      -0.010000       0.015916      -0.018668       0.057897      -0.023748      -0.005588       0.029336             10.268877      14.245695      -1.504578       3.334613       6.460222       1.488873      10.100716           0.002596
          229              N       1.480782       5.086198       3.536780      -0.228769      35.876391 0.52421942E+03  0.12685786E+05                                 9.102642                            7.431869       0.049172       2.037591                    0.999118      27.910182      76.786686       0.640601       0.395107      -1.097725      -0.062534      -0.050163      -0.134688       0.156741      -0.006683      -0.050071      -0.040817      -0.015177      -0.148710      -0.089117       0.031835       0.057282             10.179031       8.096675       2.493700       2.729689       9.254449      -1.106262      13.185969           0.028041
          230              N       2.347794       0.697542      33.818834      -0.279084      29.933278 0.49973030E+03  0.11930467E+05                                 7.855953                            7.150898       0.373183       2.105370                    0.999751      28.848592      78.425764       0.668602       0.383722      -1.107532       0.250437       0.129373       0.005427       0.281932      -0.147659      -0.030562       0.018539      -0.219544       0.482857      -0.265319       0.090651       0.174667              7.769405       7.723038       0.979757      -1.288714       6.733688       1.516660       8.851488          -0.000050
          231              N       3.431055       3.833718      29.412078      -0.234324      35.721805 0.53247655E+03  0.12961359E+05                                 9.092541                            7.503211      -0.046158       2.005107                    0.999024      28.210547      78.339495       0.634645       0.396483      -1.094629       0.077162      -0.118069      -0.039509       0.146476       0.060457       0.004466      -0.029440       0.043254       0.027294      -0.077115       0.013831       0.063285             10.176729      12.490890      -1.186901      -0.749597      12.190790       1.694515       5.848507           0.034189
          232              N      -0.596305      10.974957      24.321769      -0.222550      36.117802 0.54280854E+03  0.13274487E+05                                 9.207795                            7.600143      -0.131531       1.972937                    0.999171      28.334346      78.827709       0.627635       0.399051      -1.093029      -0.115457      -0.004307       0.094457       0.149234      -0.004862       0.069242      -0.013476      -0.060159      -0.020111      -0.086900       0.026883       0.060016             10.420817      12.450770      -1.646183      -2.637196       7.268539      -1.915485      11.543141           0.029762
          233              N       5.358080       0.441077      21.090780      -0.228876      35.880474 0.52428947E+03  0.12687940E+05                                 9.103373                            7.432395       0.049814       2.037745                    0.999121      27.912253      76.794487       0.640573       0.395110      -1.097720       0.062554       0.050150      -0.134688       0.156744      -0.006681       0.050085       0.040819      -0.015187      -0.148832      -0.089152       0.031854       0.057298             10.179924       8.097362       2.493901      -2.730090       9.255100       1.106327      13.187310           0.028278
          234              N       4.491068       4.829733      16.264834      -0.279094      29.933007 0.49972473E+03  0.11930296E+05                                 7.855902                            7.150854       0.373169       2.105368                    0.999751      28.848429      78.425104       0.668605       0.383722      -1.107533      -0.250439      -0.129353       0.005443       0.281924      -0.147656       0.030571      -0.018534      -0.219543       0.482853      -0.265316       0.090650       0.174666              7.769354       7.722995       0.979733       1.288731       6.733629      -1.516634       8.851437           0.000093
          235              N       3.407807       1.693557      11.858078      -0.234449      35.727740 0.53258543E+03  0.12964679E+05                                 9.093452                            7.503912      -0.045916       2.005119                    0.999027      28.213790      78.350662       0.634624       0.396476      -1.094634      -0.077179       0.118104      -0.039567       0.146529       0.060445      -0.004527       0.029468       0.043267       0.027390      -0.077152       0.013905       0.063247             10.177796      12.492241      -1.187231       0.749737      12.192071      -1.694751       5.849076           0.034201
          236              N       4.298290       5.606868       6.767769      -0.222395      36.111783 0.54270020E+03  0.13271169E+05                                 9.206886                            7.599475      -0.132374       1.972748                    0.999168      28.331099      78.816576       0.627651       0.399060      -1.093023       0.115443       0.004330       0.094426       0.149205      -0.004906      -0.069214       0.013507      -0.060128      -0.020033      -0.086859       0.026815       0.060044             10.419692      12.449281      -1.646044       2.636660       7.267918       1.915319      11.541878           0.029580
          237              N       3.789641       5.968352      31.571220      -0.228739      35.874834 0.52419094E+03  0.12684890E+05                                 9.102278                            7.431580       0.049691       2.037758                    0.999120      27.909444      76.783364       0.640626       0.395097      -1.097735       0.062539       0.050167       0.134693       0.156748      -0.006682      -0.050089      -0.040834      -0.015191      -0.148789      -0.089155       0.031847       0.057308             10.178609       8.096296       2.493571       2.729491       9.254099      -1.106320      13.185432           0.028065
          238              N       2.922629      10.357008       1.289166      -0.279068      29.933375 0.49973196E+03  0.11930516E+05                                 7.855957                            7.150896       0.373149       2.105358                    0.999751      28.848686      78.426055       0.668604       0.383721      -1.107533      -0.250446      -0.129372      -0.005437       0.281939      -0.147661      -0.030571       0.018538      -0.219542       0.482852      -0.265320       0.090650       0.174669              7.769410       7.723061       0.979747      -1.288750       6.733672       1.516646       8.851498          -0.000114
          239              N       1.839368       7.220832       5.695922      -0.234383      35.725531 0.53254300E+03  0.12963389E+05                                 9.093092                            7.503614      -0.045776       2.005178                    0.999027      28.212657      78.346756       0.634636       0.396477      -1.094633      -0.077162       0.118083       0.039524       0.146491       0.060461       0.004526      -0.029451       0.043269       0.027295      -0.077146       0.013876       0.063270             10.177397      12.491721      -1.187139      -0.749688      12.191629       1.694667       5.848841           0.034093
          240              N       5.866728       0.079593      10.786231      -0.222434      36.114050 0.54274060E+03  0.13272385E+05                                 9.207158                            7.599677      -0.132026       1.972828                    0.999169      28.332331      78.820305       0.627654       0.399052      -1.093031       0.115438       0.004333      -0.094451       0.149217      -0.004900       0.069211      -0.013488      -0.060103      -0.020135      -0.086853       0.026832       0.060022             10.420029      12.449742      -1.646105      -2.636835       7.268079      -1.915321      11.542266           0.029628
          241              N      -0.087657      10.613473      14.017220      -0.228802      35.878635 0.52425875E+03  0.12686971E+05                                 9.102961                            7.432107       0.049408       2.037636                    0.999120      27.911382      76.790607       0.640596       0.395102      -1.097729      -0.062521      -0.050169       0.134708       0.156754      -0.006683       0.050066       0.040822      -0.015154      -0.148808      -0.089134       0.031851       0.057284             10.179406       8.096969       2.493793      -2.729835       9.254733       1.106285      13.186518           0.028119
          242              N       0.779355       6.224817      18.843166      -0.279128      29.933362 0.49973190E+03  0.11930517E+05                                 7.855982                            7.150921       0.373149       2.105358                    0.999751      28.848616      78.425919       0.668599       0.383723      -1.107531       0.250430       0.129371      -0.005425       0.281925      -0.147664       0.030557      -0.018539      -0.219541       0.482841      -0.265318       0.090657       0.174661              7.769431       7.723065       0.979757       1.288727       6.733709      -1.516664       8.851520           0.000165
          243              N       1.862616       9.360993      23.249922      -0.234416      35.726031 0.53255542E+03  0.12963775E+05                                 9.093256                            7.503778      -0.046126       2.005080                    0.999025      28.212742      78.347402       0.634619       0.396485      -1.094627       0.077184      -0.118092       0.039522       0.146510       0.060462      -0.004459       0.029435       0.043240       0.027492      -0.077137       0.013874       0.063262             10.177569      12.491928      -1.187197       0.749688      12.191819      -1.694700       5.848959           0.034260
          244              N       0.972133       5.447682      28.340231      -0.222382      36.110905 0.54268428E+03  0.13270614E+05                                 9.206518                            7.599185      -0.131683       1.972959                    0.999170      28.330711      78.813673       0.627689       0.399041      -1.093042      -0.115465      -0.004334      -0.094436       0.149228      -0.004897      -0.069245       0.013493      -0.060167      -0.020083      -0.086903       0.026854       0.060049             10.419243      12.448698      -1.645980       2.636437       7.267676       1.915301      11.541356           0.029622
          245              O       1.053965       4.984497      31.306155      -0.575905      39.911535 0.59539879E+03  0.14709277E+05                                 9.338974                            7.602230       0.110787       2.070603                    0.997040      28.516266      76.432978       0.681110       0.364003      -1.133028      -0.014507      -0.028251      -0.026507       0.041366       0.023581       0.003138      -0.043341      -0.002573      -0.159838      -0.073638       0.014278       0.059360             10.553066      12.671595       5.225955      -2.828640       9.458911      -2.255495       9.528692           0.047753
          246              O      -0.004052       3.255565      30.353324      -0.564712      30.447195 0.49144208E+03  0.11522319E+05                                 7.604414                            6.801417       0.876707       2.330085                    0.998090      27.313053      70.315851       0.740084       0.352986      -1.146725       0.012357       0.025885       0.010826       0.030658      -0.063551       0.053956       0.044116       0.017487      -0.013337      -0.107906       0.037995       0.069911              8.018424       6.944853       0.845654       0.460279       6.407708       2.451187      10.702713           0.007475
          247              O       1.994503       7.696288      29.863567      -0.538364      30.807040 0.49983604E+03  0.11804043E+05                                 7.751635                            6.890839       0.284033       2.133244                    0.998039      27.557137      71.898701       0.728040       0.356244      -1.140683       0.016677      -0.017871      -0.010127       0.026459       0.040080      -0.015766      -0.024943       0.056337       0.085546      -0.065763       0.007645       0.058117              8.355522       7.829099       1.334737      -1.983252       9.100915      -1.893572       8.136552           0.038687
          248              O       3.600453       6.845420      28.639351      -0.556652      37.265296 0.59788945E+03  0.14763012E+05                                 8.913513                            7.621081       0.292161       2.135862                    0.996970      28.136324      75.008642       0.680939       0.364287      -1.134589      -0.024246       0.011022       0.013514       0.029866      -0.032033       0.029656       0.017921      -0.040218      -0.045785      -0.058154       0.012661       0.045492             10.102276       7.934337      -2.234045      -1.088528      14.651459      -0.729078       7.721033           0.037963
          249              O       5.784896       0.542778      13.752155      -0.576021      39.919039 0.59553166E+03  0.14713353E+05                                 9.339920                            7.602924       0.111361       2.070701                    0.997048      28.519952      76.444451       0.681101       0.363989      -1.133041       0.014501       0.028261      -0.026437       0.041326       0.023568      -0.003177       0.043329      -0.002536      -0.159843      -0.073641       0.014315       0.059326             10.554198      12.673016       5.226548       2.829116       9.459765       2.255814       9.529811           0.047795
          250              O       6.842913       2.271710      12.799324      -0.564698      30.447261 0.49144394E+03  0.11522374E+05                                 7.604420                            6.801422       0.876674       2.330076                    0.998090      27.313111      70.316038       0.740085       0.352985      -1.146726      -0.012343      -0.025864       0.010842       0.030640      -0.063555      -0.053963      -0.044116       0.017449      -0.013323      -0.107913       0.038005       0.069908              8.018427       6.944865       0.845661      -0.460288       6.407708      -2.451183      10.702708           0.007482
          251              O       1.707482       8.885537      12.309567      -0.538289      30.805131 0.49979787E+03  0.11802883E+05                                 7.751212                            6.890492       0.284295       2.133330                    0.998041      27.556722      71.896167       0.728073       0.356236      -1.140693      -0.016669       0.017826      -0.010122       0.026421       0.040055       0.015759       0.024923       0.056348       0.085613      -0.065753       0.007660       0.058092              8.355032       7.828706       1.334635       1.983139       9.100273       1.893392       8.136116           0.038751
          252              O       0.101531       9.736405      11.085351      -0.556613      37.264659 0.59787830E+03  0.14762639E+05                                 8.913345                            7.620962       0.292463       2.135950                    0.996973      28.136322      75.007916       0.680952       0.364282      -1.134595       0.024236      -0.011024       0.013453       0.029831      -0.032025      -0.029664      -0.017952      -0.040166      -0.045760      -0.058162       0.012694       0.045468             10.102052       7.934203      -2.233978       1.088508      14.651044       0.729057       7.720910           0.037896
          253              O       4.216458       6.070053       3.801845      -0.576004      39.916530 0.59548646E+03  0.14711967E+05                                 9.339608                            7.602686       0.111209       2.070680                    0.997046      28.518667      76.440484       0.681105       0.363993      -1.133037       0.014505       0.028266       0.026460       0.041346       0.023566       0.003187      -0.043352      -0.002566      -0.159755      -0.073637       0.014310       0.059326             10.553837      12.672568       5.226383      -2.828972       9.459522      -2.255710       9.529422           0.047656
          254              O       5.274475       7.798985       4.754676      -0.564732      30.448522 0.49146972E+03  0.11523135E+05                                 7.604641                            6.801611       0.876642       2.330055                    0.998090      27.313659      70.318043       0.740072       0.352987      -1.146724      -0.012359      -0.025871      -0.010859       0.030659      -0.063553       0.053958       0.044109       0.017459      -0.013353      -0.107903       0.037991       0.069912              8.018668       6.945101       0.845696       0.460283       6.407875       2.451252      10.703029           0.007346
          255              O       3.275920       3.358262       5.244433      -0.538375      30.807486 0.49984538E+03  0.11804308E+05                                 7.751662                            6.890865       0.284349       2.133328                    0.998042      27.557613      71.899851       0.728045       0.356240      -1.140687      -0.016675       0.017888       0.010109       0.026462       0.040086      -0.015750      -0.024939       0.056389       0.085614      -0.065795       0.007681       0.058114              8.355547       7.829113       1.334723      -1.983251       9.100966      -1.893558       8.136562           0.038517
          256              O       1.669970       4.209130       6.468649      -0.556674      37.266135 0.59790617E+03  0.14763506E+05                                 8.913566                            7.621125       0.292480       2.135943                    0.996973      28.136979      75.010227       0.680947       0.364281      -1.134595       0.024240      -0.011034      -0.013500       0.029860      -0.032037       0.029667       0.017933      -0.040182      -0.045755      -0.058164       0.012683       0.045481             10.102338       7.934391      -2.234058      -1.088543      14.651541      -0.729081       7.721081           0.037836
          257              O      -0.514473      10.511772      21.355845      -0.575976      39.915524 0.59547066E+03  0.14711512E+05                                 9.339616                            7.602718       0.110748       2.070566                    0.997040      28.517835      76.438631       0.681084       0.364006      -1.133024      -0.014539      -0.028246       0.026469       0.041350       0.023565      -0.003142       0.043331      -0.002541      -0.159837      -0.073632       0.014296       0.059336             10.553825      12.672543       5.226349       2.828919       9.459482       2.255697       9.529450           0.048024
          258              O      -1.572490       8.782840      22.308676      -0.564721      30.447044 0.49144098E+03  0.11522293E+05                                 7.604415                            6.801433       0.876625       2.330064                    0.998090      27.312929      70.315643       0.740079       0.352989      -1.146723       0.012337       0.025871      -0.010821       0.030637      -0.063554      -0.053958      -0.044110       0.017450      -0.013309      -0.107905       0.038000       0.069905              8.018408       6.944843       0.845665      -0.460286       6.407719      -2.451167      10.702664           0.007661
          259              O       3.562941       2.169013      22.798433      -0.538358      30.807229 0.49984138E+03  0.11804191E+05                                 7.751633                            6.890851       0.284023       2.133234                    0.998039      27.557469      71.899430       0.728043       0.356242      -1.140686       0.016656      -0.017838       0.010133       0.026425       0.040073       0.015768       0.024919       0.056325       0.085592      -0.065754       0.007650       0.058104              8.355504       7.829119       1.334723       1.983229       9.100864       1.893516       8.136528           0.038970
          260              O       5.168892       1.318145      24.022649      -0.556656      37.266132 0.59790811E+03  0.14763607E+05                                 8.913730                            7.621279       0.291976       2.135807                    0.996968      28.136482      75.009732       0.680919       0.364294      -1.134582      -0.024230       0.011039      -0.013457       0.029834      -0.032031      -0.029655      -0.017924      -0.040182      -0.045732      -0.058146       0.012673       0.045472             10.102508       7.934580      -2.234070       1.088579      14.651690       0.729100       7.721255           0.038070

******************************************************
Auxiliary information for the entire system
The total spin magnetic moment of the unit cell is   12.019195
The total net atomic charge of the unit cell is   -0.000003
Accuracy of reproducing the electrostatic potential in the unit cell:
  The inner radius (bohr) =    5.0000
  The outer radius (bohr) =   12.0000
  Valid grid points have density less than (e/(bohr^3)) =    0.0001
  The number of valid grid points were=        11413
  The rms potential error without charges in kcal/mol is=      6.93674
  The rms potential error with partial charges in kcal/mol is=      1.86481
  The RRMSE value at monopole order=      0.26883
  The rms potential error with partial charges and cloud penetration in kcal/mol is=      1.86681
  The RRMSE value at monopole order with cloud penetration is=      0.26912
  The rms potential error with partial charges and atomic dipoles in kcal/mol is=      0.65914
  The RRMSE value at dipole order=      0.09502
  The rms potential error with partial charges, atomic dipoles and cloud penetration in kcal/mol is=      0.66182
  The RRMSE value at dipole order with cloud penetration=      0.09541

******************************************************
The electron densities and ab initio electrostatic potential were computed in VASP using the PBE functional and
projector augmented wave method. See the main text of the journal article for a description of computational details.
The atomic charges, dipoles, and quadrupoles were computed with the DDEC6 method as described in
(a) T. A. Manz and N. Gabaldon Limas, RSC Adv. 6 (2016) 47771-47801 DOI: 10.1039/c6ra04656h
(b) N. Gabaldon Limas and T. A. Manz, RSC Adv. 8 (2018) 2678-2707 DOI: 10.1039/c7ra11829e.
For each atom in the material, the electron cloud parameters were fit to the spherically averaged atom-in-material
electron density using radial positions for which this density was between 10^-4 and 10^-2 electrons per cubic bohr.
The polarizabilities, dispersion coefficients, and quantum Drude oscillator (QDO) parameters were fit using the MCLF method.
The magnetic structure of the system was optimized in VASP from the default ferromagnetic initial guess using spin polarization.
The atomic spin moments (ASMs) were computed on this optimized magnetic structure using the DDEC6 partition as inputs
to the method of T. A. Manz and D. S. Sholl, J. Chem. Theory Comput. 7 (2011) 4146-4164 DOI: 10.1021/ct200539n.
The RMSE and RRMSE were computed using a uniform grid with Ewald summation.
