# Supplementary material for: A collection of forcefield precursors for metal–organic frameworks
Source: RSC Adv. 2019 Nov 13;9(63):36492–507. doi: 10.1039/c9ra07327b (PMC9075174; doi:10.1039/c9ra07327b)
Supplement: RA-009-C9RA07327B-s4020 [file RA-009-C9RA07327B-s4020.xyz]

  260
jmolscript: load "" {1 1 1} spacegroup "x,y,z" unitcell [{      8.372200     0.000000     0.000000 }, {     -3.087635    11.066121     0.000000 }, {      0.000000     0.000000    34.923000 }]
Ni     2.421122     5.633762    29.733442     0.653553
Ni     1.319625    10.965419    12.271942     0.653532
Ni     2.863443     5.432359     5.189558     0.653470
Ni     3.964940     0.100702    22.651058     0.653634
H      4.841780     8.680265    27.271371     0.114702
H     -1.275812     9.700562    27.016433     0.125612
H      0.405836     9.920777    25.483313     0.090777
H      1.270370     1.091120    23.213318     0.101680
H      7.913343     0.990418    24.708022     0.130605
H      7.058968     1.504992    26.946587     0.118062
H      1.622423    10.166445    29.136259     0.126078
H      6.415369     3.046503    28.556537     0.133048
H      5.133702     4.810443    29.213089     0.092018
H      1.931611     2.595005    29.230551     0.101699
H      3.128785     0.755816    28.612414     0.124862
H      6.369845     2.756571    31.661192     0.113030
H      6.320977     2.913710     0.733383     0.116807
H      0.855252     4.778351    33.609895     0.114786
H      1.051694     6.006690     0.534322     0.120236
H      2.122569     6.534544     2.465564     0.089441
H      0.639495     3.448203     4.253621     0.086049
H     -0.482379     2.824074     2.381749     0.130594
H      5.048934     1.042429    31.895176     0.121725
H      2.983668     0.027665    31.884699     0.081379
H      2.133959     1.491713     0.401614     0.080395
H      4.149942     2.575086     0.523845     0.121126
H     -1.101032     7.918916     9.809871     0.114700
H      5.016559     6.898620     9.554933     0.125613
H      3.334911     6.678404     8.021813     0.090779
H      5.558012     4.441941     5.751818     0.101680
H     -1.084960     4.542643     7.246522     0.130605
H     -0.230585     4.028068     9.485087     0.118062
H      2.118324     6.432736    11.674759     0.126078
H      0.413013     2.486557    11.095037     0.133047
H      1.694681     0.722618    11.751589     0.092018
H      4.896771     2.938055    11.769051     0.101698
H      3.699597     4.777244    11.150914     0.124862
H      0.458537     2.776490    14.199692     0.113031
H      0.507405     2.619351    18.194883     0.116807
H      5.973130     0.754709    16.148395     0.114785
H      2.689053    10.592491    17.995822     0.120236
H      1.618178    10.064637    19.927064     0.089441
H      6.188888     2.084857    21.715121     0.086050
H      7.310762     2.708986    19.843249     0.130594
H      1.779449     4.490632    14.433676     0.121725
H      3.844715     5.505395    14.423199     0.081380
H      4.694424     4.041347    17.863114     0.080395
H      2.678441     2.957974    17.985345     0.121125
H      0.442785     2.385856     7.651629     0.114701
H      6.560377     1.365559     7.906567     0.125612
H      4.878729     1.145344     9.439687     0.090777
H      4.014195     9.975001    11.709682     0.101679
H     -2.628778    10.075703    10.214977     0.130605
H     -1.774403     9.561129     7.976413     0.118062
H      3.662142     0.899676     5.786741     0.126077
H     -1.130804     8.019618     6.366463     0.133048
H      0.150863     6.255678     5.709910     0.092018
H      3.352954     8.471116     5.692449     0.101699
H      2.155780    10.310305     6.310586     0.124862
H     -1.085280     8.309550     3.261808     0.113030
H     -1.036412     8.152411    34.189617     0.116807
H      4.429313     6.287770     1.313105     0.114785
H      4.232871     5.059431    34.388678     0.120235
H      3.161996     4.531577    32.457436     0.089441
H      4.645070     7.617918    30.669379     0.086049
H      5.766944     8.242047    32.541251     0.130594
H      0.235631    10.023692     3.027824     0.121725
H      5.388532    -0.027665     3.038301     0.081380
H      3.150606     9.574408    34.521385     0.080395
H      1.134623     8.491035    34.399155     0.121126
H      6.385597     3.147205    25.113129     0.114700
H      0.268006     4.167501    25.368067     0.125613
H      1.949654     4.387717    26.901187     0.090778
H     -0.273447     6.624180    29.171182     0.101680
H      6.369525     6.523478    27.676478     0.130605
H      5.515150     7.038053    25.437913     0.118062
H      3.166241     4.633385    23.248241     0.126078
H      4.871552     8.579564    23.827963     0.133048
H      3.589884    10.343503    23.171410     0.092018
H      0.387794     8.128066    23.153949     0.101698
H      1.584968     6.288877    23.772086     0.124862
H      4.826028     8.289631    20.723308     0.113031
H      4.777160     8.446770    16.728117     0.116807
H     -0.688565    10.311412    18.774605     0.114786
H      2.595512     0.473630    16.927178     0.120236
H      3.666387     1.001484    14.995936     0.089441
H     -0.904323     8.981264    13.207879     0.086049
H     -2.026197     8.357135    15.079751     0.130594
H      3.505116     6.575489    20.489324     0.121725
H      1.439850     5.560726    20.499801     0.081380
H      0.590141     7.024774    17.059885     0.080395
H      2.606124     8.108147    16.937655     0.121125
C      2.894063     7.871332    28.848843     0.537738
C      3.185164     9.222505    28.282392     0.005676
C      4.292711     9.402883    27.472178    -0.174724
C      4.591460    10.666634    26.951476     0.079308
C     -2.634984    10.827093    26.035446     0.123508
C     -1.414934    10.205177    26.248825    -0.201900
C     -0.408281    10.339077    25.314984     0.089681
C      1.379263     0.589824    23.990006     0.098277
C      0.328041     0.525641    24.878796    -0.196961
C      6.863915     0.661754    27.287086    -0.173316
C      5.759004     0.507935    28.115809     0.086196
C      2.371082    10.294812    28.600889    -0.169800
C      4.929341     1.672091    28.504153     0.116123
C      5.503494     2.926989    28.693435    -0.180360
C      4.722949     3.987123    29.080731     0.084822
C      2.847328     2.685748    29.096447     0.085474
C      3.560647     1.572496    28.721374    -0.197517
C      0.236310     4.059053    31.118139     0.570218
C     -0.450839     3.791253    32.432292     0.008630
C      6.746908     3.046503    32.461627    -0.161713
C      6.124813     2.725586    33.666820     0.077123
C      6.714714     3.143885    34.846169    -0.190556
C     -0.483081     3.900808    34.850360     0.069188
C      0.094636     4.242751    33.624912    -0.166440
C      0.172212     4.315787     1.190176     0.130083
C      0.957731     5.452278     1.275737    -0.197216
C      1.600406     5.765449     2.448452     0.094215
C      0.736333     3.968311     3.489855     0.082451
C      0.056576     3.580997     2.360096    -0.191766
C      4.835044     1.983049    33.662280     0.115723
C      4.466015     1.175222    32.608304    -0.201676
C      3.214502     0.556626    32.613891     0.068518
C      2.721931     1.409824    34.606947     0.089269
C      3.942674     2.072684    34.691810    -0.203819
C      0.846685     8.727850    11.387343     0.537742
C      0.555583     7.376676    10.820892     0.005683
C     -0.551963     7.196298    10.010678    -0.174703
C     -0.850713     5.932547     9.489976     0.079311
C      6.375731     5.772089     8.573946     0.123512
C      5.155681     6.394005     8.787325    -0.201902
C      4.149028     6.260105     7.853484     0.089678
C      5.449120     4.943236     6.528506     0.098277
C      6.500341     5.007420     7.417296    -0.196966
C     -0.035532     4.871306     9.825586    -0.173322
C      1.069378     5.025126    10.654309     0.086187
C      1.369665     6.304369    11.139389    -0.169809
C      1.899041     3.860970    11.042653     0.116117
C      1.324888     2.606071    11.231935    -0.180359
C      2.105434     1.545937    11.619231     0.084825
C      3.981054     2.847313    11.634947     0.085475
C      3.267735     3.960565    11.259874    -0.197518
C      6.592072     1.474007    13.656639     0.570217
C      7.279222     1.741807    14.970792     0.008629
C      0.081474     2.486557    15.000127    -0.161721
C      0.703570     2.807475    16.205320     0.077120
C      0.113669     2.389176    17.384669    -0.190552
C      7.311464     1.632253    17.388860     0.069191
C      6.733747     1.290310    16.163412    -0.166437
C      6.656170     1.217273    18.651676     0.130084
C      5.870652     0.080783    18.737237    -0.197217
C      2.140341    10.833732    19.909952     0.094217
C      6.092050     1.564750    20.951355     0.082456
C      6.771807     1.952064    19.821596    -0.191768
C      1.993339     3.550012    16.200780     0.115723
C      2.362368     4.357838    15.146804    -0.201678
C      3.613880     4.976435    15.152391     0.068519
C      4.106452     4.123237    17.145447     0.089271
C      2.885709     3.460376    17.230310    -0.203819
C      2.390502     3.194789     6.074157     0.537737
C      2.099401     1.843616     6.640608     0.005673
C      0.991854     1.663238     7.450822    -0.174723
C      0.693105     0.399487     7.971524     0.079309
C      7.919549     0.239028     8.887554     0.123508
C      6.699499     0.860944     8.674175    -0.201902
C      5.692846     0.727044     9.608016     0.089681
C      3.905302    10.476297    10.932994     0.098276
C      4.956524    10.540480    10.044204    -0.196963
C     -1.579350    10.404367     7.635914    -0.173313
C     -0.474439    10.558186     6.807191     0.086197
C      2.913483     0.771309     6.322111    -0.169803
C      0.355224     9.394030     6.418847     0.116128
C     -0.218929     8.139132     6.229565    -0.180359
C      0.561616     7.078998     5.842269     0.084822
C      2.437237     8.380373     5.826553     0.085474
C      1.723918     9.493625     6.201626    -0.197517
C      5.048255     7.007068     3.804861     0.570216
C      5.735404     7.274868     2.490708     0.008629
C     -1.462343     8.019618     2.461373    -0.161714
C     -0.840248     8.340535     1.256180     0.077123
C     -1.430149     7.922236     0.076831    -0.190555
C      5.767646     7.165313     0.072640     0.069188
C      5.189929     6.823370     1.298088    -0.166441
C      5.112353     6.750334    33.732824     0.130081
C      4.326834     5.613843    33.647263    -0.197216
C      3.684159     5.300672    32.474548     0.094217
C      4.548232     7.097810    31.433145     0.082451
C      5.227989     7.485124    32.562904    -0.191766
C      0.449521     9.083072     1.260720     0.115723
C      0.818550     9.890899     2.314696    -0.201676
C      2.070063    10.509495     2.309109     0.068518
C      2.562634     9.656297     0.316053     0.089268
C      1.341891     8.993437     0.231190    -0.203820
C      4.437880     2.338271    23.535657     0.537745
C      4.728982     3.689445    24.102108     0.005683
C      5.836528     3.869823    24.912322    -0.174707
C      6.135278     5.133574    25.433024     0.079310
C     -1.091166     5.294032    26.349054     0.123509
C      0.128884     4.672116    26.135675    -0.201902
C      1.135537     4.806016    27.069516     0.089677
C     -0.164555     6.122885    28.394494     0.098279
C     -1.215776     6.058701    27.505704    -0.196964
C      5.320097     6.194815    25.097414    -0.173322
C      4.215187     6.040995    24.268691     0.086187
C      3.914900     4.761752    23.783611    -0.169806
C      3.385524     7.205151    23.880347     0.116116
C      3.959677     8.460050    23.691065    -0.180359
C      3.179131     9.520184    23.303769     0.084825
C      1.303511     8.218808    23.288053     0.085476
C      2.016830     7.105556    23.663126    -0.197517
C     -1.307507     9.592114    21.266361     0.570220
C     -1.994657     9.324314    19.952208     0.008626
C      5.203091     8.579564    19.922873    -0.161724
C      4.580995     8.258646    18.717680     0.077121
C      5.170896     8.676945    17.538331    -0.190549
C     -2.026899     9.433868    17.534140     0.069192
C     -1.449182     9.775811    18.759588    -0.166438
C     -1.371605     9.848848    16.271324     0.130083
C     -0.586087    10.985338    16.185763    -0.197220
C      3.144224     0.232389    15.013048     0.094216
C     -0.807485     9.501371    13.971645     0.082457
C     -1.487242     9.114057    15.101404    -0.191767
C      3.291226     7.516109    18.722220     0.115723
C      2.922197     6.708283    19.776196    -0.201680
C      1.670685     6.089686    19.770609     0.068516
C      1.178113     6.942884    17.777553     0.089273
C      2.398856     7.605745    17.692690    -0.203815
N      2.551063    -0.033198    24.184178    -0.188587
N      3.397214     3.898594    29.279443    -0.214994
N      1.526584     5.042831     3.562495    -0.201975
N      2.343010     0.679460    33.591386    -0.276898
N      4.277320     5.566259     6.722678    -0.188564
N      3.431169     1.634466    11.817943    -0.214986
N      5.301799     0.490229    21.023995    -0.202008
N      4.485373     4.853601    16.129886    -0.276900
N      5.821137     0.033198    10.738822    -0.188564
N      1.887351     7.167527     5.643557    -0.214984
N      3.757981     6.023290    31.360505    -0.201986
N      2.941555    10.386661     1.331614    -0.276898
N      1.007245     5.499862    28.200322    -0.188576
N      1.853396     9.431655    23.105057    -0.215007
N     -0.017234    10.575892    13.899005    -0.201987
N      0.799192     6.212520    18.793114    -0.276900
O      3.583090     6.878148    28.467134    -0.543682
O      1.981487     7.736325    29.706901    -0.523035
O     -0.024735     3.314303    30.160900    -0.575810
O      1.069378     5.025126    31.120933    -0.567733
O      0.157657     9.721034    11.005634    -0.543676
O      1.759260     8.862856    12.245401    -0.523041
O      6.853118     2.218757    12.699400    -0.575804
O      5.759004     0.507935    13.659433    -0.567737
O      1.701475     4.187973     6.455866    -0.543670
O      3.303078     3.329796     5.216099    -0.523024
O      5.309300     7.751818     4.762100    -0.575807
O      4.215187     6.040995     3.802067    -0.567717
O      5.126908     1.345087    23.917366    -0.543693
O      3.525305     2.203265    22.677599    -0.523054
O     -1.568553     8.847364    22.223600    -0.575809
O     -0.474439    10.558186    21.263567    -0.567756

The following XYZ coordinates are in angstroms. Other properties are in atomic units.
The sperically averaged electron density of each atom fit to a function of the form exp(a - br)
eigen_1, eigen_2 and eigen_3 are the three eigenvalues of traceless quadrupole moment tensor
  atom number  atomic symbol              X              Y              Z     net charge C6 coefficient C8 coefficient C10 coefficient fluctuating dipole atomic polarizability isotropic forcefield polarizability              a              b squared Pearson coefficient          <r^3>          <r^4>         wp_QDO          m_QDO          q_QDO       dipole_x       dipole_y       dipole_z         dipole            Qxy            Qxz            Qyz     Q(x^2-y^2)  Q(3z^2 - R^2)        eigen_1        eigen_2        eigen_3 static polarizability      alpha(xx)      alpha(xy)      alpha(xz)      alpha(yy)      alpha(yz)      alpha(zz) atomic spin moment
            1             Ni       2.421122       5.633762      29.733442       0.653553     104.121268 0.20034707E+04  0.64168741E+05                                17.782457                           14.384587       0.924240       2.141719                    0.992676      48.526779     128.389334       0.493767       0.387296      -1.165448      -0.039859       0.083401       0.039707       0.100603       0.001834      -0.101906      -0.025814      -0.022096      -0.039781      -0.113180       0.015344       0.097835             21.661326      20.533646       0.632195       4.654336      22.224885      -3.821610      22.225448           1.771123
            2             Ni       1.319625      10.965419      12.271942       0.653532     104.121732 0.20034819E+04  0.64169253E+05                                17.782566                           14.384672       0.924222       2.141709                    0.992676      48.527184     128.390961       0.493763       0.387298      -1.165445       0.039858      -0.083399       0.039705       0.100601       0.001835       0.101907       0.025814      -0.022093      -0.039795      -0.113182       0.015345       0.097837             21.661462      20.533765       0.632195      -4.654358      22.225040       3.821644      22.225579           1.771117
            3             Ni       2.863443       5.432359       5.189558       0.653470     104.121873 0.20034887E+04  0.64169762E+05                                17.782845                           14.384903       0.924065       2.141654                    0.992677      48.527813     128.394476       0.493747       0.387310      -1.165432       0.039860      -0.083397      -0.039706       0.100600       0.001833      -0.101909      -0.025810      -0.022101      -0.039776      -0.113183       0.015347       0.097836             21.661788      20.534085       0.632205       4.654458      22.225351      -3.821694      22.225930           1.771071
            4             Ni       3.964940       0.100702      22.651058       0.653634     104.120796 0.20034557E+04  0.64167827E+05                                17.782069                           14.384270       0.924421       2.141786                    0.992675      48.525715     128.384029       0.493789       0.387282      -1.165464      -0.039857       0.083401      -0.039706       0.100603       0.001834       0.101907       0.025816      -0.022092      -0.039782      -0.113181       0.015343       0.097838             21.660863      20.533206       0.632166      -4.654230      22.224406       3.821515      22.224978           1.771164
            5              H       4.841780       8.680265      27.271371       0.114702       1.028019 0.74643470E+01  0.72814660E+02                                 1.737153                            1.636595      -1.324411       2.250088                    0.993686       3.784499      10.946363       0.466613       1.345618      -0.692451       0.018149      -0.028479      -0.006889       0.034466      -0.007162      -0.005134       0.001702       0.001184      -0.011234      -0.007490      -0.003280       0.010769              1.796345       1.761743      -0.371868      -0.215450       2.112913       0.089630       1.514380           0.000367
            6              H      -1.275812       9.700562      27.016433       0.125612       1.027444 0.75186191E+01  0.72450860E+02                                 1.664102                            1.592209      -0.890419       2.462828                    0.999120       3.337870       9.164698       0.502698       1.264425      -0.713270       0.005416      -0.017690       0.029952       0.035206      -0.006763      -0.001452      -0.011401       0.013112       0.022544      -0.018045       0.004667       0.013377              1.683913       1.524372      -0.048403       0.075023       1.626320      -0.357666       1.901047           0.000373
            7              H       0.405836       9.920777      25.483313       0.090777       1.073387 0.77788211E+01  0.76184257E+02                                 1.760311                            1.651786      -0.973408       2.413041                    0.997638       3.607487      10.240612       0.475477       1.315301      -0.700840       0.040710      -0.019910       0.010160       0.046443      -0.008252       0.001667      -0.012558       0.018683      -0.007650      -0.019193       0.002930       0.016263              1.823430       2.352651      -0.442023       0.056937       1.594236      -0.036404       1.523402           0.000404
            8              H       1.270370       1.091120      23.213318       0.101680       1.124479 0.83445369E+01  0.82474971E+02                                 1.764939                            1.673578      -0.999406       2.406671                    0.997985       3.460485       9.600810       0.492340       1.258696      -0.714576      -0.007273       0.025727      -0.042086       0.049859      -0.010781       0.002345      -0.014236       0.004553       0.013395      -0.018240      -0.000627       0.018867              1.795392       1.552868      -0.008829      -0.022613       1.678764      -0.381854       2.154544           0.000344
            9              H       7.913343       0.990418      24.708022       0.130605       0.958337 0.67570047E+01  0.64267038E+02                                 1.663992                            1.564201      -1.131911       2.351805                    0.996316       3.542993      10.104987       0.474253       1.357883      -0.691174      -0.029329       0.015103      -0.008191       0.033991      -0.006690      -0.002968      -0.009406       0.004366       0.010759      -0.013966       0.003795       0.010171              1.717556       2.074076      -0.399267       0.056706       1.606250      -0.034678       1.472343           0.000378
           10              H       7.058968       1.504992      26.946587       0.118062       0.957188 0.69534751E+01  0.66907734E+02                                 1.691291                            1.608396      -1.186108       2.321825                    0.994853       3.684958      10.725495       0.456264       1.395133      -0.683472       0.006048       0.030194      -0.011092       0.032731       0.000169      -0.004840      -0.003738      -0.009544      -0.013185      -0.008911       0.000567       0.008344              1.732945       1.475593       0.008669      -0.153246       2.152970      -0.183143       1.570271          -0.000001
           11              H       1.622423      10.166445      29.136259       0.126078       1.068839 0.80090380E+01  0.78646481E+02                                 1.720069                            1.649867      -1.179448       2.325443                    0.996511       3.519616       9.853594       0.489394       1.274526      -0.709671      -0.026865      -0.006268       0.022344       0.035500      -0.000888      -0.010337       0.002371       0.011688      -0.005049      -0.009191      -0.004689       0.013879              1.735176       1.855419      -0.042838      -0.349255       1.681833      -0.057433       1.668276           0.000320
           12              H       6.415369       3.046503      28.556537       0.133048       0.927692 0.67242646E+01  0.64521849E+02                                 1.686414                            1.605942      -1.361849       2.246323                    0.993482       3.763651      11.140771       0.443811       1.438289      -0.674506       0.036146       0.002897      -0.001379       0.036288       0.000231      -0.006770       0.004282       0.007116      -0.038293      -0.015585       0.003680       0.011905              1.719434       2.183914       0.074614      -0.102492       1.511185       0.052074       1.463204           0.000326
           13              H       5.133702       4.810443      29.213089       0.092018       1.044513 0.76839919E+01  0.75677221E+02                                 1.777067                            1.678279      -1.234182       2.288001                    0.994446       3.830614      11.217088       0.452434       1.374589      -0.687185       0.023174       0.038110       0.006562       0.045083       0.008094       0.005081       0.003331      -0.004272      -0.039791      -0.014680      -0.001452       0.016132              1.821164       1.672201       0.273403       0.002269       2.291314       0.144768       1.499977           0.000298
           14              H       1.931611       2.595005      29.230551       0.101699       1.115618 0.80148395E+01  0.79178033E+02                                 1.806977                            1.674471      -1.194810       2.305510                    0.995846       3.709729      10.617415       0.472612       1.311873      -0.700469      -0.042330      -0.010413       0.008128       0.044344       0.011702       0.001437       0.004683      -0.006155      -0.034250      -0.012587      -0.005927       0.018514              1.876488       2.644018      -0.102475      -0.233225       1.500950       0.047004       1.484497           0.000249
           15              H       3.128785       0.755816      28.612414       0.124862       1.030100 0.75045067E+01  0.72314915E+02                                 1.666990                            1.589747      -0.998146       2.410668                    0.998117       3.372295       9.273456       0.503310       1.262889      -0.713151      -0.017222      -0.029538      -0.002099       0.034256       0.004177      -0.006776       0.002293       0.002623      -0.050409      -0.018837       0.005423       0.013414              1.686440       1.596425       0.229831       0.085277       2.065458       0.188061       1.397438           0.000333
           16              H       6.369845       2.756571      31.661192       0.113030       1.056478 0.80017948E+01  0.79555615E+02                                 1.780415                            1.705128      -1.373853       2.221830                    0.993768       3.867332      11.353042       0.452131       1.362567      -0.689163      -0.012268      -0.011384      -0.029261       0.033709       0.005775       0.006049       0.002641      -0.001198       0.004734      -0.007739      -0.001980       0.009719              1.796856       1.729553       0.237921       0.265409       1.508909       0.179334       2.152107          -0.000045
           17              H       6.320977       2.913710       0.733383       0.116807       1.055743 0.80914421E+01  0.80198277E+02                                 1.756049                            1.698947      -1.074536       2.371386                    0.996794       3.614218      10.392034       0.461958       1.337719      -0.696425      -0.014171      -0.009173       0.029733       0.034191       0.007538      -0.005773      -0.000705       0.010506       0.033587      -0.014956       0.000808       0.014148              1.751300       1.759890       0.212576      -0.136992       1.506895      -0.141605       1.987115           0.000004
           18              H       0.855252       4.778351      33.609895       0.114786       1.002331 0.74813225E+01  0.73155958E+02                                 1.724340                            1.653012      -1.282762       2.268803                    0.994783       3.769016      10.980376       0.457330       1.369635      -0.688130       0.028402       0.022102      -0.003259       0.036136       0.008087       0.001386       0.003311       0.002918      -0.011014      -0.007284      -0.003481       0.010765              1.741469       2.030657       0.397918      -0.034404       1.573370       0.056308       1.620380           0.000152
           19              H       1.051694       6.006690       0.534322       0.120236       0.949274 0.71415328E+01  0.69170812E+02                                 1.677167                            1.628339      -1.237127       2.297480                    0.994235       3.719041      10.857065       0.454198       1.392289      -0.683884       0.001442       0.019863      -0.028759       0.034982       0.008073       0.004434      -0.007423      -0.007284       0.028427      -0.016020       0.002715       0.013306              1.671369       1.406072       0.052287       0.009821       1.714985      -0.269185       1.893050           0.000253
           20              H       2.122569       6.534544       2.465564       0.089441       1.030771 0.76041009E+01  0.74652292E+02                                 1.757653                            1.666608      -1.191956       2.307670                    0.994619       3.814693      11.131891       0.455471       1.369779      -0.688180       0.027007       0.038414      -0.000348       0.046959       0.015951       0.000669      -0.001969      -0.015932      -0.001641      -0.017707      -0.000490       0.018197              1.785034       1.847978       0.456963       0.093636       2.010719       0.039794       1.496406           0.000348
           21              H       0.639495       3.448203       4.253621       0.086049       1.173048 0.83111523E+01  0.81833538E+02                                 1.786593                            1.643831      -1.023344       2.380273                    0.997444       3.546678       9.731960       0.510213       1.219226      -0.722308      -0.006976      -0.028483       0.034549       0.045317       0.013561      -0.001401      -0.008606      -0.010872       0.001156      -0.015756      -0.002290       0.018047              1.864264       1.422211       0.023381       0.081138       1.724955      -0.526551       2.445626           0.000235
           22              H      -0.482379       2.824074       2.381749       0.130594       1.011122 0.72921180E+01  0.69411233E+02                                 1.619077                            1.546208      -0.865449       2.478808                    0.999361       3.227997       8.676751       0.523380       1.229457      -0.721618      -0.020977      -0.029378       0.000302       0.036100       0.011727       0.001565      -0.007828      -0.006449       0.014439      -0.016354       0.002844       0.013510              1.627221       1.606591       0.402959       0.098366       1.825607       0.018619       1.449467           0.000305
           23              H       5.048934       1.042429      31.895176       0.121725       1.035606 0.77281059E+01  0.75362217E+02                                 1.703053                            1.638227      -0.955253       2.429726                    0.998312       3.459630       9.714581       0.482302       1.302286      -0.704465       0.024537      -0.005988      -0.025142       0.035638       0.003157      -0.007704       0.009932       0.012662       0.004132      -0.015904       0.003507       0.012398              1.701543       1.705007       0.040144      -0.377892       1.460982       0.104315       1.938639          -0.000018
           24              H       2.983668       0.027665      31.884699       0.081379       1.201094 0.86824224E+01  0.85871005E+02                                 1.780845                            1.659427      -0.782608       2.492330                    0.999440       3.407828       9.175870       0.520707       1.189342      -0.731520      -0.013447      -0.024875      -0.031248       0.042143       0.008846      -0.000499       0.013113       0.011556       0.007556      -0.018734       0.004329       0.014405              1.805553       1.502753       0.212693       0.193529       1.801051       0.462514       2.112856           0.000019
           25              H       2.133959       1.491713       0.401614       0.080395       1.187351 0.87550143E+01  0.87614686E+02                                 1.831484                            1.714956      -0.787696       2.489651                    0.999282       3.571844       9.985562       0.485854       1.259738      -0.714122      -0.029830      -0.000181       0.031534       0.043408       0.009550      -0.007025       0.006725       0.016043       0.014203      -0.018449       0.005813       0.012636              1.851003       2.032262      -0.069411      -0.588615       1.519217       0.049437       2.001530           0.000001
           26              H       4.149942       2.575086       0.523845       0.121126       0.976869 0.72609167E+01  0.69328049E+02                                 1.603720                            1.561905      -0.835573       2.483915                    0.999461       3.315089       9.046748       0.509143       1.259938      -0.714235       0.007724       0.017959       0.030764       0.036450       0.005894      -0.003962       0.011347       0.005477       0.026508      -0.016423       0.001658       0.014765              1.586034       1.477181       0.142557       0.081940       1.582810       0.273347       1.698111           0.000002
           27              H      -1.101032       7.918916       9.809871       0.114700       1.028034 0.74644726E+01  0.72816179E+02                                 1.737167                            1.636607      -1.324419       2.250082                    0.993685       3.784528      10.946463       0.466613       1.345615      -0.692451      -0.018148       0.028479      -0.006889       0.034465      -0.007162       0.005134      -0.001702       0.001184      -0.011235      -0.007490      -0.003279       0.010769              1.796361       1.761758      -0.371875       0.215453       2.112933      -0.089632       1.514391           0.000367
           28              H       5.016559       6.898620       9.554933       0.125613       1.027440 0.75185918E+01  0.72450533E+02                                 1.664099                            1.592206      -0.890418       2.462829                    0.999120       3.337864       9.164678       0.502699       1.264426      -0.713270      -0.005416       0.017691       0.029952       0.035206      -0.006763       0.001452       0.011401       0.013112       0.022544      -0.018044       0.004667       0.013378              1.683910       1.524369      -0.048403      -0.075023       1.626317       0.357665       1.901042           0.000373
           29              H       3.334911       6.678404       8.021813       0.090779       1.073377 0.77787248E+01  0.76183040E+02                                 1.760297                            1.651774      -0.973392       2.413050                    0.997639       3.607459      10.240498       0.475480       1.315297      -0.700841      -0.040710       0.019910       0.010160       0.046443      -0.008252      -0.001667       0.012558       0.018684      -0.007648      -0.019193       0.002930       0.016263              1.823415       2.352631      -0.442017      -0.056936       1.594224       0.036404       1.523390           0.000405
           30              H       5.558012       4.441941       5.751818       0.101680       1.124481 0.83445530E+01  0.82475188E+02                                 1.764944                            1.673581      -0.999409       2.406670                    0.997985       3.460486       9.600823       0.492339       1.258699      -0.714576       0.007273      -0.025726      -0.042086       0.049859      -0.010781      -0.002344       0.014236       0.004554       0.013395      -0.018240      -0.000626       0.018867              1.795397       1.552871      -0.008828       0.022615       1.678767       0.381856       2.154551           0.000344
           31              H      -1.084960       4.542643       7.246522       0.130605       0.958337 0.67570091E+01  0.64267100E+02                                 1.663993                            1.564203      -1.131918       2.351802                    0.996316       3.542994      10.104996       0.474252       1.357884      -0.691173       0.029329      -0.015102      -0.008191       0.033991      -0.006690       0.002968       0.009406       0.004365       0.010759      -0.013966       0.003795       0.010171              1.717557       2.074076      -0.399267      -0.056705       1.606251       0.034678       1.472344           0.000378
           32              H      -0.230585       4.028068       9.485087       0.118062       0.957186 0.69534595E+01  0.66907551E+02                                 1.691290                            1.608395      -1.186108       2.321826                    0.994853       3.684956      10.725489       0.456264       1.395134      -0.683471      -0.006048      -0.030194      -0.011092       0.032731       0.000169       0.004840       0.003738      -0.009544      -0.013185      -0.008912       0.000567       0.008344              1.732943       1.475592       0.008669       0.153246       2.152967       0.183143       1.570270          -0.000001
           33              H       2.118324       6.432736      11.674759       0.126078       1.068829 0.80089528E+01  0.78645443E+02                                 1.720061                            1.649860      -1.179438       2.325449                    0.996511       3.519600       9.853540       0.489394       1.274528      -0.709671       0.026865       0.006268       0.022344       0.035500      -0.000887       0.010337      -0.002371       0.011688      -0.005049      -0.009191      -0.004689       0.013879              1.735168       1.855409      -0.042837       0.349251       1.681826       0.057433       1.668269           0.000320
           34              H       0.413013       2.486557      11.095037       0.133047       0.927697 0.67243065E+01  0.64522361E+02                                 1.686420                            1.605947      -1.361858       2.246318                    0.993482       3.763666      11.140830       0.443810       1.438290      -0.674506      -0.036146      -0.002897      -0.001380       0.036288       0.000231       0.006770      -0.004283       0.007116      -0.038293      -0.015585       0.003680       0.011905              1.719440       2.183922       0.074614       0.102492       1.511190      -0.052075       1.463208           0.000326
           35              H       1.694681       0.722618      11.751589       0.092018       1.044518 0.76840380E+01  0.75677793E+02                                 1.777072                            1.678284      -1.234189       2.287997                    0.994446       3.830628      11.217140       0.452433       1.374588      -0.687185      -0.023174      -0.038110       0.006562       0.045083       0.008094      -0.005081      -0.003331      -0.004272      -0.039790      -0.014680      -0.001452       0.016132              1.821170       1.672206       0.273404      -0.002269       2.291322      -0.144769       1.499981           0.000298
           36              H       4.896771       2.938055      11.769051       0.101698       1.115627 0.80149188E+01  0.79179018E+02                                 1.806986                            1.674479      -1.194822       2.305504                    0.995846       3.709747      10.617482       0.472610       1.311873      -0.700469       0.042330       0.010413       0.008128       0.044343       0.011702      -0.001437      -0.004683      -0.006155      -0.034251      -0.012587      -0.005927       0.018514              1.876499       2.644034      -0.102477       0.233227       1.500957      -0.047005       1.484504           0.000250
           37              H       3.699597       4.777244      11.150914       0.124862       1.030097 0.75044837E+01  0.72314635E+02                                 1.666987                            1.589745      -0.998145       2.410669                    0.998117       3.372291       9.273440       0.503310       1.262889      -0.713152       0.017222       0.029538      -0.002099       0.034256       0.004177       0.006776      -0.002293       0.002623      -0.050410      -0.018837       0.005423       0.013414              1.686437       1.596423       0.229830      -0.085277       2.065453      -0.188061       1.397436           0.000333
           38              H       0.458537       2.776490      14.199692       0.113031       1.056470 0.80017268E+01  0.79554778E+02                                 1.780408                            1.705122      -1.373850       2.221833                    0.993768       3.867316      11.352987       0.452132       1.362569      -0.689163       0.012268       0.011384      -0.029261       0.033709       0.005775      -0.006049      -0.002641      -0.001199       0.004733      -0.007739      -0.001980       0.009719              1.796849       1.729546       0.237920      -0.265406       1.508904      -0.179333       2.152097          -0.000045
           39              H       0.507405       2.619351      18.194883       0.116807       1.055746 0.80914683E+01  0.80198585E+02                                 1.756050                            1.698948      -1.074537       2.371384                    0.996794       3.614223      10.392044       0.461958       1.337716      -0.696426       0.014171       0.009173       0.029733       0.034191       0.007538       0.005773       0.000705       0.010506       0.033587      -0.014956       0.000808       0.014148              1.751301       1.759891       0.212576       0.136992       1.506896       0.141606       1.987118           0.000003
           40              H       5.973130       0.754709      16.148395       0.114785       1.002332 0.74813334E+01  0.73156075E+02                                 1.724340                            1.653012      -1.282760       2.268804                    0.994783       3.769015      10.980366       0.457331       1.369634      -0.688130      -0.028402      -0.022102      -0.003259       0.036136       0.008087      -0.001386      -0.003311       0.002918      -0.011013      -0.007284      -0.003481       0.010765              1.741469       2.030658       0.397918       0.034404       1.573370      -0.056308       1.620380           0.000152
           41              H       2.689053      10.592491      17.995822       0.120236       0.949274 0.71415277E+01  0.69170747E+02                                 1.677166                            1.628338      -1.237128       2.297480                    0.994235       3.719038      10.857053       0.454198       1.392288      -0.683884      -0.001442      -0.019863      -0.028760       0.034982       0.008073      -0.004434       0.007423      -0.007284       0.028427      -0.016020       0.002715       0.013306              1.671368       1.406072       0.052287      -0.009820       1.714985       0.269185       1.893049           0.000253
           42              H       1.618178      10.064637      19.927064       0.089441       1.030771 0.76041044E+01  0.74652356E+02                                 1.757655                            1.666610      -1.191961       2.307667                    0.994619       3.814698      11.131918       0.455469       1.369782      -0.688180      -0.027008      -0.038414      -0.000348       0.046959       0.015951      -0.000669       0.001968      -0.015931      -0.001643      -0.017706      -0.000491       0.018197              1.785036       1.847980       0.456964      -0.093637       2.010721      -0.039794       1.496408           0.000348
           43              H       6.188888       2.084857      21.715121       0.086050       1.173047 0.83111387E+01  0.81833378E+02                                 1.786592                            1.643830      -1.023339       2.380276                    0.997444       3.546675       9.731953       0.510213       1.219227      -0.722308       0.006976       0.028483       0.034550       0.045317       0.013561       0.001401       0.008606      -0.010872       0.001157      -0.015756      -0.002290       0.018047              1.864263       1.422210       0.023381      -0.081138       1.724954       0.526550       2.445624           0.000235
           44              H       7.310762       2.708986      19.843249       0.130594       1.011118 0.72920783E+01  0.69410746E+02                                 1.619072                            1.546203      -0.865446       2.478810                    0.999361       3.227988       8.676714       0.523381       1.229455      -0.721618       0.020977       0.029378       0.000302       0.036100       0.011727      -0.001565       0.007828      -0.006450       0.014439      -0.016354       0.002844       0.013510              1.627216       1.606586       0.402958      -0.098366       1.825600      -0.018619       1.449462           0.000305
           45              H       1.779449       4.490632      14.433676       0.121725       1.035599 0.77280463E+01  0.75361485E+02                                 1.703046                            1.638221      -0.955245       2.429731                    0.998312       3.459617       9.714533       0.482303       1.302287      -0.704465      -0.024538       0.005988      -0.025142       0.035638       0.003157       0.007704      -0.009932       0.012662       0.004132      -0.015904       0.003506       0.012398              1.701536       1.705001       0.040144       0.377889       1.460977      -0.104315       1.938631          -0.000018
           46              H       3.844715       5.505395      14.423199       0.081380       1.201089 0.86823769E+01  0.85870424E+02                                 1.780839                            1.659422      -0.782604       2.492332                    0.999440       3.407818       9.175830       0.520709       1.189340      -0.731520       0.013447       0.024875      -0.031248       0.042143       0.008847       0.000499      -0.013113       0.011556       0.007556      -0.018734       0.004329       0.014406              1.805547       1.502748       0.212692      -0.193529       1.801044      -0.462512       2.112849           0.000019
           47              H       4.694424       4.041347      17.863114       0.080395       1.187354 0.87550400E+01  0.87614986E+02                                 1.831485                            1.714957      -0.787695       2.489651                    0.999282       3.571847       9.985565       0.485855       1.259735      -0.714122       0.029830       0.000181       0.031534       0.043408       0.009549       0.007025      -0.006725       0.016043       0.014203      -0.018449       0.005813       0.012636              1.851004       2.032263      -0.069412       0.588616       1.519217      -0.049438       2.001531           0.000001
           48              H       2.678441       2.957974      17.985345       0.121125       0.976872 0.72609402E+01  0.69328327E+02                                 1.603722                            1.561907      -0.835575       2.483913                    0.999461       3.315096       9.046769       0.509143       1.259937      -0.714235      -0.007724      -0.017959       0.030763       0.036450       0.005893       0.003962      -0.011347       0.005477       0.026508      -0.016423       0.001658       0.014765              1.586036       1.477183       0.142557      -0.081940       1.582812      -0.273348       1.698114           0.000002
           49              H       0.442785       2.385856       7.651629       0.114701       1.028020 0.74643535E+01  0.72814743E+02                                 1.737155                            1.636596      -1.324412       2.250088                    0.993686       3.784501      10.946372       0.466613       1.345619      -0.692450      -0.018149       0.028479       0.006889       0.034466      -0.007162      -0.005134       0.001702       0.001184      -0.011234      -0.007490      -0.003280       0.010769              1.796347       1.761744      -0.371869      -0.215450       2.112914       0.089630       1.514381           0.000367
           50              H       6.560377       1.365559       7.906567       0.125612       1.027443 0.75186158E+01  0.72450816E+02                                 1.664101                            1.592208      -0.890416       2.462829                    0.999120       3.337870       9.164695       0.502699       1.264425      -0.713270      -0.005416       0.017690      -0.029952       0.035206      -0.006763      -0.001452      -0.011401       0.013112       0.022544      -0.018045       0.004667       0.013377              1.683912       1.524371      -0.048403       0.075023       1.626319      -0.357666       1.901045           0.000373
           51              H       4.878729       1.145344       9.439687       0.090777       1.073389 0.77788311E+01  0.76184365E+02                                 1.760311                            1.651786      -0.973404       2.413043                    0.997639       3.607487      10.240607       0.475478       1.315299      -0.700841      -0.040710       0.019909      -0.010160       0.046442      -0.008252       0.001667      -0.012558       0.018683      -0.007649      -0.019193       0.002930       0.016263              1.823430       2.352651      -0.442023       0.056937       1.594237      -0.036404       1.523402           0.000405
           52              H       4.014195       9.975001      11.709682       0.101679       1.124481 0.83445596E+01  0.82475260E+02                                 1.764943                            1.673581      -0.999406       2.406671                    0.997985       3.460489       9.600828       0.492339       1.258697      -0.714576       0.007273      -0.025726       0.042086       0.049859      -0.010781       0.002345      -0.014236       0.004554       0.013395      -0.018240      -0.000627       0.018867              1.795396       1.552871      -0.008829      -0.022614       1.678767      -0.381855       2.154549           0.000344
           53              H      -2.628778      10.075703      10.214977       0.130605       0.958339 0.67570210E+01  0.64267244E+02                                 1.663995                            1.564204      -1.131920       2.351801                    0.996316       3.542999      10.105014       0.474252       1.357884      -0.691173       0.029329      -0.015103       0.008191       0.033991      -0.006690      -0.002968      -0.009406       0.004365       0.010759      -0.013966       0.003795       0.010171              1.717559       2.074079      -0.399268       0.056705       1.606253      -0.034678       1.472345           0.000378
           54              H      -1.774403       9.561129       7.976413       0.118062       0.957188 0.69534755E+01  0.66907741E+02                                 1.691292                            1.608397      -1.186109       2.321825                    0.994853       3.684958      10.725496       0.456264       1.395133      -0.683471      -0.006048      -0.030194       0.011092       0.032731       0.000169      -0.004840      -0.003738      -0.009544      -0.013185      -0.008911       0.000567       0.008344              1.732945       1.475593       0.008670      -0.153247       2.152971      -0.183143       1.570271          -0.000001
           55              H       3.662142       0.899676       5.786741       0.126077       1.068840 0.80090510E+01  0.78646637E+02                                 1.720070                            1.649868      -1.179450       2.325442                    0.996511       3.519618       9.853600       0.489394       1.274526      -0.709671       0.026865       0.006267      -0.022344       0.035500      -0.000888      -0.010337       0.002372       0.011689      -0.005048      -0.009190      -0.004689       0.013879              1.735178       1.855421      -0.042838      -0.349255       1.681834      -0.057433       1.668278           0.000320
           56              H      -1.130804       8.019618       6.366463       0.133048       0.927693 0.67242696E+01  0.64521905E+02                                 1.686414                            1.605942      -1.361848       2.246324                    0.993482       3.763651      11.140769       0.443811       1.438288      -0.674506      -0.036146      -0.002897       0.001380       0.036288       0.000231      -0.006770       0.004282       0.007116      -0.038293      -0.015585       0.003680       0.011905              1.719434       2.183913       0.074614      -0.102492       1.511185       0.052074       1.463204           0.000326
           57              H       0.150863       6.255678       5.709910       0.092018       1.044514 0.76840033E+01  0.75677343E+02                                 1.777067                            1.678279      -1.234179       2.288002                    0.994446       3.830613      11.217077       0.452435       1.374586      -0.687185      -0.023175      -0.038110      -0.006562       0.045083       0.008094       0.005081       0.003331      -0.004272      -0.039791      -0.014680      -0.001452       0.016132              1.821164       1.672200       0.273403       0.002269       2.291314       0.144768       1.499977           0.000298
           58              H       3.352954       8.471116       5.692449       0.101699       1.115614 0.80148022E+01  0.79177570E+02                                 1.806973                            1.674468      -1.194798       2.305516                    0.995846       3.709718      10.617376       0.472612       1.311874      -0.700469       0.042330       0.010414      -0.008128       0.044344       0.011702       0.001437       0.004683      -0.006155      -0.034251      -0.012587      -0.005927       0.018514              1.876484       2.644012      -0.102475      -0.233224       1.500947       0.047004       1.484494           0.000249
           59              H       2.155780      10.310305       6.310586       0.124862       1.030099 0.75045006E+01  0.72314847E+02                                 1.666989                            1.589747      -0.998144       2.410669                    0.998117       3.372294       9.273455       0.503309       1.262890      -0.713151       0.017222       0.029538       0.002100       0.034256       0.004177      -0.006776       0.002293       0.002623      -0.050409      -0.018837       0.005424       0.013414              1.686440       1.596425       0.229831       0.085277       2.065457       0.188061       1.397438           0.000333
           60              H      -1.085280       8.309550       3.261808       0.113030       1.056477 0.80017849E+01  0.79555498E+02                                 1.780415                            1.705128      -1.373853       2.221831                    0.993768       3.867330      11.353037       0.452131       1.362568      -0.689163       0.012268       0.011384       0.029261       0.033709       0.005775       0.006049       0.002641      -0.001198       0.004733      -0.007739      -0.001980       0.009719              1.796856       1.729552       0.237921       0.265408       1.508908       0.179334       2.152106          -0.000045
           61              H      -1.036412       8.152411      34.189617       0.116807       1.055743 0.80914385E+01  0.80198232E+02                                 1.756048                            1.698946      -1.074535       2.371386                    0.996794       3.614218      10.392033       0.461958       1.337719      -0.696425       0.014171       0.009173      -0.029733       0.034191       0.007538      -0.005773      -0.000705       0.010506       0.033587      -0.014956       0.000808       0.014148              1.751299       1.759890       0.212576      -0.136992       1.506894      -0.141605       1.987114           0.000004
           62              H       4.429313       6.287770       1.313105       0.114785       1.002334 0.74813545E+01  0.73156336E+02                                 1.724342                            1.653014      -1.282766       2.268801                    0.994783       3.769022      10.980392       0.457330       1.369633      -0.688130      -0.028402      -0.022102       0.003259       0.036136       0.008087       0.001386       0.003311       0.002918      -0.011015      -0.007284      -0.003481       0.010765              1.741472       2.030660       0.397919      -0.034404       1.573372       0.056309       1.620383           0.000152
           63              H       4.232871       5.059431      34.388678       0.120235       0.949275 0.71415345E+01  0.69170829E+02                                 1.677167                            1.628339      -1.237125       2.297481                    0.994235       3.719041      10.857063       0.454198       1.392288      -0.683884      -0.001442      -0.019863       0.028759       0.034982       0.008073       0.004434      -0.007423      -0.007284       0.028427      -0.016021       0.002715       0.013306              1.671369       1.406072       0.052287       0.009821       1.714985      -0.269185       1.893050           0.000253
           64              H       3.161996       4.531577      32.457436       0.089441       1.030772 0.76041033E+01  0.74652335E+02                                 1.757655                            1.666610      -1.191959       2.307668                    0.994619       3.814696      11.131908       0.455470       1.369781      -0.688180      -0.027008      -0.038414       0.000348       0.046959       0.015951       0.000669      -0.001969      -0.015932      -0.001642      -0.017707      -0.000490       0.018197              1.785036       1.847980       0.456964       0.093637       2.010721       0.039794       1.496407           0.000348
           65              H       4.645070       7.617918      30.669379       0.086049       1.173046 0.83111380E+01  0.81833376E+02                                 1.786592                            1.643830      -1.023339       2.380275                    0.997444       3.546676       9.731958       0.510213       1.219228      -0.722308       0.006976       0.028483      -0.034549       0.045317       0.013561      -0.001401      -0.008606      -0.010872       0.001156      -0.015756      -0.002290       0.018047              1.864263       1.422211       0.023381       0.081138       1.724955      -0.526550       2.445624           0.000235
           66              H       5.766944       8.242047      32.541251       0.130594       1.011123 0.72921233E+01  0.69411291E+02                                 1.619078                            1.546208      -0.865447       2.478809                    0.999361       3.227998       8.676752       0.523380       1.229456      -0.721618       0.020977       0.029378      -0.000302       0.036100       0.011727       0.001565      -0.007828      -0.006449       0.014439      -0.016354       0.002844       0.013510              1.627222       1.606591       0.402960       0.098366       1.825607       0.018619       1.449467           0.000305
           67              H       0.235631      10.023692       3.027824       0.121725       1.035604 0.77280909E+01  0.75362038E+02                                 1.703052                            1.638226      -0.955252       2.429727                    0.998312       3.459627       9.714572       0.482302       1.302287      -0.704465      -0.024537       0.005988       0.025142       0.035638       0.003157      -0.007704       0.009932       0.012662       0.004132      -0.015904       0.003507       0.012398              1.701542       1.705006       0.040144      -0.377891       1.460981       0.104315       1.938637          -0.000018
           68              H       5.388532      -0.027665       3.038301       0.081380       1.201093 0.86824144E+01  0.85870910E+02                                 1.780845                            1.659427      -0.782607       2.492331                    0.999440       3.407826       9.175865       0.520707       1.189342      -0.731520       0.013447       0.024875       0.031248       0.042143       0.008846      -0.000499       0.013113       0.011556       0.007556      -0.018734       0.004329       0.014405              1.805553       1.502752       0.212693       0.193529       1.801050       0.462514       2.112856           0.000019
           69              H       3.150606       9.574408      34.521385       0.080395       1.187350 0.87550073E+01  0.87614587E+02                                 1.831483                            1.714954      -0.787694       2.489652                    0.999282       3.571841       9.985548       0.485855       1.259737      -0.714122       0.029830       0.000181      -0.031534       0.043408       0.009550      -0.007025       0.006725       0.016043       0.014203      -0.018449       0.005813       0.012636              1.851001       2.032259      -0.069411      -0.588614       1.519216       0.049437       2.001528           0.000001
           70              H       1.134623       8.491035      34.399155       0.121126       0.976868 0.72609041E+01  0.69327900E+02                                 1.603719                            1.561904      -0.835570       2.483916                    0.999461       3.315087       9.046741       0.509143       1.259938      -0.714235      -0.007724      -0.017959      -0.030764       0.036450       0.005893      -0.003962       0.011347       0.005477       0.026508      -0.016423       0.001658       0.014765              1.586033       1.477180       0.142556       0.081940       1.582809       0.273347       1.698110           0.000002
           71              H       6.385597       3.147205      25.113129       0.114700       1.028029 0.74644264E+01  0.72815613E+02                                 1.737162                            1.636602      -1.324412       2.250086                    0.993685       3.784516      10.946418       0.466613       1.345615      -0.692451       0.018148      -0.028479       0.006889       0.034465      -0.007162       0.005134      -0.001701       0.001183      -0.011236      -0.007490      -0.003279       0.010769              1.796355       1.761752      -0.371873       0.215452       2.112926      -0.089632       1.514386           0.000367
           72              H       0.268006       4.167501      25.368067       0.125613       1.027443 0.75186128E+01  0.72450784E+02                                 1.664101                            1.592208      -0.890419       2.462829                    0.999120       3.337868       9.164691       0.502699       1.264425      -0.713270       0.005416      -0.017691      -0.029952       0.035206      -0.006763       0.001452       0.011401       0.013112       0.022544      -0.018044       0.004667       0.013377              1.683912       1.524371      -0.048403      -0.075023       1.626319       0.357666       1.901045           0.000373
           73              H       1.949654       4.387717      26.901187       0.090778       1.073381 0.77787596E+01  0.76183493E+02                                 1.760303                            1.651779      -0.973401       2.413046                    0.997639       3.607471      10.240551       0.475478       1.315300      -0.700840       0.040710      -0.019910      -0.010160       0.046443      -0.008252      -0.001667       0.012558       0.018683      -0.007649      -0.019193       0.002930       0.016263              1.823421       2.352639      -0.442019      -0.056936       1.594229       0.036404       1.523396           0.000405
           74              H      -0.273447       6.624180      29.171182       0.101680       1.124484 0.83445818E+01  0.82475548E+02                                 1.764947                            1.673584      -0.999413       2.406667                    0.997985       3.460493       9.600848       0.492338       1.258698      -0.714576      -0.007273       0.025726       0.042086       0.049859      -0.010781      -0.002345       0.014236       0.004554       0.013395      -0.018240      -0.000627       0.018867              1.795400       1.552874      -0.008828       0.022614       1.678770       0.381857       2.154555           0.000344
           75              H       6.369525       6.523478      27.676478       0.130605       0.958336 0.67570014E+01  0.64267004E+02                                 1.663992                            1.564201      -1.131914       2.351804                    0.996316       3.542992      10.104986       0.474252       1.357884      -0.691174      -0.029329       0.015102       0.008191       0.033991      -0.006690       0.002968       0.009406       0.004365       0.010759      -0.013966       0.003795       0.010171              1.717556       2.074075      -0.399267      -0.056705       1.606250       0.034678       1.472343           0.000378
           76              H       5.515150       7.038053      25.437913       0.118062       0.957186 0.69534595E+01  0.66907550E+02                                 1.691290                            1.608395      -1.186107       2.321826                    0.994853       3.684955      10.725485       0.456264       1.395134      -0.683471       0.006048       0.030194       0.011092       0.032731       0.000169       0.004840       0.003738      -0.009544      -0.013185      -0.008911       0.000567       0.008344              1.732943       1.475592       0.008669       0.153246       2.152967       0.183143       1.570269          -0.000001
           77              H       3.166241       4.633385      23.248241       0.126078       1.068828 0.80089396E+01  0.78645272E+02                                 1.720059                            1.649857      -1.179432       2.325451                    0.996511       3.519597       9.853525       0.489395       1.274527      -0.709671      -0.026865      -0.006269      -0.022344       0.035500      -0.000887       0.010337      -0.002371       0.011688      -0.005049      -0.009191      -0.004688       0.013879              1.735166       1.855407      -0.042837       0.349251       1.681823       0.057433       1.668267           0.000320
           78              H       4.871552       8.579564      23.827963       0.133048       0.927693 0.67242736E+01  0.64521951E+02                                 1.686414                            1.605942      -1.361850       2.246322                    0.993482       3.763653      11.140775       0.443811       1.438288      -0.674506       0.036146       0.002897       0.001379       0.036288       0.000231       0.006770      -0.004283       0.007116      -0.038293      -0.015585       0.003680       0.011905              1.719434       2.183915       0.074614       0.102492       1.511185      -0.052074       1.463204           0.000325
           79              H       3.589884      10.343503      23.171410       0.092018       1.044517 0.76840341E+01  0.75677750E+02                                 1.777072                            1.678284      -1.234188       2.287997                    0.994446       3.830628      11.217142       0.452433       1.374589      -0.687185       0.023174       0.038110      -0.006562       0.045083       0.008095      -0.005081      -0.003331      -0.004273      -0.039790      -0.014680      -0.001453       0.016133              1.821169       1.672206       0.273404      -0.002269       2.291321      -0.144769       1.499981           0.000298
           80              H       0.387794       8.128066      23.153949       0.101698       1.115624 0.80148903E+01  0.79178658E+02                                 1.806982                            1.674476      -1.194818       2.305506                    0.995846       3.709741      10.617456       0.472611       1.311872      -0.700470      -0.042330      -0.010413      -0.008128       0.044344       0.011702      -0.001437      -0.004683      -0.006154      -0.034251      -0.012587      -0.005927       0.018514              1.876494       2.644026      -0.102476       0.233226       1.500954      -0.047004       1.484501           0.000250
           81              H       1.584968       6.288877      23.772086       0.124862       1.030098 0.75044871E+01  0.72314669E+02                                 1.666986                            1.589744      -0.998146       2.410668                    0.998117       3.372291       9.273437       0.503310       1.262888      -0.713152      -0.017222      -0.029538       0.002100       0.034256       0.004177       0.006776      -0.002293       0.002623      -0.050409      -0.018837       0.005423       0.013414              1.686437       1.596422       0.229830      -0.085277       2.065454      -0.188061       1.397436           0.000333
           82              H       4.826028       8.289631      20.723308       0.113031       1.056464 0.80016635E+01  0.79553984E+02                                 1.780401                            1.705116      -1.373842       2.221838                    0.993768       3.867300      11.352925       0.452133       1.362569      -0.689163      -0.012268      -0.011384       0.029261       0.033709       0.005775      -0.006049      -0.002641      -0.001198       0.004733      -0.007739      -0.001980       0.009719              1.796841       1.729539       0.237918      -0.265405       1.508898      -0.179332       2.152087          -0.000045
           83              H       4.777160       8.446770      16.728117       0.116807       1.055745 0.80914568E+01  0.80198445E+02                                 1.756049                            1.698947      -1.074538       2.371385                    0.996794       3.614220      10.392035       0.461958       1.337717      -0.696426      -0.014171      -0.009173      -0.029733       0.034191       0.007538       0.005773       0.000705       0.010505       0.033587      -0.014956       0.000808       0.014148              1.751300       1.759890       0.212576       0.136992       1.506895       0.141606       1.987117           0.000003
           84              H      -0.688565      10.311412      18.774605       0.114786       1.002328 0.74812899E+01  0.73155545E+02                                 1.724335                            1.653008      -1.282753       2.268808                    0.994783       3.769005      10.980330       0.457331       1.369634      -0.688130       0.028402       0.022102       0.003259       0.036136       0.008087      -0.001386      -0.003311       0.002918      -0.011012      -0.007284      -0.003481       0.010764              1.741464       2.030651       0.397916       0.034404       1.573366      -0.056308       1.620376           0.000152
           85              H       2.595512       0.473630      16.927178       0.120236       0.949275 0.71415391E+01  0.69170880E+02                                 1.677167                            1.628339      -1.237127       2.297480                    0.994235       3.719041      10.857061       0.454199       1.392287      -0.683884       0.001442       0.019863       0.028759       0.034982       0.008073      -0.004434       0.007423      -0.007284       0.028427      -0.016020       0.002715       0.013306              1.671369       1.406072       0.052287      -0.009820       1.714985       0.269185       1.893049           0.000253
           86              H       3.666387       1.001484      14.995936       0.089441       1.030773 0.76041129E+01  0.74652456E+02                                 1.757656                            1.666611      -1.191960       2.307667                    0.994619       3.814699      11.131920       0.455470       1.369781      -0.688180       0.027008       0.038414       0.000348       0.046959       0.015951      -0.000670       0.001969      -0.015931      -0.001642      -0.017707      -0.000490       0.018197              1.785037       1.847981       0.456964      -0.093637       2.010722      -0.039794       1.496408           0.000348
           87              H      -0.904323       8.981264      13.207879       0.086049       1.173051 0.83111785E+01  0.81833861E+02                                 1.786596                            1.643833      -1.023345       2.380272                    0.997444       3.546682       9.731975       0.510213       1.219226      -0.722308      -0.006976      -0.028483      -0.034549       0.045317       0.013561       0.001401       0.008606      -0.010871       0.001156      -0.015756      -0.002290       0.018047              1.864267       1.422213       0.023381      -0.081139       1.724958       0.526552       2.445631           0.000235
           88              H      -2.026197       8.357135      15.079751       0.130594       1.011118 0.72920782E+01  0.69410745E+02                                 1.619072                            1.546203      -0.865446       2.478810                    0.999361       3.227988       8.676714       0.523381       1.229455      -0.721618      -0.020977      -0.029378      -0.000303       0.036100       0.011727      -0.001565       0.007828      -0.006450       0.014439      -0.016354       0.002844       0.013510              1.627216       1.606586       0.402958      -0.098366       1.825600      -0.018619       1.449462           0.000305
           89              H       3.505116       6.575489      20.489324       0.121725       1.035599 0.77280471E+01  0.75361491E+02                                 1.703046                            1.638221      -0.955243       2.429731                    0.998312       3.459617       9.714531       0.482303       1.302286      -0.704465       0.024538      -0.005988       0.025142       0.035638       0.003157       0.007704      -0.009932       0.012662       0.004132      -0.015904       0.003506       0.012398              1.701536       1.705000       0.040144       0.377889       1.460977      -0.104315       1.938630          -0.000018
           90              H       1.439850       5.560726      20.499801       0.081380       1.201090 0.86823825E+01  0.85870496E+02                                 1.780840                            1.659422      -0.782604       2.492332                    0.999440       3.407820       9.175837       0.520709       1.189340      -0.731520      -0.013447      -0.024875       0.031248       0.042143       0.008847       0.000499      -0.013113       0.011556       0.007556      -0.018734       0.004328       0.014406              1.805548       1.502749       0.212692      -0.193529       1.801045      -0.462512       2.112850           0.000019
           91              H       0.590141       7.024774      17.059885       0.080395       1.187354 0.87550431E+01  0.87615026E+02                                 1.831486                            1.714957      -0.787695       2.489651                    0.999282       3.571846       9.985563       0.485855       1.259736      -0.714122      -0.029830      -0.000181      -0.031534       0.043408       0.009549       0.007025      -0.006725       0.016043       0.014203      -0.018449       0.005813       0.012636              1.851004       2.032263      -0.069412       0.588616       1.519218      -0.049438       2.001532           0.000001
           92              H       2.606124       8.108147      16.937655       0.121125       0.976872 0.72609443E+01  0.69328380E+02                                 1.603723                            1.561908      -0.835577       2.483912                    0.999461       3.315096       9.046772       0.509142       1.259938      -0.714235       0.007724       0.017958      -0.030764       0.036450       0.005893       0.003962      -0.011347       0.005477       0.026507      -0.016423       0.001658       0.014765              1.586037       1.477184       0.142557      -0.081941       1.582813      -0.273349       1.698115           0.000002
           93              C       2.894063       7.871332      28.848843       0.537738      25.107688 0.27296581E+03  0.57767944E+04                                 7.942813                            5.831511      -0.196629       1.977806                    0.999137      23.310036      65.946930       0.619501       0.467181      -1.022528      -0.011593      -0.052345       0.016968       0.056235       0.007391       0.062438       0.021389       0.071889       0.090751      -0.057987      -0.033193       0.091179              9.843091       6.506370       0.684491      -1.837336      15.561208      -3.736166       7.461695          -0.005115
           94              C       3.185164       9.222505      28.282392       0.005676      39.613456 0.42257279E+03  0.97948005E+04                                10.058384                            6.803214      -0.014823       2.001829                    0.999197      26.858133      74.915646       0.643360       0.410731      -1.075450       0.009235       0.043041      -0.016520       0.047019      -0.000846      -0.001072       0.018056       0.010367       0.030717      -0.020806      -0.000022       0.020829             13.061617       9.637458      -0.399298      -3.494990      20.482205      -4.036204       9.065188           0.003002
           95              C       4.292711       9.402883      27.472178      -0.174724      37.425638 0.48075449E+03  0.11640875E+05                                 9.864050                            7.418221      -0.093471       1.930920                    0.999399      30.881137      91.387078       0.589300       0.429247      -1.051574      -0.021144       0.002393       0.007261       0.022484      -0.019330       0.028049       0.021040       0.006257       0.015909      -0.045636       0.014334       0.031303             11.608336      10.825735       1.226370      -4.917047      14.073287      -3.249528       9.925984          -0.002444
           96              C       4.591460      10.666634      26.951476       0.079308      38.073125 0.40205906E+03  0.92274896E+04                                 9.884466                            6.707908      -0.054424       1.998368                    0.999263      26.207427      73.345321       0.635912       0.419677      -1.066960      -0.010536       0.000580      -0.000077       0.010552      -0.003143      -0.001191      -0.013062       0.025738       0.015751      -0.022147       0.010509       0.011639             12.748995      14.615071      -1.161162      -7.316392      12.440182      -0.769966      11.191731           0.000522
           97              C      -2.634984      10.827093      26.035446       0.123508      34.587498 0.40100622E+03  0.92105347E+04                                 9.380028                            6.772005      -0.093279       1.989125                    0.999240      25.972968      73.060095       0.621810       0.428859      -1.059677       0.000261      -0.004559      -0.006861       0.008242      -0.000079      -0.008102       0.012226      -0.025891      -0.010239      -0.017858      -0.003412       0.021269             11.653312      16.041573      -0.979400      -5.688040       6.693627      -1.912303      12.224737          -0.006484
           98              C      -1.414934      10.205177      26.248825      -0.201900      33.446664 0.45205070E+03  0.10721411E+05                                 8.971946                            7.066903       0.305076       2.068371                    0.999761      29.740337      85.601605       0.623360       0.414288      -1.066608       0.002613      -0.000575      -0.010069       0.010418       0.002553       0.006811      -0.015101      -0.014027       0.060163      -0.020398      -0.007681       0.028079             10.271831      14.339102      -1.505496      -3.337833       6.440013      -1.478329      10.036378           0.003116
           99              C      -0.408281      10.339077      25.314984       0.089681      26.421978 0.34293400E+03  0.76407300E+04                                 7.868575                            6.293336       0.102556       2.047298                    0.999682      26.396255      75.236662       0.634745       0.433094      -1.047927      -0.023080       0.024098      -0.031493       0.045882       0.002046       0.030657       0.015759      -0.019794      -0.068472      -0.045797       0.012506       0.033290              8.858878      11.064880      -1.280142      -2.585020       5.742071      -1.683226       9.769683          -0.003667
          100              C       1.379263       0.589824      23.990006       0.098277      25.927818 0.33283452E+03  0.73491285E+04                                 7.730730                            6.164854       0.129190       2.057693                    0.999699      26.024318      73.470907       0.647814       0.428202      -1.052533       0.027798      -0.041525       0.012489       0.051507       0.015946       0.034655       0.007661      -0.043140      -0.003321      -0.048107       0.008418       0.039688              8.741438      11.430720      -1.153384      -3.061973       5.674321      -1.232708       9.119272          -0.004292
          101              C       0.328041       0.525641      24.878796      -0.196961      33.759054 0.45951211E+03  0.10956837E+05                                 9.105074                            7.177872       0.215174       2.047644                    0.999001      29.692255      86.044755       0.610931       0.420461      -1.061336       0.001760      -0.016986      -0.009429       0.019507      -0.006850       0.014065       0.008039       0.007042      -0.015983      -0.020410       0.004672       0.015738             10.427530      12.739885      -1.118529      -3.931470       6.841898      -1.872860      11.700807           0.002989
          102              C       6.863915       0.661754      27.287086      -0.173316      37.502270 0.46599525E+03  0.11193422E+05                                 9.905138                            7.306416       0.002262       1.974608                    0.998877      30.225130      89.024099       0.593562       0.429594      -1.051593      -0.003396      -0.011235       0.009691       0.015221       0.022588       0.034170      -0.000717      -0.032998       0.051293      -0.051091       0.010983       0.040109             12.141711      13.597103      -4.258102      -5.824514      13.088825       1.698700       9.739204          -0.003777
          103              C       5.759004       0.507935      28.115809       0.086196      38.410586 0.40684061E+03  0.93643920E+04                                 9.992038                            6.768245      -0.011177       2.013575                    0.999248      26.177169      73.354971       0.630219       0.422240      -1.065392       0.014533      -0.002371       0.002025       0.014864       0.000355      -0.000120       0.005740       0.002057      -0.039063      -0.014659       0.006956       0.007703             13.202022      12.176690      -5.515423      -4.543547      18.811395       1.853081       8.617982           0.000581
          104              C       2.371082      10.294812      28.600889      -0.169800      36.866546 0.46091281E+03  0.11024982E+05                                 9.725489                            7.225228       0.023068       1.971440                    0.999607      30.306273      88.653875       0.602881       0.424733      -1.056124       0.021184      -0.011794      -0.001465       0.024290       0.014673       0.007142       0.014297       0.054823       0.080553      -0.046568       0.011606       0.034962             11.787267       8.871878      -3.221936      -2.118177      19.426817      -0.826226       7.063105          -0.002517
          105              C       4.929341       1.672091      28.504153       0.116123      35.482545 0.40319902E+03  0.92720484E+04                                 9.554624                            6.782682       0.000308       2.019143                    0.999234      26.001745      73.146750       0.622494       0.427873      -1.060457       0.000748       0.001392       0.002472       0.002934      -0.002673      -0.007198      -0.009299      -0.004965       0.032970      -0.013921      -0.002881       0.016801             12.236529      12.998263      -4.989163      -2.558500      17.113962       3.828480       6.597361          -0.009083
          106              C       5.503494       2.926989      28.693435      -0.180360      34.048212 0.47222298E+03  0.11385831E+05                                 9.289830                            7.371143      -0.074772       1.955484                    0.998260      30.146956      89.091724       0.588755       0.431473      -1.049975      -0.006432      -0.004684       0.015099       0.017067      -0.004155       0.008131      -0.006743       0.029716       0.052070      -0.024889       0.001912       0.022977             10.647584      10.910745      -2.078515      -1.387139      14.672131       2.799592       6.359876           0.003357
          107              C       4.722949       3.987123      29.080731       0.084822      26.811759 0.35134025E+03  0.78942959E+04                                 7.999096                            6.404885       0.060584       2.032923                    0.999499      26.740828      77.137071       0.622579       0.437851      -1.042589      -0.041641      -0.023734       0.005470       0.048241       0.020113       0.026076      -0.029648       0.000850       0.092830      -0.053923       0.004577       0.049345              9.026818      10.855176      -1.969049      -1.342732      10.909301       1.869320       5.315976          -0.005328
          108              C       2.847328       2.685748      29.096447       0.085474      26.898552 0.34540242E+03  0.77145117E+04                                 7.989106                            6.332339       0.037385       2.026104                    0.999426      26.495057      75.769813       0.629925       0.435346      -1.045895       0.043306       0.031018       0.010605       0.054313       0.023117       0.002439      -0.016055       0.020050       0.076922      -0.041313       0.010093       0.031220              9.025942      10.726807      -2.125284      -1.341649      11.201912       1.891986       5.149108          -0.005983
          109              C       3.560647       1.572496      28.721374      -0.197517      33.223486 0.44869013E+03  0.10627315E+05                                 8.951677                            7.047817       0.243147       2.047747                    0.999747      29.757158      85.735360       0.622924       0.415139      -1.065515      -0.000657       0.004183       0.006028       0.007367       0.018417       0.001091      -0.010467      -0.014331      -0.025063      -0.020096      -0.005787       0.025883             10.245899      12.355014      -3.241198      -1.766794      12.432091       2.578927       5.950594           0.003401
          110              C       0.236310       4.059053      31.118139       0.570218      23.515845 0.26112702E+03  0.54662180E+04                                 7.565078                            5.731088       0.012283       2.055629                    0.999538      22.754082      64.057463       0.620322       0.471687      -1.019912       0.037719       0.017339      -0.047797       0.063308      -0.063412       0.035684      -0.033284       0.037367      -0.129395      -0.060716      -0.043002       0.103718              8.726841       8.124285       2.789395      -2.589043       6.591413      -0.170515      11.464826          -0.001117
          111              C      -0.450839       3.791253      32.432292       0.008630      37.828562 0.44213537E+03  0.10394864E+05                                 9.834199                            7.031711      -0.043237       1.991716                    0.999321      27.290560      77.392130       0.621219       0.419371      -1.066778      -0.014480      -0.016414       0.039834       0.045452      -0.003461       0.010203       0.001340      -0.023562      -0.063095      -0.025494       0.002699       0.022795             11.840509      12.474230       3.925698      -2.864735       6.888716      -0.528987      16.158581           0.004942
          112              C       6.746908       3.046503      32.461627      -0.161713      35.423689 0.48448907E+03  0.11798535E+05                                 9.621286                            7.529936      -0.176352       1.907816                    0.999068      31.129261      93.532759       0.573102       0.438864      -1.041820       0.021477      -0.001004       0.007743       0.022852      -0.025584       0.024904       0.009717      -0.041603      -0.034877      -0.047180       0.008301       0.038879             10.825302      13.566229       4.704148      -2.202738       7.461919      -0.932194      11.447759          -0.000236
          113              C       6.124813       2.725586      33.666820       0.077123      35.897125 0.41720451E+03  0.96998524E+04                                 9.621837                            6.913133      -0.128256       1.972772                    0.999309      26.744145      76.249895       0.613279       0.429568      -1.056845       0.012503      -0.003883       0.004471       0.013834       0.012564      -0.009355       0.012304       0.008053      -0.005174      -0.023367       0.009297       0.014070             11.650595      15.719788       6.391646       0.194864       8.759115       0.251494      10.472883           0.000424
          114              C       6.714714       3.143885      34.846169      -0.190556      36.100163 0.48141593E+03  0.11684517E+05                                 9.686037                            7.454225      -0.061677       1.946304                    0.998752      31.025667      92.533086       0.583042       0.432828      -1.047271       0.011389      -0.001431      -0.013077       0.017400      -0.021765      -0.030652      -0.010718       0.003272       0.030799      -0.043469       0.007854       0.035615             11.105513      13.865368       5.286382       3.240640       8.315492       1.851752      11.135677          -0.000707
          115              C      -0.483081       3.900808      34.850360       0.069188      37.592861 0.42624705E+03  0.99490228E+04                                 9.881112                            6.962306      -0.054640       1.995500                    0.999417      26.786752      76.162272       0.615334       0.426458      -1.060292      -0.005972      -0.009842      -0.008554       0.014342       0.014660       0.007906       0.002358      -0.019867       0.036182      -0.024704       0.006602       0.018102             12.134519      12.207051       4.187064       3.650448       7.552182       2.535247      16.644322           0.000193
          116              C       0.094636       4.242751      33.624912      -0.166440      35.263659 0.48773278E+03  0.11879149E+05                                 9.537827                            7.523292      -0.095362       1.932934                    0.999326      31.031415      92.779762       0.577880       0.435176      -1.045620      -0.010654      -0.009060      -0.014583       0.020205      -0.003761      -0.001403      -0.001307      -0.021862      -0.142838      -0.047669       0.012289       0.035380             10.638146       9.311368       2.458668       0.020009       6.354880       0.883617      16.248189          -0.000855
          117              C       0.172212       4.315787       1.190176       0.130083      34.170264 0.40216606E+03  0.92509873E+04                                 9.333130                            6.794133      -0.103316       1.986808                    0.999364      26.006750      73.394685       0.618628       0.430421      -1.057897      -0.001673       0.002436       0.004422       0.005319      -0.003422      -0.009800      -0.000897       0.022788      -0.010140      -0.011425      -0.006495       0.017920             11.281302       8.628400       3.164626       5.091045       8.802554       2.006671      16.412952          -0.004445
          118              C       0.957731       5.452278       1.275737      -0.197216      33.176816 0.47398733E+03  0.11432388E+05                                 9.084831                            7.353440      -0.023237       1.965297                    0.998819      30.412107      89.720670       0.593595       0.427805      -1.052830      -0.006242      -0.001898       0.006487       0.009200      -0.012548      -0.012630      -0.014722       0.012199       0.036694      -0.029032       0.007377       0.021655             10.060549       8.447143       3.045184       3.867053       9.287483       1.427597      12.447022           0.002489
          119              C       1.600406       5.765449       2.448452       0.094215      26.372515 0.34191965E+03  0.76250568E+04                                 7.885538                            6.302007       0.042352       2.030016                    0.999507      26.422818      75.753656       0.630554       0.435577      -1.044706      -0.011693      -0.042717       0.025202       0.050957      -0.016071      -0.022376       0.005932       0.008651      -0.126685      -0.048976       0.005745       0.043231              8.756099       7.146939       2.150429       2.890814       7.539842      -0.256146      11.581516          -0.002989
          120              C       0.736333       3.968311       3.489855       0.082451      26.667190 0.33055622E+03  0.72691372E+04                                 7.797087                            6.090313       0.207260       2.075232                    0.999661      26.078368      72.909817       0.661917       0.420790      -1.059634       0.027953       0.035136      -0.021433       0.049752      -0.017178      -0.030495      -0.018393       0.000702      -0.046447      -0.047672       0.017610       0.030062              8.770900       6.667085       2.121876       2.929095       7.506262      -0.251071      12.139352          -0.001841
          121              C       0.056576       3.580997       2.360096      -0.191766      32.211912 0.42727478E+03  0.99754526E+04                                 8.704210                            6.835374       0.276641       2.062313                    0.999815      29.169918      82.851691       0.639782       0.410061      -1.071119       0.002867       0.004484       0.001635       0.005567       0.013236      -0.002385      -0.001174      -0.001621      -0.077293      -0.025918      -0.000344       0.026262              9.746956       7.298458       2.091886       3.503990       7.627504       0.029339      14.314904           0.002722
          122              C       4.835044       1.983049      33.662280       0.115723      32.449122 0.40266526E+03  0.92839922E+04                                 9.039539                            6.818999      -0.147710       1.971048                    0.999459      26.288017      74.764044       0.613461       0.433040      -1.054172      -0.000136      -0.007955       0.001851       0.008169      -0.000907       0.005460      -0.013397       0.014997       0.019375      -0.018204       0.002097       0.016107             10.600139      14.637217       5.681556      -0.958284       9.198726       1.253305       7.964473           0.000088
          123              C       4.466015       1.175222      32.608304      -0.201676      30.780341 0.46298599E+03  0.11074175E+05                                 8.536931                            7.206477       0.192333       2.028256                    0.999680      30.231382      88.099372       0.608770       0.420639      -1.059911      -0.001072       0.000628       0.011949       0.012013      -0.015508      -0.025976      -0.004808       0.015784       0.009084      -0.031014      -0.001408       0.032422              9.012474      10.485394       3.535719      -0.260646       8.029800       1.954174       8.522227           0.000006
          124              C       3.214502       0.556626      32.613891       0.068518      24.613824 0.34120041E+03  0.75700265E+04                                 7.359867                            6.196671       0.124014       2.039327                    0.999791      26.676569      75.144566       0.654154       0.422025      -1.057860      -0.008261       0.016505       0.033753       0.038469      -0.019602       0.038486       0.010475      -0.069086       0.023901      -0.065388       0.029642       0.035746              7.653737       8.509072       2.182933      -0.934254       6.405866       1.517891       8.046275          -0.000017
          125              C       2.721931       1.409824      34.606947       0.089269      23.938547 0.33923923E+03  0.75434920E+04                                 7.343222                            6.260960       0.100944       2.043197                    0.999656      26.535791      75.740747       0.635671       0.433318      -1.047024       0.012971      -0.015176      -0.034090       0.039506      -0.035124      -0.023704      -0.029122      -0.009565       0.025701      -0.059875       0.024203       0.035672              7.614200       9.275919       1.961351      -1.410612       6.329391       1.126940       7.237289          -0.000008
          126              C       3.942674       2.072684      34.691810      -0.203819      30.695039 0.46257992E+03  0.11067249E+05                                 8.566806                            7.237552       0.211219       2.038248                    0.999336      30.132200      87.956671       0.602872       0.424647      -1.056903       0.000932      -0.013631       0.000391       0.013669      -0.005808       0.021721       0.014978      -0.029057       0.054114      -0.036018       0.003448       0.032570              9.121950      12.235204       3.397710      -1.953261       7.483942       0.529456       7.646703           0.000059
          127              C       0.846685       8.727850      11.387343       0.537742      25.107638 0.27296530E+03  0.57767818E+04                                 7.942809                            5.831510      -0.196638       1.977804                    0.999137      23.310014      65.946896       0.619501       0.467182      -1.022528       0.011595       0.052346       0.016966       0.056235       0.007391      -0.062437      -0.021389       0.071891       0.090752      -0.057987      -0.033191       0.091178              9.843085       6.506368       0.684487       1.837334      15.561197       3.736159       7.461690          -0.005117
          128              C       0.555583       7.376676      10.820892       0.005683      39.613492 0.42257326E+03  0.97948149E+04                                10.058394                            6.803220      -0.014831       2.001826                    0.999197      26.858143      74.915712       0.643359       0.410732      -1.075449      -0.009234      -0.043040      -0.016522       0.047018      -0.000848       0.001073      -0.018056       0.010364       0.030714      -0.020806      -0.000023       0.020829             13.061633       9.637468      -0.399299       3.494995      20.482233       4.036208       9.065198           0.003009
          129              C      -0.551963       7.196298      10.010678      -0.174703      37.425229 0.48074825E+03  0.11640683E+05                                 9.863964                            7.418160      -0.093448       1.930928                    0.999399      30.880957      91.386315       0.589304       0.429246      -1.051575       0.021145      -0.002392       0.007257       0.022484      -0.019330      -0.028046      -0.021039       0.006256       0.015907      -0.045633       0.014334       0.031299             11.608227      10.825639       1.226329       4.916993      14.073160       3.249474       9.925883          -0.002459
          130              C      -0.850713       5.932547       9.489976       0.079311      38.073218 0.40206020E+03  0.92275233E+04                                 9.884487                            6.707921      -0.054432       1.998364                    0.999263      26.207456      73.345461       0.635911       0.419678      -1.066960       0.010537      -0.000580      -0.000079       0.010553      -0.003144       0.001192       0.013061       0.025739       0.015747      -0.022147       0.010510       0.011637             12.749022      14.615109      -1.161170       7.316415      12.440200       0.769962      11.191759           0.000528
          131              C       6.375731       5.772089       8.573946       0.123512      34.587435 0.40100537E+03  0.92105119E+04                                 9.380021                            6.772002      -0.093281       1.989124                    0.999240      25.972943      73.060052       0.621809       0.428860      -1.059677      -0.000260       0.004561      -0.006862       0.008244      -0.000078       0.008101      -0.012227      -0.025895      -0.010241      -0.017857      -0.003414       0.021271             11.653299      16.041548      -0.979407       5.688022       6.693624       1.912300      12.224725          -0.006469
          132              C       5.155681       6.394005       8.787325      -0.201902      33.446684 0.45205144E+03  0.10721433E+05                                 8.971954                            7.066913       0.305070       2.068369                    0.999761      29.740351      85.601680       0.623359       0.414288      -1.066607      -0.002612       0.000578      -0.010070       0.010419       0.002553      -0.006811       0.015099      -0.014026       0.060160      -0.020397      -0.007681       0.028077             10.271836      14.339112      -1.505505       3.337821       6.440023       1.478327      10.036372           0.003110
          133              C       4.149028       6.260105       7.853484       0.089678      26.421889 0.34293276E+03  0.76406912E+04                                 7.868549                            6.293319       0.102587       2.047310                    0.999682      26.396148      75.236159       0.634747       0.433094      -1.047928       0.023080      -0.024094      -0.031493       0.045880       0.002047      -0.030655      -0.015758      -0.019793      -0.068464      -0.045793       0.012504       0.033289              8.858847      11.064835      -1.280134       2.585006       5.742052       1.683222       9.769653          -0.003655
          134              C       5.449120       4.943236       6.528506       0.098277      25.927722 0.33283293E+03  0.73490821E+04                                 7.730705                            6.164833       0.129204       2.057699                    0.999699      26.024228      73.470511       0.647816       0.428201      -1.052534      -0.027796       0.041526       0.012487       0.051507       0.015944      -0.034653      -0.007662      -0.043137      -0.003323      -0.048103       0.008417       0.039686              8.741409      11.430667      -1.153375       3.061965       5.674303       1.232710       9.119256          -0.004277
          135              C       6.500341       5.007420       7.417296      -0.196966      33.759160 0.45951404E+03  0.10956896E+05                                 9.105098                            7.177892       0.215166       2.047641                    0.999001      29.692313      86.045005       0.610929       0.420462      -1.061335      -0.001759       0.016987      -0.009430       0.019508      -0.006848      -0.014064      -0.008039       0.007038      -0.015981      -0.020409       0.004673       0.015736             10.427556      12.739895      -1.118520       3.931484       6.841915       1.872873      11.700859           0.002983
          136              C      -0.035532       4.871306       9.825586      -0.173322      37.502499 0.46599843E+03  0.11193521E+05                                 9.905186                            7.306447       0.002246       1.974602                    0.998877      30.225249      89.024609       0.593560       0.429595      -1.051592       0.003396       0.011236       0.009690       0.015221       0.022590      -0.034169       0.000717      -0.032999       0.051290      -0.051092       0.010984       0.040108             12.141773      13.597181      -4.258125       5.824556      13.088879      -1.698711       9.739260          -0.003792
          137              C       1.069378       5.025126      10.654309       0.086187      38.410686 0.40684131E+03  0.93644134E+04                                 9.992054                            6.768249      -0.011179       2.013574                    0.999248      26.177227      73.355182       0.630219       0.422240      -1.065392      -0.014533       0.002373       0.002024       0.014864       0.000354       0.000119      -0.005741       0.002056      -0.039066      -0.014660       0.006957       0.007703             13.202049      12.176713      -5.515434       4.543557      18.811438      -1.853079       8.617997           0.000592
          138              C       1.369665       6.304369      11.139389      -0.169809      36.866777 0.46091579E+03  0.11025074E+05                                 9.725537                            7.225257       0.023058       1.971436                    0.999607      30.306377      88.654315       0.602879       0.424733      -1.056123      -0.021183       0.011794      -0.001467       0.024290       0.014675      -0.007141      -0.014296       0.054824       0.080555      -0.046569       0.011607       0.034962             11.787334       8.871911      -3.221955       2.118182      19.426954       0.826238       7.063136          -0.002532
          139              C       1.899041       3.860970      11.042653       0.116117      35.482692 0.40320060E+03  0.92720933E+04                                 9.554647                            6.782692       0.000310       2.019143                    0.999234      26.001802      73.146933       0.622494       0.427872      -1.060458      -0.000747      -0.001392       0.002471       0.002933      -0.002674       0.007198       0.009299      -0.004965       0.032968      -0.013921      -0.002880       0.016800             12.236567      12.998306      -4.989193       2.558513      17.114017      -3.828493       6.597377          -0.009105
          140              C       1.324888       2.606071      11.231935      -0.180359      34.048285 0.47222431E+03  0.11385872E+05                                 9.289844                            7.371154      -0.074771       1.955483                    0.998260      30.146998      89.091894       0.588755       0.431473      -1.049975       0.006432       0.004683       0.015098       0.017066      -0.004154      -0.008131       0.006742       0.029717       0.052068      -0.024889       0.001912       0.022977             10.647601      10.910764      -2.078522       1.387143      14.672154      -2.799596       6.359885           0.003366
          141              C       2.105434       1.545937      11.619231       0.084825      26.811724 0.35133966E+03  0.78942789E+04                                 7.999087                            6.404877       0.060589       2.032924                    0.999499      26.740812      77.136994       0.622580       0.437850      -1.042590       0.041641       0.023734       0.005468       0.048240       0.020113      -0.026076       0.029648       0.000850       0.092827      -0.053922       0.004578       0.049344              9.026808      10.855169      -1.969045       1.342732      10.909286      -1.869318       5.315969          -0.005342
          142              C       3.981054       2.847313      11.634947       0.085475      26.898627 0.34540330E+03  0.77145370E+04                                 7.989121                            6.332347       0.037381       2.026101                    0.999426      26.495101      75.769985       0.629925       0.435346      -1.045895      -0.043305      -0.031018       0.010602       0.054313       0.023117      -0.002439       0.016054       0.020050       0.076919      -0.041313       0.010094       0.031219              9.025964      10.726836      -2.125301       1.341656      11.201938      -1.891993       5.149117          -0.005999
          143              C       3.267735       3.960565      11.259874      -0.197518      33.223542 0.44869073E+03  0.10627333E+05                                 8.951689                            7.047823       0.243144       2.047745                    0.999747      29.757195      85.735508       0.622924       0.415140      -1.065514       0.000657      -0.004184       0.006027       0.007366       0.018418      -0.001091       0.010467      -0.014331      -0.025067      -0.020096      -0.005788       0.025884             10.245918      12.355047      -3.241217       1.766802      12.432105      -2.578931       5.950602           0.003410
          144              C       6.592072       1.474007      13.656639       0.570217      23.515844 0.26112700E+03  0.54662172E+04                                 7.565076                            5.731087       0.012285       2.055630                    0.999538      22.754084      64.057455       0.620323       0.471687      -1.019912      -0.037719      -0.017340      -0.047797       0.063308      -0.063412      -0.035684       0.033284       0.037368      -0.129395      -0.060716      -0.043002       0.103718              8.726839       8.124291       2.789399       2.589040       6.591413       0.170515      11.464813          -0.001115
          145              C       7.279222       1.741807      14.970792       0.008629      37.828407 0.44213329E+03  0.10394801E+05                                 9.834171                            7.031693      -0.043226       1.991720                    0.999321      27.290493      77.391855       0.621220       0.419370      -1.066778       0.014481       0.016414       0.039834       0.045451      -0.003462      -0.010203      -0.001339      -0.023564      -0.063100      -0.025495       0.002698       0.022797             11.840473      12.474195       3.925687       2.864723       6.888698       0.528986      16.158526           0.004939
          146              C       0.081474       2.486557      15.000127      -0.161721      35.423758 0.48449021E+03  0.11798570E+05                                 9.621304                            7.529950      -0.176362       1.907814                    0.999068      31.129275      93.532834       0.573101       0.438865      -1.041820      -0.021478       0.001005       0.007742       0.022853      -0.025586      -0.024904      -0.009716      -0.041607      -0.034881      -0.047182       0.008299       0.038883             10.825324      13.566262       4.704163       2.202748       7.461937       0.932198      11.447774          -0.000229
          147              C       0.703570       2.807475      16.205320       0.077120      35.897051 0.41720368E+03  0.96998261E+04                                 9.621819                            6.913122      -0.128246       1.972775                    0.999309      26.744104      76.249694       0.613280       0.429568      -1.056846      -0.012503       0.003884       0.004472       0.013835       0.012564       0.009356      -0.012303       0.008052      -0.005176      -0.023366       0.009297       0.014069             11.650570      15.719753       6.391630      -0.194864       8.759097      -0.251493      10.472861           0.000421
          148              C       0.113669       2.389176      17.384669      -0.190552      36.100044 0.48141417E+03  0.11684462E+05                                 9.686012                            7.454209      -0.061671       1.946306                    0.998752      31.025611      92.532838       0.583043       0.432828      -1.047271      -0.011389       0.001432      -0.013077       0.017400      -0.021765       0.030652       0.010718       0.003271       0.030799      -0.043469       0.007854       0.035615             11.105482      13.865321       5.286362      -3.240626       8.315469      -1.851743      11.135654          -0.000699
          149              C       7.311464       1.632253      17.388860       0.069191      37.592835 0.42624696E+03  0.99490192E+04                                 9.881107                            6.962306      -0.054641       1.995500                    0.999417      26.786733      76.162190       0.615334       0.426458      -1.060292       0.005972       0.009842      -0.008554       0.014342       0.014660      -0.007906      -0.002358      -0.019867       0.036182      -0.024704       0.006602       0.018102             12.134513      12.207050       4.187066      -3.650448       7.552182      -2.535249      16.644307           0.000188
          150              C       6.733747       1.290310      16.163412      -0.166437      35.263554 0.48773104E+03  0.11879093E+05                                 9.537802                            7.523273      -0.095350       1.932939                    0.999327      31.031328      92.779370       0.577881       0.435176      -1.045621       0.010653       0.009060      -0.014583       0.020205      -0.003761       0.001402       0.001307      -0.021864      -0.142836      -0.047668       0.012288       0.035380             10.638117       9.311345       2.458663      -0.020013       6.354865      -0.883614      16.248141          -0.000847
          151              C       6.656170       1.217273      18.651676       0.130084      34.170199 0.40216531E+03  0.92509652E+04                                 9.333119                            6.794127      -0.103319       1.986808                    0.999364      26.006719      73.394565       0.618628       0.430421      -1.057897       0.001672      -0.002436       0.004423       0.005319      -0.003422       0.009799       0.000897       0.022787      -0.010139      -0.011425      -0.006495       0.017920             11.281291       8.628397       3.164630      -5.091042       8.802550      -2.006679      16.412924          -0.004442
          152              C       5.870652       0.080783      18.737237      -0.197217      33.176796 0.47398644E+03  0.11432360E+05                                 9.084826                            7.353431      -0.023238       1.965298                    0.998819      30.412071      89.720523       0.593596       0.427805      -1.052830       0.006243       0.001898       0.006487       0.009201      -0.012549       0.012630       0.014722       0.012199       0.036696      -0.029033       0.007377       0.021656             10.060549       8.447141       3.045184      -3.867059       9.287476      -1.427599      12.447032           0.002489
          153              C       2.140341      10.833732      19.909952       0.094217      26.372496 0.34191936E+03  0.76250527E+04                                 7.885545                            6.302012       0.042333       2.030010                    0.999507      26.422851      75.753891       0.630552       0.435578      -1.044705       0.011693       0.042719       0.025203       0.050959      -0.016071       0.022378      -0.005933       0.008654      -0.126693      -0.048979       0.005746       0.043234              8.756107       7.146952       2.150435      -2.890820       7.539847       0.256136      11.581523          -0.002990
          154              C       6.092050       1.564750      20.951355       0.082456      26.667072 0.33055457E+03  0.72690936E+04                                 7.797067                            6.090300       0.207254       2.075230                    0.999661      26.078329      72.909728       0.661917       0.420790      -1.059633      -0.027953      -0.035138      -0.021433       0.049754      -0.017180       0.030497       0.018393       0.000701      -0.046448      -0.047675       0.017611       0.030064              8.770874       6.667067       2.121869      -2.929084       7.506241       0.251069      12.139315          -0.001841
          155              C       6.771807       1.952064      19.821596      -0.191768      32.211844 0.42727381E+03  0.99754224E+04                                 8.704193                            6.835363       0.276645       2.062315                    0.999815      29.169880      82.851501       0.639783       0.410061      -1.071119      -0.002867      -0.004484       0.001634       0.005567       0.013236       0.002385       0.001174      -0.001622      -0.077296      -0.025918      -0.000345       0.026263              9.746936       7.298453       2.091890      -3.503984       7.627494      -0.029351      14.314862           0.002721
          156              C       1.993339       3.550012      16.200780       0.115723      32.449069 0.40266459E+03  0.92839722E+04                                 9.039527                            6.818992      -0.147708       1.971049                    0.999459      26.287995      74.763950       0.613462       0.433040      -1.054172       0.000136       0.007956       0.001851       0.008170      -0.000907      -0.005460       0.013397       0.014997       0.019374      -0.018204       0.002097       0.016107             10.600121      14.637184       5.681538       0.958280       9.198710      -1.253309       7.964470           0.000089
          157              C       2.362368       4.357838      15.146804      -0.201678      30.780366 0.46298635E+03  0.11074186E+05                                 8.536937                            7.206481       0.192332       2.028256                    0.999680      30.231387      88.099389       0.608770       0.420639      -1.059911       0.001072      -0.000627       0.011949       0.012014      -0.015508       0.025976       0.004808       0.015784       0.009084      -0.031014      -0.001408       0.032422              9.012480      10.485394       3.535722       0.260639       8.029809      -1.954181       8.522237           0.000006
          158              C       3.613880       4.976435      15.152391       0.068519      24.613751 0.34119918E+03  0.75699907E+04                                 7.359849                            6.196657       0.124023       2.039331                    0.999791      26.676507      75.144299       0.654155       0.422025      -1.057860       0.008261      -0.016504       0.033753       0.038470      -0.019602      -0.038486      -0.010474      -0.069084       0.023899      -0.065387       0.029642       0.035745              7.653719       8.509052       2.182931       0.934248       6.405851      -1.517885       8.046253          -0.000016
          159              C       4.106452       4.123237      17.145447       0.089271      23.938484 0.33923813E+03  0.75434590E+04                                 7.343200                            6.260943       0.100957       2.043202                    0.999656      26.535734      75.740464       0.635674       0.433317      -1.047025      -0.012971       0.015176      -0.034090       0.039506      -0.035124       0.023704       0.029122      -0.009564       0.025700      -0.059874       0.024202       0.035672              7.614176       9.275883       1.961341       1.410608       6.329373      -1.126939       7.237271          -0.000006
          160              C       2.885709       3.460376      17.230310      -0.203819      30.695040 0.46258017E+03  0.11067256E+05                                 8.566806                            7.237554       0.211221       2.038249                    0.999336      30.132200      87.956664       0.602872       0.424647      -1.056903      -0.000933       0.013632       0.000391       0.013669      -0.005808      -0.021721      -0.014978      -0.029057       0.054112      -0.036017       0.003448       0.032570              9.121947      12.235191       3.397702       1.953261       7.483941      -0.529460       7.646709           0.000058
          161              C       2.390502       3.194789       6.074157       0.537737      25.107742 0.27296648E+03  0.57768106E+04                                 7.942820                            5.831516      -0.196627       1.977807                    0.999137      23.310030      65.946866       0.619502       0.467181      -1.022529       0.011593       0.052345      -0.016968       0.056235       0.007391       0.062437       0.021387       0.071887       0.090750      -0.057984      -0.033194       0.091178              9.843098       6.506373       0.684490      -1.837338      15.561221      -3.736169       7.461701          -0.005113
          162              C       2.099401       1.843616       6.640608       0.005673      39.613478 0.42257329E+03  0.97948149E+04                                10.058387                            6.803217      -0.014825       2.001828                    0.999197      26.858153      74.915711       0.643360       0.410731      -1.075450      -0.009235      -0.043041       0.016521       0.047019      -0.000846      -0.001071       0.018056       0.010367       0.030718      -0.020807      -0.000022       0.020829             13.061615       9.637463      -0.399303      -3.494993      20.482191      -4.036197       9.065191           0.002999
          163              C       0.991854       1.663238       7.450822      -0.174723      37.425602 0.48075406E+03  0.11640862E+05                                 9.864045                            7.418219      -0.093471       1.930920                    0.999399      30.881122      91.387032       0.589300       0.429247      -1.051574       0.021144      -0.002393      -0.007260       0.022484      -0.019330       0.028049       0.021041       0.006260       0.015912      -0.045637       0.014333       0.031304             11.608327      10.825730       1.226363      -4.917045      14.073270      -3.249520       9.925980          -0.002437
          164              C       0.693105       0.399487       7.971524       0.079309      38.073090 0.40205877E+03  0.92274813E+04                                 9.884461                            6.707906      -0.054424       1.998368                    0.999263      26.207413      73.345277       0.635912       0.419677      -1.066960       0.010536      -0.000580       0.000078       0.010553      -0.003143      -0.001191      -0.013062       0.025738       0.015750      -0.022147       0.010508       0.011639             12.748985      14.615057      -1.161162      -7.316385      12.440174      -0.769966      11.191725           0.000519
          165              C       7.919549       0.239028       8.887554       0.123508      34.587488 0.40100619E+03  0.92105344E+04                                 9.380027                            6.772006      -0.093280       1.989124                    0.999240      25.972971      73.060122       0.621810       0.428859      -1.059677      -0.000260       0.004559       0.006861       0.008242      -0.000078      -0.008102       0.012226      -0.025891      -0.010240      -0.017858      -0.003412       0.021269             11.653307      16.041559      -0.979402      -5.688028       6.693629      -1.912305      12.224733          -0.006478
          166              C       6.699499       0.860944       8.674175      -0.201902      33.446718 0.45205179E+03  0.10721443E+05                                 8.971956                            7.066912       0.305076       2.068370                    0.999761      29.740376      85.601752       0.623359       0.414288      -1.066608      -0.002613       0.000575       0.010069       0.010418       0.002553       0.006811      -0.015101      -0.014027       0.060162      -0.020398      -0.007681       0.028079             10.271841      14.339122      -1.505502      -3.337830       6.440021      -1.478327      10.036380           0.003114
          167              C       5.692846       0.727044       9.608016       0.089681      26.421997 0.34293429E+03  0.76407358E+04                                 7.868573                            6.293334       0.102569       2.047302                    0.999682      26.396240      75.236544       0.634746       0.433094      -1.047928       0.023079      -0.024097       0.031492       0.045881       0.002046       0.030655       0.015758      -0.019792      -0.068468      -0.045795       0.012505       0.033289              8.858876      11.064877      -1.280143      -2.585017       5.742071      -1.683228       9.769681          -0.003664
          168              C       3.905302      10.476297      10.932994       0.098276      25.927846 0.33283492E+03  0.73491387E+04                                 7.730735                            6.164857       0.129194       2.057695                    0.999699      26.024313      73.470869       0.647814       0.428202      -1.052533      -0.027797       0.041524      -0.012488       0.051506       0.015945       0.034654       0.007661      -0.043138      -0.003321      -0.048105       0.008418       0.039687              8.741444      11.430728      -1.153386      -3.061976       5.674324      -1.232711       9.119281          -0.004288
          169              C       4.956524      10.540480      10.044204      -0.196963      33.759107 0.45951310E+03  0.10956868E+05                                 9.105088                            7.177884       0.215166       2.047641                    0.999001      29.692297      86.044953       0.610930       0.420461      -1.061335      -0.001760       0.016986       0.009429       0.019507      -0.006849       0.014065       0.008038       0.007040      -0.015981      -0.020409       0.004672       0.015737             10.427545      12.739894      -1.118528      -3.931475       6.841911      -1.872866      11.700831           0.002987
          170              C      -1.579350      10.404367       7.635914      -0.173313      37.502189 0.46599409E+03  0.11193388E+05                                 9.905126                            7.306409       0.002259       1.974608                    0.998877      30.225085      89.023947       0.593562       0.429595      -1.051593       0.003397       0.011235      -0.009690       0.015220       0.022588       0.034170      -0.000717      -0.032998       0.051292      -0.051091       0.010982       0.040109             12.141693      13.597080      -4.258092      -5.824505      13.088805       1.698694       9.739193          -0.003769
          171              C      -0.474439      10.558186       6.807191       0.086197      38.410533 0.40684014E+03  0.93643788E+04                                 9.992031                            6.768242      -0.011177       2.013576                    0.999248      26.177149      73.354912       0.630219       0.422240      -1.065391      -0.014532       0.002371      -0.002024       0.014863       0.000355      -0.000119       0.005740       0.002056      -0.039063      -0.014659       0.006955       0.007704             13.202008      12.176677      -5.515411      -4.543543      18.811368       1.853076       8.617978           0.000578
          172              C       2.913483       0.771309       6.322111      -0.169803      36.866578 0.46091338E+03  0.11025000E+05                                 9.725498                            7.225235       0.023065       1.971439                    0.999607      30.306295      88.653981       0.602880       0.424733      -1.056124      -0.021184       0.011794       0.001466       0.024290       0.014672       0.007143       0.014298       0.054824       0.080555      -0.046569       0.011605       0.034964             11.787274       8.871887      -3.221940      -2.118181      19.426821      -0.826224       7.063113          -0.002510
          173              C       0.355224       9.394030       6.418847       0.116128      35.482467 0.40319816E+03  0.92720245E+04                                 9.554615                            6.782678       0.000306       2.019143                    0.999234      26.001712      73.146666       0.622494       0.427873      -1.060457      -0.000748      -0.001391      -0.002470       0.002932      -0.002672      -0.007198      -0.009300      -0.004964       0.032973      -0.013921      -0.002882       0.016802             12.236510      12.998244      -4.989144      -2.558494      17.113931       3.828471       6.597354          -0.009071
          174              C      -0.218929       8.139132       6.229565      -0.180359      34.048220 0.47222336E+03  0.11385843E+05                                 9.289832                            7.371148      -0.074773       1.955484                    0.998260      30.146962      89.091750       0.588755       0.431473      -1.049975       0.006431       0.004683      -0.015097       0.017065      -0.004155       0.008131      -0.006742       0.029715       0.052070      -0.024889       0.001912       0.022977             10.647583      10.910735      -2.078507      -1.387137      14.672133       2.799591       6.359880           0.003351
          175              C       0.561616       7.078998       5.842269       0.084822      26.811679 0.35133905E+03  0.78942592E+04                                 7.999071                            6.404867       0.060601       2.032929                    0.999499      26.740751      77.136701       0.622581       0.437850      -1.042590       0.041640       0.023734      -0.005468       0.048240       0.020112       0.026075      -0.029648       0.000852       0.092823      -0.053921       0.004578       0.049343              9.026786      10.855134      -1.969037      -1.342726      10.909264       1.869315       5.315960          -0.005316
          176              C       2.437237       8.380373       5.826553       0.085474      26.898454 0.34540098E+03  0.77144683E+04                                 7.989077                            6.332318       0.037410       2.026113                    0.999426      26.494967      75.769392       0.629927       0.435345      -1.045896      -0.043305      -0.031017      -0.010603       0.054312       0.023116       0.002439      -0.016054       0.020047       0.076917      -0.041311       0.010093       0.031218              9.025907      10.726764      -2.125270      -1.341643      11.201867       1.891978       5.149090          -0.005972
          177              C       1.723918       9.493625       6.201626      -0.197517      33.223477 0.44869023E+03  0.10627317E+05                                 8.951677                            7.047819       0.243146       2.047747                    0.999747      29.757153      85.735346       0.622924       0.415140      -1.065514       0.000658      -0.004183      -0.006027       0.007365       0.018417       0.001091      -0.010467      -0.014331      -0.025063      -0.020095      -0.005787       0.025882             10.245896      12.355016      -3.241191      -1.766793      12.432077       2.578923       5.950594           0.003396
          178              C       5.048255       7.007068       3.804861       0.570216      23.515904 0.26112785E+03  0.54662377E+04                                 7.565083                            5.731092       0.012298       2.055633                    0.999538      22.754088      64.057419       0.620323       0.471686      -1.019913      -0.037719      -0.017339       0.047797       0.063308      -0.063410       0.035683      -0.033285       0.037369      -0.129394      -0.060716      -0.043001       0.103717              8.726847       8.124288       2.789398      -2.589044       6.591418      -0.170514      11.464835          -0.001115
          179              C       5.735404       7.274868       2.490708       0.008629      37.828574 0.44213579E+03  0.10394877E+05                                 9.834202                            7.031715      -0.043239       1.991715                    0.999321      27.290577      77.392199       0.621218       0.419371      -1.066778       0.014480       0.016415      -0.039834       0.045452      -0.003462       0.010203       0.001340      -0.023562      -0.063094      -0.025494       0.002698       0.022795             11.840508      12.474223       3.925694      -2.864722       6.888715      -0.528978      16.158587           0.004943
          180              C      -1.462343       8.019618       2.461373      -0.161714      35.423692 0.48448923E+03  0.11798541E+05                                 9.621288                            7.529939      -0.176354       1.907816                    0.999068      31.129265      93.532789       0.573102       0.438864      -1.041820      -0.021477       0.001004      -0.007743       0.022852      -0.025584       0.024904       0.009717      -0.041604      -0.034878      -0.047180       0.008300       0.038880             10.825303      13.566226       4.704147      -2.202734       7.461920      -0.932191      11.447762          -0.000234
          181              C      -0.840248       8.340535       1.256180       0.077123      35.897102 0.41720425E+03  0.96998445E+04                                 9.621832                            6.913130      -0.128253       1.972772                    0.999309      26.744135      76.249852       0.613279       0.429568      -1.056845      -0.012503       0.003883      -0.004471       0.013834       0.012564      -0.009355       0.012304       0.008053      -0.005174      -0.023367       0.009297       0.014070             11.650588      15.719775       6.391641       0.194866       8.759110       0.251496      10.472878           0.000424
          182              C      -1.430149       7.922236       0.076831      -0.190555      36.100143 0.48141563E+03  0.11684507E+05                                 9.686033                            7.454223      -0.061678       1.946304                    0.998752      31.025653      92.533033       0.583042       0.432828      -1.047271      -0.011389       0.001431       0.013077       0.017400      -0.021765      -0.030652      -0.010718       0.003272       0.030799      -0.043469       0.007854       0.035615             11.105509      13.865363       5.286380       3.240640       8.315490       1.851753      11.135674          -0.000705
          183              C       5.767646       7.165313       0.072640       0.069188      37.592838 0.42624675E+03  0.99490142E+04                                 9.881108                            6.962305      -0.054642       1.995500                    0.999417      26.786742      76.162238       0.615334       0.426458      -1.060292       0.005972       0.009842       0.008554       0.014342       0.014660       0.007906       0.002358      -0.019867       0.036181      -0.024703       0.006602       0.018101             12.134515      12.207048       4.187063       3.650450       7.552180       2.535249      16.644316           0.000192
          184              C       5.189929       6.823370       1.298088      -0.166441      35.263689 0.48773330E+03  0.11879166E+05                                 9.537834                            7.523297      -0.095366       1.932933                    0.999326      31.031442      92.779875       0.577880       0.435176      -1.045620       0.010654       0.009060       0.014582       0.020205      -0.003762      -0.001402      -0.001306      -0.021863      -0.142840      -0.047669       0.012289       0.035381             10.638152       9.311375       2.458671       0.020017       6.354885       0.883623      16.248196          -0.000853
          185              C       5.112353       6.750334      33.732824       0.130081      34.170282 0.40216631E+03  0.92509937E+04                                 9.333131                            6.794133      -0.103315       1.986809                    0.999364      26.006756      73.394687       0.618628       0.430421      -1.057897       0.001673      -0.002436      -0.004422       0.005319      -0.003422      -0.009799      -0.000897       0.022787      -0.010138      -0.011425      -0.006495       0.017920             11.281306       8.628404       3.164628       5.091051       8.802554       2.006676      16.412959          -0.004448
          186              C       4.326834       5.613843      33.647263      -0.197216      33.176790 0.47398670E+03  0.11432368E+05                                 9.084824                            7.353433      -0.023233       1.965299                    0.998819      30.412086      89.720578       0.593596       0.427805      -1.052830       0.006243       0.001898      -0.006487       0.009201      -0.012548      -0.012630      -0.014722       0.012199       0.036694      -0.029032       0.007377       0.021655             10.060544       8.447138       3.045180       3.867055       9.287474       1.427596      12.447022           0.002491
          187              C       3.684159       5.300672      32.474548       0.094217      26.372507 0.34191948E+03  0.76250544E+04                                 7.885543                            6.302010       0.042340       2.030012                    0.999507      26.422832      75.753773       0.630553       0.435578      -1.044705       0.011693       0.042718      -0.025202       0.050958      -0.016071      -0.022377       0.005932       0.008653      -0.126688      -0.048977       0.005745       0.043232              8.756105       7.146946       2.150432       2.890818       7.539847      -0.256143      11.581521          -0.002992
          188              C       4.548232       7.097810      31.433145       0.082451      26.667185 0.33055617E+03  0.72691371E+04                                 7.797090                            6.090315       0.207252       2.075229                    0.999661      26.078377      72.909891       0.661916       0.420790      -1.059633      -0.027953      -0.035137       0.021432       0.049752      -0.017179      -0.030496      -0.018393       0.000702      -0.046447      -0.047673       0.017610       0.030063              8.770903       6.667089       2.121878       2.929097       7.506265      -0.251070      12.139354          -0.001845
          189              C       5.227989       7.485124      32.562904      -0.191766      32.211884 0.42727425E+03  0.99754366E+04                                 8.704203                            6.835368       0.276645       2.062314                    0.999815      29.169902      82.851613       0.639783       0.410061      -1.071119      -0.002867      -0.004484      -0.001635       0.005568       0.013236      -0.002385      -0.001174      -0.001621      -0.077294      -0.025918      -0.000344       0.026262              9.746947       7.298456       2.091888       3.503990       7.627500       0.029345      14.314886           0.002723
          190              C       0.449521       9.083072       1.260720       0.115723      32.449125 0.40266532E+03  0.92839940E+04                                 9.039539                            6.818999      -0.147711       1.971048                    0.999459      26.288019      74.764050       0.613461       0.433040      -1.054172       0.000136       0.007955      -0.001851       0.008169      -0.000907       0.005460      -0.013397       0.014997       0.019375      -0.018204       0.002097       0.016107             10.600138      14.637215       5.681555      -0.958283       9.198726       1.253306       7.964474           0.000088
          191              C       0.818550       9.890899       2.314696      -0.201676      30.780351 0.46298617E+03  0.11074180E+05                                 8.536933                            7.206478       0.192333       2.028256                    0.999680      30.231385      88.099385       0.608770       0.420639      -1.059911       0.001072      -0.000628      -0.011949       0.012013      -0.015508      -0.025976      -0.004808       0.015784       0.009084      -0.031014      -0.001408       0.032422              9.012476      10.485396       3.535720      -0.260645       8.029802       1.954176       8.522231           0.000007
          192              C       2.070063      10.509495       2.309109       0.068518      24.613814 0.34120023E+03  0.75700211E+04                                 7.359864                            6.196668       0.124016       2.039328                    0.999791      26.676559      75.144522       0.654154       0.422025      -1.057860       0.008261      -0.016505      -0.033753       0.038470      -0.019602       0.038486       0.010475      -0.069085       0.023900      -0.065387       0.029642       0.035746              7.653735       8.509068       2.182932      -0.934253       6.405863       1.517891       8.046274          -0.000017
          193              C       2.562634       9.656297       0.316053       0.089268      23.938555 0.33923940E+03  0.75434964E+04                                 7.343223                            6.260961       0.100945       2.043198                    0.999656      26.535784      75.740713       0.635671       0.433318      -1.047024      -0.012971       0.015176       0.034090       0.039506      -0.035124      -0.023704      -0.029122      -0.009565       0.025701      -0.059875       0.024203       0.035672              7.614200       9.275917       1.961352      -1.410611       6.329393       1.126941       7.237292          -0.000007
          194              C       1.341891       8.993437       0.231190      -0.203820      30.695032 0.46257985E+03  0.11067247E+05                                 8.566806                            7.237552       0.211219       2.038248                    0.999336      30.132195      87.956653       0.602872       0.424647      -1.056903      -0.000932       0.013631      -0.000391       0.013669      -0.005808       0.021721       0.014978      -0.029057       0.054113      -0.036018       0.003448       0.032570              9.121948      12.235201       3.397708      -1.953260       7.483941       0.529457       7.646703           0.000059
          195              C       4.437880       2.338271      23.535657       0.537745      25.107492 0.27296365E+03  0.57767381E+04                                 7.942777                            5.831491      -0.196625       1.977809                    0.999137      23.309955      65.946677       0.619502       0.467182      -1.022528      -0.011595      -0.052345      -0.016966       0.056234       0.007390      -0.062437      -0.021391       0.071894       0.090755      -0.057990      -0.033189       0.091180              9.843040       6.506346       0.684483       1.837326      15.561112       3.736135       7.461661          -0.005118
          196              C       4.728982       3.689445      24.102108       0.005683      39.613378 0.42257198E+03  0.97947762E+04                                10.058371                            6.803207      -0.014820       2.001830                    0.999197      26.858093      74.915493       0.643360       0.410731      -1.075450       0.009234       0.043040       0.016522       0.047018      -0.000848       0.001074      -0.018056       0.010364       0.030713      -0.020805      -0.000023       0.020829             13.061601       9.637446      -0.399296       3.494987      20.482179       4.036198       9.065177           0.003014
          197              C       5.836528       3.869823      24.912322      -0.174707      37.425267 0.48074884E+03  0.11640700E+05                                 9.863970                            7.418165      -0.093447       1.930928                    0.999399      30.880965      91.386329       0.589304       0.429246      -1.051576      -0.021146       0.002392      -0.007257       0.022484      -0.019330      -0.028046      -0.021039       0.006254       0.015904      -0.045633       0.014334       0.031299             11.608236      10.825645       1.226338       4.916997      14.073172       3.249483       9.925891          -0.002470
          198              C       6.135278       5.133574      25.433024       0.079310      38.073207 0.40206002E+03  0.92275176E+04                                 9.884483                            6.707918      -0.054431       1.998365                    0.999263      26.207450      73.345426       0.635911       0.419678      -1.066960      -0.010537       0.000580       0.000079       0.010553      -0.003144       0.001192       0.013061       0.025739       0.015748      -0.022147       0.010510       0.011637             12.749019      14.615110      -1.161170       7.316414      12.440194       0.769961      11.191754           0.000535
          199              C      -1.091166       5.294032      26.349054       0.123509      34.587493 0.40100611E+03  0.92105322E+04                                 9.380028                            6.772005      -0.093280       1.989124                    0.999240      25.972969      73.060116       0.621810       0.428859      -1.059677       0.000260      -0.004561       0.006862       0.008244      -0.000079       0.008102      -0.012227      -0.025892      -0.010240      -0.017857      -0.003413       0.021270             11.653310      16.041571      -0.979407       5.688035       6.693627       1.912299      12.224733          -0.006486
          200              C       0.128884       4.672116      26.135675      -0.201902      33.446693 0.45205134E+03  0.10721431E+05                                 8.971954                            7.066910       0.305074       2.068370                    0.999761      29.740359      85.601704       0.623359       0.414288      -1.066607       0.002612      -0.000577       0.010070       0.010420       0.002553      -0.006811       0.015100      -0.014026       0.060161      -0.020397      -0.007681       0.028078             10.271839      14.339114      -1.505502       3.337829       6.440022       1.478329      10.036380           0.003116
          201              C       1.135537       4.806016      27.069516       0.089677      26.421978 0.34293412E+03  0.76407318E+04                                 7.868572                            6.293335       0.102567       2.047302                    0.999682      26.396237      75.236556       0.634745       0.433094      -1.047927      -0.023080       0.024095       0.031493       0.045881       0.002047      -0.030656      -0.015758      -0.019794      -0.068468      -0.045795       0.012505       0.033290              8.858875      11.064874      -1.280139       2.585018       5.742068       1.683226       9.769682          -0.003665
          202              C      -0.164555       6.122885      28.394494       0.098279      25.927710 0.33283275E+03  0.73490786E+04                                 7.730706                            6.164834       0.129197       2.057697                    0.999699      26.024242      73.470604       0.647815       0.428201      -1.052534       0.027797      -0.041526      -0.012487       0.051507       0.015945      -0.034654      -0.007662      -0.043138      -0.003323      -0.048104       0.008417       0.039688              8.741409      11.430667      -1.153374       3.061963       5.674304       1.232711       9.119256          -0.004290
          203              C      -1.215776       6.058701      27.505704      -0.196964      33.759117 0.45951321E+03  0.10956870E+05                                 9.105087                            7.177882       0.215172       2.047643                    0.999001      29.692284      86.044871       0.610930       0.420461      -1.061336       0.001759      -0.016987       0.009430       0.019509      -0.006849      -0.014065      -0.008038       0.007040      -0.015981      -0.020410       0.004673       0.015737             10.427544      12.739891      -1.118522       3.931480       6.841905       1.872868      11.700836           0.002990
          204              C       5.320097       6.194815      25.097414      -0.173322      37.502441 0.46599761E+03  0.11193495E+05                                 9.905173                            7.306439       0.002249       1.974604                    0.998877      30.225218      89.024471       0.593560       0.429595      -1.051592      -0.003397      -0.011236      -0.009690       0.015221       0.022590      -0.034170       0.000717      -0.032999       0.051291      -0.051092       0.010983       0.040109             12.141758      13.597166      -4.258120       5.824547      13.088863      -1.698709       9.739246          -0.003806
          205              C       4.215187       6.040995      24.268691       0.086187      38.410663 0.40684113E+03  0.93644074E+04                                 9.992047                            6.768247      -0.011179       2.013574                    0.999248      26.177216      73.355122       0.630220       0.422239      -1.065392       0.014533      -0.002372      -0.002023       0.014864       0.000354       0.000119      -0.005741       0.002056      -0.039065      -0.014660       0.006957       0.007703             13.202041      12.176708      -5.515430       4.543556      18.811421      -1.853079       8.617993           0.000598
          206              C       3.914900       4.761752      23.783611      -0.169806      36.866671 0.46091438E+03  0.11025029E+05                                 9.725511                            7.225240       0.023068       1.971440                    0.999607      30.306323      88.654048       0.602880       0.424733      -1.056124       0.021183      -0.011795       0.001467       0.024290       0.014675      -0.007140      -0.014295       0.054822       0.080554      -0.046568       0.011607       0.034961             11.787299       8.871888      -3.221942       2.118177      19.426891       0.826237       7.063119          -0.002544
          207              C       3.385524       7.205151      23.880347       0.116116      35.482662 0.40320029E+03  0.92720836E+04                                 9.554639                            6.782688       0.000312       2.019144                    0.999234      26.001785      73.146849       0.622494       0.427872      -1.060458       0.000747       0.001392      -0.002471       0.002933      -0.002674       0.007198       0.009299      -0.004965       0.032966      -0.013921      -0.002879       0.016800             12.236558      12.998295      -4.989196       2.558513      17.114006      -3.828493       6.597374          -0.009123
          208              C       3.959677       8.460050      23.691065      -0.180359      34.048208 0.47222283E+03  0.11385825E+05                                 9.289826                            7.371140      -0.074767       1.955486                    0.998260      30.146937      89.091628       0.588755       0.431473      -1.049975      -0.006433      -0.004683      -0.015098       0.017066      -0.004154      -0.008131       0.006742       0.029719       0.052067      -0.024890       0.001913       0.022977             10.647583      10.910753      -2.078527       1.387145      14.672122      -2.799592       6.359874           0.003375
          209              C       3.179131       9.520184      23.303769       0.084825      26.811755 0.35134014E+03  0.78942944E+04                                 7.999097                            6.404884       0.060583       2.032922                    0.999499      26.740862      77.137226       0.622579       0.437851      -1.042589      -0.041642      -0.023735      -0.005468       0.048242       0.020114      -0.026077       0.029648       0.000850       0.092831      -0.053924       0.004579       0.049346              9.026820      10.855183      -1.969049       1.342733      10.909300      -1.869324       5.315978          -0.005358
          210              C       1.303511       8.218808      23.288053       0.085476      26.898611 0.34540314E+03  0.77145339E+04                                 7.989121                            6.332348       0.037372       2.026098                    0.999426      26.495118      75.770087       0.629924       0.435346      -1.045894       0.043306       0.031018      -0.010602       0.054314       0.023118      -0.002439       0.016055       0.020052       0.076922      -0.041315       0.010095       0.031220              9.025963      10.726829      -2.125301       1.341654      11.201940      -1.891994       5.149119          -0.006015
          211              C       2.016830       7.105556      23.663126      -0.197517      33.223483 0.44868968E+03  0.10627301E+05                                 8.951678                            7.047814       0.243145       2.047746                    0.999747      29.757156      85.735356       0.622924       0.415139      -1.065514      -0.000657       0.004184      -0.006027       0.007366       0.018419      -0.001091       0.010467      -0.014332      -0.025066      -0.020097      -0.005788       0.025885             10.245905      12.355018      -3.241211       1.766798      12.432102      -2.578931       5.950595           0.003420
          212              C      -1.307507       9.592114      21.266361       0.570220      23.515696 0.26112510E+03  0.54661673E+04                                 7.565045                            5.731067       0.012290       2.055633                    0.999538      22.754001      64.057164       0.620323       0.471687      -1.019912       0.037719       0.017341       0.047796       0.063308      -0.063413      -0.035685       0.033284       0.037365      -0.129398      -0.060716      -0.043003       0.103720              8.726801       8.124257       2.789384       2.589023       6.591385       0.170511      11.464760          -0.001117
          213              C      -1.994657       9.324314      19.952208       0.008626      37.828343 0.44213246E+03  0.10394774E+05                                 9.834152                            7.031681      -0.043213       1.991725                    0.999321      27.290461      77.391670       0.621221       0.419370      -1.066779      -0.014480      -0.016414      -0.039834       0.045452      -0.003461      -0.010203      -0.001339      -0.023564      -0.063101      -0.025495       0.002698       0.022797             11.840450      12.474177       3.925682       2.864723       6.888687       0.528990      16.158484           0.004936
          214              C       5.203091       8.579564      19.922873      -0.161724      35.423794 0.48449091E+03  0.11798590E+05                                 9.621307                            7.529953      -0.176357       1.907815                    0.999068      31.129286      93.532833       0.573101       0.438864      -1.041820       0.021478      -0.001005      -0.007743       0.022853      -0.025585      -0.024904      -0.009716      -0.041606      -0.034880      -0.047182       0.008300       0.038882             10.825327      13.566270       4.704166       2.202752       7.461941       0.932202      11.447769          -0.000224
          215              C       4.580995       8.258646      18.717680       0.077121      35.897045 0.41720365E+03  0.96998249E+04                                 9.621817                            6.913122      -0.128247       1.972775                    0.999309      26.744101      76.249680       0.613280       0.429568      -1.056846       0.012503      -0.003884      -0.004472       0.013835       0.012564       0.009356      -0.012303       0.008052      -0.005175      -0.023366       0.009297       0.014069             11.650568      15.719751       6.391630      -0.194866       8.759097      -0.251493      10.472855           0.000419
          216              C       5.170896       8.676945      17.538331      -0.190549      36.099952 0.48141276E+03  0.11684419E+05                                 9.685996                            7.454198      -0.061670       1.946308                    0.998752      31.025556      92.532631       0.583044       0.432828      -1.047271       0.011388      -0.001432       0.013077       0.017400      -0.021765       0.030651       0.010717       0.003271       0.030798      -0.043469       0.007854       0.035614             11.105462      13.865295       5.286351      -3.240618       8.315455      -1.851738      11.135634          -0.000694
          217              C      -2.026899       9.433868      17.534140       0.069192      37.592816 0.42624679E+03  0.99490144E+04                                 9.881105                            6.962305      -0.054642       1.995500                    0.999417      26.786725      76.162168       0.615334       0.426458      -1.060292      -0.005971      -0.009842       0.008553       0.014342       0.014660      -0.007906      -0.002358      -0.019867       0.036182      -0.024703       0.006602       0.018101             12.134508      12.207046       4.187064      -3.650445       7.552180      -2.535247      16.644297           0.000185
          218              C      -1.449182       9.775811      18.759588      -0.166438      35.263544 0.48773098E+03  0.11879090E+05                                 9.537798                            7.523272      -0.095346       1.932940                    0.999327      31.031312      92.779281       0.577882       0.435175      -1.045621      -0.010653      -0.009060       0.014583       0.020205      -0.003760       0.001402       0.001307      -0.021864      -0.142834      -0.047667       0.012288       0.035380             10.638111       9.311339       2.458660      -0.020007       6.354861      -0.883610      16.248133          -0.000841
          219              C      -1.371605       9.848848      16.271324       0.130083      34.170218 0.40216567E+03  0.92509759E+04                                 9.333122                            6.794129      -0.103318       1.986808                    0.999364      26.006737      73.394633       0.618628       0.430421      -1.057897      -0.001673       0.002436      -0.004423       0.005319      -0.003422       0.009799       0.000897       0.022788      -0.010140      -0.011425      -0.006495       0.017920             11.281289       8.628395       3.164629      -5.091035       8.802555      -2.006673      16.412917          -0.004432
          220              C      -0.586087      10.985338      16.185763      -0.197220      33.176872 0.47398800E+03  0.11432408E+05                                 9.084842                            7.353445      -0.023240       1.965296                    0.998819      30.412132      89.720769       0.593595       0.427805      -1.052830      -0.006243      -0.001898      -0.006487       0.009201      -0.012548       0.012630       0.014722       0.012199       0.036695      -0.029033       0.007377       0.021656             10.060564       8.447156       3.045192      -3.867061       9.287497      -1.427603      12.447039           0.002484
          221              C       3.144224       0.232389      15.013048       0.094216      26.372517 0.34191972E+03  0.76250611E+04                                 7.885545                            6.302012       0.042342       2.030012                    0.999507      26.422841      75.753805       0.630553       0.435578      -1.044705      -0.011693      -0.042718      -0.025202       0.050958      -0.016071       0.022377      -0.005933       0.008654      -0.126690      -0.048978       0.005745       0.043232              8.756107       7.146951       2.150435      -2.890819       7.539848       0.256139      11.581522          -0.002980
          222              C      -0.807485       9.501371      13.971645       0.082457      26.667070 0.33055452E+03  0.72690909E+04                                 7.797063                            6.090296       0.207261       2.075232                    0.999661      26.078311      72.909624       0.661918       0.420790      -1.059634       0.027953       0.035137       0.021432       0.049753      -0.017179       0.030496       0.018393       0.000702      -0.046447      -0.047673       0.017610       0.030063              8.770870       6.667062       2.121867      -2.929081       7.506238       0.251074      12.139311          -0.001832
          223              C      -1.487242       9.114057      15.101404      -0.191767      32.211867 0.42727435E+03  0.99754388E+04                                 8.704199                            6.835369       0.276644       2.062314                    0.999815      29.169899      82.851586       0.639783       0.410061      -1.071119       0.002866       0.004484      -0.001635       0.005567       0.013236       0.002386       0.001174      -0.001622      -0.077295      -0.025918      -0.000344       0.026262              9.746941       7.298452       2.091886      -3.503981       7.627497      -0.029341      14.314874           0.002715
          224              C       3.291226       7.516109      18.722220       0.115723      32.449070 0.40266465E+03  0.92839739E+04                                 9.039526                            6.818992      -0.147707       1.971049                    0.999459      26.287996      74.763948       0.613462       0.433040      -1.054173      -0.000135      -0.007956      -0.001851       0.008170      -0.000907      -0.005461       0.013397       0.014997       0.019374      -0.018204       0.002097       0.016107             10.600120      14.637181       5.681538       0.958279       9.198710      -1.253309       7.964469           0.000089
          225              C       2.922197       6.708283      19.776196      -0.201680      30.780399 0.46298697E+03  0.11074204E+05                                 8.536943                            7.206486       0.192332       2.028255                    0.999680      30.231414      88.099489       0.608769       0.420639      -1.059911      -0.001072       0.000627      -0.011950       0.012014      -0.015508       0.025976       0.004808       0.015785       0.009084      -0.031015      -0.001408       0.032423              9.012486      10.485403       3.535727       0.260638       8.029816      -1.954181       8.522240           0.000006
          226              C       1.670685       6.089686      19.770609       0.068516      24.613814 0.34120030E+03  0.75700226E+04                                 7.359862                            6.196668       0.124017       2.039328                    0.999791      26.676560      75.144504       0.654154       0.422025      -1.057860      -0.008261       0.016504      -0.033753       0.038470      -0.019602      -0.038486      -0.010475      -0.069084       0.023900      -0.065387       0.029642       0.035745              7.653733       8.509069       2.182936       0.934250       6.405864      -1.517886       8.046266          -0.000016
          227              C       1.178113       6.942884      17.777553       0.089273      23.938459 0.33923772E+03  0.75434472E+04                                 7.343195                            6.260939       0.100958       2.043203                    0.999656      26.535703      75.740350       0.635674       0.433317      -1.047025       0.012971      -0.015177       0.034090       0.039506      -0.035124       0.023703       0.029122      -0.009564       0.025700      -0.059874       0.024202       0.035672              7.614170       9.275873       1.961339       1.410607       6.329368      -1.126939       7.237269          -0.000007
          228              C       2.398856       7.605745      17.692690      -0.203815      30.694981 0.46257915E+03  0.11067225E+05                                 8.566794                            7.237545       0.211223       2.038250                    0.999336      30.132162      87.956519       0.602873       0.424647      -1.056903       0.000933      -0.013632      -0.000392       0.013670      -0.005808      -0.021721      -0.014978      -0.029057       0.054112      -0.036017       0.003448       0.032569              9.121933      12.235168       3.397695       1.953257       7.483931      -0.529461       7.646701           0.000058
          229              N       2.551063      -0.033198      24.184178      -0.188587      34.976114 0.52064533E+03  0.12601119E+05                                 9.030474                            7.452165      -0.189639       1.964869                    0.998988      27.717579      76.725845       0.632681       0.399995      -1.092328      -0.104184      -0.007613       0.080541       0.131906      -0.005315       0.059553      -0.013002      -0.049750      -0.010000      -0.073838       0.020130       0.053708             10.230222      12.282677      -1.561755      -2.574053       7.100020      -1.880568      11.307969           0.043056
          230              N       3.397214       3.898594      29.279443      -0.214994      35.431988 0.52761291E+03  0.12803146E+05                                 9.028952                            7.453758       0.007220       2.024209                    0.999148      27.945763      77.278627       0.639202       0.394881      -1.096628       0.072242      -0.109271      -0.035711       0.135773       0.054569       0.007751      -0.031252       0.041438       0.033991      -0.074709       0.018538       0.056171             10.122266      12.347269      -1.213718      -0.729843      12.219027       1.633943       5.800501           0.041542
          231              N       1.526584       5.042831       3.562495      -0.201975      35.347982 0.50945506E+03  0.12245239E+05                                 9.037623                            7.341600      -0.037111       2.016718                    0.998885      27.502967      75.500612       0.642300       0.396741      -1.096192      -0.051032      -0.043929      -0.123406       0.140581      -0.004425      -0.042511      -0.037729      -0.016641      -0.136147      -0.079090       0.026406       0.052685             10.149988       8.046958       2.454555       2.856582       9.331736      -1.067904      13.071271           0.039670
          232              N       2.343010       0.679460      33.591386      -0.276898      29.754080 0.49126114E+03  0.11683826E+05                                 7.827035                            7.092392       0.361859       2.102966                    0.999771      28.757027      78.149996       0.670701       0.383976      -1.106822       0.247522       0.130602       0.007628       0.279968      -0.148502      -0.030289       0.015779      -0.222584       0.470788      -0.264997       0.094979       0.170018              7.751542       7.686431       0.909809      -1.390127       6.690413       1.567569       8.877783           0.000022
          233              N       4.277320       5.566259       6.722678      -0.188564      34.974955 0.52062454E+03  0.12600487E+05                                 9.030282                            7.452020      -0.189685       1.964866                    0.998987      27.716974      76.723704       0.632687       0.399995      -1.092328       0.104179       0.007616       0.080534       0.131898      -0.005318      -0.059549       0.013004      -0.049745      -0.009996      -0.073833       0.020124       0.053709             10.229987      12.282375      -1.561732       2.573941       7.099885       1.880533      11.307702           0.043053
          234              N       3.431169       1.634466      11.817943      -0.214986      35.431819 0.52760975E+03  0.12803049E+05                                 9.028921                            7.453734       0.007218       2.024209                    0.999148      27.945669      77.278274       0.639204       0.394881      -1.096628      -0.072241       0.109269      -0.035714       0.135772       0.054568      -0.007751       0.031252       0.041437       0.033988      -0.074708       0.018538       0.056170             10.122230      12.347224      -1.213706       0.729840      12.218984      -1.633936       5.800482           0.041549
          235              N       5.301799       0.490229      21.023995      -0.202008      35.349393 0.50947981E+03  0.12245989E+05                                 9.037865                            7.341782      -0.037078       2.016715                    0.998885      27.503674      75.503164       0.642291       0.396741      -1.096191       0.051037       0.043931      -0.123412       0.140588      -0.004428       0.042515       0.037729      -0.016639      -0.136156      -0.079096       0.026412       0.052684             10.150279       8.047188       2.454624      -2.856712       9.331962       1.067906      13.071686           0.039668
          236              N       4.485373       4.853601      16.129886      -0.276900      29.753991 0.49125940E+03  0.11683774E+05                                 7.827023                            7.092383       0.361861       2.102969                    0.999771      28.756955      78.149750       0.670701       0.383977      -1.106821      -0.247520      -0.130600       0.007628       0.279966      -0.148500       0.030289      -0.015779      -0.222581       0.470783      -0.264994       0.094977       0.170016              7.751530       7.686418       0.909808       1.390124       6.690404      -1.567565       8.877767           0.000021
          237              N       5.821137       0.033198      10.738822      -0.188564      34.975253 0.52062970E+03  0.12600640E+05                                 9.030318                            7.452046      -0.189650       1.964873                    0.998987      27.717134      76.724190       0.632687       0.399994      -1.092329       0.104180       0.007613      -0.080537       0.131900      -0.005317       0.059551      -0.013003      -0.049746      -0.009998      -0.073835       0.020126       0.053708             10.230033      12.282434      -1.561736      -2.573961       7.099913      -1.880543      11.307752           0.043055
          238              N       1.887351       7.167527       5.643557      -0.214984      35.431394 0.52760230E+03  0.12802825E+05                                 9.028864                            7.453693       0.007180       2.024203                    0.999147      27.945451      77.277587       0.639204       0.394882      -1.096627      -0.072239       0.109268       0.035712       0.135769       0.054567       0.007750      -0.031252       0.041438       0.033982      -0.074706       0.018535       0.056171             10.122157      12.347137      -1.213681      -0.729831      12.218888       1.633918       5.800447           0.041539
          239              N       3.757981       6.023290      31.360505      -0.201986      35.348542 0.50946476E+03  0.12245532E+05                                 9.037716                            7.341669      -0.037091       2.016719                    0.998885      27.503248      75.501608       0.642297       0.396741      -1.096192       0.051033       0.043930       0.123408       0.140584      -0.004426      -0.042513      -0.037730      -0.016640      -0.136153      -0.079094       0.026409       0.052685             10.150100       8.047049       2.454584       2.856633       9.331825      -1.067906      13.071427           0.039671
          240              N       2.941555      10.386661       1.331614      -0.276898      29.754045 0.49126036E+03  0.11683803E+05                                 7.827029                            7.092387       0.361863       2.102968                    0.999771      28.757004      78.149909       0.670701       0.383976      -1.106822      -0.247522      -0.130601      -0.007628       0.279968      -0.148502      -0.030289       0.015779      -0.222584       0.470787      -0.264997       0.094979       0.170018              7.751536       7.686425       0.909808      -1.390126       6.690407       1.567568       8.877776           0.000022
          241              N       1.007245       5.499862      28.200322      -0.188576      34.975568 0.52063568E+03  0.12600827E+05                                 9.030387                            7.452100      -0.189669       1.964865                    0.998987      27.717295      76.724866       0.632683       0.399995      -1.092328      -0.104182      -0.007615      -0.080536       0.131901      -0.005316      -0.059551       0.013003      -0.049749      -0.009997      -0.073837       0.020128       0.053709             10.230114      12.282535      -1.561745       2.573998       7.099960       1.880553      11.307848           0.043057
          242              N       1.853396       9.431655      23.105057      -0.215007      35.432716 0.52762601E+03  0.12803545E+05                                 9.029071                            7.453848       0.007241       2.024208                    0.999148      27.946135      77.279935       0.639199       0.394881      -1.096628       0.072244      -0.109275       0.035715       0.135778       0.054570      -0.007752       0.031253       0.041438       0.033998      -0.074711       0.018541       0.056170             10.122410      12.347438      -1.213768       0.729858      12.219217      -1.633978       5.800576           0.041554
          243              N      -0.017234      10.575892      13.899005      -0.201987      35.348584 0.50946581E+03  0.12245564E+05                                 9.037725                            7.341678      -0.037098       2.016716                    0.998885      27.503268      75.501697       0.642296       0.396741      -1.096192      -0.051034      -0.043929       0.123407       0.140583      -0.004426       0.042512       0.037729      -0.016639      -0.136149      -0.079093       0.026408       0.052684             10.150110       8.047054       2.454584      -2.856633       9.331831       1.067908      13.071444           0.039665
          244              N       0.799192       6.212520      18.793114      -0.276900      29.754016 0.49125994E+03  0.11683790E+05                                 7.827026                            7.092386       0.361860       2.102968                    0.999771      28.756976      78.149818       0.670701       0.383977      -1.106821       0.247521       0.130600      -0.007629       0.279966      -0.148501       0.030290      -0.015779      -0.222581       0.470784      -0.264995       0.094978       0.170017              7.751533       7.686422       0.909809       1.390126       6.690406      -1.567565       8.877771           0.000021
          245              O       3.583090       6.878148      28.467134      -0.543682      36.857872 0.59471272E+03  0.14659094E+05                                 8.838550                            7.590439       0.337818       2.151017                    0.997391      28.007115      74.500833       0.683988       0.363294      -1.135823      -0.029377       0.006004       0.017300       0.034617      -0.029507       0.024136       0.017277      -0.044460      -0.049059      -0.052609       0.007051       0.045557              9.993908       7.852287      -2.070636      -1.115498      14.417474      -0.708915       7.711963           0.046173
          246              O       1.981487       7.736325      29.706901      -0.523035      30.314599 0.49156460E+03  0.11560989E+05                                 7.672591                            6.838456       0.331674       2.152205                    0.998360      27.328787      71.168488       0.730003       0.356752      -1.140216       0.017859      -0.028062      -0.006614       0.033914       0.039821      -0.012785      -0.022386       0.052630       0.080147      -0.063281       0.009853       0.053428              8.255924       7.738272       1.269764      -1.896626       9.037795      -1.801536       7.991705           0.041769
          247              O      -0.024735       3.314303      30.160900      -0.575810      31.016659 0.50462345E+03  0.11910108E+05                                 7.702375                            6.898005       0.858613       2.321853                    0.998022      27.517192      71.080443       0.733917       0.353599      -1.146210       0.016285       0.025066       0.014090       0.033046      -0.056072       0.052206       0.044250       0.021978      -0.021012      -0.101893       0.036860       0.065034              8.114827       7.175093       0.935523       0.581014       6.433959       2.400277      10.735429           0.000254
          248              O       1.069378       5.025126      31.120933      -0.567733      39.955316 0.59409021E+03  0.14666458E+05                                 9.337105                            7.589585       0.181016       2.090510                    0.997719      28.509627      76.346709       0.682368       0.363592      -1.133535      -0.006552      -0.028324      -0.032101       0.043309       0.027612       0.000529      -0.038461      -0.003596      -0.145541      -0.066322       0.006490       0.059832             10.555823      12.776057       5.250054      -2.734179       9.428834      -2.210292       9.462577           0.044765
          249              O       0.157657       9.721034      11.005634      -0.543676      36.857760 0.59471057E+03  0.14659029E+05                                 8.838536                            7.590428       0.337810       2.151016                    0.997391      28.007054      74.500653       0.683988       0.363294      -1.135823       0.029377      -0.006005       0.017297       0.034616      -0.029507      -0.024136      -0.017276      -0.044460      -0.049057      -0.052608       0.007051       0.045556              9.993891       7.852280      -2.070639       1.115499      14.417441       0.708909       7.711952           0.046173
          250              O       1.759260       8.862856      12.245401      -0.523041      30.314716 0.49156694E+03  0.11561060E+05                                 7.672617                            6.838478       0.331656       2.152199                    0.998360      27.328828      71.168688       0.730001       0.356753      -1.140216      -0.017858       0.028061      -0.006617       0.033914       0.039820       0.012784       0.022386       0.052629       0.080146      -0.063280       0.009853       0.053427              8.255953       7.738293       1.269765       1.896632       9.037834       1.801544       7.991731           0.041770
          251              O       6.853118       2.218757      12.699400      -0.575804      31.016683 0.50462394E+03  0.11910120E+05                                 7.702368                            6.897999       0.858638       2.321858                    0.998022      27.517243      71.080530       0.733919       0.353598      -1.146211      -0.016285      -0.025067       0.014089       0.033046      -0.056072      -0.052207      -0.044251       0.021980      -0.021012      -0.101895       0.036861       0.065034              8.114820       7.175092       0.935526      -0.581021       6.433954      -2.400275      10.735413           0.000253
          252              O       5.759004       0.507935      13.659433      -0.567737      39.955404 0.59409143E+03  0.14666499E+05                                 9.337130                            7.589601       0.180996       2.090504                    0.997719      28.509634      76.346822       0.682365       0.363593      -1.133534       0.006553       0.028324      -0.032102       0.043310       0.027611      -0.000528       0.038460      -0.003596      -0.145542      -0.066322       0.006490       0.059831             10.555852      12.776100       5.250073       2.734186       9.428856       2.210296       9.462600           0.044764
          253              O       1.701475       4.187973       6.455866      -0.543670      36.857330 0.59470195E+03  0.14658760E+05                                 8.838460                            7.590367       0.337810       2.151019                    0.997391      28.006884      74.500012       0.683992       0.363293      -1.135824       0.029379      -0.006004      -0.017301       0.034619      -0.029506       0.024134       0.017274      -0.044465      -0.049064      -0.052607       0.007048       0.045558              9.993799       7.852207      -2.070618      -1.115483      14.417307      -0.708896       7.711883           0.046174
          254              O       3.303078       3.329796       5.216099      -0.523024      30.314153 0.49155553E+03  0.11560721E+05                                 7.672509                            6.838388       0.331673       2.152209                    0.998360      27.328577      71.167726       0.730008       0.356752      -1.140217      -0.017860       0.028064       0.006615       0.033916       0.039822      -0.012786      -0.022388       0.052625       0.080143      -0.063280       0.009850       0.053430              8.255831       7.738193       1.269747      -1.896606       9.037678      -1.801510       7.991623           0.041771
          255              O       5.309300       7.751818       4.762100      -0.575807      31.016537 0.50462085E+03  0.11910031E+05                                 7.702352                            6.897986       0.858623       2.321856                    0.998022      27.517142      71.080246       0.733918       0.353599      -1.146210      -0.016284      -0.025066      -0.014089       0.033045      -0.056072       0.052206       0.044250       0.021979      -0.021011      -0.101894       0.036860       0.065034              8.114804       7.175068       0.935516       0.581011       6.433939       2.400270      10.735403           0.000254
          256              O       4.215187       6.040995       3.802067      -0.567717      39.954415 0.59407442E+03  0.14665967E+05                                 9.336961                            7.589479       0.181008       2.090515                    0.997719      28.509278      76.345452       0.682373       0.363592      -1.133535       0.006552       0.028326       0.032105       0.043313       0.027614       0.000526      -0.038461      -0.003595      -0.145538      -0.066321       0.006487       0.059835             10.555648      12.775838       5.249957      -2.734114       9.428693      -2.210243       9.462412           0.044766
          257              O       5.126908       1.345087      23.917366      -0.543693      36.858258 0.59472060E+03  0.14659340E+05                                 8.838625                            7.590501       0.337803       2.151010                    0.997391      28.007250      74.501376       0.683983       0.363295      -1.135822      -0.029374       0.006006      -0.017293       0.034611      -0.029508      -0.024136      -0.017278      -0.044454      -0.049050      -0.052609       0.007054       0.045555              9.993996       7.852358      -2.070655       1.115513      14.417596       0.708928       7.712034           0.046171
          258              O       3.525305       2.203265      22.677599      -0.523054      30.315058 0.49157393E+03  0.11561267E+05                                 7.672681                            6.838532       0.331660       2.152198                    0.998360      27.328985      71.169251       0.729997       0.356753      -1.140215       0.017855      -0.028056       0.006615       0.033907       0.039818       0.012785       0.022383       0.052635       0.080154      -0.063280       0.009855       0.053426              8.256025       7.738355       1.269775       1.896648       9.037922       1.801561       7.991797           0.041769
          259              O      -1.568553       8.847364      22.223600      -0.575809      31.016560 0.50462155E+03  0.11910051E+05                                 7.702358                            6.897992       0.858610       2.321853                    0.998022      27.517140      71.080258       0.733918       0.353599      -1.146210       0.016284       0.025065      -0.014088       0.033044      -0.056072      -0.052207      -0.044250       0.021976      -0.021012      -0.101894       0.036861       0.065033              8.114808       7.175084       0.935527      -0.581023       6.433948      -2.400271      10.735392           0.000254
          260              O      -0.474439      10.558186      21.263567      -0.567756      39.956151 0.59410474E+03  0.14666911E+05                                 9.337245                            7.589688       0.181015       2.090504                    0.997719      28.509937      76.347860       0.682361       0.363593      -1.133534      -0.006555      -0.028322       0.032096       0.043304       0.027608      -0.000532       0.038458      -0.003598      -0.145546      -0.066322       0.006493       0.059828             10.555991      12.776275       5.250146       2.734239       9.428963       2.210333       9.462735           0.044762

******************************************************
Auxiliary information for the entire system
The total spin magnetic moment of the unit cell is   7.999999
The total net atomic charge of the unit cell is   0.000002
Accuracy of reproducing the electrostatic potential in the unit cell:
  The inner radius (bohr) =    5.0000
  The outer radius (bohr) =   12.0000
  Valid grid points have density less than (e/(bohr^3)) =    0.0001
  The number of valid grid points were=        10524
  The rms potential error without charges in kcal/mol is=      7.22820
  The rms potential error with partial charges in kcal/mol is=      1.79097
  The RRMSE value at monopole order=      0.24778
  The rms potential error with partial charges and cloud penetration in kcal/mol is=      1.79271
  The RRMSE value at monopole order with cloud penetration is=      0.24802
  The rms potential error with partial charges and atomic dipoles in kcal/mol is=      0.66816
  The RRMSE value at dipole order=      0.09244
  The rms potential error with partial charges, atomic dipoles and cloud penetration in kcal/mol is=      0.67131
  The RRMSE value at dipole order with cloud penetration=      0.09287

******************************************************
The electron densities and ab initio electrostatic potential were computed in VASP using the PBE functional and
projector augmented wave method. See the main text of the journal article for a description of computational details.
The atomic charges, dipoles, and quadrupoles were computed with the DDEC6 method as described in
(a) T. A. Manz and N. Gabaldon Limas, RSC Adv. 6 (2016) 47771-47801 DOI: 10.1039/c6ra04656h
(b) N. Gabaldon Limas and T. A. Manz, RSC Adv. 8 (2018) 2678-2707 DOI: 10.1039/c7ra11829e.
For each atom in the material, the electron cloud parameters were fit to the spherically averaged atom-in-material
electron density using radial positions for which this density was between 10^-4 and 10^-2 electrons per cubic bohr.
The polarizabilities, dispersion coefficients, and quantum Drude oscillator (QDO) parameters were fit using the MCLF method.
The magnetic structure of the system was optimized in VASP from the default ferromagnetic initial guess using spin polarization.
The atomic spin moments (ASMs) were computed on this optimized magnetic structure using the DDEC6 partition as inputs
to the method of T. A. Manz and D. S. Sholl, J. Chem. Theory Comput. 7 (2011) 4146-4164 DOI: 10.1021/ct200539n.
The RMSE and RRMSE were computed using a uniform grid with Ewald summation.
