# Supplementary material for: A collection of forcefield precursors for metal–organic frameworks
Source: RSC Adv. 2019 Nov 13;9(63):36492–507. doi: 10.1039/c9ra07327b (PMC9075174; doi:10.1039/c9ra07327b)
Supplement: RA-009-C9RA07327B-s4021 [file RA-009-C9RA07327B-s4021.xyz]

  216
jmolscript: load "" {1 1 1} spacegroup "x,y,z" unitcell [{     11.301000     0.000000     0.000000 }, {     -5.650509    11.923031     0.000000 }, {      0.000000    -4.726522    19.769026 }]
Co     9.116743    -1.181631     4.942257     0.723454
Co     2.184257    -3.544892    14.826770     0.723289
Co    -2.825255     5.961516     0.000000     1.048273
Co     2.825245     3.598255     9.884513     1.046379
Cl     2.197358    10.268193     3.128448    -0.544596
Cl    10.429579     0.624649     4.450799    -0.551616
Cl     7.847866    -0.708423     6.756065    -0.545148
Cl     4.779072     8.935121     5.433714    -0.551416
Cl     3.453133    -3.071684    16.640578    -0.544556
Cl    -4.779088     6.571860    15.318227    -0.551573
Cl    -2.197375     7.904932    13.012961    -0.545105
Cl     0.871419    -1.738612    14.335312    -0.551375
H      6.284480     3.936643    16.847164     0.175684
H      6.738781     2.434383    16.866933     0.193964
H      6.107055     3.079090    18.149943     0.189570
H     -3.333802     5.309359    16.910425     0.283154
H     -0.864533     4.581956    17.748632     0.086131
H     -1.185482     5.892233    16.946009     0.093388
H     -2.090694     6.843685    18.930819     0.102245
H     -1.652214     5.556266    19.717627     0.098422
H      0.600075     6.006017    19.282708     0.092780
H      0.212450     7.217324    18.365425     0.092028
H      1.177558     8.072484     0.715639     0.175922
H      0.815927     6.553191     0.577256     0.196521
H      0.159338     2.880979    19.387484     0.188955
H      0.138995     9.150454     2.320884     0.295428
H     -1.051000     8.364085     4.343255     0.091875
H     -2.247776     8.114403     3.342942     0.099438
H     -0.995627    10.553785     3.752161     0.105103
H     -2.168670    10.312611     2.716264     0.110542
H     -3.657012     9.789394     4.357093     0.096835
H     -2.515611     9.410294     5.375198     0.097468
H      6.347766     6.690226     3.963690     0.178013
H      6.516152     5.424894     3.052338     0.194004
H      7.735529     6.377852     3.305381     0.192224
H      5.297902     8.287281     3.008846     0.280145
H      5.076403     8.562859     0.320258     0.086260
H      4.130508     9.246646     1.369994     0.089877
H      5.858430    10.744923     1.935388     0.103969
H     -4.515887    10.073488     0.863906     0.101051
H      4.377999    11.367265     0.150245     0.092493
H      5.450464     6.114425    18.909073     0.089989
H      0.633983     0.896605    12.806375     0.174804
H      1.088282     2.398865    12.786606     0.193991
H      0.456557     1.754158    11.503596     0.188594
H      2.316703    -0.476111    12.743114     0.283394
H      4.785971     0.251292    11.904907     0.086195
H      4.465024    -1.058985    12.707530     0.094238
H      3.559815    -2.010437    10.722720     0.103156
H      3.998293    -0.723018     9.935912     0.097423
H      6.250582    -1.172769    10.370831     0.093124
H      5.862959    -2.384076    11.288114     0.093867
H      6.828061     1.487286     9.168874     0.175796
H      6.466428     3.006579     9.307257     0.197989
H      5.809841     1.952269    10.266055     0.187294
H      5.789501     0.409316     7.563629     0.293717
H      4.599505     1.195685     5.541258     0.094346
H      3.402729     1.445367     6.541571     0.100381
H      4.654882    -0.994015     6.132352     0.104987
H      3.481837    -0.752841     7.168249     0.109345
H      1.993496    -0.229624     5.527420     0.096066
H      3.134896     0.149476     4.509315     0.098216
H      0.697268     2.869544     5.920823     0.177606
H      0.865652     4.134876     6.832175     0.194675
H      2.085031     3.181918     6.579132     0.191589
H     -0.352593     1.272489     6.875667     0.279411
H     -0.574093     0.996911     9.564255     0.084940
H      9.781014     0.313124     8.514519     0.089519
H      0.207938    -1.185153     7.949125     0.104728
H      1.134619    -0.513718     9.020607     0.101028
H     10.028507    -1.807495     9.734268     0.091765
H     -0.200029    -1.281177    10.744466     0.090185
H     -0.633989     3.259866     2.921862     0.175684
H     -1.088290     4.762126     2.902093     0.193965
H     -0.456564     4.117419     1.619083     0.189570
H      8.984293     1.887150     2.858601     0.283155
H      6.515024     2.614553     2.020394     0.086129
H      6.835973     1.304276     2.823017     0.093389
H      7.741185     0.352824     0.838207     0.102245
H      7.302705     1.640243     0.051399     0.098419
H      5.050416     1.190492     0.486318     0.092779
H      5.438041    -0.020815     1.403601     0.092029
H      4.472933    -0.875975    19.053387     0.175922
H      4.834564     0.643318    19.191770     0.196521
H      5.491153     4.315530     0.381542     0.188957
H      5.511496    -1.953945    17.448142     0.295429
H      6.701491    -1.167576    15.425771     0.091874
H      7.898267    -0.917894    16.426084     0.099438
H      6.646118    -3.357276    16.016865     0.105102
H      7.819161    -3.116102    17.052762     0.110543
H      9.307503    -2.592885    15.411933     0.096835
H      8.166102    -2.213785    14.393828     0.097469
H     -0.697275     0.506283    15.805336     0.178014
H     -0.865661     1.771615    16.716688     0.194005
H     -2.085038     0.818657    16.463645     0.192224
H      0.352589    -1.090772    16.760180     0.280144
H      0.574088    -1.366350    19.448768     0.086263
H      1.519983    -2.050137    18.399032     0.089877
H     -0.207939    -3.548414    17.833638     0.103966
H     10.166378    -2.876979    18.905120     0.101053
H      1.272492    -4.170756    19.618781     0.092492
H      0.200027     1.082084     0.859953     0.089992
H      5.016508     6.299904     6.962651     0.174805
H      4.562209     4.797644     6.982420     0.193991
H      5.193934     5.442351     8.265430     0.188593
H      3.333788     7.672620     7.025912     0.283394
H      0.864520     6.945217     7.864119     0.086194
H      1.185467     8.255494     7.061496     0.094239
H      2.090676     9.206946     9.046306     0.103157
H      1.652198     7.919527     9.833114     0.097421
H     -0.600091     8.369278     9.398195     0.093124
H     -0.212468     9.580585     8.480912     0.093868
H     -1.177570     5.709223    10.600152     0.175796
H     -0.815937     4.189930    10.461769     0.197989
H     -0.159350     5.244240     9.502971     0.187296
H     -0.139010     6.787193    12.205397     0.293717
H      1.050986     6.000824    14.227768     0.094345
H      2.247762     5.751142    13.227455     0.100382
H      0.995609     8.190524    13.636674     0.104986
H      2.168654     7.949350    12.600777     0.109346
H      3.656995     7.426133    14.241606     0.096066
H      2.515595     7.047033    15.259711     0.098217
H      4.953223     4.326965    13.848203     0.177606
H      4.784839     3.061633    12.936851     0.194675
H      3.565460     4.014591    13.189894     0.191589
H      6.003084     5.924020    12.893359     0.279410
H      6.224584     6.199598    10.204771     0.084944
H     -4.130523     6.883385    11.254507     0.089520
H      5.442553     8.381662    11.819901     0.104725
H      4.515872     7.710227    10.748419     0.101029
H     -4.378016     9.004004    10.034758     0.091764
H      5.850520     8.477686     9.024560     0.090188
C      6.667584     3.240072    17.386858    -0.621440
C     -3.258084     3.663151    17.851430     0.623949
C     -1.479308     5.330573    17.679440    -0.026589
C     -1.434105     6.131718    18.966404    -0.212372
C     -0.038432     6.725912    19.164094    -0.174493
C      0.476896     7.448708     0.512018    -0.619501
C     -0.643033     7.628678     1.474769     0.629960
C     -1.460096     8.655599     3.512956    -0.016568
C     -1.774265    10.012998     3.550517    -0.216408
C     -2.775534    10.032843     4.679328    -0.179896
C      6.783985     6.337530     3.184790    -0.624438
C      6.399751     7.147625     1.990741     0.629610
C      5.053800     9.023978     1.174280    -0.026972
C      5.866341    10.297144     1.075435    -0.204702
C      5.330673    11.252978     0.009885    -0.168025
C      1.017087     1.593176    12.266681    -0.618877
C      2.392419     1.170097    11.802109     0.624001
C      4.171197    -0.497325    11.974099    -0.027282
C      4.216402    -1.298470    10.687135    -0.213162
C      5.612076    -1.892664    10.489445    -0.176321
C      6.127399     2.111062     9.372495    -0.620127
C      5.007470     1.931092     8.409744     0.632161
C      4.190409     0.904171     6.371557    -0.021638
C      3.876242    -0.453228     6.333996    -0.213996
C      2.874974    -0.473073     5.205185    -0.180344
C      1.133487     3.222240     6.699723    -0.624256
C      0.749253     2.412145     7.893772     0.629206
C     -0.596695     0.535792     8.710233    -0.024206
C      0.215848    -0.737374     8.809078    -0.206372
C     -0.319819    -1.693208     9.874628    -0.167047
C     -1.017093     3.956437     2.382168    -0.621440
C      8.908575     3.533358     1.917596     0.623947
C      7.129799     1.865936     2.089586    -0.026586
C      7.084596     1.064791     0.802622    -0.212375
C      5.688923     0.470597     0.604932    -0.174490
C      5.173595    -0.252199    19.257008    -0.619500
C      6.293524    -0.432169    18.294257     0.629962
C      7.110587    -1.459090    16.256070    -0.016569
C      7.424756    -2.816489    16.218509    -0.216408
C      8.426025    -2.836334    15.089698    -0.179897
C     -1.133494     0.858979    16.584236    -0.624439
C     -0.749260     0.048884    17.778285     0.629611
C      0.596691    -1.827469    18.594746    -0.026971
C     -0.215850    -3.100635    18.693591    -0.204706
C      0.319818     0.670053    -0.009885    -0.168023
C      4.633404     5.603333     7.502345    -0.618877
C      3.258072     6.026412     7.966917     0.623999
C      1.479294     7.693834     7.794927    -0.027279
C      1.434089     8.494979     9.081891    -0.213164
C      0.038415     9.089173     9.279581    -0.176318
C     -0.476908     5.085447    10.396531    -0.620126
C      0.643021     5.265417    11.359282     0.632162
C      1.460082     6.292338    13.397469    -0.021639
C      1.774249     7.649737    13.435030    -0.213996
C      2.775517     7.669582    14.563841    -0.180345
C      4.517004     3.974269    13.069303    -0.624257
C      4.901238     4.784364    11.875254     0.629207
C      6.247186     6.660717    11.058793    -0.024205
C      5.434643     7.933883    10.959948    -0.206376
C     -5.330690     8.889717     9.894398    -0.167044
N     -2.810565     4.830626    17.396743    -0.374929
N     -0.501771     8.581627     2.386121    -0.405530
N      5.560085     8.149135     2.200293    -0.371062
N      2.839939     0.002622    12.256796    -0.375773
N      5.148734     0.978143     7.498392    -0.403930
N     -0.090410     1.410635     7.684220    -0.370138
N      8.461056     2.365883     2.372283    -0.374924
N      6.152262    -1.385118    17.382905    -0.405535
N      0.090406    -0.952626    17.568733    -0.371069
N      2.810552     7.193887     7.512230    -0.375768
N      0.501757     6.218366    12.270634    -0.403935
N      5.740901     5.785874    12.084806    -0.370145
O     -2.546121     2.943108    18.564104    -0.563364
O     -1.678204     6.948989     1.439185    -0.572034
O      6.813368     6.919106     0.852045    -0.567841
O      3.104381     1.890140    11.089435    -0.562933
O      3.972298     2.610781     8.445328    -0.572753
O      1.162869     2.640664     9.032468    -0.567426
O      8.196612     4.253401     1.204922    -0.563362
O      7.328695     0.247520    18.329841    -0.572035
O     -1.162877     0.277403    18.916981    -0.567840
O      2.546110     5.306369     8.679591    -0.562934
O      1.678193     4.585728    11.323698    -0.572754
O      4.487622     4.555845    10.736558    -0.567422

The following XYZ coordinates are in angstroms. Other properties are in atomic units.
The sperically averaged electron density of each atom fit to a function of the form exp(a - br)
eigen_1, eigen_2 and eigen_3 are the three eigenvalues of traceless quadrupole moment tensor
  atom number  atomic symbol              X              Y              Z     net charge C6 coefficient C8 coefficient C10 coefficient fluctuating dipole atomic polarizability isotropic forcefield polarizability              a              b squared Pearson coefficient          <r^3>          <r^4>         wp_QDO          m_QDO          q_QDO       dipole_x       dipole_y       dipole_z         dipole            Qxy            Qxz            Qyz     Q(x^2-y^2)  Q(3z^2 - R^2)        eigen_1        eigen_2        eigen_3 static polarizability      alpha(xx)      alpha(xy)      alpha(xz)      alpha(yy)      alpha(yz)      alpha(zz) atomic spin moment
            1             Co       9.116743      -1.181631       4.942257       0.723454     131.222004 0.35472299E+04  0.13238042E+06                                20.155263                           18.651452       0.063321       1.806088                    0.999487      56.516013     166.794432       0.446277       0.367762      -1.168811       0.010853       0.000486       0.000731       0.010888       0.000891      -0.001123      -0.002718       0.013333       0.084363      -0.020928      -0.007382       0.028310             21.044383      20.912558       0.000019      -0.000957      18.328645      -0.492388      23.891948           2.701314
            2             Co       2.184257      -3.544892      14.826770       0.723289     131.234145 0.35476626E+04  0.13240088E+06                                20.156609                           18.652681       0.063264       1.806047                    0.999487      56.519411     166.808314       0.446258       0.367766      -1.168806      -0.010854      -0.000485      -0.000729       0.010889       0.000889      -0.001128      -0.002717       0.013333       0.084363      -0.020928      -0.007382       0.028310             21.045793      20.913953       0.000029      -0.000948      18.329841      -0.492440      23.893586           2.701255
            3             Co      -2.825255       5.961516       0.000000       1.048273      98.864448 0.17565009E+04  0.54312465E+05                                17.033630                           13.517193       0.862320       2.167946                    0.996480      43.090268     111.172341       0.507807       0.390082      -1.166058      -0.000001      -0.000000       0.000002       0.000002       0.065623      -0.044374       0.004015       0.042134      -0.183471      -0.085525      -0.020914       0.106439             20.534182      16.654079      -0.004285      -0.280881      26.760881       2.963269      18.187586           2.872005
            4             Co       2.825245       3.598255       9.884513       1.046379      98.958642 0.17587265E+04  0.54396268E+05                                17.039938                           13.522847       0.857617       2.166810                    0.996465      43.102915     111.205400       0.507886       0.389914      -1.166231      -0.000001       0.000000      -0.000001       0.000002      -0.064247       0.044770       0.002905       0.039476      -0.188011      -0.085817      -0.019959       0.105776             20.540698      16.659476       0.002201       0.281239      26.769043       2.965185      18.193575           2.871335
            5             Cl       2.197358      10.268193       3.128448      -0.544596     146.746111 0.43412042E+04  0.16880284E+06                                18.656880                           17.718068       1.922547       2.226724                    0.999395      75.067458     219.281915       0.580875       0.271178      -1.273262      -0.036367       0.005391      -0.089532       0.096786       0.020845       0.055155      -0.004184       0.094381       0.042546      -0.063345      -0.021829       0.085174             19.400027      22.461879       1.722982       5.395607      14.869155       0.614408      20.869045           0.066010
            6             Cl      10.429579       0.624649       4.450799      -0.551616     140.784399 0.42586804E+04  0.16483269E+06                                18.082815                           17.523176       1.897364       2.216506                    0.999663      75.232707     219.395069       0.585270       0.270385      -1.273953       0.078480       0.039790      -0.036921       0.095423       0.037988       0.035033      -0.033108      -0.010647       0.020451      -0.071426       0.033856       0.037570             18.422567      17.502117       1.966728       2.316341      18.095134      -2.089704      19.670449           0.063796
            7             Cl       7.847866      -0.708423       6.756065      -0.545148     146.825594 0.43442053E+04  0.16894870E+06                                18.663237                           17.724154       1.921596       2.226411                    0.999383      75.085745     219.354172       0.580777       0.271176      -1.273264      -0.037139      -0.004593       0.090519       0.097949      -0.020918      -0.053471      -0.004859       0.094001       0.040559      -0.063034      -0.020314       0.083348             19.406483      22.469444      -1.722427      -5.399948      14.873380       0.613478      20.876626           0.066027
            8             Cl       4.779072       8.935121       5.433714      -0.551416     140.819024 0.42603849E+04  0.16491705E+06                                18.086379                           17.527983       1.890489       2.214723                    0.999671      75.235957     219.424993       0.585117       0.270425      -1.273891       0.077859      -0.038835       0.036601       0.094392      -0.039287      -0.034485      -0.033504      -0.011641       0.018957      -0.072230       0.033648       0.038582             18.424986      17.504708      -1.968626      -2.313652      18.098099      -2.089060      19.672151           0.063799
            9             Cl       3.453133      -3.071684      16.640578      -0.544556     146.740219 0.43409744E+04  0.16879167E+06                                18.656392                           17.717606       1.922543       2.226735                    0.999395      75.065772     219.275556       0.580882       0.271178      -1.273262       0.036377      -0.005382       0.089545       0.096801       0.020840       0.055183      -0.004191       0.094354       0.042532      -0.063341      -0.021850       0.085191             19.399515      22.461272       1.722932       5.395461      14.868771       0.614395      20.868503           0.066016
           10             Cl      -4.779088       6.571860      15.318227      -0.551573     140.778734 0.42584564E+04  0.16482187E+06                                18.082345                           17.522728       1.897362       2.216517                    0.999663      75.231012     219.388771       0.585276       0.270385      -1.273952      -0.078489      -0.039808       0.036925       0.095439       0.037999       0.035017      -0.033113      -0.010651       0.020409      -0.071425       0.033852       0.037574             18.422080      17.501657       1.966681       2.316257      18.094678      -2.089646      19.669905           0.063802
           11             Cl      -2.197375       7.904932      13.012961      -0.545105     146.819220 0.43439580E+04  0.16893667E+06                                18.662707                           17.723656       1.921600       2.226425                    0.999383      75.083948     219.347354       0.580785       0.271177      -1.273264       0.037142       0.004583      -0.090540       0.097969      -0.020907      -0.053471      -0.004844       0.094015       0.040670      -0.063038      -0.020316       0.083354             19.405927      22.468779      -1.722370      -5.399785      14.872967       0.613456      20.876035           0.066033
           12             Cl       0.871419      -1.738612      14.335312      -0.551375     140.813921 0.42601840E+04  0.16490735E+06                                18.085963                           17.527589       1.890469       2.214729                    0.999671      75.234376     219.419204       0.585123       0.270425      -1.273890      -0.077868       0.038853      -0.036600       0.094407      -0.039308      -0.034498      -0.033508      -0.011645       0.018917      -0.072256       0.033663       0.038593             18.424554      17.504294      -1.968578      -2.313573      18.097693      -2.089019      19.671675           0.063804
           13              H       6.284480       3.936643      16.847164       0.175684       1.011524 0.72402144E+01  0.68988603E+02                                 1.634889                            1.546103      -1.206306       2.323404                    0.997882       3.267253       8.868180       0.519186       1.238103      -0.718325      -0.003603       0.008840      -0.005920       0.011233       0.003560       0.002010      -0.000352       0.002222      -0.010109      -0.004468      -0.001174       0.005642              1.674916       1.511735      -0.237007       0.260310       1.829710      -0.381388       1.683302           0.000562
           14              H       6.738781       2.434383      16.866933       0.193964       0.863471 0.60389384E+01  0.54707257E+02                                 1.456480                            1.401709      -0.831782       2.516784                    0.999927       2.901749       7.551117       0.554160       1.220074      -0.724699       0.000431      -0.012206      -0.007225       0.014190       0.000441      -0.000629       0.006606       0.002115      -0.003574      -0.007505       0.001713       0.005792              1.482545       1.196887      -0.047552       0.002399       1.847264       0.319848       1.403482          -0.000052
           15              H       6.107055       3.079090      18.149943       0.189570       0.933912 0.68082325E+01  0.64329679E+02                                 1.596819                            1.536322      -1.143412       2.364668                    0.998123       3.244595       8.971939       0.498618       1.300054      -0.704676      -0.006434      -0.002231       0.009028       0.011308       0.002142      -0.000229       0.002748       0.005679      -0.002451      -0.004918       0.000843       0.004075              1.612752       1.543968       0.071203      -0.384974       1.404784      -0.096123       1.889502          -0.000225
           16              H      -3.333802       5.309359      16.910425       0.283154       0.605017 0.39224731E+01  0.33151363E+02                                 1.311614                            1.259926      -1.235448       2.368132                    0.998951       2.982033       8.498965       0.477533       1.517613      -0.660323      -0.012270       0.020903      -0.013113       0.027559       0.008250       0.005325      -0.006854       0.003455      -0.037429      -0.017421       0.002753       0.014668              1.337118       1.356388      -0.141256       0.229273       1.346861      -0.231110       1.308104           0.000107
           17              H      -0.864533       4.581956      17.748632       0.086131       1.197507 0.95838596E+01  0.97196056E+02                                 1.775487                            1.736640      -0.920298       2.418888                    0.997910       3.596812       9.820170       0.511785       1.180078      -0.732652       0.019983      -0.022904       0.007965       0.031422      -0.006020       0.005885       0.006081       0.007857      -0.020222      -0.013686       0.002734       0.010953              1.778450       1.739512      -0.298814       0.050699       2.113384      -0.048106       1.482455           0.000060
           18              H      -1.185482       5.892233      16.946009       0.093388       1.186862 0.90293310E+01  0.91315536E+02                                 1.851083                            1.751718      -0.939996       2.417411                    0.997418       3.692485      10.472885       0.475240       1.274395      -0.710063       0.008650       0.025802      -0.023094       0.035692       0.007152      -0.000844      -0.002246       0.009774       0.014985      -0.011317       0.003802       0.007515              1.906633       1.646127       0.305827      -0.253234       1.930507      -0.481808       2.143266          -0.000131
           19              H      -2.090694       6.843685      18.930819       0.102245       1.029706 0.81064225E+01  0.80508487E+02                                 1.730373                            1.697093      -1.073437       2.348926                    0.995396       3.815258      11.036808       0.462893       1.332334      -0.696049      -0.013408       0.020875      -0.006104       0.025550      -0.002516       0.004653       0.004243       0.002805      -0.009091      -0.008426       0.002951       0.005475              1.741660       1.945748      -0.352210       0.066677       1.858700      -0.018536       1.420533           0.000135
           20              H      -1.652214       5.556266      19.717627       0.098422       0.970012 0.74701140E+01  0.72456295E+02                                 1.645070                            1.615710      -0.875990       2.446292                    0.996986       3.665221      10.369409       0.481866       1.310481      -0.701170      -0.001614      -0.018059       0.017798       0.025407       0.005461       0.000124      -0.004583      -0.005702       0.004401      -0.007664      -0.000234       0.007897              1.658990       1.449026       0.167874      -0.102876       1.704435      -0.346204       1.823508          -0.000029
           21              H       0.600075       6.006017      19.282708       0.092780       1.107341 0.88882272E+01  0.88679578E+02                                 1.704465                            1.691047      -0.627126       2.553741                    0.999749       3.501380       9.559246       0.508827       1.206501      -0.726795       0.012587      -0.018822       0.010610       0.025005      -0.002247       0.004552       0.000974      -0.004923      -0.011621      -0.007423       0.002063       0.005359              1.696362       1.756456      -0.239727       0.129175       1.890279      -0.085379       1.442353           0.000077
           22              H       0.212450       7.217324      18.365425       0.092028       1.060911 0.81716501E+01  0.80859402E+02                                 1.730775                            1.676715      -0.885225       2.437164                    0.997089       3.715265      10.531061       0.479784       1.290149      -0.705659       0.000384       0.017795      -0.019387       0.026318       0.004834      -0.000490      -0.001541      -0.005154       0.008052      -0.006835       0.001688       0.005147              1.759232       1.528064       0.268331      -0.170951       1.739451      -0.378458       2.010181           0.000128
           23              H       1.177558       8.072484       0.715639       0.175922       0.938004 0.65868870E+01  0.61232911E+02                                 1.551978                            1.472843      -1.038541       2.405416                    0.998827       3.141841       8.394488       0.533504       1.234991      -0.719528       0.006973       0.007391       0.004219       0.011002      -0.001433      -0.003014       0.003676       0.000944      -0.004214      -0.004791      -0.000628       0.005419              1.589198       1.837850       0.390098       0.101263       1.630728       0.135783       1.299015           0.000267
           24              H       0.815927       6.553191       0.577256       0.196521       0.859911 0.59842084E+01  0.53937030E+02                                 1.437890                            1.384005      -0.822457       2.525066                    0.999918       2.850754       7.332272       0.566142       1.200329      -0.729700       0.003200      -0.012951       0.000606       0.013355      -0.003316      -0.002374      -0.002711      -0.004614      -0.003264      -0.005915       0.000970       0.004946              1.461916       1.316952      -0.229209      -0.000654       1.902380       0.015504       1.166415          -0.000007
           25              H       0.159338       2.880979      19.387484       0.188955       0.957794 0.71058508E+01  0.67753699E+02                                 1.617131                            1.565414      -1.114959       2.379442                    0.998144       3.227660       8.918237       0.496725       1.293223      -0.706752      -0.005542       0.001064      -0.010247       0.011698      -0.002025      -0.001439      -0.000620       0.001853       0.010061      -0.004134       0.000326       0.003808              1.626200       1.443045      -0.045717       0.280996       1.426853      -0.082536       2.008703          -0.000184
           26              H       0.138995       9.150454       2.320884       0.295428       0.551769 0.35182796E+01  0.28954142E+02                                 1.238034                            1.197267      -1.209329       2.396190                    0.999234       2.866261       8.075947       0.487128       1.527858      -0.658840       0.016904       0.022994      -0.002794       0.028675       0.009136      -0.014846       0.005140      -0.002054       0.013142      -0.020362       0.004283       0.016079              1.259476       1.364875       0.242595      -0.050481       1.302625       0.053759       1.110928           0.001093
           27              H      -1.051000       8.364085       4.343255       0.091875       1.101089 0.84409057E+01  0.82774019E+02                                 1.678977                            1.632149      -0.633225       2.561869                    0.999934       3.339590       8.911062       0.527763       1.183483      -0.733500       0.016219      -0.000240       0.029573       0.033729      -0.004373       0.006052      -0.000675      -0.001101       0.012753      -0.008137      -0.000448       0.008585              1.696713       1.529575      -0.160589       0.316600       1.467162      -0.140907       2.093402          -0.000051
           28              H      -2.247776       8.114403       3.342942       0.099438       1.001864 0.75118443E+01  0.72896852E+02                                 1.676092                            1.613007      -0.982290       2.400148                    0.996336       3.673807      10.365682       0.485945       1.298844      -0.703369      -0.034288      -0.008832      -0.007531       0.036200       0.002839      -0.001082      -0.003721       0.017064      -0.014416      -0.009360      -0.002211       0.011571              1.705107       1.861483       0.429475       0.130119       1.787993       0.259816       1.465843           0.000053
           29              H      -0.995627      10.553785       3.752161       0.105103       1.030200 0.80028231E+01  0.79271464E+02                                 1.741450                            1.694545      -1.084129       2.354081                    0.994720       3.760084      10.884027       0.459556       1.345533      -0.693924       0.019115       0.009760       0.012955       0.025070       0.000692       0.001304       0.007153      -0.006365      -0.008522      -0.007287      -0.001806       0.009093              1.767228       1.875772       0.344864       0.039970       1.774492       0.237317       1.651420           0.000035
           30              H      -2.168670      10.312611       2.716264       0.110542       0.966741 0.73692399E+01  0.70679098E+02                                 1.602574                            1.575171      -0.664699       2.551755                    0.999718       3.410034       9.350863       0.505794       1.262594      -0.713296      -0.016863       0.002026      -0.019405       0.025788      -0.004625       0.006334      -0.000162      -0.003881       0.006141      -0.008784       0.001140       0.007644              1.615773       1.439730      -0.085647       0.213604       1.379123      -0.168210       2.028465          -0.000029
           31              H      -3.657012       9.789394       4.357093       0.096835       0.999680 0.75225203E+01  0.73129720E+02                                 1.682536                            1.623307      -0.881961       2.441791                    0.997234       3.691154      10.472105       0.479630       1.313618      -0.700392      -0.026387       0.003496      -0.010909       0.028766      -0.001263       0.003581       0.003251       0.008647       0.002589      -0.006937       0.000614       0.006323              1.708728       2.130300       0.225527       0.282732       1.439508       0.174946       1.556376          -0.000015
           32              H      -2.515611       9.410294       5.375198       0.097468       1.157896 0.94407702E+01  0.95432291E+02                                 1.747379                            1.735438      -0.777872       2.492846                    0.998999       3.502185       9.561497       0.506496       1.196305      -0.729796       0.009775      -0.010423       0.020705       0.025157      -0.004395      -0.002253      -0.002216      -0.005876       0.023511      -0.009731       0.001261       0.008469              1.747431       1.483100      -0.099098       0.101777       1.745525      -0.151654       2.013667           0.000036
           33              H       6.347766       6.690226       3.963690       0.178013       0.943677 0.66432513E+01  0.61946391E+02                                 1.560043                            1.480147      -1.139337       2.356533                    0.998504       3.187132       8.554605       0.531142       1.236689      -0.718610      -0.004774       0.005006       0.008970       0.011328      -0.001947       0.001438      -0.002677      -0.001687       0.001527      -0.002460      -0.001834       0.004295              1.595767       1.455512      -0.145803      -0.348017       1.426376       0.199706       1.905414           0.000441
           34              H       6.516152       5.424894       3.052338       0.194004       0.873670 0.60938799E+01  0.55370684E+02                                 1.473056                            1.411756      -0.836862       2.516992                    0.999878       2.913311       7.610775       0.549621       1.226470      -0.723222      -0.002511      -0.012504      -0.001855       0.012888       0.002810       0.003491      -0.001846      -0.005319      -0.003401      -0.006304       0.001841       0.004463              1.503636       1.239442       0.162430      -0.005647       2.021183       0.122322       1.250284           0.000041
           35              H       7.735529       6.377852       3.305381       0.192224       0.926230 0.67685710E+01  0.63758535E+02                                 1.582696                            1.528381      -1.078033       2.399672                    0.998448       3.173597       8.716034       0.502420       1.294189      -0.706613       0.012647      -0.000889       0.001242       0.012739      -0.001082       0.004251      -0.002605       0.004075       0.001086      -0.004345      -0.001843       0.006188              1.595871       2.092481       0.072019       0.054339       1.398658       0.023802       1.296474          -0.000172
           36              H       5.297902       8.287281       3.008846       0.280145       0.642729 0.42435785E+01  0.36430498E+02                                 1.343449                            1.292844      -1.256049       2.357915                    0.998565       2.999302       8.502525       0.483038       1.477038      -0.667499      -0.011555       0.010085       0.022563       0.027282      -0.014160      -0.000572      -0.005650      -0.010568       0.012958      -0.017904       0.003099       0.014805              1.367372       1.222662      -0.110866      -0.187228       1.201735       0.061367       1.677720           0.000200
           37              H       5.076403       8.562859       0.320258       0.086260       1.141798 0.89773159E+01  0.89877962E+02                                 1.741482                            1.697034      -0.883144       2.435845                    0.998151       3.595187       9.863065       0.508550       1.203001      -0.726627       0.005192      -0.010597      -0.029007       0.031315       0.003888       0.004030      -0.001087      -0.011872       0.032092      -0.013174       0.001746       0.011428              1.747181       1.471222      -0.091470      -0.085475       1.756545       0.334721       2.013775           0.000065
           38              H       4.130508       9.246646       1.369994       0.089877       1.184012 0.89303663E+01  0.90311884E+02                                 1.855687                            1.745166      -1.154679       2.312884                    0.995219       3.843494      10.998454       0.473582       1.278897      -0.707507      -0.028915       0.014464       0.009795       0.033781      -0.002150       0.001765      -0.005204       0.003126      -0.004226      -0.006350       0.000258       0.006092              1.921810       2.620080      -0.311002      -0.234679       1.640518       0.002772       1.504833           0.000115
           39              H       5.858430      10.744923       1.935388       0.103969       1.024611 0.81341677E+01  0.80679427E+02                                 1.712984                            1.691817      -0.941705       2.413054                    0.996745       3.738193      10.731241       0.467984       1.319548      -0.699231      -0.007001       0.014131       0.021436       0.026612       0.002457       0.000447      -0.000923      -0.004032       0.011957      -0.005241       0.001049       0.004191              1.712832       1.421462      -0.044267       0.009653       1.656051       0.223476       2.060981          -0.000101
           40              H      -4.515887      10.073488       0.863906       0.101051       0.928418 0.70479435E+01  0.66952559E+02                                 1.563210                            1.542608      -0.625250       2.564109                    0.999686       3.456666       9.481532       0.509239       1.266134      -0.711687       0.021474      -0.007804      -0.011972       0.025795      -0.004829      -0.004483      -0.002350       0.002196      -0.015095      -0.008710       0.000857       0.007853              1.572880       1.952605      -0.203589      -0.126266       1.425196      -0.010570       1.340839          -0.000015
           41              H       4.377999      11.367265       0.150245       0.092493       1.071948 0.82754697E+01  0.81721471E+02                                 1.713907                            1.664951      -0.777672       2.487507                    0.998415       3.595024      10.009275       0.493766       1.256150      -0.714073      -0.020182       0.007760       0.012009       0.024733      -0.002044      -0.001546      -0.003152      -0.000018      -0.012729      -0.006141       0.001760       0.004381              1.738542       2.286241      -0.195384      -0.142726       1.550293      -0.068627       1.379093          -0.000002
           42              H       5.450464       6.114425      18.909073       0.089989       1.119167 0.90183679E+01  0.90704504E+02                                 1.742936                            1.723330      -0.771379       2.486894                    0.998405       3.614881      10.052577       0.493134       1.234924      -0.719398       0.013432      -0.007783      -0.020299       0.025555      -0.001352      -0.003974       0.001499      -0.012124       0.001244      -0.008146       0.001431       0.006715              1.734474       1.456381      -0.121340      -0.136295       1.725445       0.232327       2.021596           0.000061
           43              H       0.633983       0.896605      12.806375       0.174804       1.013457 0.72565700E+01  0.69174272E+02                                 1.635949                            1.547029      -1.204542       2.323915                    0.997965       3.270683       8.875551       0.519513       1.236792      -0.718611      -0.003949      -0.009040       0.006080       0.011588      -0.003538      -0.001949      -0.000349       0.002500      -0.010191      -0.004430      -0.001240       0.005670              1.676037       1.512734       0.237358      -0.260609       1.830912      -0.381728       1.684465           0.000562
           44              H       1.088282       2.398865      12.786606       0.193991       0.862548 0.60303221E+01  0.54607621E+02                                 1.455236                            1.400559      -0.833630       2.515715                    0.999911       2.899789       7.543586       0.554497       1.219815      -0.724765       0.000636       0.012421       0.006932       0.014239      -0.000162       0.000236       0.006588       0.002285      -0.003499      -0.007467       0.001734       0.005733              1.481263       1.196031       0.047532      -0.002389       1.845495       0.319359       1.402264          -0.000052
           45              H       0.456557       1.754158      11.503596       0.188594       0.934909 0.68153186E+01  0.64394341E+02                                 1.595903                            1.535484      -1.132783       2.368747                    0.998227       3.245273       8.964991       0.499699       1.297286      -0.705260      -0.005927       0.002496      -0.009363       0.011359      -0.002256       0.000439       0.002784       0.005953      -0.002319      -0.005130       0.000952       0.004178              1.611813       1.543066      -0.071124       0.384551       1.404103      -0.096062       1.888270          -0.000225
           46              H       2.316703      -0.476111      12.743114       0.283394       0.604683 0.39139202E+01  0.33011112E+02                                 1.302679                            1.251857      -1.245280       2.364518                    0.998838       2.966742       8.405106       0.483648       1.501512      -0.663088      -0.012144      -0.020494       0.013557       0.027410      -0.008223      -0.005131      -0.006794       0.002605      -0.038158      -0.017405       0.002709       0.014696              1.327749       1.346940       0.139502      -0.226506       1.337321      -0.228259       1.298987           0.000108
           47              H       4.785971       0.251292      11.904907       0.086195       1.191662 0.95195524E+01  0.96336228E+02                                 1.765945                            1.727748      -0.896258       2.428465                    0.998114       3.587279       9.768596       0.514704       1.175914      -0.733644       0.019953       0.023548      -0.008465       0.032005       0.005902      -0.005919       0.006076       0.008854      -0.019375      -0.013625       0.002518       0.011107              1.768810       1.729875       0.296092      -0.050295       2.100987      -0.047899       1.475568           0.000061
           48              H       4.465024      -1.058985      12.707530       0.094238       1.186668 0.90321925E+01  0.91399100E+02                                 1.854972                            1.755223      -0.957704       2.411287                    0.997250       3.695808      10.503222       0.473211       1.279094      -0.709042       0.008524      -0.025422       0.022990       0.035320      -0.007257       0.001021      -0.002093       0.009889       0.014120      -0.011254       0.003589       0.007665              1.910754       1.649709      -0.306835       0.254123       1.934382      -0.482892       2.148172          -0.000130
           49              H       3.559815      -2.010437      10.722720       0.103156       1.027815 0.80871083E+01  0.80269028E+02                                 1.728290                            1.695121      -1.069080       2.350867                    0.995484       3.810307      11.019324       0.463140       1.332414      -0.696037      -0.012993      -0.020771       0.006256       0.025286       0.002489      -0.004629       0.004087       0.002844      -0.008892      -0.008259       0.002795       0.005464              1.739551       1.943384       0.351587      -0.066499       1.856253      -0.018521       1.419015           0.000135
           50              H       3.998293      -0.723018       9.935912       0.097423       0.973100 0.74953158E+01  0.72718624E+02                                 1.644286                            1.614943      -0.860546       2.451613                    0.997221       3.665185      10.350411       0.483832       1.304835      -0.702346      -0.001305       0.018322      -0.018086       0.025778      -0.005669      -0.000100      -0.004712      -0.005749       0.004862      -0.007942      -0.000186       0.008127              1.658185       1.448458      -0.167743       0.102856       1.703556      -0.345954       1.822543          -0.000029
           51              H       6.250582      -1.172769      10.370831       0.093124       1.105543 0.88730747E+01  0.88516860E+02                                 1.705194                            1.691748      -0.634371       2.551824                    0.999699       3.498733       9.560643       0.507605       1.209563      -0.726119       0.012101       0.019081      -0.010282       0.024825       0.001945      -0.004273       0.000713      -0.004508      -0.012262      -0.007084       0.001956       0.005129              1.697097       1.757198       0.239888      -0.129241       1.891163      -0.085487       1.442930           0.000077
           52              H       5.862959      -2.384076      11.288114       0.093867       1.057901 0.81477204E+01  0.80612530E+02                                 1.731986                            1.677840      -0.900991       2.431692                    0.996876       3.714924      10.550371       0.477797       1.295676      -0.704477       0.000331      -0.017490       0.018810       0.025687      -0.005080       0.000644      -0.001537      -0.004908       0.007964      -0.006977       0.001649       0.005328              1.760493       1.529127      -0.268574       0.171069       1.740674      -0.378810       2.011677           0.000127
           53              H       6.828061       1.487286       9.168874       0.175796       0.939050 0.65965877E+01  0.61349891E+02                                 1.553613                            1.474314      -1.046744       2.402073                    0.998728       3.143736       8.403281       0.532991       1.235639      -0.719384       0.007073      -0.007407      -0.004049       0.011013       0.001449       0.003207       0.003765       0.000597      -0.004138      -0.004914      -0.000701       0.005614              1.590901       1.840151      -0.390654      -0.101545       1.632202       0.136039       1.300348           0.000266
           54              H       6.466428       3.006579       9.307257       0.197989       0.856433 0.59541843E+01  0.53603855E+02                                 1.434598                            1.381009      -0.823172       2.525505                    0.999927       2.844373       7.313769       0.566409       1.201163      -0.729507       0.002992       0.012363      -0.000793       0.012745       0.003259       0.002439      -0.002751      -0.004373      -0.003398      -0.005922       0.001070       0.004852              1.458488       1.314007       0.228292       0.000566       1.897344       0.015291       1.164112          -0.000007
           55              H       5.809841       1.952269      10.266055       0.187294       0.962507 0.71496544E+01  0.68265482E+02                                 1.621186                            1.569210      -1.113534       2.379311                    0.998162       3.236693       8.944788       0.496686       1.291542      -0.707093      -0.005998      -0.001374       0.010949       0.012560       0.002059       0.001677      -0.000365       0.001254       0.010623      -0.004149       0.000055       0.004093              1.630285       1.446488       0.045705      -0.281914       1.430093      -0.082519       2.014275          -0.000184
           56              H       5.789501       0.409316       7.563629       0.293717       0.553752 0.35313765E+01  0.29066421E+02                                 1.237007                            1.196322      -1.195664       2.401187                    0.999343       2.865179       8.053131       0.489638       1.519789      -0.660223       0.017472      -0.023242       0.002708       0.029203      -0.009408       0.015061       0.005172      -0.002344       0.013368      -0.020767       0.004474       0.016293              1.258389       1.363700      -0.242264       0.050425       1.301444       0.053649       1.110024           0.001094
           57              H       4.599505       1.195685       5.541258       0.094346       1.097152 0.84044446E+01  0.82329988E+02                                 1.674866                            1.628512      -0.623090       2.566413                    0.999939       3.333601       8.891353       0.528388       1.183325      -0.733501       0.016718       0.000112      -0.028676       0.033194       0.004016      -0.005650      -0.000802      -0.000868       0.012951      -0.007563      -0.000686       0.008249              1.692424       1.526058       0.159862      -0.314927       1.464122      -0.140205       2.087091          -0.000052
           58              H       3.402729       1.445367       6.541571       0.100381       0.998321 0.74808953E+01  0.72533932E+02                                 1.673445                            1.610779      -0.988939       2.398045                    0.996266       3.668340      10.351531       0.485701       1.300618      -0.703010      -0.034186       0.008324       0.007627       0.036002      -0.002993       0.001497      -0.003977       0.016757      -0.014151      -0.009489      -0.002065       0.011554              1.702293       1.857937      -0.427964      -0.129437       1.785105       0.258913       1.463836           0.000053
           59              H       4.654882      -0.994015       6.132352       0.104987       1.030543 0.80070676E+01  0.79335524E+02                                 1.742878                            1.695799      -1.089309       2.351838                    0.994660       3.763092      10.899407       0.458992       1.346811      -0.693659       0.018835      -0.010176      -0.013260       0.025182      -0.000691      -0.001261       0.006885      -0.005735      -0.009139      -0.007244      -0.001407       0.008651              1.768721       1.877575      -0.345501      -0.040266       1.775972       0.237755       1.652617           0.000034
           60              H       3.481837      -0.752841       7.168249       0.109345       0.967791 0.73798126E+01  0.70810407E+02                                 1.604365                            1.576824      -0.661296       2.553163                    0.999704       3.412921       9.362713       0.505245       1.263434      -0.713132      -0.016892      -0.002091       0.020302       0.026493       0.004386      -0.006032      -0.000184      -0.004714       0.005954      -0.008618       0.001399       0.007218              1.617602       1.441269       0.085862      -0.214211       1.380427      -0.168581       2.031110          -0.000029
           61              H       1.993496      -0.229624       5.527420       0.096066       1.001206 0.75352240E+01  0.73267088E+02                                 1.682552                            1.623329      -0.872065       2.445197                    0.997342       3.692149      10.467966       0.480336       1.311440      -0.700846      -0.026523      -0.003223       0.010673       0.028771       0.001311      -0.003586       0.003227       0.008741       0.002697      -0.006976       0.000625       0.006351              1.708744       2.130288      -0.225614      -0.282653       1.439596       0.174958       1.556347          -0.000015
           62              H       3.134896       0.149476       4.509315       0.098216       1.156416 0.94244954E+01  0.95224943E+02                                 1.745740                            1.733818      -0.837924       2.466530                    0.998481       3.498876       9.549742       0.506796       1.196135      -0.729836       0.009831       0.010097      -0.020452       0.024837       0.004386       0.001877      -0.002035      -0.006031       0.022627      -0.009495       0.001424       0.008071              1.745805       1.481882       0.098939      -0.101667       1.743884      -0.151447       2.011650           0.000036
           63              H       0.697268       2.869544       5.920823       0.177606       0.947844 0.66817153E+01  0.62415170E+02                                 1.566702                            1.486039      -1.156383       2.349038                    0.998463       3.196472       8.596303       0.529054       1.239379      -0.717988      -0.004560      -0.005308      -0.009072       0.011458       0.002381      -0.001920      -0.002853      -0.001717       0.001955      -0.002861      -0.002092       0.004953              1.602766       1.461432       0.146833       0.350498       1.432065       0.201089       1.914802           0.000443
           64              H       0.865652       4.134876       6.832175       0.194675       0.873376 0.60917405E+01  0.55352965E+02                                 1.473504                            1.412120      -0.837032       2.516727                    0.999855       2.912576       7.611928       0.549128       1.227533      -0.722979      -0.002392       0.012124       0.002107       0.012536      -0.003013      -0.003508      -0.002047      -0.004988      -0.003768      -0.006445       0.001871       0.004573              1.504111       1.239616      -0.162459       0.005610       2.022092       0.122664       1.250626           0.000041
           65              H       2.085031       3.181918       6.579132       0.191589       0.926586 0.67704908E+01  0.63770864E+02                                 1.582116                            1.527794      -1.075630       2.400500                    0.998436       3.173441       8.710626       0.502994       1.292828      -0.706913       0.013052       0.001114      -0.001790       0.013221       0.001051      -0.004259      -0.002716       0.003858       0.000692      -0.004456      -0.001708       0.006164              1.595294       2.092010      -0.071883      -0.054065       1.397974       0.023779       1.295897          -0.000171
           66              H      -0.352593       1.272489       6.875667       0.279411       0.644817 0.42604998E+01  0.36608665E+02                                 1.345703                            1.294884      -1.304348       2.334361                    0.998098       3.004124       8.517358       0.483004       1.475816      -0.667701      -0.011215      -0.010339      -0.022846       0.027470       0.014448       0.000356      -0.005829      -0.010120       0.012754      -0.018054       0.002899       0.015155              1.369709       1.224559       0.111191       0.187836       1.203558       0.061565       1.681010           0.000200
           67              H      -0.574093       0.996911       9.564255       0.084940       1.144733 0.90038499E+01  0.90184065E+02                                 1.742177                            1.697695      -0.873550       2.439288                    0.998252       3.598927       9.866217       0.509427       1.200390      -0.727232       0.004843       0.010690       0.029868       0.032091      -0.003585      -0.003822      -0.000960      -0.011861       0.032247      -0.012959       0.001555       0.011404              1.747826       1.471556       0.091421       0.085376       1.757131       0.334970       2.014793           0.000066
           68              H       9.781014       0.313124       8.514519       0.089519       1.184793 0.89339204E+01  0.90313672E+02                                 1.852662                            1.742513      -1.138945       2.318738                    0.995325       3.839996      10.969242       0.475394       1.274504      -0.708455      -0.029191      -0.014640      -0.009610       0.034041       0.001939      -0.001309      -0.005188       0.003252      -0.003300      -0.006301       0.000667       0.005634              1.918524       2.615224       0.310243       0.234145       1.637799       0.002760       1.502548           0.000115
           69              H       0.207938      -1.185153       7.949125       0.104728       1.022304 0.81128985E+01  0.80431820E+02                                 1.711964                            1.690889      -0.945582       2.411792                    0.996696       3.735107      10.726912       0.467486       1.321555      -0.698826      -0.006769      -0.013973      -0.021389       0.026430      -0.002282      -0.000193      -0.001049      -0.003527       0.011295      -0.004814       0.000763       0.004051              1.711763       1.420739       0.044242      -0.009607       1.655047       0.223204       2.059503          -0.000102
           70              H       1.134619      -0.513718       9.020607       0.101028       0.931659 0.70788091E+01  0.67308963E+02                                 1.565439                            1.544783      -0.624548       2.563595                    0.999700       3.462812       9.498099       0.509551       1.264171      -0.712072       0.021274       0.007946       0.011540       0.025473       0.005068       0.004677      -0.002348       0.002540      -0.015234      -0.008948       0.000737       0.008212              1.575120       1.955668       0.203991       0.126416       1.427179      -0.010691       1.342513          -0.000014
           71              H      10.028507      -1.807495       9.734268       0.091765       1.077341 0.83260357E+01  0.82333495E+02                                 1.718189                            1.668752      -0.769499       2.489698                    0.998416       3.604464      10.037399       0.493845       1.254229      -0.714456      -0.020228      -0.007886      -0.011898       0.024757       0.001780       0.001871      -0.002903      -0.000024      -0.014381      -0.006455       0.002185       0.004270              1.743027       2.293527       0.196376       0.143499       1.553674      -0.068847       1.381882          -0.000001
           72              H      -0.200029      -1.281177      10.744466       0.090185       1.121902 0.90499910E+01  0.91134747E+02                                 1.748553                            1.728581      -0.781538       2.482960                    0.998254       3.620802      10.086990       0.491256       1.238120      -0.718677       0.013162       0.007678       0.020026       0.025164       0.000935       0.004237       0.001556      -0.011683       0.001190      -0.008143       0.001674       0.006469              1.740092       1.460303       0.122043       0.137147       1.730893       0.233771       2.029079           0.000061
           73              H      -0.633989       3.259866       2.921862       0.175684       1.011523 0.72402126E+01  0.68988577E+02                                 1.634888                            1.546103      -1.206317       2.323398                    0.997882       3.267253       8.868177       0.519187       1.238102      -0.718325       0.003602      -0.008840       0.005921       0.011233       0.003560       0.002010      -0.000352       0.002223      -0.010109      -0.004468      -0.001175       0.005642              1.674915       1.511734      -0.237007       0.260310       1.829709      -0.381388       1.683301           0.000562
           74              H      -1.088290       4.762126       2.902093       0.193965       0.863467 0.60389056E+01  0.54706877E+02                                 1.456475                            1.401704      -0.831777       2.516787                    0.999927       2.901741       7.551087       0.554162       1.220073      -0.724699      -0.000431       0.012206       0.007225       0.014191       0.000441      -0.000629       0.006606       0.002115      -0.003574      -0.007505       0.001713       0.005792              1.482539       1.196884      -0.047552       0.002399       1.847257       0.319846       1.403477          -0.000053
           75              H      -0.456564       4.117419       1.619083       0.189570       0.933911 0.68082211E+01  0.64329535E+02                                 1.596817                            1.536320      -1.143399       2.364674                    0.998123       3.244591       8.971921       0.498619       1.300052      -0.704676       0.006434       0.002231      -0.009028       0.011308       0.002142      -0.000229       0.002748       0.005679      -0.002450      -0.004918       0.000843       0.004075              1.612749       1.543966       0.071203      -0.384973       1.404783      -0.096123       1.889499          -0.000225
           76              H       8.984293       1.887150       2.858601       0.283155       0.605016 0.39224648E+01  0.33151298E+02                                 1.311616                            1.259927      -1.235456       2.368130                    0.998951       2.982038       8.498999       0.477531       1.517620      -0.660322       0.012270      -0.020904       0.013114       0.027559       0.008249       0.005325      -0.006854       0.003455      -0.037429      -0.017421       0.002753       0.014668              1.337119       1.356390      -0.141257       0.229273       1.346863      -0.231111       1.308105           0.000107
           77              H       6.515024       2.614553       2.020394       0.086129       1.197514 0.95839294E+01  0.97196943E+02                                 1.775493                            1.736647      -0.920299       2.418886                    0.997910       3.596825       9.820215       0.511784       1.180078      -0.732652      -0.019983       0.022903      -0.007964       0.031422      -0.006020       0.005885       0.006082       0.007857      -0.020222      -0.013687       0.002734       0.010953              1.778457       1.739518      -0.298816       0.050700       2.113393      -0.048106       1.482460           0.000060
           78              H       6.835973       1.304276       2.823017       0.093389       1.186862 0.90293294E+01  0.91315559E+02                                 1.851086                            1.751721      -0.940002       2.417409                    0.997418       3.692487      10.472909       0.475238       1.274399      -0.710062      -0.008649      -0.025802       0.023095       0.035692       0.007152      -0.000844      -0.002246       0.009774       0.014984      -0.011317       0.003801       0.007515              1.906636       1.646129       0.305828      -0.253234       1.930510      -0.481809       2.143270          -0.000131
           79              H       7.741185       0.352824       0.838207       0.102245       1.029705 0.81064103E+01  0.80508348E+02                                 1.730373                            1.697092      -1.073440       2.348925                    0.995396       3.815258      11.036812       0.462893       1.332335      -0.696049       0.013408      -0.020875       0.006105       0.025550      -0.002517       0.004654       0.004243       0.002805      -0.009092      -0.008427       0.002951       0.005475              1.741660       1.945747      -0.352210       0.066677       1.858699      -0.018536       1.420533           0.000135
           80              H       7.302705       1.640243       0.051399       0.098419       0.970019 0.74701839E+01  0.72457134E+02                                 1.645076                            1.615716      -0.875991       2.446290                    0.996986       3.665239      10.369467       0.481866       1.310480      -0.701171       0.001614       0.018060      -0.017797       0.025407       0.005461       0.000124      -0.004583      -0.005701       0.004401      -0.007664      -0.000234       0.007898              1.658997       1.449032       0.167876      -0.102877       1.704442      -0.346206       1.823516          -0.000029
           81              H       5.050416       1.190492       0.486318       0.092779       1.107343 0.88882487E+01  0.88679842E+02                                 1.704466                            1.691049      -0.627123       2.553741                    0.999749       3.501384       9.559258       0.508827       1.206500      -0.726795      -0.012587       0.018822      -0.010609       0.025005      -0.002247       0.004552       0.000974      -0.004923      -0.011621      -0.007422       0.002063       0.005359              1.696364       1.756458      -0.239728       0.129175       1.890281      -0.085379       1.442354           0.000077
           82              H       5.438041      -0.020815       1.403601       0.092029       1.060908 0.81716250E+01  0.80859119E+02                                 1.730774                            1.676714      -0.885234       2.437161                    0.997089       3.715261      10.531059       0.479783       1.290152      -0.705658      -0.000384      -0.017795       0.019387       0.026318       0.004834      -0.000490      -0.001541      -0.005154       0.008053      -0.006835       0.001689       0.005147              1.759232       1.528064       0.268331      -0.170951       1.739451      -0.378458       2.010181           0.000127
           83              H       4.472933      -0.875975      19.053387       0.175922       0.938006 0.65869017E+01  0.61233075E+02                                 1.551979                            1.472844      -1.038540       2.405416                    0.998827       3.141844       8.394495       0.533504       1.234990      -0.719528      -0.006973      -0.007391      -0.004218       0.011002      -0.001433      -0.003015       0.003676       0.000945      -0.004213      -0.004791      -0.000628       0.005420              1.589199       1.837851       0.390099       0.101263       1.630729       0.135783       1.299016           0.000267
           84              H       4.834564       0.643318      19.191770       0.196521       0.859914 0.59842317E+01  0.53937300E+02                                 1.437894                            1.384009      -0.822461       2.525063                    0.999918       2.850759       7.332292       0.566141       1.200330      -0.729700      -0.003201       0.012951      -0.000605       0.013354      -0.003316      -0.002374      -0.002711      -0.004614      -0.003264      -0.005915       0.000970       0.004946              1.461920       1.316956      -0.229210      -0.000654       1.902386       0.015504       1.166418          -0.000006
           85              H       5.491153       4.315530       0.381542       0.188957       0.957790 0.71058177E+01  0.67753336E+02                                 1.617130                            1.565413      -1.114964       2.379442                    0.998144       3.227654       8.918231       0.496723       1.293227      -0.706751       0.005542      -0.001064       0.010247       0.011698      -0.002025      -0.001439      -0.000620       0.001853       0.010061      -0.004134       0.000326       0.003808              1.626200       1.443044      -0.045717       0.280996       1.426853      -0.082536       2.008701          -0.000185
           86              H       5.511496      -1.953945      17.448142       0.295429       0.551765 0.35182509E+01  0.28953843E+02                                 1.238028                            1.197262      -1.209317       2.396197                    0.999234       2.866245       8.075890       0.487129       1.527858      -0.658840      -0.016904      -0.022994       0.002795       0.028675       0.009137      -0.014846       0.005140      -0.002054       0.013140      -0.020362       0.004283       0.016079              1.259470       1.364868       0.242593      -0.050481       1.302619       0.053759       1.110924           0.001093
           87              H       6.701491      -1.167576      15.425771       0.091874       1.101092 0.84409285E+01  0.82774299E+02                                 1.678980                            1.632152      -0.633226       2.561868                    0.999934       3.339595       8.911079       0.527763       1.183483      -0.733500      -0.016218       0.000241      -0.029573       0.033729      -0.004373       0.006052      -0.000675      -0.001101       0.012754      -0.008138      -0.000448       0.008585              1.696716       1.529577      -0.160590       0.316600       1.467164      -0.140907       2.093406          -0.000051
           88              H       7.898267      -0.917894      16.426084       0.099438       1.001862 0.75118311E+01  0.72896700E+02                                 1.676091                            1.613006      -0.982291       2.400147                    0.996336       3.673805      10.365678       0.485944       1.298845      -0.703369       0.034288       0.008832       0.007531       0.036200       0.002839      -0.001082      -0.003721       0.017064      -0.014415      -0.009360      -0.002211       0.011571              1.705106       1.861482       0.429475       0.130119       1.787992       0.259816       1.465843           0.000053
           89              H       6.646118      -3.357276      16.016865       0.105102       1.030208 0.80029018E+01  0.79272439E+02                                 1.741459                            1.694553      -1.084138       2.354076                    0.994720       3.760102      10.884093       0.459555       1.345532      -0.693924      -0.019114      -0.009760      -0.012955       0.025069       0.000692       0.001304       0.007153      -0.006366      -0.008521      -0.007287      -0.001806       0.009093              1.767237       1.875781       0.344867       0.039970       1.774502       0.237318       1.651428           0.000035
           90              H       7.819161      -3.116102      17.052762       0.110543       0.966738 0.73692098E+01  0.70678746E+02                                 1.602572                            1.575168      -0.664702       2.551755                    0.999718       3.410028       9.350846       0.505794       1.262596      -0.713296       0.016863      -0.002026       0.019405       0.025788      -0.004625       0.006334      -0.000162      -0.003881       0.006142      -0.008785       0.001141       0.007644              1.615770       1.439729      -0.085647       0.213604       1.379121      -0.168210       2.028462          -0.000029
           91              H       9.307503      -2.592885      15.411933       0.096835       0.999680 0.75225181E+01  0.73129670E+02                                 1.682534                            1.623305      -0.881954       2.441795                    0.997234       3.691149      10.472078       0.479631       1.313615      -0.700393       0.026387      -0.003496       0.010909       0.028766      -0.001262       0.003581       0.003251       0.008646       0.002590      -0.006936       0.000614       0.006323              1.708726       2.130297       0.225526       0.282731       1.439507       0.174945       1.556374          -0.000015
           92              H       8.166102      -2.213785      14.393828       0.097469       1.157896 0.94407817E+01  0.95432475E+02                                 1.747383                            1.735442      -0.777873       2.492847                    0.998999       3.502186       9.561516       0.506494       1.196309      -0.729795      -0.009775       0.010424      -0.020705       0.025157      -0.004395      -0.002253      -0.002216      -0.005876       0.023511      -0.009731       0.001261       0.008469              1.747435       1.483103      -0.099098       0.101777       1.745529      -0.151654       2.013672           0.000036
           93              H      -0.697275       0.506283      15.805336       0.178014       0.943671 0.66432044E+01  0.61945869E+02                                 1.560041                            1.480145      -1.139315       2.356544                    0.998504       3.187122       8.554584       0.531140       1.236693      -0.718609       0.004774      -0.005006      -0.008970       0.011328      -0.001947       0.001438      -0.002677      -0.001687       0.001527      -0.002460      -0.001834       0.004294              1.595764       1.455509      -0.145803      -0.348016       1.426374       0.199706       1.905410           0.000441
           94              H      -0.865661       1.771615      16.716688       0.194005       0.873669 0.60938725E+01  0.55370600E+02                                 1.473055                            1.411756      -0.836863       2.516992                    0.999878       2.913309       7.610769       0.549621       1.226470      -0.723222       0.002511       0.012504       0.001855       0.012888       0.002810       0.003491      -0.001846      -0.005319      -0.003401      -0.006304       0.001841       0.004463              1.503635       1.239441       0.162430      -0.005647       2.021181       0.122322       1.250283           0.000041
           95              H      -2.085038       0.818657      16.463645       0.192224       0.926232 0.67685901E+01  0.63758758E+02                                 1.582698                            1.528383      -1.078038       2.399669                    0.998448       3.173601       8.716047       0.502420       1.294188      -0.706613      -0.012647       0.000889      -0.001242       0.012739      -0.001082       0.004251      -0.002605       0.004075       0.001086      -0.004345      -0.001843       0.006188              1.595873       2.092483       0.072019       0.054339       1.398660       0.023802       1.296475          -0.000172
           96              H       0.352589      -1.090772      16.760180       0.280144       0.642728 0.42435640E+01  0.36430318E+02                                 1.343444                            1.292840      -1.256033       2.357922                    0.998565       2.999290       8.502466       0.483041       1.477032      -0.667500       0.011554      -0.010084      -0.022563       0.027282      -0.014160      -0.000572      -0.005650      -0.010568       0.012958      -0.017904       0.003099       0.014805              1.367367       1.222657      -0.110865      -0.187227       1.201731       0.061366       1.677712           0.000200
           97              H       0.574088      -1.366350      19.448768       0.086263       1.141785 0.89771907E+01  0.89876432E+02                                 1.741473                            1.697026      -0.883136       2.435852                    0.998151       3.595162       9.862994       0.508549       1.203006      -0.726626      -0.005192       0.010597       0.029007       0.031315       0.003888       0.004030      -0.001088      -0.011872       0.032091      -0.013174       0.001746       0.011428              1.747172       1.471215      -0.091469      -0.085475       1.756536       0.334719       2.013764           0.000065
           98              H       1.519983      -2.050137      18.399032       0.089877       1.184017 0.89304060E+01  0.90312333E+02                                 1.855687                            1.745166      -1.154679       2.312883                    0.995219       3.843495      10.998439       0.473583       1.278892      -0.707509       0.028914      -0.014463      -0.009793       0.033780      -0.002150       0.001765      -0.005205       0.003125      -0.004225      -0.006350       0.000258       0.006092              1.921810       2.620080      -0.311001      -0.234679       1.640518       0.002772       1.504832           0.000115
           99              H      -0.207939      -3.548414      17.833638       0.103966       1.024621 0.81342642E+01  0.80680594E+02                                 1.712992                            1.691825      -0.941701       2.413054                    0.996745       3.738212      10.731297       0.467984       1.319544      -0.699232       0.007001      -0.014131      -0.021435       0.026611       0.002457       0.000447      -0.000923      -0.004032       0.011956      -0.005241       0.001050       0.004191              1.712839       1.421468      -0.044267       0.009653       1.656059       0.223477       2.060990          -0.000101
          100              H      10.166378      -2.876979      18.905120       0.101053       0.928413 0.70478937E+01  0.66951981E+02                                 1.563206                            1.542603      -0.625252       2.564109                    0.999686       3.456655       9.481500       0.509239       1.266136      -0.711687      -0.021474       0.007804       0.011973       0.025795      -0.004829      -0.004483      -0.002349       0.002196      -0.015095      -0.008710       0.000857       0.007853              1.572876       1.952599      -0.203589      -0.126266       1.425192      -0.010570       1.340836          -0.000015
          101              H       1.272492      -4.170756      19.618781       0.092492       1.071952 0.82755084E+01  0.81721944E+02                                 1.713911                            1.664954      -0.777671       2.487506                    0.998415       3.595031      10.009298       0.493766       1.256149      -0.714073       0.020182      -0.007760      -0.012007       0.024732      -0.002044      -0.001545      -0.003152      -0.000018      -0.012730      -0.006141       0.001760       0.004382              1.738546       2.286247      -0.195384      -0.142726       1.550296      -0.068628       1.379095          -0.000001
          102              H       0.200027       1.082084       0.859953       0.089992       1.119154 0.90182249E+01  0.90702723E+02                                 1.742924                            1.723318      -0.771377       2.486897                    0.998405       3.614853      10.052486       0.493135       1.234927      -0.719398      -0.013432       0.007783       0.020299       0.025555      -0.001352      -0.003974       0.001498      -0.012124       0.001245      -0.008146       0.001431       0.006715              1.734462       1.456372      -0.121339      -0.136294       1.725433       0.232325       2.021581           0.000060
          103              H       5.016508       6.299904       6.962651       0.174805       1.013452 0.72565268E+01  0.69173736E+02                                 1.635942                            1.547022      -1.204544       2.323914                    0.997965       3.270673       8.875507       0.519515       1.236789      -0.718611       0.003949       0.009041      -0.006080       0.011588      -0.003537      -0.001949      -0.000349       0.002500      -0.010192      -0.004430      -0.001239       0.005670              1.676029       1.512727       0.237356      -0.260607       1.830904      -0.381725       1.684457           0.000562
          104              H       4.562209       4.797644       6.982420       0.193991       0.862544 0.60302912E+01  0.54607268E+02                                 1.455232                            1.400556      -0.833626       2.515718                    0.999911       2.899781       7.543559       0.554498       1.219815      -0.724765      -0.000636      -0.012421      -0.006933       0.014239      -0.000162       0.000236       0.006588       0.002285      -0.003499      -0.007467       0.001734       0.005733              1.481260       1.196029       0.047532      -0.002389       1.845490       0.319358       1.402260          -0.000052
          105              H       5.193934       5.442351       8.265430       0.188593       0.934910 0.68153195E+01  0.64394333E+02                                 1.595902                            1.535483      -1.132773       2.368752                    0.998227       3.245271       8.964976       0.499700       1.297284      -0.705261       0.005927      -0.002496       0.009363       0.011359      -0.002256       0.000439       0.002784       0.005953      -0.002319      -0.005130       0.000952       0.004178              1.611812       1.543065      -0.071124       0.384550       1.404102      -0.096062       1.888268          -0.000225
          106              H       3.333788       7.672620       7.025912       0.283394       0.604682 0.39139137E+01  0.33011057E+02                                 1.302680                            1.251858      -1.245286       2.364515                    0.998838       2.966745       8.405126       0.483646       1.501517      -0.663087       0.012144       0.020495      -0.013558       0.027410      -0.008223      -0.005131      -0.006794       0.002605      -0.038158      -0.017405       0.002709       0.014696              1.327750       1.346941       0.139502      -0.226506       1.337322      -0.228260       1.298989           0.000107
          107              H       0.864520       6.945217       7.864119       0.086194       1.191668 0.95196202E+01  0.96337080E+02                                 1.765951                            1.727754      -0.896259       2.428464                    0.998114       3.587291       9.768635       0.514703       1.175913      -0.733644      -0.019953      -0.023548       0.008465       0.032004       0.005902      -0.005919       0.006076       0.008854      -0.019376      -0.013625       0.002518       0.011107              1.768816       1.729880       0.296094      -0.050295       2.100995      -0.047899       1.475572           0.000061
          108              H       1.185467       8.255494       7.061496       0.094239       1.186666 0.90321769E+01  0.91398950E+02                                 1.854975                            1.755225      -0.957707       2.411286                    0.997250       3.695807      10.503237       0.473209       1.279099      -0.709041      -0.008524       0.025422      -0.022990       0.035320      -0.007257       0.001021      -0.002093       0.009888       0.014118      -0.011254       0.003588       0.007665              1.910757       1.649710      -0.306835       0.254123       1.934384      -0.482893       2.148175          -0.000130
          109              H       2.090676       9.206946       9.046306       0.103157       1.027814 0.80871045E+01  0.80269006E+02                                 1.728292                            1.695122      -1.069088       2.350863                    0.995483       3.810311      11.019348       0.463139       1.332417      -0.696036       0.012993       0.020771      -0.006257       0.025287       0.002489      -0.004629       0.004087       0.002845      -0.008891      -0.008259       0.002794       0.005464              1.739552       1.943385       0.351588      -0.066499       1.856255      -0.018521       1.419017           0.000134
          110              H       1.652198       7.919527       9.833114       0.097421       0.973105 0.74953642E+01  0.72719205E+02                                 1.644290                            1.614948      -0.860544       2.451613                    0.997221       3.665197      10.350450       0.483832       1.304834      -0.702346       0.001305      -0.018322       0.018085       0.025778      -0.005669      -0.000101      -0.004712      -0.005749       0.004862      -0.007942      -0.000186       0.008128              1.658190       1.448461      -0.167744       0.102856       1.703561      -0.345956       1.822548          -0.000028
          111              H      -0.600091       8.369278       9.398195       0.093124       1.105543 0.88730724E+01  0.88516799E+02                                 1.705191                            1.691745      -0.634364       2.551826                    0.999699       3.498732       9.560627       0.507607       1.209559      -0.726120      -0.012101      -0.019081       0.010282       0.024824       0.001945      -0.004273       0.000713      -0.004508      -0.012262      -0.007084       0.001956       0.005129              1.697094       1.757195       0.239888      -0.129241       1.891160      -0.085486       1.442927           0.000077
          112              H      -0.212468       9.580585       8.480912       0.093868       1.057893 0.81476459E+01  0.80611624E+02                                 1.731980                            1.677835      -0.900988       2.431695                    0.996876       3.714907      10.550318       0.477797       1.295679      -0.704476      -0.000330       0.017489      -0.018811       0.025687      -0.005080       0.000644      -0.001537      -0.004908       0.007965      -0.006977       0.001649       0.005327              1.760486       1.529122      -0.268573       0.171068       1.740668      -0.378808       2.011669           0.000127
          113              H      -1.177570       5.709223      10.600152       0.175796       0.939045 0.65965478E+01  0.61349427E+02                                 1.553609                            1.474310      -1.046725       2.402082                    0.998728       3.143726       8.403248       0.532991       1.235640      -0.719384      -0.007073       0.007407       0.004048       0.011013       0.001449       0.003208       0.003765       0.000597      -0.004139      -0.004915      -0.000700       0.005614              1.590896       1.840145      -0.390652      -0.101545       1.632198       0.136038       1.300345           0.000266
          114              H      -0.815937       4.189930      10.461769       0.197989       0.856437 0.59542194E+01  0.53604254E+02                                 1.434603                            1.381013      -0.823178       2.525501                    0.999927       2.844381       7.313797       0.566408       1.201163      -0.729507      -0.002992      -0.012363       0.000792       0.012745       0.003259       0.002439      -0.002751      -0.004373      -0.003398      -0.005922       0.001071       0.004852              1.458492       1.314011       0.228294       0.000566       1.897351       0.015291       1.164115          -0.000006
          115              H      -0.159350       5.244240       9.502971       0.187296       0.962503 0.71496197E+01  0.68265091E+02                                 1.621184                            1.569208      -1.113536       2.379311                    0.998162       3.236686       8.944774       0.496685       1.291545      -0.707092       0.005998       0.001374      -0.010950       0.012560       0.002059       0.001677      -0.000365       0.001254       0.010623      -0.004148       0.000055       0.004094              1.630283       1.446487       0.045705      -0.281913       1.430091      -0.082519       2.014272          -0.000185
          116              H      -0.139010       6.787193      12.205397       0.293717       0.553752 0.35313787E+01  0.29066429E+02                                 1.237005                            1.196320      -1.195657       2.401190                    0.999343       2.865173       8.053100       0.489640       1.519784      -0.660224      -0.017472       0.023242      -0.002709       0.029202      -0.009409       0.015061       0.005172      -0.002344       0.013368      -0.020767       0.004474       0.016293              1.258387       1.363697      -0.242263       0.050425       1.301442       0.053649       1.110022           0.001094
          117              H       1.050986       6.000824      14.227768       0.094345       1.097153 0.84044586E+01  0.82330161E+02                                 1.674868                            1.628513      -0.623089       2.566413                    0.999939       3.333604       8.891363       0.528388       1.183325      -0.733501      -0.016718      -0.000112       0.028676       0.033194       0.004016      -0.005650      -0.000802      -0.000868       0.012950      -0.007563      -0.000686       0.008249              1.692426       1.526059       0.159862      -0.314927       1.464124      -0.140205       2.087094          -0.000052
          118              H       2.247762       5.751142      13.227455       0.100382       0.998319 0.74808792E+01  0.72533741E+02                                 1.673443                            1.610778      -0.988940       2.398045                    0.996266       3.668337      10.351522       0.485701       1.300618      -0.703010       0.034186      -0.008324      -0.007628       0.036002      -0.002993       0.001496      -0.003977       0.016757      -0.014151      -0.009489      -0.002065       0.011554              1.702291       1.857935      -0.427963      -0.129437       1.785104       0.258913       1.463835           0.000053
          119              H       0.995609       8.190524      13.636674       0.104986       1.030548 0.80071163E+01  0.79336125E+02                                 1.742883                            1.695804      -1.089312       2.351836                    0.994660       3.763102      10.899443       0.458992       1.346811      -0.693659      -0.018834       0.010176       0.013260       0.025181      -0.000691      -0.001261       0.006885      -0.005736      -0.009138      -0.007244      -0.001407       0.008651              1.768726       1.877580      -0.345503      -0.040266       1.775977       0.237757       1.652622           0.000034
          120              H       2.168654       7.949350      12.600777       0.109346       0.967787 0.73797755E+01  0.70809969E+02                                 1.604362                            1.576821      -0.661297       2.553164                    0.999704       3.412913       9.362689       0.505245       1.263436      -0.713131       0.016892       0.002091      -0.020302       0.026493       0.004386      -0.006032      -0.000184      -0.004714       0.005954      -0.008618       0.001399       0.007218              1.617598       1.441266       0.085861      -0.214210       1.380424      -0.168581       2.031105          -0.000029
          121              H       3.656995       7.426133      14.241606       0.096066       1.001204 0.75352076E+01  0.73266873E+02                                 1.682550                            1.623327      -0.872057       2.445201                    0.997342       3.692141      10.467932       0.480337       1.311438      -0.700846       0.026522       0.003223      -0.010673       0.028770       0.001311      -0.003586       0.003227       0.008741       0.002697      -0.006976       0.000625       0.006351              1.708741       2.130284      -0.225613      -0.282652       1.439594       0.174957       1.556344          -0.000015
          122              H       2.515595       7.047033      15.259711       0.098217       1.156416 0.94244974E+01  0.95224978E+02                                 1.745741                            1.733819      -0.837926       2.466530                    0.998481       3.498876       9.549746       0.506796       1.196136      -0.729836      -0.009831      -0.010097       0.020452       0.024837       0.004386       0.001877      -0.002035      -0.006031       0.022628      -0.009495       0.001424       0.008071              1.745806       1.481882       0.098939      -0.101667       1.743885      -0.151447       2.011651           0.000036
          123              H       4.953223       4.326965      13.848203       0.177606       0.947845 0.66817285E+01  0.62415328E+02                                 1.566704                            1.486041      -1.156379       2.349039                    0.998463       3.196475       8.596315       0.529053       1.239379      -0.717988       0.004560       0.005308       0.009072       0.011457       0.002381      -0.001920      -0.002853      -0.001717       0.001955      -0.002861      -0.002092       0.004954              1.602768       1.461434       0.146834       0.350499       1.432067       0.201090       1.914804           0.000443
          124              H       4.784839       3.061633      12.936851       0.194675       0.873375 0.60917382E+01  0.55352940E+02                                 1.473504                            1.412120      -0.837035       2.516726                    0.999855       2.912576       7.611928       0.549128       1.227534      -0.722979       0.002392      -0.012124      -0.002107       0.012536      -0.003013      -0.003508      -0.002048      -0.004988      -0.003768      -0.006445       0.001871       0.004574              1.504111       1.239616      -0.162459       0.005610       2.022091       0.122664       1.250626           0.000041
          125              H       3.565460       4.014591      13.189894       0.191589       0.926588 0.67705093E+01  0.63771087E+02                                 1.582118                            1.527796      -1.075636       2.400497                    0.998436       3.173446       8.710645       0.502994       1.292829      -0.706913      -0.013052      -0.001114       0.001790       0.013221       0.001051      -0.004259      -0.002716       0.003858       0.000692      -0.004456      -0.001708       0.006164              1.595296       2.092013      -0.071883      -0.054065       1.397976       0.023779       1.295899          -0.000171
          126              H       6.003084       5.924020      12.893359       0.279410       0.644817 0.42604989E+01  0.36608631E+02                                 1.345699                            1.294881      -1.304333       2.334366                    0.998098       3.004117       8.517317       0.483006       1.475810      -0.667702       0.011215       0.010338       0.022846       0.027470       0.014448       0.000356      -0.005829      -0.010120       0.012753      -0.018054       0.002899       0.015155              1.369706       1.224557       0.111190       0.187835       1.203556       0.061564       1.681004           0.000200
          127              H       6.224584       6.199598      10.204771       0.084944       1.144722 0.90037413E+01  0.90182715E+02                                 1.742167                            1.697686      -0.873550       2.439291                    0.998252       3.598903       9.866140       0.509428       1.200392      -0.727232      -0.004843      -0.010690      -0.029869       0.032092      -0.003585      -0.003822      -0.000960      -0.011862       0.032246      -0.012959       0.001555       0.011404              1.747817       1.471548       0.091420       0.085375       1.757121       0.334967       2.014781           0.000066
          128              H      -4.130523       6.883385      11.254507       0.089520       1.184781 0.89338055E+01  0.90312181E+02                                 1.852648                            1.742500      -1.138915       2.318752                    0.995325       3.839965      10.969118       0.475396       1.274501      -0.708455       0.029191       0.014640       0.009608       0.034041       0.001940      -0.001309      -0.005189       0.003253      -0.003302      -0.006302       0.000667       0.005634              1.918508       2.615200       0.310239       0.234142       1.637787       0.002760       1.502537           0.000115
          129              H       5.442553       8.381662      11.819901       0.104725       1.022312 0.81129886E+01  0.80432922E+02                                 1.711972                            1.690897      -0.945583       2.411790                    0.996696       3.735127      10.726977       0.467486       1.321553      -0.698826       0.006768       0.013973       0.021389       0.026430      -0.002282      -0.000193      -0.001049      -0.003526       0.011296      -0.004814       0.000763       0.004051              1.711771       1.420745       0.044242      -0.009607       1.655055       0.223205       2.059513          -0.000101
          130              H       4.515872       7.710227      10.748419       0.101029       0.931653 0.70787515E+01  0.67308290E+02                                 1.565433                            1.544778      -0.624551       2.563595                    0.999700       3.462799       9.498060       0.509551       1.264173      -0.712072      -0.021274      -0.007946      -0.011541       0.025473       0.005068       0.004677      -0.002348       0.002540      -0.015234      -0.008948       0.000737       0.008211              1.575115       1.955661       0.203990       0.126416       1.427175      -0.010691       1.342509          -0.000015
          131              H      -4.378016       9.004004      10.034758       0.091764       1.077343 0.83260569E+01  0.82333728E+02                                 1.718189                            1.668752      -0.769493       2.489700                    0.998416       3.604465      10.037392       0.493847       1.254226      -0.714456       0.020228       0.007886       0.011896       0.024756       0.001780       0.001871      -0.002904      -0.000023      -0.014381      -0.006455       0.002185       0.004270              1.743027       2.293527       0.196375       0.143498       1.553674      -0.068847       1.381881          -0.000001
          132              H       5.850520       8.477686       9.024560       0.090188       1.121885 0.90498144E+01  0.91132510E+02                                 1.748536                            1.728564      -0.781528       2.482968                    0.998254       3.620766      10.086859       0.491258       1.238120      -0.718677      -0.013162      -0.007677      -0.020027       0.025164       0.000935       0.004236       0.001556      -0.011682       0.001191      -0.008143       0.001675       0.006469              1.740074       1.460290       0.122041       0.137144       1.730875       0.233768       2.029058           0.000060
          133              C       6.667584       3.240072      17.386858      -0.621440      28.246814 0.46887227E+03  0.11206884E+05                                 7.781615                            6.956209       0.162727       2.004520                    0.997875      33.018937      94.976835       0.662146       0.387010      -1.086428       0.014505      -0.006875       0.006386       0.017276       0.006709       0.020172       0.007309       0.028579      -0.032068      -0.021876      -0.009950       0.031826              8.118243       8.618856       0.698331       0.953249       8.274829      -0.163383       7.461045           0.000662
          134              C      -3.258084       3.663151      17.851430       0.623949      21.050459 0.24078284E+03  0.49291804E+04                                 7.070840                            5.536318       0.155877       2.133993                    0.999623      21.138994      58.462762       0.626771       0.477362      -1.018928       0.007435      -0.021892       0.021125       0.031317       0.005509      -0.013849       0.040235       0.036819       0.028908      -0.052570       0.012986       0.039585              7.972773       7.942028       1.571336       1.229085      10.358386      -2.369361       5.617905          -0.001987
          135              C      -1.479308       5.330573      17.679440      -0.026589      23.587213 0.34996196E+03  0.78673268E+04                                 7.351157                            6.315265      -0.240090       1.935145                    0.999016      27.546931      79.870674       0.637538       0.427360      -1.047367      -0.105951       0.004624       0.039930       0.113320       0.031331       0.032568       0.011117       0.070156      -0.078932      -0.038600      -0.033596       0.072197              8.011114       8.078546       2.470206       0.819584       8.663788       0.907117       7.291008           0.000012
          136              C      -1.434105       6.131718      18.966404      -0.212372      27.467267 0.44663358E+03  0.10643321E+05                                 8.118009                            7.112824      -0.207082       1.921852                    0.997985      30.086797      89.032831       0.605085       0.424780      -1.051767       0.069875      -0.000832      -0.045189       0.083218       0.025512       0.024041       0.026173       0.001854       0.010952      -0.027989      -0.022573       0.050562              8.964868       9.735986       2.831078       1.783932       9.044141       1.735141       8.114477           0.000128
          137              C      -0.038432       6.725912      19.164094      -0.174493      26.856097 0.41847266E+03  0.98022800E+04                                 7.975345                            6.858135      -0.093845       1.962829                    0.998689      29.373297      85.922092       0.620397       0.421479      -1.054778      -0.069528       0.019649       0.050231       0.087997       0.026126       0.025065       0.021894      -0.004055      -0.012613      -0.027495      -0.021474       0.048970              8.917424       9.586794       3.300197       2.085619       8.980431       1.787909       8.185047           0.000299
          138              C       0.476896       7.448708       0.512018      -0.619501      27.763418 0.45407765E+03  0.10755894E+05                                 7.659862                            6.816306       0.238758       2.031165                    0.998204      32.589790      93.017639       0.673892       0.383707      -1.089845      -0.015429      -0.007492       0.008693       0.019229      -0.002142      -0.014052       0.002319       0.013371      -0.026653      -0.016214      -0.002578       0.018792              8.030592       8.847203      -0.114105      -1.097185       7.533940       0.932204       7.710633           0.000417
          139              C      -0.643033       7.628678       1.474769       0.629960      21.123371 0.23397796E+03  0.47527285E+04                                 7.061624                            5.434667       0.215977       2.152974                    0.999259      20.953143      57.607183       0.636995       0.473372      -1.021700      -0.019224      -0.022430      -0.008093       0.030630      -0.033602      -0.010368      -0.034115      -0.009781       0.046416      -0.055386       0.010280       0.045105              8.092115       7.855121       1.608091      -0.981319       8.276037       3.544613       8.145186          -0.000480
          140              C      -1.460096       8.655599       3.512956      -0.016568      22.494848 0.32760846E+03  0.72316379E+04                                 7.062921                            6.052075      -0.068797       1.992912                    0.999699      26.815721      76.606233       0.661820       0.419261      -1.054227       0.048211       0.046657      -0.072455       0.098746      -0.018917      -0.038520       0.031863       0.056964       0.058355      -0.052404      -0.017299       0.069702              7.763767       6.322400      -0.931232      -1.277201       8.410619       2.347532       8.558281           0.000055
          141              C      -1.774265      10.012998       3.550517      -0.216408      25.506695 0.39827110E+03  0.92399266E+04                                 7.696936                            6.679243      -0.126530       1.950622                    0.999154      29.447416      86.504725       0.628506       0.420056      -1.052753      -0.029383      -0.042724       0.048039       0.070686      -0.030765      -0.006401       0.034083       0.012980      -0.003563      -0.045235      -0.003028       0.048262              8.545750       6.912318      -1.153223      -1.949824       9.057273       2.581383       9.667658           0.000015
          142              C      -2.775534      10.032843       4.679328      -0.179896      26.254576 0.40893301E+03  0.95333492E+04                                 7.857898                            6.778614      -0.113392       1.955372                    0.999311      29.298479      85.781072       0.623522       0.421367      -1.053787       0.048264       0.062204      -0.018840       0.080955      -0.025387      -0.021619       0.026681      -0.001948       0.069096      -0.037152      -0.015883       0.053035              8.781224       7.479248      -0.322645      -1.111411       8.805991       3.477763      10.058433           0.000120
          143              C       6.783985       6.337530       3.184790      -0.624438      28.138680 0.46348686E+03  0.11044477E+05                                 7.763492                            6.916396       0.167339       2.006879                    0.998289      32.867690      94.349432       0.664117       0.387038      -1.086580       0.001721      -0.002189      -0.012567       0.012872      -0.005935       0.009418      -0.017023      -0.008679       0.052551      -0.016170      -0.013515       0.029685              8.118900       7.087535      -0.672880      -0.129238       8.654260      -0.947687       8.614904           0.000362
          144              C       6.399751       7.147625       1.990741       0.629610      20.875125 0.23406070E+03  0.47568010E+04                                 7.013541                            5.442150       0.155033       2.132316                    0.999395      20.988232      57.796369       0.635149       0.474508      -1.020664       0.018571      -0.011723      -0.020677       0.030163       0.035062       0.027791      -0.018843      -0.003834      -0.050216      -0.055380       0.011248       0.044132              7.936753       6.663054      -3.580489      -0.958628       8.743813       0.011274       8.403393           0.001282
          145              C       5.053800       9.023978       1.174280      -0.026972      23.806982 0.35007809E+03  0.78753617E+04                                 7.429549                            6.344887      -0.251110       1.935589                    0.998803      27.488226      79.885917       0.631374       0.431235      -1.044372       0.081419      -0.003038       0.079550       0.113871      -0.018572       0.018439      -0.045172      -0.055189       0.071880      -0.045815      -0.025499       0.071314              8.122396       7.369968      -0.983280       0.159030      10.369153      -1.724679       6.628067           0.000122
          146              C       5.866341      10.297144       1.075435      -0.204702      26.744792 0.42863464E+03  0.10078773E+05                                 7.901949                            6.915430      -0.023889       1.988196                    0.998155      29.245839      85.106097       0.622592       0.418391      -1.059020      -0.066527      -0.003173      -0.052025       0.084513       0.007558      -0.006086      -0.026663      -0.049224      -0.043356      -0.027280      -0.018130       0.045410              8.727800       6.681891      -0.427380       0.317177      11.784412      -2.878511       7.717096           0.000169
          147              C       5.330673      11.252978       0.009885      -0.168025      26.076692 0.39743275E+03  0.91861206E+04                                 7.776128                            6.649732       0.034412       2.007947                    0.998984      28.876322      83.786776       0.635129       0.417230      -1.057917       0.068721       0.026369       0.062633       0.096648      -0.005137      -0.009539      -0.030933      -0.056626      -0.017789      -0.035260      -0.013511       0.048771              8.683287       6.543399      -0.485560       0.102506      12.122072      -3.055642       7.384390           0.000073
          148              C       1.017087       1.593176      12.266681      -0.618877      28.227740 0.46842802E+03  0.11194774E+05                                 7.783899                            6.957871       0.151834       2.001526                    0.997870      32.998291      94.943311       0.661291       0.387562      -1.085928       0.013745       0.005605      -0.007077       0.016444      -0.007532      -0.019525       0.007265       0.031610      -0.032057      -0.021214      -0.011498       0.032712              8.120947       8.622806      -0.697816      -0.954944       8.277072      -0.164172       7.462963           0.000663
          149              C       2.392419       1.170097      11.802109       0.624001      21.055071 0.24084138E+03  0.49306696E+04                                 7.071510                            5.536702       0.159682       2.134947                    0.999585      21.141246      58.470373       0.626800       0.477312      -1.018956       0.008363       0.019979      -0.020939       0.030125      -0.005616       0.015222       0.040432       0.037392       0.030423      -0.053263       0.012597       0.040666              7.973503       7.945365      -1.572368      -1.229651      10.357601      -2.367457       5.617545          -0.001978
          150              C       4.171197      -0.497325      11.974099      -0.027282      23.641799 0.35098796E+03  0.78964547E+04                                 7.364219                            6.325846      -0.240949       1.934246                    0.999013      27.585414      80.022451       0.636781       0.427540      -1.047219      -0.105792      -0.004144      -0.041526       0.113726      -0.031986      -0.032223       0.012144       0.070184      -0.076223      -0.037572      -0.034747       0.072319              8.026314       8.091874      -2.482352      -0.820425       8.680901       0.909160       7.306167           0.000010
          151              C       4.216402      -1.298470      10.687135      -0.213162      27.465934 0.44650319E+03  0.10639258E+05                                 8.117964                            7.112408      -0.206815       1.922013                    0.997965      30.085143      89.019059       0.605033       0.424854      -1.051738       0.069242       0.002275       0.042716       0.081389      -0.025470      -0.023385       0.025255       0.003445       0.012819      -0.028295      -0.021201       0.049497              8.965050       9.737258      -2.832307      -1.785080       9.042306       1.734987       8.115585           0.000131
          152              C       5.612076      -1.892664      10.489445      -0.176321      26.897364 0.41926007E+03  0.98250255E+04                                 7.979839                            6.861280      -0.087813       1.964170                    0.998632      29.401479      86.014349       0.620723       0.421074      -1.055066      -0.069866      -0.018724      -0.052196       0.089198      -0.025556      -0.027565       0.023225      -0.002316      -0.014954      -0.029580      -0.021488       0.051068              8.922845       9.592277      -3.302391      -2.087873       8.985573       1.789766       8.190685           0.000299
          153              C       6.127399       2.111062       9.372495      -0.620127      27.781236 0.45448454E+03  0.10768244E+05                                 7.663658                            6.819605       0.236225       2.030104                    0.998177      32.608752      93.091995       0.673674       0.383734      -1.089795      -0.015603       0.005470      -0.005936       0.017567       0.001224       0.012124       0.002901       0.015332      -0.020046      -0.013314      -0.004124       0.017437              8.034504       8.852369       0.111996       1.097067       7.534243       0.932724       7.716901           0.000410
          154              C       5.007470       1.931092       8.409744       0.632161      21.098078 0.23362891E+03  0.47441347E+04                                 7.058586                            5.432390       0.218659       2.154065                    0.999289      20.934471      57.557312       0.636780       0.473682      -1.021475      -0.019460       0.022114       0.008923       0.030779       0.033356       0.010550      -0.033598      -0.010905       0.046881      -0.055007       0.010288       0.044719              8.088608       7.851789      -1.606977       0.982297       8.271573       3.542403       8.142462          -0.000487
          155              C       4.190409       0.904171       6.371557      -0.021638      22.592742 0.32944262E+03  0.72825974E+04                                 7.084824                            6.070280      -0.074624       1.990174                    0.999689      26.893769      76.895352       0.660588       0.419439      -1.054070       0.047265      -0.046735       0.074961       0.100186       0.017863       0.041475       0.033187       0.055703       0.056992      -0.052740      -0.019465       0.072206              7.789045       6.340144       0.938462       1.287111       8.441053       2.361249       8.585937           0.000054
          156              C       3.876242      -0.453228       6.333996      -0.213996      25.472115 0.39758821E+03  0.92198578E+04                                 7.687389                            6.670947      -0.119930       1.952525                    0.999209      29.424696      86.409932       0.629278       0.419733      -1.052986      -0.029983       0.043521      -0.047338       0.070950       0.031405       0.006167       0.033242       0.015031      -0.003439      -0.045477      -0.002475       0.047952              8.534537       6.904450       1.150155       1.944181       9.045364       2.576068       9.653797           0.000015
          157              C       2.874974      -0.473073       5.205185      -0.180344      26.256445 0.40891600E+03  0.95328339E+04                                 7.859360                            6.779479      -0.129659       1.950557                    0.999294      29.296205      85.773311       0.623345       0.421492      -1.053711       0.047097      -0.062304       0.020645       0.080785       0.024743       0.021096       0.026504       0.000147       0.070563      -0.036901      -0.015511       0.052412              8.783371       7.480797       0.322908       1.112564       8.808455       3.479988      10.060862           0.000119
          158              C       1.133487       3.222240       6.699723      -0.624256      28.126926 0.46319530E+03  0.11035531E+05                                 7.758388                            6.911188       0.172761       2.008427                    0.998222      32.867624      94.333382       0.664821       0.386699      -1.086844       0.003175       0.001891       0.012024       0.012579       0.004341      -0.006281      -0.016917      -0.008529       0.054929      -0.015319      -0.013271       0.028590              8.113588       7.082844       0.672489       0.132228       8.646764      -0.943345       8.611157           0.000369
          159              C       0.749253       2.412145       7.893772       0.629206      20.888057 0.23426381E+03  0.47617201E+04                                 7.014626                            5.443360       0.158636       2.133364                    0.999369      20.995742      57.812298       0.635312       0.474308      -1.020824       0.018732       0.012099       0.020490       0.030284      -0.036451      -0.025703      -0.018866      -0.003768      -0.049085      -0.054596       0.009578       0.045018              7.937461       6.662897       3.579608       0.960080       8.742869       0.011929       8.406618           0.001269
          160              C      -0.596695       0.535792       8.710233      -0.024206      23.757921 0.34918979E+03  0.78500190E+04                                 7.419264                            6.337419      -0.252282       1.935835                    0.998820      27.449256      79.733115       0.631688       0.431315      -1.044373       0.082583       0.004695      -0.078927       0.114331       0.018966      -0.018741      -0.046248      -0.054368       0.072049      -0.045647      -0.026761       0.072408              8.109729       7.358743       0.979992      -0.158946      10.349781      -1.720825       6.620662           0.000122
          161              C       0.215848      -0.737374       8.809078      -0.206372      26.770498 0.42926991E+03  0.10096999E+05                                 7.904993                            6.919341      -0.025373       1.987730                    0.998171      29.266377      85.167354       0.622607       0.418245      -1.059160      -0.066538       0.002941       0.052441       0.084771      -0.007995       0.008108      -0.026891      -0.048490      -0.044344      -0.028686      -0.017078       0.045764              8.729915       6.685879       0.428877      -0.318191      11.784872      -2.878965       7.718993           0.000170
          162              C      -0.319819      -1.693208       9.874628      -0.167047      26.011139 0.39624923E+03  0.91509027E+04                                 7.757182                            6.635055       0.043036       2.010914                    0.999005      28.834922      83.599796       0.636588       0.416631      -1.058417       0.067964      -0.026258      -0.063246       0.096481       0.005610       0.009816      -0.031472      -0.055527      -0.019919      -0.035762      -0.013151       0.048913              8.659609       6.532779       0.484859      -0.101572      12.080070      -3.038371       7.365978           0.000072
          163              C      -1.017093       3.956437       2.382168      -0.621440      28.246787 0.46887169E+03  0.11206866E+05                                 7.781608                            6.956204       0.162733       2.004523                    0.997875      33.018911      94.976711       0.662147       0.387010      -1.086429      -0.014506       0.006875      -0.006384       0.017276       0.006709       0.020171       0.007308       0.028579      -0.032066      -0.021875      -0.009951       0.031825              8.118235       8.618849       0.698330       0.953249       8.274819      -0.163385       7.461037           0.000662
          164              C       8.908575       3.533358       1.917596       0.623947      21.050535 0.24078390E+03  0.49292069E+04                                 7.070850                            5.536326       0.155881       2.133993                    0.999623      21.139043      58.462894       0.626772       0.477361      -1.018929      -0.007435       0.021893      -0.021124       0.031318       0.005509      -0.013849       0.040235       0.036820       0.028906      -0.052570       0.012986       0.039584              7.972784       7.942038       1.571337       1.229088      10.358402      -2.369366       5.617913          -0.001987
          165              C       7.129799       1.865936       2.089586      -0.026586      23.587170 0.34996120E+03  0.78673069E+04                                 7.351153                            6.315261      -0.240096       1.935144                    0.999016      27.546909      79.870648       0.637538       0.427360      -1.047366       0.105952      -0.004625      -0.039929       0.113320       0.031330       0.032569       0.011118       0.070155      -0.078935      -0.038602      -0.033595       0.072197              8.011109       8.078540       2.470200       0.819583       8.663783       0.907115       7.291006           0.000012
          166              C       7.084596       1.064791       0.802622      -0.212375      27.467345 0.44663524E+03  0.10643371E+05                                 8.118027                            7.112839      -0.207089       1.921848                    0.997985      30.086874      89.033147       0.605084       0.424780      -1.051766      -0.069875       0.000832       0.045191       0.083219       0.025512       0.024042       0.026171       0.001855       0.010950      -0.027987      -0.022573       0.050561              8.964887       9.736003       2.831086       1.783936       9.044161       1.735144       8.114497           0.000128
          167              C       5.688923       0.470597       0.604932      -0.174490      26.856052 0.41847180E+03  0.98022557E+04                                 7.975339                            6.858129      -0.093851       1.962827                    0.998689      29.373268      85.922011       0.620397       0.421479      -1.054778       0.069528      -0.019649      -0.050229       0.087995       0.026126       0.025065       0.021897      -0.004056      -0.012613      -0.027495      -0.021476       0.048971              8.917416       9.586785       3.300192       2.085615       8.980424       1.787904       8.185038           0.000299
          168              C       5.173595      -0.252199      19.257008      -0.619500      27.763423 0.45407773E+03  0.10755897E+05                                 7.659867                            6.816309       0.238751       2.031163                    0.998204      32.589790      93.017679       0.673892       0.383707      -1.089844       0.015429       0.007492      -0.008691       0.019228      -0.002143      -0.014055       0.002320       0.013372      -0.026655      -0.016217      -0.002578       0.018794              8.030597       8.847208      -0.114107      -1.097188       7.533947       0.932205       7.710637           0.000417
          169              C       6.293524      -0.432169      18.294257       0.629962      21.123355 0.23397773E+03  0.47527236E+04                                 7.061625                            5.434668       0.215965       2.152970                    0.999259      20.953138      57.607201       0.636994       0.473372      -1.021699       0.019225       0.022429       0.008094       0.030630      -0.033602      -0.010367      -0.034115      -0.009783       0.046416      -0.055385       0.010279       0.045106              8.092117       7.855121       1.608088      -0.981322       8.276039       3.544615       8.145191          -0.000480
          170              C       7.110587      -1.459090      16.256070      -0.016569      22.494870 0.32760878E+03  0.72316473E+04                                 7.062927                            6.052079      -0.068801       1.992911                    0.999699      26.815742      76.606319       0.661819       0.419261      -1.054227      -0.048210      -0.046657       0.072455       0.098746      -0.018918      -0.038520       0.031863       0.056963       0.058358      -0.052403      -0.017299       0.069702              7.763774       6.322400      -0.931233      -1.277202       8.410630       2.347538       8.558292           0.000055
          171              C       7.424756      -2.816489      16.218509      -0.216408      25.506700 0.39827112E+03  0.92399284E+04                                 7.696939                            6.679245      -0.126535       1.950620                    0.999154      29.447431      86.504804       0.628506       0.420056      -1.052753       0.029384       0.042724      -0.048038       0.070685      -0.030765      -0.006401       0.034083       0.012979      -0.003561      -0.045234      -0.003028       0.048263              8.545754       6.912319      -1.153221      -1.949823       9.057280       2.581387       9.667663           0.000015
          172              C       8.426025      -2.836334      15.089698      -0.179897      26.254573 0.40893295E+03  0.95333478E+04                                 7.857898                            6.778614      -0.113390       1.955372                    0.999311      29.298481      85.781087       0.623522       0.421367      -1.053787      -0.048264      -0.062204       0.018840       0.080955      -0.025387      -0.021619       0.026682      -0.001950       0.069098      -0.037152      -0.015883       0.053035              8.781224       7.479247      -0.322646      -1.111411       8.805991       3.477761      10.058433           0.000120
          173              C      -1.133494       0.858979      16.584236      -0.624439      28.138680 0.46348694E+03  0.11044479E+05                                 7.763491                            6.916396       0.167346       2.006882                    0.998289      32.867684      94.349398       0.664117       0.387038      -1.086580      -0.001721       0.002189       0.012567       0.012872      -0.005935       0.009418      -0.017023      -0.008679       0.052551      -0.016170      -0.013515       0.029685              8.118898       7.087537      -0.672879      -0.129237       8.654258      -0.947688       8.614900           0.000362
          174              C      -0.749260       0.048884      17.778285       0.629611      20.875043 0.23405962E+03  0.47567730E+04                                 7.013523                            5.442138       0.155042       2.132320                    0.999395      20.988172      57.796153       0.635150       0.474508      -1.020665      -0.018569       0.011723       0.020676       0.030162       0.035062       0.027792      -0.018843      -0.003833      -0.050217      -0.055381       0.011248       0.044133              7.936732       6.663036      -3.580477      -0.958623       8.743789       0.011273       8.403370           0.001282
          175              C       0.596691      -1.827469      18.594746      -0.026971      23.806917 0.35007687E+03  0.78753263E+04                                 7.429533                            6.344874      -0.251105       1.935592                    0.998803      27.488161      79.885653       0.631374       0.431235      -1.044373      -0.081420       0.003039      -0.079548       0.113869      -0.018571       0.018440      -0.045174      -0.055189       0.071877      -0.045814      -0.025501       0.071316              8.122378       7.369955      -0.983277       0.159030      10.369130      -1.724672       6.628049           0.000121
          176              C      -0.215850      -3.100635      18.693591      -0.204706      26.744883 0.42863648E+03  0.10078827E+05                                 7.901967                            6.915445      -0.023888       1.988195                    0.998155      29.245913      85.106370       0.622591       0.418391      -1.059020       0.066526       0.003173       0.052027       0.084514       0.007560      -0.006085      -0.026661      -0.049225      -0.043352      -0.027278      -0.018131       0.045409              8.727821       6.681902      -0.427382       0.317178      11.784446      -2.878519       7.717115           0.000169
          177              C       0.319818       0.670053      -0.009885      -0.168023      26.076633 0.39743159E+03  0.91860869E+04                                 7.776117                            6.649723       0.034413       2.007949                    0.998984      28.876264      83.786563       0.635129       0.417230      -1.057917      -0.068721      -0.026369      -0.062630       0.096646      -0.005137      -0.009537      -0.030935      -0.056625      -0.017793      -0.035259      -0.013514       0.048773              8.683274       6.543394      -0.485559       0.102508      12.122052      -3.055636       7.384377           0.000073
          178              C       4.633404       5.603333       7.502345      -0.618877      28.227692 0.46842706E+03  0.11194744E+05                                 7.783886                            6.957862       0.151842       2.001529                    0.997870      32.998248      94.943097       0.661292       0.387562      -1.085929      -0.013745      -0.005605       0.007075       0.016444      -0.007531      -0.019524       0.007264       0.031609      -0.032055      -0.021213      -0.011499       0.032711              8.120932       8.622792      -0.697815      -0.954942       8.277054      -0.164171       7.462951           0.000663
          179              C       3.258072       6.026412       7.966917       0.623999      21.055118 0.24084205E+03  0.49306861E+04                                 7.071515                            5.536705       0.159686       2.134947                    0.999585      21.141274      58.470431       0.626800       0.477311      -1.018957      -0.008363      -0.019981       0.020938       0.030126      -0.005616       0.015221       0.040432       0.037392       0.030422      -0.053262       0.012597       0.040665              7.973508       7.945367      -1.572367      -1.229651      10.357609      -2.367461       5.617549          -0.001979
          180              C       1.479294       7.693834       7.794927      -0.027279      23.641740 0.35098693E+03  0.78964267E+04                                 7.364210                            6.325839      -0.240949       1.934247                    0.999013      27.585374      80.022337       0.636781       0.427540      -1.047218       0.105792       0.004145       0.041525       0.113726      -0.031985      -0.032224       0.012145       0.070181      -0.076226      -0.037574      -0.034745       0.072318              8.026303       8.091859      -2.482341      -0.820422       8.680890       0.909156       7.306159           0.000010
          181              C       1.434089       8.494979       9.081891      -0.213164      27.465974 0.44650411E+03  0.10639286E+05                                 8.117972                            7.112415      -0.206815       1.922012                    0.997966      30.085184      89.019221       0.605033       0.424854      -1.051738      -0.069242      -0.002275      -0.042718       0.081391      -0.025470      -0.023385       0.025252       0.003446       0.012819      -0.028294      -0.021201       0.049495              8.965057       9.737260      -2.832307      -1.785081       9.042316       1.734988       8.115596           0.000131
          182              C       0.038415       9.089173       9.279581      -0.176318      26.897303 0.41925894E+03  0.98249919E+04                                 7.979827                            6.861271      -0.087810       1.964172                    0.998632      29.401423      86.014133       0.620723       0.421074      -1.055066       0.069866       0.018725       0.052194       0.089197      -0.025555      -0.027566       0.023227      -0.002317      -0.014953      -0.029580      -0.021489       0.051069              8.922830       9.592260      -3.302383      -2.087868       8.985558       1.789764       8.190672           0.000299
          183              C      -0.476908       5.085447      10.396531      -0.620126      27.781240 0.45448467E+03  0.10768249E+05                                 7.663662                            6.819608       0.236221       2.030103                    0.998177      32.608748      93.092007       0.673673       0.383735      -1.089794       0.015603      -0.005470       0.005934       0.017566       0.001224       0.012127       0.002902       0.015332      -0.020050      -0.013317      -0.004123       0.017440              8.034508       8.852370       0.112002       1.097071       7.534249       0.932725       7.716905           0.000410
          184              C       0.643021       5.265417      11.359282       0.632162      21.098067 0.23362872E+03  0.47441307E+04                                 7.058588                            5.432391       0.218650       2.154062                    0.999289      20.934469      57.557342       0.636779       0.473682      -1.021475       0.019461      -0.022113      -0.008924       0.030779       0.033356       0.010549      -0.033598      -0.010907       0.046882      -0.055006       0.010287       0.044719              8.088612       7.851789      -1.606975       0.982298       8.271579       3.542408       8.142468          -0.000485
          185              C       1.460082       6.292338      13.397469      -0.021639      22.592756 0.32944282E+03  0.72826033E+04                                 7.084828                            6.070283      -0.074626       1.990173                    0.999689      26.893784      76.895420       0.660588       0.419439      -1.054070      -0.047264       0.046734      -0.074962       0.100186       0.017864       0.041475       0.033186       0.055702       0.056994      -0.052739      -0.019466       0.072205              7.789051       6.340144       0.938464       1.287112       8.441062       2.361255       8.585947           0.000055
          186              C       1.774249       7.649737      13.435030      -0.213996      25.472111 0.39758806E+03  0.92198537E+04                                 7.687389                            6.670946      -0.119931       1.952525                    0.999209      29.424694      86.409934       0.629278       0.419733      -1.052986       0.029983      -0.043520       0.047337       0.070949       0.031405       0.006168       0.033242       0.015030      -0.003438      -0.045476      -0.002476       0.047952              8.534539       6.904448       1.150155       1.944181       9.045370       2.576072       9.653798           0.000015
          187              C       2.775517       7.669582      14.563841      -0.180345      26.256445 0.40891599E+03  0.95328335E+04                                 7.859360                            6.779479      -0.129656       1.950558                    0.999294      29.296203      85.773301       0.623345       0.421492      -1.053711      -0.047097       0.062304      -0.020645       0.080785       0.024743       0.021096       0.026504       0.000145       0.070566      -0.036901      -0.015511       0.052412              8.783372       7.480795       0.322909       1.112565       8.808457       3.479988      10.060862           0.000120
          188              C       4.517004       3.974269      13.069303      -0.624257      28.126971 0.46319628E+03  0.11035561E+05                                 7.758398                            6.911198       0.172754       2.008425                    0.998222      32.867662      94.333546       0.664820       0.386699      -1.086843      -0.003175      -0.001891      -0.012024       0.012579       0.004340      -0.006282      -0.016918      -0.008529       0.054928      -0.015318      -0.013272       0.028591              8.113600       7.082855       0.672491       0.132228       8.646776      -0.943347       8.611168           0.000369
          189              C       4.901238       4.784364      11.875254       0.629207      20.888005 0.23426312E+03  0.47617026E+04                                 7.014615                            5.443352       0.158641       2.133367                    0.999369      20.995705      57.812170       0.635313       0.474308      -1.020824      -0.018730      -0.012099      -0.020490       0.030283      -0.036451      -0.025704      -0.018866      -0.003767      -0.049087      -0.054597       0.009578       0.045020              7.937448       6.662884       3.579600       0.960078       8.742853       0.011928       8.406606           0.001268
          190              C       6.247186       6.660717      11.058793      -0.024205      23.757853 0.34918858E+03  0.78499812E+04                                 7.419239                            6.337400      -0.252264       1.935841                    0.998820      27.449166      79.732673       0.631690       0.431314      -1.044375      -0.082583      -0.004696       0.078925       0.114329       0.018966      -0.018742      -0.046251      -0.054366       0.072044      -0.045645      -0.026765       0.072410              8.109699       7.358711       0.979983      -0.158948      10.349746      -1.720817       6.620639           0.000122
          191              C       5.434643       7.933883      10.959948      -0.206376      26.770602 0.42927199E+03  0.10097060E+05                                 7.905014                            6.919359      -0.025375       1.987728                    0.998171      29.266456      85.167649       0.622606       0.418245      -1.059160       0.066537      -0.002942      -0.052444       0.084771      -0.007996       0.008107      -0.026890      -0.048490      -0.044341      -0.028684      -0.017080       0.045764              8.729940       6.685889       0.428882      -0.318192      11.784917      -2.878976       7.719014           0.000170
          192              C      -5.330690       8.889717       9.894398      -0.167044      26.011078 0.39624803E+03  0.91508661E+04                                 7.757167                            6.635044       0.043042       2.010917                    0.999005      28.834851      83.599494       0.636589       0.416631      -1.058418      -0.067964       0.026258       0.063242       0.096479       0.005610       0.009814      -0.031474      -0.055526      -0.019921      -0.035761      -0.013153       0.048914              8.659592       6.532771       0.484857      -0.101574      12.080047      -3.038364       7.365959           0.000072
          193              N      -2.810565       4.830626      17.396743      -0.374929      33.225742 0.43914013E+03  0.10266037E+05                                 8.816419                            6.856448      -0.206868       1.975477                    0.997670      27.882576      77.830159       0.652649       0.401445      -1.082786       0.121532       0.048705       0.045507       0.138611       0.039694       0.038104      -0.033216       0.034139      -0.181289      -0.091681       0.016566       0.075115             10.121167      10.755079       4.087253       1.174352      13.035556      -2.196905       6.572865           0.000377
          194              N      -0.501771       8.581627       2.386121      -0.405530      35.192109 0.46366331E+03  0.10972583E+05                                 9.163045                            7.046722      -0.207560       1.968172                    0.998148      28.286459      79.087587       0.644462       0.401608      -1.084157      -0.092317       0.016547       0.094882       0.133412       0.032131      -0.077546       0.047531       0.010469       0.068288      -0.105312       0.015199       0.090114             10.718759       8.293760       0.592935      -2.238461      10.903262       5.843823      12.959254           0.001035
          195              N       5.560085       8.149135       2.200293      -0.371062      33.354062 0.43262825E+03  0.10085730E+05                                 8.859127                            6.815844      -0.238749       1.965302                    0.997463      27.890634      77.987472       0.652466       0.402676      -1.080925      -0.033256       0.090502      -0.106356       0.143556      -0.062534      -0.000851      -0.032348      -0.051863       0.101719      -0.087644       0.016781       0.070863             10.228271       8.906243      -5.549431      -0.125143      12.838330      -1.452993       8.940240           0.004281
          196              N       2.839939       0.002622      12.256796      -0.375773      33.231743 0.43914697E+03  0.10265446E+05                                 8.819444                            6.858979      -0.200096       1.977727                    0.997576      27.883268      77.809676       0.652226       0.401736      -1.082674       0.121840      -0.051385      -0.045142       0.139725      -0.039613      -0.039187      -0.032240       0.034226      -0.183107      -0.091998       0.016276       0.075722             10.125128      10.758543      -4.098104      -1.169962      13.044977      -2.194159       6.571865           0.000409
          197              N       5.148734       0.978143       7.498392      -0.403930      35.138363 0.46271896E+03  0.10945432E+05                                 9.158524                            7.043410      -0.205638       1.969307                    0.998208      28.260823      79.016914       0.644037       0.402050      -1.083782      -0.091564      -0.018631      -0.095815       0.133834      -0.032430       0.078263       0.046826       0.011579       0.065189      -0.105530       0.015286       0.090244             10.713092       8.290175      -0.591064       2.238619      10.896410       5.840415      12.952691           0.001038
          198              N      -0.090410       1.410635       7.684220      -0.370138      33.309071 0.43196805E+03  0.10066920E+05                                 8.852974                            6.812251      -0.245216       1.963795                    0.997346      27.870370      77.928335       0.652379       0.402866      -1.080752      -0.033444      -0.089238       0.105859       0.142436       0.062783       0.001988      -0.031302      -0.051755       0.101043      -0.087852       0.018286       0.069566             10.219714       8.897726       5.542051       0.126387      12.824581      -1.451281       8.936834           0.004288
          199              N       8.461056       2.365883       2.372283      -0.374924      33.225628 0.43913835E+03  0.10265984E+05                                 8.816396                            6.856432      -0.206864       1.975479                    0.997670      27.882513      77.829926       0.652650       0.401445      -1.082787      -0.121532      -0.048706      -0.045505       0.138611       0.039694       0.038104      -0.033216       0.034136      -0.181292      -0.091682       0.016566       0.075115             10.121139      10.755053       4.087235       1.174354      13.035515      -2.196899       6.572850           0.000377
          200              N       6.152262      -1.385118      17.382905      -0.405535      35.192193 0.46366460E+03  0.10972621E+05                                 9.163062                            7.046734      -0.207562       1.968171                    0.998148      28.286492      79.087712       0.644461       0.401609      -1.084157       0.092318      -0.016547      -0.094880       0.133411       0.032131      -0.077547       0.047530       0.010470       0.068288      -0.105312       0.015198       0.090114             10.718781       8.293768       0.592928      -2.238468      10.903285       5.843843      12.959291           0.001036
          201              N       0.090406      -0.952626      17.568733      -0.371069      33.354136 0.43262954E+03  0.10085767E+05                                 8.859140                            6.815855      -0.238743       1.965303                    0.997463      27.890671      77.987579       0.652466       0.402676      -1.080925       0.033256      -0.090500       0.106358       0.143556      -0.062533      -0.000850      -0.032348      -0.051861       0.101719      -0.087642       0.016780       0.070862             10.228286       8.906257      -5.549442      -0.125141      12.838357      -1.452996       8.940242           0.004281
          202              N       2.810552       7.193887       7.512230      -0.375768      33.231623 0.43914512E+03  0.10265391E+05                                 8.819418                            6.858961      -0.200087       1.977730                    0.997576      27.883204      77.809418       0.652227       0.401735      -1.082674      -0.121840       0.051386       0.045140       0.139725      -0.039614      -0.039188      -0.032240       0.034223      -0.183110      -0.091999       0.016277       0.075722             10.125096      10.758508      -4.098082      -1.169962      13.044933      -2.194154       6.571848           0.000409
          203              N       0.501757       6.218366      12.270634      -0.403935      35.138533 0.46272152E+03  0.10945510E+05                                 9.158559                            7.043434      -0.205650       1.969302                    0.998209      28.260908      79.017255       0.644035       0.402050      -1.083782       0.091565       0.018631       0.095813       0.133834      -0.032430       0.078264       0.046825       0.011578       0.065192      -0.105530       0.015284       0.090246             10.713136       8.290199      -0.591060       2.238628      10.896458       5.840449      12.952753           0.001036
          204              N       5.740901       5.785874      12.084806      -0.370145      33.309197 0.43197015E+03  0.10066982E+05                                 8.853000                            6.812272      -0.245221       1.963792                    0.997346      27.870438      77.928590       0.652378       0.402867      -1.080751       0.033443       0.089236      -0.105861       0.142436       0.062782       0.001987      -0.031302      -0.051754       0.101043      -0.087851       0.018285       0.069566             10.219743       8.897751       5.542069       0.126388      12.824629      -1.451285       8.936851           0.004288
          205              O      -2.546121       2.943108      18.564104      -0.563364      39.391018 0.60083657E+03  0.14817189E+05                                 9.149505                            7.600005       0.202122       2.122560                    0.994476      27.609546      72.963915       0.688960       0.360498      -1.140387      -0.018081       0.023419      -0.015732       0.033509      -0.046942       0.001132       0.000183      -0.035194       0.098077      -0.066489       0.032511       0.033978             10.232175       7.508628      -2.030533       1.849279      14.125878      -4.610153       9.062018           0.026374
          206              O      -1.678204       6.948989       1.439185      -0.572034      40.014659 0.59618127E+03  0.14665108E+05                                 9.229015                            7.548154       0.291032       2.149658                    0.995384      27.579512      72.650958       0.694808       0.358372      -1.142753       0.025094       0.025759       0.004754       0.036275       0.012377       0.032368      -0.029878       0.005650      -0.079442      -0.058899       0.024381       0.034518             10.511703      11.587454       5.318166       2.045736      12.019372       3.050497       7.928283           0.023948
          207              O       6.813368       6.919106       0.852045      -0.567841      39.356765 0.59418405E+03  0.14611301E+05                                 9.135205                            7.549426       0.219653       2.127254                    0.994689      27.579263      72.761862       0.692468       0.359698      -1.141106      -0.010045       0.013597       0.033152       0.037213       0.040531      -0.024121       0.034257       0.016279       0.014707      -0.067828       0.028261       0.039567             10.238054       8.940259      -2.985595      -3.997360       9.193112       3.560381      12.580792           0.023924
          208              O       3.104381       1.890140      11.089435      -0.562933      39.371661 0.60045857E+03  0.14805600E+05                                 9.146430                            7.597833       0.202409       2.122783                    0.994561      27.602357      72.940334       0.689026       0.360519      -1.140366      -0.018128      -0.022979       0.015967       0.033340       0.046624      -0.001310      -0.000311      -0.035309       0.099175      -0.066392       0.032188       0.034204             10.228103       7.506669       2.029769      -1.848215      14.119795      -4.606915       9.057844           0.026410
          209              O       3.972298       2.610781       8.445328      -0.572753      40.026660 0.59641651E+03  0.14671470E+05                                 9.227886                            7.547322       0.294245       2.150465                    0.995560      27.588008      72.660658       0.695208       0.358152      -1.142996       0.024233      -0.024867      -0.005231       0.035114      -0.012263      -0.033857      -0.029112       0.007191      -0.077796      -0.059092       0.023027       0.036065             10.510276      11.585567      -5.317280      -2.044452      12.018153       3.049949       7.927108           0.023884
          210              O       1.162869       2.640664       9.032468      -0.567426      39.314764 0.59338831E+03  0.14586885E+05                                 9.129585                            7.545073       0.213248       2.125908                    0.994803      27.560596      72.701171       0.692569       0.359765      -1.141050      -0.009560      -0.013286      -0.032694       0.036563      -0.039232       0.024248       0.034502       0.016270       0.013111      -0.067055       0.028457       0.038598             10.231224       8.933921       2.981936       3.994963       9.185483       3.557300      12.574266           0.024020
          211              O       8.196612       4.253401       1.204922      -0.563362      39.391032 0.60083679E+03  0.14817193E+05                                 9.149495                            7.599996       0.202148       2.122568                    0.994476      27.609574      72.963929       0.688962       0.360497      -1.140388       0.018081      -0.023418       0.015735       0.033510      -0.046943       0.001132       0.000182      -0.035196       0.098075      -0.066490       0.032510       0.033979             10.232164       7.508621      -2.030534       1.849279      14.125862      -4.610146       9.062008           0.026374
          212              O       7.328695       0.247520      18.329841      -0.572035      40.014761 0.59618315E+03  0.14665167E+05                                 9.229033                            7.548168       0.291026       2.149655                    0.995384      27.579547      72.651103       0.694807       0.358372      -1.142753      -0.025095      -0.025760      -0.004751       0.036275       0.012376       0.032368      -0.029878       0.005648      -0.079441      -0.058898       0.024380       0.034518             10.511725      11.587470       5.318177       2.045741      12.019403       3.050508       7.928302           0.023948
          213              O      -1.162877       0.277403      18.916981      -0.567840      39.356621 0.59418157E+03  0.14611227E+05                                 9.135194                            7.549420       0.219629       2.127248                    0.994689      27.579185      72.761661       0.692467       0.359699      -1.141105       0.010046      -0.013598      -0.033148       0.037210       0.040532      -0.024120       0.034257       0.016279       0.014709      -0.067828       0.028261       0.039568             10.238040       8.940246      -2.985589      -3.997351       9.193101       3.560374      12.580774           0.023924
          214              O       2.546110       5.306369       8.679591      -0.562934      39.371676 0.60045872E+03  0.14805603E+05                                 9.146427                            7.597830       0.202419       2.122786                    0.994561      27.602373      72.940352       0.689026       0.360518      -1.140366       0.018128       0.022978      -0.015970       0.033341       0.046624      -0.001310      -0.000311      -0.035310       0.099174      -0.066392       0.032187       0.034205             10.228100       7.506666       2.029771      -1.848216      14.119792      -4.606916       9.057843           0.026410
          215              O       1.678193       4.585728      11.323698      -0.572754      40.026733 0.59641782E+03  0.14671511E+05                                 9.227898                            7.547331       0.294242       2.150464                    0.995560      27.588034      72.660762       0.695207       0.358152      -1.142996      -0.024234       0.024868       0.005228       0.035114      -0.012262      -0.033857      -0.029112       0.007189      -0.077794      -0.059092       0.023027       0.036065             10.510291      11.585576      -5.317288      -2.044458      12.018174       3.049959       7.927123           0.023884
          216              O       4.487622       4.555845      10.736558      -0.567422      39.314588 0.59338512E+03  0.14586787E+05                                 9.129561                            7.545056       0.213240       2.125907                    0.994803      27.560518      72.700919       0.692570       0.359765      -1.141050       0.009561       0.013287       0.032691       0.036560      -0.039233       0.024248       0.034503       0.016271       0.013113      -0.067056       0.028457       0.038599             10.231195       8.933896       2.981922       3.994950       9.185453       3.557286      12.574234           0.024020

******************************************************
Auxiliary information for the entire system
The total spin magnetic moment of the unit cell is   12.000004
The total net atomic charge of the unit cell is   -0.000006
Accuracy of reproducing the electrostatic potential in the unit cell:
  The inner radius (bohr) =    5.0000
  The outer radius (bohr) =   12.0000
  Valid grid points have density less than (e/(bohr^3)) =    0.0001
  The number of valid grid points were=        44438
  The rms potential error without charges in kcal/mol is=      4.29410
  The rms potential error with partial charges in kcal/mol is=      0.81886
  The RRMSE value at monopole order=      0.19069
  The rms potential error with partial charges and cloud penetration in kcal/mol is=      0.82910
  The RRMSE value at monopole order with cloud penetration is=      0.19308
  The rms potential error with partial charges and atomic dipoles in kcal/mol is=      0.50571
  The RRMSE value at dipole order=      0.11777
  The rms potential error with partial charges, atomic dipoles and cloud penetration in kcal/mol is=      0.51397
  The RRMSE value at dipole order with cloud penetration=      0.11969

******************************************************
The electron densities and ab initio electrostatic potential were computed in VASP using the PBE functional and
projector augmented wave method. See the main text of the journal article for a description of computational details.
The atomic charges, dipoles, and quadrupoles were computed with the DDEC6 method as described in
(a) T. A. Manz and N. Gabaldon Limas, RSC Adv. 6 (2016) 47771-47801 DOI: 10.1039/c6ra04656h
(b) N. Gabaldon Limas and T. A. Manz, RSC Adv. 8 (2018) 2678-2707 DOI: 10.1039/c7ra11829e.
For each atom in the material, the electron cloud parameters were fit to the spherically averaged atom-in-material
electron density using radial positions for which this density was between 10^-4 and 10^-2 electrons per cubic bohr.
The polarizabilities, dispersion coefficients, and quantum Drude oscillator (QDO) parameters were fit using the MCLF method.
The magnetic structure of the system was optimized in VASP from the default ferromagnetic initial guess using spin polarization.
The atomic spin moments (ASMs) were computed on this optimized magnetic structure using the DDEC6 partition as inputs
to the method of T. A. Manz and D. S. Sholl, J. Chem. Theory Comput. 7 (2011) 4146-4164 DOI: 10.1021/ct200539n.
The RMSE and RRMSE were computed using a uniform grid with Ewald summation.
