# Supplementary material for: A collection of forcefield precursors for metal–organic frameworks
Source: RSC Adv. 2019 Nov 13;9(63):36492–507. doi: 10.1039/c9ra07327b (PMC9075174; doi:10.1039/c9ra07327b)
Supplement: RA-009-C9RA07327B-s4022 [file RA-009-C9RA07327B-s4022.xyz]

  216
jmolscript: load "" {1 1 1} spacegroup "x,y,z" unitcell [{     11.262000     0.000000     0.000000 }, {     -5.630886    12.202012     0.000000 }, {      0.000000    -4.520134    20.671574 }]
Mn     9.250607    -1.130034     5.167893     0.622373
Mn     2.011393    -3.390100    15.503680     0.622405
Mn    -2.815443     6.101006     0.000000     1.053115
Mn     2.815557     3.840939    10.335787     1.052560
Br     2.234711    10.519700     3.183629    -0.515363
Br    -0.587409     0.840967     4.610381    -0.528078
Br     7.865615    -0.577755     7.152158    -0.515082
Br     5.043671     9.100978     5.725406    -0.527439
Br     3.396403    -2.837822    17.487945    -0.515373
Br     6.218523     6.840911    16.061193    -0.528087
Br    -2.234501     8.259633    13.519416    -0.515092
Br     0.587443    -1.419100    14.946168    -0.527449
H      6.350719     4.353926    17.721740     0.174639
H      6.807942     2.853168    17.754815     0.200205
H      6.172774     3.506509    19.030251     0.193673
H     -3.287288     5.735913    17.818897     0.279613
H     -0.844565     5.014059    18.687103     0.087214
H     -1.155386     6.302627    17.849904     0.094482
H     -2.076604     7.305731    19.813704     0.097676
H     -1.638522     6.038314    20.632298     0.100794
H      0.230982     7.712034    19.294847     0.091918
H      0.620638     6.512944    20.225068     0.092142
H      4.528483    -0.731140    19.637995     0.176391
H      4.777388     0.809019    19.793032     0.197446
H      5.412558     4.326918     0.144701     0.193526
H      5.719991    -1.672163    18.015277     0.282514
H      8.381206    -1.167257    17.692800     0.099457
H      7.503898    -0.678673    16.462842     0.097446
H      7.624378    -3.352764    17.475749     0.111285
H      6.392318    -2.901884    16.574468     0.109399
H      3.466547     7.712569    15.185338     0.096619
H      2.195068     7.573426    16.134164     0.103203
H     -0.539408     0.797487    16.754311     0.174564
H     -0.613724     2.065011    17.676263     0.195289
H     -1.903231     1.216847    17.403398     0.193756
H      0.420101    -0.888241    17.767218     0.279836
H      0.436996    -1.183554    20.479328     0.087705
H      1.500121    -1.820187    19.518100     0.086788
H     -0.122749    -3.319737    18.753252     0.101506
H     10.116670    -2.708866    19.776495     0.102677
H      4.366386    11.626527     0.053746     0.090756
H      5.512851     6.632814    19.766159     0.090854
H      0.719679     1.067885    13.285621     0.173825
H      1.176930     2.568643    13.252546     0.199408
H      0.541745     1.915302    11.977110     0.193157
H      2.343646    -0.314102    13.188464     0.276321
H      4.786379     0.407752    12.320258     0.087474
H      4.475537    -0.880816    13.157457     0.091716
H      3.554292    -1.883920    11.193657     0.098883
H      3.992394    -0.616503    10.375063     0.100093
H      5.861874    -2.290223    11.712514     0.089940
H      6.251548    -1.091133    10.782293     0.092649
H     -1.102469     6.152951    11.369366     0.176699
H     -0.853594     4.612792    11.214329     0.196964
H     -0.218410     5.615027    10.191086     0.195331
H      0.089063     7.093974    12.992084     0.281812
H      2.750269     6.589068    13.314561     0.098582
H      1.872957     6.100484    14.544519     0.099349
H      1.993484     8.774575    13.531612     0.113009
H      0.761418     8.323695    14.432893     0.108753
H      9.097455    -2.290758    15.822023     0.095888
H      7.825974    -2.151615    14.873197     0.101950
H      5.091623     4.624324    14.253050     0.173533
H      5.017280     3.356800    13.331098     0.195813
H      3.727789     4.204964    13.603963     0.193182
H      6.051159     6.310052    13.240143     0.279197
H      6.068049     6.605365    10.528033     0.087447
H     -4.130810     7.241998    11.489261     0.086727
H      5.508351     8.741548    12.254109     0.101521
H      4.485754     8.130677    11.230866     0.100663
H      9.997283    -1.684582    10.282041     0.091604
H     -0.118239    -1.211003    11.241202     0.091093
H     -0.719605     3.327952     2.949834     0.174639
H     -1.176828     4.828710     2.916759     0.200205
H     -0.541660     4.175369     1.641323     0.193673
H      8.918402     1.945965     2.852677     0.279613
H      6.475679     2.667819     1.984471     0.087214
H      6.786500     1.379251     2.821670     0.094482
H      7.707718     0.376147     0.857870     0.097676
H      7.269636     1.643564     0.039276     0.100794
H      5.400132    -0.030156     1.376727     0.091918
H      5.010476     1.168934     0.446506     0.092141
H      1.102631     8.413018     1.033579     0.176391
H      0.853726     6.872859     0.878542     0.197446
H      0.218556     3.354960    20.526873     0.193526
H     -0.088877     9.354041     2.656297     0.282514
H     -2.750092     8.849135     2.978774     0.099457
H     -1.872784     8.360551     4.208732     0.097446
H     -1.993264    11.034642     3.195825     0.111285
H     -0.761204    10.583762     4.097106     0.109399
H      2.164567    -0.030691     5.486236     0.096618
H      3.436046     0.108452     4.537410     0.103203
H      6.170522     6.884391     3.917263     0.174564
H      6.244838     5.616867     2.995311     0.195289
H      7.534345     6.465031     3.268176     0.193757
H      5.211013     8.570119     2.904356     0.279836
H      5.194118     8.865432     0.192246     0.087705
H      4.130993     9.502065     1.153474     0.086788
H      5.753863    11.001615     1.918322     0.101506
H     -4.485556    10.390744     0.895079     0.102677
H      1.264728    -3.944649    20.617828     0.090756
H      0.118263     1.049064     0.905415     0.090854
H      4.911435     6.613993     7.385953     0.173825
H      4.454184     5.113235     7.419028     0.199408
H      5.089369     5.766576     8.694464     0.193157
H      3.287468     7.995980     7.483110     0.276321
H      0.844735     7.274126     8.351316     0.087474
H      1.155577     8.562694     7.514117     0.091716
H      2.076822     9.565798     9.477917     0.098883
H      1.638720     8.298381    10.296511     0.100093
H     -0.230760     9.972101     8.959060     0.089940
H     -0.620434     8.773011     9.889281     0.092649
H      6.733583     1.528927     9.302208     0.176699
H      6.484708     3.069086     9.457245     0.196964
H      5.849524     2.066851    10.480488     0.195331
H      5.542051     0.587904     7.679490     0.281812
H      2.880845     1.092810     7.357013     0.098582
H      3.758157     1.581394     6.127055     0.099349
H      3.637630    -1.092697     7.139962     0.113010
H      4.869696    -0.641817     6.238681     0.108753
H     -3.466341     9.972636     4.849551     0.095888
H     -2.194860     9.833493     5.798377     0.101950
H      0.539491     3.057554     6.418524     0.173533
H      0.613834     4.325078     7.340476     0.195813
H      1.903325     3.476914     7.067611     0.193182
H     -0.420045     1.371826     7.431431     0.279197
H     -0.436935     1.076513    10.143541     0.087447
H      9.761924     0.439880     9.182313     0.086727
H      0.122763    -1.059670     8.417465     0.101521
H      1.145360    -0.448799     9.440708     0.100663
H     -4.366169     9.366460    10.389533     0.091604
H      5.749353     8.892881     9.430372     0.091093
C      6.734748     3.661100    18.267470    -0.634455
C     -3.215225     4.071973    18.709842     0.641857
C     -1.458337     5.759200    18.594081    -0.029555
C     -1.414405     6.600000    19.871584    -0.214040
C     -0.025794     7.222745    20.092770    -0.172408
C      5.165919    -0.063294    19.898457    -0.620096
C      6.363067    -0.170365    19.048855     0.630140
C      7.542185    -1.283382    17.219421    -0.030626
C      7.314678    -2.719135    16.810124    -0.210181
C      8.217889    -2.642890    15.613240    -0.185719
C     -0.952718     1.179061    17.531562    -0.625617
C     -0.645271     0.323875    18.730513     0.618626
C      0.556368    -1.623603    19.623525    -0.024485
C     -0.206082    -2.897493    19.623525    -0.208020
C      0.301828     0.663878     0.033075    -0.163114
C      1.103718     1.760711    12.739891    -0.632149
C      2.415737     1.349838    12.297519     0.641498
C      4.172593    -0.337389    12.413280    -0.027031
C      4.216505    -1.178189    11.135777    -0.215521
C      5.605103    -1.800934    10.914591    -0.170517
C     -0.465047     5.485105    11.108904    -0.621956
C      0.732107     5.592176    11.958506     0.627416
C      1.911252     6.705193    13.787940    -0.030865
C      1.683774     8.140946    14.197237    -0.210724
C      2.586988     8.064701    15.394121    -0.188663
C      4.678302     4.242750    13.475799    -0.625222
C      4.985760     5.097936    12.276848     0.622730
C      6.187432     7.045414    11.383836    -0.025203
C      5.425006     8.319304    11.383836    -0.204194
C     -5.329071     9.278067    10.302712    -0.165338
C     -1.103634     4.020778     2.404104    -0.634455
C      8.846339     3.609905     1.961732     0.641858
C      7.089451     1.922678     2.077493    -0.029555
C      7.045519     1.081878     0.799990    -0.214040
C      5.656908     0.459133     0.578804    -0.172408
C      0.465195     7.745172     0.773117    -0.620096
C     -0.731953     7.852243     1.622719     0.630141
C     -1.911071     8.965260     3.452153    -0.030626
C     -1.683564    10.401013     3.861450    -0.210181
C     -2.586775    10.324768     5.058334    -0.185719
C      6.583832     6.502817     3.140012    -0.625617
C      6.276385     7.358003     1.941061     0.618627
C      5.074746     9.305481     1.048049    -0.024486
C      5.837196    10.579371     1.048049    -0.208021
C      5.329286    11.538134    -0.033075    -0.163114
C      4.527396     5.921167     7.931683    -0.632149
C      3.215377     6.332040     8.374055     0.641499
C      1.458521     8.019267     8.258294    -0.027031
C      1.414609     8.860067     9.535797    -0.215521
C      0.026011     9.482812     9.756983    -0.170517
C      6.096161     2.196773     9.562670    -0.621956
C      4.899007     2.089702     8.713068     0.627416
C      3.719862     0.976685     6.883634    -0.030865
C      3.947340    -0.459068     6.474337    -0.210724
C      3.044126    -0.382823     5.277453    -0.188663
C      0.952812     3.439128     7.195775    -0.625222
C      0.645354     2.583942     8.394726     0.622731
C     -0.556318     0.636464     9.287738    -0.025204
C      0.206108    -0.637426     9.287738    -0.204195
C     -0.301815    -1.596189    10.368862    -0.165338
N     -2.763608     5.248354    18.296410    -0.373324
N      6.388959    -1.139165    18.100030    -0.414367
N      0.137428    -0.725491    18.563073    -0.371623
N      2.867333     0.173457    12.710951    -0.370269
N      0.758020     6.560976    12.907331    -0.414256
N      5.768479     6.147302    12.444288    -0.371018
N      8.394722     2.433524     2.375164    -0.373324
N     -0.757845     8.821043     2.571544    -0.414367
N      5.493686     8.407369     2.108501    -0.371624
N      2.763781     7.508421     7.960623    -0.370270
N      4.873094     1.120902     7.764243    -0.414256
N     -0.137365     1.534576     8.227286    -0.371019
O     -2.493336     3.354012    19.437481    -0.569533
O      7.359761     0.546116    19.131542    -0.555416
O     -1.079979     0.622190    19.855047    -0.564014
O      3.137636     2.067799    11.569880    -0.568396
O      1.728787     4.875695    11.875819    -0.552200
O      4.551042     4.799621    11.152314    -0.567352
O      8.124450     4.327866     1.234093    -0.569533
O     -1.728647     7.135762     1.540032    -0.555416
O      6.711093     7.059688     0.816527    -0.564014
O      2.493478     5.614079     9.101694    -0.568396
O      3.902327     2.806183     8.795755    -0.552200
O      1.080072     2.882257     9.519260    -0.567352

The following XYZ coordinates are in angstroms. Other properties are in atomic units.
The sperically averaged electron density of each atom fit to a function of the form exp(a - br)
eigen_1, eigen_2 and eigen_3 are the three eigenvalues of traceless quadrupole moment tensor
  atom number  atomic symbol              X              Y              Z     net charge C6 coefficient C8 coefficient C10 coefficient fluctuating dipole atomic polarizability isotropic forcefield polarizability              a              b squared Pearson coefficient          <r^3>          <r^4>         wp_QDO          m_QDO          q_QDO       dipole_x       dipole_y       dipole_z         dipole            Qxy            Qxz            Qyz     Q(x^2-y^2)  Q(3z^2 - R^2)        eigen_1        eigen_2        eigen_3 static polarizability      alpha(xx)      alpha(xy)      alpha(xz)      alpha(yy)      alpha(yz)      alpha(zz) atomic spin moment
            1             Mn       9.250607      -1.130034       5.167893       0.622373     195.894193 0.61915331E+04  0.26773651E+06                                27.254851                           25.411492       0.004794       1.686750                    0.999637      72.078569     235.087245       0.362162       0.391105      -1.141734       0.011862       0.000714      -0.000489       0.011893       0.000644      -0.000200      -0.006717       0.046594       0.069790      -0.035702       0.011667       0.024035             28.283112      27.966521       0.000601       0.001045      24.190058      -0.521733      32.692757           4.556080
            2             Mn       2.011393      -3.390100      15.503680       0.622405     195.893438 0.61914987E+04  0.26773463E+06                                27.254778                           25.411418       0.004801       1.686752                    0.999637      72.078498     235.086797       0.362163       0.391105      -1.141735      -0.011862      -0.000714       0.000489       0.011894       0.000644      -0.000200      -0.006717       0.046593       0.069796      -0.035703       0.011666       0.024036             28.283040      27.966449       0.000596       0.001034      24.189995      -0.521729      32.692677           4.556094
            3             Mn      -2.815443       6.101006       0.000000       1.053115     120.228410 0.23438165E+04  0.79716299E+05                                20.980328                           16.836087       0.102583       1.836035                    0.999713      52.826970     154.169754       0.397093       0.453513      -1.097257       0.000000      -0.000000      -0.000000       0.000000      -0.002061      -0.003204       0.007890      -0.008971      -0.016187      -0.009730      -0.002042       0.011772             25.337890      19.528414      -0.668599      -0.463966      34.028306       4.709578      22.456951           4.709012
            4             Mn       2.815557       3.840939      10.335787       1.052560     120.271466 0.23447932E+04  0.79762142E+05                                20.988937                           16.842383       0.101133       1.835428                    0.999714      52.854142     154.288515       0.396899       0.453663      -1.097106       0.000000       0.000000       0.000000       0.000000       0.001536       0.003687       0.008846      -0.008788      -0.016088      -0.010722      -0.001629       0.012351             25.348118      19.538471       0.676833       0.470437      34.037859       4.712339      22.468023           4.709024
            5             Br       2.234711      10.519700       3.183629      -0.515363     237.672211 0.82158835E+04  0.37044446E+06                                24.409722                           23.291286       1.840565       2.083668                    0.999423     104.979978     318.126563       0.548622       0.247608      -1.317504      -0.027096       0.019117      -0.088428       0.094441       0.015198       0.072424       0.010702       0.137487       0.085422      -0.084743      -0.032049       0.116792             25.271384      29.513182       1.988186       6.417012      19.108590       0.774280      27.192379           0.099122
            6             Br      -0.587409       0.840967       4.610381      -0.528078     228.305229 0.81028623E+04  0.36424180E+06                                23.661100                           23.092826       1.871201       2.085009                    0.999760     105.638513     320.085514       0.552087       0.246801      -1.318013       0.098374       0.029091      -0.032652       0.107656       0.056534       0.038325      -0.045455      -0.027957      -0.093134      -0.095763       0.020109       0.075655             23.936011      23.053863       2.193170       2.988660      23.146985      -2.724197      25.607186           0.097506
            7             Br       7.865615      -0.577755       7.152158      -0.515082     237.478134 0.82074670E+04  0.36996432E+06                                24.393777                           23.277250       1.882351       2.094440                    0.999524     104.954161     317.988683       0.548871       0.247563      -1.317585      -0.026624      -0.019261       0.087967       0.093904      -0.014604      -0.073440       0.010258       0.138096       0.085663      -0.084941      -0.032895       0.117835             25.253943      29.493137      -1.986759      -6.411354      19.095591       0.772272      27.173101           0.099242
            8             Br       5.043671       9.100978       5.725406      -0.527439     228.205359 0.80981521E+04  0.36397671E+06                                23.654761                           23.086507       1.871855       2.085296                    0.999759     105.610913     319.977171       0.552149       0.246809      -1.318004       0.097748      -0.028099       0.032149       0.106667      -0.057540      -0.036979      -0.046006      -0.028205      -0.093838      -0.095732       0.018641       0.077091             23.929559      23.048860      -2.191358      -2.988299      23.140635      -2.722378      25.599182           0.097416
            9             Br       3.396403      -2.837822      17.487945      -0.515373     237.674191 0.82159736E+04  0.37044956E+06                                24.409868                           23.291423       1.840542       2.083661                    0.999423     104.980362     318.128262       0.548620       0.247608      -1.317504       0.027095      -0.019118       0.088427       0.094441       0.015198       0.072422       0.010701       0.137487       0.085416      -0.084742      -0.032048       0.116790             25.271537      29.513358       1.988199       6.417063      19.108698       0.774287      27.192556           0.099119
           10             Br       6.218523       6.840911      16.061193      -0.528087     228.306521 0.81029230E+04  0.36424523E+06                                23.661192                           23.092914       1.871189       2.085004                    0.999760     105.638819     320.086784       0.552086       0.246801      -1.318013      -0.098374      -0.029090       0.032653       0.107656       0.056534       0.038325      -0.045454      -0.027955      -0.093132      -0.095762       0.020109       0.075653             23.936105      23.053955       2.193187       2.988667      23.147075      -2.724212      25.607285           0.097503
           11             Br      -2.234501       8.259633      13.519416      -0.515092     237.480091 0.82075539E+04  0.36996925E+06                                24.393921                           23.277381       1.882327       2.094432                    0.999524     104.954543     317.990367       0.548869       0.247563      -1.317584       0.026623       0.019262      -0.087967       0.093904      -0.014604      -0.073438       0.010257       0.138096       0.085658      -0.084940      -0.032893       0.117833             25.254095      29.493317      -1.986775      -6.411411      19.095695       0.772282      27.173274           0.099239
           12             Br       0.587443      -1.419100      14.946168      -0.527449     228.206717 0.80982158E+04  0.36398031E+06                                23.654857                           23.086600       1.871842       2.085291                    0.999759     105.611234     319.978508       0.552148       0.246810      -1.318004      -0.097748       0.028098      -0.032150       0.106667      -0.057540      -0.036978      -0.046006      -0.028203      -0.093835      -0.095731       0.018641       0.077090             23.929657      23.048958      -2.191379      -2.988310      23.140732      -2.722387      25.599280           0.097413
           13              H       6.350719       4.353926      17.721740       0.174639       1.047883 0.75800487E+01  0.73269220E+02                                 1.687377                            1.591105      -1.313914       2.266941                    0.997236       3.397717       9.375893       0.505940       1.252441      -0.714212      -0.003123       0.007758      -0.005439       0.009976       0.004290       0.002268       0.000461       0.002829      -0.010746      -0.004506      -0.002237       0.006743              1.730912       1.573612      -0.250560       0.282372       1.879587      -0.398614       1.739539           0.000739
           14              H       6.807942       2.853168      17.754815       0.200205       0.857429 0.59407654E+01  0.53579000E+02                                 1.450345                            1.390580      -0.822628       2.525682                    0.999939       2.859819       7.416951       0.556382       1.220621      -0.724872       0.001262      -0.010615      -0.007934       0.013312       0.000241      -0.000308       0.007327       0.004266      -0.001317      -0.008554       0.002365       0.006189              1.481598       1.191060      -0.035659       0.004948       1.860395       0.330137       1.393339          -0.000031
           15              H       6.172774       3.506509      19.030251       0.193673       0.919794 0.66361114E+01  0.62310018E+02                                 1.583482                            1.518699      -1.073873       2.398387                    0.998692       3.204844       8.837330       0.500497       1.303349      -0.704153      -0.006118      -0.001351       0.007231       0.009568       0.002009      -0.000453       0.003620       0.008345      -0.004800      -0.006517       0.001063       0.005455              1.602781       1.552653       0.071669      -0.397823       1.384451      -0.086415       1.871240          -0.000062
           16              H      -3.287288       5.735913      17.818897       0.279613       0.619522 0.40757188E+01  0.34707420E+02                                 1.320534                            1.274763      -1.249408       2.358575                    0.998797       3.004663       8.538842       0.481063       1.495155      -0.664140      -0.011554       0.020662      -0.012608       0.026821       0.008043       0.005526      -0.006755       0.001266      -0.038025      -0.017497       0.003079       0.014418              1.341991       1.369725      -0.130009       0.220261       1.355989      -0.214476       1.300260           0.000321
           17              H      -0.844565       5.014059      18.687103       0.087214       1.191627 0.94982860E+01  0.95849947E+02                                 1.750855                            1.713970      -0.909793       2.423394                    0.998126       3.548125       9.577223       0.523320       1.159825      -0.737844       0.020761      -0.023318       0.007914       0.032208      -0.005839       0.006296       0.006627       0.010930      -0.017674      -0.014274       0.002583       0.011691              1.752909       1.729461      -0.286124       0.064202       2.068155      -0.057688       1.461110          -0.000008
           18              H      -1.155386       6.302627      17.849904       0.094482       1.236812 0.94900848E+01  0.96784693E+02                                 1.877253                            1.776896      -0.917827       2.424078                    0.997530       3.647389      10.252199       0.481376       1.247628      -0.716734       0.010542       0.022579      -0.023182       0.034035       0.007903      -0.003080      -0.000970       0.013172       0.015660      -0.012908       0.003028       0.009880              1.932184       1.682323       0.328154      -0.271827       1.945406      -0.480235       2.168822           0.000009
           19              H      -2.076604       7.305731      19.813704       0.097676       1.047875 0.83138626E+01  0.83149059E+02                                 1.751995                            1.719219      -1.158037       2.310931                    0.994968       3.894729      11.331657       0.459368       1.333187      -0.695459      -0.013018       0.020727      -0.005745       0.025141      -0.001802       0.004692       0.004527       0.004363      -0.011319      -0.008763       0.002483       0.006279              1.764168       1.982723      -0.349261       0.082041       1.873715      -0.023638       1.436065           0.000257
           20              H      -1.638522       6.038314      20.632298       0.100794       0.959658 0.73873860E+01  0.71296884E+02                                 1.621538                            1.597971      -0.807395       2.480113                    0.997829       3.586314      10.048047       0.489608       1.296218      -0.704647      -0.000656      -0.017293       0.018797       0.025550       0.005393      -0.000067      -0.004615      -0.005111       0.010174      -0.008224       0.000262       0.007962              1.632329       1.442260       0.168491      -0.100201       1.675170      -0.326543       1.779556          -0.000048
           21              H       0.230982       7.712034      19.294847       0.091918       1.062336 0.81971263E+01  0.81177687E+02                                 1.733206                            1.680001      -0.887928       2.435856                    0.996999       3.716565      10.540337       0.479008       1.291185      -0.705491       0.001307       0.018746      -0.017023       0.025356       0.005651      -0.000248      -0.001059      -0.005809       0.009991      -0.008029       0.002781       0.005247              1.761049       1.531919       0.259966      -0.175326       1.713802      -0.364552       2.037428           0.000246
           22              H       0.620638       6.512944      20.225068       0.092142       1.124233 0.90450698E+01  0.90701216E+02                                 1.728022                            1.710856      -0.652916       2.543440                    0.999526       3.520374       9.656691       0.503337       1.213518      -0.725251       0.012143      -0.017916       0.012100       0.024797      -0.002280       0.004415       0.001369      -0.005485      -0.011526      -0.007492       0.001998       0.005494              1.722186       1.802532      -0.252015       0.135808       1.908999      -0.078600       1.455026           0.000144
           23              H       4.528483      -0.731140      19.637995       0.176391       0.968865 0.68746218E+01  0.65010750E+02                                 1.620112                            1.530128      -1.227545       2.313338                    0.997833       3.312835       9.116697       0.507144       1.277139      -0.708948      -0.005453      -0.007833      -0.003707       0.010239      -0.002992      -0.005171       0.002995       0.000524      -0.003735      -0.005504      -0.002062       0.007566              1.664084       1.872012       0.421394       0.123247       1.752233       0.175971       1.368008           0.000644
           24              H       4.777388       0.809019      19.793032       0.197446       0.859466 0.59558071E+01  0.53417730E+02                                 1.418119                            1.365695      -0.788171       2.540806                    0.999982       2.798759       7.093951       0.581518       1.174352      -0.736443      -0.003334       0.011320      -0.001901       0.011953      -0.002872      -0.001553      -0.004136      -0.003797      -0.006587      -0.006013       0.000201       0.005812              1.441453       1.340625      -0.258797       0.009823       1.831762      -0.014940       1.151973           0.000175
           25              H       5.412558       4.326918       0.144701       0.193526       0.941674 0.69304210E+01  0.65595165E+02                                 1.596283                            1.544520      -1.018735       2.429957                    0.998821       3.147737       8.633458       0.501343       1.290799      -0.707883       0.003141      -0.001744       0.011356       0.011911      -0.001512      -0.001617      -0.001214       0.002226       0.009896      -0.003989       0.000036       0.003953              1.605299       1.395748      -0.028575       0.220415       1.395375      -0.063617       2.024774          -0.000011
           26              H       5.719991      -1.672163      18.015277       0.282514       0.594246 0.38686774E+01  0.32488507E+02                                 1.277667                            1.235964      -1.348188       2.311429                    0.998448       2.980899       8.387830       0.492560       1.480745      -0.666349      -0.016696      -0.019025      -0.002957       0.025485       0.006713      -0.013474       0.007462       0.005303       0.000186      -0.018544       0.003668       0.014876              1.299964       1.407225       0.210253      -0.025572       1.323973       0.139384       1.168694           0.001317
           27              H       8.381206      -1.167257      17.692800       0.099457       0.957114 0.72513933E+01  0.70173936E+02                                 1.666499                            1.618865      -0.977875       2.405080                    0.996107       3.711717      10.666500       0.467004       1.355286      -0.691738       0.031830      -0.002365       0.018743       0.037014      -0.000748       0.003800      -0.002094       0.017406       0.005387      -0.009974       0.000198       0.009776              1.690747       1.966429       0.170815       0.376646       1.456005       0.190230       1.649808          -0.000065
           28              H       7.503898      -0.678673      16.462842       0.097446       1.136556 0.90192600E+01  0.89683948E+02                                 1.700230                            1.676965      -0.680024       2.543584                    0.999739       3.335943       8.885793       0.526810       1.169253      -0.737684      -0.004994       0.016355      -0.030175       0.034684      -0.003661       0.000543      -0.007557      -0.000165       0.007269      -0.008120      -0.001015       0.009136              1.699077       1.366027      -0.029967      -0.001107       1.762504      -0.236274       1.968700           0.000209
           29              H       7.624378      -3.352764      17.475749       0.111285       0.962543 0.74021784E+01  0.70864565E+02                                 1.583048                            1.567751      -0.638569       2.567573                    0.999895       3.335704       9.050872       0.513820       1.245162      -0.717897       0.017214      -0.018813       0.014832       0.029499      -0.006434       0.004911      -0.004259       0.000248      -0.001109      -0.006310      -0.004188       0.010498              1.589590       1.340182      -0.121294       0.075414       1.594400      -0.203817       1.834188           0.000013
           30              H       6.392318      -2.901884      16.574468       0.109399       1.039366 0.81849421E+01  0.81785787E+02                                 1.768988                            1.726881      -1.186707       2.305839                    0.993551       3.861347      11.340184       0.448646       1.366282      -0.689136      -0.022580      -0.001443      -0.013344       0.026268      -0.002068       0.002482       0.002260      -0.008145      -0.003204      -0.005911       0.000351       0.005560              1.791434       2.128471       0.125575       0.071270       1.548834       0.206675       1.696998           0.000054
           31              H       3.466547       7.712569      15.185338       0.096619       1.042329 0.79337360E+01  0.78367922E+02                                 1.745726                            1.679444      -1.002794       2.385028                    0.996282       3.809386      10.988869       0.465116       1.333167      -0.695963       0.026688      -0.000255      -0.006452       0.027458      -0.000114      -0.002608       0.000328       0.007121       0.006694      -0.004692      -0.000266       0.004958              1.772790       2.182013      -0.330492      -0.153154       1.568583       0.200667       1.567775           0.000025
           32              H       2.195068       7.573426      16.134164       0.103203       1.103649 0.86674600E+01  0.85837319E+02                                 1.700638                            1.668499      -0.729636       2.516752                    0.999469       3.409964       9.240822       0.513488       1.204457      -0.727929      -0.015728      -0.006755       0.022939       0.028622       0.007058      -0.001907      -0.004120       0.003035       0.008415      -0.008999       0.000269       0.008730              1.721118       1.432566       0.053461      -0.258722       1.639656      -0.064737       2.091132           0.000073
           33              H      -0.539408       0.797487      16.754311       0.174564       1.004054 0.72207575E+01  0.68924888E+02                                 1.636919                            1.551078      -1.274487       2.285772                    0.997799       3.343348       9.155414       0.513567       1.249441      -0.714943       0.003934      -0.004225      -0.008000       0.009865      -0.001632       0.002788      -0.004094      -0.004097      -0.001330      -0.004413      -0.001909       0.006322              1.674204       1.501670      -0.157712      -0.354293       1.515143       0.239165       2.005799           0.000638
           34              H      -0.613724       2.065011      17.676263       0.195289       0.867098 0.60209507E+01  0.54298078E+02                                 1.440621                            1.383989      -0.813918       2.526989                    0.999945       2.848525       7.305138       0.569318       1.192976      -0.731539       0.003414       0.012152       0.001414       0.012702       0.003582       0.003931      -0.002523      -0.003575      -0.000037      -0.007082       0.003068       0.004014              1.468740       1.248227       0.204315       0.005851       1.934942       0.114347       1.223051           0.000110
           35              H      -1.903231       1.216847      17.403398       0.193756       0.955365 0.70961198E+01  0.67686576E+02                                 1.620003                            1.569088      -1.157844       2.363681                    0.997857       3.216570       8.910263       0.493537       1.301083      -0.705173      -0.012033       0.002849      -0.003816       0.012941      -0.001963       0.003496      -0.003524       0.004039       0.003596      -0.004721      -0.001755       0.006476              1.630787       2.125649      -0.026354       0.054244       1.433706       0.010512       1.333006          -0.000044
           36              H       0.420101      -0.888241      17.767218       0.279836       0.670202 0.45201167E+01  0.39488434E+02                                 1.390849                            1.341939      -1.391023       2.295514                    0.997379       3.064111       8.810902       0.469287       1.493988      -0.664475       0.011467      -0.010626      -0.022843       0.027680      -0.012830      -0.001718      -0.005904      -0.015353       0.015041      -0.018312       0.003799       0.014513              1.412423       1.273316      -0.121511      -0.195356       1.263230       0.061211       1.700722           0.000297
           37              H       0.436996      -1.183554      20.479328       0.087705       1.117062 0.86956255E+01  0.86420292E+02                                 1.720016                            1.672561      -0.900297       2.430030                    0.997905       3.577532       9.798480       0.510854       1.206409      -0.725663      -0.007981       0.008472       0.030205       0.032370       0.005229       0.002165      -0.001812      -0.007932       0.035008      -0.012707       0.000690       0.012017              1.728848       1.464172      -0.134658      -0.162604       1.732755       0.319161       1.989616          -0.000066
           38              H       1.500121      -1.820187      19.518100       0.086788       1.234397 0.94175386E+01  0.96105241E+02                                 1.877679                            1.768878      -1.169439       2.302113                    0.995511       3.828815      10.855489       0.481733       1.245918      -0.715156       0.029273      -0.013246      -0.004433       0.032435       0.000174       0.004302      -0.004655       0.003824      -0.008657      -0.007666       0.001376       0.006289              1.944849       2.694398      -0.276648      -0.148588       1.662272      -0.038972       1.477877           0.000413
           39              H      -0.122749      -3.319737      18.753252       0.101506       1.057666 0.84901087E+01  0.85295514E+02                                 1.760920                            1.736853      -1.106132       2.333434                    0.994950       3.854339      11.212509       0.457561       1.332429      -0.696070       0.008186      -0.011534      -0.020789       0.025144       0.001143       0.000303      -0.002263      -0.003979       0.009847      -0.004055      -0.000467       0.004522              1.761026       1.458724      -0.066616      -0.048308       1.711012       0.220156       2.113342           0.000008
           40              H      10.116670      -2.708866      19.776495       0.102677       0.927042 0.70026481E+01  0.66202291E+02                                 1.543535                            1.523257      -0.567303       2.590325                    0.999973       3.389480       9.178117       0.521411       1.242555      -0.717339      -0.022492       0.007192       0.009780       0.025559      -0.004015      -0.003044      -0.001409       0.003699      -0.016456      -0.007169      -0.000264       0.007433              1.553936       1.961326      -0.178467      -0.088157       1.396389      -0.030835       1.304093          -0.000032
           41              H       4.366386      11.626527       0.053746       0.090756       1.100566 0.85682576E+01  0.85291232E+02                                 1.739914                            1.690807      -0.784951       2.482191                    0.998380       3.619739      10.095102       0.491776       1.251200      -0.715283      -0.022041       0.008597       0.008887       0.025273      -0.001578      -0.000511      -0.002489       0.000178      -0.016351      -0.006251       0.001736       0.004515              1.766242       2.343193      -0.168104      -0.099886       1.577274      -0.081626       1.378259           0.000049
           42              H       5.512851       6.632814      19.766159       0.090854       1.102537 0.88632746E+01  0.89051148E+02                                 1.746875                            1.725063      -0.835272       2.460450                    0.997849       3.657285      10.274920       0.484188       1.259061      -0.713575       0.014169      -0.005666      -0.019820       0.025014      -0.001219      -0.004894       0.001368      -0.011415      -0.005462      -0.008426       0.001193       0.007233              1.740347       1.479372      -0.137929      -0.178221       1.725266       0.220370       2.016403           0.000153
           43              H       0.719679       1.067885      13.285621       0.173825       1.048381 0.75832389E+01  0.73298734E+02                                 1.687084                            1.590785      -1.309363       2.268868                    0.997261       3.398448       9.374051       0.506366       1.251409      -0.714448      -0.003544      -0.007838       0.005935       0.010451      -0.004205      -0.002234       0.000695       0.002612      -0.010852      -0.004402      -0.002287       0.006689              1.730621       1.573218       0.250636      -0.282325       1.879567      -0.398714       1.739079           0.000740
           44              H       1.176930       2.568643      13.252546       0.199408       0.861233 0.59725715E+01  0.53926280E+02                                 1.453014                            1.392951      -0.819100       2.526013                    0.999941       2.866520       7.433307       0.556834       1.218265      -0.725378       0.001057       0.010773       0.007690       0.013278      -0.000101       0.000222       0.007605       0.004482      -0.001026      -0.008864       0.002414       0.006450              1.484402       1.192879       0.035769      -0.004956       1.864476       0.331326       1.395852          -0.000031
           45              H       0.541745       1.915302      11.977110       0.193157       0.919972 0.66375834E+01  0.62330783E+02                                 1.584268                            1.519361      -1.075805       2.397443                    0.998709       3.204830       8.839399       0.500116       1.304197      -0.704000      -0.005853       0.001422      -0.007623       0.009715      -0.001845       0.000262       0.003343       0.008457      -0.004960      -0.006219       0.000748       0.005471              1.603595       1.553415      -0.071727       0.398353       1.384909      -0.086482       1.872461          -0.000061
           46              H       2.343646      -0.314102      13.188464       0.276321       0.622824 0.41029270E+01  0.34997348E+02                                 1.325469                            1.279224      -1.298133       2.334565                    0.998357       3.015158       8.575859       0.480102       1.495653      -0.664083      -0.012061      -0.021350       0.012892       0.027704      -0.008072      -0.005378      -0.006660       0.001076      -0.037580      -0.017262       0.002892       0.014370              1.347122       1.375006       0.131102      -0.221809       1.361258      -0.216014       1.305104           0.000321
           47              H       4.786379       0.407752      12.320258       0.087474       1.193410 0.95187962E+01  0.96141707E+02                                 1.755702                            1.718361      -0.930401       2.415374                    0.997956       3.549081       9.594775       0.521313       1.163263      -0.737046       0.020465       0.023016      -0.008193       0.031869       0.005899      -0.006269       0.006803       0.011004      -0.017127      -0.014392       0.002751       0.011641              1.757827       1.734189       0.287866      -0.064672       2.074982      -0.058154       1.464311          -0.000009
           48              H       4.475537      -0.880816      13.157457       0.091716       1.245933 0.95724416E+01  0.97792549E+02                                 1.882657                            1.781525      -0.954040       2.410063                    0.997441       3.660353      10.282648       0.482204       1.243346      -0.717667       0.010661      -0.023379       0.024102       0.035229      -0.007936       0.003305      -0.000690       0.012801       0.016361      -0.012958       0.003057       0.009901              1.937940       1.686553      -0.329825       0.273213       1.951412      -0.483050       2.175854           0.000010
           49              H       3.554292      -1.883920      11.193657       0.098883       1.043012 0.82674217E+01  0.82582355E+02                                 1.747973                            1.715628      -1.103301       2.330466                    0.995235       3.885581      11.304073       0.459284       1.335080      -0.695099      -0.013258      -0.020118       0.006021       0.024835       0.001856      -0.004582       0.004645       0.003940      -0.010558      -0.008679       0.002701       0.005978              1.759998       1.977888       0.347422      -0.081499       1.868711      -0.023245       1.433394           0.000256
           50              H       3.992394      -0.616503      10.375063       0.100093       0.961446 0.73981112E+01  0.71362510E+02                                 1.617230                            1.594023      -0.785868       2.487769                    0.998177       3.580727      10.000504       0.493012       1.287952      -0.706406      -0.001008       0.017564      -0.019042       0.025925      -0.005521      -0.000015      -0.004665      -0.005223       0.010652      -0.008465       0.000388       0.008077              1.627882       1.439026      -0.167712       0.099743       1.670295      -0.324576       1.774325          -0.000048
           51              H       5.861874      -2.290223      11.712514       0.089940       1.069628 0.82649610E+01  0.81995929E+02                                 1.738822                            1.684987      -0.887283       2.434888                    0.997024       3.729533      10.577154       0.479260       1.288200      -0.706092       0.000777      -0.019278       0.017568       0.026094      -0.005901       0.000513      -0.000802      -0.006734       0.010987      -0.008625       0.003161       0.005465              1.766936       1.536256      -0.261418       0.176388       1.719476      -0.367014       2.045076           0.000247
           52              H       6.251548      -1.091133      10.782293       0.092649       1.125759 0.90663088E+01  0.91018875E+02                                 1.734328                            1.716753      -0.666282       2.538995                    0.999473       3.522777       9.686687       0.500482       1.219036      -0.724020       0.012304       0.017585      -0.012188       0.024682       0.002063      -0.004426       0.001663      -0.005507      -0.010485      -0.007405       0.002211       0.005194              1.728529       1.809379       0.253973      -0.136845       1.916628      -0.079230       1.459581           0.000144
           53              H      -1.102469       6.152951      11.369366       0.176699       0.966971 0.68568881E+01  0.64786918E+02                                 1.616526                            1.526994      -1.213280       2.319695                    0.997960       3.307625       9.091875       0.508355       1.275202      -0.709374      -0.005297       0.007558       0.003600       0.009906       0.002763       0.005140       0.003105       0.000515      -0.003380      -0.005479      -0.001973       0.007452              1.660287       1.867219      -0.419800      -0.122611       1.748492       0.175197       1.365149           0.000643
           54              H      -0.853594       4.612792      11.214329       0.196964       0.860384 0.59650521E+01  0.53530752E+02                                 1.420341                            1.367757      -0.791004       2.539817                    0.999978       2.800681       7.104874       0.580339       1.176075      -0.736044      -0.003320      -0.011492       0.002105       0.012145       0.002812       0.002012      -0.004370      -0.003922      -0.006608      -0.006478       0.000581       0.005897              1.443755       1.342846       0.259436      -0.009758       1.834841      -0.014783       1.153577           0.000176
           55              H      -0.218410       5.615027      10.191086       0.195331       0.935793 0.68760716E+01  0.64958327E+02                                 1.590441                            1.539135      -1.012962       2.433567                    0.998929       3.135976       8.595501       0.501842       1.291946      -0.707665       0.004294       0.001916      -0.010595       0.011592       0.001524       0.001966      -0.000935       0.002697       0.009527      -0.004030      -0.000049       0.004080              1.599372       1.390985       0.028523      -0.219199       1.390866      -0.063510       2.016265          -0.000010
           56              H       0.089063       7.093974      12.992084       0.281812       0.593424 0.38616954E+01  0.32413316E+02                                 1.276446                            1.234868      -1.339718       2.315271                    0.998470       2.977815       8.375396       0.492795       1.480792      -0.666383      -0.017083       0.018934       0.002658       0.025639      -0.006795       0.013325       0.007566       0.005018       0.000830      -0.018546       0.003855       0.014692              1.298696       1.405718      -0.209784       0.025581       1.322691       0.139129       1.167679           0.001316
           57              H       2.750269       6.589068      13.314561       0.098582       0.958662 0.72642619E+01  0.70307959E+02                                 1.666095                            1.618550      -0.971454       2.407471                    0.996215       3.711952      10.657158       0.467952       1.352358      -0.692325       0.031885       0.001954      -0.018592       0.036961       0.001065      -0.004086      -0.002279       0.017662       0.006145      -0.010282       0.000154       0.010128              1.690309       1.965786      -0.170825      -0.376277       1.455890       0.190162       1.649250          -0.000065
           58              H       1.872957       6.100484      14.544519       0.099349       1.131225 0.89684566E+01  0.89083030E+02                                 1.697803                            1.674671      -0.687940       2.542078                    0.999715       3.326166       8.864773       0.525843       1.172662      -0.736898      -0.004507      -0.015722       0.029866       0.034051       0.003799      -0.000654      -0.007468       0.000079       0.006125      -0.008108      -0.000890       0.008999              1.696644       1.364425       0.029863       0.001087       1.759994      -0.235601       1.965513           0.000209
           59              H       1.993484       8.774575      13.531612       0.113009       0.960735 0.73923919E+01  0.70812345E+02                                 1.587555                            1.572037      -0.641902       2.568377                    0.999871       3.337032       9.084285       0.510047       1.253637      -0.716024       0.017188       0.018530      -0.013902       0.028846       0.006281      -0.004834      -0.004226      -0.000021      -0.001011      -0.006185      -0.004123       0.010309              1.594177       1.343588       0.121833      -0.075761       1.599019      -0.204897       1.839925           0.000013
           60              H       0.761418       8.323695      14.432893       0.108753       1.039282 0.81836077E+01  0.81768309E+02                                 1.769011                            1.726846      -1.182340       2.307519                    0.993502       3.861295      11.339377       0.448614       1.366449      -0.689122      -0.023351       0.001549       0.013310       0.026922       0.002030      -0.002479       0.002450      -0.008500      -0.003953      -0.006033       0.000130       0.005904              1.791480       2.128710      -0.125594      -0.071511       1.548738       0.206615       1.696990           0.000054
           61              H       9.097455      -2.290758      15.822023       0.095888       1.045273 0.79623820E+01  0.78733804E+02                                 1.750003                            1.683223      -1.083188       2.349082                    0.995301       3.817750      11.024298       0.464212       1.334356      -0.695701       0.026870      -0.000024       0.007196       0.027817       0.000214       0.002378       0.000316       0.006855       0.005813      -0.004414      -0.000192       0.004605              1.777260       2.188427       0.332021       0.153792       1.572173       0.201522       1.571180           0.000026
           62              H       7.825974      -2.151615      14.873197       0.101950       1.105055 0.86765659E+01  0.85910419E+02                                 1.698365                            1.666306      -0.742376       2.511440                    0.999493       3.412332       9.232398       0.515484       1.200032      -0.728935      -0.016512       0.007124      -0.023001       0.029196      -0.006971       0.001647      -0.004178       0.003063       0.008321      -0.008985       0.000452       0.008533              1.718781       1.430912      -0.053515       0.258537       1.637284      -0.064671       2.088147           0.000073
           63              H       5.091623       4.624324      14.253050       0.173533       1.003151 0.72098828E+01  0.68764450E+02                                 1.632838                            1.547468      -1.251642       2.295144                    0.997886       3.340403       9.130260       0.515613       1.245507      -0.715827       0.004312       0.004341       0.008676       0.010616       0.001788      -0.002928      -0.004108      -0.004113      -0.001028      -0.004461      -0.002017       0.006478              1.669907       1.498064       0.157226       0.352798       1.511785       0.238404       1.999871           0.000638
           64              H       5.017280       3.356800      13.331098       0.195813       0.868777 0.60379656E+01  0.54510065E+02                                 1.444846                            1.387866      -0.826875       2.521843                    0.999921       2.851462       7.325426       0.567132       1.196288      -0.730762       0.003455      -0.012005      -0.000853       0.012522      -0.003506      -0.004002      -0.002345      -0.003629       0.000211      -0.007018       0.003100       0.003918              1.473129       1.251652      -0.205303      -0.005830       1.941516       0.114651       1.226220           0.000109
           65              H       3.727789       4.204964      13.603963       0.193182       0.956839 0.71102026E+01  0.67853272E+02                                 1.621404                            1.570426      -1.157966       2.363036                    0.997861       3.220360       8.922350       0.493439       1.300721      -0.705235      -0.012651      -0.002544       0.003201       0.013295       0.002171      -0.003803      -0.003549       0.004047       0.003749      -0.004749      -0.002110       0.006860              1.632184       2.127615       0.026091      -0.054483       1.434908       0.010522       1.334029          -0.000043
           66              H       6.051159       6.310052      13.240143       0.279197       0.674365 0.45568879E+01  0.39904396E+02                                 1.398278                            1.348631      -1.405766       2.288485                    0.997233       3.078984       8.874367       0.467309       1.496750      -0.663935       0.011667       0.010783       0.023190       0.028109       0.012924       0.001650      -0.006054      -0.015201       0.014894      -0.018344       0.003671       0.014673              1.420138       1.279626       0.122631       0.197527       1.269332       0.062045       1.711456           0.000298
           67              H       6.068049       6.605365      10.528033       0.087447       1.115706 0.86787534E+01  0.86181845E+02                                 1.716107                            1.668873      -0.882567       2.436801                    0.998069       3.573796       9.773523       0.512539       1.203429      -0.726355      -0.007589      -0.008882      -0.030208       0.032388      -0.005142      -0.002015      -0.001924      -0.007597       0.034840      -0.012495       0.000530       0.011965              1.724906       1.461153       0.134227       0.162136       1.728757       0.318161       1.984809          -0.000066
           68              H      -4.130810       7.241998      11.489261       0.086727       1.235589 0.94298097E+01  0.96264423E+02                                 1.879027                            1.770181      -1.168090       2.302687                    0.995599       3.830669      10.863629       0.481482       1.246130      -0.715106       0.029233       0.013350       0.004180       0.032408      -0.000257      -0.004117      -0.004417       0.003978      -0.008376      -0.007376       0.001337       0.006039              1.946226       2.696532       0.276722       0.148471       1.663395      -0.039147       1.478752           0.000414
           69              H       5.508351       8.741548      12.254109       0.101521       1.059063 0.85078596E+01  0.85547124E+02                                 1.764767                            1.740535      -1.117227       2.329146                    0.994722       3.861714      11.251074       0.456189       1.335292      -0.695463       0.008417       0.011625       0.020469       0.024999      -0.001329      -0.000352      -0.002226      -0.003835       0.010734      -0.004265      -0.000413       0.004678              1.764882       1.461500       0.066846       0.048525       1.714696       0.220857       2.118451           0.000008
           70              H       4.485754       8.130677      11.230866       0.100663       0.932705 0.70516188E+01  0.66735511E+02                                 1.544929                            1.524535      -0.563145       2.589836                    0.999969       3.396505       9.181301       0.523625       1.235996      -0.718783      -0.023381      -0.007155      -0.010590       0.026646       0.004182       0.002735      -0.001425       0.003673      -0.017422      -0.007255      -0.000396       0.007651              1.555375       1.963443       0.178846       0.088425       1.397556      -0.030841       1.305125          -0.000032
           71              H       9.997283      -1.684582      10.282041       0.091604       1.098412 0.85512605E+01  0.85115814E+02                                 1.741051                            1.691903      -0.790092       2.481117                    0.998268       3.617924      10.103632       0.490201       1.255313      -0.714394      -0.021231      -0.008109      -0.009350       0.024576       0.001838       0.000358      -0.002766       0.000132      -0.016754      -0.006505       0.001575       0.004930              1.767407       2.344898       0.168198       0.099948       1.578255      -0.081740       1.379067           0.000049
           72              H      -0.118239      -1.211003      11.241202       0.091093       1.105017 0.88869316E+01  0.89328231E+02                                 1.747426                            1.725599      -0.823781       2.464353                    0.997907       3.660877      10.279713       0.484965       1.256490      -0.714101       0.014374       0.006339       0.019362       0.024934       0.001276       0.004972       0.001022      -0.011290      -0.004469      -0.008465       0.001552       0.006913              1.740894       1.479821       0.138005       0.178321       1.725806       0.220477       2.017056           0.000153
           73              H      -0.719605       3.327952       2.949834       0.174639       1.047890 0.75801111E+01  0.73269984E+02                                 1.687385                            1.591112      -1.313923       2.266937                    0.997236       3.397730       9.375943       0.505939       1.252441      -0.714212       0.003123      -0.007758       0.005439       0.009976       0.004290       0.002268       0.000461       0.002828      -0.010746      -0.004506      -0.002237       0.006743              1.730921       1.573619      -0.250561       0.282374       1.879596      -0.398617       1.739547           0.000739
           74              H      -1.176828       4.828710       2.916759       0.200205       0.857428 0.59407561E+01  0.53578898E+02                                 1.450345                            1.390579      -0.822626       2.525683                    0.999939       2.859817       7.416946       0.556382       1.220621      -0.724872      -0.001262       0.010615       0.007934       0.013312       0.000241      -0.000308       0.007327       0.004266      -0.001317      -0.008554       0.002365       0.006189              1.481598       1.191059      -0.035659       0.004947       1.860395       0.330136       1.393339          -0.000031
           75              H      -0.541660       4.175369       1.641323       0.193673       0.919794 0.66361075E+01  0.62309981E+02                                 1.583483                            1.518699      -1.073872       2.398388                    0.998693       3.204844       8.837334       0.500496       1.303351      -0.704153       0.006118       0.001351      -0.007231       0.009568       0.002009      -0.000453       0.003620       0.008345      -0.004800      -0.006517       0.001063       0.005455              1.602782       1.552653       0.071669      -0.397823       1.384452      -0.086416       1.871240          -0.000062
           76              H       8.918402       1.945965       2.852677       0.279613       0.619522 0.40757263E+01  0.34707495E+02                                 1.320535                            1.274764      -1.249407       2.358574                    0.998797       3.004664       8.538843       0.481063       1.495154      -0.664140       0.011554      -0.020662       0.012608       0.026821       0.008043       0.005526      -0.006755       0.001266      -0.038025      -0.017497       0.003079       0.014418              1.341992       1.369726      -0.130009       0.220261       1.355990      -0.214476       1.300260           0.000321
           77              H       6.475679       2.667819       1.984471       0.087214       1.191627 0.94982810E+01  0.95849880E+02                                 1.750855                            1.713969      -0.909793       2.423394                    0.998126       3.548124       9.577218       0.523320       1.159825      -0.737845      -0.020761       0.023318      -0.007914       0.032208      -0.005839       0.006296       0.006627       0.010930      -0.017674      -0.014274       0.002583       0.011691              1.752908       1.729460      -0.286124       0.064202       2.068154      -0.057688       1.461110          -0.000008
           78              H       6.786500       1.379251       2.821670       0.094482       1.236810 0.94900649E+01  0.96784429E+02                                 1.877251                            1.776894      -0.917826       2.424079                    0.997530       3.647385      10.252181       0.481376       1.247627      -0.716734      -0.010542      -0.022579       0.023182       0.034035       0.007903      -0.003080      -0.000970       0.013172       0.015660      -0.012908       0.003028       0.009880              1.932181       1.682321       0.328153      -0.271826       1.945403      -0.480234       2.168818           0.000009
           79              H       7.707718       0.376147       0.857870       0.097676       1.047876 0.83138798E+01  0.83149276E+02                                 1.751997                            1.719221      -1.158040       2.310929                    0.994968       3.894733      11.331673       0.459368       1.333187      -0.695459       0.013018      -0.020727       0.005745       0.025141      -0.001802       0.004692       0.004527       0.004363      -0.011319      -0.008763       0.002483       0.006279              1.764170       1.982726      -0.349262       0.082041       1.873717      -0.023638       1.436067           0.000256
           80              H       7.269636       1.643564       0.039276       0.100794       0.959658 0.73873900E+01  0.71296929E+02                                 1.621538                            1.597971      -0.807395       2.480113                    0.997829       3.586315      10.048049       0.489608       1.296218      -0.704647       0.000656       0.017293      -0.018797       0.025550       0.005393      -0.000067      -0.004615      -0.005111       0.010174      -0.008224       0.000262       0.007962              1.632329       1.442260       0.168491      -0.100201       1.675170      -0.326543       1.779556          -0.000048
           81              H       5.400132      -0.030156       1.376727       0.091918       1.062337 0.81971328E+01  0.81177774E+02                                 1.733208                            1.680002      -0.887931       2.435855                    0.996999       3.716567      10.540347       0.479007       1.291186      -0.705491      -0.001307      -0.018747       0.017023       0.025356       0.005651      -0.000248      -0.001059      -0.005809       0.009991      -0.008029       0.002781       0.005247              1.761051       1.531920       0.259966      -0.175326       1.713803      -0.364552       2.037429           0.000246
           82              H       5.010476       1.168934       0.446506       0.092141       1.124233 0.90450697E+01  0.90701209E+02                                 1.728022                            1.710856      -0.652914       2.543440                    0.999526       3.520374       9.656689       0.503337       1.213518      -0.725251      -0.012143       0.017916      -0.012100       0.024796      -0.002280       0.004415       0.001369      -0.005485      -0.011526      -0.007492       0.001998       0.005494              1.722185       1.802532      -0.252015       0.135808       1.908999      -0.078600       1.455026           0.000144
           83              H       1.102631       8.413018       1.033579       0.176391       0.968869 0.68746517E+01  0.65011103E+02                                 1.620115                            1.530131      -1.227553       2.313333                    0.997833       3.312842       9.116721       0.507144       1.277138      -0.708948       0.005453       0.007833       0.003707       0.010239      -0.002992      -0.005172       0.002995       0.000524      -0.003735      -0.005504      -0.002062       0.007566              1.664088       1.872016       0.421395       0.123247       1.752236       0.175971       1.368011           0.000644
           84              H       0.853726       6.872859       0.878542       0.197446       0.859466 0.59558101E+01  0.53417766E+02                                 1.418120                            1.365696      -0.788171       2.540806                    0.999982       2.798760       7.093955       0.581518       1.174352      -0.736443       0.003335      -0.011320       0.001901       0.011953      -0.002872      -0.001553      -0.004136      -0.003797      -0.006587      -0.006013       0.000201       0.005812              1.441454       1.340625      -0.258797       0.009823       1.831763      -0.014940       1.151973           0.000175
           85              H       0.218556       3.354960      20.526873       0.193526       0.941673 0.69304184E+01  0.65595136E+02                                 1.596283                            1.544520      -1.018734       2.429958                    0.998821       3.147737       8.633459       0.501343       1.290800      -0.707883      -0.003141       0.001744      -0.011356       0.011911      -0.001512      -0.001617      -0.001214       0.002226       0.009896      -0.003989       0.000036       0.003953              1.605299       1.395748      -0.028575       0.220415       1.395375      -0.063617       2.024774          -0.000010
           86              H      -0.088877       9.354041       2.656297       0.282514       0.594247 0.38686913E+01  0.32488653E+02                                 1.277670                            1.235966      -1.348193       2.311426                    0.998448       2.980904       8.387848       0.492559       1.480744      -0.666349       0.016696       0.019025       0.002957       0.025485       0.006713      -0.013474       0.007462       0.005303       0.000186      -0.018544       0.003668       0.014876              1.299966       1.407227       0.210253      -0.025572       1.323976       0.139385       1.168696           0.001317
           87              H      -2.750092       8.849135       2.978774       0.099457       0.957114 0.72513899E+01  0.70173896E+02                                 1.666499                            1.618864      -0.977874       2.405081                    0.996107       3.711716      10.666497       0.467004       1.355286      -0.691738      -0.031830       0.002365      -0.018743       0.037014      -0.000748       0.003800      -0.002094       0.017406       0.005387      -0.009974       0.000198       0.009776              1.690747       1.966428       0.170815       0.376646       1.456005       0.190230       1.649808          -0.000065
           88              H      -1.872784       8.360551       4.208732       0.097446       1.136556 0.90192552E+01  0.89683899E+02                                 1.700231                            1.676966      -0.680023       2.543585                    0.999739       3.335942       8.885794       0.526809       1.169254      -0.737683       0.004994      -0.016356       0.030175       0.034684      -0.003661       0.000543      -0.007557      -0.000165       0.007269      -0.008120      -0.001015       0.009136              1.699078       1.366028      -0.029967      -0.001107       1.762505      -0.236274       1.968700           0.000209
           89              H      -1.993264      11.034642       3.195825       0.111285       0.962542 0.74021731E+01  0.70864502E+02                                 1.583048                            1.567751      -0.638568       2.567573                    0.999895       3.335703       9.050869       0.513820       1.245162      -0.717897      -0.017214       0.018813      -0.014832       0.029499      -0.006434       0.004911      -0.004259       0.000248      -0.001109      -0.006310      -0.004188       0.010498              1.589589       1.340182      -0.121294       0.075414       1.594399      -0.203817       1.834187           0.000013
           90              H      -0.761204      10.583762       4.097106       0.109399       1.039369 0.81849696E+01  0.81786125E+02                                 1.768991                            1.726883      -1.186710       2.305837                    0.993551       3.861352      11.340201       0.448646       1.366282      -0.689136       0.022580       0.001443       0.013344       0.026268      -0.002068       0.002482       0.002260      -0.008145      -0.003203      -0.005911       0.000351       0.005560              1.791437       2.128474       0.125576       0.071270       1.548836       0.206676       1.697000           0.000054
           91              H       2.164567      -0.030691       5.486236       0.096618       1.042331 0.79337593E+01  0.78368216E+02                                 1.745729                            1.679447      -1.002797       2.385026                    0.996282       3.809392      10.988893       0.465115       1.333168      -0.695963      -0.026687       0.000255       0.006452       0.027458      -0.000114      -0.002608       0.000328       0.007121       0.006695      -0.004692      -0.000267       0.004958              1.772794       2.182017      -0.330493      -0.153154       1.568586       0.200668       1.567778           0.000026
           92              H       3.436046       0.108452       4.537410       0.103203       1.103650 0.86674692E+01  0.85837451E+02                                 1.700641                            1.668501      -0.729635       2.516753                    0.999469       3.409966       9.240836       0.513487       1.204459      -0.727929       0.015728       0.006755      -0.022939       0.028622       0.007058      -0.001907      -0.004120       0.003035       0.008415      -0.008999       0.000269       0.008730              1.721121       1.432568       0.053462      -0.258722       1.639659      -0.064737       2.091136           0.000073
           93              H       6.170522       6.884391       3.917263       0.174564       1.004059 0.72207953E+01  0.68925345E+02                                 1.636923                            1.551082      -1.274495       2.285769                    0.997798       3.343356       9.155445       0.513566       1.249442      -0.714943      -0.003934       0.004225       0.007999       0.009865      -0.001632       0.002788      -0.004094      -0.004097      -0.001331      -0.004413      -0.001908       0.006322              1.674209       1.501675      -0.157713      -0.354294       1.515147       0.239166       2.005806           0.000638
           94              H       6.244838       5.616867       2.995311       0.195289       0.867097 0.60209424E+01  0.54297985E+02                                 1.440620                            1.383988      -0.813917       2.526990                    0.999945       2.848523       7.305132       0.569318       1.192976      -0.731539      -0.003414      -0.012152      -0.001414       0.012702       0.003582       0.003931      -0.002523      -0.003575      -0.000037      -0.007082       0.003068       0.004014              1.468739       1.248226       0.204315       0.005851       1.934941       0.114347       1.223051           0.000110
           95              H       7.534345       6.465031       3.268176       0.193757       0.955364 0.70961142E+01  0.67686517E+02                                 1.620003                            1.569088      -1.157843       2.363682                    0.997857       3.216569       8.910263       0.493537       1.301083      -0.705173       0.012033      -0.002849       0.003816       0.012941      -0.001963       0.003496      -0.003524       0.004039       0.003596      -0.004721      -0.001755       0.006476              1.630787       2.125649      -0.026354       0.054244       1.433706       0.010512       1.333006          -0.000044
           96              H       5.211013       8.570119       2.904356       0.279836       0.670204 0.45201250E+01  0.39488519E+02                                 1.390850                            1.341939      -1.391022       2.295515                    0.997379       3.064112       8.810902       0.469288       1.493986      -0.664475      -0.011467       0.010626       0.022843       0.027680      -0.012830      -0.001718      -0.005904      -0.015353       0.015040      -0.018312       0.003799       0.014513              1.412423       1.273316      -0.121511      -0.195356       1.263230       0.061211       1.700723           0.000298
           97              H       5.194118       8.865432       0.192246       0.087705       1.117060 0.86956115E+01  0.86420125E+02                                 1.720016                            1.672561      -0.900296       2.430031                    0.997905       3.577529       9.798473       0.510854       1.206410      -0.725663       0.007981      -0.008472      -0.030205       0.032370       0.005229       0.002165      -0.001812      -0.007932       0.035008      -0.012707       0.000690       0.012017              1.728847       1.464172      -0.134658      -0.162604       1.732754       0.319161       1.989615          -0.000067
           98              H       4.130993       9.502065       1.153474       0.086788       1.234399 0.94175561E+01  0.96105463E+02                                 1.877681                            1.768879      -1.169443       2.302111                    0.995511       3.828818      10.855500       0.481733       1.245918      -0.715156      -0.029273       0.013246       0.004432       0.032435       0.000175       0.004302      -0.004655       0.003824      -0.008657      -0.007666       0.001377       0.006289              1.944851       2.694401      -0.276648      -0.148588       1.662273      -0.038972       1.477878           0.000413
           99              H       5.753863      11.001615       1.918322       0.101506       1.057665 0.84901032E+01  0.85295443E+02                                 1.760919                            1.736852      -1.106130       2.333435                    0.994950       3.854337      11.212501       0.457561       1.332429      -0.696070      -0.008186       0.011534       0.020789       0.025144       0.001143       0.000303      -0.002263      -0.003979       0.009847      -0.004055      -0.000467       0.004522              1.761025       1.458724      -0.066616      -0.048307       1.711011       0.220156       2.113341           0.000008
          100              H      -4.485556      10.390744       0.895079       0.102677       0.927041 0.70026395E+01  0.66202187E+02                                 1.543534                            1.523256      -0.567304       2.590325                    0.999973       3.389478       9.178109       0.521411       1.242555      -0.717339       0.022492      -0.007192      -0.009780       0.025559      -0.004015      -0.003044      -0.001409       0.003699      -0.016456      -0.007169      -0.000264       0.007433              1.553935       1.961324      -0.178467      -0.088157       1.396388      -0.030835       1.304092          -0.000032
          101              H       1.264728      -3.944649      20.617828       0.090756       1.100566 0.85682584E+01  0.85291238E+02                                 1.739913                            1.690807      -0.784950       2.482191                    0.998380       3.619739      10.095100       0.491776       1.251199      -0.715283       0.022041      -0.008597      -0.008887       0.025273      -0.001578      -0.000511      -0.002489       0.000178      -0.016351      -0.006251       0.001736       0.004514              1.766242       2.343193      -0.168104      -0.099886       1.577274      -0.081626       1.378259           0.000049
          102              H       0.118263       1.049064       0.905415       0.090854       1.102539 0.88632892E+01  0.89051330E+02                                 1.746876                            1.725064      -0.835273       2.460449                    0.997849       3.657288      10.274930       0.484188       1.259061      -0.713575      -0.014169       0.005666       0.019820       0.025014      -0.001219      -0.004894       0.001368      -0.011415      -0.005463      -0.008426       0.001193       0.007233              1.740348       1.479373      -0.137929      -0.178221       1.725267       0.220370       2.016404           0.000153
          103              H       4.911435       6.613993       7.385953       0.173825       1.048387 0.75832958E+01  0.73299432E+02                                 1.687091                            1.590791      -1.309372       2.268863                    0.997261       3.398460       9.374098       0.506365       1.251410      -0.714447       0.003544       0.007838      -0.005935       0.010451      -0.004206      -0.002234       0.000695       0.002612      -0.010852      -0.004402      -0.002287       0.006690              1.730629       1.573224       0.250637      -0.282327       1.879575      -0.398716       1.739087           0.000740
          104              H       4.454184       5.113235       7.419028       0.199408       0.861232 0.59725659E+01  0.53926222E+02                                 1.453014                            1.392951      -0.819099       2.526014                    0.999941       2.866519       7.433306       0.556833       1.218266      -0.725377      -0.001057      -0.010773      -0.007690       0.013278      -0.000101       0.000222       0.007605       0.004482      -0.001026      -0.008864       0.002414       0.006450              1.484402       1.192879       0.035769      -0.004956       1.864476       0.331326       1.395852          -0.000031
          105              H       5.089369       5.766576       8.694464       0.193157       0.919972 0.66375787E+01  0.62330735E+02                                 1.584268                            1.519361      -1.075804       2.397443                    0.998709       3.204830       8.839402       0.500115       1.304198      -0.703999       0.005853      -0.001422       0.007623       0.009715      -0.001845       0.000262       0.003343       0.008457      -0.004960      -0.006219       0.000748       0.005471              1.603595       1.553415      -0.071727       0.398353       1.384909      -0.086482       1.872462          -0.000061
          106              H       3.287468       7.995980       7.483110       0.276321       0.622825 0.41029345E+01  0.34997424E+02                                 1.325469                            1.279225      -1.298133       2.334565                    0.998357       3.015159       8.575860       0.480103       1.495652      -0.664084       0.012061       0.021350      -0.012892       0.027704      -0.008072      -0.005378      -0.006660       0.001076      -0.037580      -0.017262       0.002892       0.014370              1.347123       1.375006       0.131102      -0.221809       1.361258      -0.216014       1.305104           0.000321
          107              H       0.844735       7.274126       8.351316       0.087474       1.193408 0.95187828E+01  0.96141544E+02                                 1.755701                            1.718360      -0.930400       2.415374                    0.997956       3.549078       9.594767       0.521313       1.163263      -0.737046      -0.020465      -0.023016       0.008193       0.031869       0.005899      -0.006269       0.006803       0.011004      -0.017127      -0.014392       0.002751       0.011641              1.757827       1.734189       0.287866      -0.064672       2.074981      -0.058154       1.464310          -0.000009
          108              H       1.155577       8.562694       7.514117       0.091716       1.245932 0.95724300E+01  0.97792394E+02                                 1.882656                            1.781523      -0.954039       2.410063                    0.997441       3.660350      10.282635       0.482204       1.243346      -0.717667      -0.010661       0.023378      -0.024102       0.035229      -0.007936       0.003305      -0.000690       0.012801       0.016362      -0.012958       0.003057       0.009901              1.937938       1.686552      -0.329824       0.273213       1.951410      -0.483049       2.175852           0.000010
          109              H       2.076822       9.565798       9.477917       0.098883       1.043013 0.82674292E+01  0.82582454E+02                                 1.747974                            1.715629      -1.103303       2.330464                    0.995235       3.885583      11.304083       0.459284       1.335080      -0.695099       0.013258       0.020118      -0.006020       0.024835       0.001856      -0.004582       0.004645       0.003940      -0.010558      -0.008679       0.002701       0.005978              1.759999       1.977890       0.347422      -0.081499       1.868712      -0.023245       1.433395           0.000256
          110              H       1.638720       8.298381      10.296511       0.100093       0.961446 0.73981120E+01  0.71362517E+02                                 1.617230                            1.594023      -0.785868       2.487769                    0.998177       3.580727      10.000503       0.493012       1.287952      -0.706406       0.001008      -0.017564       0.019042       0.025925      -0.005521      -0.000015      -0.004665      -0.005223       0.010652      -0.008465       0.000388       0.008077              1.627882       1.439026      -0.167712       0.099743       1.670295      -0.324576       1.774325          -0.000048
          111              H      -0.230760       9.972101       8.959060       0.089940       1.069629 0.82649722E+01  0.81996073E+02                                 1.738824                            1.684988      -0.887287       2.434886                    0.997024       3.729536      10.577167       0.479260       1.288201      -0.706092      -0.000777       0.019278      -0.017568       0.026094      -0.005901       0.000514      -0.000802      -0.006734       0.010987      -0.008625       0.003161       0.005465              1.766938       1.536257      -0.261418       0.176389       1.719478      -0.367015       2.045078           0.000247
          112              H      -0.620434       8.773011       9.889281       0.092649       1.125759 0.90663089E+01  0.91018869E+02                                 1.734328                            1.716753      -0.666280       2.538996                    0.999473       3.522777       9.686684       0.500482       1.219035      -0.724021      -0.012304      -0.017585       0.012188       0.024682       0.002063      -0.004426       0.001663      -0.005507      -0.010485      -0.007405       0.002212       0.005194              1.728529       1.809378       0.253973      -0.136845       1.916627      -0.079230       1.459581           0.000144
          113              H       6.733583       1.528927       9.302208       0.176699       0.966974 0.68569145E+01  0.64787232E+02                                 1.616529                            1.526997      -1.213288       2.319692                    0.997960       3.307631       9.091897       0.508354       1.275202      -0.709374       0.005297      -0.007558      -0.003600       0.009906       0.002763       0.005140       0.003105       0.000515      -0.003380      -0.005479      -0.001973       0.007452              1.660290       1.867224      -0.419801      -0.122611       1.748495       0.175198       1.365151           0.000643
          114              H       6.484708       3.069086       9.457245       0.196964       0.860384 0.59650514E+01  0.53530747E+02                                 1.420341                            1.367757      -0.791003       2.539818                    0.999978       2.800681       7.104875       0.580339       1.176076      -0.736044       0.003320       0.011492      -0.002105       0.012145       0.002812       0.002012      -0.004370      -0.003923      -0.006608      -0.006479       0.000581       0.005897              1.443755       1.342846       0.259436      -0.009758       1.834841      -0.014783       1.153578           0.000176
          115              H       5.849524       2.066851      10.480488       0.195331       0.935793 0.68760658E+01  0.64958266E+02                                 1.590441                            1.539135      -1.012960       2.433568                    0.998929       3.135975       8.595501       0.501842       1.291948      -0.707665      -0.004294      -0.001916       0.010595       0.011592       0.001524       0.001966      -0.000935       0.002697       0.009527      -0.004030      -0.000049       0.004080              1.599372       1.390985       0.028523      -0.219199       1.390866      -0.063510       2.016265          -0.000010
          116              H       5.542051       0.587904       7.679490       0.281812       0.593426 0.38617088E+01  0.32413459E+02                                 1.276449                            1.234870      -1.339723       2.315268                    0.998470       2.977820       8.375416       0.492795       1.480793      -0.666383       0.017083      -0.018934      -0.002658       0.025639      -0.006795       0.013325       0.007566       0.005018       0.000830      -0.018546       0.003855       0.014692              1.298698       1.405721      -0.209785       0.025581       1.322694       0.139129       1.167681           0.001317
          117              H       2.880845       1.092810       7.357013       0.098582       0.958662 0.72642625E+01  0.70307962E+02                                 1.666094                            1.618549      -0.971453       2.407471                    0.996215       3.711952      10.657156       0.467952       1.352358      -0.692325      -0.031885      -0.001954       0.018592       0.036961       0.001065      -0.004086      -0.002279       0.017662       0.006145      -0.010282       0.000154       0.010128              1.690308       1.965785      -0.170825      -0.376277       1.455890       0.190162       1.649250          -0.000065
          118              H       3.758157       1.581394       6.127055       0.099349       1.131224 0.89684535E+01  0.89083006E+02                                 1.697804                            1.674672      -0.687939       2.542079                    0.999715       3.326165       8.864775       0.525842       1.172663      -0.736897       0.004507       0.015722      -0.029866       0.034051       0.003799      -0.000654      -0.007468       0.000079       0.006125      -0.008108      -0.000890       0.008999              1.696645       1.364425       0.029863       0.001087       1.759995      -0.235601       1.965514           0.000209
          119              H       3.637630      -1.092697       7.139962       0.113010       0.960734 0.73923822E+01  0.70812235E+02                                 1.587554                            1.572036      -0.641901       2.568377                    0.999871       3.337030       9.084281       0.510047       1.253638      -0.716024      -0.017188      -0.018530       0.013903       0.028846       0.006281      -0.004834      -0.004226      -0.000021      -0.001011      -0.006185      -0.004123       0.010309              1.594177       1.343588       0.121833      -0.075761       1.599019      -0.204896       1.839924           0.000013
          120              H       4.869696      -0.641817       6.238681       0.108753       1.039284 0.81836302E+01  0.81768599E+02                                 1.769014                            1.726848      -1.182343       2.307517                    0.993502       3.861300      11.339400       0.448613       1.366450      -0.689121       0.023351      -0.001549      -0.013310       0.026922       0.002030      -0.002479       0.002450      -0.008500      -0.003953      -0.006033       0.000130       0.005904              1.791483       2.128714      -0.125594      -0.071511       1.548741       0.206615       1.696993           0.000054
          121              H      -3.466341       9.972636       4.849551       0.095888       1.045274 0.79623969E+01  0.78733998E+02                                 1.750006                            1.683226      -1.083191       2.349080                    0.995301       3.817754      11.024318       0.464211       1.334357      -0.695701      -0.026870       0.000024      -0.007196       0.027817       0.000214       0.002378       0.000316       0.006855       0.005813      -0.004414      -0.000192       0.004606              1.777263       2.188431       0.332022       0.153792       1.572176       0.201523       1.571182           0.000026
          122              H      -2.194860       9.833493       5.798377       0.101950       1.105056 0.86765752E+01  0.85910552E+02                                 1.698367                            1.666308      -0.742375       2.511440                    0.999493       3.412334       9.232412       0.515483       1.200034      -0.728935       0.016512      -0.007124       0.023001       0.029196      -0.006971       0.001647      -0.004178       0.003063       0.008321      -0.008985       0.000452       0.008533              1.718784       1.430914      -0.053515       0.258537       1.637287      -0.064671       2.088150           0.000073
          123              H       0.539491       3.057554       6.418524       0.173533       1.003156 0.72099243E+01  0.68764953E+02                                 1.632843                            1.547473      -1.251650       2.295140                    0.997886       3.340412       9.130295       0.515612       1.245508      -0.715827      -0.004312      -0.004341      -0.008676       0.010616       0.001788      -0.002928      -0.004109      -0.004113      -0.001028      -0.004461      -0.002017       0.006478              1.669912       1.498069       0.157227       0.352799       1.511790       0.238405       1.999878           0.000638
          124              H       0.613834       4.325078       7.340476       0.195813       0.868776 0.60379563E+01  0.54509960E+02                                 1.444845                            1.387865      -0.826874       2.521844                    0.999921       2.851460       7.325420       0.567132       1.196288      -0.730762      -0.003455       0.012005       0.000853       0.012522      -0.003506      -0.004002      -0.002345      -0.003629       0.000211      -0.007018       0.003100       0.003918              1.473128       1.251651      -0.205303      -0.005830       1.941515       0.114652       1.226219           0.000109
          125              H       1.903325       3.476914       7.067611       0.193182       0.956839 0.71101998E+01  0.67853242E+02                                 1.621404                            1.570426      -1.157965       2.363036                    0.997861       3.220360       8.922351       0.493439       1.300721      -0.705235       0.012651       0.002544      -0.003201       0.013295       0.002171      -0.003803      -0.003549       0.004047       0.003749      -0.004749      -0.002110       0.006860              1.632184       2.127615       0.026091      -0.054483       1.434908       0.010522       1.334028          -0.000043
          126              H      -0.420045       1.371826       7.431431       0.279197       0.674366 0.45568956E+01  0.39904476E+02                                 1.398279                            1.348631      -1.405765       2.288485                    0.997233       3.078985       8.874368       0.467310       1.496748      -0.663935      -0.011667      -0.010783      -0.023190       0.028109       0.012924       0.001650      -0.006054      -0.015201       0.014894      -0.018344       0.003670       0.014673              1.420139       1.279627       0.122631       0.197527       1.269333       0.062045       1.711457           0.000298
          127              H      -0.436935       1.076513      10.143541       0.087447       1.115705 0.86787424E+01  0.86181706E+02                                 1.716105                            1.668872      -0.882566       2.436802                    0.998069       3.573794       9.773515       0.512540       1.203429      -0.726355       0.007589       0.008882       0.030208       0.032388      -0.005142      -0.002015      -0.001924      -0.007597       0.034840      -0.012495       0.000530       0.011965              1.724905       1.461152       0.134226       0.162135       1.728756       0.318161       1.984807          -0.000066
          128              H       9.761924       0.439880       9.182313       0.086727       1.235591 0.94298234E+01  0.96264593E+02                                 1.879029                            1.770181      -1.168094       2.302685                    0.995599       3.830671      10.863635       0.481482       1.246130      -0.715106      -0.029233      -0.013350      -0.004180       0.032408      -0.000257      -0.004117      -0.004417       0.003978      -0.008376      -0.007376       0.001337       0.006039              1.946227       2.696534       0.276722       0.148471       1.663396      -0.039147       1.478753           0.000414
          129              H       0.122763      -1.059670       8.417465       0.101521       1.059063 0.85078603E+01  0.85547128E+02                                 1.764767                            1.740535      -1.117224       2.329147                    0.994722       3.861713      11.251069       0.456189       1.335292      -0.695463      -0.008417      -0.011625      -0.020469       0.024999      -0.001329      -0.000352      -0.002226      -0.003835       0.010734      -0.004265      -0.000413       0.004678              1.764882       1.461500       0.066846       0.048525       1.714696       0.220857       2.118451           0.000008
          130              H       1.145360      -0.448799       9.440708       0.100663       0.932705 0.70516129E+01  0.66735444E+02                                 1.544928                            1.524535      -0.563146       2.589836                    0.999969       3.396504       9.181299       0.523625       1.235997      -0.718783       0.023381       0.007155       0.010590       0.026646       0.004182       0.002735      -0.001425       0.003673      -0.017422      -0.007255      -0.000396       0.007651              1.555374       1.963443       0.178846       0.088425       1.397556      -0.030841       1.305124          -0.000032
          131              H      -4.366169       9.366460      10.389533       0.091604       1.098412 0.85512655E+01  0.85115873E+02                                 1.741051                            1.691903      -0.790091       2.481117                    0.998268       3.617925      10.103634       0.490201       1.255313      -0.714394       0.021231       0.008109       0.009350       0.024576       0.001838       0.000358      -0.002766       0.000132      -0.016754      -0.006505       0.001575       0.004930              1.767407       2.344899       0.168198       0.099948       1.578255      -0.081740       1.379067           0.000049
          132              H       5.749353       8.892881       9.430372       0.091093       1.105018 0.88869465E+01  0.89328423E+02                                 1.747427                            1.725601      -0.823782       2.464353                    0.997907       3.660880      10.279726       0.484964       1.256491      -0.714101      -0.014374      -0.006340      -0.019362       0.024934       0.001276       0.004972       0.001022      -0.011290      -0.004469      -0.008465       0.001552       0.006913              1.740896       1.479822       0.138005       0.178322       1.725808       0.220477       2.017059           0.000153
          133              C       6.734748       3.661100      18.267470      -0.634455      28.044391 0.45291795E+03  0.10757659E+05                                 7.788077                            6.861366       0.087157       1.984269                    0.997747      32.944260      95.196716       0.661569       0.389792      -1.081924       0.004315      -0.004987       0.001298       0.006721       0.007069       0.016018       0.013900       0.037474      -0.022408      -0.026076      -0.006524       0.032601              8.187820       8.834809       0.842498       1.021490       8.320492      -0.107152       7.408158           0.001285
          134              C      -3.215225       4.071973      18.709842       0.641857      20.534985 0.23136282E+03  0.46894844E+04                                 6.952031                            5.413771       0.248425       2.164057                    0.999264      20.849498      57.382818       0.636117       0.475048      -1.020131       0.005088      -0.024142       0.018054       0.030573       0.000581      -0.015970       0.039238       0.034111       0.041056      -0.050003       0.006265       0.043738              7.852853       8.105226       1.767577       1.333898      10.063971      -2.038190       5.389363           0.005812
          135              C      -1.458337       5.759200      18.594081      -0.029555      23.703520 0.34557757E+03  0.77375645E+04                                 7.344486                            6.251766      -0.232929       1.936662                    0.999094      27.460896      79.235118       0.644995       0.424122      -1.050275      -0.105982       0.001386       0.040399       0.113429       0.032152       0.027993       0.017005       0.074834      -0.070886      -0.042094      -0.029908       0.072002              8.060407       8.175921       2.645270       0.896531       8.804931       1.029580       7.200370           0.000101
          136              C      -1.414405       6.600000      19.871584      -0.214040      28.082770 0.45343343E+03  0.10838566E+05                                 8.239980                            7.165280      -0.191927       1.925624                    0.998125      30.137409      89.112837       0.603481       0.424604      -1.052622       0.070388      -0.000257      -0.043436       0.082712       0.024122       0.021971       0.029315       0.003033       0.014826      -0.030471      -0.020094       0.050565              9.188645       9.993555       3.073114       1.979866       9.396691       1.967684       8.175688           0.000562
          137              C      -0.025794       7.222745      20.092770      -0.172408      26.722689 0.40818831E+03  0.95182284E+04                                 7.966423                            6.778504      -0.139585       1.947299                    0.998571      29.419223      86.339414       0.622260       0.422122      -1.052588      -0.073377       0.018252       0.054560       0.093242       0.026522       0.025920       0.018165      -0.005679      -0.024081      -0.030294      -0.017615       0.047909              8.972365       9.570525       3.320703       2.136313       9.076539       2.008483       8.270032           0.000502
          138              C       5.165919      -0.063294      19.898457      -0.620096      27.920648 0.44891149E+03  0.10611340E+05                                 7.706705                            6.786545       0.185428       2.017824                    0.997547      32.519772      92.955184       0.673486       0.384741      -1.088271       0.012983       0.002249      -0.006083       0.014512      -0.003421      -0.015639      -0.002717       0.019763      -0.023033      -0.017351      -0.004730       0.022082              8.133936       9.406013       0.008503      -1.185128       7.458018       0.790277       7.537777           0.000978
          139              C       6.363067      -0.170365      19.048855       0.630140      21.578901 0.23738909E+03  0.48365827E+04                                 7.168452                            5.469711       0.196506       2.142703                    0.999152      21.020559      57.765958       0.636105       0.472606      -1.022729       0.016474       0.021281       0.017581       0.032146      -0.031175      -0.005554      -0.034876       0.008121       0.027520      -0.051821       0.009042       0.042779              8.272042       8.407177       1.305541      -1.442007       8.389600       3.490166       8.019350           0.008904
          140              C       7.542185      -1.283382      17.219421      -0.030626      23.910799 0.35214466E+03  0.78891916E+04                                 7.306954                            6.229555       0.014179       2.013658                    0.999480      27.097572      77.162935       0.661562       0.413261      -1.061478      -0.075293      -0.028043       0.032586       0.086702      -0.033384      -0.033629       0.031572       0.041803       0.046195      -0.050203      -0.019245       0.069448              8.181744       6.751269      -0.265161      -1.212367       8.519171       3.113444       9.274793           0.000035
          141              C       7.314678      -2.719135      16.810124      -0.210181      27.607490 0.42536098E+03  0.10013541E+05                                 8.139639                            6.900715      -0.164031       1.936276                    0.999351      29.690550      87.327982       0.619747       0.419819      -1.054854       0.041605       0.032110      -0.037333       0.064465      -0.035653      -0.000939       0.034037      -0.020318       0.008866      -0.047919      -0.004644       0.052563              9.371645       7.045690      -0.666846      -1.964240       9.898759       3.810024      11.170485           0.000410
          142              C       8.217889      -2.642890      15.613240      -0.185719      26.228196 0.40793225E+03  0.95091191E+04                                 7.840437                            6.748750      -0.170285       1.933418                    0.999384      29.456819      86.386623       0.627573       0.418687      -1.054923      -0.036828      -0.061103       0.028889       0.076971      -0.021997      -0.017486       0.027668       0.001229       0.092775      -0.038705      -0.014548       0.053253              8.828767       6.929382       0.458778      -0.609793       8.999809       3.305058      10.557109           0.000381
          143              C      -0.952718       1.179061      17.531562      -0.625617      28.341444 0.46773553E+03  0.11184936E+05                                 7.834123                            6.972078       0.087684       1.980675                    0.997608      33.153625      95.721715       0.657230       0.389722      -1.083369       0.000530       0.004583       0.013188       0.013972      -0.004429       0.010075      -0.024147      -0.007501       0.067926      -0.021200      -0.017071       0.038271              8.215065       7.066719      -0.634737      -0.243195       8.864198      -1.046512       8.714280           0.001262
          144              C      -0.645271       0.323875      18.730513       0.618626      21.540580 0.24172154E+03  0.49463366E+04                                 7.139763                            5.509539       0.138655       2.120260                    0.999199      21.216477      58.399223       0.635611       0.470919      -1.023817      -0.015431       0.015323       0.022192       0.031071       0.029826       0.022281      -0.021069       0.006428      -0.043285      -0.049485       0.012100       0.037385              8.129937       6.559273      -3.650366      -0.929421       9.545939      -0.154929       8.284600           0.008717
          145              C       0.556368      -1.623603      19.623525      -0.024485      23.862327 0.34510913E+03  0.77359274E+04                                 7.434739                            6.286691      -0.264040       1.929656                    0.998970      27.442217      79.611528       0.636255       0.429456      -1.045446      -0.073612       0.004738      -0.084230       0.111963      -0.013276       0.017811      -0.049274      -0.055403       0.077887      -0.045176      -0.029022       0.074198              8.214182       7.165137      -0.851490       0.174744      10.894607      -1.877796       6.582803           0.000430
          146              C      -0.206082      -2.897493      19.623525      -0.208020      26.794512 0.42402121E+03  0.99529041E+04                                 7.927789                            6.882753      -0.047466       1.979793                    0.998311      29.315753      85.502723       0.622839       0.418956      -1.057647       0.059183       0.003434       0.055022       0.080881       0.008301      -0.003583      -0.024894      -0.050335      -0.043562      -0.025263      -0.019217       0.044480              8.830669       6.649673      -0.330657       0.309618      12.245986      -2.833077       7.596348           0.000346
          147              C       0.301828       0.663878       0.033075      -0.163114      26.007233 0.39294873E+03  0.90703248E+04                                 7.795992                            6.630918      -0.024063       1.990566                    0.998889      28.893701      84.191934       0.632377       0.419607      -1.054835      -0.060816      -0.024899      -0.067077       0.093904      -0.007045      -0.008458      -0.031517      -0.054832      -0.033317      -0.035841      -0.013626       0.049467              8.767551       6.534228      -0.392976       0.104081      12.507655      -2.979758       7.260769           0.000209
          148              C       1.103718       1.760711      12.739891      -0.632149      27.993232 0.45181501E+03  0.10724780E+05                                 7.777532                            6.852086       0.087676       1.984879                    0.997689      32.908062      95.058349       0.662159       0.389687      -1.082011       0.004041       0.005502      -0.000953       0.006892      -0.006359      -0.015184       0.014227       0.037638      -0.021437      -0.026400      -0.005324       0.031724              8.176413       8.819437      -0.839742      -1.017931       8.310510      -0.105803       7.399293           0.001282
          149              C       2.415737       1.349838      12.297519       0.641498      20.536596 0.23140758E+03  0.46907528E+04                                 6.953922                            5.415555       0.241869       2.162118                    0.999227      20.848858      57.388627       0.635772       0.475269      -1.019983       0.005000       0.021636      -0.016475       0.027651      -0.000588       0.016676       0.038922       0.033701       0.036460      -0.049642       0.006387       0.043255              7.854839       8.105133      -1.767382      -1.333699      10.068118      -2.040287       5.391267           0.005817
          150              C       4.172593      -0.337389      12.413280      -0.027031      23.616121 0.34395947E+03  0.76910971E+04                                 7.319616                            6.231362      -0.223966       1.940171                    0.999048      27.397291      78.958554       0.647046       0.423341      -1.050925      -0.104306      -0.003945      -0.038036       0.111095      -0.032252      -0.026899       0.015070       0.074121      -0.069899      -0.040294      -0.030388       0.070682              8.031478       8.146420      -2.628406      -0.889718       8.772161       1.018776       7.175852           0.000101
          151              C       4.216505      -1.178189      11.135777      -0.215521      28.157613 0.45512954E+03  0.10890312E+05                                 8.261399                            7.185514      -0.201561       1.922241                    0.998026      30.189046      89.339437       0.601712       0.425414      -1.052019       0.071792       0.002122       0.041183       0.082793      -0.024266      -0.022779       0.029138       0.002538       0.022009      -0.030512      -0.020805       0.051318              9.212169      10.021943      -3.085826      -1.986746       9.418451       1.977087       8.196113           0.000563
          152              C       5.605103      -1.800934      10.914591      -0.170517      26.641858 0.40670969E+03  0.94741968E+04                                 7.943710                            6.760569      -0.131509       1.950203                    0.998533      29.370627      86.125082       0.623929       0.421418      -1.053133      -0.073103      -0.020523      -0.051631       0.091820      -0.027580      -0.025782       0.017721      -0.003912      -0.019593      -0.030015      -0.018152       0.048167              8.944001       9.535649      -3.300337      -2.123047       9.048323       1.995481       8.248030           0.000501
          153              C      -0.465047       5.485105      11.108904      -0.621956      27.943835 0.44943085E+03  0.10625809E+05                                 7.709258                            6.789379       0.182231       2.016930                    0.997634      32.531422      92.972959       0.673563       0.384617      -1.088448       0.010556      -0.004060       0.007629       0.013642       0.002765       0.017073      -0.001669       0.017160      -0.026840      -0.018789      -0.003675       0.022464              8.136623       9.409850      -0.005462       1.187988       7.462628       0.790903       7.537392           0.000976
          154              C       0.732107       5.592176      11.958506       0.627416      21.582800 0.23743636E+03  0.48374737E+04                                 7.167334                            5.468803       0.195526       2.142863                    0.999138      21.023198      57.760569       0.636453       0.472355      -1.022931       0.014446      -0.019023      -0.017135       0.029397       0.031603       0.006066      -0.035789       0.010055       0.028259      -0.053324       0.010060       0.043264              8.270752       8.405585      -1.304403       1.441251       8.389287       3.490281       8.017383           0.008911
          155              C       1.911252       6.705193      13.787940      -0.030865      23.933209 0.35252870E+03  0.79005738E+04                                 7.314202                            6.235150       0.009560       2.011919                    0.999444      27.115424      77.247346       0.660863       0.413552      -1.061207      -0.075195       0.030431      -0.036448       0.088931       0.033967       0.034131       0.032403       0.044509       0.044427      -0.051598      -0.019274       0.070872              8.190733       6.757179       0.266243       1.214889       8.530838       3.120407       9.284181           0.000034
          156              C       1.683774       8.140946      14.197237      -0.210724      27.606316 0.42533039E+03  0.10012291E+05                                 8.134999                            6.896502      -0.159914       1.937305                    0.999331      29.691757      87.319242       0.620492       0.419336      -1.055194       0.040201      -0.033178       0.038885       0.065030       0.035690       0.001393       0.035436      -0.018954       0.010350      -0.048635      -0.004943       0.053578              9.365998       7.041176       0.666339       1.961280       9.892471       3.804144      11.164346           0.000411
          157              C       2.586988       8.064701      15.394121      -0.188663      26.287187 0.40911189E+03  0.95437420E+04                                 7.852911                            6.759073      -0.173058       1.932246                    0.999419      29.499983      86.552569       0.626998       0.418758      -1.054852      -0.037030       0.061717      -0.030151       0.078034       0.022754       0.016669       0.028741       0.003468       0.092573      -0.040158      -0.013525       0.053684              8.843962       6.936635      -0.456335       0.614040       9.015595       3.313240      10.579657           0.000382
          158              C       4.678302       4.242750      13.475799      -0.625222      28.345960 0.46788883E+03  0.11189838E+05                                 7.835647                            6.974159       0.085277       1.979906                    0.997594      33.160414      95.755511       0.656981       0.389827      -1.083265      -0.000217      -0.003947      -0.011273       0.011946       0.005116      -0.010439      -0.023109      -0.006876       0.069803      -0.020463      -0.017571       0.038034              8.216148       7.068138       0.632418       0.242295       8.868081      -1.046616       8.712224           0.001260
          159              C       4.985760       5.097936      12.276848       0.622730      21.482777 0.24093946E+03  0.49267390E+04                                 7.131924                            5.503871       0.144894       2.122537                    0.999219      21.176176      58.282462       0.635323       0.471476      -1.023431      -0.016082      -0.016006      -0.024172       0.033153      -0.030377      -0.021591      -0.020160       0.004535      -0.038275      -0.048445       0.011479       0.036966              8.121109       6.553171       3.647194       0.929794       9.536604      -0.152597       8.273553           0.008714
          160              C       6.187432       7.045414      11.383836      -0.025203      23.863891 0.34517303E+03  0.77372013E+04                                 7.434491                            6.287092      -0.265177       1.929709                    0.999009      27.437815      79.580584       0.636304       0.429432      -1.045531      -0.073384      -0.005988       0.083853       0.111590       0.014060      -0.016637      -0.050035      -0.055356       0.079921      -0.045102      -0.029896       0.074998              8.213799       7.165487       0.850429      -0.174905      10.893801      -1.878792       6.582108           0.000429
          161              C       5.425006       8.319304      11.383836      -0.204194      26.748211 0.42311381E+03  0.99281808E+04                                 7.925194                            6.880729      -0.055181       1.977695                    0.998370      29.295454      85.482029       0.622086       0.419607      -1.057035       0.057258      -0.004409      -0.055441       0.079823      -0.008506       0.003049      -0.025470      -0.048093      -0.046998      -0.026771      -0.017520       0.044291              8.827145       6.648860       0.330743      -0.308934      12.237196      -2.830434       7.595381           0.000347
          162              C      -5.329071       9.278067      10.302712      -0.165338      26.028446 0.39340020E+03  0.90831028E+04                                 7.798170                            6.632868      -0.025723       1.989869                    0.998906      28.913789      84.253822       0.632568       0.419372      -1.055012      -0.060227       0.026560       0.064854       0.092406       0.006793       0.008214      -0.031223      -0.053943      -0.032374      -0.035190      -0.013622       0.048812              8.769727       6.536142       0.392778      -0.104334      12.509476      -2.981155       7.263563           0.000210
          163              C      -1.103634       4.020778       2.404104      -0.634455      28.044397 0.45291804E+03  0.10757663E+05                                 7.788080                            6.861367       0.087154       1.984268                    0.997747      32.944269      95.196777       0.661568       0.389792      -1.081924      -0.004315       0.004987      -0.001298       0.006721       0.007070       0.016017       0.013901       0.037474      -0.022408      -0.026077      -0.006524       0.032601              8.187824       8.834812       0.842496       1.021492       8.320497      -0.107156       7.408162           0.001285
          164              C       8.846339       3.609905       1.961732       0.641858      20.534977 0.23136271E+03  0.46894818E+04                                 6.952030                            5.413770       0.248425       2.164057                    0.999264      20.849493      57.382806       0.636117       0.475048      -1.020130      -0.005088       0.024142      -0.018054       0.030572       0.000581      -0.015970       0.039238       0.034111       0.041056      -0.050003       0.006265       0.043738              7.852852       8.105227       1.767575       1.333899      10.063968      -2.038190       5.389362           0.005811
          165              C       7.089451       1.922678       2.077493      -0.029555      23.703528 0.34557772E+03  0.77375682E+04                                 7.344487                            6.251767      -0.232929       1.936662                    0.999094      27.460899      79.235118       0.644995       0.424122      -1.050275       0.105982      -0.001386      -0.040399       0.113429       0.032152       0.027993       0.017005       0.074835      -0.070886      -0.042094      -0.029908       0.072002              8.060408       8.175923       2.645271       0.896532       8.804932       1.029582       7.200369           0.000101
          166              C       7.045519       1.081878       0.799990      -0.214040      28.082772 0.45343344E+03  0.10838567E+05                                 8.239981                            7.165280      -0.191929       1.925623                    0.998125      30.137415      89.112868       0.603481       0.424604      -1.052622      -0.070388       0.000257       0.043436       0.082712       0.024122       0.021971       0.029315       0.003033       0.014827      -0.030472      -0.020094       0.050566              9.188647       9.993558       3.073116       1.979867       9.396693       1.967684       8.175688           0.000562
          167              C       5.656908       0.459133       0.578804      -0.172408      26.722701 0.40818852E+03  0.95182348E+04                                 7.966425                            6.778506      -0.139587       1.947298                    0.998571      29.419233      86.339453       0.622260       0.422122      -1.052588       0.073377      -0.018252      -0.054560       0.093242       0.026522       0.025920       0.018165      -0.005679      -0.024081      -0.030294      -0.017615       0.047909              8.972368       9.570529       3.320705       2.136314       9.076542       2.008484       8.270035           0.000502
          168              C       0.465195       7.745172       0.773117      -0.620096      27.920662 0.44891175E+03  0.10611348E+05                                 7.706710                            6.786549       0.185423       2.017823                    0.997547      32.519786      92.955257       0.673485       0.384741      -1.088271      -0.012983      -0.002249       0.006083       0.014512      -0.003421      -0.015640      -0.002717       0.019763      -0.023034      -0.017352      -0.004730       0.022082              8.133941       9.406020       0.008504      -1.185129       7.458023       0.790278       7.537781           0.000978
          169              C      -0.731953       7.852243       1.622719       0.630141      21.578902 0.23738908E+03  0.48365828E+04                                 7.168453                            5.469712       0.196506       2.142703                    0.999152      21.020560      57.765969       0.636105       0.472606      -1.022729      -0.016474      -0.021281      -0.017581       0.032146      -0.031175      -0.005554      -0.034876       0.008121       0.027520      -0.051821       0.009042       0.042779              8.272044       8.407179       1.305541      -1.442008       8.389602       3.490167       8.019351           0.008905
          170              C      -1.911071       8.965260       3.452153      -0.030626      23.910800 0.35214466E+03  0.78891916E+04                                 7.306954                            6.229554       0.014180       2.013658                    0.999480      27.097572      77.162934       0.661562       0.413261      -1.061478       0.075293       0.028043      -0.032586       0.086702      -0.033384      -0.033629       0.031572       0.041802       0.046195      -0.050203      -0.019245       0.069448              8.181744       6.751269      -0.265162      -1.212368       8.519171       3.113445       9.274793           0.000035
          171              C      -1.683564      10.401013       3.861450      -0.210181      27.607490 0.42536094E+03  0.10013540E+05                                 8.139640                            6.900715      -0.164033       1.936276                    0.999351      29.690554      87.328003       0.619747       0.419819      -1.054854      -0.041605      -0.032110       0.037333       0.064465      -0.035653      -0.000939       0.034037      -0.020319       0.008867      -0.047919      -0.004644       0.052563              9.371646       7.045691      -0.666847      -1.964241       9.898760       3.810026      11.170486           0.000410
          172              C      -2.586775      10.324768       5.058334      -0.185719      26.228207 0.40793246E+03  0.95091262E+04                                 7.840440                            6.748752      -0.170288       1.933417                    0.999384      29.456836      86.386710       0.627572       0.418687      -1.054922       0.036828       0.061103      -0.028889       0.076970      -0.021997      -0.017486       0.027668       0.001229       0.092775      -0.038705      -0.014548       0.053253              8.828772       6.929386       0.458779      -0.609793       8.999815       3.305060      10.557114           0.000381
          173              C       6.583832       6.502817       3.140012      -0.625617      28.341450 0.46773562E+03  0.11184940E+05                                 7.834125                            6.972079       0.087682       1.980675                    0.997608      33.153631      95.721750       0.657230       0.389722      -1.083369      -0.000530      -0.004583      -0.013188       0.013972      -0.004429       0.010075      -0.024148      -0.007501       0.067925      -0.021200      -0.017071       0.038271              8.215068       7.066720      -0.634738      -0.243196       8.864199      -1.046511       8.714284           0.001262
          174              C       6.276385       7.358003       1.941061       0.618627      21.540573 0.24172144E+03  0.49463341E+04                                 7.139761                            5.509538       0.138655       2.120260                    0.999199      21.216472      58.399208       0.635611       0.470919      -1.023817       0.015431      -0.015323      -0.022192       0.031071       0.029826       0.022281      -0.021069       0.006428      -0.043286      -0.049485       0.012100       0.037385              8.129936       6.559272      -3.650365      -0.929421       9.545936      -0.154930       8.284600           0.008716
          175              C       5.074746       9.305481       1.048049      -0.024486      23.862330 0.34510915E+03  0.77359280E+04                                 7.434740                            6.286691      -0.264040       1.929655                    0.998970      27.442220      79.611544       0.636255       0.429456      -1.045446       0.073612      -0.004738       0.084229       0.111963      -0.013276       0.017811      -0.049274      -0.055403       0.077887      -0.045176      -0.029023       0.074199              8.214184       7.165139      -0.851491       0.174745      10.894608      -1.877797       6.582803           0.000430
          176              C       5.837196      10.579371       1.048049      -0.208021      26.794526 0.42402147E+03  0.99529115E+04                                 7.927791                            6.882755      -0.047465       1.979793                    0.998311      29.315760      85.502741       0.622839       0.418956      -1.057647      -0.059182      -0.003434      -0.055022       0.080881       0.008301      -0.003583      -0.024894      -0.050335      -0.043562      -0.025262      -0.019218       0.044480              8.830672       6.649674      -0.330657       0.309619      12.245991      -2.833079       7.596350           0.000346
          177              C       5.329286      11.538134      -0.033075      -0.163114      26.007226 0.39294861E+03  0.90703211E+04                                 7.795991                            6.630917      -0.024063       1.990566                    0.998889      28.893694      84.191909       0.632378       0.419607      -1.054835       0.060816       0.024899       0.067077       0.093903      -0.007045      -0.008458      -0.031517      -0.054832      -0.033318      -0.035841      -0.013627       0.049467              8.767550       6.534228      -0.392976       0.104081      12.507654      -2.979758       7.260767           0.000209
          178              C       4.527396       5.921167       7.931683      -0.632149      27.993247 0.45181528E+03  0.10724789E+05                                 7.777537                            6.852089       0.087672       1.984878                    0.997689      32.908078      95.058435       0.662158       0.389687      -1.082011      -0.004041      -0.005502       0.000953       0.006893      -0.006360      -0.015184       0.014227       0.037639      -0.021437      -0.026400      -0.005324       0.031724              8.176419       8.819443      -0.839740      -1.017933       8.310517      -0.105806       7.399297           0.001282
          179              C       3.215377       6.332040       8.374055       0.641499      20.536591 0.23140750E+03  0.46907507E+04                                 6.953921                            5.415554       0.241870       2.162119                    0.999227      20.848854      57.388617       0.635772       0.475269      -1.019983      -0.005000      -0.021636       0.016475       0.027651      -0.000588       0.016676       0.038922       0.033701       0.036461      -0.049642       0.006387       0.043255              7.854839       8.105134      -1.767381      -1.333700      10.068115      -2.040286       5.391267           0.005817
          180              C       1.458521       8.019267       8.258294      -0.027031      23.616129 0.34395961E+03  0.76911005E+04                                 7.319616                            6.231362      -0.223965       1.940171                    0.999048      27.397294      78.958554       0.647046       0.423340      -1.050925       0.104306       0.003945       0.038036       0.111095      -0.032252      -0.026899       0.015071       0.074121      -0.069899      -0.040294      -0.030388       0.070682              8.031479       8.146422      -2.628407      -0.889719       8.772162       1.018777       7.175852           0.000100
          181              C       1.414609       8.860067       9.535797      -0.215521      28.157619 0.45512964E+03  0.10890315E+05                                 8.261402                            7.185516      -0.201563       1.922240                    0.998026      30.189053      89.339474       0.601712       0.425414      -1.052019      -0.071792      -0.002122      -0.041183       0.082793      -0.024266      -0.022778       0.029138       0.002538       0.022009      -0.030513      -0.020805       0.051318              9.212172      10.021947      -3.085828      -1.986747       9.418455       1.977088       8.196114           0.000563
          182              C       0.026011       9.482812       9.756983      -0.170517      26.641867 0.40670983E+03  0.94742011E+04                                 7.943712                            6.760571      -0.131511       1.950203                    0.998533      29.370635      86.125116       0.623928       0.421418      -1.053133       0.073103       0.020523       0.051631       0.091821      -0.027579      -0.025782       0.017722      -0.003912      -0.019593      -0.030015      -0.018152       0.048167              8.944003       9.535652      -3.300339      -2.123047       9.048326       1.995481       8.248032           0.000501
          183              C       6.096161       2.196773       9.562670      -0.621956      27.943844 0.44943102E+03  0.10625814E+05                                 7.709260                            6.789381       0.182227       2.016929                    0.997634      32.531431      92.973008       0.673563       0.384617      -1.088448      -0.010556       0.004060      -0.007629       0.013642       0.002766       0.017073      -0.001669       0.017159      -0.026841      -0.018789      -0.003674       0.022464              8.136627       9.409854      -0.005463       1.187989       7.462631       0.790904       7.537394           0.000977
          184              C       4.899007       2.089702       8.713068       0.627416      21.582799 0.23743633E+03  0.48374732E+04                                 7.167336                            5.468804       0.195526       2.142863                    0.999138      21.023198      57.760577       0.636452       0.472355      -1.022931      -0.014446       0.019023       0.017135       0.029397       0.031603       0.006066      -0.035789       0.010055       0.028259      -0.053324       0.010060       0.043264              8.270753       8.405586      -1.304403       1.441251       8.389289       3.490282       8.017384           0.008910
          185              C       3.719862       0.976685       6.883634      -0.030865      23.933209 0.35252869E+03  0.79005737E+04                                 7.314202                            6.235149       0.009561       2.011919                    0.999444      27.115425      77.247351       0.660863       0.413552      -1.061207       0.075195      -0.030431       0.036448       0.088931       0.033967       0.034131       0.032403       0.044509       0.044427      -0.051598      -0.019274       0.070872              8.190733       6.757179       0.266243       1.214890       8.530838       3.120407       9.284182           0.000034
          186              C       3.947340      -0.459068       6.474337      -0.210724      27.606318 0.42533039E+03  0.10012291E+05                                 8.135000                            6.896502      -0.159916       1.937304                    0.999331      29.691762      87.319268       0.620492       0.419336      -1.055194      -0.040201       0.033178      -0.038885       0.065030       0.035690       0.001393       0.035436      -0.018954       0.010351      -0.048635      -0.004943       0.053578              9.365999       7.041178       0.666340       1.961282       9.892472       3.804146      11.164347           0.000410
          187              C       3.044126      -0.382823       5.277453      -0.188663      26.287202 0.40911216E+03  0.95437509E+04                                 7.852916                            6.759077      -0.173061       1.932245                    0.999419      29.500004      86.552671       0.626997       0.418758      -1.054851       0.037030      -0.061716       0.030151       0.078034       0.022754       0.016668       0.028741       0.003467       0.092574      -0.040158      -0.013525       0.053684              8.843968       6.936640      -0.456335       0.614041       9.015602       3.313243      10.579663           0.000382
          188              C       0.952812       3.439128       7.195775      -0.625222      28.345970 0.46788901E+03  0.11189844E+05                                 7.835650                            6.974161       0.085274       1.979905                    0.997594      33.160424      95.755565       0.656981       0.389827      -1.083265       0.000217       0.003947       0.011273       0.011946       0.005116      -0.010439      -0.023110      -0.006876       0.069802      -0.020463      -0.017571       0.038034              8.216151       7.068141       0.632420       0.242297       8.868083      -1.046616       8.712230           0.001260
          189              C       0.645354       2.583942       8.394726       0.622731      21.482774 0.24093941E+03  0.49267379E+04                                 7.131923                            5.503870       0.144894       2.122537                    0.999219      21.176174      58.282457       0.635323       0.471476      -1.023431       0.016082       0.016006       0.024172       0.033152      -0.030377      -0.021591      -0.020160       0.004536      -0.038275      -0.048445       0.011479       0.036966              8.121109       6.553170       3.647194       0.929794       9.536602      -0.152597       8.273553           0.008713
          190              C      -0.556318       0.636464       9.287738      -0.025204      23.863899 0.34517316E+03  0.77372047E+04                                 7.434492                            6.287094      -0.265178       1.929709                    0.999009      27.437822      79.580609       0.636304       0.429432      -1.045531       0.073384       0.005988      -0.083853       0.111590       0.014060      -0.016638      -0.050035      -0.055356       0.079920      -0.045102      -0.029896       0.074998              8.213801       7.165490       0.850429      -0.174906      10.893805      -1.878794       6.582109           0.000429
          191              C       0.206108      -0.637426       9.287738      -0.204195      26.748223 0.42311403E+03  0.99281871E+04                                 7.925196                            6.880730      -0.055180       1.977696                    0.998370      29.295462      85.482055       0.622086       0.419607      -1.057035      -0.057258       0.004409       0.055441       0.079823      -0.008507       0.003048      -0.025469      -0.048094      -0.046998      -0.026771      -0.017520       0.044291              8.827148       6.648861       0.330743      -0.308934      12.237201      -2.830436       7.595382           0.000346
          192              C      -0.301815      -1.596189      10.368862      -0.165338      26.028447 0.39340020E+03  0.90831026E+04                                 7.798170                            6.632868      -0.025724       1.989869                    0.998906      28.913786      84.253808       0.632568       0.419372      -1.055012       0.060227      -0.026560      -0.064853       0.092405       0.006792       0.008214      -0.031223      -0.053943      -0.032375      -0.035190      -0.013623       0.048813              8.769727       6.536142       0.392778      -0.104335      12.509477      -2.981156       7.263563           0.000210
          193              N      -2.763608       5.248354      18.296410      -0.373324      33.267836 0.43354114E+03  0.10111516E+05                                 8.851643                            6.828536      -0.234326       1.967941                    0.997220      27.869419      77.924790       0.651124       0.403326      -1.080577       0.124223       0.048428       0.046272       0.141130       0.037479       0.035164      -0.023364       0.031987      -0.174898      -0.081659       0.009353       0.072306             10.221134      11.044988       4.541169       1.228703      13.254194      -1.809544       6.364221           0.004677
          194              N       6.388959      -1.139165      18.100030      -0.414367      36.101748 0.46860164E+03  0.11112285E+05                                 9.292960                            7.043592      -0.094081       1.994291                    0.998736      28.630582      79.977465       0.650565       0.397023      -1.087917       0.109076      -0.014806      -0.079127       0.135566       0.020633      -0.069729       0.051529       0.048658       0.008982      -0.097113       0.010236       0.086877             11.033728       8.843191      -0.376964      -2.800033      11.444241       6.561442      12.813751           0.007649
          195              N       0.137428      -0.725491      18.563073      -0.371623      33.838123 0.43629869E+03  0.10201091E+05                                 8.969526                            6.858425      -0.294883       1.947149                    0.996860      28.023268      78.681648       0.647959       0.404293      -1.078965       0.028768      -0.085520       0.106865       0.139862      -0.052907      -0.004142      -0.035363      -0.074389       0.112337      -0.086786       0.014186       0.072600             10.434746       8.565414      -5.469869       0.007628      13.853869      -1.932217       8.884955           0.006448
          196              N       2.867333       0.173457      12.710951      -0.370269      33.181197 0.43218978E+03  0.10071978E+05                                 8.835786                            6.817103      -0.230426       1.969579                    0.997273      27.827407      77.772430       0.651792       0.403233      -1.080656       0.122680      -0.051421      -0.043688       0.140011      -0.036352      -0.037989      -0.023952       0.033858      -0.172364      -0.082929       0.010760       0.072169             10.201921      11.025166      -4.526086      -1.227486      13.226467      -1.809189       6.354131           0.004673
          197              N       0.758020       6.560976      12.907331      -0.414256      36.142463 0.46921642E+03  0.11131303E+05                                 9.302868                            7.050678      -0.098551       1.992481                    0.998749      28.645774      80.054485       0.649851       0.397301      -1.087649       0.107806       0.014855       0.078707       0.134304      -0.021850       0.069212       0.052202       0.049583       0.010896      -0.098015       0.011429       0.086585             11.045886       8.851717       0.379708       2.803859      11.458305       6.570291      12.827636           0.007657
          198              N       5.768479       6.147302      12.444288      -0.371018      33.733484 0.43472149E+03  0.10153451E+05                                 8.943448                            6.838979      -0.282250       1.951555                    0.996893      27.980084      78.479269       0.649981       0.403462      -1.079687       0.029059       0.085685      -0.106784       0.139961       0.052644       0.004381      -0.035707      -0.076905       0.112757      -0.087392       0.014103       0.073289             10.403683       8.539330       5.450555      -0.002202      13.806170      -1.920562       8.865548           0.006450
          199              N       8.394722       2.433524       2.375164      -0.373324      33.267852 0.43354139E+03  0.10111524E+05                                 8.851647                            6.828539      -0.234327       1.967940                    0.997220      27.869430      77.924837       0.651124       0.403326      -1.080577      -0.124223      -0.048428      -0.046272       0.141130       0.037479       0.035163      -0.023364       0.031987      -0.174898      -0.081659       0.009353       0.072306             10.221139      11.044994       4.541172       1.228704      13.254200      -1.809543       6.364223           0.004677
          200              N      -0.757845       8.821043       2.571544      -0.414367      36.101778 0.46860206E+03  0.11112298E+05                                 9.292967                            7.043596      -0.094085       1.994290                    0.998736      28.630600      79.977543       0.650565       0.397023      -1.087917      -0.109076       0.014806       0.079127       0.135566       0.020632      -0.069730       0.051529       0.048658       0.008982      -0.097113       0.010236       0.086877             11.033737       8.843197      -0.376965      -2.800036      11.444251       6.561449      12.813762           0.007648
          201              N       5.493686       8.407369       2.108501      -0.371624      33.838137 0.43629889E+03  0.10201097E+05                                 8.969530                            6.858427      -0.294884       1.947149                    0.996860      28.023277      78.681686       0.647958       0.404293      -1.078965      -0.028768       0.085520      -0.106865       0.139862      -0.052906      -0.004142      -0.035363      -0.074389       0.112337      -0.086786       0.014186       0.072600             10.434750       8.565418      -5.469872       0.007629      13.853876      -1.932219       8.884958           0.006448
          202              N       2.763781       7.508421       7.960623      -0.370270      33.181215 0.43219005E+03  0.10071986E+05                                 8.835790                            6.817105      -0.230428       1.969578                    0.997273      27.827419      77.772476       0.651792       0.403233      -1.080656      -0.122680       0.051420       0.043688       0.140011      -0.036352      -0.037989      -0.023952       0.033859      -0.172364      -0.082929       0.010760       0.072169             10.201926      11.025173      -4.526089      -1.227487      13.226472      -1.809188       6.354133           0.004673
          203              N       4.873094       1.120902       7.764243      -0.414256      36.142495 0.46921686E+03  0.11131318E+05                                 9.302875                            7.050682      -0.098556       1.992480                    0.998749      28.645792      80.054569       0.649850       0.397301      -1.087649      -0.107806      -0.014855      -0.078707       0.134304      -0.021850       0.069212       0.052202       0.049583       0.010897      -0.098015       0.011429       0.086586             11.045896       8.851723       0.379709       2.803862      11.458316       6.570298      12.827648           0.007657
          204              N      -0.137365       1.534576       8.227286      -0.371019      33.733500 0.43472172E+03  0.10153458E+05                                 8.943452                            6.838982      -0.282251       1.951555                    0.996893      27.980094      78.479313       0.649981       0.403462      -1.079687      -0.029059      -0.085685       0.106784       0.139961       0.052644       0.004381      -0.035707      -0.076905       0.112757      -0.087391       0.014103       0.073289             10.403688       8.539335       5.450558      -0.002203      13.806178      -1.920564       8.865552           0.006451
          205              O      -2.493336       3.354012      19.437481      -0.569533      37.441335 0.57744336E+03  0.14071741E+05                                 8.791124                            7.394711       0.346149       2.181756                    0.993082      27.138459      70.833996       0.707788       0.355111      -1.146954      -0.015679       0.020487      -0.015424       0.030058      -0.054029       0.004466      -0.007042      -0.037942       0.110457      -0.075674       0.029447       0.046227              9.764902       7.285707      -2.011342       1.842734      13.398681      -4.225104       8.610320           0.038771
          206              O       7.359761       0.546116      19.131542      -0.555416      38.206432 0.56098121E+03  0.13598005E+05                                 8.974644                            7.318486       0.159519       2.124523                    0.992238      27.002078      70.730197       0.705755       0.358035      -1.142423      -0.018977      -0.028259      -0.009994       0.035477       0.019074       0.037705      -0.030697      -0.003059      -0.075576      -0.065337       0.030555       0.034782             10.290016      10.804346       5.055414       1.991883      12.287780       3.315746       7.777921           0.038634
          207              O      -1.079979       0.622190      19.855047      -0.564014      37.323509 0.56161337E+03  0.13607249E+05                                 8.788184                            7.299051       0.235991       2.145192                    0.993287      27.110256      70.829024       0.710635       0.355735      -1.145099       0.013858      -0.009989      -0.032157       0.036413       0.031290      -0.030177       0.038104       0.031107       0.031686      -0.069470       0.027828       0.041641              9.826776       8.532544      -2.986973      -3.701704       9.161905       3.513421      11.785879           0.039156
          208              O       3.137636       2.067799      11.569880      -0.568396      37.440214 0.57745788E+03  0.14072417E+05                                 8.791325                            7.395138       0.345161       2.181283                    0.993071      27.137902      70.837183       0.707708       0.355143      -1.146909      -0.017326      -0.021471       0.015929       0.031858       0.055098      -0.004868      -0.007373      -0.038965       0.108684      -0.076556       0.029212       0.047344              9.764811       7.285574       2.011424      -1.842635      13.397493      -4.225215       8.611366           0.038749
          209              O       1.728787       4.875695      11.875819      -0.552200      38.145231 0.55985234E+03  0.13564377E+05                                 8.967821                            7.313285       0.158186       2.124536                    0.992212      26.970738      70.641449       0.705662       0.358247      -1.142206      -0.022416       0.029797       0.009536       0.038487      -0.020739      -0.037362      -0.030928      -0.001259      -0.078233      -0.066196       0.030545       0.035651             10.281902      10.795118      -5.050727      -1.990359      12.278259       3.313086       7.772328           0.038624
          210              O       4.551042       4.799621      11.152314      -0.567352      37.438459 0.56379138E+03  0.13673666E+05                                 8.806235                            7.313129       0.228850       2.142332                    0.993253      27.159675      71.000711       0.709938       0.355729      -1.145069       0.011993       0.009855       0.029173       0.033045      -0.030726       0.028718       0.037764       0.030813       0.028652      -0.067985       0.028141       0.039844              9.847788       8.550938       2.995000       3.710862       9.181547       3.521359      11.810880           0.039192
          211              O       8.124450       4.327866       1.234093      -0.569533      37.441334 0.57744331E+03  0.14071740E+05                                 8.791124                            7.394710       0.346149       2.181756                    0.993082      27.138458      70.833991       0.707788       0.355111      -1.146954       0.015679      -0.020487       0.015424       0.030058      -0.054029       0.004466      -0.007042      -0.037942       0.110457      -0.075674       0.029447       0.046226              9.764902       7.285707      -2.011342       1.842735      13.398681      -4.225104       8.610319           0.038771
          212              O      -1.728647       7.135762       1.540032      -0.555416      38.206434 0.56098121E+03  0.13598005E+05                                 8.974644                            7.318485       0.159519       2.124523                    0.992238      27.002078      70.730197       0.705755       0.358035      -1.142424       0.018977       0.028259       0.009994       0.035477       0.019074       0.037705      -0.030697      -0.003059      -0.075576      -0.065337       0.030555       0.034782             10.290016      10.804347       5.055415       1.991883      12.287782       3.315746       7.777921           0.038635
          213              O       6.711093       7.059688       0.816527      -0.564014      37.323508 0.56161333E+03  0.13607248E+05                                 8.788184                            7.299051       0.235991       2.145192                    0.993287      27.110255      70.829021       0.710635       0.355735      -1.145099      -0.013858       0.009989       0.032157       0.036413       0.031290      -0.030177       0.038104       0.031107       0.031686      -0.069470       0.027828       0.041641              9.826776       8.532545      -2.986973      -3.701705       9.161905       3.513421      11.785879           0.039157
          214              O       2.493478       5.614079       9.101694      -0.568396      37.440210 0.57745778E+03  0.14072413E+05                                 8.791323                            7.395136       0.345164       2.181284                    0.993071      27.137902      70.837173       0.707708       0.355143      -1.146910       0.017326       0.021471      -0.015929       0.031858       0.055098      -0.004868      -0.007373      -0.038965       0.108684      -0.076556       0.029212       0.047344              9.764809       7.285573       2.011424      -1.842635      13.397490      -4.225213       8.611364           0.038749
          215              O       3.902327       2.806183       8.795755      -0.552200      38.145239 0.55985245E+03  0.13564380E+05                                 8.967821                            7.313285       0.158187       2.124537                    0.992212      26.970741      70.641456       0.705662       0.358247      -1.142207       0.022416      -0.029797      -0.009536       0.038487      -0.020739      -0.037362      -0.030928      -0.001259      -0.078233      -0.066196       0.030545       0.035651             10.281903      10.795119      -5.050728      -1.990359      12.278261       3.313086       7.772328           0.038625
          216              O       1.080072       2.882257       9.519260      -0.567352      37.438457 0.56379132E+03  0.13673663E+05                                 8.806234                            7.313128       0.228852       2.142333                    0.993253      27.159676      71.000706       0.709938       0.355729      -1.145069      -0.011993      -0.009855      -0.029173       0.033045      -0.030726       0.028718       0.037764       0.030813       0.028652      -0.067985       0.028141       0.039844              9.847787       8.550937       2.995000       3.710861       9.181545       3.521359      11.810878           0.039193

******************************************************
Auxiliary information for the entire system
The total spin magnetic moment of the unit cell is   19.999991
The total net atomic charge of the unit cell is   0.000000
Accuracy of reproducing the electrostatic potential in the unit cell:
  The inner radius (bohr) =    5.0000
  The outer radius (bohr) =   12.0000
  Valid grid points have density less than (e/(bohr^3)) =    0.0001
  The number of valid grid points were=        54490
  The rms potential error without charges in kcal/mol is=      3.89886
  The rms potential error with partial charges in kcal/mol is=      1.00754
  The RRMSE value at monopole order=      0.25842
  The rms potential error with partial charges and cloud penetration in kcal/mol is=      1.01749
  The RRMSE value at monopole order with cloud penetration is=      0.26097
  The rms potential error with partial charges and atomic dipoles in kcal/mol is=      0.50049
  The RRMSE value at dipole order=      0.12837
  The rms potential error with partial charges, atomic dipoles and cloud penetration in kcal/mol is=      0.50838
  The RRMSE value at dipole order with cloud penetration=      0.13039

******************************************************
The electron densities and ab initio electrostatic potential were computed in VASP using the PBE functional and
projector augmented wave method. See the main text of the journal article for a description of computational details.
The atomic charges, dipoles, and quadrupoles were computed with the DDEC6 method as described in
(a) T. A. Manz and N. Gabaldon Limas, RSC Adv. 6 (2016) 47771-47801 DOI: 10.1039/c6ra04656h
(b) N. Gabaldon Limas and T. A. Manz, RSC Adv. 8 (2018) 2678-2707 DOI: 10.1039/c7ra11829e.
For each atom in the material, the electron cloud parameters were fit to the spherically averaged atom-in-material
electron density using radial positions for which this density was between 10^-4 and 10^-2 electrons per cubic bohr.
The polarizabilities, dispersion coefficients, and quantum Drude oscillator (QDO) parameters were fit using the MCLF method.
The magnetic structure of the system was optimized in VASP from the default ferromagnetic initial guess using spin polarization.
The atomic spin moments (ASMs) were computed on this optimized magnetic structure using the DDEC6 partition as inputs
to the method of T. A. Manz and D. S. Sholl, J. Chem. Theory Comput. 7 (2011) 4146-4164 DOI: 10.1021/ct200539n.
The RMSE and RRMSE were computed using a uniform grid with Ewald summation.
