# Supplementary material for: A collection of forcefield precursors for metal–organic frameworks
Source: RSC Adv. 2019 Nov 13;9(63):36492–507. doi: 10.1039/c9ra07327b (PMC9075174; doi:10.1039/c9ra07327b)
Supplement: RA-009-C9RA07327B-s4023 [file RA-009-C9RA07327B-s4023.xyz]

  196
jmolscript: load "" {1 1 1} spacegroup "x,y,z" unitcell [{      5.147400     0.000000     0.000000 }, {      0.000000    18.232000     0.000000 }, {     -0.037396     0.000000    26.782974 }]
La     4.367085    16.306883    13.986605     2.044780
La     0.724221     7.190883    26.187856     2.170178
La     0.742919     1.925117    12.796369     2.062222
La     4.385783    11.041117     0.595118     2.167466
H      3.552888    12.330302    13.530758     0.110470
H      2.453241     9.378541    11.066725     0.119622
H      0.598669    10.642018    10.303410     0.117504
H      0.393173    12.859030    11.122969     0.106767
H      0.148633    15.323996    17.786573     0.106966
H      1.436413    16.089740    21.544224     0.104752
H      3.149187    17.437085    20.638960     0.123119
H      3.306322    17.615758    18.327589     0.091306
H      2.932777    12.106048    23.745785     0.112246
H      0.865242    11.991186    20.301494     0.115327
H      4.486689    10.405002    21.228185     0.118563
H      4.828382     9.768706    23.507416     0.107254
H      1.538418     3.214302    26.643703     0.110640
H      2.675461     0.262541     2.324762     0.117641
H      4.530033     1.526018     3.088077     0.116555
H      4.735529     3.743030     2.268518     0.107552
H      4.942673     6.207996    22.387888     0.108189
H      3.654893     6.973740    18.630237     0.103426
H      1.942119     8.321085    19.535501     0.121548
H      1.784984     8.499758    21.846872     0.093979
H      2.158529     2.990048    16.428676     0.113175
H      4.226064     2.875186    19.872967     0.118447
H      0.604617     1.289002    18.946276     0.119293
H      0.262924     0.652706    16.667045     0.102190
H      1.557116     5.901698    13.252216     0.111153
H      2.656763     8.853459    15.716249     0.117039
H      4.511335     7.589982    16.479564     0.116391
H      4.716831     5.372970    15.660005     0.106242
H      4.961371     2.908004     8.996401     0.108845
H      3.673591     2.142260     5.238750     0.103891
H      1.960817     0.794915     6.144014     0.121887
H      1.803682     0.616242     8.455385     0.093189
H      2.177227     6.125952     3.037189     0.112797
H      4.244762     6.240814     6.481480     0.117639
H      0.623315     7.826998     5.554789     0.118885
H      0.281622     8.463294     3.275558     0.107124
H      3.571586    15.017698     0.139271     0.111088
H      2.434543    17.969459    24.458212     0.117437
H      0.579971    16.705982    23.694897     0.115722
H      0.374475    14.488970    24.514456     0.107324
H      0.167331    12.024004     4.395086     0.108133
H      1.455111    11.258260     8.152737     0.102916
H      3.167885     9.910915     7.247473     0.121752
H      3.325020     9.732242     4.936102     0.094018
H      2.951475    15.241952    10.354298     0.111316
H      0.883940    15.356814     6.910007     0.117389
H      4.505387    16.942998     7.836698     0.119441
H      4.847080    17.579294    10.115929     0.105959
C      1.639281    14.140739    13.021882     0.684803
C      1.928440    12.822566    12.373734    -0.052935
C      2.957228    12.005772    12.869219    -0.118776
C      3.086602    10.718593    12.376412     0.034264
C      2.290086    10.242738    11.422938    -0.107266
C      1.214956    10.992073    10.938167    -0.082252
C      1.095852    12.310246    11.449721    -0.085163
C      4.218270     9.881744    12.920107     0.239431
C      2.005257    16.561949    16.342971     0.665082
C      1.709742    16.410623    17.856209    -0.037055
C      0.756751    15.752448    18.373120    -0.121575
C      0.538642    15.615708    19.747087     0.021158
C      1.500009    16.215541    20.604142    -0.110271
C      2.530229    16.990401    20.073839    -0.080389
C      2.619639    17.085207    18.710586    -0.099965
C      4.691801    14.740572    20.314886     0.243468
C      2.960883    13.141626    21.311212     0.233845
C      1.704609    10.260970    25.218848     0.656450
C      1.402909    10.811576    23.788638    -0.041995
C      2.222124    11.737762    23.231552    -0.130105
C      2.033529    12.160744    21.900438     0.024776
C      0.989594    11.688535    21.193367    -0.112140
C      0.067454    10.747764    21.734383    -0.083230
C      0.297206    10.353953    23.081567    -0.092147
C      3.489421     5.024739     0.369605     0.683302
C      3.200262     3.706566     1.017753    -0.047167
C      2.171474     2.889772     0.522268    -0.118631
C      2.042100     1.602593     1.015075     0.032099
C      2.838616     1.126738     1.968549    -0.110626
C      3.913746     1.876073     2.453320    -0.084727
C      4.032850     3.194246     1.941766    -0.085135
C      0.910432     0.765744     0.471380     0.239756
C      3.086049     7.445949    23.831490     0.689558
C      3.381564     7.294623    22.318252    -0.028101
C      4.334555     6.636448    21.801341    -0.119877
C      4.552664     6.499708    20.427374     0.022162
C      3.591297     7.099541    19.570319    -0.114177
C      2.561077     7.874401    20.100622    -0.086930
C      2.471667     7.969207    21.463875    -0.089288
C      0.399505     5.624572    19.859575     0.246894
C      2.130423     4.025626    18.863249     0.227705
C      3.386697     1.144970    14.955613     0.649760
C      3.688397     1.695576    16.385823    -0.053881
C      2.869182     2.621762    16.942909    -0.129981
C      3.057777     3.044744    18.274023     0.035692
C      4.101712     2.572535    18.981094    -0.108272
C      5.023852     1.631764    18.440078    -0.079654
C      4.794100     1.237953    17.092894    -0.100347
C      3.470723     4.091261    13.761092     0.679492
C      3.181564     5.409434    14.409240    -0.050056
C      2.152776     6.226228    13.913755    -0.118213
C      2.023402     7.513407    14.406562     0.032356
C      2.819918     7.989262    15.360036    -0.109046
C      3.895048     7.239927    15.844807    -0.084019
C      4.014152     5.921754    15.333253    -0.085937
C      0.891734     8.350256    13.862867     0.240825
C      3.104747     1.670051    10.440003     0.683276
C      3.400262     1.821377     8.926765    -0.029161
C      4.353253     2.479552     8.409854    -0.120887
C      4.571362     2.616292     7.035887     0.022900
C      3.609995     2.016459     6.178832    -0.113808
C      2.579775     1.241599     6.709135    -0.086820
C      2.490365     1.146793     8.072388    -0.092323
C      0.418203     3.491428     6.468088     0.247060
C      2.149121     5.090374     5.471762     0.232872
C      3.405395     7.971030     1.564126     0.654319
C      3.707095     7.420424     2.994336    -0.040873
C      2.887880     6.494238     3.551422    -0.131014
C      3.076475     6.071256     4.882536     0.030634
C      4.120410     6.543465     5.589607    -0.114063
C      5.042550     7.484236     5.048591    -0.083619
C      4.812798     7.878047     3.701407    -0.092707
C      1.620583    13.207261    26.413369     0.683961
C      1.909742    14.525434    25.765221    -0.047670
C      2.938530    15.342228    26.260706    -0.118092
C      3.067904    16.629407    25.767899     0.032506
C      2.271388    17.105262    24.814425    -0.110576
C      1.196258    16.355927    24.329654    -0.085160
C      1.077154    15.037754    24.841208    -0.085087
C      4.199572    17.466256    26.311594     0.239712
C      2.023955    10.786051     2.951484     0.688752
C      1.728440    10.937377     4.464722    -0.027970
C      0.775449    11.595552     4.981633    -0.120578
C      0.557340    11.732292     6.355600     0.021527
C      1.518707    11.132459     7.212655    -0.115004
C      2.548927    10.357599     6.682352    -0.087340
C      2.638337    10.262793     5.319099    -0.089120
C      4.710499    12.607428     6.923399     0.247480
C      2.979581    14.206374     7.919725     0.230100
C      1.723307    17.087030    11.827361     0.656148
C      1.421607    16.536424    10.397151    -0.048684
C      2.240822    15.610238     9.840065    -0.132215
C      2.052227    15.187256     8.508951     0.032518
C      1.008292    15.659465     7.801880    -0.109741
C      0.086152    16.600236     8.342896    -0.080689
C      0.315904    16.994047     9.690080    -0.093261
N      4.373519     8.693018    12.328203    -0.169518
N      4.916877    10.299257    13.951251    -0.176888
N      3.915654    14.018585    19.519431    -0.210276
N      2.993611    13.161681    19.990812    -0.162289
N      3.695791    13.920132    22.149519    -0.154840
N      4.530399    14.729633    21.627252    -0.164031
N      0.755183    17.809018     1.063284    -0.166333
N      0.174429     1.183257    26.223210    -0.171640
N      1.175652     4.902585    20.655030    -0.204272
N      2.097695     4.045681    20.183649    -0.164216
N      1.395515     4.804132    18.024942    -0.156871
N      0.560907     5.613633    18.547209    -0.168839
N      0.736485     9.538982    14.454771    -0.170328
N      0.193127     7.932743    12.831723    -0.173251
N      1.194350     4.213415     7.263543    -0.203962
N      2.116393     5.070319     6.792162    -0.161160
N      1.414213     4.311868     4.633455    -0.153650
N      0.579605     3.502367     5.155722    -0.167400
N      4.354821     0.422982    25.719690    -0.167290
N      4.935575    17.048743     0.559764    -0.171960
N      3.934352    13.329415     6.127944    -0.202676
N      3.012309    14.186319     6.599325    -0.160515
N      3.714489    13.427868     8.758032    -0.156180
N      4.549097    12.618367     8.235765    -0.167519
O      2.621507    14.605655    13.686100    -0.698435
O      0.599820    14.705931    12.796905    -0.597587
O      3.127831    16.680457    16.026932    -0.476575
O      0.951034    16.481728    15.630544    -0.671194
O      2.841676    10.330251    25.583097    -0.606102
O      0.715508     9.724949    25.792004    -0.748397
O      2.469799     5.489655    26.488361    -0.710305
O      4.528882     5.589931     0.594582    -0.616877
O      1.963475     7.564457    24.147529    -0.581914
O      4.140272     7.365728    24.543917    -0.711496
O      2.249630     1.214251    14.591364    -0.555581
O      4.375798     0.608949    14.382457    -0.700135
O      2.488497     3.626345    13.096874    -0.695505
O      4.510184     3.526069    13.986069    -0.609969
O      1.982173     1.551543    10.756042    -0.576178
O      4.158970     1.750272    11.152430    -0.699067
O      2.268328     7.901749     1.199877    -0.607113
O      4.394496     8.507051     0.990970    -0.749463
O      2.640205    12.742345     0.294613    -0.706082
O      0.581122    12.642069    26.188392    -0.616034
O      3.146529    10.667543     2.635445    -0.584635
O      0.969732    10.866272     2.239057    -0.709024
O      2.860374    17.017749    12.191610    -0.578958
O      0.734206    17.623051    12.400517    -0.717072

The following XYZ coordinates are in angstroms. Other properties are in atomic units.
The sperically averaged electron density of each atom fit to a function of the form exp(a - br)
eigen_1, eigen_2 and eigen_3 are the three eigenvalues of traceless quadrupole moment tensor
  atom number  atomic symbol              X              Y              Z     net charge C6 coefficient C8 coefficient C10 coefficient fluctuating dipole atomic polarizability isotropic forcefield polarizability              a              b squared Pearson coefficient          <r^3>          <r^4>         wp_QDO          m_QDO          q_QDO       dipole_x       dipole_y       dipole_z         dipole            Qxy            Qxz            Qyz     Q(x^2-y^2)  Q(3z^2 - R^2)        eigen_1        eigen_2        eigen_3 static polarizability      alpha(xx)      alpha(xy)      alpha(xz)      alpha(yy)      alpha(yz)      alpha(zz) atomic spin moment
            1             La       4.367085      16.306883      13.986605       2.044780     220.854281 0.55572941E+04  0.22298614E+06                                25.457682                           21.425269       1.801238       2.157483                    0.999887      99.822260     268.279187       0.492801       0.309757      -1.269535       0.022909      -0.027694       0.007783       0.036775       0.031238       0.042891      -0.064508      -0.273346       0.349782      -0.206489       0.041005       0.165484             29.953276      34.832558      -1.692520      -3.099695      25.443132       4.873684      29.584137          -0.732151
            2             La       0.724221       7.190883      26.187856       2.170178     192.594397 0.46614918E+04  0.17795476E+06                                22.559255                           18.996182       2.572682       2.382399                    0.998840      97.382244     250.444054       0.552691       0.290295      -1.297882      -0.003347      -0.025052       0.007803       0.026452      -0.035789       0.031330      -0.038307      -0.259758       0.843021      -0.276442      -0.011802       0.288244             26.536133      30.692887       1.467701      -2.683658      22.514918      -4.343114      26.400595          -1.272980
            3             La       0.742919       1.925117      12.796369       2.062222     217.181277 0.54299538E+04  0.21666345E+06                                25.250457                           21.234425       1.819546       2.166486                    0.999876      98.496633     264.160887       0.492947       0.311398      -1.267590      -0.017476       0.030784      -0.016615       0.039104       0.030294       0.040419      -0.063969      -0.267089       0.322312      -0.198279       0.038737       0.159543             29.739780      34.585789      -1.707570      -3.178434      25.208001       4.871560      29.425550          -0.305281
            4             La       4.385783      11.041117       0.595118       2.167466     192.002493 0.46461558E+04  0.17749262E+06                                22.748823                           19.166228       2.489201       2.361630                    0.998941      95.910852     247.972952       0.540765       0.296491      -1.289088       0.018580       0.007963       0.002075       0.020321      -0.039236       0.041435       0.029901      -0.197372       0.267529      -0.159490       0.051889       0.107601             26.753452      30.924809       1.500206      -2.737728      22.721994      -4.376240      26.613552          -1.232538
            5              H       3.552888      12.330302      13.530758       0.110470       1.411270 0.11645645E+02  0.12566597E+03                                 2.058838                            1.980789      -1.606831       2.103114                    0.991368       4.075707      11.989208       0.449270       1.263410      -0.710721       0.020132       0.017506       0.027364       0.038217       0.010286       0.000661       0.013536       0.005222       0.024520      -0.019065       0.000945       0.018121              2.051456       2.156117       0.059847       0.413588       2.017596       0.187708       1.980656          -0.002448
            6              H       2.453241       9.378541      11.066725       0.119622       1.263147 0.10051301E+02  0.10361221E+03                                 1.870242                            1.810007      -1.165905       2.316547                    0.996883       3.586528      10.015086       0.486125       1.222277      -0.723057       0.000183      -0.033226      -0.020662       0.039127       0.010559       0.004589       0.016726      -0.015044       0.022880      -0.017660      -0.007860       0.025521              1.850519       1.648746      -0.173497       0.044490       2.210630       0.191983       1.692182          -0.001441
            7              H       0.598669      10.642018      10.303410       0.117504       1.201819 0.90153114E+01  0.91093837E+02                                 1.861845                            1.752374      -1.061585       2.374894                    0.996093       3.584225      10.145175       0.474563       1.277334      -0.710001      -0.027864      -0.020650      -0.025592       0.043102      -0.000445       0.009221       0.017824      -0.004117      -0.025787      -0.022992       0.003366       0.019626              1.900061       1.986411       0.195566       0.486629       1.559528       0.127771       2.154243          -0.001530
            8              H       0.393173      12.859030      11.122969       0.106767       1.024699 0.77223365E+01  0.76476152E+02                                 1.779613                            1.702608      -1.315813       2.251464                    0.992195       3.938426      11.727486       0.439356       1.407706      -0.680190      -0.028400       0.022549      -0.014506       0.039057      -0.004531       0.008683      -0.001172      -0.004234      -0.021532      -0.012664       0.001846       0.010818              1.812393       1.978600      -0.368421       0.291172       1.810427      -0.201591       1.648152          -0.001564
            9              H       0.148633      15.323996      17.786573       0.106966       1.393089 0.11428992E+02  0.12278954E+03                                 2.050364                            1.968535      -1.548215       2.130837                    0.991295       4.028962      11.838096       0.448377       1.271480      -0.709365      -0.016137      -0.014649      -0.025690       0.033690      -0.004168       0.007827       0.014666       0.002257       0.024201      -0.018593       0.000102       0.018492              2.051876       2.194651       0.309381       0.275952       1.798938       0.082944       2.162039          -0.003300
           10              H       1.436413      16.089740      21.544224       0.104752       1.112654 0.83108746E+01  0.83114026E+02                                 1.806793                            1.706814      -1.498796       2.151117                    0.993165       3.985984      11.597860       0.465931       1.314489      -0.697900       0.006570      -0.002338       0.036748       0.037404       0.000675       0.007894       0.005469      -0.008764       0.021578      -0.011550      -0.001341       0.012891              1.843936       1.535938       0.057484      -0.056132       1.454721      -0.171649       2.541149          -0.000739
           11              H       3.149187      17.437085      20.638960       0.123119       1.061115 0.79167679E+01  0.76778339E+02                                 1.664792                            1.606932      -0.757323       2.524560                    0.999576       3.259104       8.788962       0.516341       1.223146      -0.723894       0.026397       0.019382       0.026227       0.041956       0.015320       0.003493       0.004324       0.005648       0.029627      -0.020556       0.004819       0.015737              1.659973       1.761627       0.239842       0.325438       1.551596       0.146655       1.666694          -0.001580
           12              H       3.306322      17.615758      18.327589       0.091306       1.050374 0.77078845E+01  0.76310795E+02                                 1.800582                            1.690852      -1.402596       2.188256                    0.993394       4.118226      12.268181       0.444783       1.390937      -0.682110       0.027103       0.018209      -0.010955       0.034440       0.006288       0.000399      -0.000429       0.007645       0.010989      -0.009215       0.003678       0.005537              1.865293       1.982200       0.463191      -0.314424       1.916174      -0.349956       1.697504          -0.001467
           13              H       2.932777      12.106048      23.745785       0.112246       1.094390 0.86488291E+01  0.88349005E+02                                 1.869063                            1.808440      -1.609960       2.109321                    0.990252       4.186573      12.772606       0.422843       1.418020      -0.677131       0.025130       0.013007       0.023713       0.036918       0.004399       0.010901       0.005605       0.021552       0.023220      -0.016148      -0.003547       0.019696              1.896217       2.058928       0.297721       0.232168       1.773372       0.100965       1.856352          -0.000551
           14              H       0.865242      11.991186      20.301494       0.115327       1.345155 0.10979188E+02  0.11642873E+03                                 1.994854                            1.925890      -1.338209       2.239831                    0.993299       3.801917      10.990055       0.455924       1.266847      -0.712147      -0.011661       0.009138      -0.037565       0.040381       0.003061       0.017447       0.003183      -0.005544       0.039272      -0.018939      -0.004353       0.023293              1.984293       1.776606      -0.012020       0.164501       1.848191      -0.360776       2.328083          -0.001425
           15              H       4.486689      10.405002      21.228185       0.118563       1.081554 0.80295076E+01  0.79145180E+02                                 1.759883                            1.672426      -1.011066       2.400340                    0.997084       3.552164      10.065872       0.475701       1.306280      -0.703114      -0.030339      -0.014605      -0.025100       0.041997       0.008780       0.006682      -0.005119       0.007660       0.032792      -0.017307       0.003404       0.013903              1.799336       2.097252       0.326569       0.363106       1.716610       0.203979       1.584145          -0.000813
           16              H       4.828382       9.768706      23.507416       0.107254       0.952719 0.69426270E+01  0.67239588E+02                                 1.720782                            1.632919      -1.427274       2.198956                    0.991406       3.972979      11.865931       0.439105       1.440247      -0.673393      -0.028022      -0.023470       0.018993       0.041193       0.010525      -0.001273      -0.005573       0.012376      -0.004738      -0.013044      -0.000962       0.014006              1.786338       1.923309       0.413300      -0.251254       1.831517      -0.216556       1.604188          -0.000419
           17              H       1.538418       3.214302      26.643703       0.110640       1.427578 0.11840181E+02  0.12852325E+03                                 2.090007                            2.009387      -1.611409       2.101861                    0.991283       4.116055      12.214349       0.441248       1.278793      -0.707318      -0.019987       0.017744      -0.027156       0.038103      -0.009736       0.000104      -0.012877       0.006171       0.024214      -0.018635       0.001665       0.016970              2.082667       2.189725      -0.060551       0.423023       2.049631      -0.192221       2.008645           0.000036
           18              H       2.675461       0.262541       2.324762       0.117641       1.271949 0.10139742E+02  0.10474244E+03                                 1.877782                            1.816967      -1.215346       2.292468                    0.996728       3.601906      10.065204       0.485637       1.220952      -0.723327      -0.000189      -0.033087       0.020640       0.038997      -0.010525       0.004779      -0.016752      -0.014944       0.022505      -0.017501      -0.008061       0.025561              1.858079       1.655131       0.174530       0.044923       2.220608      -0.193148       1.698497          -0.001212
           19              H       4.530033       1.526018       3.088077       0.116555       1.207595 0.90695462E+01  0.91775978E+02                                 1.867165                            1.757077      -1.065010       2.372356                    0.996028       3.595036      10.181994       0.474171       1.276519      -0.710141       0.027816      -0.020452       0.025390       0.042856       0.000506       0.009162      -0.017772      -0.004163      -0.026051      -0.022979       0.003433       0.019547              1.905552       1.992396      -0.196343       0.488693       1.563697      -0.128320       2.160563          -0.001039
           20              H       4.735529       3.743030       2.268518       0.107552       1.018562 0.76651763E+01  0.75770763E+02                                 1.773146                            1.696895      -1.310137       2.255084                    0.992285       3.924051      11.674731       0.439853       1.408702      -0.680056       0.028377       0.023077       0.014048       0.039181       0.004656       0.008547       0.001088      -0.004528      -0.021854      -0.012665       0.001801       0.010864              1.805577       1.970821       0.366240       0.289198       1.803767       0.200203       1.642144          -0.000634
           21              H       4.942673       6.207996      22.387888       0.108189       1.414435 0.11673710E+02  0.12633887E+03                                 2.088975                            2.003458      -1.556453       2.128959                    0.991140       4.072100      12.087899       0.438930       1.289386      -0.705467       0.016528      -0.013463       0.025891       0.033538       0.004179       0.006746      -0.013492       0.002989       0.019534      -0.017190       0.001018       0.016172              2.091073       2.238099      -0.318819       0.284455       1.829418      -0.084604       2.205701          -0.001275
           22              H       3.654893       6.973740      18.630237       0.103426       1.121373 0.83935063E+01  0.84141065E+02                                 1.814983                            1.714111      -1.497644       2.149636                    0.993221       4.006405      11.667941       0.465453       1.312701      -0.698197      -0.006334      -0.002108      -0.036599       0.037203      -0.001341       0.007810      -0.005417      -0.007662       0.021345      -0.010884      -0.002037       0.012921              1.852750       1.542709      -0.058059      -0.056384       1.460744       0.172744       2.554798          -0.001009
           23              H       1.942119       8.321085      19.535501       0.121548       1.071382 0.80175153E+01  0.78016586E+02                                 1.676302                            1.617641      -0.767944       2.518055                    0.999499       3.280710       8.867633       0.514284       1.223928      -0.723639      -0.026258       0.019352      -0.025682       0.041515      -0.015372       0.003316      -0.004128       0.005733       0.029603      -0.020608       0.005103       0.015505              1.671650       1.774336      -0.242273       0.328407       1.562352      -0.147850       1.678262          -0.001564
           24              H       1.784984       8.499758      21.846872       0.093979       1.032532 0.75431923E+01  0.74279946E+02                                 1.781954                            1.674331      -1.386474       2.198988                    0.993541       4.070359      12.094008       0.446304       1.393667      -0.681759      -0.027055       0.017474       0.012988       0.034728      -0.006047       0.000090       0.000698       0.007501       0.011560      -0.009075       0.003836       0.005239              1.845560       1.960557      -0.455694      -0.310238       1.895142       0.344438       1.680981          -0.000417
           25              H       2.158529       2.990048      16.428676       0.113175       1.087940 0.85822767E+01  0.87502891E+02                                 1.862788                            1.802370      -1.603149       2.113600                    0.990305       4.168981      12.708229       0.423223       1.419439      -0.676939      -0.025355       0.013986      -0.023533       0.037313      -0.004310       0.011353      -0.005186       0.022275       0.023574      -0.016370      -0.003804       0.020174              1.889884       2.052091      -0.296324       0.230935       1.767810      -0.100678       1.849750          -0.001190
           26              H       4.226064       2.875186      19.872967       0.118447       1.330048 0.10824469E+02  0.11440915E+03                                 1.982852                            1.914711      -1.329409       2.246455                    0.993398       3.775094      10.903115       0.456269       1.270080      -0.711521       0.011434       0.009527       0.037987       0.040799      -0.003250       0.017151      -0.003178      -0.005789       0.039966      -0.018860      -0.004337       0.023197              1.972313       1.766013       0.012114       0.162885       1.837270       0.357776       2.313656          -0.001826
           27              H       0.604617       1.289002      18.946276       0.119293       1.078079 0.79970339E+01  0.78750157E+02                                 1.756882                            1.669704      -1.007464       2.402889                    0.997109       3.544343      10.040967       0.475776       1.307318      -0.702931       0.030419      -0.014396       0.025614       0.042292      -0.008805       0.006780       0.004916       0.007529       0.033199      -0.017306       0.003262       0.014044              1.796125       2.093131      -0.325397       0.362557       1.713270      -0.203503       1.581975          -0.001652
           28              H       0.262924       0.652706      16.667045       0.102190       0.978283 0.71775800E+01  0.70088224E+02                                 1.748454                            1.657660      -1.445173       2.185256                    0.991258       4.042828      12.119864       0.436913       1.435636      -0.674007       0.028134      -0.022246      -0.017984       0.040123      -0.010768      -0.000975       0.005213       0.011413      -0.003723      -0.012963      -0.000712       0.013676              1.816015       1.956921      -0.424053      -0.256955       1.862032       0.221542       1.629091          -0.001840
           29              H       1.557116       5.901698      13.252216       0.111153       1.408070 0.11617508E+02  0.12534462E+03                                 2.060338                            1.982124      -1.604893       2.105234                    0.991375       4.071883      11.995257       0.447645       1.268177      -0.709723      -0.020269      -0.017757      -0.027480       0.038488       0.010280       0.000710       0.013409       0.006068       0.024243      -0.019129       0.001215       0.017914              2.052943       2.157721       0.060193       0.414153       2.018968       0.188169       1.982140          -0.000637
           30              H       2.656763       8.853459      15.716249       0.117039       1.274622 0.10169611E+02  0.10515085E+03                                 1.882190                            1.821102      -1.217417       2.291532                    0.996701       3.607226      10.091937       0.484398       1.222912      -0.722881      -0.000176       0.033023       0.020636       0.038940       0.010598       0.004731       0.016713      -0.014755       0.022698      -0.017574      -0.007939       0.025513              1.862378       1.658900      -0.175371       0.045215       2.225875       0.193591       1.702359          -0.001367
           31              H       4.511335       7.589982      16.479564       0.116391       1.207659 0.90727459E+01  0.91839513E+02                                 1.869258                            1.759003      -1.066294       2.372073                    0.996002       3.597470      10.198979       0.473140       1.278868      -0.709636       0.027829       0.020477       0.025428       0.042899      -0.000587       0.009118       0.017708      -0.004204      -0.025858      -0.022895       0.003444       0.019451              1.907820       1.994855       0.196503       0.489678       1.565113       0.128221       2.163491          -0.001052
           32              H       4.716831       5.372970      15.660005       0.106242       1.026414 0.77392789E+01  0.76689529E+02                                 1.781813                            1.704626      -1.318384       2.249943                    0.992166       3.944036      11.749479       0.439017       1.407956      -0.680128       0.028442      -0.022503       0.014129       0.038922      -0.004393       0.008748      -0.001232      -0.004179      -0.021223      -0.012640       0.001912       0.010727              1.814695       1.981105      -0.369141       0.291686       1.812905      -0.201933       1.650074          -0.000778
           33              H       4.961371       2.908004       8.996401       0.108845       1.390857 0.11411163E+02  0.12262012E+03                                 2.053633                            1.971326      -1.551098       2.131388                    0.991272       4.025227      11.850261       0.446330       1.277081      -0.708181       0.016572       0.013774       0.026102       0.033848      -0.003922       0.007372       0.013874       0.002971       0.022084      -0.017673       0.000422       0.017252              2.055232       2.198339       0.310229       0.277638       1.801115       0.083508       2.166243          -0.001276
           34              H       3.673591       2.142260       5.238750       0.103891       1.116722 0.83480866E+01  0.83562163E+02                                 1.809503                            1.709162      -1.491992       2.152800                    0.993313       3.993354      11.616733       0.466308       1.312233      -0.698344      -0.006374       0.002392      -0.036609       0.037236       0.001353       0.007830       0.005263      -0.008119       0.021042      -0.011047      -0.001735       0.012782              1.846964       1.538162       0.057726      -0.056364       1.456746      -0.172204       2.545982          -0.000982
           35              H       1.960817       0.794915       6.144014       0.121887       1.066689 0.79705083E+01  0.77420788E+02                                 1.669335                            1.611282      -0.762301       2.520919                    0.999534       3.270519       8.823092       0.516234       1.221485      -0.724229      -0.026311      -0.019218      -0.025849       0.041590       0.015325       0.003439       0.004127       0.005585       0.029613      -0.020545       0.004978       0.015567              1.664512       1.766371       0.240496       0.326152       1.555873       0.146829       1.671293          -0.001981
           36              H       1.803682       0.616242       8.455385       0.093189       1.038180 0.75940104E+01  0.74900018E+02                                 1.787397                            1.679058      -1.390321       2.196187                    0.993495       4.083658      12.140060       0.446071       1.392168      -0.681997      -0.027146      -0.017321       0.012726       0.034624       0.006368       0.000192      -0.000722       0.007350       0.011306      -0.009276       0.003786       0.005490              1.851264       1.966659       0.457845      -0.311619       1.901088      -0.346206       1.686046          -0.000789
           37              H       2.177227       6.125952       3.037189       0.112797       1.091087 0.86149201E+01  0.87911356E+02                                 1.865236                            1.804857      -1.605038       2.112000                    0.990314       4.176633      12.733362       0.423299       1.417965      -0.677175      -0.025142      -0.013032      -0.023660       0.036902       0.004574       0.010699       0.005282       0.021257       0.023432      -0.015977      -0.003439       0.019415              1.892277       2.054567       0.296785       0.231726       1.769615       0.100863       1.852649          -0.000917
           38              H       4.244762       6.240814       6.481480       0.117639       1.334529 0.10867279E+02  0.11492396E+03                                 1.982848                            1.914803      -1.326818       2.245578                    0.993497       3.783040      10.913181       0.457781       1.265198      -0.712523       0.011395      -0.009310       0.037630       0.040405       0.003373       0.017290       0.002904      -0.005510       0.039243      -0.018871      -0.004262       0.023133              1.972366       1.766277      -0.011900       0.162782       1.837355      -0.357417       2.313465          -0.001914
           39              H       0.623315       7.826998       5.554789       0.118885       1.081696 0.80294031E+01  0.79130788E+02                                 1.758749                            1.671381      -1.009605       2.400826                    0.997103       3.550444      10.054708       0.476370       1.304665      -0.703448       0.030354       0.014530       0.025058       0.041957       0.008808       0.006740      -0.005164       0.007625       0.033022      -0.017393       0.003388       0.014005              1.798099       2.095554       0.326042       0.362822       1.715262       0.203732       1.583482          -0.001352
           40              H       0.281622       8.463294       3.275558       0.107124       0.953952 0.69542632E+01  0.67378504E+02                                 1.721932                            1.634018      -1.427798       2.198431                    0.991409       3.975794      11.875507       0.439078       1.439773      -0.673469       0.028073       0.023206      -0.019103       0.041128       0.010605      -0.001302      -0.005481       0.012525      -0.004205      -0.013132      -0.000888       0.014020              1.787449       1.924619       0.413574      -0.251414       1.832445      -0.216640       1.605285          -0.000626
           41              H       3.571586      15.017698       0.139271       0.111088       1.417990 0.11730338E+02  0.12694609E+03                                 2.075028                            1.995682      -1.607096       2.104136                    0.991320       4.092445      12.098355       0.444523       1.273219      -0.708584       0.020087      -0.017737       0.027417       0.038338      -0.009965       0.000391      -0.013129       0.006225       0.024893      -0.018933       0.001448       0.017484              2.067565       2.173439      -0.060417       0.418385       2.034341      -0.190184       1.994915          -0.000890
           42              H       2.434543      17.969459      24.458212       0.117437       1.275686 0.10180989E+02  0.10530087E+03                                 1.883200                            1.822061      -1.219299       2.290535                    0.996676       3.609850      10.101755       0.484281       1.222832      -0.722873       0.000105       0.033144      -0.020422       0.038931      -0.010593       0.004825      -0.016666      -0.014944       0.022557      -0.017529      -0.007999       0.025528              1.863399       1.659836       0.175540       0.045255       2.227502      -0.193697       1.702858          -0.000691
           43              H       0.579971      16.705982      23.694897       0.115722       1.213044 0.91231783E+01  0.92472445E+02                                 1.873977                            1.763211      -1.070374       2.369466                    0.995927       3.606589      10.229568       0.472875       1.277891      -0.709815      -0.027829       0.020496      -0.025173       0.042758       0.000570       0.009006      -0.017888      -0.004232      -0.026109      -0.023019       0.003430       0.019590              1.912538       2.000138      -0.197246       0.491490       1.568814      -0.128742       2.168660          -0.000620
           44              H       0.374475      14.488970      24.514456       0.107324       1.019533 0.76752425E+01  0.75902810E+02                                 1.774894                            1.698487      -1.312589       2.253872                    0.992235       3.928639      11.694735       0.439417       1.409495      -0.679892      -0.028434      -0.023016      -0.014092       0.039202       0.004581       0.008579       0.001154      -0.004519      -0.022046      -0.012713       0.001849       0.010864              1.807384       1.972757       0.366853       0.289597       1.805856       0.200531       1.643539          -0.000303
           45              H       0.167331      12.024004       4.395086       0.108133       1.407117 0.11587679E+02  0.12507613E+03                                 2.075048                            1.990807      -1.554037       2.129818                    0.991195       4.052652      11.982932       0.442420       1.282606      -0.706962      -0.016527       0.013605      -0.025904       0.033604       0.004045       0.006990      -0.013690       0.002664       0.019799      -0.017325       0.000792       0.016533              2.076887       2.222332      -0.315410       0.281883       1.818214      -0.084245       2.190114          -0.001662
           46              H       1.455111      11.258260       8.152737       0.102916       1.119405 0.83719738E+01  0.83849230E+02                                 1.811263                            1.710693      -1.490663       2.152729                    0.993334       3.997770      11.627506       0.466538       1.310834      -0.698630       0.006326       0.002190       0.036536       0.037145      -0.001335       0.007863      -0.005320      -0.007928       0.021186      -0.011013      -0.001847       0.012859              1.848926       1.539613      -0.057812      -0.056336       1.458052       0.172403       2.549114          -0.001239
           47              H       3.167885       9.910915       7.247473       0.121752       1.067122 0.79742933E+01  0.77465251E+02                                 1.669616                            1.611509      -0.762790       2.520538                    0.999532       3.271384       8.825308       0.516282       1.221250      -0.724278       0.026247      -0.019410       0.025676       0.041532      -0.015281       0.003464      -0.004140       0.005681       0.029558      -0.020501       0.004930       0.015571              1.664858       1.766757      -0.240596       0.326282       1.556184      -0.146922       1.671633          -0.002054
           48              H       3.325020       9.732242       4.936102       0.094018       1.033013 0.75471050E+01  0.74328289E+02                                 1.782482                            1.674735      -1.387400       2.198567                    0.993532       4.071142      12.097227       0.446261       1.393616      -0.681764       0.026947      -0.017526      -0.013039       0.034689      -0.006017       0.000090       0.000647       0.007483       0.011847      -0.009089       0.003931       0.005158              1.846050       1.961154      -0.455943      -0.310496       1.895509       0.344711       1.681488          -0.000676
           49              H       2.951475      15.241952      10.354298       0.111316       1.096523 0.86679936E+01  0.88584514E+02                                 1.870850                            1.809881      -1.605734       2.110652                    0.990317       4.189160      12.778998       0.422916       1.417140      -0.677307       0.025370      -0.013305       0.023153       0.036833      -0.004477       0.011240      -0.005188       0.021524       0.024021      -0.016121      -0.003867       0.019988              1.898151       2.061140      -0.298341       0.232581       1.775153      -0.101122       1.858160          -0.001761
           50              H       0.883940      15.356814       6.910007       0.117389       1.325576 0.10773040E+02  0.11368352E+03                                 1.975495                            1.907881      -1.321375       2.249699                    0.993560       3.764822      10.850227       0.458091       1.267055      -0.712237      -0.011331      -0.009243      -0.038015       0.040731      -0.003172       0.017176      -0.003052      -0.005796       0.039692      -0.018865      -0.004249       0.023113              1.964975       1.759516       0.012146       0.162042       1.830518       0.355640       2.304892          -0.001999
           51              H       4.505387      16.942998       7.836698       0.119441       1.077243 0.79870880E+01  0.78613023E+02                                 1.754716                            1.667673      -1.007299       2.402977                    0.997146       3.539909      10.019775       0.476580       1.305763      -0.703272      -0.030279       0.014719      -0.025441       0.042199      -0.008574       0.006770       0.005044       0.007716       0.033177      -0.017180       0.003112       0.014069              1.793855       2.090326      -0.324890       0.361875       1.711138      -0.203214       1.580102          -0.001547
           52              H       4.847080      17.579294      10.115929       0.105959       0.960152 0.70094760E+01  0.68040751E+02                                 1.728224                            1.639509      -1.430751       2.195748                    0.991448       3.989778      11.924377       0.438782       1.438048      -0.673741      -0.027904       0.023540       0.018208       0.040796      -0.010400      -0.001183       0.005376       0.012583      -0.004428      -0.012953      -0.000861       0.013814              1.794253       1.932382      -0.416238      -0.252708       1.839555       0.217864       1.610821          -0.000992
           53              C       1.639281      14.140739      13.021882       0.684803      20.562036 0.22378935E+03  0.45368602E+04                                 7.061999                            5.422770      -0.251465       1.992841                    0.999056      21.569026      61.043359       0.613135       0.492759      -1.002267      -0.012190       0.060072       0.041659       0.074113       0.030719      -0.024133      -0.082977       0.027431       0.217825      -0.095946      -0.027188       0.123134              8.056382       8.187427      -1.753221       0.936922      10.505138       2.206380       5.476582          -0.007604
           54              C       1.928440      12.822566      12.373734      -0.052935      36.316415 0.44975385E+03  0.10645037E+05                                 9.611946                            7.125111      -0.005977       2.008269                    0.999022      27.773704      79.655308       0.611356       0.423292      -1.061720       0.021497      -0.044566      -0.017467       0.052472       0.007314       0.006190      -0.008597       0.015940      -0.015533      -0.017171       0.003275       0.013896             11.379760       9.933650      -3.504179       2.276946      16.242231       2.453026       7.963400          -0.002008
           55              C       2.957228      12.005772      12.869219      -0.118776      34.603155 0.46871834E+03  0.11355063E+05                                 9.546848                            7.450279      -0.363739       1.855768                    0.998468      30.933859      93.632949       0.569330       0.444083      -1.035577      -0.024943       0.001422      -0.011274       0.027409       0.033673      -0.033622      -0.004137       0.037780       0.121674      -0.060906      -0.002559       0.063465             10.973591      10.887013      -4.722445       2.391810      15.358092       0.041417       6.675667          -0.003388
           56              C       3.086602      10.718593      12.376412       0.034264      36.270968 0.42970459E+03  0.10114676E+05                                 9.849035                            7.096273      -0.320028       1.913175                    0.998484      27.518204      80.236354       0.592110       0.439463      -1.045631      -0.021031       0.007488      -0.006460       0.023240      -0.010428      -0.009510      -0.010433      -0.001133       0.007506      -0.020373       0.008866       0.011507             12.210401      14.149420      -5.479799       4.917001      14.040252      -1.524727       8.441530          -0.000800
           57              C       2.290086      10.242738      11.422938      -0.107266      29.469378 0.41720980E+03  0.97866330E+04                                 8.477745                            6.949049      -0.085601       1.955756                    0.999196      29.431577      86.769720       0.601589       0.434038      -1.044783      -0.012724       0.020697      -0.002832       0.024460       0.033435      -0.042685       0.001317      -0.013748       0.051987      -0.059494       0.006094       0.053401              9.265188      10.940537      -2.459885       4.019502       8.767045      -0.626898       8.087982          -0.002111
           58              C       1.214956      10.992073      10.938167      -0.082252      30.346151 0.44723638E+03  0.10633383E+05                                 8.595681                            7.170174      -0.015298       1.982773                    0.998287      29.165205      85.472554       0.597610       0.431076      -1.050654       0.013362       0.000578       0.018858       0.023119       0.005484      -0.004982       0.019323      -0.010483      -0.002389      -0.020597      -0.001450       0.022047              9.267233       9.734530      -1.618774       3.391896       9.593386       0.039096       8.473782          -0.002135
           59              C       1.095852      12.310246      11.449721      -0.085163      30.092763 0.45998650E+03  0.11082016E+05                                 8.701569                            7.405978      -0.325218       1.877283                    0.997992      30.152202      90.767123       0.568567       0.447148      -1.034661       0.022331      -0.025015       0.006094       0.034081      -0.011305      -0.016601      -0.028340       0.027041      -0.019222      -0.043208       0.017133       0.026075              9.156262       8.532797      -0.837753       2.657256      11.081519       1.399595       7.854469          -0.002647
           60              C       4.218270       9.881744      12.920107       0.239431      30.093423 0.37709672E+03  0.86591282E+04                                 9.111835                            6.898567      -0.535371       1.847925                    0.997868      26.419017      78.064680       0.563623       0.473256      -1.018394       0.007154      -0.003629       0.006729       0.010471       0.013378      -0.043381      -0.044378       0.039982      -0.014240      -0.061139      -0.009969       0.071108             11.422678      14.034677      -6.410680       4.695790      12.305649      -3.033159       7.927707          -0.000030
           61              C       2.005257      16.561949      16.342971       0.665082      21.504125 0.22275087E+03  0.45065257E+04                                 7.226280                            5.393486      -0.213802       2.007390                    0.998828      21.603987      60.901206       0.618205       0.489724      -1.004715       0.006350       0.008191      -0.072024       0.072766      -0.004256       0.015775       0.007284      -0.176331      -0.295226      -0.102609      -0.035067       0.137676              8.484483      10.225849       0.694276      -1.190892       4.383449      -0.888493      10.844151          -0.053045
           62              C       1.709742      16.410623      17.856209      -0.037055      35.197516 0.41868766E+03  0.97211705E+04                                 9.370193                            6.848342       0.129413       2.058437                    0.999339      27.054397      76.520211       0.628009       0.420061      -1.065159      -0.009843      -0.013842       0.043794       0.046972      -0.023763       0.025352       0.012747       0.000480      -0.031430      -0.042192       0.010271       0.031921             11.390453      10.565681       3.692905      -3.172180       7.667121      -3.131143      15.938556          -0.002869
           63              C       0.756751      15.752448      18.373120      -0.121575      34.195700 0.41206315E+03  0.97031314E+04                                 9.489525                            7.009269      -0.395584       1.851703                    0.998498      30.410818      91.890886       0.581762       0.447109      -1.029883       0.023325      -0.002334       0.025619       0.034725      -0.054618       0.026212       0.027598      -0.055186      -0.072636      -0.075700       0.001312       0.074388             11.388372      10.927306       4.062529      -3.764685       8.298559      -4.313795      14.939252          -0.006565
           64              C       0.538642      15.615708      19.747087       0.021158      40.238292 0.45322826E+03  0.10776931E+05                                10.418864                            7.228381      -0.286664       1.917241                    0.998783      27.702747      80.339575       0.595843       0.432311      -1.053296       0.017387       0.006579      -0.024998       0.031153       0.001624      -0.005565       0.000327       0.006802       0.004328      -0.005236      -0.002509       0.007745             13.143195      14.130409       6.385882      -4.163615      10.680381      -5.092103      14.618797          -0.000803
           65              C       1.500009      16.215541      20.604142      -0.110271      32.273479 0.47657358E+03  0.11533835E+05                                 9.032145                            7.458308      -0.211827       1.907039                    0.998246      30.239261      89.957514       0.578203       0.437705      -1.044700       0.027432       0.005142      -0.021354       0.035142      -0.043664       0.009173       0.020475      -0.038410       0.000490      -0.054477       0.003724       0.050753              9.754397      10.698319       3.645642      -0.570832       7.748289      -1.931909      10.816582          -0.005392
           66              C       2.530229      16.990401      20.073839      -0.080389      28.097831 0.40680314E+03  0.94255203E+04                                 8.050632                            6.760763       0.157034       2.039356                    0.999520      28.421967      81.655874       0.627403       0.421346      -1.058921      -0.010550      -0.023459      -0.000806       0.025735       0.002576       0.008988       0.011663      -0.013020       0.022287      -0.014383      -0.005141       0.019523              8.569595       8.353490       2.550333      -0.440922       7.024132      -1.889576      10.331164          -0.002293
           67              C       2.619639      17.085207      18.710586      -0.099965      31.552751 0.47528643E+03  0.11507190E+05                                 8.927951                            7.476179      -0.190635       1.916417                    0.998180      30.132477      89.970671       0.573663       0.440997      -1.041632      -0.020935      -0.027944       0.012547       0.037102      -0.008991      -0.004728      -0.007928       0.007751      -0.127559      -0.044053       0.013001       0.031052              9.636103       8.926123       2.734508      -0.229128       7.751981      -2.065649      12.230207          -0.005602
           68              C       4.691801      14.740572      20.314886       0.243468      30.258789 0.35070934E+03  0.79221905E+04                                 9.078267                            6.652372      -0.558764       1.843705                    0.998255      25.991044      76.605369       0.573022       0.473192      -1.016665      -0.007068      -0.019636       0.011115       0.023645      -0.041438      -0.014739      -0.025895       0.005625      -0.163027      -0.069831       0.000705       0.069125             11.222988      12.569876       6.093884      -3.995075      10.345705      -4.173300      10.753383           0.001305
           69              C       2.960883      13.141626      21.311212       0.233845      30.091407 0.37181406E+03  0.85053254E+04                                 9.076820                            6.854733      -0.531801       1.853676                    0.997911      26.055399      76.771609       0.565008       0.473900      -1.018340       0.017120       0.026457      -0.007386       0.032367      -0.039714      -0.019654      -0.024838       0.018976      -0.203324      -0.081272       0.006552       0.074720             11.163910      11.558797       6.514706      -3.053511      12.068031      -3.920288       9.864903           0.002574
           70              C       1.704609      10.260970      25.218848       0.656450      20.569361 0.22933918E+03  0.47282937E+04                                 7.281590                            5.664844      -0.486365       1.891654                    0.998449      23.431216      69.254577       0.566175       0.524721      -0.976134       0.008114      -0.036355       0.061232       0.071672      -0.011246      -0.025845       0.061208      -0.083368      -0.152647      -0.082756      -0.014153       0.096909              8.477892       9.697462       1.333367      -0.451243       6.254274      -2.113625       9.481941          -0.001793
           71              C       1.402909      10.811576      23.788638      -0.041995      35.583417 0.46595079E+03  0.11120495E+05                                 9.475114                            7.245405      -0.006497       2.007197                    0.998910      27.906211      80.230245       0.607443       0.422490      -1.062784      -0.013014       0.015801      -0.047642       0.051854      -0.013857      -0.009875       0.011297       0.014536      -0.071076      -0.028211      -0.003042       0.031253             11.236879       9.985297       3.497536       0.359752      10.034226      -3.716104      13.691115          -0.000492
           72              C       2.222124      11.737762      23.231552      -0.130105      34.505919 0.48058390E+03  0.11711761E+05                                 9.515284                            7.538124      -0.348214       1.859644                    0.998219      31.044332      94.147930       0.566845       0.443393      -1.036312      -0.032374      -0.002794      -0.008950       0.033705      -0.046379       0.006391       0.034942       0.008683      -0.053689      -0.060559      -0.000074       0.060633             11.046078       9.525336       3.919178      -1.407547      10.686455      -4.469667      12.926443          -0.000970
           73              C       2.033529      12.160744      21.900438       0.024776      36.903313 0.43500695E+03  0.10253431E+05                                 9.860949                            7.090002      -0.244884       1.931837                    0.998981      27.592096      80.059407       0.599660       0.433339      -1.051096      -0.016504      -0.012275       0.014358       0.025084      -0.004155      -0.017535       0.000496      -0.015341       0.015047      -0.022070       0.004922       0.017148             12.136295      12.895134       6.156060      -1.353845      11.990934      -4.474692      11.522816          -0.001016
           74              C       0.989594      11.688535      21.193367      -0.112140      30.737934 0.43986826E+03  0.10455994E+05                                 8.722465                            7.136399      -0.127283       1.937348                    0.998803      29.960405      88.931532       0.593467       0.434177      -1.044647      -0.016993      -0.016394       0.022970       0.032941      -0.035984       0.004644       0.018707      -0.029016       0.046485      -0.049788       0.010829       0.038959              9.574356      11.127880       4.166769       0.561534       9.490284      -1.954610       8.104905          -0.001441
           75              C       0.067454      10.747764      21.734383      -0.083230      29.785358 0.44711626E+03  0.10591126E+05                                 8.391905                            7.095641       0.223884       2.059858                    0.998953      28.814226      83.289441       0.612337       0.422274      -1.059945       0.019117       0.012419       0.003712       0.023097      -0.000055       0.008228       0.006598      -0.006633       0.038171      -0.012900      -0.004452       0.017352              9.054990       9.809867       3.199424       0.786442       8.897048      -1.508702       8.458056          -0.001636
           76              C       0.297206      10.353953      23.081567      -0.092147      31.339429 0.48095812E+03  0.11672884E+05                                 8.869005                            7.519463      -0.169862       1.926787                    0.997946      30.022546      89.595838       0.572450       0.440857      -1.042269       0.019304       0.024141      -0.007561       0.031822      -0.006076      -0.027014       0.003582      -0.027724      -0.074107      -0.042507       0.012637       0.029869              9.590470      10.240731       2.715096       1.223343       8.071126      -1.426241      10.459553          -0.000996
           77              C       3.489421       5.024739       0.369605       0.683302      20.560110 0.22383962E+03  0.45452299E+04                                 7.087908                            5.440885      -0.289241       1.980708                    0.999023      21.702951      61.786631       0.608210       0.495945      -0.999091       0.010722       0.059111      -0.040290       0.072335      -0.031370      -0.022507       0.083578       0.022149       0.222063      -0.095473      -0.028890       0.124363              8.089488       8.207186       1.762754       0.933302      10.564008      -2.219426       5.497271          -0.002708
           78              C       3.200262       3.706566       1.017753      -0.047167      36.178005 0.44677663E+03  0.10559150E+05                                 9.601163                            7.108120      -0.003111       2.011016                    0.999013      27.672277      79.358668       0.611107       0.424082      -1.061011      -0.021354      -0.042626       0.017210       0.050687      -0.007704       0.005691       0.010007       0.018046      -0.015528      -0.018812       0.004116       0.014696             11.378788       9.922771       3.503574       2.271208      16.258171      -2.470894       7.955421          -0.000104
           79              C       2.171474       2.889772       0.522268      -0.118631      34.570459 0.46787739E+03  0.11332506E+05                                 9.543143                            7.441994      -0.363566       1.856289                    0.998446      30.929942      93.690460       0.569684       0.443893      -1.035423       0.024262       0.002444       0.011516       0.026967      -0.033658      -0.034929       0.003816       0.036658       0.120744      -0.060854      -0.003352       0.064206             10.975376      10.879519       4.715752       2.389720      15.374206      -0.058996       6.672403          -0.001248
           80              C       2.042100       1.602593       1.015075       0.032099      36.329908 0.43046571E+03  0.10136227E+05                                 9.854180                            7.098594      -0.313723       1.914536                    0.998521      27.548344      80.316676       0.592558       0.438973      -1.046010       0.020767       0.008129       0.007276       0.023458       0.011243      -0.008612       0.010378      -0.000949       0.005847      -0.020318       0.008840       0.011478             12.217365      14.145543       5.476636       4.910511      14.068069       1.510154       8.438484          -0.000289
           81              C       2.838616       1.126738       1.968549      -0.110626      29.589830 0.41917886E+03  0.98448504E+04                                 8.497164                            6.962356      -0.083693       1.954767                    0.999225      29.532939      87.134730       0.601384       0.433655      -1.044966       0.012383       0.021555       0.002968       0.025035      -0.032874      -0.041643      -0.002588      -0.015408       0.048471      -0.058978       0.007859       0.051119              9.286303      10.964181       2.465134       4.026799       8.794407       0.623806       8.100322          -0.001835
           82              C       3.913746       1.876073       2.453320      -0.084727      30.449444 0.44891042E+03  0.10683431E+05                                 8.612365                            7.181184      -0.013714       1.981972                    0.998333      29.239920      85.739797       0.597436       0.430788      -1.050803      -0.013445       0.000888      -0.018967       0.023266      -0.005418      -0.004079      -0.019793      -0.009801      -0.003733      -0.020624      -0.001685       0.022309              9.286305       9.754124       1.621200       3.398829       9.617712      -0.044438       8.487078          -0.001524
           83              C       4.032850       3.194246       1.941766      -0.085135      30.071946 0.45931110E+03  0.11060291E+05                                 8.696397                            7.399008      -0.319746       1.879543                    0.997986      30.109056      90.577748       0.569082       0.446963      -1.034898      -0.021540      -0.024075      -0.006394       0.032931       0.011829      -0.017678       0.027611       0.024813      -0.021206      -0.042975       0.016902       0.026073              9.153282       8.520449       0.830267       2.651703      11.090434      -1.415186       7.848964          -0.001463
           84              C       0.910432       0.765744       0.471380       0.239756      30.103889 0.37728334E+03  0.86647235E+04                                 9.115769                            6.902263      -0.535011       1.847965                    0.997897      26.418041      78.074719       0.563213       0.473529      -1.018220      -0.007786      -0.003254      -0.006226       0.010487      -0.014338      -0.043849       0.043891       0.039206      -0.013067      -0.060299      -0.011400       0.071698             11.429103      14.039122       6.420097       4.690490      12.327480       3.033166       7.920707           0.001328
           85              C       3.086049       7.445949      23.831490       0.689558      20.949714 0.21603326E+03  0.43484889E+04                                 7.163924                            5.351750      -0.284122       1.989661                    0.998602      21.439180      60.793377       0.612049       0.497167      -0.998355      -0.005807       0.009709       0.071808       0.072694       0.004478       0.019073      -0.005531      -0.181462      -0.279390      -0.099871      -0.037647       0.137519              8.411244      10.130236      -0.687258      -1.180288       4.361359       0.880499      10.742137           0.000608
           86              C       3.381564       7.294623      22.318252      -0.028101      34.849262 0.41286587E+03  0.95500679E+04                                 9.316906                            6.802518       0.138905       2.065780                    0.999300      26.804081      75.607072       0.630009       0.420302      -1.065277       0.006123      -0.013849      -0.042846       0.045443       0.025650       0.023800      -0.012273       0.006343      -0.056563      -0.043260       0.005879       0.037381             11.339614      10.528911      -3.678409      -3.178079       7.617795       3.115655      15.872136          -0.000855
           87              C       4.334555       6.636448      21.801341      -0.119877      34.069679 0.40993167E+03  0.96403806E+04                                 9.457023                            6.981552      -0.383060       1.857009                    0.998454      30.341010      91.618664       0.584117       0.445886      -1.030594      -0.020093       0.000234      -0.024194       0.031450       0.055638       0.025185      -0.025027      -0.050137      -0.068031      -0.073569       0.000577       0.072993             11.353358      10.892091      -4.044766      -3.735056       8.258293       4.285360      14.909689          -0.001277
           88              C       4.552664       6.499708      20.427374       0.022162      40.346530 0.45414532E+03  0.10805111E+05                                10.435794                            7.237653      -0.287803       1.916076                    0.998812      27.747221      80.514567       0.595168       0.432546      -1.053064      -0.014605       0.006858       0.024587       0.029409      -0.006098      -0.006075       0.001051       0.009984       0.004733      -0.008995      -0.001929       0.010923             13.167677      14.147092      -6.387938      -4.163518      10.685029       5.096557      14.670909          -0.001869
           89              C       3.591297       7.099541      19.570319      -0.114177      32.499119 0.48029825E+03  0.11645143E+05                                 9.058558                            7.474675      -0.198048       1.908708                    0.998333      30.407742      90.503462       0.579118       0.436219      -1.045721      -0.026850       0.006789       0.022131       0.035451       0.040365       0.009039      -0.019376      -0.034262       0.012701      -0.052018       0.006933       0.045085              9.787296      10.738197      -3.661366      -0.570968       7.770154       1.936043      10.853537          -0.001021
           90              C       2.561077       7.874401      20.100622      -0.086930      28.349714 0.41113313E+03  0.95516500E+04                                 8.093893                            6.792429       0.155965       2.035906                    0.999553      28.608227      82.317932       0.626486       0.420823      -1.059188       0.011044      -0.023223       0.000584       0.025721      -0.004175       0.008990      -0.012083      -0.010205       0.023820      -0.013059      -0.007242       0.020301              8.619441       8.402876      -2.567263      -0.442733       7.060982       1.899022      10.394467          -0.002777
           91              C       2.471667       7.969207      21.463875      -0.089288      31.233364 0.46894284E+03  0.11311874E+05                                 8.869230                            7.426565      -0.179017       1.923861                    0.998141      29.858311      88.894182       0.575710       0.441049      -1.041938       0.018404      -0.029110      -0.008198       0.035402       0.013244      -0.007381       0.007457       0.005801      -0.114332      -0.040495       0.007864       0.032630              9.576536       8.853114      -2.704039      -0.228822       7.686327       2.043019      12.190167           0.000166
           92              C       0.399505       5.624572      19.859575       0.246894      30.611858 0.35551658E+03  0.80498494E+04                                 9.097293                            6.664498      -0.520267       1.853100                    0.998406      26.156184      76.923829       0.577393       0.468496      -1.020255      -0.000225      -0.010156      -0.005598       0.011599       0.048935      -0.007295       0.019259       0.002733      -0.139913      -0.058135      -0.014718       0.072853             11.249763      12.599724      -6.108969      -4.010077      10.366127       4.187408      10.783437           0.002089
           93              C       2.130423       4.025626      18.863249       0.227705      30.605517 0.37929253E+03  0.87092014E+04                                 9.119212                            6.881486      -0.492477       1.862155                    0.998016      26.314687      77.376948       0.569745       0.468189      -1.022663      -0.006843       0.019526       0.000292       0.020693       0.043847      -0.014782       0.019661       0.018938      -0.184697      -0.072003      -0.003643       0.075646             11.221752      11.618975      -6.554398      -3.076185      12.133851       3.949416       9.912430           0.001674
           94              C       3.386697       1.144970      14.955613       0.649760      20.968948 0.23443893E+03  0.48497853E+04                                 7.315100                            5.683662      -0.408874       1.914949                    0.998694      23.437695      68.911641       0.573001       0.516723      -0.981970      -0.008063      -0.030964      -0.068452       0.075560       0.008088      -0.024430      -0.057930      -0.076583      -0.153002      -0.080845      -0.009909       0.090753              8.521519       9.762321      -1.355425      -0.464643       6.270607       2.133113       9.531630          -0.025977
           95              C       3.688397       1.695576      16.385823      -0.053881      36.095399 0.47397856E+03  0.11362007E+05                                 9.555726                            7.302516      -0.003159       2.003045                    0.999037      28.204967      81.303125       0.605609       0.421908      -1.063010       0.016940       0.022574       0.047974       0.055660       0.012574      -0.008901      -0.010051       0.017970      -0.056879      -0.023538      -0.004759       0.028297             11.335931      10.077077      -3.538940       0.355649      10.120207       3.742461      13.810510          -0.003089
           96              C       2.869182       2.621762      16.942909      -0.129981      34.495048 0.48014467E+03  0.11699761E+05                                 9.516946                            7.537904      -0.354923       1.857861                    0.998190      31.036960      94.156599       0.566423       0.443772      -1.035968       0.035392       0.000590       0.008209       0.036336       0.044573       0.004792      -0.036031       0.011944      -0.060827      -0.060083      -0.000690       0.060774             11.050673       9.538931      -3.929833      -1.417577      10.694483       4.467499      12.918604          -0.003159
           97              C       3.057777       3.044744      18.274023       0.035692      36.718787 0.43185138E+03  0.10165233E+05                                 9.850148                            7.081447      -0.264217       1.927756                    0.998924      27.489931      79.829074       0.597561       0.435453      -1.049334       0.015060      -0.008051      -0.013243       0.021610       0.003951      -0.018008      -0.000927      -0.015709       0.016905      -0.022576       0.004654       0.017922             12.125759      12.880809      -6.154923      -1.364771      11.987526       4.476485      11.508943          -0.002212
           98              C       4.101712       2.572535      18.981094      -0.108272      30.582068 0.43719201E+03  0.10376163E+05                                 8.698928                            7.119330      -0.133556       1.937808                    0.998710      29.821003      88.438326       0.593614       0.434748      -1.044341       0.018014      -0.015361      -0.021970       0.032297       0.035575       0.002669      -0.019745      -0.030836       0.042469      -0.048695       0.007848       0.040846              9.547766      11.094862      -4.154892       0.556139       9.466583       1.949721       8.081851          -0.003631
           99              C       5.023852       1.631764      18.440078      -0.079654      29.697268 0.44551477E+03  0.10544966E+05                                 8.381803                            7.087874       0.217465       2.059053                    0.998896      28.754842      83.117245       0.611958       0.422864      -1.059450      -0.018741       0.013791      -0.003563       0.023540       0.000974       0.008199      -0.008070      -0.007537       0.041684      -0.014340      -0.004581       0.018920              9.042857       9.792674      -3.190501       0.787110       8.883554       1.506274       8.452342          -0.003423
          100              C       4.794100       1.237953      17.092894      -0.100347      31.637063 0.48624501E+03  0.11837018E+05                                 8.920037                            7.555427      -0.169457       1.922963                    0.998086      30.283164      90.598694       0.571511       0.440245      -1.042321      -0.018030       0.029635       0.008062       0.035614       0.001833      -0.028124      -0.005808      -0.026303      -0.072681      -0.043265       0.015525       0.027740              9.649177      10.310201      -2.747118       1.220924       8.125077       1.431682      10.512251          -0.003424
          101              C       3.470723       4.091261      13.761092       0.679492      20.586906 0.22413458E+03  0.45456140E+04                                 7.066311                            5.425909      -0.243000       1.995349                    0.999074      21.596101      61.131941       0.613133       0.492569      -1.002363       0.013702      -0.057124      -0.043422       0.073050       0.031037      -0.024757      -0.082027       0.024925       0.221002      -0.094667      -0.028881       0.123548              8.061416       8.191507      -1.752581       0.937775      10.511177       2.210111       5.481565          -0.000982
          102              C       3.181564       5.409434      14.409240      -0.050056      36.226626 0.44836104E+03  0.10604140E+05                                 9.599947                            7.116415      -0.006531       2.008672                    0.999040      27.724421      79.491476       0.611410       0.423571      -1.061515      -0.020444       0.043898       0.016012       0.051004       0.007006       0.005265      -0.009020       0.017794      -0.014226      -0.017361       0.003377       0.013984             11.365315       9.921229      -3.497966       2.273669      16.218950       2.453855       7.955765          -0.000830
          103              C       2.152776       6.226228      13.913755      -0.118213      34.569536 0.46824881E+03  0.11341167E+05                                 9.542162                            7.447260      -0.363496       1.856239                    0.998467      30.909851      93.558523       0.569347       0.444168      -1.035499       0.024783      -0.001667       0.011043       0.027183       0.033758      -0.034823      -0.003562       0.038831       0.121528      -0.061505      -0.002945       0.064450             10.966470      10.879273      -4.714547       2.389913      15.346794       0.046613       6.673344          -0.000941
          104              C       2.023402       7.513407      14.406562       0.032356      36.307346 0.43025684E+03  0.10130135E+05                                 9.851298                            7.097807      -0.314848       1.914385                    0.998512      27.537676      80.282350       0.592471       0.439088      -1.045935       0.020858      -0.007951       0.006973       0.023385      -0.010969      -0.009070      -0.010259      -0.000621       0.005961      -0.020333       0.009268       0.011066             12.212731      14.151408      -5.477622       4.917837      14.043336      -1.520902       8.443448          -0.000436
          105              C       2.819918       7.989262      15.360036      -0.109046      29.535974 0.41820660E+03  0.98167269E+04                                 8.488636                            6.955070      -0.085094       1.954949                    0.999212      29.496513      87.015731       0.601571       0.433754      -1.044863       0.012532      -0.021209       0.002795       0.024793       0.033086      -0.042062       0.002180      -0.014469       0.049424      -0.059132       0.007158       0.051974              9.279105      10.957275      -2.467112       4.025883       8.783616      -0.627878       8.096425          -0.001469
          106              C       3.895048       7.239927      15.844807      -0.084019      30.419987 0.44845072E+03  0.10670419E+05                                 8.609186                            7.178911      -0.015735       1.981779                    0.998299      29.224277      85.702967       0.597318       0.430957      -1.050635      -0.013112      -0.000708      -0.019220       0.023277       0.005249      -0.004372       0.019807      -0.009551      -0.002837      -0.020672      -0.001579       0.022251              9.283679       9.753835      -1.624913       3.400257       9.610606       0.037415       8.486595          -0.001492
          107              C       4.014152       5.921754      15.333253      -0.085937      30.114869 0.46031346E+03  0.11091599E+05                                 8.704001                            7.406673      -0.322068       1.877971                    0.998019      30.166860      90.811170       0.568777       0.446914      -1.034821      -0.021042       0.025177      -0.006980       0.033546      -0.011735      -0.016982      -0.027516       0.026454      -0.019621      -0.042729       0.016793       0.025937              9.159869       8.533984      -0.838915       2.657445      11.089168       1.402584       7.856457          -0.001213
          108              C       0.891734       8.350256      13.862867       0.240825      30.064822 0.37668016E+03  0.86472256E+04                                 9.107020                            6.895568      -0.533999       1.848607                    0.997886      26.398529      77.995142       0.563642       0.473368      -1.018328      -0.007870       0.003301      -0.006103       0.010492       0.014032      -0.043765      -0.044102       0.039634      -0.013850      -0.060711      -0.010896       0.071607             11.416361      14.026723      -6.406723       4.692505      12.299273      -3.030458       7.923088           0.000553
          109              C       3.104747       1.670051      10.440003       0.683276      21.041432 0.21705574E+03  0.43678407E+04                                 7.157706                            5.346507      -0.248733       1.999735                    0.998771      21.380201      60.328824       0.616326       0.493856      -1.001487      -0.006552      -0.007111       0.071560       0.072211      -0.005212       0.018634       0.006799      -0.179160      -0.277629      -0.099080      -0.037096       0.136175              8.402399      10.130141       0.685416      -1.172164       4.349612      -0.875433      10.727443          -0.001817
          110              C       3.400262       1.821377       8.926765      -0.029161      34.873836 0.41382827E+03  0.95779801E+04                                 9.318312                            6.811066       0.133444       2.063110                    0.999310      26.844968      75.746744       0.629522       0.420379      -1.065220       0.005395       0.014997      -0.043152       0.046002      -0.025318       0.023539       0.012671       0.006680      -0.053302      -0.042847       0.006367       0.036480             11.331594      10.518439       3.671539      -3.171515       7.618043      -3.109918      15.858301          -0.001640
          111              C       4.353253       2.479552       8.409854      -0.120887      34.109753 0.41090385E+03  0.96660331E+04                                 9.462109                            6.991088      -0.379905       1.857614                    0.998482      30.339315      91.535967       0.583737       0.446047      -1.030814      -0.020715       0.001068      -0.024537       0.032130      -0.054790       0.025417       0.025476      -0.050299      -0.067630      -0.073470       0.001207       0.072263             11.354108      10.893258       4.043187      -3.744741       8.263847      -4.290884      14.905219          -0.001706
          112              C       4.571362       2.616292       7.035887       0.022900      40.233160 0.45311754E+03  0.10773013E+05                                10.414016                            7.227853      -0.275573       1.920464                    0.998848      27.702030      80.317423       0.595855       0.432353      -1.053331      -0.014945      -0.005783       0.024474       0.029253       0.005906      -0.006139      -0.000932       0.009430       0.005252      -0.008833      -0.001866       0.010699             13.132662      14.115103       6.372021      -4.152338      10.662653      -5.080848      14.620229          -0.002006
          113              C       3.609995       2.016459       6.178832      -0.113808      32.437694 0.47934365E+03  0.11614142E+05                                 9.042414                            7.464249      -0.192849       1.910655                    0.998367      30.364178      90.290472       0.579975       0.435870      -1.046118      -0.027235      -0.005948       0.021902       0.035452      -0.039792       0.008704       0.019091      -0.034541       0.012161      -0.051245       0.006527       0.044718              9.766616      10.711448       3.650886      -0.572410       7.755174      -1.934124      10.833227          -0.001305
          114              C       2.579775       1.241599       6.709135      -0.086820      28.336096 0.41099942E+03  0.95465837E+04                                 8.088218                            6.789703       0.160113       2.037002                    0.999573      28.599097      82.249902       0.626914       0.420622      -1.059446       0.010583       0.024034       0.000437       0.026264       0.004275       0.009325       0.012590      -0.010406       0.024886      -0.013508      -0.007584       0.021092              8.611481       8.392024       2.562656      -0.446481       7.055087      -1.901193      10.387333          -0.003428
          115              C       2.490365       1.146793       8.072388      -0.092323      31.336049 0.47100088E+03  0.11373579E+05                                 8.882191                            7.438397      -0.176403       1.923306                    0.998189      29.943395      89.184938       0.575788       0.440523      -1.042284       0.017826       0.030420      -0.008772       0.036333      -0.011710      -0.007405      -0.007319       0.006439      -0.113975      -0.040276       0.009103       0.031173              9.588054       8.866689       2.710411      -0.233416       7.700762      -2.050406      12.196711          -0.000586
          116              C       0.418203       3.491428       6.468088       0.247060      30.482017 0.35397751E+03  0.80057389E+04                                 9.075785                            6.652772      -0.526551       1.853050                    0.998304      26.065439      76.594730       0.577590       0.468879      -1.020120      -0.001345       0.010387      -0.005451       0.011808      -0.049907      -0.006276      -0.017712       0.002952      -0.135807      -0.055932      -0.017162       0.073094             11.215739      12.559821       6.085636      -3.989706      10.335107      -4.167837      10.752290           0.001951
          117              C       2.149121       5.090374       5.471762       0.232872      30.396725 0.37648575E+03  0.86289847E+04                                 9.086918                            6.863136      -0.498678       1.862564                    0.997945      26.181759      76.923673       0.569596       0.469168      -1.022097      -0.007756      -0.018413      -0.000247       0.019981      -0.046809      -0.012481      -0.017441       0.018339      -0.180485      -0.069074      -0.008721       0.077795             11.173085      11.566834       6.517277      -3.055608      12.074828      -3.923950       9.877593           0.001781
          118              C       3.405395       7.971030       1.564126       0.654319      20.594345 0.22963608E+03  0.47361945E+04                                 7.287578                            5.669000      -0.488286       1.890660                    0.998438      23.465037      69.379453       0.565865       0.524812      -0.976041      -0.007654       0.036384      -0.061009       0.071446      -0.011234      -0.025566       0.059894      -0.082701      -0.157277      -0.082913      -0.013155       0.096068              8.485487       9.704291       1.335596      -0.451623       6.258453      -2.114502       9.493719          -0.004011
          119              C       3.707095       7.420424       2.994336      -0.040873      35.556125 0.46549090E+03  0.11106419E+05                                 9.469255                            7.241438      -0.004122       2.008082                    0.998920      27.890180      80.164521       0.607678       0.422444      -1.062847       0.013133      -0.016041       0.047220       0.051571      -0.013699      -0.010039       0.011311       0.015393      -0.071311      -0.028361      -0.003027       0.031388             11.228860       9.978569       3.491761       0.365065      10.018514      -3.708305      13.689498          -0.000800
          120              C       2.887880       6.494238       3.551422      -0.131014      34.486006 0.48029788E+03  0.11700785E+05                                 9.504783                            7.531720      -0.341200       1.862144                    0.998212      31.014345      93.981486       0.567666       0.442903      -1.036799       0.031986       0.002587       0.008251       0.033135      -0.045246       0.006219       0.034045       0.008493      -0.054018      -0.059066      -0.000293       0.059359             11.032044       9.512761       3.910781      -1.404200      10.666007      -4.460977      12.917362          -0.002168
          121              C       3.076475       6.071256       4.882536       0.030634      36.766025 0.43292842E+03  0.10193376E+05                                 9.843130                            7.079934      -0.243648       1.933300                    0.998990      27.522847      79.844572       0.599143       0.434184      -1.050466       0.014673       0.009915      -0.012967       0.021949      -0.001866      -0.017861      -0.000393      -0.015657       0.014990      -0.022214       0.005402       0.016812             12.109841      12.865216       6.137262      -1.349427      11.959840      -4.462688      11.504468          -0.001604
          122              C       4.120410       6.543465       5.589607      -0.114063      30.777569 0.44064892E+03  0.10476900E+05                                 8.723148                            7.138615      -0.119807       1.939253                    0.998834      29.971264      88.910083       0.594018       0.433677      -1.045177       0.016913       0.016393      -0.022722       0.032728      -0.034441       0.003921       0.017810      -0.028557       0.047801      -0.048045       0.010537       0.037507              9.573511      11.128921       4.167350       0.560763       9.487808      -1.951862       8.103805          -0.003185
          123              C       5.042550       7.484236       5.048591      -0.083619      29.817582 0.44772252E+03  0.10608897E+05                                 8.396488                            7.099818       0.224570       2.059519                    0.998975      28.838826      83.369234       0.612249       0.422199      -1.060010      -0.018975      -0.012866      -0.003897       0.023254       0.000208       0.008385       0.006594      -0.006074       0.038778      -0.012738      -0.004887       0.017625              9.058783       9.813609       3.198524       0.788995       8.895699      -1.507446       8.467041          -0.002384
          124              C       4.812798       7.878047       3.701407      -0.092707      31.364777 0.48138522E+03  0.11685462E+05                                 8.871586                            7.521048      -0.168612       1.926931                    0.997957      30.039234      89.644585       0.572608       0.440651      -1.042424      -0.018938      -0.024769       0.007200       0.032000      -0.005806      -0.027071       0.003394      -0.026808      -0.071582      -0.041964       0.012980       0.028984              9.593084      10.242523       2.714277       1.226704       8.067519      -1.424009      10.469209          -0.001791
          125              C       1.620583      13.207261      26.413369       0.683961      20.555321 0.22380403E+03  0.45426115E+04                                 7.080581                            5.436300      -0.280703       1.983574                    0.999044      21.667913      61.598011       0.609394       0.495188      -0.999850      -0.011469      -0.058998       0.040776       0.072629      -0.031169      -0.022765       0.083461       0.021820       0.222491      -0.095165      -0.029278       0.124443              8.080080       8.197361       1.758123       0.934169      10.551592      -2.216424       5.491287          -0.001816
          126              C       1.909742      14.525434      25.765221      -0.047670      36.188550 0.44717018E+03  0.10570324E+05                                 9.600522                            7.110212      -0.003615       2.010651                    0.999012      27.684659      79.390072       0.611177       0.423959      -1.061134       0.021148       0.043079      -0.017109       0.050949      -0.007486       0.005637       0.009960       0.017731      -0.015047      -0.018572       0.004210       0.014363             11.375508       9.919305       3.503440       2.268850      16.256128      -2.465779       7.951090           0.000162
          127              C       2.938530      15.342228      26.260706      -0.118092      34.560072 0.46781969E+03  0.11329248E+05                                 9.540233                            7.442183      -0.362079       1.856844                    0.998457      30.910325      93.582580       0.569679       0.443970      -1.035516      -0.024532      -0.002180      -0.011112       0.027019      -0.033708      -0.034785       0.003862       0.037364       0.122253      -0.061217      -0.003228       0.064445             10.970360      10.874460       4.715987       2.386585      15.368473      -0.053966       6.668146          -0.001105
          128              C       3.067904      16.629407      25.767899       0.032506      36.318976 0.43029513E+03  0.10131757E+05                                 9.854574                            7.098883      -0.315763       1.914040                    0.998511      27.543840      80.315995       0.592302       0.439182      -1.045828      -0.020957      -0.007831      -0.006884       0.023407       0.010937      -0.008869       0.010436      -0.000997       0.005943      -0.020294       0.008926       0.011368             12.218634      14.150419       5.480760       4.912270      14.067749       1.515117       8.437732          -0.000145
          129              C       2.271388      17.105262      24.814425      -0.110576      29.595655 0.41921952E+03  0.98470993E+04                                 8.500442                            6.963844      -0.087692       1.953499                    0.999216      29.542928      87.200445       0.601107       0.433798      -1.044768      -0.012762      -0.021163      -0.002235       0.024814      -0.033053      -0.041696      -0.002206      -0.015340       0.047592      -0.058913       0.007538       0.051376              9.291044      10.972278       2.471267       4.029155       8.801188       0.627312       8.099667          -0.000969
          130              C       1.196258      16.355927      24.329654      -0.085160      30.479721 0.44940173E+03  0.10699555E+05                                 8.620678                            7.186681      -0.016778       1.980791                    0.998312      29.270270      85.886054       0.596928       0.430976      -1.050540       0.012964      -0.000614       0.019656       0.023554      -0.005423      -0.003889      -0.019982      -0.009950      -0.004584      -0.020739      -0.001784       0.022524              9.295876       9.767263       1.625431       3.404516       9.629098      -0.041089       8.491268          -0.000845
          131              C       1.077154      15.037754      24.841208      -0.085087      30.087226 0.45967210E+03  0.11071947E+05                                 8.700377                            7.402745      -0.322366       1.878547                    0.997980      30.129391      90.672143       0.568803       0.447063      -1.034766       0.021477       0.024299       0.006763       0.033128       0.011757      -0.017330       0.027773       0.024958      -0.022279      -0.043021       0.017167       0.025855              9.156820       8.523706       0.832632       2.651718      11.099109      -1.412082       7.847643          -0.000641
          132              C       4.199572      17.466256      26.311594       0.239712      30.109478 0.37735487E+03  0.86665518E+04                                 9.115803                            6.901918      -0.534867       1.848000                    0.997888      26.420839      78.077196       0.563364       0.473392      -1.018320       0.007503       0.003383       0.006467       0.010467      -0.014110      -0.043622       0.043856       0.039402      -0.013733      -0.060351      -0.011025       0.071376             11.429652      14.039983       6.420396       4.691237      12.327842       3.034006       7.921131           0.001443
          133              C       2.023955      10.786051       2.951484       0.688752      20.941188 0.21598712E+03  0.43460617E+04                                 7.160561                            5.350476      -0.288078       1.988505                    0.998586      21.401739      60.619026       0.612421       0.497036      -0.998712       0.006072      -0.010615      -0.072302       0.073329       0.004708       0.019281      -0.005204      -0.181078      -0.277775      -0.099516      -0.037538       0.137054              8.405572      10.124441      -0.686869      -1.176324       4.357614       0.879860      10.734661          -0.001990
          134              C       1.728440      10.937377       4.464722      -0.027970      34.807673 0.41260345E+03  0.95419265E+04                                 9.307784                            6.799886       0.140067       2.066267                    0.999300      26.792801      75.552709       0.630233       0.420244      -1.065376      -0.006158       0.013363       0.042957       0.045407       0.025428       0.023490      -0.012184       0.006386      -0.056448      -0.042853       0.005765       0.037088             11.323683      10.512563      -3.671092      -3.171962       7.609728       3.110208      15.848760          -0.000180
          135              C       0.775449      11.595552       4.981633      -0.120578      34.074874 0.41022377E+03  0.96472624E+04                                 9.455886                            6.983755      -0.380245       1.857685                    0.998473      30.335432      91.549007       0.584163       0.445850      -1.030797       0.020022      -0.000145       0.024410       0.031571       0.055037       0.025336      -0.025268      -0.051282      -0.068264      -0.073567       0.000781       0.072786             11.348761      10.885728      -4.040667      -3.735769       8.256271       4.284937      14.904284          -0.002807
          136              C       0.557340      11.732292       6.355600       0.021527      40.265571 0.45350043E+03  0.10784225E+05                                10.418399                            7.230112      -0.277299       1.919745                    0.998837      27.715731      80.360907       0.595870       0.432259      -1.053405       0.014662      -0.006846      -0.024625       0.029466      -0.006521      -0.006212       0.001008       0.009234       0.004980      -0.009259      -0.001790       0.011049             13.139453      14.113115      -6.369062      -4.151983      10.662255       5.084170      14.642988          -0.001282
          137              C       1.518707      11.132459       7.212655      -0.115004      32.466495 0.47980485E+03  0.11628047E+05                                 9.046640                            7.466910      -0.189735       1.911181                    0.998395      30.386228      90.364999       0.579983       0.435761      -1.046189       0.026571      -0.006944      -0.022100       0.035251       0.040027       0.008958      -0.019059      -0.034531       0.013556      -0.051721       0.007078       0.044643              9.772055      10.716440      -3.651667      -0.570499       7.757442       1.934196      10.842283          -0.003150
          138              C       2.548927      10.357599       6.682352      -0.087340      28.332463 0.41090539E+03  0.95438820E+04                                 8.088708                            6.789729       0.160153       2.037263                    0.999562      28.591177      82.225693       0.626799       0.420721      -1.059380      -0.011292       0.022740      -0.000609       0.025397      -0.004023       0.009259      -0.012210      -0.010525       0.023649      -0.013436      -0.007062       0.020498              8.612778       8.393056      -2.562386      -0.445498       7.054519       1.900387      10.390759          -0.002369
          139              C       2.638337      10.262793       5.319099      -0.089120      31.210002 0.46858679E+03  0.11301010E+05                                 8.864962                            7.424113      -0.179713       1.923892                    0.998123      29.843885      88.838982       0.575769       0.441093      -1.041924      -0.018797       0.028680       0.008157       0.035248       0.013489      -0.007453       0.007481       0.005354      -0.113505      -0.040280       0.007595       0.032685              9.570538       8.847953      -2.702355      -0.230894       7.681831       2.043565      12.181831          -0.001888
          140              C       4.710499      12.607428       6.923399       0.247480      30.499128 0.35419837E+03  0.80119474E+04                                 9.078620                            6.654614      -0.525568       1.853007                    0.998335      26.073326      76.622592       0.577543       0.468846      -1.020142       0.000692       0.010082       0.005501       0.011506       0.050069      -0.006409       0.017753       0.002345      -0.136088      -0.056114      -0.017179       0.073292             11.220356      12.560514      -6.085929      -3.994653      10.337290       4.173141      10.763263          -0.001739
          141              C       2.979581      14.206374       7.919725       0.230100      30.458763 0.37739487E+03  0.86545204E+04                                 9.095901                            6.869042      -0.496590       1.862594                    0.997962      26.216010      77.030155       0.569681       0.468843      -1.022335       0.007302      -0.018797       0.000211       0.020167       0.045643      -0.013158       0.017892       0.017840      -0.181315      -0.069662      -0.007075       0.076737             11.184644      11.576001      -6.524662      -3.058748      12.090973       3.929798       9.886959          -0.002021
          142              C       1.723307      17.087030      11.827361       0.656148      20.726696 0.23128763E+03  0.47716242E+04                                 7.285676                            5.664583      -0.434283       1.908756                    0.998615      23.320680      68.624292       0.570660       0.520253      -0.979645       0.010150       0.038797       0.062376       0.074155       0.009247      -0.025652      -0.060574      -0.081068      -0.160027      -0.084428      -0.011113       0.095541              8.484365       9.721570      -1.348157      -0.460323       6.249043       2.119227       9.482482          -0.012198
          143              C       1.421607      16.536424      10.397151      -0.048684      35.787336 0.46947739E+03  0.11224297E+05                                 9.500414                            7.266669       0.000296       2.007154                    0.998966      28.024926      80.606789       0.607399       0.421781      -1.063373      -0.012885      -0.015197      -0.049892       0.053723       0.013213      -0.009294      -0.009895       0.014412      -0.066480      -0.026061      -0.003392       0.029453             11.264251      10.016669      -3.512939       0.360724      10.061399       3.715532      13.714684          -0.001753
          144              C       2.240822      15.610238       9.840065      -0.132215      34.549534 0.48128033E+03  0.11732534E+05                                 9.518753                            7.540982      -0.345384       1.859975                    0.998242      31.074901      94.244210       0.567053       0.443087      -1.036530      -0.032304       0.002588      -0.009949       0.033901       0.044259       0.006322      -0.034626       0.008186      -0.061114      -0.059180      -0.000395       0.059575             11.049027       9.534851      -3.924897      -1.406402      10.690695       4.463263      12.921534          -0.003062
          145              C       2.052227      15.187256       8.508951       0.032518      36.708560 0.43213047E+03  0.10171183E+05                                 9.840039                            7.078480      -0.251528       1.931558                    0.998954      27.492822      79.777085       0.598485       0.434807      -1.049957      -0.014164       0.009745       0.012880       0.021482       0.002833      -0.017540      -0.000209      -0.016687       0.015799      -0.022369       0.005629       0.016740             12.105580      12.858802      -6.136648      -1.349481      11.962032       4.461047      11.495905          -0.001871
          146              C       1.008292      15.659465       7.801880      -0.109741      30.591963 0.43750721E+03  0.10382868E+05                                 8.692317                            7.116344      -0.120954       1.941127                    0.998785      29.825768      88.375557       0.594585       0.434070      -1.045015      -0.016589       0.016867       0.021327       0.031851       0.035540       0.003134      -0.019350      -0.030349       0.043944      -0.048862       0.008687       0.040176              9.537535      11.084866      -4.148280       0.561370       9.453354       1.941116       8.074386          -0.003182
          147              C       0.086152      16.600236       8.342896      -0.080689      29.681948 0.44535855E+03  0.10538877E+05                                 8.375760                            7.084880       0.222052       2.060607                    0.998907      28.739319      83.025209       0.612400       0.422655      -1.059728       0.019633      -0.011310       0.002945       0.022848       0.001172       0.007790      -0.006819      -0.007841       0.038859      -0.013731      -0.003544       0.017275              9.034742       9.786946      -3.187575       0.788877       8.873680       1.500372       8.443602          -0.002452
          148              C       0.315904      16.994047       9.690080      -0.093261      31.382986 0.48171088E+03  0.11697233E+05                                 8.879205                            7.526836      -0.174789       1.924550                    0.997979      30.069962      89.798465       0.571926       0.441032      -1.042031       0.020919      -0.023439      -0.009304       0.032765       0.005339      -0.026687      -0.004446      -0.026901      -0.077315      -0.042693       0.012834       0.029859              9.601427      10.257801      -2.724345       1.222944       8.082389       1.422466      10.464093          -0.002420
          149              N       4.373519       8.693018      12.328203      -0.169518      30.649321 0.45392308E+03  0.10583815E+05                                 8.119085                            6.846249       0.257384       2.096851                    0.999386      27.301684      73.446226       0.678409       0.387217      -1.104575       0.146331       0.033358       0.184113       0.237535      -0.054708      -0.128483      -0.104055      -0.008248      -0.265301      -0.219263       0.097237       0.122026              9.096308      10.006510      -4.299437       2.336088      10.915153      -1.888111       6.367261          -0.005464
          150              N       4.916877      10.299257      13.951251      -0.176888      31.431715 0.46158967E+03  0.10827807E+05                                 8.296790                            6.941139       0.185770       2.070946                    0.999252      27.595048      74.912818       0.667091       0.391414      -1.099559       0.075908      -0.225042      -0.071902       0.248145       0.040251       0.001835      -0.142505       0.254514       0.098498      -0.226901       0.095527       0.131373              9.336540      11.240388      -3.724364       3.823537       9.115243      -2.328346       7.653989          -0.005999
          151              N       3.915654      14.018585      19.519431      -0.210276      32.755637 0.49077915E+03  0.11693687E+05                                 8.555565                            7.193806       0.208937       2.071629                    0.999392      28.021553      76.738087       0.650097       0.395424      -1.096450      -0.067545      -0.054224       0.267381       0.281061      -0.016624       0.011713       0.000875       0.009595      -0.682346      -0.227851       0.096606       0.131245              9.400677      10.659027       4.650985      -1.360045       9.889578      -2.254942       7.653426          -0.025423
          152              N       2.993611      13.161681      19.990812      -0.162289      29.563963 0.43652084E+03  0.10080858E+05                                 7.914689                            6.720586       0.327530       2.125395                    0.999356      26.875977      71.996541       0.683554       0.388008      -1.103816       0.165567       0.160429       0.110080       0.255475      -0.085425      -0.110815      -0.106421       0.001609      -0.155349      -0.209325       0.097441       0.111884              8.652630       8.455056       3.260069      -2.158104       8.463373      -2.986559       9.039461          -0.025782
          153              N       3.695791      13.920132      22.149519      -0.154840      30.763369 0.44740241E+03  0.10395155E+05                                 8.160360                            6.850714       0.583224       2.216884                    0.999736      26.405599      70.934103       0.670145       0.393373      -1.100117       0.072236       0.046669      -0.266834       0.280350      -0.014128       0.037907      -0.002424      -0.008607      -0.589832      -0.201475       0.086294       0.115181              9.123514      10.058862       4.648180      -1.464310       9.545481      -1.509794       7.766199          -0.021033
          154              N       4.530399      14.729633      21.627252      -0.164031      31.534658 0.44313945E+03  0.10300868E+05                                 8.370746                            6.866780       0.436650       2.169475                    0.999095      26.615660      72.185137       0.660352       0.399022      -1.093077      -0.162870      -0.188748      -0.119574       0.276497      -0.106073      -0.080646      -0.106071       0.062128      -0.096375      -0.200137       0.073536       0.126602              9.478501       9.336580       3.586742      -2.856707       8.224974      -3.022424      10.873949          -0.021557
          155              N       0.755183      17.809018       1.063284      -0.166333      30.556019 0.45209403E+03  0.10529377E+05                                 8.100120                            6.830088       0.257537       2.097742                    0.999379      27.251479      73.243881       0.679637       0.386950      -1.104887      -0.146012       0.034042      -0.182901       0.236498       0.055030      -0.128158       0.104487      -0.007800      -0.264521      -0.219293       0.097431       0.121862              9.076817       9.982674       4.292509       2.326679      10.901062       1.882647       6.346715          -0.010227
          156              N       0.174429       1.183257      26.223210      -0.171640      31.303718 0.45930004E+03  0.10760698E+05                                 8.278321                            6.927056       0.185758       2.072754                    0.999231      27.507531      74.628474       0.667314       0.391771      -1.099311      -0.076269      -0.222745       0.072601       0.246380      -0.040396       0.002079       0.142575       0.253076       0.094848      -0.226287       0.095225       0.131062              9.315468      11.214419       3.719576       3.809478       9.104184       2.322917       7.627802          -0.007701
          157              N       1.175652       4.902585      20.655030      -0.204272      32.682491 0.48933818E+03  0.11643058E+05                                 8.511298                            7.158290       0.229144       2.079204                    0.999349      28.069772      76.650085       0.655552       0.392682      -1.099088       0.066381      -0.048259      -0.240566       0.254180       0.013449       0.015130      -0.000468       0.009658      -0.695524      -0.232493       0.101875       0.130618              9.351695      10.602980      -4.625210      -1.353376       9.835895       2.241528       7.616210          -0.026493
          158              N       2.097695       4.045681      20.183649      -0.164216      29.714898 0.43942459E+03  0.10158290E+05                                 7.907686                            6.715733       0.351047       2.130522                    0.999391      27.080369      72.430581       0.688392       0.384887      -1.106750      -0.150725       0.150848      -0.095567       0.233680       0.088297      -0.113819       0.111222       0.003643      -0.138415      -0.215098       0.102938       0.112160              8.644884       8.446379      -3.255255      -2.155867       8.454952       2.984403       9.033321          -0.027403
          159              N       1.395515       4.804132      18.024942      -0.156871      31.089360 0.45288367E+03  0.10539662E+05                                 8.147591                            6.838303       0.626186       2.228227                    0.999736      26.691810      71.430351       0.679712       0.387205      -1.106037      -0.061674       0.043415       0.232985       0.244889       0.011921       0.040115      -0.001599      -0.009508      -0.611577      -0.209144       0.092764       0.116380              9.110193      10.044434      -4.640832      -1.462910       9.530879       1.508124       7.755266          -0.023198
          160              N       0.560907       5.613633      18.547209      -0.168839      31.947103 0.44994279E+03  0.10486376E+05                                 8.382298                            6.873210       0.450405       2.172002                    0.999016      26.922736      72.828310       0.667490       0.393725      -1.098048       0.141722      -0.161059       0.102763       0.237877       0.108840      -0.085717       0.109708       0.060782      -0.091365      -0.207341       0.079058       0.128283              9.495305       9.354223      -3.595604      -2.865116       8.237895       3.030553      10.893798          -0.025700
          161              N       0.736485       9.538982      14.454771      -0.170328      30.729471 0.45515765E+03  0.10621139E+05                                 8.137209                            6.858515       0.249214       2.093963                    0.999367      27.330698      73.583939       0.677278       0.387552      -1.104198      -0.146970      -0.034468      -0.183305       0.237464      -0.055284      -0.128401      -0.104692      -0.007040      -0.264038      -0.219610       0.097384       0.122226              9.119977      10.035989      -4.315830       2.345399      10.942921      -1.897181       6.381021          -0.006270
          162              N       0.193127       7.932743      12.831723      -0.173251      31.271535 0.45883398E+03  0.10746246E+05                                 8.269213                            6.921086       0.189619       2.073783                    0.999241      27.505367      74.592084       0.668007       0.391493      -1.099588      -0.076695       0.223318       0.072437       0.246982       0.040413       0.002105      -0.142298       0.252957       0.096212      -0.226086       0.095197       0.130889              9.302341      11.197280      -3.705065       3.807825       9.079754      -2.315645       7.629989          -0.004367
          163              N       1.194350       4.213415       7.263543      -0.203962      32.530977 0.48667910E+03  0.11563769E+05                                 8.489123                            7.142370       0.232131       2.080788                    0.999378      27.977138      76.338732       0.655807       0.393073      -1.098839       0.062380       0.047232      -0.240405       0.252817      -0.020580       0.013863       0.000780       0.008479      -0.714951      -0.238854       0.098405       0.140450              9.323156      10.570143       4.606992      -1.342521       9.805660      -2.227561       7.593667          -0.025866
          164              N       2.116393       5.070319       6.792162      -0.161160      29.511944 0.43572925E+03  0.10051975E+05                                 7.880128                            6.694415       0.347709       2.131448                    0.999388      26.935279      71.976086       0.688385       0.385691      -1.106134      -0.149356      -0.146054      -0.097990       0.230740      -0.094541      -0.115335      -0.111417      -0.000037      -0.159646      -0.221092       0.099747       0.121345              8.612495       8.412796       3.238700      -2.146222       8.420257      -2.970031       9.004432          -0.026117
          165              N       1.414213       4.311868       4.633455      -0.153650      30.852465 0.44876259E+03  0.10421260E+05                                 8.119101                            6.817600       0.616569       2.227509                    0.999737      26.535720      70.966029       0.679086       0.388399      -1.105044      -0.060607      -0.037627       0.231481       0.242224      -0.018087       0.040846      -0.001257      -0.008990      -0.629488      -0.215120       0.089367       0.125754              9.074262      10.004037       4.618797      -1.453794       9.492827      -1.499391       7.725923          -0.022673
          166              N       0.579605       3.502367       5.155722      -0.167400      31.744327 0.44660039E+03  0.10389406E+05                                 8.354816                            6.853925       0.454474       2.174838                    0.999043      26.796407      72.427251       0.667488       0.394449      -1.097511       0.137757       0.160283       0.104620       0.235824      -0.115930      -0.084664      -0.111983       0.062247      -0.106849      -0.213202       0.075348       0.137853              9.460085       9.316705       3.577506      -2.852568       8.207572      -3.018064      10.855977          -0.024182
          167              N       4.354821       0.422982      25.719690      -0.167290      30.650028 0.45369233E+03  0.10577311E+05                                 8.120938                            6.845157       0.254673       2.096412                    0.999372      27.289292      73.414000       0.678353       0.387290      -1.104500       0.145519      -0.033671       0.183618       0.236696       0.054644      -0.128046       0.104538      -0.007646      -0.267033      -0.219446       0.097491       0.121954              9.103127      10.014737       4.309866       2.336187      10.932837       1.892119       6.361806          -0.009680
          168              N       4.935575      17.048743       0.559764      -0.171960      31.241731 0.45832222E+03  0.10730437E+05                                 8.261559                            6.915386       0.191825       2.074627                    0.999253      27.492185      74.524256       0.668600       0.391285      -1.099819       0.075909       0.223142      -0.072005       0.246453      -0.040308       0.001889       0.142133       0.253152       0.096805      -0.226009       0.095048       0.130961              9.293636      11.186151       3.704905       3.799505       9.080486       2.314135       7.614270          -0.008493
          169              N       3.934352      13.329415       6.127944      -0.202676      32.448851 0.48528703E+03  0.11521231E+05                                 8.472410                            7.130383       0.232740       2.081714                    0.999373      27.938816      76.176794       0.656671       0.392879      -1.099090      -0.063317       0.047223       0.239433       0.252125       0.018723       0.014024      -0.001100       0.008613      -0.708587      -0.236753       0.099158       0.137594              9.303486      10.545936      -4.595222      -1.339038       9.785245       2.222124       7.579275           0.000637
          170              N       3.012309      14.186319       6.599325      -0.160515      29.417658 0.43413209E+03  0.10004173E+05                                 7.857219                            6.677260       0.355623       2.134431                    0.999400      26.903981      71.811680       0.690146       0.385129      -1.106733       0.149283      -0.146976       0.096603       0.230693       0.093139      -0.114688       0.110800       0.000212      -0.152706      -0.218970       0.100138       0.118832              8.585298       8.383917      -3.224342      -2.136546       8.393765       2.957926       8.978214           0.000391
          171              N       3.714489      13.427868       8.758032      -0.156180      30.986752 0.45104358E+03  0.10487663E+05                                 8.140260                            6.832706       0.617276       2.226403                    0.999739      26.612636      71.220678       0.678653       0.388149      -1.105206       0.060165      -0.039556      -0.232411       0.243310       0.016614       0.040363       0.000276      -0.009349      -0.626764      -0.214122       0.090417       0.123705              9.100319      10.031594      -4.634633      -1.460799       9.521655       1.506922       7.747710          -0.000293
          172              N       4.549097      12.618367       8.235765      -0.167519      31.791960 0.44723159E+03  0.10408001E+05                                 8.362630                            6.857948       0.450568       2.173288                    0.999035      26.822917      72.517909       0.667397       0.394355      -1.097551      -0.139118       0.159645      -0.104552       0.236160       0.114157      -0.085204       0.111339       0.061278      -0.105004      -0.211845       0.076147       0.135698              9.471307       9.326701      -3.582960      -2.858052       8.217054       3.023848      10.870166           0.001040
          173              O       2.621507      14.605655      13.686100      -0.698435      38.813155 0.62766963E+03  0.15652191E+05                                 8.944480                            7.686283       0.437657       2.152887                    0.997950      29.622258      78.773668       0.695872       0.352966      -1.146183      -0.055803      -0.087881      -0.010796       0.104659       0.041380       0.008694      -0.057238       0.055718       0.177692      -0.098755       0.015364       0.083391              9.524303      10.086359       2.679012       2.677767      10.127025       2.977717       8.359524          -0.006564
          174              O       0.599820      14.705931      12.796905      -0.597587      37.225780 0.57911588E+03  0.14198026E+05                                 8.873615                            7.527479       0.163866       2.109745                    0.994330      27.837179      74.154827       0.680893       0.366915      -1.131582       0.048756      -0.049783      -0.055404       0.089023      -0.007208      -0.008845      -0.060934       0.040134       0.078007      -0.072713       0.008293       0.064420              9.934049      12.631155      -4.606596      -0.341432      10.895927       0.511508       6.275067          -0.012032
          175              O       3.127831      16.680457      16.026932      -0.476575      36.358857 0.51514817E+03  0.12289844E+05                                 8.817260                            7.153355      -0.074985       2.061259                    0.992483      26.608918      70.376328       0.689244       0.372494      -1.125090      -0.017946       0.014238       0.063888       0.067871      -0.003974      -0.006825       0.002016      -0.067786      -0.231050      -0.077602       0.004930       0.072673             10.200206      14.589552       1.083894      -4.353270       6.207075      -0.472809       9.803992          -0.087297
          176              O       0.951034      16.481728      15.630544      -0.671194      45.131163 0.69236408E+03  0.17708219E+05                                 9.989234                            8.170102       0.160895       2.072331                    0.995586      29.687372      80.160681       0.662390       0.361536      -1.138423       0.039856       0.004294       0.085107       0.094075      -0.006098       0.048794      -0.002020      -0.076892      -0.252590      -0.105927       0.024649       0.081278             11.122704      13.635601      -0.201626       4.526928       6.621131       0.352339      13.111382          -0.017360
          177              O       2.841676      10.330251      25.583097      -0.606102      42.713965 0.68372540E+03  0.17545308E+05                                 9.848266                            8.307109      -0.252072       1.957388                    0.993589      29.244564      80.780643       0.630634       0.378486      -1.118220      -0.023590      -0.021961      -0.069741       0.076829      -0.020959      -0.018072       0.049865      -0.038992      -0.159652      -0.074902      -0.001904       0.076806             10.922156      15.600866       0.507485       2.963323       7.580558       0.020974       9.585043           0.001795
          178              O       0.715508       9.724949      25.792004      -0.748397      60.009247 0.93067751E+03  0.25796046E+05                                12.417750                            9.671727      -0.423906       1.853003                    0.995503      32.764347      94.055788       0.586289       0.376912      -1.119397       0.019614       0.023647      -0.066884       0.073603       0.024628      -0.033366       0.012744       0.031046      -0.068748      -0.051021       0.001746       0.049275             15.617470      18.428065       4.749530      -7.405976      13.356885      -3.840333      15.067460           0.003409
          179              O       2.469799       5.489655      26.488361      -0.710305      40.557396 0.66343519E+03  0.16798868E+05                                 9.264483                            7.949626       0.343645       2.114591                    0.997843      30.227190      81.377957       0.677171       0.357212      -1.141129       0.063640      -0.085642       0.009277       0.107101      -0.042931       0.001571       0.057216       0.043755       0.185753      -0.095525       0.007396       0.088129              9.874391      10.440538      -2.779090       2.779554      10.538664      -3.118891       8.643972           0.004942
          180              O       4.528882       5.589931       0.594582      -0.616877      38.461735 0.60341192E+03  0.14959938E+05                                 9.096379                            7.707182       0.134517       2.090924                    0.994686      28.368569      76.217825       0.669240       0.369155      -1.128843      -0.048945      -0.047162       0.061311       0.091536       0.006970      -0.006958       0.060443       0.036429       0.066537      -0.070460       0.008256       0.062204             10.197170      12.982172       4.741810      -0.354795      11.194161      -0.537376       6.415178           0.005128
          181              O       1.963475       7.564457      24.147529      -0.581914      39.638694 0.57220111E+03  0.14043350E+05                                 9.403902                            7.592341      -0.107476       2.026285                    0.993039      27.904826      75.367551       0.660618       0.377776      -1.118806       0.023843       0.020760      -0.066260       0.073416       0.000079      -0.005484      -0.000054      -0.077174      -0.226406      -0.075869      -0.000452       0.076321             10.929226      15.661018      -1.177033      -4.715965       6.592233       0.523684      10.534425           0.003882
          182              O       4.140272       7.365728      24.543917      -0.711496      47.701814 0.74076102E+03  0.19288654E+05                                10.392655                            8.474349       0.136377       2.049385                    0.996144      30.620809      83.706632       0.647018       0.363551      -1.135671      -0.051195       0.012089      -0.089150       0.103512       0.011918       0.043789       0.001760      -0.067575      -0.257925      -0.103097       0.023687       0.079410             11.598788      14.303947       0.211092       4.721203       6.858116      -0.361291      13.634301           0.005138
          183              O       2.249630       1.214251      14.591364      -0.555581      40.850483 0.64585958E+03  0.16330105E+05                                 9.553127                            8.067360      -0.256024       1.969394                    0.993165      28.453334      77.873370       0.641061       0.377882      -1.119291       0.025016      -0.010167       0.062985       0.068530       0.016339      -0.015525      -0.046283      -0.026390      -0.165719      -0.074710       0.006916       0.067794             10.578500      15.089235      -0.484455       2.875177       7.345223      -0.019360       9.301042          -0.034483
          184              O       4.375798       0.608949      14.382457      -0.700135      56.641831 0.86822296E+03  0.23638665E+05                                11.947942                            9.336469      -0.414779       1.872071                    0.994342      31.688112      90.007717       0.597515       0.376500      -1.120271      -0.015184       0.027684       0.059453       0.067317      -0.026502      -0.034431      -0.008769       0.027819      -0.079825      -0.051530      -0.000650       0.052180             14.977966      17.610286      -4.539520      -7.075339      12.831170       3.692651      14.492442          -0.022872
          185              O       2.488497       3.626345      13.096874      -0.695505      38.755081 0.62640929E+03  0.15615308E+05                                 8.946656                            7.687565       0.431012       2.152763                    0.997797      29.554738      78.619761       0.694485       0.353794      -1.145336       0.058305       0.085009       0.002811       0.103121       0.042199       0.008881      -0.053424       0.052833       0.179391      -0.096641       0.015323       0.081317              9.527281      10.090358       2.680181       2.683150      10.126385       2.983681       8.365100          -0.000960
          186              O       4.510184       3.526069      13.986069      -0.609969      37.459834 0.58380591E+03  0.14340857E+05                                 8.904471                            7.552909       0.179187       2.112363                    0.994389      27.963370      74.545664       0.680469       0.366430      -1.132038      -0.046890       0.050549       0.051509       0.086064      -0.006791      -0.010058      -0.061114       0.036474       0.081538      -0.071802       0.005864       0.065938              9.970525      12.677504      -4.625204      -0.348075      10.934990       0.519014       6.299080          -0.001522
          187              O       1.982173       1.551543      10.756042      -0.576178      38.589805 0.55397743E+03  0.13471275E+05                                 9.193588                            7.435287      -0.040150       2.053856                    0.992898      27.532009      73.745528       0.673062       0.374227      -1.122719       0.023631      -0.013882      -0.066009       0.071472      -0.003868      -0.004009       0.001700      -0.083972      -0.234997      -0.078558      -0.002794       0.081352             10.666738      15.262901       1.137135      -4.593963       6.452304      -0.502988      10.285008          -0.002439
          188              O       4.158970       1.750272      11.152430      -0.699067      45.856602 0.70575740E+03  0.18131964E+05                                10.074145                            8.230215       0.213205       2.083455                    0.995805      29.992433      81.086267       0.662397       0.359914      -1.140048      -0.048972      -0.006068      -0.086233       0.099354      -0.007958       0.043964      -0.001621      -0.067745      -0.250159      -0.101140       0.024318       0.076822             11.225508      13.829276      -0.197835       4.566878       6.664365       0.354861      13.182884          -0.001097
          189              O       2.268328       7.901749       1.199877      -0.607113      42.888790 0.68709873E+03  0.17655742E+05                                 9.878381                            8.330755      -0.251841       1.956086                    0.993723      29.316007      81.065207       0.629301       0.378775      -1.117869       0.021870       0.020351       0.071193       0.077207      -0.018382      -0.017652       0.050650      -0.038698      -0.172064      -0.078823       0.002039       0.076784             10.957758      15.652635       0.511781       2.973978       7.602795       0.023662       9.617846           0.003873
          190              O       4.394496       8.507051       0.990970      -0.749463      60.048363 0.93131163E+03  0.25816518E+05                                12.418420                            9.671600      -0.417759       1.854604                    0.995504      32.780587      94.089822       0.586639       0.376646      -1.119660      -0.018176      -0.024485       0.069256       0.075672       0.022728      -0.032213       0.007570       0.032340      -0.088788      -0.049257      -0.002024       0.051280             15.618290      18.428579       4.752818      -7.405642      13.356484      -3.841696      15.069807           0.001838
          191              O       2.640205      12.742345       0.294613      -0.706082      39.947364 0.65114656E+03  0.16403825E+05                                 9.157501                            7.863265       0.374682       2.127310                    0.997906      30.020292      80.502884       0.682781       0.356089      -1.142515      -0.063077       0.085279      -0.006999       0.106302      -0.041929       0.005479       0.055998       0.043855       0.182999      -0.094909       0.009512       0.085397              9.756269      10.318034      -2.745091       2.745911      10.402819      -3.071616       8.547953           0.003712
          192              O       0.581122      12.642069      26.188392      -0.616034      38.297397 0.60034359E+03  0.14863059E+05                                 9.067196                            7.684859       0.134299       2.092056                    0.994610      28.306561      75.967134       0.670648       0.368895      -1.129182       0.050709       0.047888      -0.059389       0.091607       0.004948      -0.007974       0.059484       0.033344       0.074637      -0.068430       0.004948       0.063482             10.162215      12.925676       4.724264      -0.355134      11.164646      -0.535384       6.396323           0.003497
          193              O       3.146529      10.667543       2.635445      -0.584635      39.375701 0.56804743E+03  0.13909187E+05                                 9.341253                            7.547969      -0.063261       2.040591                    0.993212      27.848893      75.008764       0.665093       0.376103      -1.120600      -0.026130      -0.021536       0.068561       0.076467       0.001466      -0.001493       0.000387      -0.083453      -0.228748      -0.076281      -0.003597       0.079878             10.848862      15.532960      -1.166444      -4.678479       6.552057       0.520644      10.461569           0.001855
          194              O       0.969732      10.866272       2.239057      -0.709024      47.026911 0.72845499E+03  0.18879680E+05                                10.277550                            8.388782       0.167192       2.062122                    0.996017      30.419315      82.828701       0.652361       0.362265      -1.137236       0.053751      -0.013580       0.087736       0.103784       0.011009       0.042868       0.003458      -0.070205      -0.244260      -0.098994       0.020775       0.078220             11.462223      14.125379       0.206666       4.664338       6.790125      -0.357024      13.471165           0.003728
          195              O       2.860374      17.017749      12.191610      -0.578958      41.442498 0.65786268E+03  0.16711484E+05                                 9.640427                            8.137970      -0.244140       1.968736                    0.993269      28.709847      78.776713       0.638702       0.377510      -1.119490      -0.023749       0.019214      -0.071789       0.078018       0.017611      -0.015581      -0.048729      -0.034750      -0.172726      -0.077622       0.004219       0.073403             10.679413      15.239837      -0.495157       2.904425       7.416709      -0.019969       9.381692          -0.019804
          196              O       0.734206      17.623051      12.400517      -0.717072      57.102875 0.87734814E+03  0.23945333E+05                                11.997627                            9.373967      -0.399941       1.874377                    0.994321      31.850818      90.526994       0.597518       0.375583      -1.121155       0.015867      -0.019502      -0.068800       0.073249      -0.025059      -0.036370      -0.011276       0.029506      -0.086351      -0.054912       0.001855       0.053057             15.041169      17.711477      -4.552087      -7.103427      12.884551       3.689022      14.527478          -0.010593

******************************************************
Auxiliary information for the entire system
The total spin magnetic moment of the unit cell is   -4.365607
The total net atomic charge of the unit cell is   0.000004
Accuracy of reproducing the electrostatic potential in the unit cell:
  The inner radius (bohr) =    5.0000
  The outer radius (bohr) =   12.0000
  Valid grid points have density less than (e/(bohr^3)) =    0.0001
  The number of valid grid points were=        34694
  The rms potential error without charges in kcal/mol is=      4.80093
  The rms potential error with partial charges in kcal/mol is=      1.96378
  The RRMSE value at monopole order=      0.40904
  The rms potential error with partial charges and cloud penetration in kcal/mol is=      1.97167
  The RRMSE value at monopole order with cloud penetration is=      0.41069
  The rms potential error with partial charges and atomic dipoles in kcal/mol is=      0.66843
  The RRMSE value at dipole order=      0.13923
  The rms potential error with partial charges, atomic dipoles and cloud penetration in kcal/mol is=      0.65913
  The RRMSE value at dipole order with cloud penetration=      0.13729

******************************************************
The electron densities and ab initio electrostatic potential were computed in VASP using the PBE functional and
projector augmented wave method. See the main text of the journal article for a description of computational details.
The atomic charges, dipoles, and quadrupoles were computed with the DDEC6 method as described in
(a) T. A. Manz and N. Gabaldon Limas, RSC Adv. 6 (2016) 47771-47801 DOI: 10.1039/c6ra04656h
(b) N. Gabaldon Limas and T. A. Manz, RSC Adv. 8 (2018) 2678-2707 DOI: 10.1039/c7ra11829e.
For each atom in the material, the electron cloud parameters were fit to the spherically averaged atom-in-material
electron density using radial positions for which this density was between 10^-4 and 10^-2 electrons per cubic bohr.
The polarizabilities, dispersion coefficients, and quantum Drude oscillator (QDO) parameters were fit using the MCLF method.
The magnetic structure of the system was optimized in VASP from the default ferromagnetic initial guess using spin polarization.
The atomic spin moments (ASMs) were computed on this optimized magnetic structure using the DDEC6 partition as inputs
to the method of T. A. Manz and D. S. Sholl, J. Chem. Theory Comput. 7 (2011) 4146-4164 DOI: 10.1021/ct200539n.
The RMSE and RRMSE were computed using a uniform grid with Ewald summation.
