# Supplementary material for: A collection of forcefield precursors for metal–organic frameworks
Source: RSC Adv. 2019 Nov 13;9(63):36492–507. doi: 10.1039/c9ra07327b (PMC9075174; doi:10.1039/c9ra07327b)
Supplement: RA-009-C9RA07327B-s4024 [file RA-009-C9RA07327B-s4024.xyz]

  156
jmolscript: load "" {1 1 1} spacegroup "x,y,z" unitcell [{     11.050000     0.000000     0.000000 }, {     -5.525000     9.569581     0.000000 }, {      0.000000     0.000000    27.772000 }]
Co    -3.739265     7.950121    26.959669     0.832094
Co     3.229639     8.832819    17.702428     0.832095
Co     0.509626     2.356222     8.444910     0.832078
Co     1.785735     1.619460     0.812331     0.832098
Co     8.754639     0.736762    10.069572     0.832057
Co     6.034626     7.213359    19.327090     0.832058
H      5.266430     5.163746    21.576067     0.098196
H      6.462593     1.505295    20.545726     0.133704
H      7.655440     4.792446    18.535033     0.102011
H      5.188528     4.278560    23.625640     0.121445
H      4.082975     3.372320    25.450261     0.115973
H      3.278535     0.026795    23.320148     0.116058
H      4.423315     0.922508    21.517746     0.129413
H      7.363720     2.426846    12.318826     0.098275
H      3.597328     3.220164    11.288485     0.133681
H      5.847660     0.543552     9.277792     0.102080
H      6.636078     2.936904    14.368400     0.121365
H      6.404028     4.347461    16.193020     0.115973
H      3.908938     6.716889    14.062908     0.115954
H      4.112258     5.277624    12.260505     0.129383
H      3.944850     1.978989     3.061308     0.098253
H      6.515080     4.844122     2.030966     0.133635
H      3.071900     4.233583     0.020274     0.101965
H      4.750395     2.354117     5.110881     0.121382
H      6.087998     1.849800     6.935502     0.115815
H     -1.662473     2.825897     4.805389     0.116141
H      8.039427     3.369449     3.002986     0.129370
H     -0.258570     4.405835     6.195933     0.098191
H      0.937592     8.064286     7.226274     0.133699
H      2.130440     4.777135     9.236967     0.102006
H     -0.336472     5.291021     4.146360     0.121440
H     -1.442025     6.197261     2.321739     0.115967
H      3.278535    -0.026795     4.451852     0.116055
H     -1.101685     8.647073     6.254254     0.129409
H      1.838720     7.142735    15.453174     0.098275
H     -1.927673     6.349417    16.483515     0.133680
H      0.322660     9.026029    18.494208     0.102075
H      1.111078     6.632677    13.403600     0.121367
H      0.879028     5.222120    11.578980     0.115978
H     -1.616062     2.852692    13.709092     0.115957
H     -1.412743     4.291957    15.511495     0.129383
H     -1.580150     7.590592    24.710692     0.098250
H      0.990080     4.725459    25.741034     0.133633
H     -2.453100     5.335998    -0.020274     0.101966
H     -0.774605     7.215464    22.661119     0.121384
H      0.562997     7.719781    20.836498     0.115815
H      3.862528     6.743684    22.966611     0.116143
H      2.514428     6.200132    24.769014     0.129373
C      5.742132     4.600098    21.007852     0.025228
C      5.716165     3.224949    21.256411     0.042549
C      6.439940     2.423018    20.405199    -0.112090
C      7.147140     2.981881    19.322647    -0.047613
C      7.138853     4.391481    19.196562     0.076522
C      7.954343     2.146457    18.378954     0.597412
C      4.930510     2.696708    22.403672     0.084712
C      4.824982     3.424953    23.572318    -0.150049
C      4.168613     2.868003    24.671812    -0.078952
C      3.630478     1.562713    24.637930    -0.044448
C      3.689043     0.858391    23.397910    -0.094618
C      4.354805     1.404814    22.309525    -0.139884
C      2.967477     0.931120    25.814629     0.624108
C      6.637735     2.296699    11.750611     0.025454
C      5.459805     3.006762    11.999170     0.042507
C      4.403425     2.780920    11.147959    -0.112186
C      4.533815     1.889035    10.065406    -0.047554
C      5.758708     1.191413     9.939321     0.076542
C      3.406715     1.607690     9.121713     0.597482
C      5.395163     3.951280    13.146432     0.084802
C      6.078605     3.678547    14.315077    -0.150086
C      5.924458     4.525455    15.414571    -0.078853
C      5.063110     5.644139    15.380689    -0.044476
C      4.423868     5.945581    14.140669    -0.094427
C      4.564202     5.095802    13.052285    -0.139912
C      4.847635     6.534110    16.557389     0.623972
C      4.195133     2.672784     2.493092     0.025146
C      5.399030     3.337870     2.741652     0.042488
C      5.731635     4.365643     1.890440    -0.112074
C      4.894045     4.698664     0.807887    -0.047520
C      3.677440     3.986687     0.681803     0.076606
C      5.213943     5.815434    27.636195     0.597264
C      6.249328     2.921593     3.888913     0.084768
C      5.671413     2.466081     5.057559    -0.149982
C      6.481930     2.176123     6.157052    -0.078799
C      7.881413     2.362730     6.123171    -0.044402
C      8.462090     2.765609     4.883151    -0.094742
C      7.655993     3.068965     3.794766    -0.139910
C      8.759888     2.104351     7.299870     0.623953
C      0.217132     4.969483     6.764148     0.025225
C      0.191165     6.344632     6.515589     0.042545
C      0.914940     7.146563     7.366801    -0.112099
C      1.622140     6.587700     8.449353    -0.047620
C      1.613853     5.178100     8.575438     0.076513
C      2.429343     7.423124     9.393046     0.597404
C     -0.594490     6.872873     5.368328     0.084710
C     -0.700017     6.144628     4.199682    -0.150051
C     -1.356388     6.701578     3.100188    -0.078960
C     -1.894523     8.006868     3.134070    -0.044459
C     -1.835958     8.711190     4.374090    -0.094621
C     -1.170195     8.164767     5.462475    -0.139887
C     -2.557522     8.638461     1.957371     0.624108
C      1.112735     7.272882    16.021389     0.025458
C     -0.065195     6.562819    15.772830     0.042506
C     -1.121575     6.788661    16.624041    -0.112185
C     -0.991185     7.680546    17.706594    -0.047563
C      0.233708     8.378168    17.832679     0.076541
C     -2.118285     7.961891    18.650287     0.597485
C     -0.129837     5.618301    14.625568     0.084802
C      0.553605     5.891034    13.456923    -0.150080
C      0.399457     5.044126    12.357429    -0.078849
C     -0.461890     3.925442    12.391311    -0.044477
C     -1.101133     3.624000    13.631331    -0.094427
C     -0.960798     4.473779    14.719715    -0.139913
C     -0.677365     3.035471    11.214611     0.623960
C     -1.329868     6.896797    25.278908     0.025145
C     -0.125970     6.231711    25.030348     0.042483
C      0.206635     5.203938    25.881560    -0.112077
C     -0.630955     4.870917    26.964113    -0.047520
C     -1.847560     5.582894    27.090197     0.076611
C     -0.311057     3.754147     0.135805     0.597267
C      0.724327     6.647988    23.883087     0.084773
C      0.146413     7.103500    22.714441    -0.149985
C      0.956930     7.393458    21.614948    -0.078797
C      2.356412     7.206851    21.648829    -0.044401
C      2.937090     6.803972    22.888849    -0.094744
C      2.130993     6.500616    23.977234    -0.139904
C      3.234888     7.465230    20.472130     0.623947
N      6.419498     5.143650    19.989730    -0.201737
N      6.769783     1.438308    10.732489    -0.202170
N      3.385720     2.987623     1.474971    -0.201668
N      0.894497     4.425931     7.782270    -0.201756
N      1.244783     8.131273    17.039511    -0.202180
N     -2.139280     6.581958    26.297029    -0.201672
O     -2.945930     9.326514    25.683823    -0.562197
O      2.931013     1.606733    26.866077    -0.526032
O      8.018985     0.922508    18.655286    -0.567812
O      8.467615     2.696708    17.408323    -0.573921
O      4.024963     7.457574    16.426583    -0.562107
O      5.450965     6.227883    17.608837    -0.526038
O      2.314423     2.163682     9.398045    -0.567880
O      3.626610     0.888057     8.151082    -0.573901
O     -1.079033     2.355074     7.169064    -0.562068
O      8.193023     1.734965     8.351318    -0.525997
O      6.241592     6.483391     0.140526    -0.567852
O      4.480775     5.984816    26.665564    -0.573864
O      2.579070     0.243067     2.088177    -0.562193
O     -2.593987     7.962848     0.905923    -0.526031
O      2.493985     8.647073     9.116714    -0.567792
O      2.942615     6.872873    10.363677    -0.573926
O      9.549963     2.112007    11.345417    -0.562074
O     -0.074035     3.341698    10.163163    -0.526010
O     -3.210578     7.405899    18.373955    -0.567871
O     -1.898390     8.681524    19.620918    -0.573895
O      4.445968     7.214507    20.602936    -0.562066
O      2.668023     7.834616    19.420682    -0.525990
O      0.716593     3.086190    27.631474    -0.567851
O     -1.044225     3.584765     1.106436    -0.573850

The following XYZ coordinates are in angstroms. Other properties are in atomic units.
The sperically averaged electron density of each atom fit to a function of the form exp(a - br)
eigen_1, eigen_2 and eigen_3 are the three eigenvalues of traceless quadrupole moment tensor
  atom number  atomic symbol              X              Y              Z     net charge C6 coefficient C8 coefficient C10 coefficient fluctuating dipole atomic polarizability isotropic forcefield polarizability              a              b squared Pearson coefficient          <r^3>          <r^4>         wp_QDO          m_QDO          q_QDO       dipole_x       dipole_y       dipole_z         dipole            Qxy            Qxz            Qyz     Q(x^2-y^2)  Q(3z^2 - R^2)        eigen_1        eigen_2        eigen_3 static polarizability      alpha(xx)      alpha(xy)      alpha(xz)      alpha(yy)      alpha(yz)      alpha(zz) atomic spin moment
            1             Co      -3.739265       7.950121      26.959669       0.832094     132.759737 0.27475030E+04  0.95316551E+05                                19.917569                           16.180544       0.424316       1.954506                    0.998855      50.389591     139.168965       0.494079       0.357338      -1.188045      -0.041389      -0.010956      -0.015368       0.045489       0.032107       0.075942      -0.134278       0.105716       0.336172      -0.193083       0.001255       0.191828             23.934537      22.797652       7.812363      -3.093276      29.916258      -4.352989      19.089700           2.814259
            2             Co       3.229639       8.832819      17.702428       0.832095     132.766566 0.27477443E+04  0.95327419E+05                                19.918590                           16.181595       0.423710       1.954338                    0.998852      50.390198     139.174395       0.494045       0.357353      -1.188027       0.011187       0.041264      -0.015337       0.045422       0.029726      -0.154192       0.001323      -0.108424       0.336262      -0.193014       0.001210       0.191804             23.935499      21.372417      -6.988674      -2.222223      31.343192       4.855155      19.090889           2.814276
            3             Co       0.509626       2.356222       8.444910       0.832078     132.755615 0.27475858E+04  0.95320354E+05                                19.917569                           16.181118       0.424032       1.954436                    0.998853      50.388757     139.168339       0.494054       0.357353      -1.188030       0.030063      -0.030346      -0.015322       0.045381      -0.062080       0.078205       0.133104       0.002976       0.336386      -0.193378       0.001440       0.191937             23.933825      34.898230      -0.822937       5.316573      17.812617      -0.502782      19.090627           2.814184
            4             Co       1.785735       1.619460       0.812331       0.832098     132.756583 0.27474326E+04  0.95313483E+05                                19.917271                           16.180352       0.424288       1.954503                    0.998855      50.388979     139.166750       0.494082       0.357339      -1.188044      -0.041399       0.010956       0.015373       0.045499      -0.032131      -0.075980      -0.134273       0.105722       0.336227      -0.193109       0.001258       0.191851             23.934111      22.797229      -7.812056       3.093164      29.915648      -4.352854      19.089457           2.814220
            5             Co       8.754639       0.736762      10.069572       0.832057     132.779469 0.27480471E+04  0.95340895E+05                                19.920170                           16.182733       0.423553       1.954280                    0.998852      50.391657     139.182232       0.494015       0.357364      -1.188014       0.011176      -0.041155       0.015279       0.045300      -0.029782       0.154015       0.001565      -0.109003       0.335622      -0.193096       0.001665       0.191431             23.937597      21.374216       6.989577       2.222436      31.346318       4.855765      19.092255           2.814236
            6             Co       6.034626       7.213359      19.327090       0.832058     132.761866 0.27477518E+04  0.95327516E+05                                19.918050                           16.181508       0.423926       1.954387                    0.998854      50.390464     139.173903       0.494053       0.357348      -1.188034       0.030071       0.030318       0.015310       0.045363       0.061891      -0.078295       0.132955       0.002626       0.336351      -0.193151       0.001252       0.191898             23.934370      34.898991       0.822992      -5.316719      17.812938      -0.502722      19.091181           2.814227
            7              H       5.266430       5.163746      21.576067       0.098196       1.160009 0.81905025E+01  0.80958181E+02                                 1.815243                            1.662306      -1.286399       2.261832                    0.994636       3.704688      10.438650       0.489794       1.265152      -0.710297      -0.022936       0.026120       0.026153       0.043501       0.000492      -0.006474       0.006795      -0.004680       0.008556      -0.009558      -0.000824       0.010382              1.896596       1.767317      -0.427019      -0.416944       1.983482       0.269088       1.938988           0.000270
            8              H       6.462593       1.505295      20.545726       0.133704       1.007275 0.71743628E+01  0.68876174E+02                                 1.694445                            1.593424      -1.020646       2.414580                    0.997835       3.394088       9.547573       0.480739       1.327122      -0.699086       0.003284      -0.038332       0.006094       0.038952      -0.000794       0.000747      -0.003951      -0.017675      -0.009822      -0.007338      -0.004240       0.011578              1.742884       1.407818      -0.038105      -0.137106       2.316095      -0.085148       1.504739           0.000072
            9              H       7.655440       4.792446      18.535033       0.102011       1.214487 0.86381717E+01  0.87032340E+02                                 1.917708                            1.742067      -1.365117       2.231071                    0.993644       3.812763      11.054870       0.461432       1.317465      -0.699053       0.026782       0.021563      -0.032997       0.047656       0.005866      -0.007554      -0.006865       0.005488       0.004832      -0.008369      -0.005590       0.013959              2.030270       1.915802       0.319382      -0.495178       1.984811      -0.420739       2.190198           0.000501
           10              H       5.188528       4.278560      23.625640       0.121445       1.087105 0.79275213E+01  0.77390414E+02                                 1.729386                            1.634798      -0.864470       2.475927                    0.999011       3.381125       9.336570       0.496288       1.264219      -0.713473       0.013451       0.035093       0.006420       0.038127       0.009882      -0.005128       0.004881      -0.016871       0.001676      -0.016012       0.002821       0.013191              1.763731       1.511290       0.290464      -0.044290       2.161021       0.004147       1.618883           0.000043
           11              H       4.082975       3.372320      25.450261       0.115973       1.035515 0.72661242E+01  0.70169624E+02                                 1.729956                            1.602667      -1.202465       2.311190                    0.995352       3.632621      10.340161       0.478459       1.325607      -0.697387      -0.003824       0.023500       0.031801       0.039726       0.003816      -0.004413       0.004619      -0.007458       0.012295      -0.009922       0.002126       0.007796              1.808441       1.390735      -0.002934      -0.131294       1.740051       0.449919       2.294537           0.000099
           12              H       3.278535       0.026795      23.320148       0.116058       1.160057 0.84461427E+01  0.83768582E+02                                 1.808654                            1.689158      -0.867592       2.470515                    0.999016       3.436259       9.563675       0.487494       1.266816      -0.713119      -0.020800      -0.035002      -0.007135       0.041336       0.011691      -0.001822       0.006553      -0.014407      -0.002766      -0.014997      -0.000675       0.015672              1.864448       1.598302       0.340877      -0.040245       2.360637       0.001071       1.634404          -0.000061
           13              H       4.423315       0.922508      21.517746       0.129413       1.022522 0.71776484E+01  0.69237127E+02                                 1.735587                            1.610268      -1.097802       2.371829                    0.996627       3.546726      10.153978       0.468710       1.354707      -0.692270      -0.001462      -0.023015      -0.032199       0.039606       0.006527      -0.006796       0.003359      -0.014271       0.015895      -0.015115       0.006732       0.008383              1.803949       1.417061       0.028696      -0.136507       1.785039       0.432286       2.209747           0.000047
           14              H       7.363720       2.426846      12.318826       0.098275       1.160215 0.81920597E+01  0.80978013E+02                                 1.815505                            1.662492      -1.288189       2.261097                    0.994605       3.704892      10.439760       0.489751       1.265194      -0.710286       0.034046       0.006763       0.026117       0.043439      -0.002262       0.009131       0.002220       0.001505       0.008513      -0.009562      -0.000828       0.010390              1.896893       2.299680       0.119990       0.441715       1.451699       0.226606       1.939300           0.000266
           15              H       3.597328       3.220164      11.288485       0.133681       1.007076 0.71726304E+01  0.68854521E+02                                 1.694141                            1.593173      -1.020566       2.414656                    0.997836       3.393713       9.545779       0.480810       1.327024      -0.699108      -0.034855       0.016343       0.006084       0.038974      -0.007247      -0.003800       0.001322       0.010221      -0.009837      -0.007332      -0.004243       0.011576              1.742557       2.121548      -0.374098      -0.005159       1.601612       0.161257       1.504512           0.000068
           16              H       5.847660       0.543552       9.277792       0.102080       1.214490 0.86381697E+01  0.87033617E+02                                 1.917833                            1.742158      -1.365692       2.230833                    0.993631       3.812753      11.055464       0.461377       1.317604      -0.699024       0.005318      -0.033935      -0.032947       0.047596      -0.000539      -0.002163       0.009973      -0.012902       0.004882      -0.008375      -0.005581       0.013956              2.030414       1.691046      -0.189597      -0.116791       2.209826       0.639326       2.190369           0.000498
           17              H       6.636078       2.936904      14.368400       0.121365       1.087289 0.79291175E+01  0.77408402E+02                                 1.729409                            1.634827      -0.863897       2.476082                    0.999012       3.381526       9.337235       0.496355       1.264009      -0.713516       0.023674      -0.029242       0.006438       0.038170      -0.012241       0.006794       0.001987      -0.008703       0.001663      -0.016007       0.002812       0.013195              1.763753       1.747051      -0.426551       0.025731       1.925279       0.036286       1.618931           0.000039
           18              H       6.404028       4.347461      16.193020       0.115973       1.035416 0.72654235E+01  0.70163200E+02                                 1.730078                            1.602769      -1.203241       2.310884                    0.995329       3.632681      10.341337       0.478350       1.325904      -0.697328       0.022253      -0.008434       0.031808       0.039725      -0.005115       0.006198       0.001521      -0.002868       0.012251      -0.009897       0.002121       0.007776              1.808577       1.655368      -0.149805       0.455339       1.475621      -0.111268       2.294743           0.000096
           19              H       3.908938       6.716889      14.062908       0.115954       1.160449 0.84495940E+01  0.83812037E+02                                 1.809132                            1.689556      -0.867619       2.470430                    0.999014       3.436881       9.566181       0.487410       1.266896      -0.713102      -0.019925       0.035543      -0.007116       0.041364      -0.012095       0.006580      -0.001722      -0.013034      -0.002798      -0.014988      -0.000704       0.015692              1.864964       1.875387      -0.500794       0.021056       2.084710       0.034331       1.634797          -0.000068
           20              H       4.112258       5.277624      12.260505       0.129383       1.022170 0.71744943E+01  0.69196814E+02                                 1.734973                            1.609754      -1.096308       2.372471                    0.996653       3.545799      10.149504       0.468870       1.354437      -0.692328      -0.019256       0.012789      -0.032271       0.039697      -0.009443       0.006287       0.004218      -0.004184       0.015871      -0.015109       0.006753       0.008356              1.803281       1.667613      -0.173583       0.442348       1.533410      -0.097853       2.208821           0.000042
           21              H       3.944850       1.978989       3.061308       0.098253       1.159902 0.81896709E+01  0.80948893E+02                                 1.815222                            1.662291      -1.286861       2.261635                    0.994628       3.704609      10.438774       0.489759       1.265257      -0.710274      -0.011135      -0.032884       0.026133       0.043454       0.001798      -0.002663      -0.009010       0.003163       0.008560      -0.009553      -0.000850       0.010403              1.896575       1.559617       0.307107      -0.024557       2.191149      -0.495615       1.938957           0.000266
           22              H       6.515080       4.844122       2.030966       0.133635       1.007097 0.71725425E+01  0.68851107E+02                                 1.693907                            1.592963      -1.019476       2.415009                    0.997852       3.393546       9.544063       0.480949       1.326689      -0.699176       0.031581       0.022043       0.006058       0.038987       0.008052       0.003060       0.002636       0.007462      -0.009797      -0.007345      -0.004240       0.011585              1.742312       2.055280       0.412101       0.142205       1.667350      -0.076139       1.504307           0.000070
           23              H       3.071900       4.233583       0.020274       0.101965       1.214821 0.86408809E+01  0.87064591E+02                                 1.917860                            1.742187      -1.366350       2.230513                    0.993627       3.813153      11.055540       0.461487       1.317233      -0.699099      -0.032065       0.012441      -0.033010       0.047672      -0.005306       0.009735      -0.003088       0.007416       0.004863      -0.008388      -0.005573       0.013962              2.030443       2.244368      -0.129836       0.612045       1.656580      -0.218509       2.190380           0.000502
           24              H       4.750395       2.354117       5.110881       0.121382       1.087251 0.79289264E+01  0.77408263E+02                                 1.729612                            1.635000      -0.864414       2.475918                    0.999006       3.381452       9.337999       0.496227       1.264307      -0.713454      -0.037106      -0.005887       0.006440       0.038118       0.002362      -0.001677      -0.006879       0.025582       0.001671      -0.016022       0.002811       0.013210              1.763966       2.250465       0.136139       0.018565       1.422346      -0.040436       1.619086           0.000035
           25              H       6.087998       1.849800       6.935502       0.115815       1.035788 0.72683550E+01  0.70195550E+02                                 1.730168                            1.602843      -1.201273       2.311641                    0.995378       3.633006      10.341097       0.478471       1.325491      -0.697412      -0.018523      -0.015057       0.031838       0.039793       0.001323      -0.001778      -0.006143       0.010311       0.012359      -0.009926       0.002122       0.007804              1.808669       1.650360       0.152760      -0.324068       1.480776      -0.338739       2.294871           0.000094
           26              H      -1.662473       2.825897       4.805389       0.116141       1.159638 0.84423934E+01  0.83721294E+02                                 1.808138                            1.688722      -0.867307       2.470644                    0.999023       3.435616       9.561007       0.487589       1.266724      -0.713138       0.040665      -0.000539      -0.007159       0.041294       0.000421      -0.004757      -0.004868       0.027456      -0.002755      -0.015005      -0.000666       0.015671              1.863896       2.464378       0.159584       0.019182       1.493319      -0.035373       1.633990          -0.000074
           27              H       8.039427       3.369449       3.002986       0.129370       1.022481 0.71772713E+01  0.69233432E+02                                 1.735647                            1.610308      -1.098509       2.371555                    0.996616       3.546787      10.154556       0.468662       1.354845      -0.692244       0.020666       0.010263      -0.032241       0.039647       0.002914       0.000491      -0.007554       0.018427       0.015834      -0.015096       0.006734       0.008363              1.804026       1.717980       0.145011      -0.306163       1.484248      -0.334386       2.209849           0.000045
           28              H      -0.258570       4.405835       6.195933       0.098191       1.160035 0.81907461E+01  0.80961516E+02                                 1.815300                            1.662354      -1.286422       2.261820                    0.994635       3.704773      10.439086       0.489774       1.265188      -0.710289      -0.022936      -0.026120      -0.026152       0.043500      -0.000491       0.006475       0.006794      -0.004679       0.008558      -0.009557      -0.000825       0.010382              1.896659       1.767374       0.427040       0.416964       1.983550       0.269099       1.939052           0.000262
           29              H       0.937592       8.064286       7.226274       0.133699       1.007271 0.71743396E+01  0.68876018E+02                                 1.694454                            1.593433      -1.020638       2.414584                    0.997835       3.394103       9.547676       0.480732       1.327140      -0.699083       0.003285       0.038332      -0.006094       0.038952       0.000795      -0.000746      -0.003951      -0.017676      -0.009822      -0.007338      -0.004240       0.011579              1.742893       1.407826       0.038105       0.137108       2.316105      -0.085148       1.504748           0.000067
           30              H       2.130440       4.777135       9.236967       0.102006       1.214491 0.86382224E+01  0.87033093E+02                                 1.917722                            1.742080      -1.365134       2.231062                    0.993643       3.812797      11.055032       0.461427       1.317477      -0.699050       0.026783      -0.021564       0.032995       0.047655      -0.005867       0.007553      -0.006865       0.005489       0.004832      -0.008370      -0.005590       0.013959              2.030286       1.915816      -0.319384       0.495181       1.984830      -0.420742       2.190213           0.000497
           31              H      -0.336472       5.291021       4.146360       0.121440       1.087099 0.79274871E+01  0.77390202E+02                                 1.729402                            1.634813      -0.864470       2.475925                    0.999011       3.381130       9.336672       0.496277       1.264247      -0.713467       0.013451      -0.035093      -0.006419       0.038126      -0.009881       0.005128       0.004881      -0.016870       0.001677      -0.016011       0.002821       0.013190              1.763748       1.511303      -0.290467       0.044291       2.161042       0.004147       1.618900           0.000037
           32              H      -1.442025       6.197261       2.321739       0.115967       1.035519 0.72661486E+01  0.70169818E+02                                 1.729951                            1.602662      -1.202458       2.311190                    0.995352       3.632616      10.340096       0.478464       1.325595      -0.697390      -0.003824      -0.023500      -0.031800       0.039725      -0.003816       0.004413       0.004619      -0.007458       0.012295      -0.009922       0.002126       0.007796              1.808435       1.390731       0.002934       0.131293       1.740045       0.449917       2.294528           0.000097
           33              H       3.278535      -0.026795       4.451852       0.116055       1.160072 0.84462971E+01  0.83770742E+02                                 1.808693                            1.689192      -0.867598       2.470509                    0.999016       3.436303       9.563925       0.487480       1.266844      -0.713113      -0.020799       0.035001       0.007136       0.041335      -0.011690       0.001822       0.006553      -0.014407      -0.002763      -0.014996      -0.000674       0.015670              1.864488       1.598333      -0.340887       0.040247       2.360693       0.001070       1.634438          -0.000072
           34              H      -1.101685       8.647073       6.254254       0.129409       1.022521 0.71776524E+01  0.69237335E+02                                 1.735603                            1.610283      -1.097809       2.371826                    0.996627       3.546745      10.154121       0.468700       1.354731      -0.692265      -0.001461       0.023015       0.032199       0.039606      -0.006526       0.006796       0.003359      -0.014271       0.015895      -0.015115       0.006732       0.008383              1.803967       1.417074      -0.028697       0.136509       1.785056       0.432290       2.209770           0.000041
           35              H       1.838720       7.142735      15.453174       0.098275       1.160229 0.81921729E+01  0.80979353E+02                                 1.815513                            1.662498      -1.288196       2.261098                    0.994604       3.704910      10.439800       0.489752       1.265186      -0.710288       0.034047      -0.006763      -0.026117       0.043440       0.002262      -0.009131       0.002219       0.001506       0.008515      -0.009561      -0.000829       0.010390              1.896902       2.299692      -0.119992      -0.441719       1.451704       0.226608       1.939309           0.000267
           36              H      -1.927673       6.349417      16.483515       0.133680       1.007088 0.71727372E+01  0.68855749E+02                                 1.694148                            1.593179      -1.020581       2.414649                    0.997836       3.393735       9.545831       0.480812       1.327014      -0.699110      -0.034855      -0.016342      -0.006085       0.038974       0.007247       0.003800       0.001322       0.010221      -0.009838      -0.007332      -0.004244       0.011576              1.742564       2.121558       0.374100       0.005160       1.601618       0.161258       1.504517           0.000071
           37              H       0.322660       9.026029      18.494208       0.102075       1.214508 0.86383174E+01  0.87035359E+02                                 1.917841                            1.742165      -1.365692       2.230828                    0.993631       3.812771      11.055483       0.461380       1.317590      -0.699027       0.005317       0.033934       0.032947       0.047595       0.000539       0.002162       0.009973      -0.012901       0.004881      -0.008374      -0.005581       0.013955              2.030422       1.691052       0.189597       0.116792       2.209835       0.639330       2.190379           0.000501
           38              H       1.111078       6.632677      13.403600       0.121367       1.087265 0.79289082E+01  0.77405936E+02                                 1.729395                            1.634815      -0.863882       2.476093                    0.999013       3.381486       9.337134       0.496352       1.264023      -0.713513       0.023674       0.029243      -0.006439       0.038172       0.012241      -0.006794       0.001987      -0.008704       0.001661      -0.016007       0.002811       0.013196              1.763739       1.747037       0.426547      -0.025730       1.925263       0.036285       1.618917           0.000038
           39              H       0.879028       5.222120      11.578980       0.115978       1.035393 0.72652264E+01  0.70160917E+02                                 1.730064                            1.602756      -1.203226       2.310896                    0.995329       3.632643      10.341247       0.478347       1.325919      -0.697325       0.022254       0.008435      -0.031809       0.039726       0.005114      -0.006199       0.001520      -0.002869       0.012251      -0.009897       0.002121       0.007776              1.808561       1.655355       0.149803      -0.455334       1.475611      -0.111268       2.294719           0.000095
           40              H      -1.616062       2.852692      13.709092       0.115957       1.160440 0.84494957E+01  0.83810656E+02                                 1.809106                            1.689533      -0.867615       2.470433                    0.999014       3.436860       9.566039       0.487420       1.266876      -0.713106      -0.019926      -0.035544       0.007116       0.041365       0.012095      -0.006580      -0.001722      -0.013035      -0.002800      -0.014987      -0.000704       0.015692              1.864936       1.875358       0.500782      -0.021055       2.084678       0.034330       1.634773          -0.000070
           41              H      -1.412743       4.291957      15.511495       0.129383       1.022186 0.71746233E+01  0.69198151E+02                                 1.734966                            1.609748      -1.096315       2.372467                    0.996652       3.545806      10.149427       0.468881       1.354403      -0.692334      -0.019257      -0.012789       0.032271       0.039696       0.009443      -0.006287       0.004218      -0.004185       0.015871      -0.015109       0.006753       0.008356              1.803273       1.667606       0.173581      -0.442345       1.533404      -0.097851       2.208808           0.000045
           42              H      -1.580150       7.590592      24.710692       0.098250       1.159897 0.81896173E+01  0.80948083E+02                                 1.815204                            1.662276      -1.286854       2.261636                    0.994628       3.704581      10.438615       0.489767       1.265242      -0.710277      -0.011136       0.032884      -0.026132       0.043454      -0.001798       0.002664      -0.009010       0.003164       0.008561      -0.009554      -0.000850       0.010404              1.896554       1.559602      -0.307101       0.024557       2.191124      -0.495607       1.938938           0.000271
           43              H       0.990080       4.725459      25.741034       0.133633       1.007101 0.71725719E+01  0.68851417E+02                                 1.693908                            1.592963      -1.019471       2.415007                    0.997852       3.393543       9.544037       0.480951       1.326684      -0.699177       0.031581      -0.022042      -0.006057       0.038986      -0.008052      -0.003060       0.002636       0.007462      -0.009795      -0.007345      -0.004239       0.011584              1.742313       2.055282      -0.412103      -0.142205       1.667351      -0.076138       1.504307           0.000074
           44              H      -2.453100       5.335998      -0.020274       0.101966       1.214823 0.86408954E+01  0.87064701E+02                                 1.917856                            1.742183      -1.366353       2.230512                    0.993628       3.813148      11.055493       0.461491       1.317225      -0.699101      -0.032065      -0.012440       0.033011       0.047672       0.005305      -0.009736      -0.003087       0.007416       0.004865      -0.008389      -0.005573       0.013962              2.030438       2.244363       0.129837      -0.612045       1.656575      -0.218509       2.190377           0.000502
           45              H      -0.774605       7.215464      22.661119       0.121384       1.087271 0.79290860E+01  0.77409945E+02                                 1.729604                            1.634993      -0.864427       2.475911                    0.999006       3.381472       9.337957       0.496241       1.264270      -0.713461      -0.037106       0.005887      -0.006440       0.038118      -0.002362       0.001678      -0.006879       0.025584       0.001671      -0.016022       0.002811       0.013211              1.763957       2.250454      -0.136138      -0.018566       1.422340      -0.040436       1.619078           0.000043
           46              H       0.562997       7.719781      20.836498       0.115815       1.035789 0.72683731E+01  0.70195806E+02                                 1.730174                            1.602848      -1.201257       2.311649                    0.995378       3.633014      10.341144       0.478469       1.325496      -0.697411      -0.018523       0.015057      -0.031838       0.039793      -0.001323       0.001777      -0.006144       0.010313       0.012361      -0.009927       0.002123       0.007804              1.808676       1.650366      -0.152761       0.324070       1.480780      -0.338741       2.294881           0.000098
           47              H       3.862528       6.743684      22.966611       0.116143       1.159632 0.84423205E+01  0.83720133E+02                                 1.808106                            1.688695      -0.867295       2.470649                    0.999023       3.435589       9.560811       0.487603       1.266695      -0.713145       0.040665       0.000541       0.007160       0.041294      -0.000421       0.004757      -0.004869       0.027458      -0.002758      -0.015006      -0.000666       0.015672              1.863862       2.464328      -0.159579      -0.019180       1.493296      -0.035372       1.633962          -0.000061
           48              H       2.514428       6.200132      24.769014       0.129373       1.022470 0.71771671E+01  0.69232189E+02                                 1.735637                            1.610298      -1.098503       2.371558                    0.996617       3.546761      10.154471       0.468663       1.354848      -0.692243       0.020666      -0.010262       0.032242       0.039648      -0.002914      -0.000491      -0.007554       0.018426       0.015835      -0.015096       0.006733       0.008363              1.804015       1.717970      -0.145010       0.306164       1.484240      -0.334384       2.209836           0.000048
           49              C       5.742132       4.600098      21.007852       0.025228      30.764979 0.36195670E+03  0.81546261E+04                                 8.654307                            6.433192       0.101276       2.035844                    0.999631      27.112503      77.103920       0.634061       0.428773      -1.053072       0.021927       0.022253      -0.052380       0.060989      -0.011526       0.037417       0.030086       0.091451       0.060291      -0.071762       0.004745       0.067017             10.097292       7.187580      -0.154936      -3.890013      12.055477      -2.501135      11.048818          -0.001523
           50              C       5.716165       3.224949      21.256411       0.042549      37.905321 0.40369361E+03  0.92354654E+04                                 9.738497                            6.648749       0.043802       2.025668                    0.999263      26.176250      72.142839       0.651988       0.410638      -1.077307      -0.003237      -0.021223      -0.001888       0.021551       0.009034       0.007870       0.005209      -0.010026       0.017622      -0.014286      -0.001141       0.015427             12.260315       8.972083       0.592356      -6.607114      12.222734      -2.626434      15.586129           0.003020
           51              C       6.439940       2.423018      20.405199      -0.112090      34.364382 0.42621814E+03  0.99913184E+04                                 9.283428                            6.961437       0.022721       1.987174                    0.999490      29.079640      84.039435       0.612799       0.426380      -1.055762       0.005445       0.003781      -0.011195       0.013010       0.006011       0.047548      -0.002192       0.026599      -0.034497      -0.046886      -0.007038       0.053924             10.812867       8.516766      -0.986343      -5.603396      10.876847       0.337511      13.044986          -0.004025
           52              C       7.147140       2.981881      19.322647      -0.047613      38.673102 0.44438652E+03  0.10380807E+05                                 9.779027                            6.919086       0.178262       2.060036                    0.999344      27.025296      74.495948       0.649035       0.403987      -1.085116      -0.028308       0.003133       0.024383       0.037493       0.004850       0.014178      -0.016926       0.001685      -0.014483      -0.025778       0.007336       0.018442             11.972941       8.620325      -2.377242      -5.128710      15.032003       1.430061      12.266495           0.005041
           53              C       7.138853       4.391481      19.196562       0.076522      28.603021 0.34671104E+03  0.77500689E+04                                 8.312988                            6.342590      -0.141507       1.964838                    0.999293      26.735855      76.457613       0.629754       0.435108      -1.046172      -0.032676       0.020444       0.026602       0.046833       0.018767       0.039968      -0.009263       0.108885       0.046825      -0.068816      -0.005971       0.074787              9.563346       7.230326      -0.929718      -3.186192      12.538028      -0.504936       8.921684          -0.001703
           54              C       7.954343       2.146457      18.378954       0.597412      25.727335 0.24951311E+03  0.51657016E+04                                 7.980203                            5.597751      -0.167403       1.995810                    0.999260      22.543111      63.180553       0.628210       0.470939      -1.019986       0.022639      -0.048032      -0.015337       0.055270       0.035294       0.082320       0.004641       0.103406      -0.039498      -0.076440      -0.042182       0.118623              9.693786       6.357703      -1.550470      -2.809459      13.823095      -0.350633       8.900560           0.001000
           55              C       4.930510       2.696708      22.403672       0.084712      37.367206 0.41219173E+03  0.94995548E+04                                 9.725341                            6.770592      -0.105701       1.975627                    0.999141      26.360700      73.433819       0.637260       0.417047      -1.070836      -0.002188      -0.005329      -0.001951       0.006083      -0.002754      -0.018074      -0.013439      -0.008253       0.024289      -0.024065      -0.000079       0.024145             12.146140       8.237561       3.147042      -5.474455      11.350816      -1.728034      16.850044           0.001743
           56              C       4.824982       3.424953      23.572318      -0.150049      34.851723 0.43693842E+03  0.10310737E+05                                 9.328767                            7.017194       0.061880       1.992689                    0.999355      29.734342      86.334544       0.614184       0.422608      -1.057668      -0.013656      -0.009307       0.024635       0.029665       0.012071       0.004891       0.008519      -0.028143      -0.048320      -0.018517      -0.010173       0.028691             10.871827       6.944966       1.837889      -3.930872       9.853034      -0.358950      15.817481           0.000347
           57              C       4.168613       2.868003      24.671812      -0.078952      34.729076 0.43817051E+03  0.10351626E+05                                 9.374985                            7.081317      -0.044643       1.963836                    0.999556      29.234422      85.053106       0.604122       0.429157      -1.053148       0.007912      -0.007488      -0.029539       0.031484      -0.009856       0.004173       0.016628       0.003368       0.013320      -0.021919       0.004009       0.017911             10.852057       7.058609       2.721908      -3.514991      11.452887      -1.095334      14.044676           0.001113
           58              C       3.630478       1.562713      24.637930      -0.044448      38.705228 0.45105535E+03  0.10581758E+05                                 9.789860                            6.965058       0.104531       2.033436                    0.999274      27.282829      75.503345       0.647332       0.403321      -1.084963       0.021863       0.018549      -0.032945       0.043674       0.004307      -0.000220       0.010332      -0.012107       0.015660      -0.011126      -0.003903       0.015029             11.997012       7.264723       3.075998      -4.403460      12.188861      -2.057145      16.537453           0.006182
           59              C       3.689043       0.858391      23.397910      -0.094618      34.514746 0.43718790E+03  0.10322067E+05                                 9.304994                            7.044063       0.028456       1.981016                    0.999626      29.498126      85.779032       0.609534       0.425608      -1.055393       0.003659       0.023379      -0.007229       0.024743       0.012138       0.010884       0.008218      -0.022504      -0.046091      -0.021868      -0.005749       0.027616             10.753707       6.867846       2.207883      -3.509634      10.457655      -0.610375      14.935620           0.001507
           60              C       4.354805       1.404814      22.309525      -0.139884      35.731606 0.45194324E+03  0.10764880E+05                                 9.556579                            7.191096       0.029276       1.987766                    0.998926      29.755793      87.056142       0.599299       0.429079      -1.052712      -0.013141      -0.002474       0.020695       0.024639      -0.000687       0.001151       0.019707       0.002298       0.023424      -0.019443      -0.002675       0.022118             11.030812       7.402229       3.197653      -3.585644      12.100752      -1.369573      13.589455           0.000611
           61              C       2.967477       0.931120      25.814629       0.624108      24.769347 0.23839758E+03  0.48838176E+04                                 7.836694                            5.494564      -0.047593       2.045632                    0.999233      21.971665      61.425741       0.629582       0.474893      -1.016991      -0.019717      -0.033851       0.045186       0.059803      -0.063487       0.069165       0.007773       0.096841      -0.164029      -0.100624      -0.026289       0.126913              9.521146       5.514457       1.805873      -2.602790      11.369962       0.051056      11.679018           0.002519
           62              C       6.637735       2.296699      11.750611       0.025454      30.749607 0.36174423E+03  0.81484834E+04                                 8.650683                            6.430671       0.102776       2.036375                    0.999630      27.105022      77.071305       0.634291       0.428689      -1.053144       0.008287      -0.030258      -0.052619       0.061261       0.045300       0.007226      -0.047340      -0.025782       0.060559      -0.071619       0.004661       0.066958             10.092843      10.968126      -2.029037      -0.220151       8.266663       4.616921      11.043739          -0.001538
           63              C       5.459805       3.006762      11.999170       0.042507      37.906081 0.40370163E+03  0.92356719E+04                                 9.738624                            6.648786       0.043575       2.025598                    0.999263      26.176306      72.142497       0.651993       0.410634      -1.077312      -0.016777       0.013375      -0.001922       0.021541      -0.008849       0.000485      -0.009506      -0.010634       0.017550      -0.014326      -0.001139       0.015465             12.260566      10.897117      -1.703723       1.029059      10.297945       7.035384      15.586636           0.003009
           64              C       4.403425       2.780920      11.147959      -0.112186      34.374445 0.42636510E+03  0.99957184E+04                                 9.285682                            6.963006       0.022332       1.987019                    0.999492      29.084221      84.059252       0.612676       0.426425      -1.055724       0.000475      -0.006524      -0.011205       0.012975       0.008521      -0.025759      -0.040117      -0.023541      -0.034529      -0.046971      -0.006989       0.053960             10.815674      11.143455      -0.528525       3.095226       8.254624       4.685435      13.048941          -0.004043
           65              C       4.533815       1.889035      10.065406      -0.047554      38.666334 0.44429795E+03  0.10378095E+05                                 9.777508                            6.918066       0.178962       2.060281                    0.999341      27.022844      74.483946       0.649137       0.403949      -1.085155       0.016956       0.022977       0.024523       0.037641      -0.001708      -0.021767      -0.003823      -0.009249      -0.014309      -0.025785       0.007314       0.018471             11.971049      15.485363      -1.587531       3.802218       8.163336       3.725896      12.264447           0.005032
           66              C       5.758708       1.191413       9.939321       0.076542      28.598061 0.34664156E+03  0.77480811E+04                                 8.311738                            6.341695      -0.141374       1.964922                    0.999293      26.733584      76.447476       0.629842       0.435072      -1.046200       0.034068       0.018121       0.026691       0.046919       0.037883      -0.027937      -0.030023      -0.087003       0.047123      -0.068910      -0.005954       0.074865              9.561832      12.014119      -1.833240       1.155484       7.751166       3.011426       8.920210          -0.001711
           67              C       3.406715       1.607690       9.121713       0.597482      25.727764 0.24951929E+03  0.51658965E+04                                 7.980514                            5.597969      -0.167354       1.995811                    0.999257      22.543484      63.183405       0.628169       0.470964      -1.019966      -0.052898       0.004501      -0.015231       0.055231       0.027219      -0.037110      -0.073640      -0.112710      -0.039224      -0.076348      -0.042282       0.118630              9.694142      13.299705      -2.457400       1.101298       6.881649       2.608573       8.901073           0.000984
           68              C       5.395163       3.951280      13.146432       0.084802      37.365161 0.41216330E+03  0.94987828E+04                                 9.725175                            6.770467      -0.105551       1.975700                    0.999142      26.359791      73.432022       0.637248       0.417061      -1.070822      -0.003501       0.004490      -0.001930       0.006012      -0.002287      -0.002578       0.022442       0.008962       0.024247      -0.024155      -0.000046       0.024202             12.145933       7.846916      -2.921325       1.240926      11.740930       5.604891      16.849954           0.001740
           69              C       6.078605       3.678547      14.315077      -0.150086      34.857327 0.43701782E+03  0.10313201E+05                                 9.330226                            7.018210       0.061036       1.992401                    0.999353      29.737153      86.348524       0.614083       0.422654      -1.057627      -0.001202       0.016407       0.024520       0.029528      -0.018304       0.004959      -0.008604      -0.006746      -0.048686      -0.018687      -0.010166       0.028853             10.873608       7.535458      -2.178383       1.654963       9.264941       3.584367      15.820424           0.000337
           70              C       5.924458       4.525455      15.414571      -0.078853      34.729409 0.43817448E+03  0.10351747E+05                                 9.374992                            7.081264      -0.044243       1.963954                    0.999554      29.234410      85.053279       0.604135       0.429147      -1.053154      -0.010424      -0.003166      -0.029587       0.031529       0.006362       0.012337      -0.011938       0.015334       0.013179      -0.021909       0.003993       0.017916             10.852113       7.997017      -3.263678       0.808938      10.514439       3.591805      14.044884           0.001106
           71              C       5.063110       5.644139      15.380689      -0.044476      38.699885 0.45099069E+03  0.10579738E+05                                 9.788549                            6.964264       0.105186       2.033672                    0.999275      27.280974      75.493522       0.647418       0.403287      -1.084999       0.005093      -0.028128      -0.032857       0.043551      -0.007347       0.009043      -0.004989      -0.001442       0.015482      -0.011061      -0.003923       0.014984             11.995246       8.292904      -3.669750       0.420174      11.158144       4.841113      16.534691           0.006179
           72              C       4.423868       5.945581      14.140669      -0.094427      34.510312 0.43711848E+03  0.10320007E+05                                 9.304050                            7.043363       0.028404       1.980986                    0.999628      29.496211      85.771405       0.609583       0.425591      -1.055405       0.018380      -0.014853      -0.007297       0.024732      -0.015949       0.001786      -0.013544      -0.009842      -0.046241      -0.021885      -0.005915       0.027800             10.752550       7.647641      -2.658531       1.225983       9.676821       3.344016      14.933188           0.001496
           73              C       4.564202       5.095802      13.052285      -0.139912      35.734325 0.45198946E+03  0.10766269E+05                                 9.557317                            7.191726       0.029240       1.987760                    0.998927      29.756476      87.059624       0.599239       0.429111      -1.052692       0.004459       0.012624       0.020581       0.024552       0.001382       0.016419      -0.010794       0.000044       0.023236      -0.019383      -0.002604       0.021988             11.031647       8.157537      -3.633864       0.606329      11.347461       3.790666      13.589943           0.000598
           74              C       4.847635       6.534110      16.557389       0.623972      24.776094 0.23847190E+03  0.48857504E+04                                 7.838184                            5.495513      -0.047423       2.045582                    0.999234      21.975414      61.440009       0.629508       0.474909      -1.016976      -0.019465       0.033902       0.045292       0.059830       0.073727      -0.027924      -0.063813       0.061474      -0.164075      -0.100636      -0.026363       0.126999              9.523010       8.343795      -3.439212       1.345894       8.543866       2.229046      11.681370           0.002514
           75              C       4.195133       2.672784       2.493092       0.025146      30.765850 0.36196985E+03  0.81549982E+04                                 8.654524                            6.433365       0.101113       2.035791                    0.999635      27.112666      77.104803       0.634044       0.428781      -1.053067      -0.030161       0.007877      -0.052401       0.060972      -0.033843      -0.044771       0.017386      -0.065689       0.060237      -0.071760       0.004718       0.067042             10.097547      10.704697       2.185456       4.111144       8.539030      -2.118309      11.048913          -0.001537
           76              C       5.399030       3.337870       2.741652       0.042488      37.906949 0.40371806E+03  0.92361267E+04                                 9.738485                            6.648753       0.044083       2.025742                    0.999261      26.177324      72.145228       0.652020       0.410614      -1.077328       0.020033       0.007789      -0.001908       0.021578      -0.000135      -0.008542       0.004133       0.020744       0.017800      -0.014325      -0.001213       0.015538             12.260268      11.923061       1.111350       5.578066       9.271766      -4.408726      15.585978           0.003015
           77              C       5.731635       4.365643       1.890440      -0.112074      34.369437 0.42628608E+03  0.99934395E+04                                 9.285139                            6.962665       0.022162       1.987005                    0.999489      29.080921      84.048933       0.612648       0.426463      -1.055697      -0.005929       0.002890      -0.011059       0.012877      -0.014460      -0.021919       0.042331      -0.002772      -0.034572      -0.046992      -0.006946       0.053938             10.814968       9.433912       1.515038       2.509827       9.963021      -5.022979      13.047970          -0.004038
           78              C       4.894045       4.698664       0.807887      -0.047520      38.668649 0.44432748E+03  0.10379026E+05                                 9.778107                            6.918475       0.178585       2.060151                    0.999346      27.023432      74.488026       0.649088       0.403970      -1.085134       0.011562      -0.026060       0.024308       0.037465      -0.003162       0.007621       0.020754       0.007452      -0.014228      -0.025766       0.007259       0.018508             11.971802      11.369256       3.964456       1.325753      12.280840      -5.156172      12.265309           0.005042
           79              C       3.677440       3.986687       0.681803       0.076606      28.600928 0.34667676E+03  0.77490636E+04                                 8.312430                            6.342183      -0.141152       1.964960                    0.999291      26.734468      76.450942       0.629792       0.435095      -1.046186      -0.001391      -0.038508       0.026633       0.046841      -0.056411      -0.011842       0.039240      -0.021964       0.046847      -0.068739      -0.005904       0.074642              9.562705      10.405372       2.762810       2.030376       9.361640      -2.506702       8.921101          -0.001706
           80              C       5.213943       5.815434      27.636195       0.597264      25.729749 0.24953699E+03  0.51663156E+04                                 7.980577                            5.597923      -0.166941       1.995949                    0.999261      22.544677      63.185510       0.628217       0.470923      -1.019996       0.030347       0.043741      -0.015302       0.055393      -0.062428      -0.045138       0.069079       0.009395      -0.039274      -0.076535      -0.042131       0.118666              9.694326      10.614713       4.008038       1.708650       9.567232      -2.257852       8.901034           0.001003
           81              C       6.249328       2.921593       3.888913       0.084768      37.362436 0.41213348E+03  0.94978267E+04                                 9.724405                            6.770015      -0.104996       1.975882                    0.999142      26.358703      73.425507       0.637305       0.417035      -1.070849       0.005796       0.000790      -0.002054       0.006200       0.004952       0.020747      -0.008960      -0.000580       0.024208      -0.024126      -0.000087       0.024213             12.144887      13.296770      -0.225342       4.233078       6.289903      -3.876554      16.847989           0.001737
           82              C       5.671413       2.466081       5.057559      -0.149982      34.851714 0.43693881E+03  0.10310811E+05                                 9.329063                            7.017417       0.061846       1.992689                    0.999353      29.733941      86.335384       0.614142       0.422635      -1.057645       0.014794      -0.007191       0.024619       0.029608       0.006165      -0.009780      -0.000072       0.035025      -0.048748      -0.018611      -0.010153       0.028764             10.872149      10.718217       0.340341       2.276424       6.080511      -3.224817      15.817720           0.000327
           83              C       6.481930       2.176123       6.157052      -0.078799      34.722038 0.43806394E+03  0.10348431E+05                                 9.373524                            7.080274      -0.044782       1.963835                    0.999554      29.231185      85.039619       0.604192       0.429135      -1.053167       0.002461       0.010560      -0.029364       0.031302       0.003480      -0.016488      -0.004839      -0.018894       0.013732      -0.021981       0.003920       0.018061             10.850260      12.709420       0.541825       2.705394       5.799137      -2.496016      14.042223           0.001095
           84              C       7.881413       2.362730       6.123171      -0.044402      38.707975 0.45108515E+03  0.10582746E+05                                 9.790740                            6.965593       0.103859       2.033209                    0.999277      27.283494      75.508870       0.647258       0.403356      -1.084928      -0.026999       0.009622      -0.032971       0.043688       0.003131      -0.008863      -0.005366       0.013519       0.015642      -0.011133      -0.003935       0.015068             11.998178      13.622723       0.594250       3.983839       5.832393      -2.785277      16.539417           0.006171
           85              C       8.462090       2.765609       4.883151      -0.094742      34.520380 0.43727316E+03  0.10324674E+05                                 9.306460                            7.045143       0.028159       1.980932                    0.999627      29.500337      85.790386       0.609431       0.425655      -1.055355      -0.022168      -0.008471      -0.007243       0.024812       0.003677      -0.012533       0.005365       0.032234      -0.045991      -0.021868      -0.005702       0.027570             10.755480      11.473327       0.450519       2.283852       5.854204      -2.734899      14.938908           0.001484
           86              C       7.655993       3.068965       3.794766      -0.139910      35.733845 0.45197297E+03  0.10765761E+05                                 9.556866                            7.191229       0.029510       1.987829                    0.998924      29.756925      87.060033       0.599306       0.429067      -1.052720       0.008805      -0.010113       0.020674       0.024642      -0.000695      -0.017627      -0.008887      -0.002461       0.023416      -0.019490      -0.002603       0.022093             11.031216      13.695661       0.435768       2.978760       5.807811      -2.420660      13.590175           0.000600
           87              C       8.759888       2.104351       7.299870       0.623953      24.771141 0.23841994E+03  0.48843472E+04                                 7.836776                            5.494614      -0.047354       2.045703                    0.999226      21.972616      61.427075       0.629621       0.474857      -1.017019       0.039150      -0.000202       0.045178       0.059781      -0.010185      -0.041288       0.055974      -0.158420      -0.163846      -0.100572      -0.026309       0.126881              9.521242      11.469831       1.632563       1.257291       5.414465      -2.279681      11.679431           0.002502
           88              C       0.217132       4.969483       6.764148       0.025225      30.765450 0.36196209E+03  0.81547958E+04                                 8.654460                            6.433281       0.101200       2.035817                    0.999631      27.112753      77.105418       0.634049       0.428779      -1.053066       0.021925      -0.022254       0.052380       0.060989       0.011529      -0.037422       0.030086       0.091457       0.060283      -0.071766       0.004743       0.067023             10.097490       7.187723       0.154961       3.890113      12.055720      -2.501159      11.049028          -0.001559
           89              C       0.191165       6.344632       6.515589       0.042545      37.905514 0.40369449E+03  0.92354976E+04                                 9.738556                            6.648769       0.043809       2.025671                    0.999263      26.176286      72.143163       0.651985       0.410640      -1.077305      -0.003236       0.021223       0.001889       0.021551      -0.009036      -0.007867       0.005207      -0.010023       0.017625      -0.014286      -0.001139       0.015424             12.260414       8.972157      -0.592358       6.607183      12.222841      -2.626449      15.586244           0.003005
           90              C       0.914940       7.146563       7.366801      -0.112099      34.364998 0.42622612E+03  0.99915613E+04                                 9.283567                            6.961518       0.022714       1.987169                    0.999490      29.079907      84.040682       0.612793       0.426382      -1.055760       0.005447      -0.003784       0.011194       0.013011      -0.006012      -0.047544      -0.002193       0.026588      -0.034507      -0.046886      -0.007031       0.053917             10.813054       8.516925       0.986384       5.603531      10.877011       0.337556      13.045226          -0.004057
           91              C       1.622140       6.587700       8.449353      -0.047620      38.673744 0.44439153E+03  0.10380962E+05                                 9.779162                            6.919133       0.178273       2.060038                    0.999343      27.025471      74.496794       0.649031       0.403988      -1.085115      -0.028306      -0.003135      -0.024387       0.037494      -0.004850      -0.014175      -0.016923       0.001688      -0.014481      -0.025774       0.007336       0.018438             11.973168       8.620483       2.377363       5.128835      15.032323       1.430185      12.266698           0.005032
           92              C       1.613853       5.178100       8.575438       0.076513      28.603519 0.34671732E+03  0.77502566E+04                                 8.313135                            6.342681      -0.141549       1.964821                    0.999293      26.736136      76.459043       0.629744       0.435112      -1.046168      -0.032671      -0.020443      -0.026605       0.046831      -0.018771      -0.039971      -0.009266       0.108892       0.046823      -0.068822      -0.005970       0.074792              9.563542       7.230461       0.929770       3.186261      12.538331      -0.504910       8.921833          -0.001725
           93              C       2.429343       7.423124       9.393046       0.597404      25.727617 0.24951459E+03  0.51657587E+04                                 7.980347                            5.597818      -0.167359       1.995825                    0.999260      22.543374      63.182193       0.628196       0.470948      -1.019978       0.022645       0.048029       0.015332       0.055269      -0.035292      -0.082319       0.004634       0.103405      -0.039510      -0.076444      -0.042177       0.118620              9.693998       6.357834       1.550545       2.809531      13.823433      -0.350588       8.900727           0.000986
           94              C      -0.594490       6.872873       5.368328       0.084710      37.367089 0.41218921E+03  0.94994888E+04                                 9.725352                            6.770589      -0.105696       1.975630                    0.999142      26.360599      73.433673       0.637257       0.417049      -1.070833      -0.002188       0.005328       0.001952       0.006082       0.002757       0.018072      -0.013438      -0.008254       0.024282      -0.024065      -0.000076       0.024140             12.146167       8.237587      -3.147067       5.474480      11.350854      -1.728059      16.850061           0.001733
           95              C      -0.700017       6.144628       4.199682      -0.150051      34.851654 0.43693698E+03  0.10310712E+05                                 9.328835                            7.017240       0.061863       1.992685                    0.999355      29.734186      86.334604       0.614174       0.422615      -1.057662      -0.013657       0.009305      -0.024633       0.029663      -0.012070      -0.004891       0.008517      -0.028142      -0.048320      -0.018517      -0.010172       0.028689             10.871909       6.945023      -1.837910       3.930912       9.853116      -0.358958      15.817589           0.000332
           96              C      -1.356388       6.701578       3.100188      -0.078960      34.729056 0.43817036E+03  0.10351621E+05                                 9.374978                            7.081312      -0.044636       1.963837                    0.999556      29.234428      85.053092       0.604123       0.429157      -1.053149       0.007912       0.007489       0.029539       0.031484       0.009856      -0.004174       0.016628       0.003365       0.013326      -0.021920       0.004007       0.017912             10.852047       7.058610      -2.721907       3.514992      11.452882      -1.095331      14.044648           0.001104
           97              C      -1.894523       8.006868       3.134070      -0.044459      38.705544 0.45105923E+03  0.10581879E+05                                 9.789931                            6.965100       0.104525       2.033432                    0.999274      27.282956      75.503956       0.647328       0.403322      -1.084962       0.021863      -0.018549       0.032946       0.043675      -0.004308       0.000222       0.010332      -0.012110       0.015667      -0.011129      -0.003900       0.015029             11.997104       7.264773      -3.076013       4.403504      12.188940      -2.057150      16.537599           0.006177
           98              C      -1.835958       8.711190       4.374090      -0.094621      34.515037 0.43719147E+03  0.10322194E+05                                 9.305121                            7.044144       0.028445       1.981012                    0.999626      29.498216      85.780039       0.609523       0.425614      -1.055387       0.003660      -0.023379       0.007228       0.024743      -0.012139      -0.010883       0.008220      -0.022509      -0.046088      -0.021867      -0.005752       0.027619             10.753864       6.867940      -2.207926       3.509695      10.457820      -0.610395      14.935830           0.001489
           99              C      -1.170195       8.164767       5.462475      -0.139887      35.731834 0.45194573E+03  0.10764970E+05                                 9.556683                            7.191157       0.029262       1.987763                    0.998926      29.755811      87.056737       0.599290       0.429084      -1.052707      -0.013139       0.002474      -0.020694       0.024637       0.000686      -0.001149       0.019706       0.002295       0.023428      -0.019441      -0.002678       0.022119             11.030947       7.402322      -3.197714       3.585709      12.100902      -1.369623      13.589615           0.000592
          100              C      -2.557522       8.638461       1.957371       0.624108      24.769298 0.23839710E+03  0.48838027E+04                                 7.836673                            5.494550      -0.047589       2.045634                    0.999233      21.971612      61.425453       0.629585       0.474892      -1.016992      -0.019717       0.033849      -0.045190       0.059805       0.063487      -0.069166       0.007776       0.096840      -0.164035      -0.100627      -0.026286       0.126912              9.521118       5.514441      -1.805852       2.602794      11.369903       0.051061      11.679008           0.002511
          101              C       1.112735       7.272882      16.021389       0.025458      30.749682 0.36174548E+03  0.81485141E+04                                 8.650664                            6.430659       0.102687       2.036349                    0.999629      27.105129      77.071481       0.634296       0.428686      -1.053147       0.008290       0.030257       0.052619       0.061262      -0.045302      -0.007225      -0.047342      -0.025783       0.060550      -0.071620       0.004659       0.066961             10.092813      10.968095       2.029005       0.220121       8.266623       4.616897      11.043721          -0.001531
          102              C      -0.065195       6.562819      15.772830       0.042506      37.906197 0.40370302E+03  0.92357121E+04                                 9.738643                            6.648798       0.043593       2.025604                    0.999263      26.176356      72.142683       0.651992       0.410635      -1.077312      -0.016778      -0.013374       0.001922       0.021542       0.008847      -0.000483      -0.009505      -0.010630       0.017547      -0.014323      -0.001139       0.015461             12.260591      10.897130       1.703710      -1.029072      10.297957       7.035405      15.586687           0.003015
          103              C      -1.121575       6.788661      16.624041      -0.112185      34.374546 0.42636642E+03  0.99957557E+04                                 9.285686                            6.963006       0.022324       1.987016                    0.999492      29.084316      84.059521       0.612677       0.426424      -1.055725       0.000475       0.006529       0.011201       0.012973      -0.008521       0.025761      -0.040114      -0.023537      -0.034531      -0.046971      -0.006986       0.053957             10.815679      11.143449       0.528519      -3.095220       8.254625       4.685448      13.048962          -0.004031
          104              C      -0.991185       7.680546      17.706594      -0.047563      38.666910 0.44430556E+03  0.10378324E+05                                 9.777616                            6.918137       0.178929       2.060267                    0.999341      27.023092      74.484970       0.649132       0.403950      -1.085154       0.016957      -0.022974      -0.024525       0.037641       0.001708       0.021765      -0.003821      -0.009239      -0.014305      -0.025781       0.007309       0.018472             11.971181      15.485513       1.587525      -3.802269       8.163418       3.725955      12.264612           0.005040
          105              C       0.233708       8.378168      17.832679       0.076541      28.598049 0.34664119E+03  0.77480712E+04                                 8.311731                            6.341689      -0.141359       1.964927                    0.999293      26.733617      76.447575       0.629842       0.435072      -1.046200       0.034067      -0.018123      -0.026691       0.046919      -0.037882       0.027937      -0.030021      -0.086995       0.047121      -0.068907      -0.005954       0.074861              9.561817      12.014077       1.833217      -1.155476       7.751155       3.011433       8.920219          -0.001703
          106              C      -2.118285       7.961891      18.650287       0.597485      25.727915 0.24952094E+03  0.51659386E+04                                 7.980548                            5.597991      -0.167431       1.995785                    0.999257      22.543512      63.183502       0.628167       0.470965      -1.019966      -0.052902      -0.004501       0.015230       0.055234      -0.027218       0.037115      -0.073643      -0.112717      -0.039220      -0.076355      -0.042281       0.118636              9.694184      13.299769       2.457397      -1.101316       6.881664       2.608585       8.901119           0.000999
          107              C      -0.129837       5.618301      14.625568       0.084802      37.365180 0.41216359E+03  0.94987921E+04                                 9.725186                            6.770475      -0.105556       1.975698                    0.999142      26.359789      73.432056       0.637246       0.417061      -1.070821      -0.003502      -0.004490       0.001930       0.006012       0.002286       0.002580       0.022442       0.008966       0.024242      -0.024156      -0.000044       0.024200             12.145948       7.846917       2.921316      -1.240923      11.740937       5.604915      16.849989           0.001741
          108              C       0.553605       5.891034      13.456923      -0.150080      34.856859 0.43701113E+03  0.10313002E+05                                 9.330151                            7.018160       0.061042       1.992407                    0.999353      29.736848      86.347418       0.614084       0.422654      -1.057627      -0.001202      -0.016406      -0.024522       0.029528       0.018302      -0.004959      -0.008605      -0.006745      -0.048681      -0.018687      -0.010165       0.028852             10.873518       7.535402       2.178367      -1.654947       9.264869       3.584329      15.820284           0.000335
          109              C       0.399457       5.044126      12.357429      -0.078849      34.729245 0.43817230E+03  0.10351682E+05                                 9.374974                            7.081252      -0.044258       1.963953                    0.999554      29.234263      85.052784       0.604134       0.429147      -1.053154      -0.010425       0.003166       0.029587       0.031530      -0.006364      -0.012337      -0.011940       0.015331       0.013170      -0.021911       0.003996       0.017915             10.852096       7.997012       3.263692      -0.808926      10.514448       3.591796      14.044828           0.001100
          110              C      -0.461890       3.925442      12.391311      -0.044477      38.699986 0.45099172E+03  0.10579768E+05                                 9.788566                            6.964270       0.105186       2.033672                    0.999275      27.281012      75.493637       0.647418       0.403287      -1.084999       0.005095       0.028130       0.032858       0.043554       0.007344      -0.009045      -0.004989      -0.001442       0.015483      -0.011059      -0.003925       0.014984             11.995278       8.292926       3.669785      -0.420133      11.158224       4.841164      16.534685           0.006178
          111              C      -1.101133       3.624000      13.631331      -0.094427      34.510326 0.43711916E+03  0.10320014E+05                                 9.303996                            7.043329       0.028400       1.980984                    0.999628      29.496285      85.771209       0.609591       0.425586      -1.055409       0.018379       0.014856       0.007296       0.024733       0.015947      -0.001787      -0.013545      -0.009842      -0.046254      -0.021888      -0.005913       0.027800             10.752485       7.647586       2.658505      -1.225956       9.676776       3.344025      14.933092           0.001491
          112              C      -0.960798       4.473779      14.719715      -0.139913      35.734367 0.45199020E+03  0.10766284E+05                                 9.557298                            7.191717       0.029222       1.987753                    0.998927      29.756555      87.059675       0.599241       0.429109      -1.052693       0.004456      -0.012621      -0.020583       0.024552      -0.001383      -0.016419      -0.010793       0.000046       0.023235      -0.019384      -0.002604       0.021987             11.031620       8.157515       3.633847      -0.606312      11.347438       3.790680      13.589908           0.000603
          113              C      -0.677365       3.035471      11.214611       0.623960      24.776260 0.23847333E+03  0.48857904E+04                                 7.838237                            5.495539      -0.047289       2.045624                    0.999234      21.975501      61.440458       0.629505       0.474911      -1.016975      -0.019462      -0.033903      -0.045290       0.059828      -0.073724       0.027926      -0.063812       0.061472      -0.164078      -0.100634      -0.026363       0.126997              9.523089       8.343870       3.439267      -1.345890       8.543967       2.229075      11.681431           0.002503
          114              C      -1.329868       6.896797      25.278908       0.025145      30.765563 0.36196591E+03  0.81548854E+04                                 8.654472                            6.433334       0.101121       2.035792                    0.999635      27.112502      77.104162       0.634045       0.428781      -1.053067      -0.030161      -0.007877       0.052403       0.060974       0.033841       0.044773       0.017385      -0.065689       0.060237      -0.071760       0.004719       0.067041             10.097481      10.704639      -2.185434      -4.111129       8.538960      -2.118281      11.048846          -0.001521
          115              C      -0.125970       6.231711      25.030348       0.042483      37.906786 0.40371693E+03  0.92360884E+04                                 9.738435                            6.648730       0.044068       2.025736                    0.999261      26.177283      72.144918       0.652024       0.410612      -1.077329       0.020034      -0.007788       0.001910       0.021579       0.000135       0.008540       0.004132       0.020747       0.017808      -0.014326      -0.001211       0.015537             12.260192      11.922994      -1.111352      -5.578022       9.271706      -4.408684      15.585877           0.003021
          116              C       0.206635       5.203938      25.881560      -0.112077      34.369241 0.42628369E+03  0.99933678E+04                                 9.285101                            6.962647       0.022158       1.987003                    0.999489      29.080835      84.048576       0.612649       0.426463      -1.055697      -0.005928      -0.002887       0.011063       0.012878       0.014460       0.021921       0.042332      -0.002771      -0.034568      -0.046994      -0.006947       0.053941             10.814913       9.433898      -1.515046      -2.509813       9.962959      -5.022923      13.047882          -0.004021
          117              C      -0.630955       4.870917      26.964113      -0.047520      38.668183 0.44432320E+03  0.10378892E+05                                 9.778006                            6.918430       0.178591       2.060153                    0.999346      27.023297      74.487347       0.649093       0.403968      -1.085136       0.011565       0.026062      -0.024306       0.037467       0.003164      -0.007619       0.020756       0.007450      -0.014231      -0.025768       0.007259       0.018509             11.971646      11.369152      -3.964389      -1.325766      12.280640      -5.156056      12.265146           0.005044
          118              C      -1.847560       5.582894      27.090197       0.076611      28.600672 0.34667333E+03  0.77489625E+04                                 8.312357                            6.342137      -0.141160       1.964960                    0.999291      26.734332      76.450259       0.629797       0.435093      -1.046188      -0.001390       0.038511      -0.026631       0.046843       0.056413       0.011845       0.039243      -0.021963       0.046848      -0.068741      -0.005906       0.074647              9.562610      10.405283      -2.762762      -2.030372       9.361522      -2.506668       8.921025          -0.001697
          119              C      -0.311057       3.754147       0.135805       0.597267      25.729523 0.24953545E+03  0.51662636E+04                                 7.980473                            5.597870      -0.166906       1.995961                    0.999261      22.544487      63.184372       0.628228       0.470917      -1.020002       0.030349      -0.043740       0.015306       0.055394       0.062430       0.045140       0.069078       0.009388      -0.039277      -0.076532      -0.042137       0.118669              9.694182      10.614569      -4.007960      -1.708643       9.567067      -2.257797       8.900910           0.001003
          120              C       0.724327       6.647988      23.883087       0.084773      37.362378 0.41213316E+03  0.94978132E+04                                 9.724380                            6.770005      -0.105006       1.975878                    0.999142      26.358693      73.425341       0.637307       0.417034      -1.070850       0.005795      -0.000790       0.002055       0.006199      -0.004952      -0.020746      -0.008959      -0.000578       0.024210      -0.024124      -0.000088       0.024212             12.144851      13.296703       0.225339      -4.233049       6.289888      -3.876544      16.847964           0.001744
          121              C       0.146413       7.103500      22.714441      -0.149985      34.852012 0.43694333E+03  0.10310927E+05                                 9.329031                            7.017392       0.061856       1.992689                    0.999353      29.734240      86.335815       0.614152       0.422627      -1.057651       0.014794       0.007189      -0.024618       0.029607      -0.006166       0.009779      -0.000072       0.035030      -0.048749      -0.018610      -0.010156       0.028766             10.872117      10.718170      -0.340336      -2.276426       6.080488      -3.224804      15.817693           0.000345
          122              C       0.956930       7.393458      21.614948      -0.078797      34.722132 0.43806487E+03  0.10348456E+05                                 9.373528                            7.080274      -0.044752       1.963844                    0.999554      29.231244      85.039748       0.604193       0.429134      -1.053168       0.002462      -0.010561       0.029363       0.031301      -0.003482       0.016488      -0.004841      -0.018891       0.013747      -0.021979       0.003914       0.018065             10.850270      12.709424      -0.541826      -2.705406       5.799134      -2.496012      14.042253           0.001110
          123              C       2.356412       7.206851      21.648829      -0.044401      38.707863 0.45108373E+03  0.10582697E+05                                 9.790690                            6.965559       0.103877       2.033213                    0.999277      27.283484      75.508598       0.647263       0.403354      -1.084930      -0.026999      -0.009622       0.032970       0.043687      -0.003130       0.008863      -0.005365       0.013529       0.015648      -0.011137      -0.003932       0.015069             11.998118      13.622650      -0.594246      -3.983820       5.832359      -2.785251      16.539345           0.006181
          124              C       2.937090       6.803972      22.888849      -0.094744      34.520304 0.43727272E+03  0.10324648E+05                                 9.306406                            7.045113       0.028180       1.980936                    0.999627      29.500326      85.789930       0.609436       0.425652      -1.055358      -0.022168       0.008475       0.007246       0.024814      -0.003675       0.012533       0.005366       0.032238      -0.045991      -0.021868      -0.005703       0.027571             10.755413      11.473222      -0.450514      -2.283810       5.854173      -2.734887      14.938845           0.001507
          125              C       2.130993       6.500616      23.977234      -0.139904      35.733472 0.45196821E+03  0.10765608E+05                                 9.556761                            7.191164       0.029529       1.987836                    0.998924      29.756754      87.059074       0.599313       0.429064      -1.052723       0.008807       0.010116      -0.020673       0.024643       0.000698       0.017626      -0.008886      -0.002468       0.023415      -0.019492      -0.002599       0.022091             11.031086      13.695480      -0.435772      -2.978674       5.807754      -2.420635      13.590025           0.000615
          126              C       3.234888       7.465230      20.472130       0.623947      24.771315 0.23842198E+03  0.48843996E+04                                 7.836803                            5.494632      -0.047346       2.045703                    0.999226      21.972740      61.427499       0.629621       0.474856      -1.017020       0.039156       0.000198      -0.045175       0.059783       0.010187       0.041295       0.055976      -0.158414      -0.163839      -0.100577      -0.026302       0.126880              9.521276      11.469886      -1.632561      -1.257312       5.414466      -2.279668      11.679475           0.002515
          127              N       6.419498       5.143650      19.989730      -0.201737      37.069464 0.47461854E+03  0.11185895E+05                                 9.194252                            6.981923       0.143027       2.066768                    0.999560      27.319278      73.792493       0.674751       0.385156      -1.106494      -0.016097      -0.163189       0.006260       0.164100      -0.010237      -0.013166       0.005534       0.170725       0.172863      -0.114916       0.043987       0.070928             10.725570       8.768567      -0.939803      -4.534090      11.052055      -1.592551      12.356088           0.044725
          128              N       6.769783       1.438308      10.732489      -0.202170      37.091696 0.47497016E+03  0.11196485E+05                                 9.198485                            6.985026       0.141751       2.066236                    0.999559      27.329148      73.831703       0.674512       0.385213      -1.106431      -0.133206       0.095341       0.006135       0.163925       0.079109       0.011344       0.008514      -0.067714       0.172893      -0.114998       0.044148       0.070850             10.730615      11.300867      -0.519417       0.887767       8.529501       4.725309      12.361478           0.044723
          129              N       3.385720       2.987623       1.474971      -0.201668      37.061989 0.47450660E+03  0.11182478E+05                                 9.192733                            6.980880       0.143150       2.066868                    0.999560      27.316151      73.778896       0.674840       0.385132      -1.106524       0.149424       0.067645       0.006345       0.164145      -0.068787       0.001817      -0.014161      -0.103052       0.172880      -0.114888       0.043968       0.070919             10.723722       9.665652       1.458114       3.645577      10.151551      -3.129990      12.353963           0.044725
          130              N       0.894497       4.425931       7.782270      -0.201756      37.070510 0.47463351E+03  0.11186337E+05                                 9.194402                            6.982010       0.143218       2.066814                    0.999561      27.319789      73.794186       0.674750       0.385153      -1.106496      -0.016098       0.163198      -0.006262       0.164110       0.010241       0.013162       0.005535       0.170753       0.172870      -0.114931       0.043999       0.070932             10.725770       8.768722       0.939835       4.534190      11.052297      -1.592576      12.356291           0.044703
          131              N       1.244783       8.131273      17.039511      -0.202180      37.091863 0.47497269E+03  0.11196556E+05                                 9.198504                            6.985041       0.141847       2.066263                    0.999559      27.329235      73.831898       0.674512       0.385213      -1.106431      -0.133207      -0.095334      -0.006137       0.163922      -0.079088      -0.011353       0.008513      -0.067747       0.172898      -0.114986       0.044138       0.070848             10.730631      11.300881       0.519400      -0.887774       8.529493       4.725307      12.361520           0.044720
          132              N      -2.139280       6.581958      26.297029      -0.201672      37.062090 0.47450856E+03  0.11182536E+05                                 9.192750                            6.980898       0.143086       2.066846                    0.999560      27.316208      73.779116       0.674839       0.385132      -1.106523       0.149426      -0.067642      -0.006342       0.164145       0.068786      -0.001818      -0.014160      -0.103053       0.172882      -0.114888       0.043968       0.070919             10.723737       9.665681      -1.458110      -3.645598      10.151548      -3.129983      12.353981           0.044728
          133              O      -2.945930       9.326514      25.683823      -0.562197      41.546465 0.54534018E+03  0.13197480E+05                                 9.607051                            7.254269       0.080761       2.060898                    0.997697      28.252910      75.274929       0.699409       0.361869      -1.133193       0.034348       0.021363      -0.005295       0.040795      -0.004874       0.049056      -0.013811      -0.016640      -0.183178      -0.084663       0.031819       0.052844             11.582201       6.957447       3.180457      -1.423743      19.666511      -2.374705       8.122646           0.030645
          134              O       2.931013       1.606733      26.866077      -0.526032      41.151754 0.55734623E+03  0.13557071E+05                                 9.572758                            7.384338       0.080499       2.073293                    0.997247      27.782211      74.127973       0.686335       0.366885      -1.129683       0.015575       0.005051      -0.019187       0.025224      -0.064690       0.028216       0.034362       0.055482       0.012176      -0.092661       0.023879       0.068783             11.336731       6.591293      -0.581147      -2.332265      10.483921       5.542538      16.934980           0.049172
          135              O       8.018985       0.922508      18.655286      -0.567812      48.777552 0.58145273E+03  0.14307439E+05                                10.774756                            7.539134       0.171279       2.089226                    0.997269      28.598321      76.983277       0.679045       0.366572      -1.128858      -0.020281       0.033499      -0.000181       0.039161       0.010534       0.034402      -0.004897      -0.059867      -0.122773      -0.063870       0.011662       0.052208             13.937642       7.377128      -3.413710      -0.559650      27.029357       0.230395       7.406442           0.039859
          136              O       8.467615       2.696708      17.408323      -0.573921      33.311407 0.47368736E+03  0.11024673E+05                                 8.124340                            6.661052       0.848428       2.301998                    0.999346      27.787716      71.706265       0.749216       0.351257      -1.146017      -0.015977       0.006757       0.018249       0.025178       0.073442       0.050053      -0.068272       0.100786       0.135453      -0.148065       0.060392       0.087673              9.162745       6.999825       1.535835      -3.070034       9.111270      -3.949617      11.377140           0.005633
          137              O       4.024963       7.457574      16.426583      -0.562107      41.541798 0.54526786E+03  0.13195276E+05                                 9.606244                            7.253723       0.080475       2.060818                    0.997698      28.251464      75.269497       0.699446       0.361862      -1.133199       0.001370      -0.040444      -0.005323       0.040816      -0.004826      -0.036479      -0.035558       0.016701      -0.183175      -0.084656       0.031874       0.052782             11.581125      13.733777      -7.092788      -1.344372      12.887796       2.419865       8.121801           0.030635
          138              O       5.450965       6.227883      17.608837      -0.526038      41.145902 0.55725125E+03  0.13554122E+05                                 9.571630                            7.383539       0.081135       2.073530                    0.997250      27.780567      74.120748       0.686399       0.366868      -1.129701      -0.003388      -0.015966      -0.019281       0.025262       0.056331       0.015556      -0.041709       0.084194       0.012271      -0.092647       0.023920       0.068727             11.335296      10.012833      -1.394812       5.965156       7.060338      -0.751638      16.932718           0.049164
          139              O       2.314423       2.163682       9.398045      -0.567880      48.784090 0.58156633E+03  0.14311018E+05                                10.775977                            7.540077       0.171950       2.089400                    0.997269      28.600202      76.991927       0.678971       0.366592      -1.128836       0.039044       0.000840      -0.000174       0.039054      -0.031123      -0.021428      -0.027269       0.011632      -0.122640      -0.063763       0.011649       0.052113             13.939111      25.074906      -6.803613       0.479699       9.334991       0.369506       7.407436           0.039842
          140              O       3.626610       0.888057       8.151082      -0.573901      33.310848 0.47367464E+03  0.11024288E+05                                 8.124211                            6.660909       0.848197       2.301938                    0.999344      27.787427      71.704896       0.749234       0.351251      -1.146023       0.013852       0.010437       0.018304       0.025216       0.006941      -0.084144      -0.009186      -0.177544       0.135591      -0.148049       0.060373       0.087676              9.162623       7.253133      -1.682292      -1.885408       8.857749       4.633588      11.376987           0.005610
          141              O      -1.079033       2.355074       7.169064      -0.562068      41.537776 0.54521340E+03  0.13193626E+05                                 9.605789                            7.253464       0.080823       2.060967                    0.997690      28.249786      75.264022       0.699444       0.361873      -1.133192      -0.035796       0.019066      -0.005246       0.040895       0.009665      -0.012569       0.049380      -0.000051      -0.183285      -0.084690       0.031863       0.052827             11.580482      19.240350       3.912377       2.767966       7.379485      -0.045574       8.121610           0.030616
          142              O       8.193023       1.734965       8.351318      -0.525997      41.147539 0.55728311E+03  0.13555107E+05                                 9.571983                            7.383814       0.081334       2.073575                    0.997258      27.781168      74.123213       0.686376       0.366874      -1.129694      -0.012156       0.011043      -0.019209       0.025272       0.008340      -0.043886       0.007251      -0.139916       0.012438      -0.092751       0.023948       0.068803             11.335760       9.006179       1.975833      -3.633219       8.067136      -4.790675      16.933964           0.049146
          143              O       6.241592       6.483391       0.140526      -0.567852      48.787946 0.58157406E+03  0.14311303E+05                                10.776657                            7.540223       0.171337       2.089238                    0.997272      28.600242      76.993117       0.678949       0.366602      -1.128825      -0.018883      -0.034348      -0.000192       0.039197       0.020614      -0.012912       0.032293       0.048179      -0.122774      -0.063890       0.011711       0.052179             13.940419      19.164100      10.218863       0.080461      15.249568      -0.599995       7.407589           0.039858
          144              O       4.480775       5.984816      26.665564      -0.573864      33.313647 0.47371135E+03  0.11025384E+05                                 8.124831                            6.661293       0.848830       2.302114                    0.999350      27.787645      71.706847       0.749189       0.351265      -1.146009       0.002144      -0.017230       0.018331       0.025248      -0.080391       0.034125       0.077443       0.076833       0.135646      -0.148091       0.060427       0.087664              9.163474       9.914581       0.146385       4.956269       6.197851      -0.683921      11.377989           0.005642
          145              O       2.579070       0.243067       2.088177      -0.562193      41.545917 0.54533278E+03  0.13197250E+05                                 9.606956                            7.254212       0.080789       2.060908                    0.997697      28.252740      75.274215       0.699414       0.361868      -1.133194       0.034347      -0.021361       0.005297       0.040793       0.004874      -0.049055      -0.013811      -0.016636      -0.183179      -0.084663       0.031819       0.052844             11.582072       6.957379      -3.180399       1.423729      19.666266      -2.374683       8.122571           0.030629
          146              O      -2.593987       7.962848       0.905923      -0.526031      41.151313 0.55733920E+03  0.13556849E+05                                 9.572664                            7.384270       0.080523       2.073300                    0.997247      27.782121      74.127437       0.686341       0.366882      -1.129685       0.015579      -0.005052       0.019194       0.025232       0.064690      -0.028217       0.034362       0.055486       0.012168      -0.092661       0.023877       0.068785             11.336619       6.591247       0.581168       2.332268      10.483791       5.542473      16.934820           0.049171
          147              O       2.493985       8.647073       9.116714      -0.567792      48.780530 0.58148482E+03  0.14308484E+05                                10.775376                            7.539474       0.171007       2.089144                    0.997268      28.598523      76.985513       0.679009       0.366585      -1.128844      -0.020304      -0.033501       0.000170       0.039174      -0.010546      -0.034375      -0.004904      -0.059845      -0.122856      -0.063860       0.011645       0.052215             13.938572       7.377546       3.414024       0.559710      27.031321       0.230472       7.406848           0.039854
          148              O       2.942615       6.872873      10.363677      -0.573926      33.313543 0.47372259E+03  0.11025723E+05                                 8.124791                            6.661383       0.848378       2.301981                    0.999346      27.788078      71.708475       0.749182       0.351266      -1.146007      -0.015977      -0.006761      -0.018250       0.025180      -0.073439      -0.050053      -0.068277       0.100781       0.135467      -0.148066       0.060390       0.087676              9.163289       7.000194      -1.535941       3.070240       9.111877      -3.949911      11.377797           0.005621
          149              O       9.549963       2.112007      11.345417      -0.562074      41.542590 0.54527587E+03  0.13195560E+05                                 9.606524                            7.253895       0.080169       2.060738                    0.997695      28.251153      75.269694       0.699418       0.361874      -1.133187       0.001368       0.040440       0.005325       0.040812       0.004857       0.036481      -0.035560       0.016745      -0.183096      -0.084644       0.031869       0.052775             11.581516      13.734230       7.093081       1.344452      12.888273       2.419998       8.122044           0.030636
          150              O      -0.074035       3.341698      10.163163      -0.526010      41.144830 0.55723338E+03  0.13553577E+05                                 9.571485                            7.383434       0.081077       2.073521                    0.997250      27.780063      74.119081       0.686402       0.366869      -1.129700      -0.003385       0.015967       0.019275       0.025257      -0.056318      -0.015551      -0.041703       0.084205       0.012320      -0.092640       0.023927       0.068712             11.335123      10.012725       1.394828      -5.965076       7.060266      -0.751680      16.932378           0.049169
          151              O      -3.210578       7.405899      18.373955      -0.567871      48.782855 0.58155133E+03  0.14310534E+05                                10.775712                            7.539916       0.171986       2.089413                    0.997269      28.600085      76.990907       0.678988       0.366586      -1.128843       0.039045      -0.000837       0.000175       0.039054       0.031123       0.021440      -0.027290       0.011628      -0.122690      -0.063793       0.011672       0.052121             13.938727      25.074177       6.803390      -0.479676       9.334739       0.369500       7.407265           0.039849
          152              O      -1.898390       8.681524      19.620918      -0.573895      33.310257 0.47366476E+03  0.11023997E+05                                 8.124097                            6.660824       0.848179       2.301936                    0.999343      27.787299      71.704292       0.749242       0.351250      -1.146025       0.013851      -0.010440      -0.018302       0.025215      -0.006949       0.084144      -0.009193      -0.177547       0.135598      -0.148052       0.060365       0.087686              9.162486       7.253010       1.682235       1.885353       8.857608       4.633508      11.376841           0.005636
          153              O       4.445968       7.214507      20.602936      -0.562066      41.537972 0.54521651E+03  0.13193717E+05                                 9.605791                            7.253465       0.080824       2.060965                    0.997690      28.249964      75.264487       0.699447       0.361871      -1.133193      -0.035800      -0.019066       0.005260       0.040900      -0.009658       0.012573       0.049378      -0.000052      -0.183335      -0.084701       0.031873       0.052828             11.580473      19.240341      -3.912353      -2.767962       7.379458      -0.045568       8.121620           0.030646
          154              O       2.668023       7.834616      19.420682      -0.525990      41.148168 0.55729286E+03  0.13555425E+05                                 9.572163                            7.383946       0.081041       2.073481                    0.997257      27.781225      74.123988       0.686359       0.366881      -1.129687      -0.012182      -0.011045       0.019210       0.025287      -0.008344       0.043885       0.007239      -0.139887       0.012382      -0.092735       0.023938       0.068796             11.335978       9.006356      -1.975861       3.633285       8.067233      -4.790751      16.934345           0.049170
          155              O       0.716593       3.086190      27.631474      -0.567851      48.786466 0.58155770E+03  0.14310777E+05                                10.776375                            7.540069       0.171336       2.089238                    0.997272      28.600054      76.991891       0.678964       0.366597      -1.128831      -0.018882       0.034344       0.000198       0.039193      -0.020611       0.012912       0.032292       0.048175      -0.122776      -0.063889       0.011712       0.052176             13.940000      19.163517     -10.218486      -0.080474      15.249080      -0.599956       7.407402           0.039864
          156              O      -1.044225       3.584765       1.106436      -0.573850      33.312429 0.47369108E+03  0.11024783E+05                                 8.124598                            6.661122       0.848858       2.302127                    0.999351      27.787305      71.705324       0.749205       0.351262      -1.146013       0.002148       0.017228      -0.018326       0.025244       0.080392      -0.034127       0.077442       0.076820       0.135644      -0.148090       0.060426       0.087664              9.163193       9.914261      -0.146365      -4.956086       6.197676      -0.683900      11.377640           0.005634

******************************************************
Auxiliary information for the entire system
The total spin magnetic moment of the unit cell is   18.005564
The total net atomic charge of the unit cell is   -0.000001
Accuracy of reproducing the electrostatic potential in the unit cell:
  The inner radius (bohr) =    5.0000
  The outer radius (bohr) =   12.0000
  Valid grid points have density less than (e/(bohr^3)) =    0.0001
  The number of valid grid points were=       202309
  The rms potential error without charges in kcal/mol is=      3.00133
  The rms potential error with partial charges in kcal/mol is=      0.97657
  The RRMSE value at monopole order=      0.32538
  The rms potential error with partial charges and cloud penetration in kcal/mol is=      0.97057
  The RRMSE value at monopole order with cloud penetration is=      0.32338
  The rms potential error with partial charges and atomic dipoles in kcal/mol is=      0.72391
  The RRMSE value at dipole order=      0.24119
  The rms potential error with partial charges, atomic dipoles and cloud penetration in kcal/mol is=      0.71601
  The RRMSE value at dipole order with cloud penetration=      0.23856

******************************************************
The electron densities and ab initio electrostatic potential were computed in VASP using the PBE functional and
projector augmented wave method. See the main text of the journal article for a description of computational details.
The atomic charges, dipoles, and quadrupoles were computed with the DDEC6 method as described in
(a) T. A. Manz and N. Gabaldon Limas, RSC Adv. 6 (2016) 47771-47801 DOI: 10.1039/c6ra04656h
(b) N. Gabaldon Limas and T. A. Manz, RSC Adv. 8 (2018) 2678-2707 DOI: 10.1039/c7ra11829e.
For each atom in the material, the electron cloud parameters were fit to the spherically averaged atom-in-material
electron density using radial positions for which this density was between 10^-4 and 10^-2 electrons per cubic bohr.
The polarizabilities, dispersion coefficients, and quantum Drude oscillator (QDO) parameters were fit using the MCLF method.
The magnetic structure of the system was optimized in VASP from the default ferromagnetic initial guess using spin polarization.
The atomic spin moments (ASMs) were computed on this optimized magnetic structure using the DDEC6 partition as inputs
to the method of T. A. Manz and D. S. Sholl, J. Chem. Theory Comput. 7 (2011) 4146-4164 DOI: 10.1021/ct200539n.
The RMSE and RRMSE were computed using a uniform grid with Ewald summation.
