# Supplementary material for: A collection of forcefield precursors for metal–organic frameworks
Source: RSC Adv. 2019 Nov 13;9(63):36492–507. doi: 10.1039/c9ra07327b (PMC9075174; doi:10.1039/c9ra07327b)
Supplement: RA-009-C9RA07327B-s4025 [file RA-009-C9RA07327B-s4025.xyz]

   80
jmolscript: load "" {1 1 1} spacegroup "x,y,z" unitcell [{      4.715400     0.000000     0.000000 }, {     -0.945753    10.670570     0.000000 }, {      0.000000     0.000000    19.826800 }]
Cu     0.946560     4.929803    13.143781     0.730093
Cu     3.295963     0.405482     3.230381     0.730164
Cu     2.823087     5.740767     6.683019     0.730131
Cu     0.473684    10.265088    16.596419     0.730112
H      0.553667     4.691530    18.248587     0.118601
H      1.389507     5.717932    16.069423     0.120134
H      2.663885     3.558528    11.190642     0.126230
H      0.327650     6.605296    11.062760     0.105515
H      3.688856     0.643755     8.335187     0.118635
H      1.907264    10.287923     6.156023     0.120135
H      1.578639     1.776757     1.277242     0.126213
H      2.969120     9.400559     1.149360     0.105492
H      3.215980     5.979040     1.578213     0.118633
H      2.380140     4.952638     3.757377     0.120135
H      1.105762     7.112042     8.636158     0.126208
H      3.441997     4.065274     8.764040     0.105486
H      0.080791    10.026815    11.491613     0.118615
H      1.862383     0.382647    13.670777     0.120140
H      2.191008     8.893813    18.549558     0.126246
H      0.800527     1.270011    18.677440     0.105520
C     -0.143210     3.211842    14.933546     0.043128
C      4.198875     2.635631    16.139015     0.101595
C      0.413873     4.321581    17.382156     0.087575
C      0.894696     4.908462    16.107292     0.077487
C     -0.155304     2.550266    13.700319     0.510730
C      3.485319     1.216445    16.349179     0.572581
C      2.384923     4.268228    10.629147     0.089136
C      0.966066     6.124907    10.551823     0.051500
C      4.385733     2.123443     5.020146     0.043127
C      0.043648     2.699654     6.225615     0.101575
C      3.828651     1.013704     7.468756     0.087581
C      3.347827     0.426823     6.193892     0.077500
C      4.397827     2.785019     3.786919     0.510719
C      0.757205     4.118840     6.435779     0.572584
C      1.857600     1.067057     0.715747     0.089148
C      2.330705     9.880948     0.638423     0.051514
C      3.912857     7.458728     4.893254     0.043139
C     -0.429228     8.034939     3.687785     0.101575
C      3.355774     6.348989     2.444644     0.087565
C      2.874951     5.762108     3.719508     0.077482
C      3.924951     8.120304     6.126481     0.510713
C      0.284328     9.454125     3.477621     0.572592
C      1.384724     6.402342     9.197653     0.089140
C      2.803581     4.545663     9.274977     0.051504
C     -0.616086     8.547127    14.806654     0.043133
C      3.725999     7.970916    13.601185     0.101595
C     -0.059004     9.656866    12.358044     0.087581
C      0.421820    10.243747    13.632908     0.077491
C     -0.628180     7.885551    16.039881     0.510731
C      3.012442     6.551730    13.391021     0.572581
C      1.912047     9.603513    19.111053     0.089145
C      1.438942     0.789622    19.188377     0.051513
N      0.655304     4.310910    14.887944    -0.206332
N     -0.278065     3.190500    17.362329    -0.258415
N      1.533113     5.100532    11.116887    -0.170291
N      3.587220     1.024375     4.974544    -0.206353
N     -0.194812     2.144785     7.448929    -0.258349
N      2.709410     0.234753     1.203487    -0.170331
N      3.114343     6.359660     4.938856    -0.206350
N     -0.667688     7.480070     2.464471    -0.258366
N      2.236534     5.570038     8.709913    -0.170331
N      0.182427     9.646195    14.852256    -0.206333
N     -0.750941     8.525785    12.377871    -0.258395
N      1.060237    10.435817    18.623313    -0.170295
O      0.324587     3.094465    12.617776    -0.512326
O      3.823829     1.440527    13.561531    -0.532245
O      2.131946     1.429856    16.204444    -0.568882
O      4.078741     0.320117    16.684252    -0.485893
O      3.917936     2.240820     2.704376    -0.512285
O      0.418695     3.894758     3.648131    -0.532227
O      2.110578     3.905429     6.291044    -0.568879
O      0.163783     5.015168     6.770852    -0.485860
O      3.445060     7.576105     7.209024    -0.512271
O     -0.054182     9.230043     6.265269    -0.532293
O      1.637701     9.240714     3.622356    -0.568876
O     -0.309094    10.350453     3.142548    -0.485881
O     -0.148289     8.429750    17.122424    -0.512337
O      3.350952     6.775812    16.178669    -0.532236
O      1.659069     6.765141    13.535756    -0.568890
O      3.605864     5.655402    13.055948    -0.485881

The following XYZ coordinates are in angstroms. Other properties are in atomic units.
The sperically averaged electron density of each atom fit to a function of the form exp(a - br)
eigen_1, eigen_2 and eigen_3 are the three eigenvalues of traceless quadrupole moment tensor
  atom number  atomic symbol              X              Y              Z     net charge C6 coefficient C8 coefficient C10 coefficient fluctuating dipole atomic polarizability isotropic forcefield polarizability              a              b squared Pearson coefficient          <r^3>          <r^4>         wp_QDO          m_QDO          q_QDO       dipole_x       dipole_y       dipole_z         dipole            Qxy            Qxz            Qyz     Q(x^2-y^2)  Q(3z^2 - R^2)        eigen_1        eigen_2        eigen_3 static polarizability      alpha(xx)      alpha(xy)      alpha(xz)      alpha(yy)      alpha(yz)      alpha(zz) atomic spin moment
            1             Cu       0.946560       4.929803      13.143781       0.730093      62.628207 0.11673444E+04  0.32791156E+05                                13.535252                           11.707484       1.232204       2.298536                    0.994869      42.806536     107.398685       0.495209       0.440311      -1.124347      -0.061505       0.040756      -0.021915       0.076969       0.037455       0.017899       0.024964      -0.065106      -0.153718      -0.059011      -0.023064       0.082075             15.347656      14.745604       4.195084      -3.516854      14.446183      -3.683166      16.851182           0.686523
            2             Cu       3.295963       0.405482       3.230381       0.730164      62.624045 0.11672476E+04  0.32787572E+05                                13.534333                           11.706731       1.232427       2.298624                    0.994869      42.805771     107.393370       0.495245       0.440291      -1.124366       0.061497      -0.040756      -0.021913       0.076962       0.037421      -0.017913      -0.024960      -0.065042      -0.153837      -0.059053      -0.022995       0.082048             15.346559      14.744451       4.194649       3.516585      14.445021       3.682889      16.850206           0.686452
            3             Cu       2.823087       5.740767       6.683019       0.730131      62.626227 0.11672975E+04  0.32789380E+05                                13.534728                           11.707049       1.232349       2.298590                    0.994869      42.806377     107.396165       0.495233       0.440296      -1.124361       0.061501      -0.040760       0.021914       0.076967       0.037432       0.017913       0.024961      -0.065062      -0.153824      -0.059049      -0.023013       0.082061             15.347031      14.744921       4.194811      -3.516718      14.445458      -3.683009      16.850713           0.686408
            4             Cu       0.473684      10.265088      16.596419       0.730112      62.627619 0.11673298E+04  0.32790618E+05                                13.535122                           11.707371       1.232236       2.298549                    0.994870      42.806381     107.397817       0.495215       0.440308      -1.124350      -0.061505       0.040757       0.021912       0.076969       0.037450      -0.017897      -0.024963      -0.065092      -0.153725      -0.059012      -0.023055       0.082067             15.347509      14.745477       4.195050       3.516826      14.446061       3.683120      16.850988           0.686464
            5              H       0.553667       4.691530      18.248587       0.118601       1.063441 0.75383427E+01  0.72076448E+02                                 1.659357                            1.561207      -0.743541       2.538139                    0.999755       3.161175       8.410222       0.528339       1.212485      -0.726910      -0.000866       0.012480       0.049245       0.050809       0.009362      -0.000737       0.003392      -0.010640       0.047836      -0.018899       0.002323       0.016576              1.676337       1.341540       0.049279       0.108206       1.557196       0.329391       2.130275           0.000360
            6              H       1.389507       5.717932      16.069423       0.120134       1.034342 0.73903501E+01  0.72540761E+02                                 1.804465                            1.674074      -1.377249       2.228994                    0.993192       3.900401      11.642231       0.438807       1.422053      -0.677047       0.023899       0.043469      -0.004259       0.049788       0.004652      -0.001371       0.003448      -0.014795       0.007215      -0.010362       0.001446       0.008916              1.874019       1.853268       0.551841      -0.042147       2.329519      -0.036474       1.439270           0.000403
            7              H       2.663885       3.558528      11.190642       0.126230       1.166668 0.85424696E+01  0.86025443E+02                                 1.896362                            1.760137      -1.266679       2.294929                    0.994753       3.649978      10.659678       0.447221       1.360006      -0.691935       0.011325      -0.037606       0.032499       0.050977      -0.008587      -0.002196      -0.006768      -0.015251       0.003672      -0.013746       0.000396       0.013349              1.939863       1.674831      -0.291168       0.233552       2.071686      -0.544571       2.073073           0.001365
            8              H       0.327650       6.605296      11.062760       0.105515       1.191661 0.86386807E+01  0.87688757E+02                                 1.931464                            1.769885      -1.533402       2.133523                    0.994395       4.090933      12.198597       0.443747       1.359796      -0.688407      -0.027871       0.018286       0.023959       0.041051      -0.000488      -0.003335      -0.006886       0.006810       0.016455      -0.009689       0.000097       0.009591              2.010243       2.106378      -0.448926      -0.514635       1.816528       0.421504       2.107822           0.001511
            9              H       3.688856       0.643755       8.335187       0.118635       1.063182 0.75360015E+01  0.72048079E+02                                 1.659069                            1.560951      -0.743565       2.538170                    0.999755       3.160659       8.408352       0.528392       1.212464      -0.726917       0.000864      -0.012481       0.049257       0.050821       0.009360       0.000736      -0.003392      -0.010638       0.047836      -0.018897       0.002321       0.016577              1.676043       1.341335       0.049263      -0.108179       1.556927      -0.329306       2.129868           0.000385
           10              H       1.907264      10.287923       6.156023       0.120135       1.034338 0.73903025E+01  0.72540103E+02                                 1.804454                            1.674064      -1.377240       2.229000                    0.993192       3.900357      11.642045       0.438810       1.422045      -0.677048      -0.023899      -0.043471      -0.004255       0.049789       0.004653       0.001370      -0.003450      -0.014796       0.007219      -0.010363       0.001445       0.008918              1.874006       1.853254       0.551833       0.042143       2.329502       0.036468       1.439262           0.000419
           11              H       1.578639       1.776757       1.277242       0.126213       1.166718 0.85428758E+01  0.86030123E+02                                 1.896374                            1.760146      -1.266506       2.294989                    0.994754       3.650032      10.659697       0.447234       1.359955      -0.691945      -0.011326       0.037610       0.032486       0.050972      -0.008592       0.002198       0.006767      -0.015252       0.003667      -0.013749       0.000398       0.013351              1.939876       1.674837      -0.291172      -0.233556       2.071702       0.544580       2.073088           0.001366
           12              H       2.969120       9.400559       1.149360       0.105492       1.191707 0.86390343E+01  0.87692880E+02                                 1.931482                            1.769897      -1.533276       2.133568                    0.994396       4.090965      12.198564       0.443757       1.359760      -0.688414       0.027874      -0.018289       0.023948       0.041049      -0.000494       0.003336       0.006889       0.006807       0.016455      -0.009692       0.000100       0.009592              2.010263       2.106401      -0.448936       0.514649       1.816542      -0.421513       2.107845           0.001513
           13              H       3.215980       5.979040       1.578213       0.118633       1.063189 0.75360653E+01  0.72048870E+02                                 1.659077                            1.560959      -0.743562       2.538169                    0.999755       3.160681       8.408432       0.528389       1.212466      -0.726917       0.000864      -0.012482      -0.049256       0.050820       0.009360      -0.000736       0.003393      -0.010638       0.047833      -0.018897       0.002321       0.016576              1.676052       1.341341       0.049263       0.108179       1.556935       0.329307       2.129878           0.000368
           14              H       2.380140       4.952638       3.757377       0.120135       1.034348 0.73903977E+01  0.72541259E+02                                 1.804463                            1.674074      -1.377247       2.228996                    0.993192       3.900377      11.642117       0.438810       1.422043      -0.677049      -0.023899      -0.043470       0.004255       0.049788       0.004653      -0.001370       0.003450      -0.014795       0.007220      -0.010362       0.001445       0.008917              1.874016       1.853264       0.551836      -0.042143       2.329514      -0.036468       1.439270           0.000414
           15              H       1.105762       7.112042       8.636158       0.126208       1.166748 0.85431539E+01  0.86033652E+02                                 1.896407                            1.760174      -1.266530       2.294973                    0.994753       3.650099      10.659949       0.447231       1.359954      -0.691945      -0.011327       0.037608      -0.032486       0.050971      -0.008592      -0.002198      -0.006768      -0.015251       0.003667      -0.013749       0.000398       0.013351              1.939910       1.674866      -0.291180       0.233562       2.071737      -0.544593       2.073127           0.001373
           16              H       3.441997       4.065274       8.764040       0.105486       1.191691 0.86388883E+01  0.87690943E+02                                 1.931461                            1.769880      -1.533240       2.133586                    0.994396       4.090914      12.198342       0.443760       1.359756      -0.688415       0.027876      -0.018289      -0.023946       0.041049      -0.000496      -0.003335      -0.006889       0.006807       0.016453      -0.009692       0.000101       0.009591              2.010240       2.106378      -0.448929      -0.514639       1.816523       0.421505       2.107819           0.001515
           17              H       0.080791      10.026815      11.491613       0.118615       1.063419 0.75381407E+01  0.72073978E+02                                 1.659327                            1.561180      -0.743537       2.538143                    0.999755       3.161129       8.410047       0.528346       1.212476      -0.726912      -0.000866       0.012481      -0.049245       0.050809       0.009362       0.000737      -0.003392      -0.010641       0.047833      -0.018899       0.002323       0.016576              1.676307       1.341519       0.049277      -0.108204       1.557169      -0.329382       2.130232           0.000378
           18              H       1.862383       0.382647      13.670777       0.120140       1.034319 0.73901502E+01  0.72538320E+02                                 1.804441                            1.674054      -1.377242       2.229002                    0.993192       3.900343      11.642025       0.438808       1.422057      -0.677046       0.023899       0.043471       0.004258       0.049789       0.004652       0.001371      -0.003449      -0.014796       0.007217      -0.010362       0.001446       0.008917              1.873993       1.853241       0.551827       0.042145       2.329483       0.036473       1.439254           0.000407
           19              H       2.191008       8.893813      18.549558       0.126246       1.166683 0.85426217E+01  0.86027415E+02                                 1.896377                            1.760150      -1.266698       2.294918                    0.994752       3.650022      10.659857       0.447220       1.360002      -0.691935       0.011324      -0.037605      -0.032499       0.050976      -0.008587       0.002196       0.006768      -0.015252       0.003674      -0.013746       0.000397       0.013349              1.939878       1.674843      -0.291170      -0.233554       2.071702       0.544576       2.073090           0.001358
           20              H       0.800527       1.270011      18.677440       0.105520       1.191657 0.86386407E+01  0.87688254E+02                                 1.931459                            1.769880      -1.533413       2.133519                    0.994395       4.090922      12.198559       0.443748       1.359795      -0.688407      -0.027870       0.018287      -0.023959       0.041051      -0.000487       0.003335       0.006887       0.006809       0.016455      -0.009689       0.000097       0.009592              2.010237       2.106372      -0.448926       0.514633       1.816525      -0.421503       2.107814           0.001508
           21              C      -0.143210       3.211842      14.933546       0.043128      30.753949 0.40656102E+03  0.94588539E+04                                 8.763192                            6.931505      -0.163375       1.967191                    0.998984      27.312650      79.736436       0.594063       0.443160      -1.041182       0.010380       0.064986       0.029819       0.072250      -0.033782       0.030312      -0.001376       0.022288      -0.166161      -0.065228      -0.003384       0.068612              9.739091       6.594811       3.155542      -0.867109      10.945019      -1.071739      11.677441           0.003405
           22              C       4.198875       2.635631      16.139015       0.101595      33.897980 0.46587769E+03  0.11187036E+05                                 9.484114                            7.513708      -0.453113       1.872002                    0.997456      27.631411      81.303843       0.561300       0.454431      -1.037185       0.020546       0.047227       0.030155       0.059681      -0.067581       0.015076       0.003280       0.105438      -0.196127      -0.071183      -0.048013       0.119196             10.688917       8.035382       4.166940      -1.246496      12.875355      -2.422688      11.156013           0.007181
           23              C       0.413873       4.321581      17.382156       0.087575      25.226223 0.35534059E+03  0.79341701E+04                                 7.505842                            6.354205       0.244553       2.101347                    0.999428      25.900698      72.294711       0.643785       0.426097      -1.059316      -0.018824      -0.020218      -0.004981       0.028070      -0.038362       0.014650       0.011559       0.035095      -0.030317      -0.045920      -0.001997       0.047918              7.844305       5.428704       2.078819      -0.393931       8.964961      -0.081416       9.139249           0.003295
           24              C       0.894696       4.908462      16.107292       0.077487      27.406905 0.41269026E+03  0.96312312E+04                                 8.229337                            7.048420      -0.115521       1.984494                    0.997589      27.182373      79.311969       0.581377       0.451430      -1.037049      -0.024582      -0.032489      -0.039367       0.056654      -0.025269       0.015189       0.013444       0.040661      -0.131077      -0.052588      -0.002358       0.054946              8.707180       6.605807       2.853669      -0.555893      10.325711      -0.439912       9.190022           0.004046
           25              C      -0.155304       2.550266      13.700319       0.510730      24.712068 0.29974141E+03  0.65171193E+04                                 7.854108                            6.190552      -0.187341       1.974673                    0.999398      24.168161      70.127896       0.587562       0.479450      -1.012256       0.014215      -0.029115      -0.064117       0.071839      -0.062619       0.029463      -0.017089       0.081125      -0.122824      -0.054296      -0.048830       0.103126              8.637776       6.080846       2.874606      -0.516189      10.361195      -0.306374       9.471286          -0.003825
           26              C       3.485319       1.216445      16.349179       0.572581      23.336912 0.26389134E+03  0.55949525E+04                                 7.727411                            5.926416      -0.301069       1.946982                    0.998835      23.863775      69.882205       0.578821       0.499103      -0.995487      -0.042361      -0.048160       0.005946       0.064415      -0.009384      -0.003295       0.060203       0.034817       0.299860      -0.087930      -0.031670       0.119600              8.874159      11.648676       0.060589       0.560899      10.024174      -1.807485       4.949628          -0.001303
           27              C       2.384923       4.268228      10.629147       0.089136      24.901350 0.32249042E+03  0.70540599E+04                                 7.521016                            6.060800       0.361863       2.158354                    0.999328      25.257055      70.620250       0.655555       0.427144      -1.054779      -0.028625       0.021580       0.013018       0.038139       0.030586       0.030064       0.015227       0.014227      -0.136153      -0.056228      -0.007878       0.064106              8.269361       6.505662      -1.855128      -1.486120       6.653339      -1.244249      11.649083           0.002837
           28              C       0.966066       6.124907      10.551823       0.051500      26.848807 0.35696647E+03  0.80153695E+04                                 7.951372                            6.401583       0.244820       2.102705                    0.999113      26.349953      74.841754       0.633624       0.430505      -1.051876       0.025128      -0.027743       0.015566       0.040539       0.021191       0.027292       0.020774       0.010119      -0.112677      -0.050483      -0.003001       0.053485              8.809514       7.394490      -2.187529      -2.272647       6.530458      -0.162374      12.503594           0.002782
           29              C       4.385733       2.123443       5.020146       0.043127      30.754760 0.40657335E+03  0.94592222E+04                                 8.763358                            6.931623      -0.163408       1.967170                    0.998984      27.313245      79.738780       0.594056       0.443162      -1.041180      -0.010385      -0.064984       0.029822       0.072251      -0.033777      -0.030313       0.001372       0.022278      -0.166162      -0.065229      -0.003376       0.068606              9.739285       6.594949       3.155627       0.867142      10.945283       1.071822      11.677622           0.003424
           30              C       0.043648       2.699654       6.225615       0.101575      33.898721 0.46589057E+03  0.11187392E+05                                 9.484151                            7.513739      -0.453030       1.872022                    0.997457      27.631565      81.303748       0.561308       0.454422      -1.037193      -0.020547      -0.047221       0.030153       0.059676      -0.067579      -0.015070      -0.003271       0.105441      -0.196086      -0.071165      -0.048024       0.119189             10.688959       8.035416       4.166939       1.246562      12.875358       2.422817      11.156102           0.007194
           31              C       3.828651       1.013704       7.468756       0.087581      25.224127 0.35530698E+03  0.79331745E+04                                 7.505310                            6.353826       0.244825       2.101463                    0.999428      25.898934      72.286963       0.643820       0.426087      -1.059330       0.018821       0.020217      -0.004968       0.028065      -0.038362      -0.014641      -0.011539       0.035089      -0.030315      -0.045903      -0.002014       0.047917              7.843723       5.428357       2.078640       0.393922       8.964278       0.081469       9.138534           0.003328
           32              C       3.347827       0.426823       6.193892       0.077500      27.406735 0.41268851E+03  0.96311744E+04                                 8.229295                            7.048406      -0.115522       1.984494                    0.997590      27.182245      79.311380       0.581378       0.451430      -1.037049       0.024585       0.032488      -0.039366       0.056653      -0.025267      -0.015194      -0.013454       0.040658      -0.131052      -0.052590      -0.002350       0.054940              8.707117       6.605780       2.853641       0.555829      10.325662       0.439815       9.189908           0.004086
           33              C       4.397827       2.785019       3.786919       0.510719      24.712236 0.29974472E+03  0.65171820E+04                                 7.854021                            6.190501      -0.187182       1.974723                    0.999399      24.168012      70.126461       0.587579       0.479437      -1.012267      -0.014215       0.029119      -0.064124       0.071846      -0.062616      -0.029465       0.017080       0.081118      -0.122765      -0.054298      -0.048815       0.103113              8.637662       6.080766       2.874537       0.516182      10.360996       0.306370       9.471223          -0.003826
           34              C       0.757205       4.118840       6.435779       0.572584      23.336785 0.26389015E+03  0.55949191E+04                                 7.727370                            5.926394      -0.301072       1.946984                    0.998834      23.863666      69.881763       0.578824       0.499102      -0.995488       0.042367       0.048158       0.005967       0.064419      -0.009379       0.003297      -0.060197       0.034821       0.299895      -0.087931      -0.031675       0.119606              8.874092      11.648588       0.060548      -0.560893      10.024058       1.807505       4.949629          -0.001294
           35              C       1.857600       1.067057       0.715747       0.089148      24.901185 0.32248747E+03  0.70539564E+04                                 7.520842                            6.060663       0.362158       2.158440                    0.999329      25.257116      70.619477       0.655583       0.427129      -1.054792       0.028650      -0.021568       0.013000       0.038145       0.030551      -0.030068      -0.015223       0.014196      -0.136189      -0.056243      -0.007834       0.064077              8.269162       6.505497      -1.855082       1.486064       6.653206       1.244229      11.648784           0.002836
           36              C       2.330705       9.880948       0.638423       0.051514      26.848493 0.35696066E+03  0.80151795E+04                                 7.951163                            6.401416       0.245067       2.102778                    0.999114      26.349869      74.840418       0.633651       0.430490      -1.051889      -0.025116       0.027761       0.015552       0.040538       0.021152      -0.027290      -0.020777       0.010102      -0.112710      -0.050497      -0.002956       0.053453              8.809275       7.394320      -2.187476       2.272605       6.530286       0.162348      12.503220           0.002777
           37              C       3.912857       7.458728       4.893254       0.043139      30.754460 0.40656859E+03  0.94590817E+04                                 8.763305                            6.931584      -0.163404       1.967174                    0.998984      27.313024      79.737959       0.594058       0.443162      -1.041180      -0.010383      -0.064983      -0.029820       0.072248      -0.033778       0.030313      -0.001374       0.022282      -0.166163      -0.065230      -0.003378       0.068608              9.739223       6.594908       3.155604      -0.867126      10.945195      -1.071791      11.677567           0.003424
           38              C      -0.429228       8.034939       3.687785       0.101575      33.898465 0.46588683E+03  0.11187281E+05                                 9.484108                            7.513713      -0.453024       1.872027                    0.997456      27.631464      81.303395       0.561309       0.454423      -1.037192      -0.020544      -0.047219      -0.030151       0.059673      -0.067577       0.015072       0.003274       0.105441      -0.196099      -0.071170      -0.048019       0.119189             10.688901       8.035364       4.166901      -1.246541      12.875268      -2.422782      11.156071           0.007191
           39              C       3.355774       6.348989       2.444644       0.087565      25.224549 0.35531437E+03  0.79333894E+04                                 7.505416                            6.353910       0.244791       2.101447                    0.999428      25.899264      72.288367       0.643813       0.426089      -1.059328       0.018824       0.020217       0.004970       0.028067      -0.038360       0.014640       0.011546       0.035088      -0.030318      -0.045905      -0.002010       0.047914              7.843834       5.428431       2.078672      -0.393936       8.964401      -0.081485       9.138671           0.003303
           40              C       2.874951       5.762108       3.719508       0.077482      27.407071 0.41269463E+03  0.96313562E+04                                 8.229363                            7.048459      -0.115528       1.984488                    0.997590      27.182510      79.312402       0.581375       0.451430      -1.037049       0.024584       0.032489       0.039366       0.056653      -0.025266       0.015193       0.013455       0.040656      -0.131051      -0.052589      -0.002348       0.054937              8.707189       6.605823       2.853660      -0.555846      10.325732      -0.439838       9.190013           0.004075
           41              C       3.924951       8.120304       6.126481       0.510713      24.712120 0.29974255E+03  0.65171274E+04                                 7.854011                            6.190486      -0.187201       1.974717                    0.999399      24.168007      70.126558       0.587578       0.479438      -1.012266      -0.014211       0.029118       0.064123       0.071843      -0.062613       0.029466      -0.017081       0.081120      -0.122772      -0.054295      -0.048817       0.103112              8.637656       6.080763       2.874541      -0.516183      10.360990      -0.306373       9.471214          -0.003818
           42              C       0.284328       9.454125       3.477621       0.572592      23.336566 0.26388752E+03  0.55948511E+04                                 7.727336                            5.926375      -0.301071       1.946986                    0.998835      23.863543      69.881393       0.578823       0.499104      -0.995487       0.042366       0.048158      -0.005961       0.064417      -0.009383      -0.003295       0.060196       0.034820       0.299891      -0.087931      -0.031674       0.119605              8.874046      11.648522       0.060538       0.560893      10.024004      -1.807492       4.949613          -0.001291
           43              C       1.384724       6.402342       9.197653       0.089140      24.901471 0.32249142E+03  0.70540703E+04                                 7.520917                            6.060712       0.362129       2.158427                    0.999329      25.257321      70.620376       0.655578       0.427130      -1.054790       0.028648      -0.021572      -0.013003       0.038146       0.030551       0.030069       0.015221       0.014202      -0.136193      -0.056244      -0.007833       0.064078              8.269254       6.505562      -1.855103      -1.486086       6.653261      -1.244244      11.648940           0.002845
           44              C       2.803581       4.545663       9.274977       0.051504      26.848367 0.35695912E+03  0.80151322E+04                                 7.951131                            6.401398       0.245096       2.102788                    0.999114      26.349768      74.839940       0.633653       0.430489      -1.051889      -0.025112       0.027762      -0.015551       0.040536       0.021151       0.027292       0.020776       0.010108      -0.112723      -0.050501      -0.002954       0.053455              8.809233       7.394286      -2.187466      -2.272577       6.530268      -0.162360      12.503145           0.002789
           45              C      -0.616086       8.547127      14.806654       0.043133      30.754056 0.40656242E+03  0.94588985E+04                                 8.763216                            6.931520      -0.163388       1.967185                    0.998984      27.312762      79.736920       0.594062       0.443160      -1.041182       0.010382       0.064984      -0.029819       0.072249      -0.033782      -0.030311       0.001376       0.022282      -0.166160      -0.065227      -0.003384       0.068611              9.739119       6.594827       3.155547       0.867113      10.945037       1.071740      11.677492           0.003404
           46              C       3.725999       7.970916      13.601185       0.101595      33.898227 0.46588181E+03  0.11187161E+05                                 9.484160                            7.513743      -0.453125       1.871996                    0.997456      27.631544      81.304367       0.561298       0.454431      -1.037185       0.020549       0.047225      -0.030154       0.059681      -0.067582      -0.015075      -0.003280       0.105438      -0.196118      -0.071181      -0.048015       0.119196             10.688968       8.035430       4.166959       1.246510      12.875384       2.422709      11.156090           0.007182
           47              C      -0.059004       9.656866      12.358044       0.087581      25.226153 0.35533983E+03  0.79341431E+04                                 7.505811                            6.354186       0.244574       2.101355                    0.999428      25.900638      72.294331       0.643788       0.426096      -1.059318      -0.018825      -0.020214       0.004981       0.028067      -0.038361      -0.014650      -0.011560       0.035086      -0.030325      -0.045918      -0.001998       0.047916              7.844267       5.428683       2.078805       0.393926       8.964911       0.081415       9.139205           0.003316
           48              C       0.421820      10.243747      13.632908       0.077491      27.406878 0.41269046E+03  0.96312380E+04                                 8.229340                            7.048431      -0.115547       1.984487                    0.997589      27.182351      79.311945       0.581375       0.451431      -1.037048      -0.024587      -0.032488       0.039366       0.056654      -0.025268      -0.015189      -0.013447       0.040658      -0.131066      -0.052587      -0.002355       0.054942              8.707177       6.605806       2.853657       0.555884      10.325698       0.439898       9.190028           0.004056
           49              C      -0.628180       7.885551      16.039881       0.510731      24.712261 0.29974406E+03  0.65171971E+04                                 7.854158                            6.190584      -0.187373       1.974660                    0.999398      24.168391      70.128878       0.587560       0.479451      -1.012254       0.014222      -0.029113       0.064119       0.071840      -0.062617      -0.029461       0.017090       0.081120      -0.122823      -0.054293      -0.048829       0.103122              8.637834       6.080890       2.874630       0.516192      10.361264       0.306379       9.471349          -0.003832
           50              C       3.012442       6.551730      13.391021       0.572581      23.336938 0.26389175E+03  0.55949625E+04                                 7.727409                            5.926416      -0.301066       1.946983                    0.998835      23.863788      69.882214       0.578822       0.499102      -0.995488      -0.042363      -0.048160      -0.005948       0.064416      -0.009380       0.003296      -0.060202       0.034816       0.299865      -0.087929      -0.031672       0.119601              8.874155      11.648684       0.060585      -0.560900      10.024148       1.807487       4.949632          -0.001302
           51              C       1.912047       9.603513      19.111053       0.089145      24.901665 0.32249522E+03  0.70541964E+04                                 7.521087                            6.060850       0.361851       2.158346                    0.999328      25.257304      70.621272       0.655551       0.427145      -1.054778      -0.028625       0.021581      -0.013017       0.038139       0.030586      -0.030065      -0.015227       0.014222      -0.136146      -0.056227      -0.007878       0.064105              8.269445       6.505724      -1.855140       1.486149       6.653388       1.244259      11.649222           0.002826
           52              C       1.438942       0.789622      19.188377       0.051513      26.848559 0.35696284E+03  0.80152662E+04                                 7.951317                            6.401547       0.244820       2.102708                    0.999113      26.349806      74.841186       0.633626       0.430505      -1.051876       0.025134      -0.027737      -0.015568       0.040539       0.021192      -0.027292      -0.020773       0.010112      -0.112680      -0.050484      -0.003001       0.053485              8.809442       7.394450      -2.187524       2.272626       6.530429       0.162361      12.503446           0.002770
           53              N       0.655304       4.310910      14.887944      -0.206332      35.433976 0.54542254E+03  0.13382354E+05                                 9.065929                            7.590347      -0.055284       1.997321                    0.999547      28.428530      79.762014       0.630210       0.396115      -1.092765      -0.051934      -0.043025       0.103490       0.123525      -0.006068       0.044149       0.028797      -0.026969      -0.117539      -0.073439       0.026552       0.046887              9.927573       7.319433       3.543800       0.115404      11.753947      -0.165795      10.709337           0.049766
           54              N      -0.278065       3.190500      17.362329      -0.258415      32.348674 0.51873096E+03  0.12507945E+05                                 8.363255                            7.343747       0.372625       2.123741                    0.999389      28.518066      78.072590       0.651535       0.389874      -1.102450       0.075415       0.097532      -0.193866       0.229748      -0.045537       0.101742       0.123083      -0.013483      -0.348252      -0.223508       0.095640       0.127867              8.631200       6.662858       2.641361       0.661212      10.870380       0.968507       8.360363           0.001261
           55              N       1.533113       5.100532      11.116887      -0.170291      32.078385 0.48295726E+03  0.11516997E+05                                 8.592615                            7.248325      -0.104385       1.997059                    0.999231      27.418484      76.319490       0.629619       0.407942      -1.082668       0.042793       0.020825      -0.132425       0.140717       0.011581       0.037214       0.023903      -0.016119      -0.261649      -0.100261       0.032208       0.068053              9.301147       8.473172      -3.020926      -1.517776       8.209801      -0.504398      11.220467           0.051676
           56              N       3.587220       1.024375       4.974544      -0.206353      35.435328 0.54544715E+03  0.13383115E+05                                 9.066154                            7.590517      -0.055322       1.997298                    0.999547      28.429253      79.764630       0.630203       0.396115      -1.092765       0.051936       0.043026       0.103493       0.123529      -0.006065      -0.044143      -0.028795      -0.026966      -0.117528      -0.073430       0.026547       0.046884              9.927827       7.319624       3.543919      -0.115399      11.754292       0.165840      10.709565           0.049779
           57              N      -0.194812       2.144785       7.448929      -0.258349      32.344187 0.51864260E+03  0.12505247E+05                                 8.362475                            7.343126       0.372767       2.123831                    0.999389      28.515560      78.063259       0.651564       0.389875      -1.102453      -0.075412      -0.097516      -0.193806       0.229689      -0.045526      -0.101722      -0.123070      -0.013489      -0.348087      -0.223455       0.095603       0.127852              8.630364       6.662243       2.641004      -0.661130      10.869178      -0.968377       8.359672           0.001287
           58              N       2.709410       0.234753       1.203487      -0.170331      32.080168 0.48299052E+03  0.11517979E+05                                 8.592885                            7.248545      -0.104264       1.997078                    0.999232      27.419490      76.322710       0.629614       0.407938      -1.082671      -0.042791      -0.020824      -0.132463       0.140752       0.011587      -0.037215      -0.023906      -0.016120      -0.261583      -0.100242       0.032192       0.068050              9.301453       8.473417      -3.021005       1.517844       8.209999       0.504396      11.220942           0.051709
           59              N       3.114343       6.359660       4.938856      -0.206350      35.435226 0.54544533E+03  0.13383060E+05                                 9.066135                            7.590502      -0.055327       1.997297                    0.999547      28.429215      79.764515       0.630204       0.396115      -1.092765       0.051937       0.043026      -0.103495       0.123531      -0.006067       0.044147       0.028795      -0.026967      -0.117532      -0.073435       0.026550       0.046885              9.927803       7.319604       3.543902       0.115398      11.754235      -0.165837      10.709570           0.049770
           60              N      -0.667688       7.480070       2.464471      -0.258366      32.344992 0.51865894E+03  0.12505745E+05                                 8.362613                            7.343241       0.372764       2.123822                    0.999389      28.516019      78.064950       0.651559       0.389875      -1.102452      -0.075413      -0.097523       0.193815       0.229700      -0.045529       0.101725       0.123075      -0.013488      -0.348105      -0.223463       0.095607       0.127856              8.630508       6.662350       2.641055       0.661137      10.869359       0.968381       8.359814           0.001277
           61              N       2.236534       5.570038       8.709913      -0.170331      32.080044 0.48298773E+03  0.11517896E+05                                 8.592864                            7.248524      -0.104267       1.997078                    0.999231      27.419423      76.322491       0.629615       0.407938      -1.082671      -0.042792      -0.020825       0.132467       0.140756       0.011590       0.037216       0.023908      -0.016114      -0.261590      -0.100245       0.032191       0.068054              9.301434       8.473404      -3.021003      -1.517853       8.209982      -0.504385      11.220915           0.051706
           62              N       0.182427       9.646195      14.852256      -0.206333      35.434163 0.54542618E+03  0.13382470E+05                                 9.065971                            7.590380      -0.055306       1.997313                    0.999547      28.428640      79.762506       0.630207       0.396116      -1.092764      -0.051934      -0.043023      -0.103488       0.123523      -0.006068      -0.044148      -0.028797      -0.026972      -0.117537      -0.073438       0.026551       0.046887              9.927618       7.319466       3.543818      -0.115407      11.754001       0.165795      10.709386           0.049767
           63              N      -0.750941       8.525785      12.377871      -0.258395      32.348239 0.51872240E+03  0.12507684E+05                                 8.363175                            7.343684       0.372632       2.123748                    0.999389      28.517838      78.071742       0.651538       0.389874      -1.102450       0.075417       0.097527       0.193863       0.229744      -0.045534      -0.101740      -0.123078      -0.013491      -0.348249      -0.223502       0.095635       0.127867              8.631113       6.662795       2.641320      -0.661207      10.870238      -0.968494       8.360305           0.001279
           64              N       1.060237      10.435817      18.623313      -0.170295      32.078873 0.48296643E+03  0.11517277E+05                                 8.592715                            7.248404      -0.104409       1.997047                    0.999231      27.418775      76.320669       0.629614       0.407943      -1.082667       0.042797       0.020828       0.132424       0.140718       0.011581      -0.037214      -0.023903      -0.016121      -0.261648      -0.100260       0.032208       0.068053              9.301260       8.473281      -3.020960       1.517814       8.209889       0.504396      11.220612           0.051669
           65              O       0.324587       3.094465      12.617776      -0.512326      36.400450 0.57543746E+03  0.14090201E+05                                 8.753229                            7.473553       0.278423       2.127743                    0.998260      28.012579      74.658685       0.687226       0.363988      -1.133462      -0.029940      -0.028493       0.022016       0.046829      -0.000691      -0.026236      -0.050138      -0.018886      -0.017208      -0.056550      -0.002024       0.058574              9.484932       7.003830       2.070639      -2.109470      10.070490      -3.590156      11.380476           0.086647
           66              O       3.823829       1.440527      13.561531      -0.532245      35.305160 0.57212164E+03  0.13903812E+05                                 8.502336                            7.379396       0.783017       2.297148                    0.997546      27.671283      72.023852       0.706116       0.356931      -1.145984      -0.004758       0.026225       0.001184       0.026679       0.035932       0.019517      -0.032910       0.009289      -0.388755      -0.138270       0.037010       0.101260              9.248611       8.718329       3.949013       0.208670      13.287091       0.056140       5.740414           0.025988
           67              O       2.131946       1.429856      16.204444      -0.568882      44.851788 0.74632039E+03  0.19437151E+05                                10.111992                            8.536891       0.027779       2.045201                    0.993368      29.109214      79.147365       0.642234       0.366189      -1.135523      -0.009358       0.009522      -0.015710       0.020617      -0.005345       0.017056       0.000808       0.103512      -0.120209      -0.042843      -0.031741       0.074585             11.400543      18.672416       0.498393       0.709604       9.102026      -0.914737       6.427186           0.074791
           68              O       4.078741       0.320117      16.684252      -0.485893      37.098739 0.57274900E+03  0.14134885E+05                                 9.121728                            7.723546      -0.337551       1.948366                    0.994759      27.817701      76.656459       0.635445       0.390571      -1.103663       0.016472       0.008925      -0.005663       0.019571      -0.034546      -0.002789       0.038330       0.002012       0.238951      -0.078819      -0.013223       0.092042             10.021558      12.415124      -4.010776       0.956598      11.073970      -1.783384       6.575581          -0.000244
           69              O       3.917936       2.240820       2.704376      -0.512285      36.397347 0.57537691E+03  0.14088335E+05                                 8.752757                            7.473182       0.278449       2.127779                    0.998259      28.011202      74.653778       0.687241       0.363990      -1.133461       0.029949       0.028517       0.021964       0.046825      -0.000674       0.026233       0.050113      -0.018910      -0.017122      -0.056511      -0.002055       0.058566              9.484397       7.003450       2.070454       2.109343      10.069802       3.589914      11.379938           0.086667
           70              O       0.418695       3.894758       3.648131      -0.532227      35.303071 0.57208045E+03  0.13902555E+05                                 8.502006                            7.379140       0.783062       2.297176                    0.997546      27.670458      72.020946       0.706127       0.356932      -1.145984       0.004756      -0.026220       0.001160       0.026673       0.035931      -0.019518       0.032909       0.009296      -0.388649      -0.138237       0.036995       0.101242              9.248210       8.717976       3.948789      -0.208675      13.286420      -0.056148       5.740234           0.025999
           71              O       2.110578       3.905429       6.291044      -0.568879      44.852679 0.74634051E+03  0.19437823E+05                                10.112157                            8.537035       0.027694       2.045169                    0.993368      29.109565      79.148858       0.642225       0.366192      -1.135520       0.009358      -0.009516      -0.015675       0.020587      -0.005345      -0.017059      -0.000808       0.103524      -0.120173      -0.042834      -0.031753       0.074586             11.400708      18.672673       0.498379      -0.709618       9.102142       0.914776       6.427309           0.074814
           72              O       0.163783       5.015168       6.770852      -0.485860      37.097816 0.57273155E+03  0.14134358E+05                                 9.121630                            7.723471      -0.337677       1.948337                    0.994759      27.817232      76.655098       0.635442       0.390576      -1.103659      -0.016461      -0.008925      -0.005617       0.019549      -0.034546       0.002790      -0.038329       0.002008       0.238968      -0.078821      -0.013225       0.092047             10.021434      12.414967      -4.010721      -0.956603      11.073774       1.783381       6.575561          -0.000222
           73              O       3.445060       7.576105       7.209024      -0.512271      36.397361 0.57537637E+03  0.14088321E+05                                 8.752764                            7.473179       0.278416       2.127770                    0.998259      28.011165      74.653708       0.687241       0.363991      -1.133461       0.029950       0.028506      -0.021966       0.046820      -0.000673      -0.026235      -0.050122      -0.018904      -0.017119      -0.056518      -0.002055       0.058573              9.484412       7.003469       2.070479      -2.109354      10.069828      -3.589931      11.379940           0.086679
           74              O      -0.054182       9.230043       6.265269      -0.532293      35.304918 0.57211779E+03  0.13903712E+05                                 8.502362                            7.379433       0.783004       2.297145                    0.997546      27.671082      72.023596       0.706105       0.356937      -1.145978       0.004759      -0.026231      -0.001162       0.026684       0.035923       0.019519      -0.032911       0.009306      -0.388647      -0.138237       0.037003       0.101234              9.248608       8.718335       3.948982       0.208681      13.287029       0.056137       5.740461           0.026029
           75              O       1.637701       9.240714       3.622356      -0.568876      44.852041 0.74632788E+03  0.19437411E+05                                10.112078                            8.536976       0.027679       2.045170                    0.993368      29.109290      79.147930       0.642226       0.366193      -1.135519       0.009356      -0.009531       0.015685       0.020601      -0.005342       0.017057       0.000804       0.103510      -0.120186      -0.042836      -0.031744       0.074580             11.400611      18.672516       0.498359       0.709611       9.102047      -0.914766       6.427271           0.074832
           76              O      -0.309094      10.350453       3.142548      -0.485881      37.098325 0.57274223E+03  0.14134687E+05                                 9.121707                            7.723540      -0.337670       1.948335                    0.994759      27.817485      76.655962       0.635440       0.390575      -1.103659      -0.016462      -0.008929       0.005624       0.019554      -0.034544      -0.002789       0.038329       0.002007       0.238969      -0.078820      -0.013227       0.092047             10.021516      12.415058      -4.010754       0.956607      11.073872      -1.783391       6.575617          -0.000218
           77              O      -0.148289       8.429750      17.122424      -0.512337      36.401909 0.57546571E+03  0.14091074E+05                                 8.753465                            7.473739       0.278417       2.127731                    0.998260      28.013186      74.660912       0.687217       0.363988      -1.133461      -0.029940      -0.028498      -0.022027       0.046838      -0.000688       0.026236       0.050137      -0.018899      -0.017208      -0.056547      -0.002030       0.058577              9.485198       7.004016       2.070715       2.109541      10.070787       3.590279      11.380792           0.086631
           78              O       3.350952       6.775812      16.178669      -0.532236      35.305591 0.57212956E+03  0.13904063E+05                                 8.502438                            7.379474       0.782972       2.297132                    0.997546      27.671327      72.024292       0.706108       0.356934      -1.145982      -0.004754       0.026215      -0.001192       0.026670       0.035928      -0.019514       0.032914       0.009292      -0.388771      -0.138275       0.037017       0.101258              9.248732       8.718452       3.949088      -0.208666      13.287271      -0.056131       5.740473           0.025952
           79              O       1.659069       6.765141      13.535756      -0.568890      44.852461 0.74633464E+03  0.19437617E+05                                10.112086                            8.536967       0.027794       2.045200                    0.993368      29.109488      79.148335       0.642232       0.366189      -1.135523      -0.009359       0.009511       0.015704       0.020608      -0.005346      -0.017057      -0.000809       0.103524      -0.120202      -0.042842      -0.031748       0.074590             11.400651      18.672606       0.498405      -0.709608       9.102097       0.914749       6.427248           0.074791
           80              O       3.605864       5.655402      13.055948      -0.485881      37.098209 0.57273858E+03  0.14134563E+05                                 9.121645                            7.723479      -0.337550       1.948370                    0.994759      27.817451      76.655577       0.635447       0.390572      -1.103662       0.016470       0.008919       0.005657       0.019566      -0.034546       0.002788      -0.038328       0.002010       0.238948      -0.078818      -0.013222       0.092040             10.021463      12.415011      -4.010734      -0.956598      11.073844       1.783370       6.575535          -0.000241

******************************************************
Auxiliary information for the entire system
The total spin magnetic moment of the unit cell is   3.994211
The total net atomic charge of the unit cell is   -0.000005
Accuracy of reproducing the electrostatic potential in the unit cell:
  The inner radius (bohr) =    5.0000
  The outer radius (bohr) =   12.0000
  Valid grid points have density less than (e/(bohr^3)) =    0.0001
  The number of valid grid points were=          196
  The rms potential error without charges in kcal/mol is=      2.18514
  The rms potential error with partial charges in kcal/mol is=      0.91940
  The RRMSE value at monopole order=      0.42075
  The rms potential error with partial charges and cloud penetration in kcal/mol is=      0.92849
  The RRMSE value at monopole order with cloud penetration is=      0.42491
  The rms potential error with partial charges and atomic dipoles in kcal/mol is=      0.19516
  The RRMSE value at dipole order=      0.08931
  The rms potential error with partial charges, atomic dipoles and cloud penetration in kcal/mol is=      0.20755
  The RRMSE value at dipole order with cloud penetration=      0.09498

******************************************************
The electron densities and ab initio electrostatic potential were computed in VASP using the PBE functional and
projector augmented wave method. See the main text of the journal article for a description of computational details.
The atomic charges, dipoles, and quadrupoles were computed with the DDEC6 method as described in
(a) T. A. Manz and N. Gabaldon Limas, RSC Adv. 6 (2016) 47771-47801 DOI: 10.1039/c6ra04656h
(b) N. Gabaldon Limas and T. A. Manz, RSC Adv. 8 (2018) 2678-2707 DOI: 10.1039/c7ra11829e.
For each atom in the material, the electron cloud parameters were fit to the spherically averaged atom-in-material
electron density using radial positions for which this density was between 10^-4 and 10^-2 electrons per cubic bohr.
The polarizabilities, dispersion coefficients, and quantum Drude oscillator (QDO) parameters were fit using the MCLF method.
The magnetic structure of the system was optimized in VASP from the default ferromagnetic initial guess using spin polarization.
The atomic spin moments (ASMs) were computed on this optimized magnetic structure using the DDEC6 partition as inputs
to the method of T. A. Manz and D. S. Sholl, J. Chem. Theory Comput. 7 (2011) 4146-4164 DOI: 10.1021/ct200539n.
The RMSE and RRMSE were computed using a uniform grid with Ewald summation.
