# Supplementary material for: A collection of forcefield precursors for metal–organic frameworks
Source: RSC Adv. 2019 Nov 13;9(63):36492–507. doi: 10.1039/c9ra07327b (PMC9075174; doi:10.1039/c9ra07327b)
Supplement: RA-009-C9RA07327B-s4026 [file RA-009-C9RA07327B-s4026.xyz]

  128
jmolscript: load "" {1 1 1} spacegroup "x,y,z" unitcell [{     13.006000     0.000000     0.000000 }, {      0.000000    14.279000     0.000000 }, {      0.000000    -2.095699    17.389171 }]
Co     0.871662    -1.642692    13.458523     1.080455
Co     3.532690     5.872704     2.281633     0.889250
Co     7.374662     5.638643    12.625234     1.080454
Co    10.035690     0.218947     6.412952     0.889242
Co    12.134338    -0.453007     3.930648     1.080450
Co     9.473310     6.310597    15.107538     0.889246
Co     5.631338     6.544658     4.763937     1.080456
Co     2.970310    11.964354    10.976219     0.889236
H      7.827011     2.773246     3.919519     0.126808
H      7.224833     4.374474     0.253882     0.124101
H     10.295550     1.826954     0.871197     0.129679
H     10.637607    -0.273377    16.272786     0.129537
H     10.464628     1.786210    12.796691     0.131303
H      8.329042     3.029835    15.996298     0.120157
H      1.324011     3.318404     4.775066     0.126809
H      0.721833     1.717176     8.440704     0.124101
H      3.792550     4.264696     7.823388     0.129679
H      4.134607     4.269329     9.810970     0.129538
H      3.961628     2.209741    13.287066     0.131303
H      1.826042     0.966116    10.087458     0.120158
H      5.178989     9.410055    13.469652     0.126810
H      5.781167     7.808827    17.135289     0.124103
H      2.710450    10.356347    16.517974     0.129680
H      2.368393    12.456678     1.116385     0.129538
H      2.541372    10.397091     4.592480     0.131304
H      4.676958     9.153466     1.392873     0.120157
H     11.681989     8.864897    12.614105     0.126811
H     12.284167    10.466125     8.948467     0.124102
H      9.213450     7.918605     9.565783     0.129680
H      8.871393     7.913972     7.578201     0.129538
H      9.044372     9.973560     4.102105     0.131303
H     11.179958    11.217185     7.301713     0.120155
C      8.076726     2.856224     3.005892    -0.121331
C      6.267591     4.555232     2.723144     0.640733
C      7.367899     3.701089     2.168430    -0.008228
C      7.742472     3.829996     0.838158    -0.152014
C      9.359118     1.300144    16.344082     0.079808
C      9.143218     2.131322     2.516213    -0.016923
C      8.867491     3.173717     0.347783     0.073416
C      9.543803     2.307311     1.198114    -0.147076
C     10.291648     0.451791    15.765022    -0.147803
C     11.805546    -0.254371    13.911337     0.564745
C      9.320100     2.568175    14.293899    -0.019262
C      8.779050     3.707115    13.504430     0.582072
C     10.212311     1.680889    13.706145    -0.123424
C      8.915613     2.396718    15.598086    -0.171348
C     10.729950     0.635469    14.466051     0.006554
C      9.914474     1.185884     3.394366     0.627314
C      1.573726     3.235426     5.688693    -0.121330
C     12.770591     1.536419     5.971441     0.640732
C      0.864899     2.390562     6.526156    -0.008229
C      1.239472     2.261654     7.856427    -0.152014
C      2.856118     2.695808     9.739675     0.079809
C      2.640218     3.960329     6.178372    -0.016921
C      2.364491     2.917934     8.346802     0.073416
C      3.040803     3.784340     7.496472    -0.147075
C      3.788648     3.544161    10.318734    -0.147802
C      5.302546     4.250322    12.172420     0.564744
C      2.817100     1.427777    11.789858    -0.019261
C      2.276050     0.288837    12.579326     0.582073
C      3.709311     2.315063    12.377612    -0.123423
C      2.412613     1.599233    10.485670    -0.171348
C      4.226950     3.360482    11.617705     0.006556
C      3.411474     4.905767     5.300219     0.627316
C      4.929274     9.327077    14.383279    -0.121329
C      6.738409     7.628069    14.666027     0.640733
C      5.638101     8.482212    15.220741    -0.008228
C      5.263528     8.353305    16.551013    -0.152015
C      3.646882    10.883157     1.045089     0.079809
C      3.862782    10.051979    14.872958    -0.016922
C      4.138509     9.009584    17.041388     0.073416
C      3.462197     9.875990    16.191057    -0.147075
C      2.714352    11.731510     1.624149    -0.147803
C      1.200454    12.437672     3.477834     0.564746
C      3.685900     9.615126     3.095272    -0.019261
C      4.226950     8.476186     3.884741     0.582074
C      2.793689    10.502412     3.683026    -0.123424
C      4.090387     9.786583     1.791085    -0.171348
C      2.276050    11.547832     2.923120     0.006554
C      3.091526    10.997417    13.994805     0.627314
C     11.432274     8.947875    11.700478    -0.121330
C      0.235409    10.646882    11.417730     0.640734
C     12.141101     9.792739    10.863015    -0.008229
C     11.766528     9.921647     9.532744    -0.152015
C     10.149882     9.487493     7.649496     0.079808
C     10.365782     8.222972    11.210799    -0.016921
C     10.641509     9.265367     9.042369     0.073417
C      9.965197     8.398961     9.892699    -0.147074
C      9.217352     8.639140     7.070437    -0.147803
C      7.703454     7.932979     5.216751     0.564745
C     10.188900    10.755524     5.599313    -0.019264
C     10.729950    11.894464     4.809845     0.582073
C      9.296689     9.868238     5.011559    -0.123423
C     10.593387    10.584068     6.903501    -0.171348
C      8.779050     8.822819     5.771466     0.006555
C      9.594526     7.277534    12.088952     0.627315
O     12.057863    -0.255671    12.689921    -0.540404
O     12.464950    -0.954719    14.732106    -0.522129
O      6.443172     4.935154     3.917780    -0.548195
O      5.303847     4.837229     1.983931    -0.565030
O     10.832697     0.529407     2.832174    -0.527102
O      9.599729     1.124775     4.593350    -0.587741
O      8.377945     4.753913    14.157220    -0.629458
O      8.637285     3.627973    12.283189    -0.478464
O      5.554863     4.251622    13.393835    -0.540407
O      5.961950     4.950671    11.351651    -0.522128
O     12.946172     1.156497     4.776805    -0.548194
O     11.806847     1.254422     6.710655    -0.565027
O      4.329697     5.562244     5.862411    -0.527101
O      3.096729     4.966876     4.101236    -0.587744
O      1.874945    -0.757961    11.926537    -0.629459
O      2.134285     0.367978    13.800568    -0.478463
O      0.948137    12.438972     4.699250    -0.540405
O      0.541050    13.138020     2.657065    -0.522126
O      6.562828     7.248147    13.471391    -0.548196
O      7.702153     7.346072    15.405240    -0.565030
O      2.173303    11.653894    14.556997    -0.527101
O      3.406271    11.058526    12.795821    -0.587740
O      4.628055     7.429388     3.231951    -0.629463
O      4.368715     8.555328     5.105982    -0.478464
O      7.451137     7.931679     3.995336    -0.540408
O      7.044050     7.232630     6.037520    -0.522132
O      0.059828    11.026804    12.612366    -0.548196
O      1.199153    10.928879    10.678516    -0.565027
O      8.676303     6.621057    11.526760    -0.527102
O      9.909271     7.216425    13.287935    -0.587745
O     11.131055    12.941262     5.462634    -0.629456
O     10.871715    11.815323     3.588603    -0.478464

The following XYZ coordinates are in angstroms. Other properties are in atomic units.
The sperically averaged electron density of each atom fit to a function of the form exp(a - br)
eigen_1, eigen_2 and eigen_3 are the three eigenvalues of traceless quadrupole moment tensor
  atom number  atomic symbol              X              Y              Z     net charge C6 coefficient C8 coefficient C10 coefficient fluctuating dipole atomic polarizability isotropic forcefield polarizability              a              b squared Pearson coefficient          <r^3>          <r^4>         wp_QDO          m_QDO          q_QDO       dipole_x       dipole_y       dipole_z         dipole            Qxy            Qxz            Qyz     Q(x^2-y^2)  Q(3z^2 - R^2)        eigen_1        eigen_2        eigen_3 static polarizability      alpha(xx)      alpha(xy)      alpha(xz)      alpha(yy)      alpha(yz)      alpha(zz) atomic spin moment
            1             Co       0.871662      -1.642692      13.458523       1.080455     100.449177 0.20215064E+04  0.64482084E+05                                16.405970                           13.593787       0.639030       2.099831                    0.996330      43.267178     111.901589       0.560151       0.342797      -1.209188      -0.017132      -0.007000       0.026374       0.032220       0.015962      -0.040240      -0.053558      -0.061898       0.008309      -0.062856      -0.020945       0.083801             20.400857      24.129484      -4.195908      -1.172619      24.093817       0.801969      12.979270           3.066430
            2             Co       3.532690       5.872704       2.281633       0.889250      96.067088 0.22588618E+04  0.74581220E+05                                16.294923                           14.888469       0.318967       1.970309                    0.999243      46.020188     123.782552       0.504109       0.367995      -1.179969      -0.047504      -0.032464      -0.073897       0.093655       0.046558      -0.108670       0.005106      -0.034209      -0.081856      -0.132355       0.024762       0.107593             17.431062      16.848299      -0.659515       0.131850      18.236603      -0.590971      17.208283           2.509352
            3             Co       7.374662       5.638643      12.625234       1.080454     100.447762 0.20214694E+04  0.64480762E+05                                16.406023                           13.593828       0.638992       2.099820                    0.996330      43.266558     111.900723       0.560139       0.342805      -1.209178      -0.017133       0.006996      -0.026374       0.032220      -0.015984       0.040237      -0.053552      -0.061821       0.008176      -0.062832      -0.020953       0.083785             20.400930      24.129580       4.195930       1.172624      24.093904       0.801976      12.979306           3.066379
            4             Co      10.035690       0.218947       6.412952       0.889242      96.068299 0.22589012E+04  0.74583030E+05                                16.295371                           14.888876       0.318871       1.970286                    0.999243      46.019199     123.781298       0.504087       0.368008      -1.179955      -0.047515       0.032465       0.073904       0.093667      -0.046626       0.108695       0.005106      -0.034150      -0.082015      -0.132400       0.024735       0.107665             17.431544      16.848759       0.659533      -0.131868      18.237106      -0.590999      17.208767           2.509298
            5             Co      12.134338      -0.453007       3.930648       1.080450     100.448104 0.20214776E+04  0.64481106E+05                                16.406078                           13.593870       0.638991       2.099818                    0.996330      43.266613     111.901026       0.560137       0.342806      -1.209177       0.017134       0.006993      -0.026374       0.032219       0.015989      -0.040242      -0.053558      -0.061793       0.007994      -0.062838      -0.020945       0.083783             20.401004      24.129672      -4.195976      -1.172617      24.093996       0.801980      12.979344           3.066367
            6             Co       9.473310       6.310597      15.107538       0.889246      96.066726 0.22588529E+04  0.74580921E+05                                16.295002                           14.888547       0.318920       1.970297                    0.999243      46.019615     123.781352       0.504102       0.368000      -1.179963       0.047505       0.032470       0.073900       0.093660       0.046624      -0.108694       0.005119      -0.034149      -0.081911      -0.132394       0.024737       0.107657             17.431141      16.848380      -0.659513       0.131865      18.236691      -0.590964      17.208352           2.509314
            7             Co       5.631338       6.544658       4.763937       1.080456     100.447790 0.20214709E+04  0.64480803E+05                                16.406004                           13.593814       0.638995       2.099821                    0.996330      43.266602     111.900735       0.560140       0.342804      -1.209179       0.017134      -0.006991       0.026373       0.032218      -0.015964       0.040234      -0.053563      -0.061854       0.007980      -0.062855      -0.020930       0.083785             20.400904      24.129547       4.195917       1.172614      24.093877       0.801965      12.979288           3.066394
            8             Co       2.970310      11.964354      10.976219       0.889236      96.068910 0.22589180E+04  0.74583616E+05                                16.295240                           14.888754       0.318930       1.970298                    0.999243      46.020166     123.783337       0.504099       0.368000      -1.179963       0.047508      -0.032470      -0.073901       0.093663      -0.046611       0.108677       0.005093      -0.034127      -0.081879      -0.132358       0.024708       0.107651             17.431404      16.848635       0.659534      -0.131858      18.236970      -0.590981      17.208609           2.509337
            9              H       7.827011       2.773246       3.919519       0.126808       1.236103 0.93820988E+01  0.94679509E+02                                 1.818023                            1.726404      -1.213851       2.308243                    0.995718       3.446315       9.397145       0.509488       1.191286      -0.730657      -0.009991      -0.001216       0.040302       0.041539      -0.000931      -0.008086      -0.001567       0.009557       0.036906      -0.011333      -0.004761       0.016093              1.847211       1.662736      -0.161135      -0.232267       1.596364      -0.101227       2.282534           0.000030
           10              H       7.224833       4.374474       0.253882       0.124101       1.137210 0.83837446E+01  0.82515700E+02                                 1.738561                            1.646029      -1.096501       2.362759                    0.996889       3.393412       9.231767       0.513499       1.211904      -0.725257      -0.023726       0.019535      -0.025409       0.039877      -0.008944       0.006555      -0.005541      -0.001237       0.018113      -0.012057      -0.002478       0.014535              1.780193       1.725365      -0.302886       0.110740       1.645194      -0.301548       1.970020          -0.000077
           11              H      10.295550       1.826954       0.871197       0.129679       1.075351 0.77760315E+01  0.75157843E+02                                 1.674910                            1.583772      -1.116785       2.355796                    0.996882       3.356541       9.068574       0.523879       1.209647      -0.725115       0.031596      -0.021742      -0.013261       0.040582      -0.007626      -0.007788       0.003915       0.009682      -0.011392      -0.007944      -0.007031       0.014975              1.718086       1.795930      -0.360254      -0.198808       1.560110      -0.001071       1.798220           0.000109
           12              H      10.637607      -0.273377      16.272786       0.129537       1.115536 0.81189108E+01  0.79203321E+02                                 1.710039                            1.614013      -1.082323       2.373459                    0.997150       3.351940       9.053498       0.521811       1.203227      -0.727177       0.015213      -0.031305       0.019974       0.040130      -0.004786       0.002373      -0.009486      -0.013723       0.003895      -0.009086      -0.005701       0.014787              1.753286       1.537302      -0.289004      -0.021114       1.816064      -0.289711       1.906492           0.000371
           13              H      10.464628       1.786210      12.796691       0.131303       1.268109 0.96888246E+01  0.98718769E+02                                 1.863186                            1.766135      -1.276233       2.284112                    0.994937       3.470774       9.558162       0.497932       1.207279      -0.727085       0.009897       0.002934      -0.042132       0.043378       0.001451      -0.006595      -0.006042      -0.002316       0.037899      -0.009487      -0.006903       0.016390              1.894877       1.677958      -0.146150      -0.306723       1.641554      -0.099364       2.365120           0.000321
           14              H       8.329042       3.029835      15.996298       0.120157       1.144127 0.85473751E+01  0.85222028E+02                                 1.795557                            1.699857      -1.228686       2.297081                    0.995609       3.580959      10.068435       0.484578       1.267719      -0.711347      -0.029008       0.025017       0.013412       0.040586      -0.015137      -0.003889       0.003012       0.000499       0.004053      -0.015835      -0.000249       0.016085              1.842808       1.746363      -0.386462      -0.271979       1.919744       0.039923       1.862316           0.000138
           15              H       1.324011       3.318404       4.775066       0.126809       1.236102 0.93820893E+01  0.94679354E+02                                 1.818019                            1.726400      -1.213849       2.308243                    0.995718       3.446313       9.397125       0.509490       1.191282      -0.730657      -0.009991       0.001216      -0.040302       0.041539       0.000931       0.008086      -0.001567       0.009557       0.036906      -0.011332      -0.004761       0.016093              1.847207       1.662733       0.161135       0.232266       1.596361      -0.101227       2.282528           0.000031
           16              H       0.721833       1.717176       8.440704       0.124101       1.137211 0.83837569E+01  0.82515838E+02                                 1.738561                            1.646029      -1.096502       2.362758                    0.996889       3.393413       9.231766       0.513499       1.211903      -0.725258      -0.023726      -0.019535       0.025409       0.039877       0.008943      -0.006555      -0.005541      -0.001237       0.018113      -0.012057      -0.002478       0.014535              1.780193       1.725365       0.302886      -0.110740       1.645194      -0.301548       1.970021          -0.000076
           17              H       3.792550       4.264696       7.823388       0.129679       1.075348 0.77760070E+01  0.75157592E+02                                 1.674912                            1.583773      -1.116782       2.355798                    0.996882       3.356539       9.068586       0.523877       1.209653      -0.725114       0.031596       0.021742       0.013261       0.040582       0.007626       0.007788       0.003915       0.009682      -0.011392      -0.007944      -0.007031       0.014975              1.718088       1.795932       0.360255       0.198808       1.560111      -0.001071       1.798222           0.000108
           18              H       4.134607       4.269329       9.810970       0.129538       1.115540 0.81189586E+01  0.79203989E+02                                 1.710051                            1.614024      -1.082325       2.373458                    0.997150       3.351951       9.053571       0.521805       1.203236      -0.727175       0.015213       0.031305      -0.019974       0.040130       0.004786      -0.002373      -0.009486      -0.013723       0.003896      -0.009086      -0.005701       0.014787              1.753300       1.537313       0.289008       0.021115       1.816078      -0.289714       1.906507           0.000370
           19              H       3.961628       2.209741      13.287066       0.131303       1.268113 0.96888631E+01  0.98719267E+02                                 1.863191                            1.766139      -1.276235       2.284111                    0.994937       3.470779       9.558183       0.497931       1.207280      -0.727085       0.009897      -0.002935       0.042132       0.043378      -0.001451       0.006595      -0.006042      -0.002315       0.037899      -0.009486      -0.006903       0.016390              1.894882       1.677962       0.146151       0.306724       1.641557      -0.099365       2.365127           0.000321
           20              H       1.826042       0.966116      10.087458       0.120158       1.144125 0.85473538E+01  0.85221763E+02                                 1.795555                            1.699854      -1.228681       2.297083                    0.995609       3.580956      10.068423       0.484579       1.267719      -0.711347      -0.029008      -0.025017      -0.013412       0.040586       0.015137       0.003889       0.003012       0.000499       0.004053      -0.015835      -0.000249       0.016085              1.842805       1.746360       0.386461       0.271978       1.919741       0.039923       1.862314           0.000139
           21              H       5.178989       9.410055      13.469652       0.126810       1.236097 0.93820351E+01  0.94678648E+02                                 1.818012                            1.726394      -1.213849       2.308244                    0.995718       3.446303       9.397083       0.509492       1.191280      -0.730658       0.009991       0.001216      -0.040302       0.041539      -0.000931      -0.008086      -0.001567       0.009557       0.036905      -0.011332      -0.004761       0.016093              1.847200       1.662726      -0.161134      -0.232265       1.596355      -0.101227       2.282519           0.000034
           22              H       5.781167       7.808827      17.135289       0.124103       1.137206 0.83837117E+01  0.82515292E+02                                 1.738556                            1.646026      -1.096499       2.362760                    0.996889       3.393405       9.231742       0.513499       1.211904      -0.725258       0.023726      -0.019535       0.025409       0.039877      -0.008943       0.006555      -0.005541      -0.001237       0.018113      -0.012057      -0.002478       0.014535              1.780188       1.725361      -0.302885       0.110740       1.645190      -0.301546       1.970015          -0.000078
           23              H       2.710450      10.356347      16.517974       0.129680       1.075348 0.77760030E+01  0.75157442E+02                                 1.674902                            1.583765      -1.116784       2.355797                    0.996882       3.356532       9.068520       0.523883       1.209640      -0.725117      -0.031596       0.021742       0.013261       0.040582      -0.007626      -0.007788       0.003915       0.009682      -0.011392      -0.007944      -0.007031       0.014975              1.718078       1.795921      -0.360252      -0.198807       1.560103      -0.001071       1.798210           0.000109
           24              H       2.368393      12.456678       1.116385       0.129538       1.115538 0.81189266E+01  0.79203493E+02                                 1.710038                            1.614013      -1.082326       2.373457                    0.997150       3.351942       9.053497       0.521812       1.203224      -0.727178      -0.015213       0.031305      -0.019974       0.040130      -0.004785       0.002373      -0.009486      -0.013724       0.003895      -0.009086      -0.005701       0.014787              1.753285       1.537302      -0.289004      -0.021114       1.816064      -0.289711       1.906491           0.000370
           25              H       2.541372      10.397091       4.592480       0.131304       1.268110 0.96888406E+01  0.98719023E+02                                 1.863191                            1.766139      -1.276233       2.284112                    0.994937       3.470779       9.558196       0.497929       1.207284      -0.727084      -0.009897      -0.002935       0.042132       0.043378       0.001451      -0.006595      -0.006042      -0.002315       0.037899      -0.009486      -0.006904       0.016390              1.894882       1.677963      -0.146151      -0.306724       1.641558      -0.099364       2.365126           0.000318
           26              H       4.676958       9.153466       1.392873       0.120157       1.144127 0.85473737E+01  0.85221988E+02                                 1.795555                            1.699855      -1.228685       2.297082                    0.995609       3.580957      10.068419       0.484579       1.267717      -0.711348       0.029008      -0.025017      -0.013412       0.040586      -0.015137      -0.003889       0.003012       0.000499       0.004053      -0.015835      -0.000249       0.016085              1.842805       1.746361      -0.386461      -0.271979       1.919742       0.039923       1.862314           0.000138
           27              H      11.681989       8.864897      12.614105       0.126811       1.236097 0.93820238E+01  0.94678415E+02                                 1.818003                            1.726386      -1.213852       2.308241                    0.995718       3.446301       9.397042       0.509497       1.191271      -0.730660       0.009991      -0.001216       0.040301       0.041539       0.000931       0.008086      -0.001567       0.009557       0.036906      -0.011332      -0.004761       0.016093              1.847190       1.662718       0.161132       0.232263       1.596347      -0.101226       2.282505           0.000034
           28              H      12.284167      10.466125       8.948467       0.124102       1.137210 0.83837482E+01  0.82515765E+02                                 1.738563                            1.646031      -1.096502       2.362759                    0.996889       3.393413       9.231779       0.513498       1.211906      -0.725257       0.023726       0.019535      -0.025409       0.039877       0.008943      -0.006555      -0.005541      -0.001237       0.018113      -0.012057      -0.002478       0.014535              1.780195       1.725367       0.302886      -0.110740       1.645195      -0.301548       1.970023          -0.000077
           29              H       9.213450       7.918605       9.565783       0.129680       1.075347 0.77759942E+01  0.75157384E+02                                 1.674905                            1.583768      -1.116784       2.355797                    0.996882       3.356533       9.068543       0.523880       1.209646      -0.725115      -0.031596      -0.021742      -0.013261       0.040582       0.007626       0.007788       0.003915       0.009682      -0.011392      -0.007944      -0.007031       0.014975              1.718081       1.795926       0.360253       0.198807       1.560106      -0.001071       1.798213           0.000108
           30              H       8.871393       7.913972       7.578201       0.129538       1.115533 0.81188843E+01  0.79203005E+02                                 1.710036                            1.614011      -1.082319       2.373461                    0.997150       3.351935       9.053484       0.521811       1.203228      -0.727177      -0.015213      -0.031305       0.019974       0.040130       0.004785      -0.002373      -0.009486      -0.013724       0.003895      -0.009086      -0.005701       0.014787              1.753284       1.537300       0.289004       0.021114       1.816062      -0.289710       1.906489           0.000369
           31              H       9.044372       9.973560       4.102105       0.131303       1.268109 0.96888155E+01  0.98718642E+02                                 1.863184                            1.766133      -1.276232       2.284113                    0.994937       3.470772       9.558151       0.497932       1.207278      -0.727086      -0.009897       0.002934      -0.042132       0.043378      -0.001451       0.006595      -0.006042      -0.002315       0.037900      -0.009486      -0.006904       0.016390              1.894875       1.677957       0.146150       0.306723       1.641552      -0.099364       2.365117           0.000318
           32              H      11.179958      11.217185       7.301713       0.120155       1.144131 0.85474076E+01  0.85222387E+02                                 1.795557                            1.699856      -1.228691       2.297077                    0.995609       3.580963      10.068430       0.484580       1.267714      -0.711348       0.029008       0.025017       0.013412       0.040586       0.015137       0.003889       0.003012       0.000500       0.004053      -0.015835      -0.000249       0.016084              1.842807       1.746363       0.386462       0.271979       1.919744       0.039923       1.862316           0.000139
           33              C       8.076726       2.856224       3.005892      -0.121331      35.778766 0.43289418E+03  0.10191283E+05                                 9.513376                            7.001959      -0.066438       1.948050                    0.999554      29.646805      85.970891       0.612591       0.424706      -1.056390       0.013308       0.010407      -0.018317       0.024918       0.038268      -0.001553       0.011170      -0.013747       0.050832      -0.048433       0.014475       0.033957             11.528815      12.799292      -6.908927      -0.227018      11.512854      -1.609583      10.274297          -0.002054
           34              C       6.267591       4.555232       2.723144       0.640733      23.705556 0.24403064E+03  0.50158538E+04                                 7.711891                            5.587113      -0.106267       2.037018                    0.999370      21.590270      59.964974       0.621218       0.479691      -1.016994      -0.047623       0.038852       0.024820       0.066283       0.074311      -0.017580      -0.069276      -0.073862      -0.043803      -0.085990      -0.038297       0.124288              9.637347      11.362586      -4.754873      -1.644902       8.377684       3.111981       9.171770          -0.004977
           35              C       7.367899       3.701089       2.168430      -0.008228      40.688013 0.41926281E+03  0.96748370E+04                                10.189864                            6.741547       0.018198       2.014931                    0.999170      26.680743      73.652726       0.652957       0.406503      -1.080927       0.037218      -0.022346      -0.017465       0.046793       0.008227       0.017162       0.010189       0.013118       0.019531      -0.014707      -0.012104       0.026812             13.665128      14.898220      -7.704528      -4.221410      11.861627       1.298718      14.235538           0.007676
           36              C       7.742472       3.829996       0.838158      -0.152014      37.587738 0.45027744E+03  0.10695046E+05                                 9.833595                            7.137187       0.034192       1.978898                    0.999531      29.928229      86.898606       0.607853       0.424234      -1.057705      -0.001681      -0.012166       0.014233       0.018800       0.013806       0.036271      -0.008031      -0.029707      -0.014059      -0.048793       0.019685       0.029108             12.106847      11.807830      -3.753128      -5.102630       7.741808       0.468989      16.770904          -0.002921
           37              C       9.359118       1.300144      16.344082       0.079808      41.547369 0.40599328E+03  0.93208947E+04                                10.435872                            6.699421      -0.086217       1.981708                    0.999189      26.329607      73.195645       0.643547       0.414560      -1.072488      -0.004395      -0.005000      -0.005998       0.008960      -0.013294       0.002004      -0.007400       0.020300       0.037830      -0.023952       0.006731       0.017221             14.354005       9.810048      -2.829962      -5.288014      10.657512      -3.295499      22.594456          -0.000110
           38              C       9.143218       2.131322       2.516213      -0.016923      41.080815 0.41648177E+03  0.95862693E+04                                10.224703                            6.692844       0.069010       2.029322                    0.999263      26.683421      73.356015       0.659775       0.403326      -1.084001      -0.020586       0.026927      -0.026961       0.043310       0.001024      -0.004491       0.010180      -0.004199       0.030951      -0.011190      -0.005137       0.016327             13.897455      12.847622      -7.216807       2.071143      13.101079      -5.412976      15.743663           0.007788
           39              C       8.867491       3.173717       0.347783       0.073416      41.247677 0.40613433E+03  0.93194808E+04                                10.371299                            6.689989      -0.079853       1.982776                    0.999173      26.353171      73.102836       0.645910       0.413250      -1.073966      -0.004630      -0.000959       0.003564       0.005921      -0.011462      -0.002905      -0.001731      -0.007390       0.035659      -0.018361       0.006084       0.012277             14.250775      10.921036      -2.874633      -4.568190       8.850416      -3.344406      22.980871           0.001213
           40              C       9.543803       2.307311       1.198114      -0.147076      38.123296 0.44914976E+03  0.10657548E+05                                 9.937207                            7.131085      -0.042067       1.954814                    0.999542      29.839873      86.491706       0.607979       0.424572      -1.057894      -0.013442      -0.002307       0.015615       0.020732       0.012206      -0.008491       0.036789       0.007876      -0.094631      -0.054990       0.019228       0.035762             12.400800       8.736160      -3.203522       0.195903       9.529564      -5.142733      18.936676          -0.001926
           41              C      10.291648       0.451791      15.765022      -0.147803      37.954685 0.44584029E+03  0.10571453E+05                                 9.933209                            7.126438      -0.043212       1.957304                    0.999492      29.821691      86.728569       0.604719       0.427166      -1.055088       0.004096       0.004281      -0.013293       0.014553       0.020449       0.037700      -0.012856      -0.004598      -0.060140      -0.053920       0.015522       0.038399             12.391436      11.001814      -3.971591      -6.077728       9.432538       0.847717      16.739955           0.002189
           42              C      11.805546      -0.254371      13.911337       0.564745      25.660644 0.26672931E+03  0.55897752E+04                                 8.061018                            5.766040      -0.060577       2.030671                    0.999539      22.554311      62.668814       0.625269       0.467429      -1.026511       0.034129      -0.032807      -0.005101       0.047615       0.093726       0.022666      -0.005249      -0.046705      -0.100909      -0.088025      -0.026048       0.114073             10.401745      12.161839      -6.101717      -3.640163       9.445006       2.113200       9.598391          -0.001605
           43              C       9.320100       2.568175      14.293899      -0.019262      41.846793 0.43183784E+03  0.10074399E+05                                10.444178                            6.886205      -0.058375       1.984543                    0.999294      27.308568      76.677231       0.637584       0.411785      -1.073649      -0.005862      -0.051710       0.019101       0.055436      -0.006888       0.001793       0.004982       0.013958      -0.001632      -0.011980       0.001897       0.010083             13.961470      10.546328      -7.032788      -0.032601      17.214474      -4.926477      14.123608           0.002717
           44              C       8.779050       3.707115      13.504430       0.582072      25.533345 0.26684944E+03  0.56220972E+04                                 8.121581                            5.833950      -0.222591       1.977270                    0.999325      22.872947      64.815529       0.607832       0.478289      -1.015337      -0.043764       0.048269      -0.007774       0.065617       0.060376      -0.066059       0.010207       0.132227      -0.156510      -0.099091      -0.035078       0.134170             10.258130       6.766042      -4.536476       2.070094      14.170207      -3.142435       9.838142           0.002961
           45              C      10.212311       1.680889      13.706145      -0.123424      36.406454 0.44379968E+03  0.10527959E+05                                 9.678522                            7.122366      -0.091669       1.939912                    0.999446      29.920966      87.496928       0.602360       0.428640      -1.052482      -0.016632      -0.010450       0.012959       0.023532       0.033825       0.001751       0.003020       0.041695       0.030022      -0.044796       0.009706       0.035090             11.719465      11.043414      -6.852646      -1.472879      13.881453      -0.953685      10.233528           0.002445
           46              C       8.915613       2.396718      15.598086      -0.171348      39.548344 0.47762321E+03  0.11549645E+05                                10.250619                            7.404124      -0.091288       1.930694                    0.999452      30.909330      91.499265       0.588477       0.430421      -1.050541      -0.014032      -0.020032      -0.022905       0.033508      -0.014783       0.003090       0.027018       0.057476      -0.064581      -0.048588       0.005297       0.043291             12.647776       7.752151      -2.932299      -1.180934      12.414865      -5.694060      17.776311           0.001904
           47              C      10.729950       0.635469      14.466051       0.006554      40.615201 0.41575484E+03  0.95820013E+04                                10.218447                            6.738240       0.013854       2.016492                    0.999217      26.571581      73.512347       0.648934       0.409531      -1.077996      -0.027399       0.021731       0.016831       0.038810       0.004030       0.011929      -0.001861       0.004557       0.032647      -0.013417      -0.004291       0.017709             13.826568      14.492280      -7.789956      -5.227076      13.368847       1.199822      13.618578           0.002710
           48              C       9.914474       1.185884       3.394366       0.627314      23.955934 0.24378980E+03  0.50057273E+04                                 7.735623                            5.551928      -0.089941       2.037056                    0.999397      21.729819      60.166569       0.629145       0.474137      -1.020762       0.030715      -0.041256       0.039385       0.064782       0.086058      -0.001090       0.047518      -0.021966      -0.117114      -0.090287      -0.024246       0.114533              9.816101       9.159755      -4.877181       2.143518       9.564463      -3.657782      10.724086          -0.005977
           49              C       1.573726       3.235426       5.688693      -0.121330      35.778709 0.43289370E+03  0.10191267E+05                                 9.513360                            7.001951      -0.066433       1.948051                    0.999554      29.646785      85.970759       0.612592       0.424706      -1.056391       0.013308      -0.010406       0.018317       0.024918      -0.038268       0.001553       0.011170      -0.013747       0.050831      -0.048433       0.014475       0.033958             11.528791      12.799260       6.908908       0.227014      11.512831      -1.609581      10.274283          -0.002054
           50              C      12.770591       1.536419       5.971441       0.640732      23.705611 0.24403141E+03  0.50158736E+04                                 7.711904                            5.587123      -0.106269       2.037016                    0.999370      21.590294      59.965063       0.621217       0.479691      -1.016994      -0.047623      -0.038852      -0.024819       0.066282      -0.074311       0.017580      -0.069276      -0.073863      -0.043801      -0.085991      -0.038297       0.124287              9.637363      11.362602       4.754878       1.644908       8.377695       3.111990       9.171792          -0.004977
           51              C       0.864899       2.390562       6.526156      -0.008229      40.688012 0.41926297E+03  0.96748422E+04                                10.189866                            6.741549       0.018198       2.014931                    0.999170      26.680756      73.652784       0.652957       0.406503      -1.080927       0.037218       0.022347       0.017465       0.046793      -0.008227      -0.017162       0.010189       0.013118       0.019530      -0.014707      -0.012104       0.026812             13.665126      14.898208       7.704512       4.221416      11.861613       1.298717      14.235556           0.007676
           52              C       1.239472       2.261654       7.856427      -0.152014      37.587773 0.45027780E+03  0.10695057E+05                                 9.833603                            7.137192       0.034191       1.978898                    0.999531      29.928236      86.898651       0.607852       0.424234      -1.057705      -0.001681       0.012166      -0.014233       0.018800      -0.013807      -0.036271      -0.008031      -0.029707      -0.014058      -0.048794       0.019685       0.029109             12.106859      11.807836       3.753130       5.102637       7.741815       0.468989      16.770925          -0.002920
           53              C       2.856118       2.695808       9.739675       0.079809      41.547324 0.40599319E+03  0.93208919E+04                                10.435864                            6.699420      -0.086214       1.981709                    0.999189      26.329600      73.195620       0.643547       0.414560      -1.072488      -0.004395       0.005000       0.005997       0.008960       0.013294      -0.002004      -0.007400       0.020300       0.037829      -0.023952       0.006731       0.017221             14.353990       9.810047       2.829971       5.288004      10.657516      -3.295489      22.594405          -0.000110
           54              C       2.640218       3.960329       6.178372      -0.016921      41.080696 0.41648089E+03  0.95862419E+04                                10.224678                            6.692833       0.069016       2.029324                    0.999263      26.683375      73.355803       0.659776       0.403326      -1.084001      -0.020586      -0.026927       0.026961       0.043310      -0.001024       0.004491       0.010181      -0.004199       0.030950      -0.011190      -0.005137       0.016327             13.897415      12.847582       7.216782      -2.071136      13.101044      -5.412958      15.743617           0.007787
           55              C       2.364491       2.917934       8.346802       0.073416      41.247639 0.40613431E+03  0.93194802E+04                                10.371293                            6.689989      -0.079851       1.982777                    0.999173      26.353165      73.102814       0.645910       0.413250      -1.073966      -0.004630       0.000959      -0.003564       0.005921       0.011462       0.002905      -0.001731      -0.007390       0.035659      -0.018360       0.006084       0.012277             14.250760      10.921036       2.874640       4.568185       8.850416      -3.344394      22.980830           0.001213
           56              C       3.040803       3.784340       7.496472      -0.147075      38.123232 0.44914920E+03  0.10657531E+05                                 9.937197                            7.131081      -0.042063       1.954816                    0.999542      29.839850      86.491638       0.607979       0.424572      -1.057894      -0.013442       0.002307      -0.015615       0.020733      -0.012206       0.008491       0.036788       0.007877      -0.094632      -0.054990       0.019228       0.035762             12.400783       8.736157       3.203522      -0.195903       9.529556      -5.142720      18.936635          -0.001928
           57              C       3.788648       3.544161      10.318734      -0.147802      37.954702 0.44584045E+03  0.10571460E+05                                 9.933218                            7.126443      -0.043210       1.957305                    0.999492      29.821697      86.728666       0.604718       0.427167      -1.055087       0.004096      -0.004282       0.013293       0.014553      -0.020449      -0.037700      -0.012856      -0.004597      -0.060139      -0.053920       0.015521       0.038399             12.391447      11.001822       3.971598       6.077724       9.432556       0.847706      16.739964           0.002186
           58              C       5.302546       4.250322      12.172420       0.564744      25.660589 0.26672864E+03  0.55897594E+04                                 8.061017                            5.766040      -0.060577       2.030672                    0.999539      22.554286      62.668796       0.625267       0.467430      -1.026510       0.034130       0.032808       0.005100       0.047615      -0.093725      -0.022665      -0.005248      -0.046706      -0.100913      -0.088023      -0.026049       0.114073             10.401746      12.161838       6.101717       3.640165       9.445008       2.113201       9.598393          -0.001607
           59              C       2.817100       1.427777      11.789858      -0.019261      41.846835 0.43183819E+03  0.10074410E+05                                10.444185                            6.886208      -0.058379       1.984541                    0.999294      27.308578      76.677276       0.637583       0.411785      -1.073649      -0.005861       0.051709      -0.019101       0.055435       0.006888      -0.001793       0.004981       0.013958      -0.001632      -0.011980       0.001897       0.010083             13.961484      10.546343       7.032809       0.032597      17.214510      -4.926475      14.123599           0.002717
           60              C       2.276050       0.288837      12.579326       0.582073      25.533462 0.26685065E+03  0.56221292E+04                                 8.121603                            5.833961      -0.222602       1.977265                    0.999325      22.873010      64.815746       0.607832       0.478289      -1.015337      -0.043763      -0.048268       0.007774       0.065616      -0.060377       0.066060       0.010207       0.132229      -0.156509      -0.099093      -0.035078       0.134171             10.258163       6.766063       4.536499      -2.070102      14.170266      -3.142451       9.838160           0.002961
           61              C       3.709311       2.315063      12.377612      -0.123423      36.406431 0.44379920E+03  0.10527945E+05                                 9.678517                            7.122361      -0.091667       1.939913                    0.999446      29.920956      87.496892       0.602360       0.428640      -1.052482      -0.016631       0.010450      -0.012959       0.023531      -0.033826      -0.001752       0.003020       0.041696       0.030021      -0.044796       0.009705       0.035090             11.719462      11.043408       6.852645       1.472874      13.881453      -0.953692      10.233525           0.002445
           62              C       2.412613       1.599233      10.485670      -0.171348      39.548380 0.47762400E+03  0.11549669E+05                                10.250627                            7.404132      -0.091290       1.930693                    0.999452      30.909339      91.499305       0.588477       0.430421      -1.050541      -0.014031       0.020031       0.022905       0.033508       0.014784      -0.003090       0.027018       0.057477      -0.064581      -0.048588       0.005297       0.043291             12.647784       7.752157       2.932307       1.180931      12.414885      -5.694063      17.776309           0.001906
           63              C       4.226950       3.360482      11.617705       0.006556      40.615216 0.41575497E+03  0.95820064E+04                                10.218456                            6.738245       0.013852       2.016492                    0.999217      26.571578      73.512380       0.648933       0.409532      -1.077995      -0.027399      -0.021731      -0.016832       0.038810      -0.004031      -0.011930      -0.001861       0.004557       0.032646      -0.013418      -0.004290       0.017709             13.826584      14.492290       7.789962       5.227079      13.368861       1.199815      13.618600           0.002709
           64              C       3.411474       4.905767       5.300219       0.627316      23.955806 0.24378845E+03  0.50056925E+04                                 7.735594                            5.551912      -0.089934       2.037060                    0.999397      21.729764      60.166369       0.629146       0.474136      -1.020762       0.030716       0.041256      -0.039386       0.064782      -0.086059       0.001089       0.047518      -0.021966      -0.117114      -0.090287      -0.024247       0.114534              9.816057       9.159715       4.877153      -2.143499       9.564420      -3.657756      10.724037          -0.005977
           65              C       4.929274       9.327077      14.383279      -0.121329      35.778681 0.43289325E+03  0.10191252E+05                                 9.513347                            7.001942      -0.066435       1.948051                    0.999554      29.646777      85.970666       0.612593       0.424705      -1.056391      -0.013308      -0.010406       0.018317       0.024918       0.038268      -0.001553       0.011170      -0.013746       0.050831      -0.048433       0.014476       0.033957             11.528774      12.799243      -6.908898      -0.227014      11.512817      -1.609579      10.274263          -0.002045
           66              C       6.738409       7.628069      14.666027       0.640733      23.705557 0.24403067E+03  0.50158542E+04                                 7.711888                            5.587112      -0.106264       2.037019                    0.999370      21.590267      59.964942       0.621218       0.479691      -1.016994       0.047623      -0.038853      -0.024820       0.066283       0.074310      -0.017580      -0.069275      -0.073864      -0.043803      -0.085989      -0.038298       0.124287              9.637341      11.362575      -4.754866      -1.644899       8.377679       3.111981       9.171770          -0.004977
           67              C       5.638101       8.482212      15.220741      -0.008228      40.688026 0.41926312E+03  0.96748454E+04                                10.189863                            6.741548       0.018195       2.014929                    0.999170      26.680757      73.652755       0.652957       0.406503      -1.080928      -0.037218       0.022347       0.017465       0.046793       0.008227       0.017162       0.010188       0.013119       0.019530      -0.014707      -0.012105       0.026812             13.665124      14.898207      -7.704519      -4.221415      11.861622       1.298723      14.235542           0.007677
           68              C       5.263528       8.353305      16.551013      -0.152015      37.587784 0.45027814E+03  0.10695067E+05                                 9.833603                            7.137194       0.034189       1.978897                    0.999531      29.928250      86.898684       0.607852       0.424234      -1.057705       0.001682       0.012166      -0.014233       0.018800       0.013806       0.036271      -0.008031      -0.029707      -0.014058      -0.048793       0.019685       0.029108             12.106858      11.807838      -3.753129      -5.102642       7.741812       0.468995      16.770925          -0.002922
           69              C       3.646882      10.883157       1.045089       0.079809      41.547344 0.40599313E+03  0.93208896E+04                                10.435863                            6.699417      -0.086216       1.981708                    0.999189      26.329604      73.195608       0.643548       0.414559      -1.072488       0.004396       0.005000       0.005998       0.008961      -0.013294       0.002004      -0.007400       0.020300       0.037831      -0.023952       0.006731       0.017221             14.353992       9.810044      -2.829961      -5.288014      10.657502      -3.295488      22.594429          -0.000111
           70              C       3.862782      10.051979      14.872958      -0.016922      41.080735 0.41648122E+03  0.95862506E+04                                10.224678                            6.692833       0.069010       2.029321                    0.999263      26.683408      73.355884       0.659777       0.403326      -1.084001       0.020587      -0.026927       0.026960       0.043310       0.001023      -0.004490       0.010180      -0.004199       0.030952      -0.011190      -0.005137       0.016327             13.897413      12.847580      -7.216779       2.071137      13.101041      -5.412960      15.743618           0.007790
           71              C       4.138509       9.009584      17.041388       0.073416      41.247668 0.40613437E+03  0.93194809E+04                                10.371293                            6.689987      -0.079854       1.982776                    0.999173      26.353174      73.102814       0.645910       0.413249      -1.073966       0.004630       0.000960      -0.003564       0.005921      -0.011462      -0.002905      -0.001730      -0.007390       0.035659      -0.018361       0.006084       0.012277             14.250764      10.921030      -2.874630      -4.568194       8.850408      -3.344397      22.980854           0.001213
           72              C       3.462197       9.875990      16.191057      -0.147075      38.123176 0.44914845E+03  0.10657504E+05                                 9.937169                            7.131063      -0.042062       1.954815                    0.999542      29.839843      86.491444       0.607982       0.424571      -1.057895       0.013442       0.002308      -0.015615       0.020733       0.012205      -0.008491       0.036789       0.007877      -0.094632      -0.054990       0.019228       0.035762             12.400745       8.736124      -3.203506       0.195902       9.529525      -5.142706      18.936587          -0.001922
           73              C       2.714352      11.731510       1.624149      -0.147803      37.954723 0.44584083E+03  0.10571469E+05                                 9.933216                            7.126443      -0.043212       1.957303                    0.999492      29.821714      86.728659       0.604719       0.427166      -1.055087      -0.004095      -0.004281       0.013293       0.014553       0.020450       0.037700      -0.012856      -0.004597      -0.060140      -0.053921       0.015521       0.038400             12.391445      11.001823      -3.971595      -6.077732       9.432547       0.847718      16.739964           0.002184
           74              C       1.200454      12.437672       3.477834       0.564746      25.660575 0.26672836E+03  0.55897521E+04                                 8.061017                            5.766038      -0.060580       2.030672                    0.999539      22.554261      62.668716       0.625267       0.467431      -1.026509      -0.034130       0.032809       0.005100       0.047616       0.093725       0.022665      -0.005248      -0.046705      -0.100915      -0.088022      -0.026050       0.114072             10.401748      12.161844      -6.101724      -3.640161       9.445014       2.113201       9.598386          -0.001609
           75              C       3.685900       9.615126       3.095272      -0.019261      41.846765 0.43183747E+03  0.10074388E+05                                10.444174                            6.886202      -0.058374       1.984543                    0.999294      27.308554      76.677182       0.637584       0.411785      -1.073649       0.005862       0.051710      -0.019101       0.055436      -0.006888       0.001793       0.004982       0.013958      -0.001633      -0.011980       0.001897       0.010084             13.961467      10.546328      -7.032792      -0.032601      17.214478      -4.926472      14.123597           0.002715
           76              C       4.226950       8.476186       3.884741       0.582074      25.533266 0.26684842E+03  0.56220716E+04                                 8.121572                            5.833944      -0.222595       1.977270                    0.999325      22.872911      64.815446       0.607832       0.478290      -1.015336       0.043765      -0.048269       0.007773       0.065618       0.060376      -0.066058       0.010206       0.132228      -0.156511      -0.099091      -0.035079       0.134170             10.258119       6.766034      -4.536471       2.070090      14.170195      -3.142430       9.838128           0.002959
           77              C       2.793689      10.502412       3.683026      -0.123424      36.406532 0.44380066E+03  0.10527992E+05                                 9.678548                            7.122383      -0.091672       1.939911                    0.999446      29.920989      87.497121       0.602358       0.428641      -1.052481       0.016632       0.010450      -0.012959       0.023532       0.033826       0.001751       0.003020       0.041696       0.030021      -0.044796       0.009705       0.035091             11.719503      11.043450      -6.852675      -1.472882      13.881505      -0.953689      10.233553           0.002438
           78              C       4.090387       9.786583       1.791085      -0.171348      39.548338 0.47762316E+03  0.11549643E+05                                10.250616                            7.404123      -0.091289       1.930693                    0.999452      30.909329      91.499238       0.588477       0.430421      -1.050541       0.014032       0.020032       0.022905       0.033509      -0.014784       0.003090       0.027018       0.057477      -0.064582      -0.048588       0.005297       0.043292             12.647770       7.752150      -2.932299      -1.180937      12.414861      -5.694053      17.776299           0.001903
           79              C       2.276050      11.547832       2.923120       0.006554      40.615245 0.41575525E+03  0.95820151E+04                                10.218462                            6.738248       0.013851       2.016491                    0.999217      26.571591      73.512440       0.648932       0.409532      -1.077995       0.027400      -0.021731      -0.016831       0.038811       0.004031       0.011930      -0.001861       0.004558       0.032646      -0.013418      -0.004291       0.017709             13.826594      14.492308      -7.789977      -5.227084      13.368878       1.199825      13.618596           0.002706
           80              C       3.091526      10.997417      13.994805       0.627314      23.955960 0.24379024E+03  0.50057368E+04                                 7.735616                            5.551926      -0.089937       2.037057                    0.999397      21.729836      60.166553       0.629147       0.474135      -1.020763      -0.030715       0.041255      -0.039385       0.064782       0.086058      -0.001090       0.047518      -0.021965      -0.117114      -0.090287      -0.024246       0.114534              9.816088       9.159741      -4.877170       2.143512       9.564450      -3.657774      10.724074          -0.005973
           81              C      11.432274       8.947875      11.700478      -0.121330      35.778741 0.43289422E+03  0.10191279E+05                                 9.513357                            7.001950      -0.066436       1.948050                    0.999554      29.646812      85.970763       0.612592       0.424705      -1.056392      -0.013308       0.010406      -0.018317       0.024918      -0.038268       0.001553       0.011169      -0.013746       0.050832      -0.048433       0.014476       0.033957             11.528787      12.799261       6.908911       0.227006      11.512834      -1.609582      10.274265          -0.002045
           82              C       0.235409      10.646882      11.417730       0.640734      23.705601 0.24403119E+03  0.50158684E+04                                 7.711902                            5.587120      -0.106262       2.037019                    0.999370      21.590300      59.965094       0.621217       0.479691      -1.016994       0.047623       0.038853       0.024820       0.066284      -0.074310       0.017581      -0.069275      -0.073865      -0.043805      -0.085988      -0.038298       0.124287              9.637361      11.362598       4.754877       1.644908       8.377694       3.111989       9.171791          -0.004975
           83              C      12.141101       9.792739      10.863015      -0.008229      40.688117 0.41926398E+03  0.96748717E+04                                10.189882                            6.741557       0.018193       2.014928                    0.999170      26.680794      73.652924       0.652957       0.406503      -1.080927      -0.037218      -0.022347      -0.017465       0.046793      -0.008226      -0.017162       0.010188       0.013119       0.019530      -0.014707      -0.012104       0.026811             13.665152      14.898244       7.704534       4.221428      11.861638       1.298725      14.235573           0.007678
           84              C      11.766528       9.921647       9.532744      -0.152015      37.587839 0.45027866E+03  0.10695084E+05                                 9.833616                            7.137200       0.034188       1.978896                    0.999531      29.928266      86.898786       0.607852       0.424234      -1.057705       0.001681      -0.012167       0.014233       0.018800      -0.013807      -0.036271      -0.008031      -0.029706      -0.014057      -0.048793       0.019685       0.029108             12.106876      11.807857       3.753138       5.102650       7.741825       0.468995      16.770946          -0.002919
           85              C      10.149882       9.487493       7.649496       0.079808      41.547325 0.40599342E+03  0.93208978E+04                                10.435861                            6.699420      -0.086216       1.981708                    0.999189      26.329608      73.195628       0.643547       0.414559      -1.072488       0.004395      -0.005000      -0.005998       0.008960       0.013294      -0.002004      -0.007401       0.020300       0.037831      -0.023953       0.006732       0.017221             14.353980       9.810045       2.829968       5.288008      10.657506      -3.295479      22.594390          -0.000111
           86              C      10.365782       8.222972      11.210799      -0.016921      41.080703 0.41648122E+03  0.95862498E+04                                10.224671                            6.692831       0.069011       2.029322                    0.999263      26.683395      73.355822       0.659777       0.403325      -1.084002       0.020587       0.026927      -0.026960       0.043310      -0.001024       0.004491       0.010180      -0.004199       0.030951      -0.011190      -0.005137       0.016327             13.897402      12.847578       7.216782      -2.071141      13.101040      -5.412953      15.743588           0.007789
           87              C      10.641509       9.265367       9.042369       0.073417      41.247636 0.40613440E+03  0.93194820E+04                                10.371289                            6.689988      -0.079853       1.982776                    0.999173      26.353170      73.102813       0.645910       0.413249      -1.073966       0.004630      -0.000959       0.003564       0.005921       0.011462       0.002905      -0.001730      -0.007390       0.035658      -0.018361       0.006084       0.012276             14.250751      10.921036       2.874640       4.568187       8.850411      -3.344384      22.980807           0.001213
           88              C       9.965197       8.398961       9.892699      -0.147074      38.123139 0.44914832E+03  0.10657501E+05                                 9.937165                            7.131063      -0.042061       1.954816                    0.999542      29.839839      86.491464       0.607982       0.424571      -1.057895       0.013442      -0.002307       0.015615       0.020732      -0.012205       0.008491       0.036789       0.007877      -0.094631      -0.054990       0.019228       0.035762             12.400734       8.736132       3.203513      -0.195904       9.529525      -5.142695      18.936546          -0.001926
           89              C       9.217352       8.639140       7.070437      -0.147803      37.954669 0.44584018E+03  0.10571450E+05                                 9.933211                            7.126441      -0.043210       1.957304                    0.999492      29.821676      86.728551       0.604718       0.427167      -1.055087      -0.004097       0.004282      -0.013293       0.014554      -0.020449      -0.037700      -0.012856      -0.004597      -0.060142      -0.053921       0.015521       0.038400             12.391436      11.001817       3.971593       6.077724       9.432544       0.847714      16.739947           0.002182
           90              C       7.703454       7.932979       5.216751       0.564745      25.660461 0.26672715E+03  0.55897204E+04                                 8.060997                            5.766028      -0.060582       2.030672                    0.999539      22.554203      62.668523       0.625267       0.467431      -1.026509      -0.034131      -0.032808      -0.005100       0.047616      -0.093725      -0.022665      -0.005247      -0.046703      -0.100914      -0.088022      -0.026050       0.114072             10.401715      12.161801       6.101697       3.640148       9.444981       2.113190       9.598364          -0.001610
           91              C      10.188900      10.755524       5.599313      -0.019264      41.846805 0.43183830E+03  0.10074412E+05                                10.444179                            6.886208      -0.058364       1.984546                    0.999294      27.308577      76.677255       0.637584       0.411785      -1.073649       0.005861      -0.051710       0.019102       0.055436       0.006887      -0.001793       0.004982       0.013957      -0.001633      -0.011980       0.001897       0.010083             13.961468      10.546332       7.032794       0.032603      17.214481      -4.926465      14.123589           0.002715
           92              C      10.729950      11.894464       4.809845       0.582073      25.533306 0.26684890E+03  0.56220827E+04                                 8.121575                            5.833946      -0.222583       1.977273                    0.999325      22.872903      64.815371       0.607832       0.478289      -1.015337       0.043764       0.048270      -0.007773       0.065618      -0.060376       0.066058       0.010206       0.132227      -0.156508      -0.099091      -0.035078       0.134169             10.258122       6.766036       4.536475      -2.070090      14.170207      -3.142431       9.838124           0.002960
           93              C       9.296689       9.868238       5.011559      -0.123423      36.406447 0.44379964E+03  0.10527959E+05                                 9.678527                            7.122371      -0.091671       1.939911                    0.999446      29.920955      87.496932       0.602359       0.428641      -1.052481       0.016631      -0.010450       0.012959       0.023532      -0.033826      -0.001751       0.003021       0.041696       0.030022      -0.044796       0.009706       0.035091             11.719472      11.043419       6.852651       1.472874      13.881466      -0.953691      10.233530           0.002437
           94              C      10.593387      10.584068       6.903501      -0.171348      39.548250 0.47762244E+03  0.11549620E+05                                10.250596                            7.404115      -0.091279       1.930697                    0.999452      30.909300      91.499095       0.588478       0.430420      -1.050542       0.014031      -0.020032      -0.022905       0.033508       0.014782      -0.003090       0.027018       0.057476      -0.064583      -0.048588       0.005297       0.043291             12.647738       7.752137       2.932295       1.180937      12.414836      -5.694026      17.776241           0.001904
           95              C       8.779050       8.822819       5.771466       0.006555      40.615135 0.41575431E+03  0.95819868E+04                                10.218442                            6.738240       0.013853       2.016493                    0.999217      26.571552      73.512278       0.648933       0.409532      -1.077995       0.027399       0.021731       0.016832       0.038811      -0.004030      -0.011930      -0.001861       0.004558       0.032647      -0.013418      -0.004291       0.017709             13.826560      14.492268       7.789948       5.227067      13.368840       1.199814      13.618571           0.002706
           96              C       9.594526       7.277534      12.088952       0.627315      23.955897 0.24378954E+03  0.50057189E+04                                 7.735605                            5.551919      -0.089941       2.037056                    0.999397      21.729803      60.166442       0.629147       0.474136      -1.020763      -0.030716      -0.041256       0.039385       0.064782      -0.086058       0.001090       0.047518      -0.021966      -0.117114      -0.090287      -0.024246       0.114533              9.816072       9.159731       4.877164      -2.143503       9.564435      -3.657763      10.724051          -0.005975
           97              O      12.057863      -0.255671      12.689921      -0.540404      27.655085 0.42815279E+03  0.97121770E+04                                 7.146898                            6.298264       0.806896       2.303839                    0.999349      27.007605      68.709205       0.777167       0.347435      -1.149639      -0.016622       0.013801       0.001664       0.021668       0.062362      -0.042538       0.019592      -0.006368       0.107206      -0.095478       0.033134       0.062344              7.913432       7.664203      -1.619213      -2.702770       6.029953       1.236828      10.046140           0.040072
           98              O      12.464950      -0.954719      14.732106      -0.522129      28.041700 0.41188449E+03  0.92476445E+04                                 7.210796                            6.141649       0.617433       2.253749                    0.998944      26.470092      66.867657       0.794373       0.343420      -1.153666      -0.034895       0.017363       0.008590       0.039911      -0.015303       0.031241      -0.022606       0.006603      -0.090018      -0.048763      -0.000598       0.049362              8.189263       9.698556      -4.069566      -0.387046       8.022571      -0.412341       6.846661           0.074198
           99              O       6.443172       4.935154       3.917780      -0.548195      33.142891 0.48746317E+03  0.11420562E+05                                 8.150575                            6.757362       0.481307       2.204392                    0.998283      27.174054      70.227638       0.744246       0.351272      -1.146640       0.007051      -0.032414      -0.014096       0.036042       0.042710      -0.001909      -0.001242      -0.052366       0.102239      -0.067148       0.031493       0.035655              9.488462       7.039229      -2.318039      -1.932510       9.938795       4.905307      11.487363           0.059004
          100              O       5.303847       4.837229       1.983931      -0.565030      31.249959 0.46265732E+03  0.10697866E+05                                 7.736166                            6.530506       0.630403       2.242505                    0.999258      27.360280      70.226049       0.766307       0.345673      -1.151354       0.037092      -0.000422       0.026822       0.045776       0.030657       0.010960      -0.044531       0.006128      -0.119477      -0.070886       0.013688       0.057198              8.637108      12.332110      -3.552017       0.983585       6.927488       0.205815       6.651726           0.039795
          101              O      10.832697       0.529407       2.832174      -0.527102      31.682194 0.44526163E+03  0.10191127E+05                                 7.888885                            6.421216       0.489064       2.215857                    0.998663      26.531016      67.613751       0.770635       0.347257      -1.150754      -0.025451       0.011824      -0.020866       0.034971       0.005074      -0.019093       0.034541       0.027481      -0.108281      -0.059894       0.022284       0.037610              9.418215      11.207050      -5.593573       1.199085      10.098729      -1.339053       6.948867           0.062162
          102              O       9.599729       1.124775       4.593350      -0.587741      34.351739 0.51749074E+03  0.12315204E+05                                 8.300628                            6.954638       0.570522       2.210485                    0.999368      28.121166      73.413169       0.734327       0.350492      -1.146477       0.012606       0.020362      -0.049278       0.054790       0.058957       0.006109       0.019643      -0.023315       0.049815      -0.069127       0.008914       0.060213              9.302395       6.698287      -1.460362       1.159435       7.286620      -3.324424      13.922278           0.038277
          103              O       8.377945       4.753913      14.157220      -0.629458      43.232249 0.68246623E+03  0.17441936E+05                                 9.794197                            8.034366       0.124681       2.035561                    0.999511      30.278914      82.490787       0.675677       0.354694      -1.140622      -0.035018      -0.069967       0.005137       0.078410       0.003505      -0.056681       0.029036      -0.017033      -0.112885      -0.081555       0.026146       0.055409             11.638257       8.303764      -3.949390       0.644210      18.643625       0.828877       7.967382           0.062330
          104              O       8.637285       3.627973      12.283189      -0.478464      24.631215 0.38327624E+03  0.84662925E+04                                 6.597176                            5.967134       0.742728       2.304135                    0.999090      25.989045      65.484141       0.795928       0.348378      -1.147578       0.014581      -0.019041      -0.008328       0.025388       0.053805      -0.006917      -0.009249       0.129900       0.095445      -0.100556       0.029724       0.070832              6.964003       5.390487      -0.955721       1.042656       6.103059      -0.620190       9.398464           0.035303
          105              O       5.554863       4.251622      13.393835      -0.540407      27.655138 0.42815369E+03  0.97122035E+04                                 7.146910                            6.298273       0.806893       2.303838                    0.999349      27.007618      68.709285       0.777165       0.347436      -1.149639      -0.016620      -0.013799      -0.001666       0.021666      -0.062362       0.042538       0.019592      -0.006372       0.107201      -0.095477       0.033134       0.062343              7.913447       7.664218       1.619219       2.702777       6.029964       1.236830      10.046157           0.040069
          106              O       5.961950       4.950671      11.351651      -0.522128      28.041755 0.41188545E+03  0.92476734E+04                                 7.210819                            6.141667       0.617416       2.253747                    0.998944      26.470029      66.867569       0.794370       0.343421      -1.153664      -0.034896      -0.017366      -0.008588       0.039913       0.015302      -0.031244      -0.022602       0.006600      -0.090016      -0.048763      -0.000597       0.049360              8.189292       9.698592       4.069585       0.387053       8.022602      -0.412340       6.846682           0.074193
          107              O      12.946172       1.156497       4.776805      -0.548194      33.142920 0.48746361E+03  0.11420576E+05                                 8.150585                            6.757369       0.481297       2.204389                    0.998283      27.174050      70.227672       0.744245       0.351273      -1.146640       0.007053       0.032414       0.014094       0.036042      -0.042711       0.001909      -0.001242      -0.052370       0.102241      -0.067150       0.031494       0.035656              9.488473       7.039237       2.318041       1.932514       9.938803       4.905312      11.487379           0.059004
          108              O      11.806847       1.254422       6.710655      -0.565027      31.249707 0.46265304E+03  0.10697741E+05                                 7.736119                            6.530471       0.630397       2.242505                    0.999258      27.360160      70.225619       0.766310       0.345673      -1.151355       0.037095       0.000424      -0.026821       0.045777      -0.030657      -0.010964      -0.044531       0.006122      -0.119484      -0.070888       0.013690       0.057198              8.637051      12.332023       3.551982      -0.983585       6.927439       0.205809       6.651690           0.039794
          109              O       4.329697       5.562244       5.862411      -0.527101      31.682174 0.44526137E+03  0.10191120E+05                                 7.888888                            6.421219       0.489054       2.215855                    0.998663      26.530978      67.613665       0.770634       0.347257      -1.150754      -0.025451      -0.011825       0.020865       0.034970      -0.005073       0.019091       0.034541       0.027483      -0.108278      -0.059894       0.022284       0.037610              9.418217      11.207048       5.593572      -1.199083      10.098732      -1.339053       6.948870           0.062162
          110              O       3.096729       4.966876       4.101236      -0.587744      34.351939 0.51749455E+03  0.12315318E+05                                 8.300659                            6.954664       0.570503       2.210476                    0.999368      28.121296      73.413586       0.734325       0.350492      -1.146477       0.012613      -0.020358       0.049278       0.054789      -0.058962      -0.006117       0.019643      -0.023322       0.049801      -0.069129       0.008906       0.060223              9.302429       6.698314       1.460372      -1.159441       7.286650      -3.324437      13.922324           0.038279
          111              O       1.874945      -0.757961      11.926537      -0.629459      43.232494 0.68247058E+03  0.17442073E+05                                 9.794222                            8.034382       0.124701       2.035564                    0.999511      30.279054      82.491210       0.675678       0.354693      -1.140623      -0.035021       0.069965      -0.005137       0.078409      -0.003502       0.056680       0.029036      -0.017034      -0.112889      -0.081555       0.026145       0.055410             11.638295       8.303786       3.949410      -0.644211      18.643701       0.828874       7.967397           0.062331
          112              O       2.134285       0.367978      13.800568      -0.478463      24.631202 0.38327611E+03  0.84662878E+04                                 6.597166                            5.967126       0.742732       2.304135                    0.999090      25.989087      65.484208       0.795930       0.348377      -1.147579       0.014582       0.019042       0.008329       0.025389      -0.053806       0.006917      -0.009249       0.129902       0.095450      -0.100558       0.029725       0.070832              6.963992       5.390479       0.955718      -1.042654       6.103049      -0.620191       9.398449           0.035307
          113              O       0.948137      12.438972       4.699250      -0.540405      27.655151 0.42815402E+03  0.97122127E+04                                 7.146915                            6.298277       0.806895       2.303839                    0.999349      27.007597      68.709236       0.777165       0.347436      -1.149639       0.016619      -0.013799      -0.001666       0.021665       0.062361      -0.042537       0.019590      -0.006373       0.107201      -0.095475       0.033133       0.062342              7.913452       7.664226      -1.619223      -2.702778       6.029972       1.236833      10.046160           0.040065
          114              O       0.541050      13.138020       2.657065      -0.522126      28.041603 0.41188274E+03  0.92475956E+04                                 7.210783                            6.141638       0.617411       2.253744                    0.998944      26.470018      66.867438       0.794374       0.343420      -1.153666       0.034897      -0.017367      -0.008586       0.039914      -0.015299       0.031243      -0.022601       0.006595      -0.090012      -0.048762      -0.000594       0.049356              8.189248       9.698539      -4.069560      -0.387041       8.022560      -0.412342       6.846646           0.074196
          115              O       6.562828       7.248147      13.471391      -0.548196      33.142963 0.48746435E+03  0.11420598E+05                                 8.150593                            6.757375       0.481302       2.204390                    0.998283      27.174065      70.227725       0.744245       0.351273      -1.146640      -0.007050       0.032413       0.014094       0.036041       0.042707      -0.001907      -0.001243      -0.052374       0.102244      -0.067148       0.031492       0.035656              9.488485       7.039242      -2.318044      -1.932515       9.938820       4.905321      11.487392           0.059007
          116              O       7.702153       7.346072      15.405240      -0.565030      31.249747 0.46265357E+03  0.10697756E+05                                 7.736125                            6.530475       0.630422       2.242512                    0.999258      27.360201      70.225729       0.766310       0.345673      -1.151355      -0.037093       0.000421      -0.026822       0.045776       0.030656       0.010964      -0.044530       0.006123      -0.119478      -0.070886       0.013690       0.057196              8.637057      12.332032      -3.551987       0.983588       6.927447       0.205809       6.651694           0.039793
          117              O       2.173303      11.653894      14.556997      -0.527101      31.682093 0.44526011E+03  0.10191081E+05                                 7.888860                            6.421199       0.489074       2.215860                    0.998663      26.531027      67.613704       0.770637       0.347256      -1.150755       0.025447      -0.011822       0.020868       0.034969       0.005068      -0.019093       0.034544       0.027487      -0.108276      -0.059895       0.022280       0.037615              9.418178      11.207001      -5.593543       1.199074      10.098688      -1.339043       6.948843           0.062164
          118              O       3.406271      11.058526      12.795821      -0.587740      34.351730 0.51749067E+03  0.12315200E+05                                 8.300618                            6.954632       0.570503       2.210477                    0.999368      28.121209      73.413238       0.734328       0.350491      -1.146478      -0.012611      -0.020359       0.049275       0.054787       0.058960       0.006112       0.019641      -0.023319       0.049815      -0.069129       0.008913       0.060216              9.302381       6.698278      -1.460359       1.159434       7.286611      -3.324416      13.922256           0.038283
          119              O       4.628055       7.429388       3.231951      -0.629463      43.232569 0.68247241E+03  0.17442131E+05                                 9.794235                            8.034395       0.124711       2.035567                    0.999511      30.279068      82.491267       0.675677       0.354693      -1.140623       0.035017       0.069969      -0.005135       0.078411       0.003509      -0.056680       0.029034      -0.017030      -0.112885      -0.081554       0.026149       0.055405             11.638308       8.303795      -3.949413       0.644212      18.643718       0.828877       7.967412           0.062328
          120              O       4.368715       8.555328       5.105982      -0.478464      24.631297 0.38327784E+03  0.84663383E+04                                 6.597201                            5.967156       0.742726       2.304136                    0.999090      25.989029      65.484182       0.795925       0.348379      -1.147577      -0.014579       0.019039       0.008328       0.025385       0.053805      -0.006917      -0.009248       0.129903       0.095442      -0.100556       0.029723       0.070833              6.964029       5.390506      -0.955728       1.042661       6.103086      -0.620193       9.398497           0.035298
          121              O       7.451137       7.931679       3.995336      -0.540408      27.655021 0.42815150E+03  0.97121412E+04                                 7.146891                            6.298258       0.806888       2.303838                    0.999349      27.007550      68.709060       0.777166       0.347436      -1.149639       0.016619       0.013799       0.001668       0.021665      -0.062359       0.042535       0.019590      -0.006368       0.107199      -0.095472       0.033131       0.062341              7.913423       7.664195       1.619212       2.702765       6.029948       1.236824      10.046126           0.040065
          122              O       7.044050       7.232630       6.037520      -0.522132      28.041732 0.41188509E+03  0.92476631E+04                                 7.210814                            6.141664       0.617418       2.253747                    0.998944      26.470026      66.867546       0.794370       0.343421      -1.153665       0.034898       0.017367       0.008587       0.039915       0.015300      -0.031239      -0.022603       0.006597      -0.090003      -0.048758      -0.000597       0.049354              8.189286       9.698585       4.069581       0.387051       8.022596      -0.412341       6.846676           0.074195
          123              O       0.059828      11.026804      12.612366      -0.548196      33.143038 0.48746575E+03  0.11420636E+05                                 8.150587                            6.757370       0.481328       2.204396                    0.998283      27.174180      70.227974       0.744247       0.351271      -1.146641      -0.007045      -0.032412      -0.014094       0.036039      -0.042705       0.001908      -0.001245      -0.052378       0.102250      -0.067148       0.031490       0.035659              9.488476       7.039237       2.318041       1.932512       9.938806       4.905314      11.487385           0.059006
          124              O       1.199153      10.928879      10.678516      -0.565027      31.250026 0.46265858E+03  0.10697904E+05                                 7.736184                            6.530521       0.630427       2.242514                    0.999258      27.360252      70.226038       0.766305       0.345674      -1.151354      -0.037092      -0.000420       0.026823       0.045776      -0.030654      -0.010962      -0.044529       0.006124      -0.119476      -0.070884       0.013690       0.057194              8.637129      12.332141       3.552027      -0.983585       6.927504       0.205817       6.651742           0.039794
          125              O       8.676303       6.621057      11.526760      -0.527102      31.682079 0.44525979E+03  0.10191073E+05                                 7.888863                            6.421201       0.489066       2.215858                    0.998663      26.530983      67.613604       0.770636       0.347256      -1.150754       0.025449       0.011823      -0.020868       0.034970      -0.005071       0.019094       0.034542       0.027483      -0.108280      -0.059895       0.022282       0.037613              9.418185      11.207014       5.593550      -1.199076      10.098697      -1.339044       6.948845           0.062161
          126              O       9.909271       7.216425      13.287935      -0.587745      34.351573 0.51748803E+03  0.12315118E+05                                 8.300579                            6.954603       0.570507       2.210477                    0.999368      28.121219      73.413136       0.734332       0.350490      -1.146479      -0.012610       0.020360      -0.049277       0.054788      -0.058959      -0.006112       0.019642      -0.023319       0.049811      -0.069128       0.008912       0.060216              9.302332       6.698247       1.460347      -1.159416       7.286573      -3.324389      13.922177           0.038282
          127              O      11.131055      12.941262       5.462634      -0.629456      43.231959 0.68246068E+03  0.17441755E+05                                 9.794144                            8.034326       0.124690       2.035566                    0.999511      30.278815      82.490377       0.675680       0.354693      -1.140623       0.035017      -0.069971       0.005136       0.078412      -0.003506       0.056679       0.029036      -0.017029      -0.112878      -0.081553       0.026145       0.055408             11.638192       8.303719       3.949363      -0.644201      18.643521       0.828875       7.967336           0.062330
          128              O      10.871715      11.815323       3.588603      -0.478464      24.631147 0.38327506E+03  0.84662594E+04                                 6.597162                            5.967123       0.742720       2.304133                    0.999090      25.989022      65.484037       0.795929       0.348378      -1.147578      -0.014581      -0.019040      -0.008328       0.025386      -0.053805       0.006917      -0.009248       0.129899       0.095442      -0.100555       0.029723       0.070832              6.963986       5.390475       0.955718      -1.042652       6.103046      -0.620191       9.398438           0.035298

******************************************************
Auxiliary information for the entire system
The total spin magnetic moment of the unit cell is   23.999087
The total net atomic charge of the unit cell is   -0.000001
Accuracy of reproducing the electrostatic potential in the unit cell:
  The inner radius (bohr) =    5.0000
  The outer radius (bohr) =   12.0000
  Valid grid points have density less than (e/(bohr^3)) =    0.0001
  The number of valid grid points were=       313848
  The rms potential error without charges in kcal/mol is=      8.03630
  The rms potential error with partial charges in kcal/mol is=      0.89166
  The RRMSE value at monopole order=      0.11095
  The rms potential error with partial charges and cloud penetration in kcal/mol is=      0.89100
  The RRMSE value at monopole order with cloud penetration is=      0.11087
  The rms potential error with partial charges and atomic dipoles in kcal/mol is=      0.56433
  The RRMSE value at dipole order=      0.07022
  The rms potential error with partial charges, atomic dipoles and cloud penetration in kcal/mol is=      0.55549
  The RRMSE value at dipole order with cloud penetration=      0.06912

******************************************************
The electron densities and ab initio electrostatic potential were computed in VASP using the PBE functional and
projector augmented wave method. See the main text of the journal article for a description of computational details.
The atomic charges, dipoles, and quadrupoles were computed with the DDEC6 method as described in
(a) T. A. Manz and N. Gabaldon Limas, RSC Adv. 6 (2016) 47771-47801 DOI: 10.1039/c6ra04656h
(b) N. Gabaldon Limas and T. A. Manz, RSC Adv. 8 (2018) 2678-2707 DOI: 10.1039/c7ra11829e.
For each atom in the material, the electron cloud parameters were fit to the spherically averaged atom-in-material
electron density using radial positions for which this density was between 10^-4 and 10^-2 electrons per cubic bohr.
The polarizabilities, dispersion coefficients, and quantum Drude oscillator (QDO) parameters were fit using the MCLF method.
The magnetic structure of the system was optimized in VASP from the default ferromagnetic initial guess using spin polarization.
The atomic spin moments (ASMs) were computed on this optimized magnetic structure using the DDEC6 partition as inputs
to the method of T. A. Manz and D. S. Sholl, J. Chem. Theory Comput. 7 (2011) 4146-4164 DOI: 10.1021/ct200539n.
The RMSE and RRMSE were computed using a uniform grid with Ewald summation.
