# Supplementary material for: A collection of forcefield precursors for metal–organic frameworks
Source: RSC Adv. 2019 Nov 13;9(63):36492–507. doi: 10.1039/c9ra07327b (PMC9075174; doi:10.1039/c9ra07327b)
Supplement: RA-009-C9RA07327B-s4027 [file RA-009-C9RA07327B-s4027.xyz]

   56
jmolscript: load "" {1 1 1} spacegroup "x,y,z" unitcell [{      8.655000     0.000000     0.000000 }, {      0.700235     9.911896     0.000000 }, {      4.046819     2.811638    10.630430 }]
Pr     7.185530     9.723483     0.126715     2.053215
Pr     6.216524     3.000051    10.503715     2.053215
H      5.701644    11.557765     7.144712     0.143602
H      5.632603    10.102890     7.711314     0.141495
H      3.821581     9.608513     6.408023     0.097285
H      3.682777    11.104939     5.957293     0.095459
H      5.769761    10.928483     4.859170     0.099064
H      5.819622     9.411933     5.245054     0.098826
H      3.803578    10.456580     3.577140     0.141901
H      4.049384     8.935569     3.852468     0.146483
H      7.755504     5.404200     2.320623     0.135993
H      6.968046     4.932416     1.050286     0.129225
H      1.083541     5.467721     1.091745     0.098253
H      9.120421     4.028156     1.056665     0.095010
H      7.700410     1.165769     3.485718     0.143602
H      7.769451     2.620644     2.919116     0.141495
H      9.580473     3.115021     4.222407     0.097284
H      9.719277     1.618595     4.673137     0.095460
H      7.632293     1.795051     5.771260     0.099064
H      7.582432     3.311601     5.385376     0.098827
H      9.598476     2.266954     7.053290     0.141901
H      9.352670     3.787965     6.777962     0.146483
H      5.646550     7.319334     8.309807     0.135993
H      6.434008     7.791118     9.580144     0.129224
H     12.318513     7.255813     9.538685     0.098253
H      4.281633     8.695378     9.573765     0.095010
C      4.292122    11.343762     8.576631     0.697676
C      5.093138    10.851245     7.411536    -0.348859
C      4.320334    10.413905     6.196478    -0.146342
C      5.223727    10.142733     5.017563    -0.150163
C      4.491691     9.791193     3.733407    -0.350382
C      8.034949     3.011432     8.114207     0.715113
C      7.442594     6.916758     0.986504     0.677611
C      7.709563     5.478688     1.354317    -0.334644
C      8.994647     4.942321     0.757950    -0.157102
C      9.109932     1.379772     2.053799     0.697676
C      8.308916     1.872289     3.218894    -0.348859
C      9.081720     2.309629     4.433952    -0.146342
C      8.178327     2.580801     5.612867    -0.150163
C      8.910363     2.932341     6.897023    -0.350381
C      5.367105     9.712102     2.516223     0.715113
C      5.959460     5.806776     9.643926     0.677611
C      5.692491     7.244846     9.276113    -0.334644
C      4.407407     7.781213     9.872480    -0.157102
O      8.560676     2.896139     9.271011    -0.788524
O      6.601345     9.542262     2.623590    -0.601996
O      8.390017     7.740042     1.044971    -0.663535
O      6.295404     7.288856     0.628258    -0.656491
O     11.726956    11.060321     8.704196    -0.607174
O      4.862868    12.061777     9.451303    -0.760998
O      4.841378     9.827395     1.359419    -0.788524
O      6.800709     3.181272     8.006840    -0.601996
O      5.012037     4.983492     9.585459    -0.663535
O      7.106650     5.434678    10.002172    -0.656491
O      1.675098     1.663214     1.926234    -0.607174
O      8.539186     0.661757     1.179127    -0.760998

The following XYZ coordinates are in angstroms. Other properties are in atomic units.
The sperically averaged electron density of each atom fit to a function of the form exp(a - br)
eigen_1, eigen_2 and eigen_3 are the three eigenvalues of traceless quadrupole moment tensor
  atom number  atomic symbol              X              Y              Z     net charge C6 coefficient C8 coefficient C10 coefficient fluctuating dipole atomic polarizability isotropic forcefield polarizability              a              b squared Pearson coefficient          <r^3>          <r^4>         wp_QDO          m_QDO          q_QDO       dipole_x       dipole_y       dipole_z         dipole            Qxy            Qxz            Qyz     Q(x^2-y^2)  Q(3z^2 - R^2)        eigen_1        eigen_2        eigen_3 static polarizability      alpha(xx)      alpha(xy)      alpha(xz)      alpha(yy)      alpha(yz)      alpha(zz) atomic spin moment
            1             Pr       7.185530       9.723483       0.126715       2.053215     147.448798 0.38753595E+04  0.14073799E+06                                18.249067                           16.647146       2.736605       2.481638                    0.999634      89.154309     220.901853       0.628938       0.268163      -1.328854       0.011292      -0.025567       0.003713       0.028195       0.021709      -0.001562      -0.019945      -0.026501      -0.210931      -0.073614       0.010528       0.063085             20.089081      24.140179      -1.005177      -0.419325      16.370157       1.183493      19.756907          -0.000024
            2             Pr       6.216524       3.000051      10.503715       2.053215     147.448871 0.38753619E+04  0.14073810E+06                                18.249074                           16.647153       2.736604       2.481638                    0.999634      89.154319     220.901901       0.628938       0.268163      -1.328854      -0.011292       0.025567      -0.003713       0.028195       0.021709      -0.001562      -0.019945      -0.026501      -0.210931      -0.073614       0.010528       0.063085             20.089089      24.140191      -1.005177      -0.419323      16.370163       1.183493      19.756912          -0.000024
            3              H       5.701644      11.557765       7.144712       0.143602       1.033636 0.78412382E+01  0.76544104E+02                                 1.685345                            1.629371      -1.062792       2.378274                    0.997001       3.476329       9.683734       0.494188       1.269658      -0.710797       0.007054       0.023196      -0.015026       0.028523       0.000141      -0.000602      -0.002551      -0.017012      -0.003082      -0.008044      -0.001590       0.009635              1.714247       1.805767       0.439667      -0.131599       1.755088      -0.059867       1.581887          -0.000002
            4              H       5.632603      10.102890       7.711314       0.141495       1.023767 0.79223017E+01  0.77331796E+02                                 1.670769                            1.636632      -0.718391       2.539717                    0.999455       3.348459       9.247889       0.494900       1.267891      -0.712909       0.006375      -0.022152      -0.001802       0.023121      -0.005173       0.003792      -0.001257      -0.007932       0.002635      -0.007938       0.000538       0.007400              1.688308       1.547631      -0.261873       0.118253       1.892279      -0.263518       1.625013          -0.000003
            5              H       3.821581       9.608513       6.408023       0.097285       1.154455 0.91687382E+01  0.91004164E+02                                 1.675022                            1.654748      -0.637705       2.555149                    0.999855       3.318810       8.662573       0.551022       1.119916      -0.750115      -0.007113      -0.026559       0.009717       0.029162       0.004357      -0.000363      -0.001921      -0.012783       0.003050      -0.008249       0.000464       0.007785              1.674529       1.553928       0.266454      -0.087310       1.861341      -0.155981       1.608319          -0.000005
            6              H       3.682777      11.104939       5.957293       0.095459       1.046623 0.78671613E+01  0.76041357E+02                                 1.627760                            1.575070      -0.666102       2.539653                    0.999344       3.442462       9.213879       0.535873       1.182531      -0.731337      -0.009875       0.024635      -0.006705       0.027374      -0.003784       0.001378      -0.000770      -0.010797      -0.005619      -0.005950      -0.001718       0.007669              1.653181       1.818245      -0.444962       0.164945       1.608993      -0.090824       1.532304          -0.000003
            7              H       5.769761      10.928483       4.859170       0.099064       1.098992 0.86100980E+01  0.84834538E+02                                 1.667812                            1.639743      -0.647728       2.551279                    0.999726       3.399425       9.085750       0.530844       1.171047      -0.735601       0.006547       0.026453      -0.006248       0.027958       0.003859      -0.000683      -0.002483      -0.014150       0.003611      -0.008661       0.000280       0.008381              1.674959       1.722582       0.387797      -0.115324       1.728872      -0.044870       1.573422          -0.000003
            8              H       5.819622       9.411933       5.245054       0.098826       1.165034 0.92678748E+01  0.92200581E+02                                 1.679930                            1.659162      -0.708073       2.524215                    0.999441       3.340954       8.719553       0.552744       1.113855      -0.751420       0.008816      -0.025190       0.004948       0.027143      -0.005274       0.002752       0.000571      -0.012076       0.002382      -0.009188       0.001538       0.007650              1.677153       1.648785      -0.325420       0.067575       1.773628      -0.094319       1.609044          -0.000005
            9              H       3.803578      10.456580       3.577140       0.141901       0.976914 0.72290939E+01  0.69282240E+02                                 1.626772                            1.565706      -1.090093       2.360111                    0.996865       3.511325       9.752810       0.502574       1.271650      -0.709152      -0.009370       0.023932       0.001267       0.025732       0.000313      -0.000939      -0.000636      -0.008088      -0.003661      -0.003779      -0.000964       0.004743              1.661290       1.873823      -0.453136       0.138709       1.590154      -0.065420       1.519893          -0.000002
           10              H       4.049384       8.935569       3.852468       0.146483       1.023366 0.78933765E+01  0.75622157E+02                                 1.565731                            1.552853      -0.623887       2.583606                    0.999993       3.063834       7.909965       0.558073       1.145589      -0.744339      -0.004341      -0.020369       0.012092       0.024083       0.002368       0.000029      -0.002031      -0.013521       0.001258      -0.007391      -0.000125       0.007516              1.560976       1.451115       0.237212      -0.021710       1.809182      -0.014866       1.422632          -0.000008
           11              H       7.755504       5.404200       2.320623       0.135993       1.014555 0.75496115E+01  0.71643231E+02                                 1.559950                            1.519537      -0.620114       2.579815                    0.999993       3.105788       8.022249       0.562764       1.146909      -0.742928       0.008887       0.000292       0.021154       0.022947      -0.003974       0.002683       0.001727       0.003989       0.021641      -0.008585       0.000590       0.007995              1.569135       1.266708      -0.047198      -0.015010       1.412643      -0.135504       2.028055          -0.000006
           12              H       6.968046       4.932416       1.050286       0.129225       1.156672 0.92878940E+01  0.93679634E+02                                 1.763980                            1.736145      -0.868752       2.461006                    0.998888       3.414865       9.369891       0.498990       1.216987      -0.725317      -0.012549      -0.008728      -0.015248       0.021590      -0.000031       0.001902       0.005204       0.001201      -0.010824      -0.007211       0.002253       0.004959              1.762556       1.940568       0.315571       0.108063       1.839881       0.076184       1.507219          -0.000003
           13              H       1.083541       5.467721       1.091745       0.098253       1.227574 0.10265104E+02  0.10577022E+03                                 1.809110                            1.805086      -0.770630       2.490913                    0.999154       3.523495       9.655592       0.499393       1.190319      -0.732020       0.015467       0.019005       0.005148       0.025039       0.002484      -0.001788       0.004457       0.013012       0.011789      -0.010474       0.004304       0.006169              1.790768       1.914615       0.283234       0.150254       1.847027       0.150042       1.610661          -0.000005
           14              H       9.120421       4.028156       1.056665       0.095010       1.013651 0.74031527E+01  0.71779979E+02                                 1.709690                            1.617776      -0.898322       2.438126                    0.996367       3.694487      10.514537       0.476506       1.325719      -0.697835       0.002854      -0.029387       0.003333       0.029713      -0.002014      -0.003202      -0.003547      -0.010787      -0.002777      -0.007639       0.000235       0.007405              1.776397       1.355546      -0.192252      -0.029062       2.430678      -0.354585       1.542968          -0.000002
           15              H       7.700410       1.165769       3.485718       0.143602       1.033635 0.78412334E+01  0.76544048E+02                                 1.685345                            1.629371      -1.062791       2.378274                    0.997001       3.476328       9.683732       0.494188       1.269658      -0.710797      -0.007054      -0.023196       0.015026       0.028523       0.000141      -0.000602      -0.002551      -0.017012      -0.003082      -0.008044      -0.001590       0.009635              1.714247       1.805767       0.439666      -0.131599       1.755087      -0.059867       1.581887          -0.000002
           16              H       7.769451       2.620644       2.919116       0.141495       1.023767 0.79222959E+01  0.77331729E+02                                 1.670768                            1.636632      -0.718391       2.539717                    0.999455       3.348458       9.247887       0.494900       1.267892      -0.712909      -0.006375       0.022152       0.001802       0.023121      -0.005173       0.003792      -0.001257      -0.007932       0.002635      -0.007938       0.000538       0.007400              1.688307       1.547631      -0.261873       0.118253       1.892279      -0.263518       1.625013          -0.000003
           17              H       9.580473       3.115021       4.222407       0.097284       1.154455 0.91687366E+01  0.91004142E+02                                 1.675022                            1.654748      -0.637705       2.555149                    0.999855       3.318810       8.662572       0.551022       1.119916      -0.750115       0.007113       0.026559      -0.009717       0.029162       0.004357      -0.000363      -0.001921      -0.012783       0.003050      -0.008249       0.000464       0.007785              1.674529       1.553928       0.266454      -0.087310       1.861341      -0.155981       1.608319          -0.000005
           18              H       9.719277       1.618595       4.673137       0.095460       1.046623 0.78671581E+01  0.76041314E+02                                 1.627759                            1.575069      -0.666101       2.539653                    0.999344       3.442461       9.213874       0.535873       1.182531      -0.731338       0.009875      -0.024635       0.006704       0.027374      -0.003783       0.001378      -0.000770      -0.010797      -0.005619      -0.005950      -0.001718       0.007669              1.653180       1.818244      -0.444962       0.164945       1.608992      -0.090824       1.532303          -0.000003
           19              H       7.632293       1.795051       5.771260       0.099064       1.098992 0.86100981E+01  0.84834542E+02                                 1.667812                            1.639743      -0.647728       2.551278                    0.999726       3.399425       9.085751       0.530844       1.171048      -0.735601      -0.006547      -0.026453       0.006248       0.027958       0.003859      -0.000683      -0.002483      -0.014150       0.003611      -0.008661       0.000280       0.008381              1.674959       1.722583       0.387797      -0.115324       1.728872      -0.044870       1.573422          -0.000003
           20              H       7.582432       3.311601       5.385376       0.098827       1.165034 0.92678722E+01  0.92200547E+02                                 1.679930                            1.659161      -0.708073       2.524215                    0.999441       3.340954       8.719552       0.552744       1.113854      -0.751420      -0.008816       0.025190      -0.004948       0.027143      -0.005274       0.002752       0.000571      -0.012076       0.002382      -0.009188       0.001538       0.007649              1.677152       1.648784      -0.325420       0.067575       1.773628      -0.094319       1.609044          -0.000005
           21              H       9.598476       2.266954       7.053290       0.141901       0.976914 0.72290939E+01  0.69282240E+02                                 1.626772                            1.565706      -1.090092       2.360111                    0.996865       3.511325       9.752810       0.502574       1.271650      -0.709152       0.009370      -0.023932      -0.001267       0.025732       0.000313      -0.000939      -0.000636      -0.008088      -0.003661      -0.003779      -0.000964       0.004743              1.661290       1.873823      -0.453136       0.138709       1.590154      -0.065420       1.519893          -0.000002
           22              H       9.352670       3.787965       6.777962       0.146483       1.023365 0.78933728E+01  0.75622106E+02                                 1.565730                            1.552852      -0.623886       2.583606                    0.999993       3.063834       7.909962       0.558073       1.145588      -0.744339       0.004341       0.020369      -0.012092       0.024083       0.002368       0.000029      -0.002031      -0.013521       0.001258      -0.007391      -0.000125       0.007516              1.560975       1.451114       0.237211      -0.021710       1.809181      -0.014866       1.422631          -0.000008
           23              H       5.646550       7.319334       8.309807       0.135993       1.014555 0.75496085E+01  0.71643186E+02                                 1.559948                            1.519535      -0.620114       2.579815                    0.999993       3.105788       8.022245       0.562765       1.146908      -0.742928      -0.008887      -0.000292      -0.021154       0.022947      -0.003975       0.002683       0.001727       0.003989       0.021641      -0.008585       0.000590       0.007995              1.569134       1.266707      -0.047198      -0.015010       1.412642      -0.135504       2.028053          -0.000006
           24              H       6.434008       7.791118       9.580144       0.129224       1.156673 0.92879029E+01  0.93679746E+02                                 1.763981                            1.736146      -0.868753       2.461005                    0.998888       3.414866       9.369895       0.498990       1.216988      -0.725317       0.012549       0.008728       0.015248       0.021590      -0.000031       0.001902       0.005204       0.001202      -0.010824      -0.007211       0.002253       0.004959              1.762557       1.940569       0.315572       0.108063       1.839882       0.076184       1.507220          -0.000003
           25              H      12.318513       7.255813       9.538685       0.098253       1.227574 0.10265115E+02  0.10577036E+03                                 1.809112                            1.805087      -0.770631       2.490912                    0.999154       3.523496       9.655598       0.499393       1.190320      -0.732020      -0.015467      -0.019005      -0.005148       0.025039       0.002484      -0.001788       0.004457       0.013012       0.011789      -0.010474       0.004304       0.006169              1.790769       1.914617       0.283234       0.150254       1.847028       0.150042       1.610662          -0.000005
           26              H       4.281633       8.695378       9.573765       0.095010       1.013651 0.74031561E+01  0.71780018E+02                                 1.709691                            1.617777      -0.898322       2.438126                    0.996367       3.694488      10.514540       0.476506       1.325719      -0.697835      -0.002854       0.029387      -0.003333       0.029713      -0.002014      -0.003202      -0.003547      -0.010787      -0.002777      -0.007639       0.000235       0.007405              1.776398       1.355546      -0.192252      -0.029062       2.430679      -0.354585       1.542968          -0.000002
           27              C       4.292122      11.343762       8.576631       0.697676      20.676800 0.22911351E+03  0.46585409E+04                                 7.065943                            5.449416      -0.031386       2.062261                    0.999629      21.361520      59.970068       0.619764       0.486049      -1.008653      -0.006672       0.019672       0.028245       0.035061      -0.008653       0.032000      -0.073823      -0.126833      -0.013415      -0.081066      -0.034678       0.115744              8.141650       8.507023       0.679358      -1.227158       5.966934       2.925084       9.950993          -0.000004
           28              C       5.093138      10.851245       7.411536      -0.348859      31.116804 0.45513325E+03  0.10836275E+05                                 8.628247                            7.031450      -0.143241       1.941185                    0.997330      30.458109      88.459367       0.631513       0.407364      -1.068799      -0.064638      -0.018798      -0.080321       0.104799       0.004639       0.017070       0.000602      -0.059566       0.012639      -0.038934       0.010707       0.028226             10.011812       7.625540       0.077578      -0.525903       7.414379       2.710156      14.995517          -0.000008
           29              C       4.320334      10.413905       6.196478      -0.146342      26.651048 0.38356734E+03  0.87333683E+04                                 7.772600                            6.440682       0.073630       2.019896                    0.999627      28.004532      79.043658       0.663304       0.405558      -1.072026       0.100882       0.017874       0.022942       0.104990       0.009238       0.012228       0.015569      -0.044006       0.122542      -0.045284      -0.003335       0.048619              8.998947       7.002526      -0.321825      -0.431006       6.103014       1.893524      13.891300          -0.000007
           30              C       5.223727      10.142733       5.017563      -0.150163      26.864226 0.38489459E+03  0.87642412E+04                                 7.790543                            6.425726       0.028111       2.003277                    0.999559      28.044932      78.956868       0.668651       0.402285      -1.075048      -0.103629      -0.008822      -0.027957       0.107696      -0.002057       0.013338       0.016454      -0.044784       0.136763      -0.047537      -0.004835       0.052372              9.084424       6.849929      -0.089176      -0.822214       5.884531       1.893972      14.518813          -0.000008
           31              C       4.491691       9.791193       3.733407      -0.350382      30.923941 0.45051055E+03  0.10663721E+05                                 8.550587                            6.968392      -0.053417       1.971353                    0.997586      30.063742      86.128443       0.640193       0.404195      -1.074417       0.060589       0.023892       0.079990       0.103151      -0.002854       0.017810      -0.002737      -0.054134       0.035962      -0.039305       0.015835       0.023470              9.948205       8.209060      -0.443912      -0.792709       6.251750       1.584079      15.383805          -0.000009
           32              C       8.034949       3.011432       8.114207       0.715113      20.952888 0.22467635E+03  0.45374996E+04                                 7.106288                            5.379929      -0.087363       2.048336                    0.999641      20.994367      58.380485       0.627798       0.483089      -1.012096      -0.004706       0.007251       0.032716       0.033838       0.007361       0.024145       0.009065      -0.197834      -0.165214      -0.088714      -0.038565       0.127278              8.280563       9.363040      -0.964728      -1.068043       4.002666       0.489319      11.475983          -0.000003
           33              C       7.442594       6.916758       0.986504       0.677611      20.030996 0.23729458E+03  0.48627130E+04                                 6.928659                            5.544700      -0.147340       2.022110                    0.999644      21.611292      60.717598       0.615199       0.485847      -1.009728       0.002071       0.016189      -0.001197       0.016365      -0.004938      -0.033378       0.048811       0.036985       0.275957      -0.078899      -0.034984       0.113882              7.827017       7.706342      -1.497580       0.513867      11.579519      -1.149037       4.195189          -0.000003
           34              C       7.709563       5.478688       1.354317      -0.334644      28.753831 0.44087601E+03  0.10397575E+05                                 8.110488                            6.888250      -0.015336       1.977731                    0.998521      30.210467      86.885212       0.643514       0.403583      -1.072948       0.083682      -0.011911      -0.045223       0.095863      -0.015446       0.000314       0.026818       0.057545       0.032539      -0.049458       0.018454       0.031004              8.989466       7.977733      -2.306724      -1.045230      12.059038      -0.535321       6.931626          -0.000009
           35              C       8.994647       4.942321       0.757950      -0.157102      24.612386 0.40290306E+03  0.93590760E+04                                 7.500948                            6.742979      -0.084608       1.968543                    0.998987      29.071242      84.996166       0.623074       0.423189      -1.052525      -0.079992       0.034154      -0.044976       0.097919      -0.026896      -0.033015       0.016590       0.033142       0.040540      -0.038433      -0.018097       0.056531              7.938952       7.219838      -1.834717      -1.493472       8.602585       0.427075       7.994434          -0.000009
           36              C       9.109932       1.379772       2.053799       0.697676      20.676801 0.22911355E+03  0.46585417E+04                                 7.065943                            5.449416      -0.031386       2.062261                    0.999629      21.361519      59.970062       0.619764       0.486049      -1.008653       0.006672      -0.019672      -0.028245       0.035061      -0.008653       0.032000      -0.073823      -0.126833      -0.013415      -0.081066      -0.034678       0.115744              8.141650       8.507021       0.679360      -1.227157       5.966935       2.925084       9.950993          -0.000004
           37              C       8.308916       1.872289       3.218894      -0.348859      31.116810 0.45513337E+03  0.10836278E+05                                 8.628247                            7.031451      -0.143241       1.941185                    0.997330      30.458112      88.459377       0.631513       0.407364      -1.068799       0.064638       0.018798       0.080321       0.104799       0.004639       0.017070       0.000602      -0.059566       0.012639      -0.038934       0.010707       0.028226             10.011813       7.625541       0.077579      -0.525903       7.414379       2.710156      14.995519          -0.000008
           38              C       9.081720       2.309629       4.433952      -0.146342      26.651051 0.38356738E+03  0.87333695E+04                                 7.772601                            6.440683       0.073630       2.019895                    0.999627      28.004533      79.043659       0.663304       0.405558      -1.072026      -0.100882      -0.017874      -0.022942       0.104990       0.009238       0.012228       0.015569      -0.044006       0.122542      -0.045284      -0.003335       0.048619              8.998947       7.002527      -0.321824      -0.431006       6.103014       1.893524      13.891301          -0.000007
           39              C       8.178327       2.580801       5.612867      -0.150163      26.864227 0.38489460E+03  0.87642416E+04                                 7.790543                            6.425726       0.028111       2.003277                    0.999559      28.044932      78.956870       0.668651       0.402285      -1.075048       0.103629       0.008821       0.027957       0.107696      -0.002057       0.013338       0.016454      -0.044784       0.136763      -0.047537      -0.004835       0.052372              9.084425       6.849929      -0.089176      -0.822214       5.884531       1.893972      14.518815          -0.000009
           40              C       8.910363       2.932341       6.897023      -0.350381      30.923939 0.45051050E+03  0.10663720E+05                                 8.550586                            6.968391      -0.053417       1.971353                    0.997586      30.063739      86.128428       0.640193       0.404195      -1.074417      -0.060589      -0.023892      -0.079990       0.103151      -0.002854       0.017810      -0.002737      -0.054134       0.035962      -0.039305       0.015835       0.023470              9.948204       8.209060      -0.443912      -0.792708       6.251749       1.584079      15.383803          -0.000009
           41              C       5.367105       9.712102       2.516223       0.715113      20.952883 0.22467628E+03  0.45374981E+04                                 7.106288                            5.379929      -0.087363       2.048336                    0.999641      20.994364      58.380478       0.627798       0.483089      -1.012096       0.004706      -0.007251      -0.032716       0.033838       0.007361       0.024145       0.009065      -0.197834      -0.165214      -0.088714      -0.038565       0.127278              8.280562       9.363039      -0.964728      -1.068044       4.002665       0.489319      11.475982          -0.000003
           42              C       5.959460       5.806776       9.643926       0.677611      20.030996 0.23729460E+03  0.48627132E+04                                 6.928658                            5.544699      -0.147339       2.022110                    0.999644      21.611291      60.717589       0.615199       0.485847      -1.009728      -0.002071      -0.016189       0.001197       0.016365      -0.004938      -0.033378       0.048811       0.036985       0.275957      -0.078899      -0.034984       0.113882              7.827016       7.706342      -1.497580       0.513867      11.579517      -1.149037       4.195189          -0.000003
           43              C       5.692491       7.244846       9.276113      -0.334644      28.753823 0.44087586E+03  0.10397571E+05                                 8.110486                            6.888248      -0.015335       1.977731                    0.998521      30.210462      86.885186       0.643514       0.403583      -1.072948      -0.083682       0.011911       0.045223       0.095863      -0.015446       0.000314       0.026818       0.057545       0.032539      -0.049458       0.018454       0.031004              8.989463       7.977731      -2.306722      -1.045229      12.059034      -0.535321       6.931623          -0.000010
           44              C       4.407407       7.781213       9.872480      -0.157102      24.612391 0.40290316E+03  0.93590791E+04                                 7.500949                            6.742980      -0.084609       1.968542                    0.998987      29.071248      84.996194       0.623074       0.423189      -1.052525       0.079992      -0.034154       0.044976       0.097919      -0.026896      -0.033015       0.016590       0.033142       0.040540      -0.038433      -0.018097       0.056531              7.938954       7.219840      -1.834717      -1.493472       8.602586       0.427075       7.994435          -0.000009
           45              O       8.560676       2.896139       9.271011      -0.788524      52.091915 0.79309415E+03  0.21019061E+05                                11.078665                            8.744538       0.041299       1.997020                    0.998124      32.149223      88.832692       0.639201       0.361560      -1.136569      -0.016258       0.001150      -0.065059       0.067070       0.000807       0.032201      -0.003374      -0.158563       0.083125      -0.101196       0.035438       0.065758             12.934399      12.940618      -1.799048       4.790838       6.721795      -0.785285      19.140784          -0.000004
           46              O       6.601345       9.542262       2.623590      -0.601996      32.036258 0.50130194E+03  0.11810341E+05                                 7.897527                            6.852509       0.573522       2.231489                    0.997076      27.595457      71.181678       0.740137       0.351262      -1.148292      -0.002484      -0.044286       0.052635       0.068832      -0.006117       0.009602       0.007083      -0.003931      -0.307434      -0.103438       0.045774       0.057665              8.596833      13.031149      -0.888269      -0.774127       5.556108       0.813338       7.203242          -0.000008
           47              O       8.390017       7.740042       1.044971      -0.663535      34.589608 0.59748655E+03  0.14775836E+05                                 8.418201                            7.599432       0.216503       2.087054                    0.996481      29.564895      79.319931       0.683308       0.362464      -1.134070       0.003600      -0.050158       0.027378       0.057257       0.060447      -0.033973       0.029150      -0.061353       0.123272      -0.102017       0.043290       0.058726              8.943121       8.553186       2.559429      -0.189681      12.450204      -0.014137       5.825973          -0.000009
           48              O       6.295404       7.288856       0.628258      -0.656491      32.646643 0.54752547E+03  0.13222436E+05                                 7.994908                            7.179244       0.548941       2.189199                    0.997961      29.241481      77.040089       0.718480       0.353008      -1.143790      -0.002902      -0.047410       0.017298       0.050551      -0.074234       0.000906       0.020375       0.085113       0.194580      -0.119773       0.048329       0.071444              8.478898      11.426652      -2.944992       0.884964       8.404875      -0.641843       5.605167          -0.000007
           49              O      11.726956      11.060321       8.704196      -0.607174      31.763979 0.52215585E+03  0.12450325E+05                                 7.895186                            7.046735       0.524777       2.214266                    0.996054      27.952754      72.971281       0.720308       0.356621      -1.141868       0.002296      -0.055201      -0.028983       0.062389       0.008560       0.001312      -0.069392       0.055501      -0.165378      -0.102509       0.043607       0.058902              8.432319      12.098997       0.351128      -0.940792       5.846514       0.017563       7.351446          -0.000005
           50              O       4.862868      12.061777       9.451303      -0.760998      53.240739 0.80088933E+03  0.21286596E+05                                11.289259                            8.827561      -0.041949       1.980475                    0.997804      31.742574      87.956017       0.631586       0.364872      -1.133503      -0.024810      -0.009786      -0.050789       0.057366       0.008535       0.038666      -0.017492      -0.144930       0.091601      -0.100363       0.033758       0.066605             13.342954      12.460640       4.748723       3.472420      12.615570       6.401333      14.952650          -0.000004
           51              O       4.841378       9.827395       1.359419      -0.788524      52.091922 0.79309429E+03  0.21019065E+05                                11.078666                            8.744539       0.041299       1.997020                    0.998124      32.149225      88.832700       0.639201       0.361560      -1.136569       0.016258      -0.001149       0.065059       0.067070       0.000807       0.032201      -0.003374      -0.158563       0.083126      -0.101196       0.035438       0.065758             12.934400      12.940618      -1.799048       4.790839       6.721795      -0.785285      19.140786          -0.000004
           52              O       6.800709       3.181272       8.006840      -0.601996      32.036254 0.50130187E+03  0.11810339E+05                                 7.897526                            6.852509       0.573522       2.231489                    0.997076      27.595456      71.181673       0.740137       0.351262      -1.148292       0.002484       0.044286      -0.052635       0.068832      -0.006117       0.009602       0.007083      -0.003931      -0.307434      -0.103438       0.045774       0.057665              8.596833      13.031149      -0.888269      -0.774126       5.556108       0.813338       7.203242          -0.000008
           53              O       5.012037       4.983492       9.585459      -0.663535      34.589603 0.59748643E+03  0.14775832E+05                                 8.418200                            7.599431       0.216503       2.087054                    0.996481      29.564892      79.319921       0.683308       0.362464      -1.134070      -0.003600       0.050158      -0.027378       0.057257       0.060447      -0.033973       0.029150      -0.061353       0.123272      -0.102017       0.043290       0.058726              8.943120       8.553185       2.559429      -0.189681      12.450203      -0.014137       5.825972          -0.000009
           54              O       7.106650       5.434678      10.002172      -0.656491      32.646627 0.54752513E+03  0.13222426E+05                                 7.994905                            7.179241       0.548942       2.189200                    0.997961      29.241477      77.040068       0.718480       0.353008      -1.143790       0.002902       0.047410      -0.017298       0.050551      -0.074234       0.000906       0.020375       0.085113       0.194580      -0.119773       0.048329       0.071444              8.478894      11.426647      -2.944991       0.884963       8.404871      -0.641842       5.605165          -0.000007
           55              O       1.675098       1.663214       1.926234      -0.607174      31.763970 0.52215580E+03  0.12450324E+05                                 7.895184                            7.046735       0.524777       2.214266                    0.996054      27.952751      72.971269       0.720308       0.356621      -1.141868      -0.002296       0.055201       0.028983       0.062389       0.008560       0.001312      -0.069392       0.055501      -0.165378      -0.102509       0.043607       0.058902              8.432317      12.098991       0.351131      -0.940792       5.846515       0.017561       7.351444          -0.000005
           56              O       8.539186       0.661757       1.179127      -0.760998      53.240740 0.80088933E+03  0.21286596E+05                                11.289259                            8.827561      -0.041949       1.980475                    0.997804      31.742574      87.956016       0.631586       0.364872      -1.133503       0.024810       0.009786       0.050789       0.057366       0.008535       0.038666      -0.017492      -0.144930       0.091601      -0.100363       0.033758       0.066605             13.342953      12.460638       4.748723       3.472419      12.615572       6.401334      14.952650          -0.000004

******************************************************
Auxiliary information for the entire system
The total spin magnetic moment of the unit cell is   -0.000337
The total net atomic charge of the unit cell is   0.000003
Accuracy of reproducing the electrostatic potential in the unit cell:
  The inner radius (bohr) =    5.0000
  The outer radius (bohr) =   12.0000
  Valid grid points have density less than (e/(bohr^3)) =    0.0001
  The number of valid grid points were=        32772
  The rms potential error without charges in kcal/mol is=      4.73507
  The rms potential error with partial charges in kcal/mol is=      1.29628
  The RRMSE value at monopole order=      0.27376
  The rms potential error with partial charges and cloud penetration in kcal/mol is=      1.30815
  The RRMSE value at monopole order with cloud penetration is=      0.27627
  The rms potential error with partial charges and atomic dipoles in kcal/mol is=      0.38789
  The RRMSE value at dipole order=      0.08192
  The rms potential error with partial charges, atomic dipoles and cloud penetration in kcal/mol is=      0.37643
  The RRMSE value at dipole order with cloud penetration=      0.07950

******************************************************
The electron densities and ab initio electrostatic potential were computed in VASP using the PBE functional and
projector augmented wave method. See the main text of the journal article for a description of computational details.
The atomic charges, dipoles, and quadrupoles were computed with the DDEC6 method as described in
(a) T. A. Manz and N. Gabaldon Limas, RSC Adv. 6 (2016) 47771-47801 DOI: 10.1039/c6ra04656h
(b) N. Gabaldon Limas and T. A. Manz, RSC Adv. 8 (2018) 2678-2707 DOI: 10.1039/c7ra11829e.
For each atom in the material, the electron cloud parameters were fit to the spherically averaged atom-in-material
electron density using radial positions for which this density was between 10^-4 and 10^-2 electrons per cubic bohr.
The polarizabilities, dispersion coefficients, and quantum Drude oscillator (QDO) parameters were fit using the MCLF method.
The magnetic structure of the system was optimized in VASP from the default ferromagnetic initial guess using spin polarization.
The atomic spin moments (ASMs) were computed on this optimized magnetic structure using the DDEC6 partition as inputs
to the method of T. A. Manz and D. S. Sholl, J. Chem. Theory Comput. 7 (2011) 4146-4164 DOI: 10.1021/ct200539n.
The RMSE and RRMSE were computed using a uniform grid with Ewald summation.
