# Supplementary material for: A collection of forcefield precursors for metal–organic frameworks
Source: RSC Adv. 2019 Nov 13;9(63):36492–507. doi: 10.1039/c9ra07327b (PMC9075174; doi:10.1039/c9ra07327b)
Supplement: RA-009-C9RA07327B-s4028 [file RA-009-C9RA07327B-s4028.xyz]

  484
jmolscript: load "" {1 1 1} spacegroup "x,y,z" unitcell [{     15.132800     0.000000     0.000000 }, {      0.000000    15.729200     0.000000 }, {     -5.392819     0.000000    26.750220 }]
Eu    -0.073146     9.697366    16.801813     1.295636
Eu     7.116718     1.832766    23.323517     1.295618
Eu     9.813127     6.031834     9.948407     1.295643
Eu     2.623263    13.896434     3.426703     1.295621
H     -0.002446     9.645145    20.512069     0.059330
H      2.684896    12.470110    21.188849     0.145446
H      2.946569    11.531077    19.920889     0.133001
H      1.804775    12.649423    19.864713     0.143857
H      1.739925    11.606577    22.828638     0.139684
H      0.228841    11.106388    22.660111     0.132024
H      1.423374    10.043094    22.694887     0.143030
H     -1.573304    12.680881    17.885197     0.047890
H     -0.491359     0.191896    18.508477     0.154355
H     -1.896282    15.255751    18.128624     0.143270
H     -1.089249    14.741406    19.409960     0.128709
H      1.164078    15.419335    17.315417     0.137985
H      1.660345    13.898321    17.360893     0.143707
H      0.867906    14.444124    16.082232     0.143669
H      3.205926     9.876365    18.056399     0.040202
H      6.188981    11.581410    17.446493     0.146948
H      5.206657    11.436701    18.701079     0.135716
H      5.805934    10.129605    18.002898     0.140826
H      5.328874    12.163390    15.670279     0.145715
H      4.314125    11.150430    14.961398     0.134835
H      3.756053    12.448089    15.710404     0.143376
H     -0.032416    12.177547    14.295318     0.055205
H      2.021417    12.871204    11.561445     0.153476
H      0.481585    13.146465    11.895823     0.141058
H      1.619372    13.618341    12.917681     0.145109
H      2.643980    10.878315    11.708571     0.134679
H      2.692507    10.228699    13.171808     0.138933
H      1.531482     9.816594    12.152625     0.141527
H      1.956776     7.982569    14.509319     0.050482
H      4.699945     5.851262    14.811597     0.145490
H      3.615613     6.154836    13.674712     0.118946
H      4.480185     7.350255    14.295318     0.139199
H      3.954077     5.369949    16.694812     0.132596
H      3.169795     6.508743    17.499994     0.144151
H      2.358695     5.318043    16.801813     0.132011
H      0.618062     6.744681    18.687704     0.050158
H     -2.849376     5.218949    19.733637     0.140595
H     -2.720940     6.813889    19.787138     0.137593
H     -2.828678     6.066752    18.377401     0.147772
H     -1.106942     4.141498    20.225841     0.151941
H      0.138374     4.254749    19.228058     0.132888
H      0.155524     5.039636    20.621745     0.127279
H     -1.060270     6.798160    15.250300     0.051032
H     10.196965     6.857931    14.635045     0.141039
H     10.726480     7.811121    15.806705     0.138486
H     10.972904     8.210642    14.276592     0.135301
H     11.171507     5.108844    14.364868     0.142725
H     -2.477133     5.200074    13.773688     0.146018
H     -2.704964     4.811562    15.309151     0.135858
H     -2.622752     9.140238    19.142457     0.045538
H      9.310954    10.906627    17.866472     0.134493
H     10.664559    11.756004    17.810296     0.142747
H     10.424895    10.565304    16.769713     0.140265
H      9.067089     9.516166    19.316334     0.149838
H     10.042445     8.254684    19.177233     0.138719
H     10.260553     9.310113    20.362267     0.126943
H      7.046017     1.780545    19.613261     0.059337
H      4.358675     4.605510    18.936481     0.145417
H      4.097003     3.666477    20.204441     0.132993
H      5.238797     4.784823    20.260617     0.143894
H      5.303647     3.741977    17.296692     0.139653
H      6.814731     3.241788    17.465219     0.132033
H      5.620197     2.178494    17.430443     0.143008
H      8.616875     4.816281    22.240133     0.047863
H      7.534930     8.056496    21.616853     0.154376
H      8.939854     7.391151    21.996706     0.143257
H      8.132820     6.876806    20.715370     0.128669
H      5.879494     7.554735    22.809913     0.138018
H      5.383226     6.033721    22.764437     0.143673
H      6.175666     6.579524    24.043098     0.143683
H      3.837646     2.011765    22.068931     0.040177
H      0.854590     3.716810    22.678837     0.146943
H      1.836914     3.572101    21.424251     0.135683
H      1.237638     2.265005    22.122432     0.140809
H      1.714697     4.298790    24.455051     0.145708
H      2.729447     3.285830    25.163932     0.134861
H      3.287518     4.583489    24.414926     0.143395
H      7.075988     4.312947    25.830012     0.055209
H     10.414974     5.006604     1.813665     0.153492
H     11.954805     5.281865     1.479287     0.141115
H     10.817018     5.753741     0.457429     0.145098
H      9.792410     3.013715     1.666539     0.134688
H      9.743883     2.364099     0.203302     0.138917
H     10.904908     1.951994     1.222485     0.141558
H      5.086795     0.117969    25.616011     0.050496
H      2.343626    13.715862    25.313733     0.145462
H      3.427958    14.019436    26.450618     0.118998
H      2.563387    15.214855    25.830012     0.139166
H      3.089494    13.234549    23.430518     0.132579
H      3.873776    14.373343    22.625336     0.144099
H      4.684877    13.182643    23.323517     0.132066
H      6.425509    14.609281    21.437626     0.050160
H      9.892947    13.083549    20.391693     0.140577
H      9.764511    14.678489    20.338192     0.137565
H      9.872249    13.931352    21.747929     0.147788
H      8.150513    12.006098    19.899489     0.151923
H      6.905198    12.119349    20.897272     0.132935
H      6.888048    12.904236    19.503585     0.127243
H      8.103842    14.662760    24.875030     0.051079
H     -3.153394    14.722531    25.490285     0.141028
H     -3.682908    15.675721    24.318625     0.138456
H     -3.929333     0.346042    25.848738     0.135308
H     -4.127936    12.973444    25.760462     0.142699
H      9.520705    13.064674    26.351642     0.146053
H      9.748535    12.676162    24.816179     0.135879
H      9.666323     1.275638    20.982873     0.045534
H     -2.267383     3.042027    22.258858     0.134465
H     -3.620987     3.891404    22.315034     0.142740
H     -3.381324     2.700704    23.355617     0.140285
H     -2.023517     1.651566    20.808996     0.149812
H     -2.998873     0.390084    20.948097     0.138726
H     -3.216982     1.445513    19.763063     0.126914
H      9.742427     6.084055     6.238151     0.059351
H      7.055085     3.259090     5.561371     0.145429
H      6.793412     4.198123     6.829331     0.132997
H      7.935206     3.079777     6.885507     0.143834
H      8.000056     4.122623     3.921582     0.139639
H      9.511140     4.622812     4.090109     0.132025
H      8.316607     5.686106     4.055333     0.143046
H     11.313285     3.048319     8.865023     0.047896
H     10.231340    15.537304     8.241743     0.154348
H     11.636263     0.473449     8.621596     0.143230
H     10.829230     0.987794     7.340260     0.128740
H      8.575903     0.309865     9.434803     0.137986
H      8.079636     1.830879     9.389327     0.143719
H      8.872075     1.285076    10.667988     0.143637
H      6.534055     5.852835     8.693822     0.040258
H      3.551000     4.147790     9.303727     0.146923
H      4.533324     4.292499     8.049141     0.135742
H      3.934047     5.599595     8.747322     0.140840
H      4.411107     3.565810    11.079941     0.145691
H      5.425856     4.578770    11.788822     0.134800
H      5.983928     3.281111    11.039816     0.143372
H      9.772397     3.551653    12.454902     0.055216
H      7.718564     2.857996    15.188775     0.153464
H      9.258396     2.582735    14.854397     0.141069
H      8.120609     2.110859    13.832539     0.145137
H      7.096001     4.850885    15.041649     0.134657
H      7.047474     5.500501    13.578412     0.138943
H      8.208499     5.912606    14.597595     0.141519
H      7.783205     7.746631    12.240901     0.050459
H      5.040036     9.877938    11.938623     0.145488
H      6.124368     9.574364    13.075508     0.118919
H      5.259796     8.378945    12.454902     0.139188
H      5.785904    10.359251    10.055408     0.132588
H      6.570186     9.220457     9.250226     0.144201
H      7.381286    10.411157     9.948407     0.132013
H      9.121919     8.984519     8.062516     0.050171
H     12.589357    10.510251     7.016583     0.140586
H     12.460921     8.915311     6.963082     0.137624
H     12.568659     9.662448     8.372819     0.147722
H     10.846923    11.587702     6.524379     0.151928
H      9.601607    11.474451     7.522162     0.132856
H      9.584457    10.689564     6.128475     0.127337
H     10.800251     8.931040    11.499920     0.051031
H     -0.456984     8.871269    12.115175     0.141023
H     -0.986499     7.918079    10.943515     0.138507
H     -1.232923     7.518558    12.473628     0.135282
H     -1.431526    10.620356    12.385352     0.142710
H     12.217114    10.529126    12.976532     0.145994
H     12.444945    10.917638    11.441069     0.135857
H     12.362733     6.588962     7.607763     0.045567
H      0.429027     4.822573     8.883748     0.134487
H     -0.924578     3.973196     8.939924     0.142744
H     -0.684914     5.163896     9.980507     0.140233
H      0.672892     6.213034     7.433886     0.149833
H     -0.302464     7.474516     7.572987     0.138703
H     -0.520572     6.419087     6.387953     0.126994
H      2.693964    13.948655     7.136959     0.059317
H      5.381306    11.123690     7.813739     0.145419
H      5.642978    12.062723     6.545779     0.133007
H      4.501184    10.944377     6.489603     0.143908
H      4.436334    11.987223     9.453528     0.139645
H      2.925250    12.487412     9.285001     0.131997
H      4.119784    13.550706     9.319777     0.143000
H      1.123106    10.912919     4.510087     0.047869
H      2.205051     7.672704     5.133367     0.154411
H      0.800127     8.338049     4.753514     0.143288
H      1.607161     8.852394     6.034850     0.128672
H      3.860487     8.174465     3.940307     0.138063
H      4.356755     9.695479     3.985783     0.143704
H      3.564315     9.149676     2.707122     0.143647
H      5.902335    13.717435     4.681289     0.040190
H      8.885391    12.012390     4.071383     0.146986
H      7.903067    12.157099     5.325969     0.135686
H      8.502343    13.464195     4.627788     0.140821
H      8.025284    11.430410     2.295169     0.145744
H      7.010534    12.443370     1.586288     0.134813
H      6.452463    11.145711     2.335294     0.143372
H      2.663993    11.416253     0.920208     0.055233
H     -0.674993    10.722596    24.936555     0.153457
H     -2.214824    10.447335    25.270933     0.141074
H     -1.077037     9.975459    26.292791     0.145162
H     -0.052429    12.715485    25.083681     0.134657
H     -0.003902    13.365101    26.546918     0.138962
H     -1.164927    13.777206    25.527735     0.141512
H      4.653186    15.611231     1.134209     0.050453
H      7.396355     2.013338     1.436487     0.145506
H      6.312023     1.709764     0.299602     0.118906
H      7.176594     0.514345     0.920208     0.139201
H      6.650487     2.494651     3.319702     0.132606
H      5.866205     1.355857     4.124884     0.144142
H      5.055104     2.546557     3.426703     0.132063
H      3.314472     1.119919     5.312594     0.050169
H     -0.152966     2.645651     6.358527     0.140595
H     -0.024530     1.050711     6.412028     0.137550
H     -0.132268     1.797848     5.002291     0.147809
H      1.589468     3.723102     6.850731     0.151928
H      2.834783     3.609851     5.852948     0.132970
H      2.851933     2.824964     7.246635     0.127237
H      1.636139     1.066440     1.875190     0.051049
H     12.893375     1.006669     1.259935     0.141042
H     13.422889     0.053479     2.431595     0.138512
H     13.669314    15.383158     0.901482     0.135300
H     13.867917     2.755756     0.989758     0.142716
H      0.219276     2.664526     0.398578     0.145990
H     -0.008554     3.053038     1.934041     0.135916
H      0.073658    14.453562     5.767347     0.045522
H     12.007364    12.687173     4.491362     0.134504
H     13.360968    11.837796     4.435186     0.142746
H     13.121305    13.028496     3.394603     0.140316
H     11.763498    14.077634     5.941224     0.149833
H     12.738854    15.339116     5.802123     0.138744
H     12.956963    14.283687     6.987157     0.126883
C      0.618808    10.258584    20.140241     0.306400
C      2.262362    12.001380    20.439843    -0.344970
C      1.159827    10.939659    22.403309    -0.359430
C     -0.757183    12.921538    17.462544     0.302271
C     -1.005230    15.085876    18.497777    -0.349050
C      0.948537    14.499177    17.055940    -0.358056
C      3.235830    10.346668    17.232492     0.293185
C      5.477051    11.038753    17.847747    -0.353391
C      4.443413    11.749712    15.723779    -0.347909
C      0.459312    11.430410    13.972977     0.288400
C      1.356321    12.924684    12.278351    -0.354930
C      2.104068    10.551147    12.457577    -0.359450
C      2.011616     7.515412    15.333226     0.302702
C      4.036771     6.497733    14.490594    -0.348332
C      3.136488     5.909460    16.726913    -0.353008
C     -0.325460     6.851640    18.706429     0.303186
C     -2.473306     6.006981    19.286909    -0.351895
C     -0.409363     4.737635    19.880764    -0.361436
C     -1.846960     7.331380    15.249230     0.292914
C     10.916219     7.465078    14.910573    -0.351282
C     12.098586     5.355793    14.562820    -0.352983
C     -2.982097     9.780417    18.537902     0.286921
C     10.274188    10.867304    17.689920    -0.358183
C      9.987751     9.201582    19.426010    -0.356631
C      6.424763     2.393984    19.985089     0.306398
C      4.781209     4.136780    19.685487    -0.344975
C      5.883744     3.075059    17.722021    -0.359443
C      7.800754     5.056938    22.662786     0.302246
C      8.048802     7.221276    21.627553    -0.349050
C      6.095034     6.634577    23.069390    -0.358041
C      3.807742     2.482068    22.892838     0.293171
C      1.566520     3.174153    22.277583    -0.353404
C      2.600159     3.885112    24.401551    -0.347897
C      6.584259     3.565810    26.152353     0.288392
C     11.080069     5.060084     1.096759    -0.354918
C     10.332322     2.686547     0.917533    -0.359440
C      5.031955    15.380012    24.792104     0.302750
C      3.006800    14.362333    25.634736    -0.348331
C      3.907084    13.774060    23.398417    -0.353009
C      7.369031    14.716240    21.418901     0.303208
C      9.516877    13.871581    20.838421    -0.351896
C      7.452935    12.602235    20.244566    -0.361431
C      8.890532    15.195980    24.876100     0.292941
C     -3.872647    15.329678    25.214757    -0.351294
C     -5.055015    13.220393    25.562510    -0.352978
C     10.025668     1.915817    21.587428     0.286915
C     -3.230616     3.002704    22.435410    -0.358187
C     -2.944180     1.336982    20.699320    -0.356638
C      9.121173     5.470616     6.609979     0.306472
C      7.477619     3.727820     6.310377    -0.344967
C      8.580154     4.789541     4.346911    -0.359421
C     10.497164     2.807662     9.287676     0.302281
C     10.745211     0.643324     8.252443    -0.349042
C      8.791444     1.230023     9.694280    -0.358057
C      6.504151     5.382532     9.517728     0.293218
C      4.262930     4.690447     8.902473    -0.353381
C      5.296568     3.979488    11.026441    -0.347925
C      9.280669     4.298790    12.777243     0.288404
C      8.383660     2.804516    14.471869    -0.354935
C      7.635913     5.178053    14.292643    -0.359449
C      7.728365     8.213788    11.416994     0.302679
C      5.703210     9.231467    12.259626    -0.348339
C      6.603493     9.819740    10.023307    -0.353002
C     10.065441     8.877560     8.043791     0.303222
C     12.213287     9.722219     7.463311    -0.351895
C     10.149344    10.991565     6.869456    -0.361415
C     11.586941     8.397820    11.500990     0.292915
C     -1.176238     8.264122    11.839647    -0.351285
C     -2.358605    10.373407    12.187400    -0.352987
C     12.722078     5.948783     8.212318     0.286959
C     -0.534207     4.861896     9.060300    -0.358185
C     -0.247770     6.527618     7.324210    -0.356628
C      3.315218    13.335216     6.765131     0.306393
C      4.958772    11.592420     7.064733    -0.344963
C      3.856237    12.654141     9.028199    -0.359451
C      1.939227    10.672262     4.087434     0.302252
C      1.691179     8.507924     5.122667    -0.349044
C      3.644947     9.094623     3.680830    -0.358036
C      5.932239    13.247132     3.857382     0.293185
C      8.173461    12.555047     4.472637    -0.353386
C      7.139822    11.844088     2.348669    -0.347897
C      3.155722    12.163390     0.597867     0.288422
C     -1.340088    10.669116    25.653461    -0.354936
C     -0.592341    13.042653    25.832687    -0.359447
C      4.708026     0.349188     1.958116     0.302693
C      6.733181     1.366867     1.115484    -0.348332
C      5.832897     1.955140     3.351803    -0.352997
C      2.370950     1.012960     5.331319     0.303202
C      0.223104     1.857619     5.911799    -0.351890
C      2.287046     3.126965     6.505654    -0.361419
C      0.849449     0.533220     1.874120     0.292908
C     13.612628     0.399522     1.535463    -0.351274
C     14.794996     2.508807     1.187710    -0.352980
C     -0.285687    13.813383     5.162792     0.286889
C     12.970597    12.726496     4.314810    -0.358169
C     12.684161    14.392218     6.050900    -0.356635
C      9.905237    10.829554    22.777812    -0.100670
C     -2.388269     9.281801    22.167907    -0.098026
C     -1.656122    13.476779    22.266883    -0.107517
C     10.598591    10.327793     2.974624    -0.139968
C      2.237904     7.531141    21.356841    -0.124274
C      6.522651    11.968348    25.054256    -0.077936
C     10.598493    14.459854     2.014292    -0.130712
C      5.536338    10.260157    22.395284    -0.107544
C      5.938826     7.422609    18.604778    -0.090580
C     -2.861666     2.964954    17.347518    -0.100384
C      9.431841     1.417201    17.957423    -0.098081
C      8.699694     5.612179    17.858447    -0.107519
C      1.837800     2.463193    10.400486    -0.139846
C      4.805668    15.395741    18.768489    -0.124343
C      0.520920     4.103748    15.071074    -0.077718
C      1.837898     6.595254    11.360818    -0.130872
C      1.507234     2.395557    17.730046    -0.107644
C      1.104745    15.287209    21.520552    -0.090511
C     -0.165256     4.899646     3.972408    -0.100548
C     12.128250     6.447399     4.582313    -0.098155
C     11.396103     2.252421     4.483337    -0.107674
C     -0.858610     5.401407    23.775596    -0.139816
C      7.502077     8.198059     5.393379    -0.124499
C      3.217330     3.760852     1.695964    -0.077474
C     -0.858512     1.269346    24.735928    -0.130864
C      4.203643     5.469043     4.354936    -0.107898
C      3.801155     8.306591     8.145442    -0.090947
C     12.601647    12.764246     9.402702    -0.100376
C      0.308140    14.311999     8.792797    -0.098041
C      1.040287    10.117021     8.891773    -0.107437
C      7.902181    13.266007    16.349734    -0.139871
C      4.934313     0.333459     7.981731    -0.124240
C      9.219061    11.625452    11.679146    -0.077684
C      7.902083     9.133946    15.389402    -0.130875
C      8.232747    13.333643     9.020174    -0.107734
C      8.635236     0.441991     5.229668    -0.090518
N      1.291495    11.037180    20.954517     0.048633
N     -0.316565    14.104374    17.671463     0.064282
N      4.338185    10.996284    16.951347     0.061967
N      1.275392    11.630170    12.965029     0.049996
N      3.030345     6.699066    15.504428     0.059983
N     -1.030469     5.892158    19.238491     0.051903
N     -2.975793     6.755691    14.926088     0.069252
N     10.869349     9.975459    18.573480     0.076752
N      5.752077     3.172580    19.170813     0.048611
N      7.360136     6.239774    22.453867     0.064286
N      2.705387     3.131684    23.173983     0.061960
N     11.160998     3.765570     0.410081     0.050005
N      4.013226    14.563666    24.620902     0.059992
N      8.074040    13.756758    20.886839     0.051928
N     -5.113436    14.620291    25.199242     0.069257
N     -3.825777     2.110859    21.551850     0.076738
N      8.448486     4.692020     5.795703     0.048662
N     10.056546     1.624826     9.078757     0.064287
N      5.401796     4.732916     9.798873     0.061958
N      8.464589     4.099030    13.785191     0.049985
N      6.709636     9.030134    11.245792     0.059984
N     10.770450     9.837042     7.511729     0.051913
N     -2.417026     8.973509    11.824132     0.069242
N     -1.129368     5.753741     8.176740     0.076753
N      3.987904    12.556620     7.579407     0.048612
N      2.379845     9.489426     4.296353     0.064304
N      7.034594    12.597516     3.576237     0.062000
N     -1.421017    11.963630    26.340139     0.049990
N      5.726755     1.165534     2.129318     0.060000
N      1.665941     1.972442     5.863381     0.051939
N     -0.279383     1.108909     1.550978     0.069270
N     13.565758    13.618341     5.198370     0.076750
N      8.793155    10.829554    23.062167    -0.296842
N     -1.728332     8.338049    22.257253    -0.327460
N     -2.359935    12.542464    22.200008    -0.303467
N     10.805553    11.247951     2.285806    -0.307458
N      1.241655     7.158359    21.794742    -0.321186
N      6.241537    12.377307    26.110890    -0.338473
N     10.392548    15.384731     2.683047    -0.291541
N      4.770487     9.703343    21.727866    -0.318924
N      5.075161     7.752923    19.308309    -0.332606
N     -1.749584     2.964954    17.063163    -0.297190
N      8.771903     0.473449    17.868077    -0.327485
N      9.403507     4.677864    17.925322    -0.303490
N      1.630837     3.383351    11.089304    -0.307536
N      5.801916    15.022959    18.330588    -0.321157
N      0.802034     4.512707    14.014440    -0.338511
N      2.043842     7.520131    10.692063    -0.291275
N      2.273085     1.838743    18.397464    -0.318654
N      1.968411    15.617523    20.817021    -0.332636
N      0.946826     4.899646     3.688053    -0.297089
N     11.468313     7.391151     4.492967    -0.327401
N     12.099916     3.186736     4.550212    -0.303382
N     -1.065572     4.481249    24.464414    -0.307439
N      8.498326     8.570841     4.955478    -0.321347
N      3.498444     3.351893     0.639330    -0.338903
N     -0.652567     0.344469    24.067173    -0.291264
N      4.969494     6.025857     5.022354    -0.318682
N      4.664820     7.976277     7.441911    -0.332203
N     11.489565    12.764246     9.687057    -0.297098
N      0.968078    15.255751     8.882143    -0.327412
N      0.336474    11.051336     8.824898    -0.303487
N      8.109144    12.345849    15.660916    -0.307579
N      3.938065     0.706241     8.419632    -0.321313
N      8.937947    11.216493    12.735780    -0.338512
N      7.696139     8.209069    16.058157    -0.291331
N      7.466896    13.890457     8.352756    -0.318500
N      7.771570     0.111677     5.933199    -0.332712
O      0.751387    10.282178    18.919628    -0.510002
O     -0.214117    12.062723    16.757943    -0.510907
O      2.239182    10.297907    16.516388    -0.498990
O      0.281750    10.334084    14.538477    -0.484467
O      1.120390     7.723037    16.165960    -0.495462
O     -0.793924     7.894485    18.222785    -0.497505
O     -1.737761     8.531518    15.555788    -0.502957
O     -2.172127    10.371834    17.770439    -0.505093
O      6.292185     2.417578    21.205702    -0.509938
O      7.257688     4.198123    23.367387    -0.510900
O      4.804389     2.433307    23.608942    -0.498920
O      6.761821     2.469484    25.586853    -0.484492
O      5.923181    15.587637    23.959370    -0.495508
O      7.837496     0.029885    21.902545    -0.497525
O      8.781333     0.666918    24.569542    -0.502962
O      9.215698     2.507234    22.354891    -0.505041
O      8.988594     5.447022     7.830592    -0.510064
O      9.954098     3.666477     9.992277    -0.510944
O      7.500799     5.431293    10.233832    -0.499027
O      9.458231     5.395116    12.211743    -0.484438
O      8.619591     8.006163    10.584260    -0.495415
O     10.533905     7.834715     8.527435    -0.497537
O     11.477742     7.197682    11.194432    -0.502927
O     11.912108     5.357366     8.979781    -0.505114
O      3.447796    13.311622     5.544518    -0.509929
O      2.482293    11.531077     3.382833    -0.510948
O      4.935592    13.295893     3.141278    -0.499011
O      2.978160    13.259716     1.163367    -0.484432
O      3.816800     0.141563     2.790850    -0.495440
O      1.902485    -0.029885     4.847675    -0.497537
O      0.958648    15.062282     2.180678    -0.502947
O      0.524283    13.221966     4.395329    -0.505063
Cu     6.889846    11.018305    23.473051     0.320528
Cu    -3.379434    10.886179    22.343389     0.318247
Cu    -0.490964     6.869728    22.655296     0.428891
Cu    11.045402    12.838488     1.140362     0.439279
Cu    10.154033     0.876903     4.182932     0.292784
Cu     3.861993     8.239584    20.726873     0.412629
Cu     0.153726     3.153705    16.652279     0.321637
Cu    10.423005     3.021579    17.781941     0.318129
Cu     7.534535    14.734328    17.470034     0.428792
Cu     1.390988     4.973888    12.234748     0.440356
Cu     2.282357     8.741503     9.192178     0.293148
Cu     3.181579     0.374984    19.398457     0.412735
Cu     2.850135     4.710895     3.277169     0.320381
Cu    13.119415     4.843021     4.406831     0.317527
Cu    10.230945     8.859472     4.094924     0.428247
Cu    -1.305421     2.890712    25.609858     0.440636
Cu    -0.414052    14.852297    22.567288     0.292996
Cu     5.877988     7.489616     6.023347     0.411387
Cu     9.586255    12.575495    10.097941     0.321697
Cu    -0.683024    12.707621     8.968279     0.318300
Cu     2.205446     0.994872     9.280186     0.428961
Cu     8.348993    10.755312    14.515472     0.440413
Cu     7.457624     6.987697    17.558042     0.292962
Cu     6.558402    15.354216     7.351763     0.412354

The following XYZ coordinates are in angstroms. Other properties are in atomic units.
The sperically averaged electron density of each atom fit to a function of the form exp(a - br)
eigen_1, eigen_2 and eigen_3 are the three eigenvalues of traceless quadrupole moment tensor
  atom number  atomic symbol              X              Y              Z     net charge C6 coefficient C8 coefficient C10 coefficient fluctuating dipole atomic polarizability isotropic forcefield polarizability              a              b squared Pearson coefficient          <r^3>          <r^4>         wp_QDO          m_QDO          q_QDO       dipole_x       dipole_y       dipole_z         dipole            Qxy            Qxz            Qyz     Q(x^2-y^2)  Q(3z^2 - R^2)        eigen_1        eigen_2        eigen_3 static polarizability      alpha(xx)      alpha(xy)      alpha(xz)      alpha(yy)      alpha(yz)      alpha(zz) atomic spin moment
            1             Eu      -0.073146       9.697366      16.801813       1.295636     217.433745 0.49628347E+04  0.19542003E+06                                27.160627                           21.950618       0.407808       1.804669                    0.999648      96.481380     264.932207       0.427240       0.364078      -1.207794      -0.008936       0.016926      -0.009636       0.021429      -0.020653       0.035169      -0.030493       0.056746      -0.080727      -0.054659      -0.013908       0.068568             32.042197      31.151020       3.754235      -1.268076      31.817385       4.459616      33.158185          -0.000106
            2             Eu       7.116718       1.832766      23.323517       1.295618     217.435539 0.49629304E+04  0.19542469E+06                                27.160727                           21.950798       0.407808       1.804666                    0.999648      96.481824     264.933779       0.427239       0.364077      -1.207795       0.008942       0.016905       0.009690       0.021439       0.020648       0.035172       0.030484       0.056758      -0.080698      -0.054650      -0.013915       0.068565             32.042179      31.150662      -3.754034      -1.268113      31.817948      -4.459738      33.157928          -0.000072
            3             Eu       9.813127       6.031834       9.948407       1.295643     217.431511 0.49627853E+04  0.19541763E+06                                27.160466                           21.950532       0.407786       1.804666                    0.999648      96.480997     264.930984       0.427240       0.364079      -1.207793       0.008913      -0.016933       0.009561       0.021391      -0.020651       0.035170      -0.030499       0.056753      -0.080733      -0.054667      -0.013904       0.068571             32.041977      31.150755       3.754237      -1.267890      31.817177       4.459325      33.157998           0.000142
            4             Eu       2.623263      13.896434       3.426703       1.295621     217.434334 0.49629259E+04  0.19542442E+06                                27.160581                           21.950766       0.407825       1.804670                    0.999648      96.481734     264.933264       0.427240       0.364077      -1.207796      -0.008938      -0.016926      -0.009646       0.021435       0.020646       0.035182       0.030507       0.056758      -0.080703      -0.054675      -0.013904       0.068578             32.041841      31.150968      -3.754328      -1.267888      31.817818      -4.459467      33.156737           0.000194
            5              H      -0.002446       9.645145      20.512069       0.059330       1.045818 0.77829009E+01  0.76780095E+02                                 1.765491                            1.676679      -1.222547       2.286287                    0.993984       3.954967      11.533573       0.458363       1.354534      -0.690763      -0.038918      -0.039943       0.006911       0.056195       0.008587       0.003204       0.001392      -0.000846       0.003826      -0.009418       0.000148       0.009271              1.797696       1.898000       0.501866      -0.189652       1.884678      -0.150826       1.610411          -0.000036
            6              H       2.684896      12.470110      21.188849       0.145446       0.919284 0.65407020E+01  0.62006328E+02                                 1.666111                            1.570889      -1.044003       2.401844                    0.996358       3.528094      10.206735       0.456664       1.414809      -0.680798       0.013022       0.011315       0.016471       0.023852       0.010395       0.002874      -0.000019       0.006281       0.002520      -0.011525       0.000559       0.010967              1.725398       1.546060       0.274668       0.336205       1.645789       0.436714       1.984344           0.000008
            7              H       2.946569      11.531077      19.920889       0.133001       1.004375 0.75616725E+01  0.74234530E+02                                 1.745804                            1.670519      -1.269149       2.272708                    0.995215       3.784902      11.094848       0.450819       1.383937      -0.685465       0.012459      -0.010759      -0.010779       0.019677       0.001932      -0.008129       0.000537      -0.003558      -0.012226      -0.010502       0.003516       0.006985              1.780544       1.953280      -0.329732      -0.414639       1.622613       0.319158       1.765740          -0.000006
            8              H       1.804775      12.649423      19.864713       0.143857       0.923975 0.69889144E+01  0.67268783E+02                                 1.657725                            1.613791      -1.078571       2.378099                    0.996199       3.596358      10.435957       0.455393       1.397385      -0.683861      -0.015842       0.013809      -0.013979       0.025240      -0.002637       0.004030      -0.008281       0.010658      -0.010106      -0.011840       0.001068       0.010772              1.659321       1.529887      -0.272555       0.257724       1.800263      -0.319646       1.647813          -0.000026
            9              H       1.739925      11.606577      22.828638       0.139684       1.033600 0.74187357E+01  0.71670658E+02                                 1.718708                            1.608836      -0.880570       2.461862                    0.999067       3.443357       9.650275       0.484585       1.308353      -0.703053       0.015589       0.010568       0.006893       0.020056       0.005914       0.002326      -0.001654       0.002938       0.031105      -0.011619       0.000845       0.010775              1.780952       1.751349       0.484582       0.237870       1.898479       0.383678       1.693028           0.000011
           10              H       0.228841      11.106388      22.660111       0.132024       1.027354 0.76674276E+01  0.75859132E+02                                 1.797913                            1.700790      -1.370585       2.225141                    0.993310       3.932710      11.736167       0.437587       1.414761      -0.678784      -0.022675       0.001378      -0.002102       0.022814      -0.003028       0.001794      -0.001953       0.016035       0.008971      -0.010262       0.002266       0.007996              1.845194       2.373225      -0.203618      -0.403519       1.469704       0.139700       1.692654          -0.000014
           11              H       1.423374      10.043094      22.694887       0.143030       1.242586 0.98974814E+01  0.10250784E+03                                 1.934056                            1.856251      -1.117412       2.355612                    0.997116       3.582006      10.310358       0.452995       1.305510      -0.705183       0.006300      -0.023171       0.002647       0.024157      -0.002963       0.002001      -0.000565      -0.012528       0.016378      -0.009878       0.003710       0.006168              1.949482       1.627543      -0.287049       0.050908       2.541506      -0.208257       1.679398           0.000027
           12              H      -1.573304      12.680881      17.885197       0.047890       1.312163 0.10035395E+02  0.10313963E+03                                 1.881480                            1.771532      -1.163686       2.288642                    0.997217       3.846200      10.633756       0.508183       1.172722      -0.732474      -0.036864      -0.024255       0.015880       0.046898      -0.001371      -0.003545       0.001401       0.005621       0.003947      -0.003893      -0.001827       0.005720              1.909369       2.313834       0.377469      -0.403816       1.819667      -0.059562       1.594606          -0.000042
           13              H      -0.491359       0.191896      18.508477       0.154355       0.967564 0.71483410E+01  0.69251881E+02                                 1.716161                            1.637423      -1.148652       2.351394                    0.995927       3.592340      10.487653       0.449502       1.406526      -0.682160       0.013975       0.018917       0.001300       0.023555       0.001040      -0.004336       0.009200      -0.002437      -0.009253      -0.011290       0.001457       0.009833              1.757434       1.647138       0.341750      -0.059299       2.241307       0.070312       1.383857          -0.000026
           14              H      -1.896282      15.255751      18.128624       0.143270       1.073692 0.81323737E+01  0.79336384E+02                                 1.687701                            1.631455      -0.745622       2.531089                    0.999861       3.212559       8.666012       0.511549       1.227338      -0.723863      -0.019202       0.003116      -0.011343       0.022519      -0.002400       0.004793       0.005907       0.009581       0.010132      -0.010600       0.002004       0.008596              1.698159       2.126348      -0.274554       0.214746       1.523382      -0.010678       1.444748          -0.000026
           15              H      -1.089249      14.741406      19.409960       0.128709       1.097823 0.86279298E+01  0.87082624E+02                                 1.807288                            1.749801      -1.335960       2.229613                    0.996357       3.875754      11.323383       0.456015       1.330766      -0.695864       0.000703      -0.010137       0.014001       0.017300      -0.004810      -0.003407      -0.002673      -0.010092      -0.016637      -0.009128      -0.000720       0.009848              1.809995       1.482534      -0.035046      -0.138743       1.599302      -0.190648       2.348150          -0.000031
           16              H       1.164078      15.419335      17.315417       0.137985       1.116784 0.81867077E+01  0.81597921E+02                                 1.837379                            1.710585      -1.321140       2.249149                    0.995681       3.777260      10.986696       0.458485       1.340328      -0.694229       0.005083       0.023093       0.004608       0.024091       0.004303      -0.008715       0.001983       0.003453      -0.008446      -0.010722       0.000767       0.009955              1.903905       1.550568       0.282952       0.034346       2.651453       0.328606       1.509692          -0.000062
           17              H       1.660345      13.898321      17.360893       0.143707       1.020198 0.78500484E+01  0.77269525E+02                                 1.728316                            1.677178      -1.094880       2.365250                    0.997594       3.565373      10.238143       0.463076       1.343747      -0.695186       0.012159      -0.016614       0.007271       0.021835      -0.006506      -0.005368      -0.011949       0.003253      -0.013930      -0.017424       0.006466       0.010958              1.733153       1.913967      -0.424079       0.185735       1.817633      -0.141290       1.467859          -0.000034
           18              H       0.867906      14.444124      16.082232       0.143669       1.049138 0.78513100E+01  0.75595801E+02                                 1.627982                            1.574444      -0.875779       2.464529                    0.999640       3.178241       8.397730       0.537288       1.183978      -0.733571      -0.005368      -0.000966      -0.018295       0.019090       0.002981       0.001586      -0.000573       0.020305       0.009697      -0.012238       0.002908       0.009330              1.632866       1.292745       0.016733       0.028652       1.389535       0.124352       2.216320          -0.000021
           19              H       3.205926       9.876365      18.056399       0.040202       1.210206 0.95252770E+01  0.98714349E+02                                 1.925020                            1.837348      -1.406151       2.179741                    0.992889       4.287226      12.762512       0.444700       1.329035      -0.694914      -0.016423      -0.030703       0.035116       0.049452       0.009612       0.001235      -0.004963       0.001299      -0.001721      -0.011267       0.000734       0.010533              1.940297       1.682571       0.054615      -0.069319       1.781090      -0.395434       2.357229          -0.000026
           20              H       6.188981      11.581410      17.446493       0.146948       0.942080 0.69098174E+01  0.66887852E+02                                 1.726479                            1.638801      -1.394358       2.226397                    0.994020       3.841391      11.495383       0.434118       1.457529      -0.670934       0.016165       0.010502      -0.011433       0.022413       0.001197       0.005464      -0.005457       0.014759       0.004346      -0.011255       0.000928       0.010327              1.770167       2.065524       0.436539      -0.170728       1.653546      -0.146331       1.591430           0.000053
           21              H       5.206657      11.436701      18.701079       0.135716       0.934849 0.68810036E+01  0.65461048E+02                                 1.623756                            1.564067      -0.822542       2.488988                    0.998945       3.456801       9.722015       0.482931       1.333184      -0.697361      -0.006733       0.009707       0.018309       0.021789      -0.007541       0.002174       0.006385       0.007137       0.012962      -0.013004       0.004995       0.008008              1.654664       1.483529      -0.024280      -0.107882       1.475767       0.383764       2.004697          -0.000004
           22              H       5.805934      10.129605      18.002898       0.140826       0.962356 0.72247587E+01  0.70039925E+02                                 1.691858                            1.630747      -1.131690       2.343097                    0.997162       3.657693      10.613334       0.457723       1.380325      -0.686731       0.005492      -0.022466       0.002005       0.023214       0.000723       0.008514       0.002282      -0.006917      -0.005214      -0.010763       0.003021       0.007742              1.713015       1.573129      -0.311611       0.085817       2.178990      -0.121597       1.386925           0.000005
           23              H       5.328874      12.163390      15.670279       0.145715       1.134742 0.85063459E+01  0.84938619E+02                                 1.813849                            1.713560      -1.208357       2.313265                    0.996680       3.555311      10.091803       0.473868       1.294455      -0.705749       0.021191       0.011742       0.000312       0.024229       0.005063       0.001424      -0.010306       0.001718       0.017748      -0.012751       0.000138       0.012614              1.845160       2.407178       0.440356      -0.001428       1.599203      -0.024577       1.529099           0.000013
           24              H       4.314125      11.150430      14.961398       0.134835       0.996194 0.73086084E+01  0.69970839E+02                                 1.638929                            1.567833      -0.851754       2.469217                    0.999500       3.376591       9.258515       0.507256       1.261236      -0.713305      -0.003872      -0.014804      -0.011474       0.019126       0.000871       0.001843      -0.001455      -0.024916       0.016947      -0.015483       0.005372       0.010111              1.673234       1.373271       0.088877       0.128196       1.594380       0.483153       2.052051          -0.000015
           25              H       3.756053      12.448089      15.710404       0.143376       1.020613 0.76788531E+01  0.73675735E+02                                 1.610527                            1.567365      -0.815149       2.494071                    0.999798       3.178079       8.438469       0.532111       1.199707      -0.729668      -0.015555       0.012987       0.005357       0.020960      -0.008032      -0.005781      -0.002573      -0.000658       0.013047      -0.012366       0.004142       0.008224              1.607995       1.767265      -0.425007       0.019516       1.711615       0.001867       1.345104          -0.000019
           26              H      -0.032416      12.177547      14.295318       0.055205       1.421446 0.11189888E+02  0.11748580E+03                                 1.957082                            1.853569      -1.140388       2.309088                    0.997300       3.735012      10.238533       0.506668       1.151391      -0.740183      -0.034191       0.028747       0.027867       0.052650      -0.006987      -0.009025      -0.003448       0.005447      -0.028093      -0.015450       0.001699       0.013751              1.982942       1.789172      -0.371054      -0.296965       2.154685       0.390013       2.004971          -0.000010
           27              H       2.021417      12.871204      11.561445       0.153476       0.990051 0.71263894E+01  0.68008606E+02                                 1.660273                            1.571796      -0.863604       2.485606                    0.999182       3.282795       9.078892       0.493694       1.300032      -0.705721       0.015923      -0.000291      -0.016592       0.022998      -0.000681      -0.006124      -0.005692      -0.000866      -0.011068      -0.009984       0.002541       0.007443              1.702693       1.700333      -0.008889      -0.535483       1.400549      -0.071350       2.007197           0.000045
           28              H       0.481585      13.146465      11.895823       0.141058       1.271378 0.10134377E+02  0.10473609E+03                                 1.902794                            1.831731      -1.096012       2.360469                    0.998049       3.495649       9.789763       0.477363       1.241531      -0.719878      -0.020251       0.003579      -0.006024       0.021429       0.001707      -0.000898      -0.003243       0.003826      -0.029647      -0.010665       0.002915       0.007749              1.908430       2.241850      -0.220545       0.421774       1.641476      -0.216649       1.841963           0.000035
           29              H       1.619372      13.618341      12.917681       0.145109       1.041755 0.76405485E+01  0.72467004E+02                                 1.572446                            1.516254      -0.813033       2.497671                    0.999815       3.039109       7.757824       0.572321       1.128368      -0.748602       0.005214       0.012246       0.014288       0.019527       0.000230       0.004415      -0.000876      -0.008570       0.015770      -0.008370       0.001567       0.006803              1.578373       1.289585       0.173169       0.133733       1.742815       0.363617       1.702719           0.000031
           30              H       2.643980      10.878315      11.708571       0.134679       1.056885 0.77830842E+01  0.76416493E+02                                 1.765863                            1.665958      -1.052914       2.377994                    0.997502       3.596718      10.301863       0.466512       1.337234      -0.696304       0.008747       0.008467      -0.015535       0.019737      -0.000399      -0.006575      -0.001021      -0.004462      -0.012001      -0.009039       0.004160       0.004878              1.822958       1.793025       0.110004      -0.491404       1.555281      -0.268853       2.120569           0.000026
           31              H       2.692507      10.228699      13.171808       0.138933       0.978831 0.72482314E+01  0.70078793E+02                                 1.692388                            1.618315      -1.040904       2.386887                    0.997331       3.579375      10.254231       0.467548       1.354956      -0.692342       0.008183      -0.006343       0.019288       0.021891      -0.007747       0.004876       0.001050      -0.005478       0.004829      -0.010754       0.002618       0.008136              1.728471       1.793969      -0.204787       0.417573       1.440036      -0.200318       1.951409          -0.000005
           32              H       1.531482       9.816594      12.152625       0.141527       0.989314 0.74544883E+01  0.73418162E+02                                 1.767629                            1.687754      -1.515857       2.161766                    0.992810       3.956181      11.875990       0.433999       1.432953      -0.674931      -0.016433      -0.015484      -0.005097       0.023147       0.001154       0.004429       0.001553       0.001038      -0.032016      -0.011875       0.004123       0.007752              1.801170       1.872746       0.451771       0.188341       1.950826       0.278704       1.579939           0.000004
           33              H       1.956776       7.982569      14.509319       0.050482       1.150055 0.87091336E+01  0.88105654E+02                                 1.858258                            1.755361      -1.250041       2.265104                    0.993940       4.043605      11.826267       0.456340       1.326750      -0.696411      -0.017954       0.031326      -0.038196       0.052560      -0.005380      -0.000503      -0.009316       0.013425       0.011799      -0.014901       0.004977       0.009924              1.903737       1.580936      -0.136891       0.084666       1.800142      -0.481019       2.330132           0.000032
           34              H       4.699945       5.851262      14.811597       0.145490       0.966541 0.69842447E+01  0.66237018E+02                                 1.623550                            1.548236      -0.832116       2.493595                    0.999461       3.284444       9.019408       0.501809       1.287023      -0.708354       0.012242      -0.015733       0.008804       0.021792      -0.003754      -0.003522      -0.002193      -0.000609      -0.007132      -0.006580       0.001511       0.005069              1.658381       1.898797      -0.437780       0.105588       1.584189      -0.178637       1.492156          -0.000015
           35              H       3.615613       6.154836      13.674712       0.118946       1.227384 0.95727461E+01  0.98585813E+02                                 1.893031                            1.798696      -1.453452       2.157858                    0.997098       4.006292      11.600495       0.469265       1.267390      -0.708520      -0.009714      -0.005906      -0.010984       0.015808       0.001876      -0.004993      -0.001165       0.001860       0.004549      -0.004379      -0.002055       0.006434              1.936253       1.757131       0.124470       0.338220       1.588299       0.362250       2.463329           0.000116
           36              H       4.480185       7.350255      14.295318       0.139199       0.916774 0.67027989E+01  0.63058607E+02                                 1.576564                            1.523842      -0.791897       2.505930                    0.999587       3.329943       9.174525       0.501144       1.299137      -0.705116       0.006285       0.021798       0.001696       0.022749       0.001359      -0.004028       0.004290      -0.014611      -0.014823      -0.009759      -0.001180       0.010940              1.590774       1.559932       0.337050      -0.177227       1.815210      -0.200078       1.397178          -0.000015
           37              H       3.954077       5.369949      16.694812       0.132596       1.020268 0.73852417E+01  0.71590238E+02                                 1.727893                            1.623387      -1.002046       2.399780                    0.997872       3.574199      10.183721       0.472179       1.338168      -0.695941       0.013067      -0.011203      -0.002635       0.017413      -0.004669      -0.002031      -0.003145      -0.004686       0.009862      -0.007909       0.002374       0.005535              1.786608       2.113558      -0.532647       0.075800       1.715887      -0.166962       1.530380          -0.000020
           38              H       3.169795       6.508743      17.499994       0.144151       0.992398 0.76660567E+01  0.75667184E+02                                 1.747273                            1.696191      -1.316768       2.261918                    0.994477       3.765936      11.140866       0.440922       1.407371      -0.681245       0.000122       0.018553       0.015010       0.023865       0.002286      -0.001945      -0.001204      -0.021296       0.007677      -0.012390       0.002505       0.009885              1.757713       1.483820       0.001748       0.097332       1.747826       0.377343       2.041491          -0.000002
           39              H       2.358695       5.318043      16.801813       0.132011       1.111536 0.86748882E+01  0.88156969E+02                                 1.856394                            1.779086      -1.537302       2.134934                    0.995405       4.042832      12.065881       0.440506       1.368237      -0.687276      -0.015398      -0.008739      -0.002222       0.017844       0.000498       0.001798      -0.004438       0.006447       0.028406      -0.009132      -0.001620       0.010752              1.883955       2.214870       0.494630      -0.049892       1.894758      -0.126049       1.542238          -0.000063
           40              H       0.618062       6.744681      18.687704       0.050158       1.168256 0.89501877E+01  0.90936679E+02                                 1.861119                            1.767710      -1.195257       2.289516                    0.994563       4.001782      11.633850       0.460445       1.309246      -0.700477       0.052085       0.007110      -0.004908       0.052797       0.000111       0.000813      -0.005630       0.002817      -0.037997      -0.014343       0.006560       0.007783              1.903761       2.596347      -0.057143      -0.114604       1.570113      -0.065823       1.544822          -0.000023
           41              H      -2.849376       5.218949      19.733637       0.140595       1.004488 0.73516179E+01  0.71089537E+02                                 1.705235                            1.618959      -0.954870       2.432268                    0.998333       3.468770       9.828909       0.473765       1.336966      -0.697013      -0.008944      -0.017606       0.010661       0.022441      -0.000413      -0.004912      -0.008225       0.006607      -0.023966      -0.013881       0.004451       0.009431              1.754100       1.628785       0.321095      -0.159565       2.086593      -0.419139       1.546923           0.000002
           42              H      -2.720940       6.813889      19.787138       0.137593       1.028431 0.78483429E+01  0.77360648E+02                                 1.744552                            1.681039      -1.128656       2.342882                    0.996767       3.642725      10.517269       0.460209       1.350234      -0.693343      -0.002119       0.019379       0.011684       0.022727      -0.001075      -0.000136       0.008368       0.004429      -0.021214      -0.012247       0.005073       0.007174              1.763123       1.535933      -0.243418      -0.122086       2.175337       0.347040       1.578098          -0.000021
           43              H      -2.828678       6.066752      18.377401       0.147772       0.927807 0.69838223E+01  0.67087941E+02                                 1.652265                            1.605631      -1.056615       2.390310                    0.996944       3.539774      10.202162       0.460601       1.384298      -0.686693      -0.005578       0.002409      -0.025028       0.025755      -0.006446       0.000176      -0.000688       0.015623       0.030886      -0.015289       0.004950       0.010338              1.665284       1.539748      -0.007135       0.342302       1.369944      -0.066460       2.086159          -0.000015
           44              H      -1.106942       4.141498      20.225841       0.151941       0.850991 0.60011150E+01  0.55399070E+02                                 1.553985                            1.483774      -0.809403       2.514103                    0.999090       3.328366       9.346386       0.482282       1.375734      -0.689052      -0.015359      -0.014257       0.006334       0.021893      -0.000894       0.001081      -0.008266       0.000894      -0.024476      -0.012434       0.004105       0.008329              1.603082       1.730949       0.373614      -0.189658       1.691346      -0.279681       1.386952          -0.000021
           45              H       0.138374       4.254749      19.228058       0.132888       1.020585 0.77596773E+01  0.76569038E+02                                 1.748914                            1.680723      -1.290985       2.253903                    0.996633       3.831049      11.209447       0.454691       1.365148      -0.688739       0.012775      -0.008176      -0.012963       0.019952      -0.003074      -0.001757      -0.005776      -0.000433       0.003092      -0.007288       0.001018       0.006270              1.768395       1.724868      -0.316075      -0.304499       1.762101       0.287124       1.818218          -0.000015
           46              H       0.155524       5.039636      20.621745       0.127279       1.075282 0.81623866E+01  0.81658875E+02                                 1.810805                            1.721458      -1.503058       2.147750                    0.995178       4.007731      11.850377       0.449690       1.361466      -0.688438       0.014763       0.007848       0.010961       0.019992       0.001436       0.004439      -0.001447      -0.003290      -0.014471      -0.007605       0.003000       0.004605              1.854383       1.844263       0.098424       0.545223       1.625119       0.088478       2.093767          -0.000032
           47              H      -1.060270       6.798160      15.250300       0.051032       1.139878 0.87736276E+01  0.89150367E+02                                 1.862302                            1.772959      -1.368875       2.207616                    0.993240       4.139231      12.234752       0.448655       1.343536      -0.692447       0.048554      -0.017937       0.004621       0.051967      -0.001640      -0.001059       0.000631       0.002324      -0.020857      -0.007074       0.001467       0.005607              1.899108       2.477308      -0.372812       0.109474       1.723237       0.004134       1.496779          -0.000017
           48              H      10.196965       6.857931      14.635045       0.141039       0.924088 0.66690756E+01  0.63787677E+02                                 1.691220                            1.599879      -1.241157       2.300825                    0.994682       3.706158      10.912241       0.444933       1.439262      -0.675163      -0.015597      -0.014208      -0.007863       0.022515      -0.000874       0.002309      -0.000695       0.004004      -0.026439      -0.009183       0.002225       0.006957              1.744712       2.088969       0.452057       0.252282       1.710729       0.208471       1.434438          -0.000019
           49              H      10.726480       7.811121      15.806705       0.138486       0.965665 0.72452171E+01  0.70225381E+02                                 1.695194                            1.632825      -1.051957       2.384968                    0.996879       3.609672      10.442622       0.457935       1.379937      -0.687391       0.000530       0.007018       0.022754       0.023818      -0.007825       0.002975       0.005768       0.001059       0.029573      -0.014393       0.002597       0.011796              1.722117       1.494996      -0.086221      -0.175982       1.470055       0.360211       2.201299          -0.000039
           50              H      10.972904       8.210642      14.276592       0.135301       1.037795 0.81581852E+01  0.81672430E+02                                 1.788765                            1.740263      -1.309352       2.258088                    0.994155       3.841339      11.392329       0.439498       1.392091      -0.684066       0.005948       0.011258      -0.014907       0.019604      -0.000376      -0.003108      -0.007890      -0.000699       0.000339      -0.008469      -0.000055       0.008524              1.796313       1.512512       0.027711      -0.036879       1.882010      -0.487855       1.994416           0.000018
           51              H      11.171507       5.108844      14.364868       0.142725       0.953384 0.68678439E+01  0.65572888E+02                                 1.669159                            1.580078      -1.076548       2.373969                    0.997792       3.532989      10.088503       0.470581       1.363226      -0.690649      -0.019109      -0.002703      -0.005146       0.019974      -0.001622      -0.001257       0.006440      -0.006781      -0.026824      -0.011163       0.000715       0.010448              1.714415       2.292443       0.283553       0.310415       1.444207       0.097027       1.406596          -0.000006
           52              H      -2.477133       5.200074      13.773688       0.146018       1.085698 0.84130717E+01  0.83269152E+02                                 1.737464                            1.688742      -0.831769       2.493388                    0.999411       3.327263       9.218351       0.486826       1.271169      -0.713274       0.012415      -0.001443      -0.018281       0.022145       0.002356      -0.006846       0.002672      -0.010742      -0.001614      -0.010773       0.004131       0.006642              1.741526       1.720228      -0.062107      -0.400558       1.436847       0.119171       2.067502           0.000018
           53              H      -2.704964       4.811562      15.309151       0.135858       1.047756 0.78460165E+01  0.77563638E+02                                 1.780471                            1.689755      -1.318091       2.252412                    0.995245       3.766458      10.997306       0.454012       1.364676      -0.689436       0.009601      -0.011315       0.018104       0.023409      -0.001722       0.006286       0.004494      -0.015426       0.018348      -0.013388       0.002720       0.010668              1.816628       1.550326      -0.199356       0.314814       1.811196      -0.533530       2.088362           0.000016
           54              H      -2.622752       9.140238      19.142457       0.045538       1.158148 0.88738144E+01  0.90600765E+02                                 1.888893                            1.786807      -1.436573       2.167117                    0.992600       4.290421      12.793039       0.444640       1.349199      -0.690375       0.031268      -0.030674       0.027361       0.051645       0.004146       0.007619      -0.011095       0.015793      -0.002927      -0.018138       0.005239       0.012900              1.925947       1.936023      -0.393159       0.267101       2.025444      -0.392544       1.816375          -0.000020
           55              H       9.310954      10.906627      17.866472       0.134493       0.987272 0.71998240E+01  0.69837896E+02                                 1.733193                            1.636933      -1.119183       2.350721                    0.996305       3.687188      10.752169       0.452445       1.395632      -0.683859      -0.023233      -0.000749       0.001319       0.023282      -0.002612      -0.000588      -0.006873       0.012856      -0.018256      -0.011950       0.001926       0.010024              1.793424       2.455591      -0.195030      -0.125831       1.454098       0.003849       1.470581          -0.000007
           56              H      10.664559      11.756004      17.810296       0.142747       1.114085 0.86357752E+01  0.86213230E+02                                 1.777916                            1.717444      -0.993934       2.412577                    0.998499       3.428730       9.605754       0.479003       1.280841      -0.710440       0.011785       0.017186       0.002266       0.020962       0.005552       0.007825      -0.003438      -0.013373       0.006740      -0.014232       0.006431       0.007801              1.792108       1.649347       0.267387       0.053837       2.289291       0.169726       1.437687          -0.000018
           57              H      10.424895      10.565304      16.769713       0.140265       1.188270 0.93706698E+01  0.96450982E+02                                 1.919047                            1.835949      -1.282380       2.275764                    0.995043       3.750013      11.026113       0.441152       1.348906      -0.694240       0.010053      -0.010753      -0.018369       0.023540      -0.005524      -0.005120      -0.001775      -0.017768       0.012078      -0.014091       0.005613       0.008478              1.952779       1.619718      -0.105759      -0.064807       1.650641       0.386116       2.587978          -0.000089
           58              H       9.067089       9.516166      19.316334       0.149838       0.913802 0.66124584E+01  0.62203450E+02                                 1.596310                            1.532887      -0.793081       2.516065                    0.999568       3.312304       9.224682       0.488614       1.332566      -0.698337      -0.022121       0.007816      -0.001558       0.023513      -0.002690      -0.005444      -0.007257       0.014602      -0.006802      -0.013136       0.002410       0.010725              1.633113       2.100789      -0.224289       0.019979       1.457860      -0.062766       1.340689          -0.000014
           59              H      10.042445       8.254684      19.177233       0.138719       0.964931 0.72419813E+01  0.69991810E+02                                 1.674744                            1.618224      -1.013723       2.399320                    0.997843       3.560666      10.193248       0.467374       1.355974      -0.692325       0.008299      -0.018495      -0.007528       0.021624      -0.006456      -0.009204       0.000074      -0.010920       0.002360      -0.013825       0.003263       0.010562              1.695715       1.440225       0.013157      -0.049708       2.232875       0.201949       1.414044          -0.000045
           60              H      10.260553       9.310113      20.362267       0.126943       1.131279 0.88248717E+01  0.90027559E+02                                 1.872862                            1.790865      -1.474508       2.159060                    0.996071       4.074565      12.166944       0.440545       1.362851      -0.688250       0.004397       0.001066       0.017043       0.017633       0.003464      -0.002718      -0.003437       0.003257       0.001623      -0.004745      -0.001773       0.006518              1.893487       1.627146       0.060225       0.177069       1.555088       0.151850       2.498226          -0.000044
           61              H       7.046017       1.780545      19.613261       0.059337       1.045775 0.77824856E+01  0.76774905E+02                                 1.765441                            1.676633      -1.222484       2.286322                    0.993985       3.954840      11.533087       0.458370       1.354532      -0.690764       0.038921      -0.039943      -0.006908       0.056197      -0.008586       0.003203      -0.001392      -0.000846       0.003817      -0.009415       0.000145       0.009270              1.797645       1.897945      -0.501849      -0.189644       1.884624       0.150821       1.610367          -0.000036
           62              H       4.358675       4.605510      18.936481       0.145417       0.919387 0.65416070E+01  0.62016903E+02                                 1.666212                            1.570978      -1.043986       2.401824                    0.996358       3.528328      10.207495       0.456661       1.414774      -0.680804      -0.013013       0.011320      -0.016464       0.023844      -0.010395       0.002875       0.000017       0.006280       0.002524      -0.011526       0.000559       0.010967              1.725507       1.546148      -0.274697       0.336233       1.645898      -0.436758       1.984474          -0.000005
           63              H       4.097003       3.666477      20.204441       0.132993       1.004418 0.75620753E+01  0.74239519E+02                                 1.745855                            1.670564      -1.269157       2.272695                    0.995215       3.785018      11.095288       0.450812       1.383937      -0.685465      -0.012451      -0.010755       0.010789       0.019675      -0.001931      -0.008129      -0.000534      -0.003558      -0.012217      -0.010500       0.003515       0.006985              1.780598       1.953333       0.329744      -0.414664       1.622658      -0.319179       1.765803          -0.000043
           64              H       5.238797       4.784823      20.260617       0.143894       0.923861 0.69878489E+01  0.67256379E+02                                 1.657638                            1.613709      -1.078606       2.378121                    0.996198       3.596131      10.435342       0.455384       1.397457      -0.683848       0.015846       0.013813       0.013986       0.025250       0.002639       0.004028       0.008280       0.010655      -0.010105      -0.011837       0.001066       0.010771              1.659234       1.529813       0.272536       0.257707       1.800160       0.319621       1.647729          -0.000002
           65              H       5.303647       3.741977      17.296692       0.139653       1.033774 0.74202721E+01  0.71689144E+02                                 1.718882                            1.608986      -0.880724       2.461754                    0.999066       3.443719       9.651505       0.484570       1.308325      -0.703057      -0.015580       0.010573      -0.006883       0.020048      -0.005915       0.002324       0.001652       0.002935       0.031096      -0.011618       0.000847       0.010771              1.781141       1.751522      -0.484659       0.237904       1.898698      -0.383743       1.693203          -0.000026
           66              H       6.814731       3.241788      17.465219       0.132033       1.027286 0.76668181E+01  0.75851868E+02                                 1.797867                            1.700749      -1.370594       2.225153                    0.993309       3.932610      11.735911       0.437581       1.414805      -0.678776       0.022682       0.001378       0.002111       0.022822       0.003026       0.001795       0.001954       0.016033       0.008967      -0.010260       0.002265       0.007995              1.845147       2.373161       0.203610      -0.403499       1.469672      -0.139693       1.692609          -0.000016
           67              H       5.620197       2.178494      17.430443       0.143008       1.242837 0.98999922E+01  0.10254024E+03                                 1.934288                            1.856462      -1.117629       2.355475                    0.997114       3.582448      10.311917       0.452979       1.305474      -0.705189      -0.006288      -0.023170      -0.002636       0.024153       0.002958       0.001999       0.000562      -0.012522       0.016369      -0.009872       0.003710       0.006162              1.949721       1.627713       0.287090       0.050912       2.541861       0.208292       1.679588          -0.000041
           68              H       8.616875       4.816281      22.240133       0.047863       1.312291 0.10036584E+02  0.10315445E+03                                 1.881561                            1.771604      -1.163807       2.288564                    0.997216       3.846399      10.634292       0.508189       1.172678      -0.732484       0.036861      -0.024253      -0.015870       0.046891       0.001369      -0.003542      -0.001401       0.005616       0.003947      -0.003890      -0.001825       0.005715              1.909452       2.313942      -0.377493      -0.403840       1.819747       0.059564       1.594668          -0.000037
           69              H       7.534930       8.056496      21.616853       0.154376       0.967565 0.71483619E+01  0.69252438E+02                                 1.716189                            1.637445      -1.148843       2.351312                    0.995926       3.592391      10.487979       0.449489       1.406560      -0.682153      -0.013978       0.018919      -0.001293       0.023558      -0.001038      -0.004332      -0.009201      -0.002418      -0.009226      -0.011286       0.001457       0.009829              1.757466       1.647164      -0.341766      -0.059301       2.241360      -0.070308       1.383874           0.000038
           70              H       8.939854       7.391151      21.996706       0.143257       1.073697 0.81324028E+01  0.79336597E+02                                 1.687696                            1.631450      -0.745612       2.531090                    0.999861       3.212559       8.665958       0.511554       1.227325      -0.723866       0.019195       0.003121       0.011353       0.022518       0.002402       0.004795      -0.005906       0.009577       0.010143      -0.010600       0.002003       0.008597              1.698153       2.126339       0.274551       0.214749       1.523377       0.010679       1.444744           0.000000
           71              H       8.132820       6.876806      20.715370       0.128669       1.097911 0.86287389E+01  0.87092190E+02                                 1.807328                            1.749837      -1.335821       2.229645                    0.996360       3.875871      11.323543       0.456032       1.330697      -0.695879      -0.000709      -0.010133      -0.013998       0.017296       0.004811      -0.003404       0.002674      -0.010093      -0.016620      -0.009124      -0.000723       0.009847              1.810036       1.482561       0.035046      -0.138746       1.599338       0.190658       2.348209          -0.000018
           72              H       5.879494       7.554735      22.809913       0.138018       1.116540 0.81845241E+01  0.81571211E+02                                 1.837175                            1.710409      -1.320979       2.249261                    0.995682       3.776827      10.985321       0.458485       1.340410      -0.694215      -0.005083       0.023106      -0.004600       0.024101      -0.004303      -0.008712      -0.001981       0.003451      -0.008450      -0.010720       0.000767       0.009953              1.903688       1.550406      -0.282898       0.034336       2.651123      -0.328545       1.509534           0.000025
           73              H       5.383226       6.033721      22.764437       0.143673       1.020315 0.78511335E+01  0.77282228E+02                                 1.728383                            1.677241      -1.094835       2.365234                    0.997596       3.565531      10.238450       0.463094       1.343661      -0.695203      -0.012155      -0.016606      -0.007263       0.021823       0.006503      -0.005369       0.011950       0.003254      -0.013933      -0.017424       0.006468       0.010956              1.733220       1.914055       0.424106       0.185747       1.817700       0.141298       1.467905           0.000007
           74              H       6.175666       6.579524      24.043098       0.143683       1.048956 0.78496017E+01  0.75575446E+02                                 1.627832                            1.574305      -0.875554       2.464674                    0.999641       3.177896       8.396676       0.537293       1.184027      -0.733562       0.005369      -0.000957       0.018303       0.019098      -0.002982       0.001586       0.000575       0.020302       0.009703      -0.012238       0.002910       0.009328              1.632713       1.292640      -0.016730       0.028654       1.389410      -0.124324       2.216088           0.000026
           75              H       3.837646       2.011765      22.068931       0.040177       1.210314 0.95263427E+01  0.98727870E+02                                 1.925106                            1.837426      -1.406105       2.179739                    0.992889       4.287433      12.763168       0.444700       1.329000      -0.694920       0.016427      -0.030704      -0.035104       0.049446      -0.009613       0.001230       0.004964       0.001295      -0.001734      -0.011265       0.000727       0.010538              1.940383       1.682645      -0.054620      -0.069325       1.781165       0.395458       2.357339          -0.000073
           76              H       0.854590       3.716810      22.678837       0.146943       0.942162 0.69105705E+01  0.66897042E+02                                 1.726578                            1.638888      -1.394484       2.226325                    0.994020       3.841629      11.496302       0.434107       1.457525      -0.670934      -0.016160       0.010501       0.011438       0.022411      -0.001194       0.005464       0.005453       0.014755       0.004348      -0.011250       0.000923       0.010326              1.770272       2.065656      -0.436579      -0.170748       1.653643       0.146343       1.591518           0.000050
           77              H       1.836914       3.572101      21.424251       0.135683       0.934965 0.68820723E+01  0.65473651E+02                                 1.623871                            1.564172      -0.822563       2.488947                    0.998945       3.457081       9.722932       0.482923       1.333155      -0.697366       0.006738       0.009711      -0.018296       0.021782       0.007540       0.002174      -0.006385       0.007136       0.012950      -0.013002       0.004995       0.008007              1.654785       1.483632       0.024282      -0.107895       1.475872      -0.383808       2.004850          -0.000040
           78              H       1.237638       2.265005      22.122432       0.140809       0.962466 0.72258058E+01  0.70052679E+02                                 1.691984                            1.630861      -1.131824       2.343014                    0.997161       3.657987      10.614417       0.457708       1.380317      -0.686731      -0.005488      -0.022467      -0.001992       0.023214      -0.000725       0.008513      -0.002286      -0.006922      -0.005219      -0.010763       0.003019       0.007745              1.713144       1.573243       0.311644       0.085823       2.179173       0.121606       1.387016          -0.000026
           79              H       1.714697       4.298790      24.455051       0.145708       1.134689 0.85057827E+01  0.84930640E+02                                 1.813713                            1.713441      -1.208244       2.313313                    0.996681       3.555104      10.090707       0.473915       1.294361      -0.705769      -0.021186       0.011743      -0.000303       0.024225      -0.005064       0.001423       0.010311       0.001716       0.017756      -0.012756       0.000135       0.012620              1.845017       2.406964      -0.440304      -0.001433       1.599089       0.024577       1.528997           0.000032
           80              H       2.729447       3.285830      25.163932       0.134861       0.996068 0.73074324E+01  0.69956740E+02                                 1.638798                            1.567714      -0.851651       2.469296                    0.999500       3.376295       9.257504       0.507272       1.261248      -0.713304       0.003876      -0.014802       0.011482       0.019130      -0.000873       0.001841       0.001456      -0.024918       0.016951      -0.015484       0.005372       0.010112              1.673096       1.373168      -0.088865       0.128180       1.594251      -0.483095       2.051868          -0.000008
           81              H       3.287518       4.583489      24.414926       0.143395       1.020499 0.76777283E+01  0.73662019E+02                                 1.610393                            1.567240      -0.815031       2.494150                    0.999798       3.177830       8.437556       0.532140       1.199692      -0.729673       0.015559       0.012991      -0.005347       0.020962       0.008033      -0.005780       0.002577      -0.000660       0.013043      -0.012367       0.004146       0.008221              1.607860       1.767108       0.424955       0.019515       1.711470      -0.001865       1.345002          -0.000002
           82              H       7.075988       4.312947      25.830012       0.055209       1.421398 0.11189407E+02  0.11747927E+03                                 1.957024                            1.853518      -1.140339       2.309114                    0.997301       3.734928      10.238173       0.506680       1.151378      -0.740187       0.034193       0.028749      -0.027863       0.052650       0.006989      -0.009025       0.003446       0.005443      -0.028085      -0.015449       0.001698       0.013750              1.982880       1.789123       0.371039      -0.296948       2.154619      -0.389992       2.004900          -0.000016
           83              H      10.414974       5.006604       1.813665       0.153492       0.989956 0.71255160E+01  0.67997890E+02                                 1.660141                            1.571681      -0.863483       2.485676                    0.999182       3.282563       9.077962       0.493723       1.300001      -0.705728      -0.015915      -0.000286       0.016600       0.022998       0.000681      -0.006125       0.005693      -0.000871      -0.011061      -0.009983       0.002539       0.007445              1.702552       1.700185       0.008891      -0.535412       1.400449       0.071336       2.007023           0.000015
           84              H      11.954805       5.281865       1.479287       0.141115       1.271078 0.10131388E+02  0.10469784E+03                                 1.902533                            1.831492      -1.095812       2.360607                    0.998049       3.495190       9.788245       0.477381       1.241574      -0.719869       0.020252       0.003581       0.006038       0.021434      -0.001708      -0.000894       0.003245       0.003821      -0.029628      -0.010659       0.002914       0.007745              1.908165       2.241526       0.220494       0.421694       1.641260       0.216598       1.841710           0.000030
           85              H      10.817018       5.753741       0.457429       0.145098       1.041803 0.76409926E+01  0.72472201E+02                                 1.572486                            1.516293      -0.813069       2.497645                    0.999815       3.039176       7.758024       0.572317       1.128360      -0.748604      -0.005210       0.012252      -0.014280       0.019523      -0.000231       0.004413       0.000876      -0.008577       0.015771      -0.008373       0.001571       0.006802              1.578413       1.289612      -0.173177       0.133736       1.742870      -0.363629       1.702755           0.000026
           86              H       9.792410       3.013715       1.666539       0.134688       1.056826 0.77825270E+01  0.76409355E+02                                 1.765773                            1.665880      -1.052810       2.378049                    0.997503       3.596541      10.301112       0.466533       1.337205      -0.696311      -0.008741       0.008463       0.015541       0.019737       0.000400      -0.006573       0.001020      -0.004462      -0.011994      -0.009037       0.004160       0.004876              1.822859       1.792923      -0.109994      -0.491359       1.555204       0.268831       2.120450           0.000015
           87              H       9.743883       2.364099       0.203302       0.138917       0.978877 0.72486422E+01  0.70083393E+02                                 1.692402                            1.618330      -1.040807       2.386915                    0.997332       3.579422      10.254237       0.467562       1.354904      -0.692352      -0.008178      -0.006346      -0.019282       0.021885       0.007748       0.004876      -0.001050      -0.005478       0.004832      -0.010755       0.002619       0.008135              1.728483       1.793984       0.204794       0.417575       1.440049       0.200322       1.951417          -0.000005
           88              H      10.904908       1.951994       1.222485       0.141558       0.989155 0.74530016E+01  0.73400022E+02                                 1.767468                            1.687611      -1.515754       2.161844                    0.992811       3.955796      11.874637       0.434007       1.432995      -0.674924       0.016435      -0.015488       0.005105       0.023153      -0.001155       0.004429      -0.001552       0.001037      -0.032001      -0.011870       0.004120       0.007750              1.801001       1.872568      -0.451707       0.188319       1.950636      -0.278666       1.579801           0.000015
           89              H       5.086795       0.117969      25.616011       0.050496       1.149968 0.87083350E+01  0.88095618E+02                                 1.858174                            1.755290      -1.250046       2.265120                    0.993940       4.043424      11.825633       0.456345       1.326765      -0.696409       0.017959       0.031316       0.038211       0.052567       0.005383      -0.000508       0.009321       0.013426       0.011809      -0.014908       0.004981       0.009927              1.903646       1.580874       0.136881       0.084660       1.800059       0.480976       2.330005          -0.000033
           90              H       2.343626      13.715862      25.313733       0.145462       0.966590 0.69846762E+01  0.66241715E+02                                 1.623558                            1.548247      -0.832036       2.493606                    0.999461       3.284529       9.019496       0.501829       1.286961      -0.708367      -0.012229      -0.015739      -0.008795       0.021786       0.003754      -0.003525       0.002194      -0.000610      -0.007136      -0.006584       0.001513       0.005070              1.658387       1.898800       0.437778       0.105585       1.584200       0.178635       1.492162           0.000003
           91              H       3.427958      14.019436      26.450618       0.118998       1.227192 0.95709797E+01  0.98564289E+02                                 1.892934                            1.798609      -1.453660       2.157807                    0.997096       4.006098      11.600204       0.469239       1.267502      -0.708495       0.009726      -0.005913       0.010993       0.015824      -0.001872      -0.004994       0.001165       0.001845       0.004565      -0.004381      -0.002051       0.006432              1.936150       1.757048      -0.124468       0.338199       1.588233      -0.362225       2.463170          -0.000051
           92              H       2.563387      15.214855      25.830012       0.139166       0.916898 0.67039217E+01  0.63071534E+02                                 1.576667                            1.523937      -0.791974       2.505856                    0.999587       3.330205       9.175287       0.501147       1.299082      -0.705126      -0.006274       0.021793      -0.001686       0.022741      -0.001358      -0.004029      -0.004286      -0.014612      -0.014826      -0.009759      -0.001180       0.010939              1.590878       1.560038      -0.337083      -0.177248       1.815330       0.200099       1.397267          -0.000002
           93              H       3.089494      13.234549      23.430518       0.132579       1.020265 0.73852281E+01  0.71589742E+02                                 1.727859                            1.623362      -1.001894       2.399840                    0.997874       3.574163      10.183439       0.472195       1.338129      -0.695950      -0.013057      -0.011211       0.002646       0.017412       0.004669      -0.002029       0.003142      -0.004691       0.009861      -0.007908       0.002375       0.005533              1.786567       2.113493       0.532624       0.075792       1.715855       0.166952       1.530353           0.000009
           94              H       3.873776      14.373343      22.625336       0.144099       0.992544 0.76674318E+01  0.75683342E+02                                 1.747360                            1.696274      -1.316577       2.261955                    0.994482       3.766169      11.141357       0.440943       1.407257      -0.681266      -0.000117       0.018549      -0.015003       0.023857      -0.002288      -0.001944       0.001199      -0.021295       0.007692      -0.012392       0.002511       0.009881              1.757801       1.483888      -0.001745       0.097337       1.747906      -0.377367       2.041608          -0.000009
           95              H       4.684877      13.182643      23.323517       0.132066       1.111260 0.86722471E+01  0.88124243E+02                                 1.856173                            1.778886      -1.537263       2.135003                    0.995404       4.042362      12.064443       0.440501       1.368345      -0.687256       0.015411      -0.008751       0.002237       0.017863      -0.000501       0.001801       0.004436       0.006450       0.028390      -0.009132      -0.001615       0.010747              1.883727       2.214580      -0.494543      -0.049876       1.894530       0.126016       1.542071           0.000028
           96              H       6.425509      14.609281      21.437626       0.050160       1.168199 0.89496002E+01  0.90928881E+02                                 1.861037                            1.767636      -1.195112       2.289586                    0.994565       4.001594      11.633046       0.460463       1.309222      -0.700483      -0.052085       0.007100       0.004919       0.052796      -0.000112       0.000820       0.005625       0.002819      -0.038002      -0.014342       0.006557       0.007786              1.903675       2.596221       0.057142      -0.114598       1.570045       0.065816       1.544758          -0.000006
           97              H       9.892947      13.083549      20.391693       0.140577       1.004623 0.73528596E+01  0.71104457E+02                                 1.705367                            1.619078      -0.955038       2.432161                    0.998332       3.469060       9.829892       0.473757       1.336935      -0.697018       0.008936      -0.017606      -0.010654       0.022435       0.000415      -0.004912       0.008225       0.006607      -0.023959      -0.013880       0.004451       0.009429              1.754239       1.628910      -0.321136      -0.159584       2.086776       0.419185       1.547032           0.000020
           98              H       9.764511      14.678489      20.338192       0.137565       1.028545 0.78494003E+01  0.77373307E+02                                 1.744638                            1.681116      -1.128725       2.342819                    0.996767       3.642947      10.517898       0.460215       1.350176      -0.693354       0.002112       0.019378      -0.011679       0.022724       0.001076      -0.000132      -0.008369       0.004425      -0.021208      -0.012247       0.005073       0.007173              1.763212       1.536003       0.243438      -0.122094       2.175467      -0.347065       1.578167          -0.000004
           99              H       9.872249      13.931352      21.747929       0.147788       0.927737 0.69831510E+01  0.67079894E+02                                 1.652189                            1.605560      -1.056556       2.390354                    0.996944       3.539601      10.201549       0.460609       1.384309      -0.686692       0.005571       0.002406       0.025036       0.025761       0.006448       0.000176       0.000686       0.015622       0.030884      -0.015289       0.004952       0.010337              1.665206       1.539671       0.007136       0.342273       1.369888       0.066458       2.086059           0.000023
          100              H       8.150513      12.006098      19.899489       0.151923       0.851033 0.60014747E+01  0.55403024E+02                                 1.554011                            1.483798      -0.809319       2.514126                    0.999091       3.328436       9.346528       0.482289       1.375698      -0.689059       0.015355      -0.014259      -0.006321       0.021887       0.000894       0.001082       0.008267       0.000890      -0.024474      -0.012434       0.004103       0.008331              1.603109       1.730983      -0.373621      -0.189664       1.691371       0.279686       1.386973           0.000009
          101              H       6.905198      12.119349      20.897272       0.132935       1.020595 0.77597871E+01  0.76570774E+02                                 1.748950                            1.680751      -1.291361       2.253740                    0.996632       3.831129      11.209911       0.454679       1.365175      -0.688732      -0.012777      -0.008175       0.012977       0.019962       0.003077      -0.001755       0.005791      -0.000411       0.003102      -0.007304       0.001022       0.006282              1.768434       1.724904       0.316088      -0.304516       1.762132      -0.287140       1.818266           0.000017
          102              H       6.888048      12.904236      19.503585       0.127243       1.075329 0.81627688E+01  0.81663068E+02                                 1.810806                            1.721458      -1.502837       2.147827                    0.995181       4.007747      11.850173       0.449708       1.361403      -0.688451      -0.014764       0.007846      -0.010954       0.019988      -0.001435       0.004439       0.001444      -0.003292      -0.014467      -0.007603       0.002999       0.004604              1.854384       1.844262      -0.098429       0.545224       1.625118      -0.088487       2.093773          -0.000024
          103              H       8.103842      14.662760      24.875030       0.051079       1.139600 0.87709391E+01  0.89116304E+02                                 1.862028                            1.772712      -1.368696       2.207744                    0.993242       4.138597      12.232453       0.448677       1.343574      -0.692442      -0.048565      -0.017949      -0.004610       0.051980       0.001646      -0.001058      -0.000632       0.002322      -0.020866      -0.007076       0.001465       0.005612              1.898823       2.476890       0.372737       0.109444       1.722995      -0.004134       1.496584           0.000030
          104              H      -3.153394      14.722531      25.490285       0.141028       0.924116 0.66693327E+01  0.63790653E+02                                 1.691242                            1.599900      -1.241137       2.300824                    0.994683       3.706220      10.912414       0.444935       1.439244      -0.675166       0.015593      -0.014207       0.007867       0.022514       0.000875       0.002309       0.000695       0.004006      -0.026434      -0.009181       0.002224       0.006957              1.744733       2.088991      -0.452062       0.252289       1.710750      -0.208477       1.434458           0.000001
          105              H      -3.682908      15.675721      24.318625       0.138456       0.965773 0.72462281E+01  0.70237357E+02                                 1.695286                            1.632911      -1.051981       2.384926                    0.996879       3.609899      10.443308       0.457937       1.379889      -0.687399      -0.000534       0.007017      -0.022747       0.023811       0.007825       0.002976      -0.005767       0.001056       0.029571      -0.014392       0.002597       0.011795              1.722210       1.495071       0.086227      -0.175995       1.470128      -0.360241       2.201431          -0.000009
          106              H      -3.929333       0.346042      25.848738       0.135308       1.037775 0.81580018E+01  0.81670291E+02                                 1.788758                            1.740257      -1.309402       2.258074                    0.994155       3.841312      11.392299       0.439493       1.392112      -0.684062      -0.005952       0.011258       0.014912       0.019609       0.000375      -0.003108       0.007889      -0.000701       0.000339      -0.008467      -0.000056       0.008523              1.796305       1.512503      -0.027714      -0.036879       1.882000       0.487854       1.994411           0.000048
          107              H      -4.127936      12.973444      25.760462       0.142699       0.953472 0.68685989E+01  0.65581486E+02                                 1.669212                            1.580126      -1.076523       2.373954                    0.997793       3.533119      10.088774       0.470594       1.363160      -0.690662       0.019101      -0.002704       0.005150       0.019967       0.001624      -0.001256      -0.006442      -0.006784      -0.026834      -0.011167       0.000714       0.010452              1.714470       2.292523      -0.283562       0.310435       1.444249      -0.097033       1.406638           0.000015
          108              H       9.520705      13.064674      26.351642       0.146053       1.085509 0.84112340E+01  0.83246747E+02                                 1.737303                            1.688591      -0.831705       2.493460                    0.999412       3.326935       9.217328       0.486831       1.271220      -0.713264      -0.012430      -0.001450       0.018282       0.022155      -0.002355      -0.006848      -0.002675      -0.010739      -0.001616      -0.010774       0.004132       0.006642              1.741362       1.720076       0.062102      -0.400506       1.436725      -0.119153       2.067286           0.000088
          109              H       9.748535      12.676162      24.816179       0.135879       1.047727 0.78457580E+01  0.77560655E+02                                 1.780456                            1.689741      -1.318208       2.252371                    0.995244       3.766427      10.997283       0.454007       1.364698      -0.689432      -0.009617      -0.011322      -0.018098       0.023414       0.001725       0.006291      -0.004492      -0.015431       0.018348      -0.013394       0.002726       0.010668              1.816612       1.550321       0.199363       0.314818       1.811182       0.533521       2.088332           0.000068
          110              H       9.666323       1.275638      20.982873       0.045534       1.158148 0.88737921E+01  0.90600391E+02                                 1.888885                            1.786799      -1.436527       2.167134                    0.992601       4.290407      12.792946       0.444643       1.349191      -0.690377      -0.031269      -0.030675      -0.027358       0.051644      -0.004147       0.007621       0.011093       0.015794      -0.002915      -0.018137       0.005237       0.012901              1.925941       1.936016       0.393158       0.267102       2.025437       0.392544       1.816369          -0.000005
          111              H      -2.267383       3.042027      22.258858       0.134465       0.987401 0.72009990E+01  0.69852124E+02                                 1.733331                            1.637055      -1.119293       2.350643                    0.996305       3.687510      10.753316       0.452433       1.395612      -0.683862       0.023227      -0.000752      -0.001315       0.023276       0.002611      -0.000590       0.006873       0.012855      -0.018253      -0.011950       0.001927       0.010023              1.793571       2.455823       0.195056      -0.125840       1.454203      -0.003847       1.470688          -0.000012
          112              H      -3.620987       3.891404      22.315034       0.142740       1.114093 0.86358256E+01  0.86213700E+02                                 1.777913                            1.717441      -0.993964       2.412563                    0.998499       3.428713       9.605647       0.479008       1.280828      -0.710443      -0.011791       0.017186      -0.002258       0.020964      -0.005555       0.007823       0.003440      -0.013374       0.006747      -0.014233       0.006430       0.007803              1.792106       1.649351      -0.267396       0.053837       2.289285      -0.169721       1.437682          -0.000019
          113              H      -3.381324       2.700704      23.355617       0.140285       1.188133 0.93693327E+01  0.96434241E+02                                 1.918953                            1.835862      -1.282324       2.275819                    0.995043       3.749758      11.025365       0.441144       1.348971      -0.694228      -0.010060      -0.010752       0.018377       0.023549       0.005522      -0.005123       0.001777      -0.017766       0.012088      -0.014092       0.005617       0.008475              1.952682       1.619643       0.105753      -0.064814       1.650564      -0.386092       2.587839          -0.000058
          114              H      -2.023517       1.651566      20.808996       0.149812       0.913916 0.66135031E+01  0.62215737E+02                                 1.596435                            1.533000      -0.793201       2.515981                    0.999568       3.312580       9.225634       0.488600       1.332552      -0.698339       0.022114       0.007816       0.001568       0.023507       0.002691      -0.005442       0.007256       0.014599      -0.006797      -0.013134       0.002411       0.010722              1.633243       2.100979       0.224314       0.019983       1.457966       0.062774       1.340785          -0.000043
          115              H      -2.998873       0.390084      20.948097       0.138726       0.964912 0.72418118E+01  0.69989935E+02                                 1.674740                            1.618220      -1.013739       2.399321                    0.997843       3.560653      10.193275       0.467368       1.355998      -0.692320      -0.008306      -0.018495       0.007537       0.021630       0.006457      -0.009203      -0.000075      -0.010919       0.002369      -0.013825       0.003262       0.010563              1.695710       1.440221      -0.013152      -0.049707       2.232869      -0.201950       1.414041          -0.000031
          116              H      -3.216982       1.445513      19.763063       0.126914       1.131341 0.88254528E+01  0.90034693E+02                                 1.872906                            1.790904      -1.474418       2.159081                    0.996072       4.074685      12.167262       0.440549       1.362821      -0.688256      -0.004407       0.001068      -0.017038       0.017631      -0.003462      -0.002718       0.003432       0.003252       0.001616      -0.004739      -0.001775       0.006514              1.893532       1.627186      -0.060228       0.177086       1.555117      -0.151852       2.498293          -0.000053
          117              H       9.742427       6.084055       6.238151       0.059351       1.045688 0.77816746E+01  0.76764956E+02                                 1.765353                            1.676555      -1.222459       2.286350                    0.993986       3.954646      11.532400       0.458376       1.354547      -0.690761       0.038914       0.039957      -0.006923       0.056203       0.008588       0.003204       0.001390      -0.000850       0.003834      -0.009421       0.000152       0.009269              1.797556       1.897845       0.501806      -0.189631       1.884529      -0.150813       1.610294           0.000047
          118              H       7.055085       3.259090       5.561371       0.145429       0.919331 0.65411444E+01  0.62011567E+02                                 1.666164                            1.570939      -1.044014       2.401828                    0.996357       3.528224      10.207195       0.456658       1.414804      -0.680799      -0.013019      -0.011313      -0.016471       0.023849       0.010394       0.002876      -0.000016       0.006277       0.002520      -0.011524       0.000557       0.010967              1.725454       1.546108       0.274679       0.336220       1.645838       0.436728       1.984414           0.000055
          119              H       6.793412       4.198123       6.829331       0.132997       1.004350 0.75614375E+01  0.74231626E+02                                 1.745776                            1.670495      -1.269083       2.272741                    0.995215       3.784847      11.094632       0.450821       1.383939      -0.685465      -0.012459       0.010771       0.010775       0.019680       0.001929      -0.008131       0.000538      -0.003566      -0.012232      -0.010505       0.003523       0.006983              1.780515       1.953240      -0.329727      -0.414624       1.622593       0.319150       1.765711           0.000070
          120              H       7.935206       3.079777       6.885507       0.143834       0.924055 0.69896764E+01  0.67277910E+02                                 1.657810                            1.613869      -1.078645       2.378045                    0.996199       3.596571      10.436693       0.455386       1.397368      -0.683864       0.015843      -0.013809       0.013975       0.025239      -0.002639       0.004031      -0.008282       0.010656      -0.010106      -0.011840       0.001066       0.010774              1.659408       1.529961      -0.272575       0.257746       1.800360      -0.319674       1.647903           0.000041
          121              H       8.000056       4.122623       3.921582       0.139639       1.033830 0.74207729E+01  0.71695068E+02                                 1.718928                            1.609028      -0.880714       2.461748                    0.999066       3.443811       9.651781       0.484570       1.308306      -0.703061      -0.015585      -0.010564      -0.006882       0.020047       0.005919       0.002323      -0.001652       0.002935       0.031101      -0.011623       0.000850       0.010773              1.781189       1.751575       0.484679       0.237918       1.898745       0.383755       1.693246           0.000053
          122              H       9.511140       4.622812       4.090109       0.132025       1.027331 0.76672203E+01  0.75856695E+02                                 1.797901                            1.700778      -1.370603       2.225137                    0.993310       3.932699      11.736168       0.437584       1.414779      -0.678781       0.022683      -0.001371       0.002108       0.022822      -0.003028       0.001791      -0.001953       0.016037       0.008964      -0.010262       0.002268       0.007994              1.845184       2.373225      -0.203612      -0.403509       1.469693       0.139694       1.692633           0.000017
          123              H       8.316607       5.686106       4.055333       0.143046       1.242606 0.98977083E+01  0.10251142E+03                                 1.934121                            1.856307      -1.117623       2.355527                    0.997114       3.582104      10.310913       0.452973       1.305558      -0.705172      -0.006295       0.023184      -0.002634       0.024167      -0.002961       0.001997      -0.000561      -0.012526       0.016373      -0.009875       0.003713       0.006162              1.949554       1.627586      -0.287061       0.050906       2.541633      -0.208264       1.679442           0.000095
          124              H      11.313285       3.048319       8.865023       0.047896       1.312121 0.10035045E+02  0.10313562E+03                                 1.881482                            1.771535      -1.163628       2.288680                    0.997217       3.846166      10.633806       0.508166       1.172766      -0.732463       0.036861       0.024258      -0.015893       0.046902      -0.001371      -0.003549       0.001400       0.005622       0.003952      -0.003894      -0.001830       0.005724              1.909372       2.313835       0.377470      -0.403815       1.819671      -0.059562       1.594609           0.000040
          125              H      10.231340      15.537304       8.241743       0.154348       0.967557 0.71482733E+01  0.69251011E+02                                 1.716150                            1.637413      -1.148611       2.351412                    0.995927       3.592318      10.487548       0.449505       1.406523      -0.682161      -0.013979      -0.018915      -0.001309       0.023557       0.001041      -0.004335       0.009202      -0.002437      -0.009263      -0.011293       0.001458       0.009835              1.757422       1.647132       0.341748      -0.059296       2.241286       0.070317       1.383849           0.000034
          126              H      11.636263       0.473449       8.621596       0.143230       1.073819 0.81335786E+01  0.79350928E+02                                 1.687816                            1.631561      -0.745695       2.531027                    0.999860       3.212787       8.666726       0.511540       1.227315      -0.723868       0.019199      -0.003112       0.011334       0.022511      -0.002400       0.004792       0.005908       0.009581       0.010125      -0.010600       0.002006       0.008594              1.698277       2.126514      -0.274588       0.214763       1.523484      -0.010678       1.444833           0.000064
          127              H      10.829230       0.987794       7.340260       0.128740       1.097674 0.86264849E+01  0.87064876E+02                                 1.807175                            1.749696      -1.335973       2.229642                    0.996356       3.875493      11.322619       0.456010       1.330830      -0.695852      -0.000706       0.010140      -0.014010       0.017309      -0.004810      -0.003406      -0.002672      -0.010093      -0.016636      -0.009127      -0.000721       0.009848              1.809882       1.482450      -0.035044      -0.138723       1.599208      -0.190635       2.347988           0.000016
          128              H       8.575903       0.309865       9.434803       0.137986       1.116812 0.81869832E+01  0.81601782E+02                                 1.837447                            1.710643      -1.321188       2.249130                    0.995680       3.777375      10.987294       0.458463       1.340374      -0.694220      -0.005086      -0.023090      -0.004620       0.024091       0.004303      -0.008713       0.001986       0.003454      -0.008437      -0.010721       0.000769       0.009952              1.903980       1.550623       0.282972       0.034353       2.651566       0.328636       1.509751           0.000011
          129              H       8.079636       1.830879       9.389327       0.143719       1.020111 0.78492198E+01  0.77259568E+02                                 1.728246                            1.677114      -1.094842       2.365288                    0.997594       3.565227      10.237707       0.463074       1.343785      -0.695179      -0.012161       0.016615      -0.007281       0.021840      -0.006506      -0.005366      -0.011947       0.003252      -0.013929      -0.017421       0.006464       0.010957              1.733083       1.913880      -0.424051       0.185730       1.817556      -0.141287       1.467813           0.000062
          130              H       8.872075       1.285076      10.667988       0.143637       1.049362 0.78534441E+01  0.75621463E+02                                 1.628197                            1.574643      -0.875992       2.464385                    0.999639       3.178658       8.399107       0.537262       1.183955      -0.733575       0.005367       0.000967       0.018285       0.019081       0.002981       0.001585      -0.000572       0.020307       0.009695      -0.012239       0.002908       0.009331              1.633084       1.292893       0.016738       0.028652       1.389706       0.124381       2.216654           0.000048
          131              H       6.534055       5.852835       8.693822       0.040258       1.209854 0.95218051E+01  0.98669688E+02                                 1.924696                            1.837053      -1.405992       2.179866                    0.992890       4.286513      12.759960       0.444719       1.329094      -0.694904       0.016421       0.030709      -0.035138       0.049471       0.009609       0.001242      -0.004968       0.001299      -0.001697      -0.011272       0.000746       0.010526              1.939966       1.682294       0.054599      -0.069306       1.780807      -0.395336       2.356798           0.000065
          132              H       3.551000       4.147790       9.303727       0.146923       0.942134 0.69102851E+01  0.66893164E+02                                 1.726507                            1.638827      -1.394260       2.226423                    0.994022       3.841456      11.495450       0.434129       1.457476      -0.670944      -0.016162      -0.010503       0.011429       0.022408       0.001198       0.005463      -0.005458       0.014759       0.004344      -0.011256       0.000929       0.010327              1.770196       2.065562       0.436552      -0.170731       1.653573      -0.146336       1.591454           0.000103
          133              H       4.533324       4.292499       8.049141       0.135742       0.934758 0.68801606E+01  0.65451153E+02                                 1.623671                            1.563988      -0.822519       2.489024                    0.998946       3.456588       9.721339       0.482934       1.333213      -0.697356       0.006739      -0.009701      -0.018316       0.021795      -0.007539       0.002173       0.006383       0.007135       0.012962      -0.013000       0.004994       0.008007              1.654575       1.483452      -0.024280      -0.107881       1.475688       0.383730       2.004585           0.000076
          134              H       3.934047       5.599595       8.747322       0.140840       0.962315 0.72243558E+01  0.70035042E+02                                 1.691812                            1.630703      -1.131658       2.343119                    0.997163       3.657589      10.612958       0.457728       1.380328      -0.686730      -0.005485       0.022467      -0.002016       0.023215       0.000724       0.008510       0.002281      -0.006913      -0.005208      -0.010757       0.003018       0.007739              1.712967       1.573080      -0.311595       0.085814       2.178927      -0.121600       1.386892           0.000085
          135              H       4.411107       3.565810      11.079941       0.145691       1.134843 0.85072960E+01  0.84950427E+02                                 1.813947                            1.713647      -1.208407       2.313224                    0.996680       3.555516      10.092503       0.473860       1.294442      -0.705751      -0.021190      -0.011742      -0.000320       0.024228       0.005061       0.001423      -0.010302       0.001716       0.017739      -0.012746       0.000138       0.012609              1.845262       2.407329       0.440394      -0.001423       1.599285      -0.024576       1.529173           0.000063
          136              H       5.425856       4.578770      11.788822       0.134800       0.996344 0.73099851E+01  0.69987153E+02                                 1.639068                            1.567958      -0.851917       2.469106                    0.999500       3.376911       9.259530       0.507248       1.261200      -0.713312       0.003873       0.014805       0.011466       0.019122       0.000869       0.001844      -0.001453      -0.024916       0.016940      -0.015482       0.005371       0.010110              1.673378       1.373377       0.088890       0.128213       1.594515       0.483216       2.052243           0.000021
          137              H       5.983928       3.281111      11.039816       0.143372       1.020659 0.76793200E+01  0.73681502E+02                                 1.610588                            1.567422      -0.815234       2.494029                    0.999798       3.178189       8.438897       0.532096       1.199722      -0.729664       0.015557      -0.012988      -0.005367       0.020964      -0.008031      -0.005781      -0.002569      -0.000657       0.013047      -0.012364       0.004138       0.008226              1.608057       1.767338      -0.425032       0.019513       1.711683       0.001871       1.345149           0.000061
          138              H       9.772397       3.551653      12.454902       0.055216       1.421475 0.11190197E+02  0.11749017E+03                                 1.957128                            1.853610      -1.140437       2.309068                    0.997300       3.735056      10.238789       0.506655       1.151410      -0.740178       0.034189      -0.028747      -0.027872       0.052650      -0.006986      -0.009024      -0.003449       0.005449      -0.028101      -0.015451       0.001700       0.013751              1.982991       1.789212      -0.371067      -0.296977       2.154738       0.390029       2.005021           0.000031
          139              H       7.718564       2.857996      15.188775       0.153464       0.990097 0.71267801E+01  0.68012993E+02                                 1.660292                            1.571813      -0.863587       2.485598                    0.999182       3.282862       9.079002       0.493705       1.299990      -0.705729      -0.015919       0.000293       0.016589       0.022993      -0.000682      -0.006123      -0.005692      -0.000865      -0.011059      -0.009982       0.002540       0.007441              1.702713       1.700347      -0.008888      -0.535489       1.400566      -0.071353       2.007226           0.000000
          140              H       9.258396       2.582735      14.854397       0.141069       1.271304 0.10133624E+02  0.10472622E+03                                 1.902709                            1.831654      -1.095922       2.360513                    0.998049       3.495546       9.789335       0.477378       1.241519      -0.719881       0.020252      -0.003577       0.006023       0.021429       0.001707      -0.000896      -0.003242       0.003828      -0.029634      -0.010660       0.002912       0.007748              1.908344       2.241744      -0.220530       0.421746       1.641406      -0.216633       1.841881          -0.000014
          141              H       8.120609       2.110859      13.832539       0.145137       1.041739 0.76404221E+01  0.72465681E+02                                 1.572444                            1.516253      -0.813023       2.497687                    0.999815       3.039073       7.757787       0.572313       1.128385      -0.748597      -0.005213      -0.012243      -0.014296       0.019530       0.000229       0.004415      -0.000875      -0.008567       0.015776      -0.008370       0.001565       0.006805              1.578371       1.289582       0.173167       0.133731       1.742813       0.363616       1.702718           0.000044
          142              H       7.096001       4.850885      15.041649       0.134657       1.056928 0.77834506E+01  0.76420617E+02                                 1.765875                            1.665968      -1.052825       2.378016                    0.997503       3.596766      10.301872       0.466525       1.337188      -0.696314      -0.008743      -0.008466       0.015530       0.019731      -0.000399      -0.006573      -0.001019      -0.004464      -0.011996      -0.009036       0.004161       0.004875              1.822970       1.793034       0.110004      -0.491407       1.555290      -0.268854       2.120586          -0.000022
          143              H       7.047474       5.500501      13.578412       0.138943       0.978825 0.72481856E+01  0.70078381E+02                                 1.692393                            1.618319      -1.040996       2.386851                    0.997330       3.579386      10.254332       0.467542       1.354972      -0.692338      -0.008182       0.006341      -0.019294       0.021896      -0.007747       0.004876       0.001050      -0.005477       0.004828      -0.010754       0.002618       0.008136              1.728477       1.793974      -0.204788       0.417577       1.440041      -0.200319       1.951416           0.000008
          144              H       8.208499       5.912606      14.597595       0.141519       0.989308 0.74544202E+01  0.73417142E+02                                 1.767607                            1.687735      -1.515791       2.161794                    0.992811       3.956131      11.875716       0.434007       1.432933      -0.674935       0.016433       0.015485       0.005096       0.023147       0.001154       0.004429       0.001555       0.001036      -0.032008      -0.011873       0.004122       0.007751              1.801147       1.872721       0.451762       0.188339       1.950801       0.278700       1.579921          -0.000024
          145              H       7.783205       7.746631      12.240901       0.050459       1.150144 0.87099510E+01  0.88115852E+02                                 1.858339                            1.755429      -1.250023       2.265094                    0.993939       4.043783      11.826856       0.456337       1.326729      -0.696415       0.017955      -0.031324       0.038188       0.052554      -0.005381      -0.000499      -0.009311       0.013420       0.011799      -0.014894       0.004971       0.009923              1.903822       1.580996      -0.136902       0.084674       1.800221      -0.481057       2.330249           0.000046
          146              H       5.040036       9.877938      11.938623       0.145488       0.966584 0.69846515E+01  0.66241950E+02                                 1.623606                            1.548287      -0.832186       2.493558                    0.999461       3.284546       9.019810       0.501797       1.287033      -0.708351      -0.012240       0.015732      -0.008812       0.021794      -0.003754      -0.003519      -0.002192      -0.000610      -0.007140      -0.006578       0.001508       0.005070              1.658440       1.898868      -0.437804       0.105595       1.584245      -0.178648       1.492206           0.000021
          147              H       6.124368       9.574364      13.075508       0.118919       1.227424 0.95730897E+01  0.98589804E+02                                 1.893040                            1.798703      -1.453352       2.157888                    0.997099       4.006328      11.600460       0.469276       1.267355      -0.708528       0.009724       0.005904       0.010977       0.015808       0.001876      -0.004986      -0.001167       0.001871       0.004534      -0.004369      -0.002060       0.006429              1.936262       1.757141       0.124473       0.338229       1.588303       0.362251       2.463341           0.000100
          148              H       5.259796       8.378945      12.454902       0.139188       0.916803 0.67030585E+01  0.63061626E+02                                 1.576591                            1.523867      -0.791900       2.505921                    0.999587       3.330011       9.174738       0.501143       1.299130      -0.705117      -0.006282      -0.021800      -0.001705       0.022751       0.001361      -0.004026       0.004289      -0.014613      -0.014820      -0.009758      -0.001183       0.010940              1.590801       1.559957       0.337059      -0.177231       1.815247      -0.200085       1.397199           0.000016
          149              H       5.785904      10.359251      10.055408       0.132588       1.020350 0.73859931E+01  0.71599477E+02                                 1.727993                            1.623474      -1.002170       2.399711                    0.997871       3.574396      10.184484       0.472163       1.338175      -0.695939      -0.013064       0.011201       0.002626       0.017407      -0.004671      -0.002035      -0.003150      -0.004687       0.009873      -0.007916       0.002375       0.005541              1.786716       2.113694      -0.532699       0.075813       1.715990      -0.166981       1.530463           0.000040
          150              H       6.570186       9.220457       9.250226       0.144201       0.992276 0.76649443E+01  0.75654392E+02                                 1.747219                            1.696140      -1.317036       2.261840                    0.994471       3.765824      11.140850       0.440895       1.407491      -0.681222      -0.000120      -0.018555      -0.015020       0.023873       0.002285      -0.001941      -0.001207      -0.021300       0.007655      -0.012387       0.002496       0.009891              1.757659       1.483775       0.001743       0.097323       1.747775       0.377330       2.041426           0.000077
          151              H       7.381286      10.411157       9.948407       0.132013       1.111463 0.86742024E+01  0.88148613E+02                                 1.856354                            1.779049      -1.537174       2.135005                    0.995405       4.042708      12.065575       0.440497       1.368289      -0.687267       0.015399       0.008737       0.002209       0.017842       0.000501       0.001799      -0.004442       0.006449       0.028407      -0.009136      -0.001618       0.010754              1.883915       2.214828       0.494615      -0.049891       1.894711      -0.126046       1.542205           0.000007
          152              H       9.121919       8.984519       8.062516       0.050171       1.168172 0.89493943E+01  0.90926872E+02                                 1.861055                            1.767652      -1.195298       2.289514                    0.994563       4.001674      11.633537       0.460444       1.309276      -0.700471      -0.052092      -0.007117       0.004890       0.052803       0.000108       0.000806      -0.005630       0.002812      -0.037982      -0.014338       0.006560       0.007778              1.903695       2.596251      -0.057142      -0.114590       1.570061      -0.065817       1.544774           0.000061
          153              H      12.589357      10.510251       7.016583       0.140586       1.004507 0.73517861E+01  0.71091391E+02                                 1.705238                            1.618964      -0.954814       2.432285                    0.998333       3.468790       9.828901       0.473772       1.336942      -0.697018       0.008937       0.017599      -0.010674       0.022440      -0.000412      -0.004910      -0.008224       0.006609      -0.023959      -0.013879       0.004449       0.009430              1.754104       1.628785       0.321092      -0.159568       2.086590      -0.419147       1.546936           0.000081
          154              H      12.460921       8.915311       6.963082       0.137624       1.028284 0.78469682E+01  0.77344258E+02                                 1.744446                            1.680943      -1.128599       2.342945                    0.996766       3.642476      10.516600       0.460198       1.350315      -0.693328       0.002110      -0.019384      -0.011699       0.022738      -0.001074      -0.000133       0.008368       0.004428      -0.021211      -0.012247       0.005075       0.007171              1.763015       1.535839      -0.243389      -0.122073       2.175186       0.347017       1.578020           0.000040
          155              H      12.568659       9.662448       8.372819       0.147722       0.928012 0.69857616E+01  0.67110977E+02                                 1.652467                            1.605817      -1.056696       2.390220                    0.996944       3.540259      10.203770       0.460592       1.384235      -0.686704       0.005573      -0.002414       0.025018       0.025745      -0.006448       0.000176      -0.000689       0.015625       0.030893      -0.015292       0.004951       0.010341              1.665491       1.539938      -0.007136       0.342372       1.370093      -0.066475       2.086442           0.000053
          156              H      10.846923      11.587702       6.524379       0.151928       0.851009 0.60012496E+01  0.55400322E+02                                 1.553973                            1.483763      -0.809315       2.514133                    0.999091       3.328340       9.346148       0.482299       1.375685      -0.689062       0.015354       0.014249      -0.006347       0.021888      -0.000897       0.001079      -0.008265       0.000890      -0.024472      -0.012432       0.004102       0.008330              1.603068       1.730934       0.373607      -0.189659       1.691327      -0.279679       1.386943           0.000020
          157              H       9.601607      11.474451       7.522162       0.132856       1.020644 0.77601968E+01  0.76574972E+02                                 1.748937                            1.680743      -1.290822       2.253954                    0.996635       3.831109      11.209455       0.454706       1.365090      -0.688751      -0.012782       0.008174       0.012955       0.019950      -0.003077      -0.001760      -0.005772      -0.000435       0.003094      -0.007289       0.001023       0.006267              1.768419       1.724897      -0.316087      -0.304508       1.762125       0.287129       1.818236           0.000047
          158              H       9.584457      10.689564       6.128475       0.127337       1.074968 0.81594625E+01  0.81623370E+02                                 1.810570                            1.721246      -1.502982       2.147850                    0.995178       4.007179      11.848794       0.449674       1.361619      -0.688409      -0.014760      -0.007858      -0.010977       0.020002       0.001431       0.004435      -0.001446      -0.003292      -0.014446      -0.007595       0.002997       0.004598              1.854140       1.844024       0.098419       0.545118       1.624920       0.088477       2.093476           0.000049
          159              H      10.800251       8.931040      11.499920       0.051031       1.139880 0.87736570E+01  0.89150749E+02                                 1.862306                            1.772963      -1.368889       2.207611                    0.993240       4.139233      12.234768       0.448654       1.343538      -0.692447      -0.048553       0.017938      -0.004629       0.051967      -0.001641      -0.001060       0.000630       0.002323      -0.020855      -0.007073       0.001466       0.005608              1.899112       2.477315      -0.372812       0.109474       1.723241       0.004135       1.496780           0.000019
          160              H      -0.456984       8.871269      12.115175       0.141023       0.924139 0.66695320E+01  0.63793116E+02                                 1.691277                            1.599929      -1.241173       2.300805                    0.994682       3.706295      10.912727       0.444928       1.439254      -0.675164       0.015595       0.014208       0.007859       0.022513      -0.000873       0.002310      -0.000693       0.004004      -0.026438      -0.009182       0.002226       0.006957              1.744773       2.089052       0.452082       0.252291       1.710789       0.208479       1.434478           0.000001
          161              H      -0.986499       7.918079      10.943515       0.138507       0.965582 0.72444550E+01  0.70216444E+02                                 1.695133                            1.632769      -1.051935       2.385004                    0.996878       3.609520      10.442211       0.457929       1.379987      -0.687381      -0.000533      -0.007022      -0.022761       0.023825      -0.007826       0.002976       0.005769       0.001057       0.029573      -0.014393       0.002597       0.011797              1.722055       1.494944      -0.086214      -0.175971       1.470005       0.360190       2.201216           0.000032
          162              H      -1.232923       7.518558      12.473628       0.135282       1.037920 0.81594487E+01  0.81688310E+02                                 1.788904                            1.740393      -1.309491       2.258004                    0.994154       3.841653      11.393517       0.439483       1.392083      -0.684066      -0.005952      -0.011257       0.014901       0.019600      -0.000372      -0.003111      -0.007888      -0.000705       0.000351      -0.008465      -0.000061       0.008526              1.796454       1.512621       0.027711      -0.036880       1.882165      -0.487912       1.994576           0.000032
          163              H      -1.431526      10.620356      12.385352       0.142710       0.953425 0.68682123E+01  0.65577310E+02                                 1.669209                            1.580121      -1.076555       2.373958                    0.997792       3.533098      10.088897       0.470574       1.363228      -0.690649       0.019110       0.002701       0.005143       0.019974      -0.001622      -0.001256       0.006441      -0.006778      -0.026825      -0.011164       0.000716       0.010447              1.714468       2.292528       0.283563       0.310430       1.444245       0.097031       1.406633           0.000009
          164              H      12.217114      10.529126      12.976532       0.145994       1.085822 0.84143007E+01  0.83284373E+02                                 1.737592                            1.688861      -0.831885       2.493313                    0.999411       3.327498       9.219177       0.486810       1.271162      -0.713275      -0.012415       0.001441       0.018274       0.022140       0.002357      -0.006844       0.002671      -0.010742      -0.001616      -0.010772       0.004131       0.006641              1.741655       1.720353      -0.062116      -0.400604       1.436942       0.119185       2.067672          -0.000011
          165              H      12.444945      10.917638      11.441069       0.135857       1.047806 0.78465057E+01  0.77570081E+02                                 1.780562                            1.689834      -1.318209       2.252359                    0.995244       3.766625      10.998092       0.453989       1.364719      -0.689428      -0.009604       0.011310      -0.018108       0.023411      -0.001722       0.006288       0.004497      -0.015424       0.018352      -0.013389       0.002718       0.010672              1.816724       1.550398      -0.199372       0.314840       1.811290      -0.533575       2.088484           0.000058
          166              H      12.362733       6.588962       7.607763       0.045567       1.158016 0.88725652E+01  0.90585051E+02                                 1.888777                            1.786705      -1.436585       2.167138                    0.992599       4.290139      12.792095       0.444643       1.349235      -0.690369      -0.031272       0.030670      -0.027376       0.051653       0.004143       0.007618      -0.011099       0.015789      -0.002936      -0.018139       0.005241       0.012898              1.925828       1.935897      -0.393121       0.267080       2.025315      -0.392511       1.816272           0.000020
          167              H       0.429027       4.822573       8.883748       0.134487       0.987273 0.71998165E+01  0.69837634E+02                                 1.733178                            1.636920      -1.119115       2.350748                    0.996306       3.687156      10.751975       0.452453       1.395612      -0.683863       0.023232       0.000750      -0.001324       0.023281      -0.002611      -0.000585      -0.006870       0.012857      -0.018247      -0.011946       0.001923       0.010023              1.793408       2.455568      -0.195026      -0.125834       1.454085       0.003849       1.470570           0.000052
          168              H      -0.924578       3.973196       8.939924       0.142744       1.114094 0.86358557E+01  0.86214256E+02                                 1.777927                            1.717454      -0.993967       2.412562                    0.998499       3.428749       9.605828       0.479001       1.280843      -0.710439      -0.011788      -0.017184      -0.002276       0.020963       0.005553       0.007827      -0.003436      -0.013371       0.006746      -0.014233       0.006435       0.007798              1.792120       1.649357       0.267391       0.053840       2.289309       0.169733       1.437696           0.000068
          169              H      -0.684914       5.163896       9.980507       0.140233       1.188423 0.93721645E+01  0.96469840E+02                                 1.919172                            1.836061      -1.282383       2.275730                    0.995043       3.750288      11.026980       0.441152       1.348857      -0.694249      -0.010052       0.010754       0.018363       0.023535      -0.005524      -0.005116      -0.001773      -0.017768       0.012077      -0.014088       0.005610       0.008478              1.952907       1.619814      -0.105768      -0.064806       1.650739       0.386153       2.588169          -0.000025
          170              H       0.672892       6.213034       7.433886       0.149833       0.913828 0.66126884E+01  0.62205999E+02                                 1.596321                            1.532898      -0.793046       2.516070                    0.999568       3.312346       9.224752       0.488621       1.332538      -0.698343       0.022118      -0.007819       0.001549       0.023510      -0.002690      -0.005446      -0.007258       0.014601      -0.006803      -0.013137       0.002411       0.010726              1.633125       2.100807      -0.224292       0.019976       1.457870      -0.062766       1.340696           0.000059
          171              H      -0.302464       7.474516       7.572987       0.138703       0.964999 0.72426033E+01  0.69999003E+02                                 1.674785                            1.618263      -1.013681       2.399318                    0.997844       3.560775      10.193493       0.467384       1.355923      -0.692335      -0.008303       0.018491       0.007517       0.021619      -0.006456      -0.009204       0.000073      -0.010922       0.002352      -0.013826       0.003264       0.010561              1.695756       1.440259       0.013158      -0.049709       2.232938       0.201950       1.414072           0.000026
          172              H      -0.520572       6.419087       6.387953       0.126994       1.131072 0.88228896E+01  0.90003035E+02                                 1.872707                            1.790724      -1.474588       2.159069                    0.996069       4.074215      12.165940       0.440537       1.362943      -0.688233      -0.004403      -0.001071      -0.017052       0.017644       0.003465      -0.002721      -0.003435       0.003253       0.001617      -0.004742      -0.001777       0.006519              1.893329       1.627024       0.060218       0.177059       1.554973       0.151833       2.497991           0.000055
          173              H       2.693964      13.948655       7.136959       0.059317       1.045822 0.77829147E+01  0.76780085E+02                                 1.765481                            1.676670      -1.222459       2.286323                    0.993984       3.954936      11.533383       0.458369       1.354517      -0.690767      -0.038917       0.039945       0.006907       0.056195      -0.008587       0.003202      -0.001391      -0.000844       0.003813      -0.009417       0.000145       0.009271              1.797687       1.897990      -0.501867      -0.189649       1.884670       0.150825       1.610402           0.000031
          174              H       5.381306      11.123690       7.813739       0.145419       0.919386 0.65416367E+01  0.62017547E+02                                 1.666241                            1.571006      -1.044050       2.401802                    0.996356       3.528394      10.207873       0.456644       1.414818      -0.680795       0.013017      -0.011325       0.016458       0.023845      -0.010396       0.002879       0.000015       0.006279       0.002526      -0.011527       0.000558       0.010969              1.725538       1.546175      -0.274705       0.336241       1.645928      -0.436769       1.984511           0.000062
          175              H       5.642978      12.062723       6.545779       0.133007       1.004325 0.75612667E+01  0.74230262E+02                                 1.745819                            1.670533      -1.269046       2.272772                    0.995215       3.784919      11.095224       0.450788       1.384034      -0.685447       0.012457       0.010751      -0.010792       0.019678      -0.001929      -0.008129      -0.000535      -0.003556      -0.012218      -0.010499       0.003515       0.006984              1.780561       1.953285       0.329731      -0.414649       1.622627      -0.319169       1.765770           0.000044
          176              H       4.501184      10.944377       6.489603       0.143908       0.923811 0.69874129E+01  0.67251536E+02                                 1.657621                            1.613694      -1.078656       2.378116                    0.996197       3.596097      10.435397       0.455369       1.397517      -0.683837      -0.015839      -0.013822      -0.013991       0.025252       0.002643       0.004031       0.008281       0.010643      -0.010102      -0.011836       0.001063       0.010773              1.659217       1.529794       0.272528       0.257702       1.800139       0.319617       1.647717           0.000083
          177              H       4.436334      11.987223       9.453528       0.139645       1.033827 0.74207489E+01  0.71695072E+02                                 1.718954                            1.609047      -0.880812       2.461706                    0.999066       3.443857       9.652055       0.484555       1.308341      -0.703054       0.015585      -0.010573       0.006877       0.020049      -0.005914       0.002324       0.001652       0.002938       0.031088      -0.011616       0.000847       0.010769              1.781219       1.751601      -0.484695       0.237921       1.898789      -0.383767       1.693268           0.000048
          178              H       2.925250      12.487412       9.285001       0.131997       1.027438 0.76682114E+01  0.75868848E+02                                 1.798010                            1.700875      -1.370611       2.225110                    0.993310       3.932949      11.737043       0.437577       1.414757      -0.678785      -0.022676      -0.001378      -0.002117       0.022816       0.003026       0.001796       0.001955       0.016029       0.008970      -0.010259       0.002265       0.007994              1.845298       2.373379       0.203639      -0.403548       1.469776      -0.139711       1.692738           0.000044
          179              H       4.119784      13.550706       9.319777       0.143000       1.242947 0.99011165E+01  0.10255506E+03                                 1.934419                            1.856578      -1.117773       2.355400                    0.997113       3.582651      10.312749       0.452960       1.305490      -0.705185       0.006294       0.023171       0.002629       0.024154       0.002957       0.001998       0.000561      -0.012520       0.016367      -0.009869       0.003710       0.006160              1.949855       1.627815       0.287125       0.050917       2.542061       0.208310       1.679690           0.000057
          180              H       1.123106      10.912919       4.510087       0.047869       1.312259 0.10036265E+02  0.10315017E+03                                 1.881517                            1.771565      -1.163799       2.288571                    0.997216       3.846330      10.633984       0.508201       1.172663      -0.732487      -0.036865       0.024252       0.015869       0.046893       0.001371      -0.003542      -0.001401       0.005622       0.003941      -0.003893      -0.001824       0.005717              1.909407       2.313886      -0.377478      -0.403828       1.819699       0.059564       1.594634           0.000075
          181              H       2.205051       7.672704       5.133367       0.154411       0.967412 0.71469607E+01  0.69235653E+02                                 1.716034                            1.637308      -1.148774       2.351377                    0.995927       3.592072      10.486895       0.449497       1.406600      -0.682146       0.013983      -0.018925       0.001294       0.023566      -0.001038      -0.004329      -0.009201      -0.002418      -0.009252      -0.011288       0.001460       0.009828              1.757302       1.647023      -0.341719      -0.059291       2.241117      -0.070301       1.383764           0.000082
          182              H       0.800127       8.338049       4.753514       0.143288       1.073677 0.81322224E+01  0.79334513E+02                                 1.687681                            1.631436      -0.745619       2.531096                    0.999861       3.212518       8.665871       0.511554       1.227332      -0.723864      -0.019198      -0.003127      -0.011352       0.022521       0.002403       0.004795      -0.005907       0.009578       0.010139      -0.010602       0.002004       0.008598              1.698140       2.126322       0.274552       0.214745       1.523365       0.010680       1.444732           0.000075
          183              H       1.607161       8.852394       6.034850       0.128672       1.097844 0.86280394E+01  0.87082941E+02                                 1.807224                            1.749743      -1.335618       2.229739                    0.996361       3.875654      11.322587       0.456055       1.330662      -0.695886       0.000713       0.010129       0.013997       0.017292       0.004812      -0.003403       0.002677      -0.010090      -0.016613      -0.009124      -0.000722       0.009846              1.809930       1.482486       0.035046      -0.138728       1.599249       0.190639       2.348054           0.000078
          184              H       3.860487       8.174465       3.940307       0.138063       1.116421 0.81835162E+01  0.81559452E+02                                 1.837119                            1.710361      -1.321095       2.249252                    0.995678       3.776715      10.985231       0.458464       1.340500      -0.694196       0.005099      -0.023106       0.004622       0.024109      -0.004307      -0.008708      -0.001990       0.003458      -0.008436      -0.010720       0.000771       0.009949              1.903628       1.550366      -0.282886       0.034339       2.651019      -0.328536       1.509500           0.000071
          185              H       4.356755       9.695479       3.985783       0.143704       1.020209 0.78501949E+01  0.77271511E+02                                 1.728341                            1.677203      -1.094930       2.365224                    0.997593       3.565460      10.238508       0.463068       1.343762      -0.695183       0.012166       0.016598       0.007276       0.021828       0.006503      -0.005370       0.011948       0.003247      -0.013931      -0.017422       0.006466       0.010956              1.733177       1.914004       0.424081       0.185745       1.817647       0.141295       1.467881           0.000074
          186              H       3.564315       9.149676       2.707122       0.143647       1.049224 0.78520952E+01  0.75604620E+02                                 1.628003                            1.574466      -0.875768       2.464499                    0.999640       3.178388       8.397959       0.537317       1.183893      -0.733591      -0.005362       0.000956      -0.018283       0.019077      -0.002984       0.001584       0.000575       0.020312       0.009692      -0.012242       0.002908       0.009334              1.632884       1.292761      -0.016733       0.028655       1.389549      -0.124340       2.216344           0.000112
          187              H       5.902335      13.717435       4.681289       0.040190       1.210231 0.95255126E+01  0.98717174E+02                                 1.925027                            1.837355      -1.406075       2.179765                    0.992889       4.287262      12.762548       0.444706       1.329012      -0.694918      -0.016423       0.030703       0.035112       0.049449      -0.009611       0.001233       0.004965       0.001297      -0.001722      -0.011267       0.000733       0.010534              1.940303       1.682575      -0.054615      -0.069319       1.781096       0.395438       2.357238           0.000006
          188              H       8.885391      12.012390       4.071383       0.146986       0.941946 0.69086125E+01  0.66873564E+02                                 1.726355                            1.638690      -1.394372       2.226422                    0.994020       3.841105      11.494465       0.434119       1.457586      -0.670925       0.016168      -0.010510      -0.011440       0.022421      -0.001198       0.005467       0.005454       0.014744       0.004333      -0.011247       0.000922       0.010325              1.770037       2.065352      -0.436489      -0.170717       1.653434       0.146322       1.591326          -0.000048
          189              H       7.903067      12.157099       5.325969       0.135686       0.934946 0.68818957E+01  0.65471504E+02                                 1.623844                            1.564148      -0.822502       2.488976                    0.998945       3.457033       9.722740       0.482929       1.333150      -0.697367      -0.006733      -0.009715       0.018294       0.021780       0.007538       0.002173      -0.006385       0.007140       0.012957      -0.013001       0.004995       0.008007              1.654756       1.483603       0.024283      -0.107888       1.475852      -0.383799       2.004814           0.000041
          190              H       8.502343      13.464195       4.627788       0.140821       0.962419 0.72253440E+01  0.70046994E+02                                 1.691922                            1.630805      -1.131758       2.343052                    0.997162       3.657848      10.613878       0.457719       1.380310      -0.686733       0.005497       0.022467       0.001991       0.023215      -0.000722       0.008511      -0.002285      -0.006920      -0.005224      -0.010762       0.003021       0.007740              1.713082       1.573190       0.311634       0.085820       2.179085       0.121599       1.386972           0.000011
          191              H       8.025284      11.430410       2.295169       0.145744       1.134613 0.85051951E+01  0.84924875E+02                                 1.813774                            1.713494      -1.208411       2.313272                    0.996679       3.555133      10.091404       0.473853       1.294530      -0.705733       0.021197      -0.011746       0.000313       0.024236      -0.005062       0.001425       0.010301       0.001709       0.017745      -0.012746       0.000136       0.012610              1.845084       2.407069      -0.440333      -0.001429       1.599144       0.024574       1.529040           0.000035
          192              H       7.010534      12.443370       1.586288       0.134813       0.996248 0.73090845E+01  0.69976254E+02                                 1.638958                            1.567860      -0.851688       2.469227                    0.999501       3.376682       9.258699       0.507266       1.261196      -0.713314      -0.003861       0.014800      -0.011470       0.019119      -0.000870       0.001840       0.001453      -0.024916       0.016951      -0.015483       0.005374       0.010109              1.673263       1.373290      -0.088878       0.128195       1.594410      -0.483166       2.052088           0.000036
          193              H       6.452463      11.145711       2.335294       0.143372       1.020621 0.76789406E+01  0.73676835E+02                                 1.610541                            1.567379      -0.815101       2.494095                    0.999798       3.178092       8.438537       0.532106       1.199715      -0.729667      -0.015548      -0.012996       0.005363       0.020962       0.008033      -0.005783       0.002574      -0.000665       0.013039      -0.012367       0.004143       0.008224              1.608008       1.767275       0.425011       0.019513       1.711636      -0.001869       1.345114           0.000080
          194              H       2.663993      11.416253       0.920208       0.055233       1.421244 0.11187835E+02  0.11745819E+03                                 1.956854                            1.853365      -1.140269       2.309162                    0.997302       3.734672      10.237143       0.506712       1.151350      -0.740194      -0.034193      -0.028751       0.027872       0.052656       0.006990      -0.009025       0.003448       0.005449      -0.028108      -0.015454       0.001699       0.013755              1.982706       1.788974       0.370993      -0.296907       2.154423      -0.389948       2.004721           0.000069
          195              H      -0.674993      10.722596      24.936555       0.153457       0.990106 0.71268140E+01  0.68012728E+02                                 1.660230                            1.571761      -0.863536       2.485610                    0.999182       3.282801       9.078502       0.493745       1.299896      -0.705749       0.015922       0.000293      -0.016581       0.022990       0.000682      -0.006123       0.005692      -0.000863      -0.011065      -0.009982       0.002541       0.007441              1.702644       1.700280       0.008881      -0.535450       1.400521       0.071358       2.007132           0.000012
          196              H      -2.214824      10.447335      25.270933       0.141074       1.271158 0.10132049E+02  0.10470462E+03                                 1.902463                            1.831431      -1.095819       2.360560                    0.998050       3.495298       9.788009       0.477444       1.241409      -0.719905      -0.020256      -0.003578      -0.006016       0.021431      -0.001705      -0.000896       0.003241       0.003829      -0.029638      -0.010661       0.002913       0.007747              1.908092       2.241435       0.220494       0.421649       1.641214       0.216587       1.841627           0.000018
          197              H      -1.077037       9.975459      26.292791       0.145162       1.041487 0.76379918E+01  0.72435968E+02                                 1.572106                            1.515944      -0.812908       2.497767                    0.999815       3.038662       7.756066       0.572417       1.128284      -0.748623       0.005215      -0.012246       0.014302       0.019537      -0.000231       0.004417       0.000871      -0.008567       0.015768      -0.008370       0.001568       0.006802              1.578027       1.289336      -0.173104       0.133682       1.742412      -0.363495       1.702332           0.000088
          198              H      -0.052429      12.715485      25.083681       0.134657       1.056897 0.77831454E+01  0.76416549E+02                                 1.765813                            1.665914      -1.052704       2.378071                    0.997504       3.596648      10.301320       0.466544       1.337154      -0.696321       0.008748      -0.008468      -0.015524       0.019729       0.000397      -0.006572       0.001017      -0.004464      -0.011995      -0.009036       0.004160       0.004875              1.822901       1.792971      -0.110002      -0.491378       1.555237       0.268841       2.120496          -0.000010
          199              H      -0.003902      13.365101      26.546918       0.138962       0.978756 0.72475454E+01  0.70070645E+02                                 1.692319                            1.618252      -1.040969       2.386881                    0.997330       3.579213      10.253724       0.467550       1.354980      -0.692337       0.008187       0.006340       0.019296       0.021899       0.007746       0.004877      -0.001049      -0.005475       0.004824      -0.010752       0.002616       0.008136              1.728398       1.793892       0.204771       0.417549       1.439979       0.200304       1.951321           0.000016
          200              H      -1.164927      13.777206      25.527735       0.141512       0.989323 0.74545314E+01  0.73418200E+02                                 1.767593                            1.687723      -1.515716       2.161819                    0.992813       3.956104      11.875467       0.434020       1.432891      -0.674942      -0.016432       0.015485      -0.005091       0.023146      -0.001153       0.004429      -0.001555       0.001033      -0.032011      -0.011874       0.004124       0.007750              1.801130       1.872704      -0.451758       0.188337       1.950780      -0.278693       1.579906          -0.000008
          201              H       4.653186      15.611231       1.134209       0.050453       1.150158 0.87101018E+01  0.88117703E+02                                 1.858346                            1.755440      -1.249998       2.265100                    0.993939       4.043815      11.826947       0.456338       1.326722      -0.696417      -0.017954      -0.031322      -0.038188       0.052552       0.005378      -0.000501       0.009312       0.013421       0.011797      -0.014895       0.004974       0.009922              1.903826       1.581003       0.136901       0.084672       1.800224       0.481054       2.330251           0.000065
          202              H       7.396355       2.013338       1.436487       0.145506       0.966504 0.69839262E+01  0.66233347E+02                                 1.623522                            1.548212      -0.832121       2.493606                    0.999461       3.284366       9.019196       0.501807       1.287041      -0.708350       0.012243       0.015733       0.008813       0.021797       0.003752      -0.003518       0.002193      -0.000612      -0.007141      -0.006577       0.001509       0.005068              1.658351       1.898759       0.437768       0.105591       1.584162       0.178636       1.492131           0.000027
          203              H       6.312023       1.709764       0.299602       0.118906       1.227546 0.95742811E+01  0.98604855E+02                                 1.893134                            1.798789      -1.453363       2.157861                    0.997099       4.006532      11.601104       0.469276       1.267318      -0.708535      -0.009719       0.005906      -0.010972       0.015802      -0.001875      -0.004987       0.001167       0.001867       0.004538      -0.004371      -0.002058       0.006429              1.936356       1.757225      -0.124484       0.338247       1.588377      -0.362280       2.463468           0.000118
          204              H       7.176594       0.514345       0.920208       0.139201       0.916780 0.67028661E+01  0.63059571E+02                                 1.576587                            1.523863      -0.791935       2.505915                    0.999587       3.329992       9.174767       0.501133       1.299160      -0.705111       0.006290      -0.021801       0.001706       0.022755      -0.001363      -0.004027      -0.004289      -0.014612      -0.014830      -0.009760      -0.001181       0.010941              1.590798       1.559958      -0.337063      -0.177230       1.815241       0.200080       1.397194           0.000014
          205              H       6.650487       2.494651       3.319702       0.132606       1.020208 0.73847271E+01  0.71584060E+02                                 1.727836                            1.623339      -1.001950       2.399837                    0.997873       3.574077      10.183316       0.472181       1.338182      -0.695939       0.013062       0.011211      -0.002632       0.017413       0.004669      -0.002033       0.003147      -0.004687       0.009868      -0.007911       0.002374       0.005537              1.786545       2.113472       0.532619       0.075796       1.715831       0.166953       1.530333           0.000041
          206              H       5.866205       1.355857       4.124884       0.144142       0.992379 0.76658337E+01  0.75663977E+02                                 1.747210                            1.696135      -1.316564       2.262002                    0.994480       3.765810      11.140200       0.440944       1.407320      -0.681256       0.000121      -0.018545       0.015011       0.023859      -0.002286      -0.001944       0.001203      -0.021297       0.007691      -0.012392       0.002509       0.009883              1.757647       1.483770      -0.001746       0.097325       1.747761      -0.377320       2.041411           0.000052
          207              H       5.055104       2.546557       3.426703       0.132063       1.111319 0.86728264E+01  0.88131673E+02                                 1.856240                            1.778944      -1.537369       2.134950                    0.995403       4.042504      12.065005       0.440493       1.368344      -0.687256      -0.015406       0.008753      -0.002218       0.017857      -0.000504       0.001796       0.004440       0.006450       0.028388      -0.009133      -0.001613       0.010747              1.883797       2.214667      -0.494572      -0.049887       1.894602       0.126034       1.542121           0.000027
          208              H       3.314472       1.119919       5.312594       0.050169       1.168137 0.89489878E+01  0.90920986E+02                                 1.860967                            1.767573      -1.195025       2.289634                    0.994566       4.001430      11.632413       0.460473       1.309218      -0.700484       0.052087      -0.007100      -0.004917       0.052798      -0.000111       0.000819       0.005626       0.002819      -0.037999      -0.014342       0.006556       0.007785              1.903602       2.596110       0.057141      -0.114589       1.569990       0.065812       1.544705           0.000072
          209              H      -0.152966       2.645651       6.358527       0.140595       1.004589 0.73525628E+01  0.71101107E+02                                 1.705351                            1.619063      -0.955134       2.432130                    0.998332       3.469019       9.829850       0.473749       1.336966      -0.697012      -0.008943       0.017612       0.010647       0.022439       0.000415      -0.004914       0.008225       0.006605      -0.023964      -0.013882       0.004451       0.009431              1.754224       1.628896      -0.321133      -0.159579       2.086758       0.419177       1.547017           0.000003
          210              H      -0.024530       1.050711       6.412028       0.137550       1.028567 0.78495855E+01  0.77375263E+02                                 1.744631                            1.681111      -1.128630       2.342849                    0.996768       3.642960      10.517799       0.460228       1.350136      -0.693362      -0.002117      -0.019374       0.011675       0.022719       0.001075      -0.000132      -0.008371       0.004427      -0.021207      -0.012248       0.005075       0.007173              1.763206       1.535997       0.243433      -0.122092       2.175459      -0.347060       1.578160           0.000043
          211              H      -0.132268       1.797848       5.002291       0.147809       0.927691 0.69827367E+01  0.67075136E+02                                 1.652158                            1.605532      -1.056616       2.390342                    0.996944       3.539522      10.201370       0.460603       1.384342      -0.686686      -0.005578      -0.002399      -0.025037       0.025763       0.006449       0.000176       0.000687       0.015624       0.030887      -0.015291       0.004952       0.010339              1.665175       1.539643       0.007133       0.342261       1.369868       0.066454       2.086014           0.000015
          212              H       1.589468       3.723102       6.850731       0.151928       0.851011 0.60012633E+01  0.55400426E+02                                 1.553968                            1.483759      -0.809275       2.514149                    0.999091       3.328338       9.346111       0.482303       1.375674      -0.689064      -0.015355       0.014263       0.006314       0.021888       0.000892       0.001083       0.008266       0.000891      -0.024476      -0.012434       0.004105       0.008329              1.603062       1.730930      -0.373609      -0.189651       1.691326       0.279673       1.386931           0.000055
          213              H       2.834783       3.609851       5.852948       0.132970       1.020338 0.77573678E+01  0.76541465E+02                                 1.748727                            1.680550      -1.291176       2.253881                    0.996630       3.830612      11.208254       0.454678       1.365273      -0.688715       0.012775       0.008185      -0.012984       0.019969       0.003075      -0.001752       0.005781      -0.000423       0.003113      -0.007293       0.001017       0.006276              1.768205       1.724687       0.316025      -0.304460       1.761903      -0.287085       1.818025           0.000115
          214              H       2.851933       2.824964       7.246635       0.127237       1.075317 0.81626423E+01  0.81661299E+02                                 1.810779                            1.721434      -1.502746       2.147866                    0.995182       4.007679      11.849847       0.449717       1.361387      -0.688454       0.014767      -0.007845       0.010951       0.019988      -0.001435       0.004440       0.001441      -0.003292      -0.014463      -0.007602       0.002998       0.004604              1.854355       1.844242      -0.098430       0.545216       1.625093      -0.088482       2.093730           0.000031
          215              H       1.636139       1.066440       1.875190       0.051049       1.139820 0.87730910E+01  0.89143727E+02                                 1.862256                            1.772918      -1.368928       2.207605                    0.993240       4.139138      12.234475       0.448655       1.343556      -0.692443       0.048553       0.017948       0.004629       0.051971       0.001641      -0.001061      -0.000632       0.002326      -0.020853      -0.007072       0.001465       0.005608              1.899060       2.477235       0.372800       0.109470       1.723200      -0.004135       1.496745           0.000039
          216              H      12.893375       1.006669       1.259935       0.141042       0.924040 0.66686561E+01  0.63782598E+02                                 1.691159                            1.599828      -1.241062       2.300876                    0.994683       3.706023      10.911717       0.444941       1.439261      -0.675164      -0.015602       0.014203      -0.007856       0.022514       0.000873       0.002310       0.000694       0.004005      -0.026439      -0.009183       0.002225       0.006958              1.744644       2.088880      -0.452027       0.252261       1.710667      -0.208455       1.434386           0.000007
          217              H      13.422889       0.053479       2.431595       0.138512       0.965551 0.72441439E+01  0.70212379E+02                                 1.695069                            1.632713      -1.051855       2.385039                    0.996879       3.609386      10.441602       0.457947       1.379952      -0.687389       0.000521      -0.007022       0.022753       0.023817       0.007827       0.002975      -0.005767       0.001058       0.029561      -0.014392       0.002600       0.011792              1.721986       1.494891       0.086210      -0.175962       1.469953      -0.360165       2.201116           0.000029
          218              H      13.669314      15.383158       0.901482       0.135300       1.037835 0.81586311E+01  0.81678354E+02                                 1.788835                            1.740329      -1.309531       2.258006                    0.994152       3.841516      11.393113       0.439481       1.392120      -0.684059       0.005940      -0.011264      -0.014900       0.019601       0.000371      -0.003112       0.007889      -0.000708       0.000352      -0.008465      -0.000063       0.008528              1.796383       1.512568      -0.027704      -0.036874       1.882093       0.487882       1.994487          -0.000009
          219              H      13.867917       2.755756       0.989758       0.142716       0.953384 0.68678391E+01  0.65572761E+02                                 1.669153                            1.580073      -1.076472       2.374002                    0.997792       3.532987      10.088456       0.470584       1.363219      -0.690651      -0.019110       0.002708      -0.005136       0.019972       0.001621      -0.001256      -0.006441      -0.006777      -0.026830      -0.011165       0.000718       0.010447              1.714408       2.292437      -0.283547       0.310408       1.444199      -0.097024       1.406588          -0.000001
          220              H       0.219276       2.664526       0.398578       0.145990       1.085853 0.84146119E+01  0.83288143E+02                                 1.737613                            1.688882      -0.831866       2.493311                    0.999411       3.327563       9.219366       0.486812       1.271147      -0.713278       0.012417       0.001448      -0.018265       0.022133      -0.002356      -0.006846      -0.002672      -0.010742      -0.001627      -0.010773       0.004130       0.006642              1.741675       1.720374       0.062117      -0.400605       1.436960      -0.119189       2.067691           0.000003
          221              H      -0.008554       3.053038       1.934041       0.135916       1.047672 0.78453040E+01  0.77555869E+02                                 1.780471                            1.689752      -1.318412       2.252306                    0.995241       3.766433      10.997661       0.453977       1.364795      -0.689412       0.009605       0.011322       0.018114       0.023421       0.001722       0.006288      -0.004495      -0.015430       0.018353      -0.013392       0.002721       0.010671              1.816630       1.550323       0.199356       0.314814       1.811198       0.533535       2.088370           0.000028
          222              H       0.073658      14.453562       5.767347       0.045522       1.158203 0.88743074E+01  0.90606749E+02                                 1.888923                            1.786833      -1.436515       2.167128                    0.992601       4.290504      12.793212       0.444647       1.349164      -0.690382       0.031266       0.030676       0.027353       0.051641      -0.004147       0.007622       0.011093       0.015794      -0.002910      -0.018137       0.005236       0.012901              1.925979       1.936054       0.393170       0.267108       2.025480       0.392556       1.816404           0.000044
          223              H      12.007364      12.687173       4.491362       0.134504       0.987226 0.71994125E+01  0.69832960E+02                                 1.733146                            1.636892      -1.119174       2.350735                    0.996306       3.687087      10.751829       0.452447       1.395644      -0.683857      -0.023235       0.000750       0.001303       0.023284       0.002611      -0.000590       0.006873       0.012854      -0.018257      -0.011950       0.001927       0.010023              1.793374       2.455514       0.195016      -0.125809       1.454064      -0.003843       1.470543           0.000015
          224              H      13.360968      11.837796       4.435186       0.142746       1.114112 0.86360655E+01  0.86216953E+02                                 1.777951                            1.717478      -0.993958       2.412566                    0.998499       3.428783       9.605985       0.478996       1.280849      -0.710438       0.011780      -0.017189       0.002251       0.020959      -0.005555       0.007825       0.003440      -0.013374       0.006738      -0.014234       0.006430       0.007803              1.792143       1.649382      -0.267393       0.053836       2.289340      -0.169716       1.437707           0.000049
          225              H      13.121305      13.028496       3.394603       0.140316       1.187854 0.93666144E+01  0.96399725E+02                                 1.918701                            1.835637      -1.282154       2.275933                    0.995043       3.749341      11.023935       0.441155       1.349032      -0.694217       0.010039       0.010749      -0.018387       0.023546       0.005522      -0.005112       0.001775      -0.017760       0.012096      -0.014085       0.005614       0.008471              1.952421       1.619447       0.105729      -0.064793       1.650369      -0.386016       2.587446           0.000093
          226              H      11.763498      14.077634       5.941224       0.149833       0.913841 0.66128203E+01  0.62207750E+02                                 1.596358                            1.532930      -0.793198       2.516003                    0.999568       3.312397       9.225029       0.488606       1.332568      -0.698337      -0.022120      -0.007812      -0.001577       0.023512       0.002690      -0.005439       0.007255       0.014602      -0.006794      -0.013132       0.002411       0.010721              1.633163       2.100866       0.224299       0.019987       1.457899       0.062769       1.340725           0.000035
          227              H      12.738854      15.339116       5.802123       0.138744       0.964865 0.72413850E+01  0.69984992E+02                                 1.674709                            1.618191      -1.013804       2.399307                    0.997842       3.560574      10.193091       0.467362       1.356029      -0.692314       0.008298       0.018498      -0.007544       0.021632       0.006457      -0.009202      -0.000075      -0.010916       0.002371      -0.013823       0.003261       0.010561              1.695679       1.440195      -0.013155      -0.049705       2.232824      -0.201948       1.414018           0.000046
          228              H      12.956963      14.283687       6.987157       0.126883       1.131401 0.88260094E+01  0.90041361E+02                                 1.872935                            1.790931      -1.474235       2.159141                    0.996074       4.074762      12.167369       0.440559       1.362777      -0.688265       0.004402      -0.001067       0.017033       0.017625      -0.003465      -0.002716       0.003429       0.003253       0.001627      -0.004740      -0.001772       0.006512              1.893562       1.627210      -0.060231       0.177087       1.555140      -0.151856       2.498336          -0.000000
          229              C       0.618808      10.258584      20.140241       0.306400      22.198521 0.26040023E+03  0.54456144E+04                                 7.075557                            5.575445       0.358083       2.169477                    0.998433      23.935237      67.285045       0.654262       0.447661      -1.033632       0.003598       0.007377      -0.062651       0.063187      -0.044544      -0.003008      -0.026365      -0.000695      -0.185053      -0.071042      -0.006395       0.077437              7.894917       6.260989       2.567930       1.243985       6.916345       2.105223      10.507418          -0.000053
          230              C       2.262362      12.001380      20.439843      -0.344970      25.739376 0.43236066E+03  0.10179843E+05                                 7.452246                            6.759772       0.131509       2.017854                    0.997774      30.813102      89.480063       0.656390       0.396323      -1.074367      -0.057245      -0.055299       0.029835       0.085000       0.058004      -0.017444      -0.026298       0.018386      -0.030953      -0.055571      -0.019210       0.074781              7.723511       7.766970       1.127971      -0.079928       8.235079       0.400999       7.168483           0.000024
          231              C       1.159827      10.939659      22.403309      -0.359430      25.922483 0.40981017E+03  0.95309394E+04                                 7.442612                            6.533277       0.142628       2.019220                    0.997459      30.925169      89.573619       0.674283       0.390581      -1.077118       0.016256       0.001728      -0.090473       0.091938       0.026788       0.001908      -0.015917       0.018899       0.189501      -0.061594      -0.004003       0.065597              7.864726       6.980441       0.016259      -0.589948       7.085136       0.886628       9.528600           0.000013
          232              C      -0.757183      12.921538      17.462544       0.302271      22.360719 0.23988011E+03  0.48878020E+04                                 6.949024                            5.235480       0.410700       2.180193                    0.999733      23.360118      63.673230       0.701515       0.428499      -1.050727       0.040678      -0.047607      -0.035137       0.071803      -0.010534       0.049072      -0.052559       0.061605       0.118349      -0.076426      -0.016711       0.093138              7.975783       6.220057       0.998026      -1.178241      12.230957       2.708690       5.476336          -0.000057
          233              C      -1.005230      15.085876      18.497777      -0.349050      26.010012 0.40245111E+03  0.92901872E+04                                 7.425357                            6.469164       0.293161       2.076453                    0.997459      30.134423      86.128688       0.680425       0.389955      -1.080716       0.047446      -0.053005      -0.052450       0.088384      -0.031340      -0.032515       0.038938      -0.005038      -0.022945      -0.041530      -0.027321       0.068851              7.999438       7.185773      -1.545567      -1.079078       9.507650       1.777560       7.304889          -0.000036
          234              C       0.948537      14.499177      17.055940      -0.358056      25.003790 0.41289690E+03  0.96114152E+04                                 7.309368                            6.621558       0.236627       2.046300                    0.998866      30.837211      89.076082       0.660770       0.398208      -1.072965      -0.079231      -0.020851       0.033386       0.088470       0.024563      -0.051250      -0.019774       0.077328      -0.069874      -0.051915      -0.033215       0.085129              7.466882       7.539774       0.830771      -0.531637       8.300873       0.356095       6.559999          -0.000089
          235              C       3.235830      10.346668      17.232492       0.293185      22.177847 0.25840949E+03  0.53810863E+04                                 6.962431                            5.472783       0.448999       2.190967                    0.999409      23.956830      66.693943       0.676714       0.434650      -1.043708      -0.051059       0.003321      -0.040699       0.065379      -0.041122      -0.031199       0.022833      -0.111693      -0.024591      -0.073854      -0.010656       0.084510              7.722615      11.153172       2.621464       0.896915       5.406632      -0.791662       6.608041          -0.000024
          236              C       5.477051      11.038753      17.847747      -0.353391      26.736090 0.42236771E+03  0.98643924E+04                                 7.583878                            6.639921       0.265544       2.069374                    0.997181      30.246425      86.839616       0.669977       0.391441      -1.080127      -0.061192      -0.000720      -0.055503       0.082617      -0.003003       0.055774      -0.009755       0.060820       0.064912      -0.044315      -0.032778       0.077093              8.165183       9.796688       0.759829       1.820080       6.949047       0.517505       7.749815           0.000065
          237              C       4.443413      11.749712      15.723779      -0.347909      23.693197 0.38590114E+03  0.88078757E+04                                 6.954859                            6.327516       0.425607       2.111059                    0.999331      30.012897      85.068495       0.689746       0.389065      -1.082223      -0.007426      -0.040784       0.076645       0.087138       0.008318      -0.000953      -0.049945      -0.035309       0.150085      -0.047054      -0.032087       0.079141              7.081303       7.138859       0.537444      -0.043055       6.267725      -0.419670       7.837324          -0.000002
          238              C       0.459312      11.430410      13.972977       0.288400      22.301424 0.26203613E+03  0.54657222E+04                                 6.963759                            5.501172       0.312632       2.140756                    0.999361      24.082500      66.703113       0.678015       0.433092      -1.046543       0.006736      -0.058922       0.036250       0.069507      -0.011249       0.050643       0.029689       0.070854       0.002252      -0.066611      -0.005431       0.072042              7.685138       6.136081       0.300648      -3.105310       7.154825      -1.473929       9.764507          -0.000016
          239              C       1.356321      12.924684      12.278351      -0.354930      24.915113 0.38513475E+03  0.87716374E+04                                 7.139779                            6.281532       0.493975       2.131435                    0.999373      29.981544      84.436033       0.699985       0.384193      -1.087417      -0.000697      -0.072181       0.031937       0.078934      -0.010299      -0.013154      -0.040888      -0.085403      -0.074959      -0.053422      -0.019138       0.072560              7.496988       5.971388       0.280624      -0.279587       8.244194      -1.797453       8.275383           0.000090
          240              C       2.104068      10.551147      12.457577      -0.359450      26.576322 0.43707693E+03  0.10330942E+05                                 7.633119                            6.814868       0.068796       1.990715                    0.998227      31.291211      91.394506       0.650333       0.398463      -1.071664      -0.052828       0.067645       0.032349       0.091723      -0.042764      -0.020966       0.011957      -0.048609      -0.068158      -0.045626      -0.019940       0.065566              7.968700       8.012001      -0.843077      -0.861519       7.483242       0.605356       8.410858           0.000025
          241              C       2.011616       7.515412      15.333226       0.302702      22.808466 0.26993388E+03  0.56958604E+04                                 7.201234                            5.675373       0.180966       2.103120                    0.998382      24.285746      68.573391       0.648696       0.447469      -1.033761      -0.048965       0.003393       0.049933       0.070017       0.052691       0.039898       0.009855      -0.047847      -0.029342      -0.068347      -0.005900       0.074247              8.036016       9.767724      -3.542344      -1.402881       7.062456      -0.365729       7.277866           0.000040
          242              C       4.036771       6.497733      14.490594      -0.348332      26.441153 0.40895588E+03  0.94809861E+04                                 7.536647                            6.552645       0.321184       2.076990                    0.998562      30.434082      87.254120       0.671028       0.393721      -1.077813      -0.058897       0.003225       0.067493       0.089636      -0.009358      -0.045387      -0.008684       0.012015       0.034417      -0.044789      -0.006816       0.051605              8.110322       9.183111      -0.511124      -1.908430       6.126698       0.369625       9.021156           0.000113
          243              C       3.136488       5.909460      16.726913      -0.353008      26.244574 0.42861659E+03  0.10090084E+05                                 7.586677                            6.745265       0.039853       1.986897                    0.997500      31.117780      90.954407       0.653612       0.398071      -1.071025      -0.009131       0.045568      -0.079961       0.092485      -0.011723      -0.002763      -0.039863      -0.046405       0.138654      -0.051125      -0.018189       0.069315              8.008340       7.613579      -0.602228       0.836252       7.633756      -1.683659       8.777684          -0.000012
          244              C      -0.325460       6.851640      18.706429       0.303186      22.215974 0.26109874E+03  0.54608056E+04                                 7.036841                            5.554898       0.389439       2.175969                    0.998897      23.998932      67.343782       0.660808       0.443178      -1.036819      -0.032576       0.053537      -0.024216       0.067185       0.002838       0.016547       0.058326       0.039634       0.146069      -0.072606      -0.007294       0.079901              7.847180       7.751745       0.964180      -0.800139       9.984443      -3.209150       5.805352          -0.000063
          245              C      -2.473306       6.006981      19.286909      -0.351895      25.561366 0.42405369E+03  0.99390200E+04                                 7.405528                            6.691185       0.139701       2.016849                    0.998528      30.881061      89.564357       0.660035       0.395928      -1.074303       0.085354      -0.006320      -0.005400       0.085758      -0.013938      -0.010175      -0.010304       0.103123      -0.107336      -0.047534      -0.024483       0.072017              7.725943       9.340625       0.321726       0.098021       7.469336      -0.336540       6.367868           0.000001
          246              C      -0.409363       4.737635      19.880764      -0.361436      27.943922 0.44240232E+03  0.10488002E+05                                 7.911448                            6.884478       0.044360       1.986756                    0.997694      31.242548      91.373553       0.643095       0.401750      -1.069518      -0.036416       0.060591      -0.039156       0.080812      -0.031794       0.016945      -0.051117      -0.016616      -0.143212      -0.072683      -0.005217       0.077899              8.565272       7.690472      -1.108785       1.036867       9.959809      -1.739467       8.045534          -0.000007
          247              C      -1.846960       7.331380      15.249230       0.292914      21.964666 0.26586656E+03  0.55716887E+04                                 6.955512                            5.575835       0.461898       2.200248                    0.999155      23.884945      66.541621       0.666493       0.438518      -1.042184      -0.000425       0.064637       0.019255       0.067445      -0.021896      -0.019683      -0.034714       0.021747       0.188004      -0.067958      -0.006910       0.074868              7.707390      10.271301       2.108988       1.996453       7.826933       1.600318       5.023935          -0.000032
          248              C      10.916219       7.465078      14.910573      -0.351282      25.940997 0.43381384E+03  0.10244546E+05                                 7.536254                            6.802109       0.022443       1.980982                    0.997624      31.134840      91.184907       0.648488       0.399959      -1.069624       0.077365      -0.050668      -0.002641       0.092518      -0.037242       0.003770       0.007311       0.040150      -0.065918      -0.036096      -0.017202       0.053298              7.873695       9.820655      -0.571105       0.432302       6.652129       0.224335       7.148301          -0.000028
          249              C      12.098586       5.355793      14.562820      -0.352983      24.347500 0.39717305E+03  0.91455178E+04                                 7.104465                            6.429270       0.323314       2.084900                    0.997826      30.198187      86.430969       0.681558       0.390279      -1.079620      -0.005203       0.078724       0.011884       0.079785      -0.015342       0.005513       0.035603      -0.102743      -0.130727      -0.056997      -0.027716       0.084712              7.293126       7.010189       0.446767       0.677347       8.019807       0.230841       6.849382           0.000052
          250              C      -2.982097       9.780417      18.537902       0.286921      24.067646 0.27605935E+03  0.58531781E+04                                 7.457416                            5.724489       0.219988       2.112911                    0.998798      24.431792      68.970512       0.648955       0.445146      -1.035939       0.034620       0.026404      -0.062232       0.075951       0.000833       0.038557       0.048601      -0.083738       0.052875      -0.072281      -0.007643       0.079924              8.472614      13.732391      -0.843323      -1.165067       5.807532      -1.403917       5.877918          -0.000073
          251              C      10.274188      10.867304      17.689920      -0.358183      25.450679 0.40339804E+03  0.93725206E+04                                 7.426244                            6.533795       0.036537       1.982536                    0.998556      31.095058      90.893205       0.664286       0.396852      -1.069675       0.039942      -0.059611       0.042805       0.083553      -0.018074       0.013064      -0.049013      -0.030127      -0.018809      -0.044577      -0.018524       0.063101              7.835119       8.581363      -1.590448       1.045799       7.531943      -0.497735       7.392052          -0.000045
          252              C       9.987751       9.201582      19.426010      -0.356631      26.562818 0.42770620E+03  0.10038954E+05                                 7.575446                            6.721053       0.137629       2.021855                    0.997407      30.711028      88.926601       0.658875       0.396059      -1.074983       0.042570       0.046179      -0.052734       0.082009       0.006936      -0.043321      -0.049172       0.015557       0.025620      -0.061302      -0.009838       0.071140              7.967626       8.594878       1.052957      -1.332005       7.464358      -0.622387       7.843641          -0.000052
          253              C       6.424763       2.393984      19.985089       0.306398      22.198123 0.26039398E+03  0.54454359E+04                                 7.075416                            5.575335       0.358229       2.169532                    0.998433      23.934757      67.282791       0.654278       0.447654      -1.033639      -0.003587       0.007391       0.062640       0.063176       0.044549      -0.003008       0.026357      -0.000710      -0.185078      -0.071044      -0.006400       0.077445              7.894767       6.260844      -2.567874       1.243964       6.916210      -2.105191      10.507247          -0.000078
          254              C       4.781209       4.136780      19.685487      -0.344975      25.739559 0.43236364E+03  0.10179932E+05                                 7.452267                            6.759776       0.131536       2.017860                    0.997774      30.813282      89.480713       0.656393       0.396321      -1.074368       0.057263      -0.055285      -0.029816       0.084998      -0.058007      -0.017456       0.026280       0.018380      -0.030890      -0.055572      -0.019202       0.074774              7.723548       7.766954      -1.128013      -0.079982       8.235135      -0.401068       7.168554           0.000003
          255              C       5.883744       3.075059      17.722021      -0.359443      25.923396 0.40982653E+03  0.95314406E+04                                 7.442795                            6.533398       0.142606       2.019192                    0.997460      30.926352      89.578392       0.674277       0.390579      -1.077116      -0.016230       0.001734       0.090496       0.091957      -0.026805       0.001911       0.015911       0.018868       0.189366      -0.061583      -0.003969       0.065552              7.864946       6.980508      -0.016321      -0.589924       7.085482      -0.886655       9.528848          -0.000073
          256              C       7.800754       5.056938      22.662786       0.302246      22.360981 0.23988332E+03  0.48878793E+04                                 6.949034                            5.235483       0.410781       2.180210                    0.999734      23.360422      63.673954       0.701521       0.428494      -1.050731      -0.040659      -0.047595       0.035172       0.071802       0.010530       0.049072       0.052560       0.061605       0.118348      -0.076429      -0.016708       0.093137              7.975798       6.220078      -0.998016      -1.178253      12.230970      -2.708698       5.476345          -0.000036
          257              C       8.048802       7.221276      21.627553      -0.349050      26.009748 0.40244577E+03  0.92900264E+04                                 7.425276                            6.469094       0.293203       2.076466                    0.997459      30.134298      86.127948       0.680433       0.389952      -1.080719      -0.047455      -0.052994       0.052477       0.088397       0.031349      -0.032499      -0.038918      -0.005048      -0.022812      -0.041480      -0.027353       0.068833              7.999346       7.185634       1.545463      -1.079012       9.507613      -1.777464       7.304792           0.000062
          258              C       6.095034       6.634577      23.069390      -0.358041      25.002369 0.41286909E+03  0.96105601E+04                                 7.308988                            6.621254       0.236819       2.046379                    0.998867      30.835661      89.069255       0.660801       0.398198      -1.072976       0.079236      -0.020831      -0.033363       0.088461      -0.024566      -0.051251       0.019789       0.077343      -0.069944      -0.051939      -0.033206       0.085145              7.466475       7.539407      -0.830634      -0.531571       8.300426      -0.355997       6.559593           0.000086
          259              C       3.807742       2.482068      22.892838       0.293171      22.178108 0.25841235E+03  0.53811559E+04                                 6.962433                            5.472773       0.449093       2.190990                    0.999410      23.957072      66.694482       0.676723       0.434643      -1.043713       0.051045       0.003308       0.040709       0.065374       0.041121      -0.031207      -0.022829      -0.111705      -0.024583      -0.073865      -0.010646       0.084512              7.722620      11.153190      -2.621467       0.896958       5.406630       0.791642       6.608041          -0.000052
          260              C       1.566520       3.174153      22.277583      -0.353404      26.737223 0.42238881E+03  0.98650445E+04                                 7.584138                            6.640107       0.265476       2.069328                    0.997182      30.247813      86.845346       0.669962       0.391443      -1.080121       0.061201      -0.000715       0.055526       0.082639       0.003014       0.055747       0.009731       0.060773       0.064877      -0.044269      -0.032782       0.077050              8.165478       9.797076      -0.759875       1.820096       6.949347      -0.517570       7.750012           0.000002
          261              C       2.600159       3.885112      24.401551      -0.347897      23.692193 0.38588056E+03  0.88072408E+04                                 6.954557                            6.327282       0.425760       2.111125                    0.999331      30.011704      85.062813       0.689773       0.389057      -1.082234       0.007433      -0.040779      -0.076623       0.087117      -0.008329      -0.000954       0.049983      -0.035313       0.150130      -0.047079      -0.032104       0.079184              7.080972       7.138472      -0.537391      -0.043060       6.267459       0.419666       7.836984           0.000023
          262              C       6.584259       3.565810      26.152353       0.288392      22.301447 0.26203780E+03  0.54657545E+04                                 6.963707                            5.501156       0.312709       2.140777                    0.999361      24.082503      66.702652       0.678023       0.433087      -1.046548      -0.006715      -0.058933      -0.036236       0.069507       0.011259       0.050645      -0.029690       0.070831       0.002250      -0.066613      -0.005422       0.072035              7.685039       6.136024      -0.300645      -3.105235       7.154786       1.473925       9.764307          -0.000029
          263              C      11.080069       5.060084       1.096759      -0.354918      24.914372 0.38512265E+03  0.87712622E+04                                 7.139596                            6.281416       0.494067       2.131479                    0.999373      29.980574      84.431854       0.699996       0.384191      -1.087422       0.000708      -0.072172      -0.031906       0.078913       0.010284      -0.013148       0.040901      -0.085481      -0.074912      -0.053421      -0.019176       0.072597              7.496765       5.971161      -0.280668      -0.279544       8.244046       1.797337       8.275088           0.000024
          264              C      10.332322       2.686547       0.917533      -0.359440      26.575819 0.43706869E+03  0.10330670E+05                                 7.632981                            6.814789       0.068889       1.990750                    0.998227      31.290547      91.391427       0.650341       0.398462      -1.071668       0.052838       0.067634      -0.032329       0.091714       0.042783      -0.020957      -0.011953      -0.048614      -0.068100      -0.045632      -0.019939       0.065571              7.968519       8.011814       0.843115      -0.861438       7.483112      -0.605324       8.410632          -0.000003
          265              C       5.031955      15.380012      24.792104       0.302750      22.808115 0.26993039E+03  0.56957939E+04                                 7.201342                            5.675478       0.180598       2.103014                    0.998380      24.285511      68.573780       0.648663       0.447491      -1.033743       0.049012       0.003333      -0.049903       0.070025      -0.052693       0.039885      -0.009860      -0.047858      -0.029376      -0.068338      -0.005912       0.074251              8.036125       9.767893       3.542409      -1.402940       7.062571       0.365626       7.277912          -0.000066
          266              C       3.006800      14.362333      25.634736      -0.348331      26.441653 0.40896793E+03  0.94813596E+04                                 7.536828                            6.552815       0.320972       2.076919                    0.998562      30.434582      87.256714       0.671007       0.393729      -1.077804       0.058936       0.003202      -0.067477       0.089648       0.009363      -0.045407       0.008723       0.011987       0.034318      -0.044833      -0.006774       0.051607              8.110500       9.183376       0.511054      -1.908503       6.126864      -0.369619       9.021262          -0.000081
          267              C       3.907084      13.774060      23.398417      -0.353009      26.244812 0.42862550E+03  0.10090333E+05                                 7.586703                            6.745332       0.039962       1.986924                    0.997501      31.117911      90.954581       0.653610       0.398070      -1.071027       0.009149       0.045543       0.079994       0.092504       0.011733      -0.002748       0.039814      -0.046414       0.138681      -0.051129      -0.018151       0.069280              8.008336       7.613489       0.602216       0.836279       7.633737       1.683582       8.777781           0.000056
          268              C       7.369031      14.716240      21.418901       0.303208      22.215142 0.26108837E+03  0.54605190E+04                                 7.036618                            5.554759       0.389531       2.176009                    0.998897      23.998188      67.340639       0.660823       0.443174      -1.036824       0.032578       0.053501       0.024272       0.067177      -0.002832       0.016544      -0.058338       0.039614       0.146074      -0.072609      -0.007302       0.079910              7.846902       7.751491      -0.964127      -0.800122       9.984063       3.208979       5.805151          -0.000004
          269              C       9.516877      13.871581      20.838421      -0.351896      25.561598 0.42405809E+03  0.99391469E+04                                 7.405540                            6.691192       0.139777       2.016862                    0.998529      30.881414      89.565427       0.660039       0.395925      -1.074305      -0.085375      -0.006330       0.005423       0.085781       0.013948      -0.010183       0.010289       0.103067      -0.107299      -0.047507      -0.024481       0.071988              7.725951       9.340547      -0.321721       0.097946       7.469449       0.336527       6.367858           0.000059
          270              C       7.452935      12.602235      20.244566      -0.361431      27.943356 0.44239287E+03  0.10487722E+05                                 7.911341                            6.884410       0.044348       1.986757                    0.997694      31.242271      91.372493       0.643097       0.401751      -1.069518       0.036424       0.060587       0.039188       0.080829       0.031773       0.016983       0.051125      -0.016603      -0.143145      -0.072676      -0.005218       0.077893              8.565119       7.690363       1.108751       1.036772       9.959513       1.739268       8.045480           0.000050
          271              C       8.890532      15.195980      24.876100       0.292941      21.963774 0.26585530E+03  0.55713855E+04                                 6.955373                            5.575768       0.461913       2.200277                    0.999154      23.883937      66.538089       0.666489       0.438526      -1.042180       0.000417       0.064640      -0.019220       0.067439       0.021893      -0.019688       0.034710       0.021729       0.188009      -0.067952      -0.006918       0.074870              7.707213      10.270998      -2.108971       1.996382       7.826814      -1.600290       5.023828           0.000022
          272              C      -3.872647      15.329678      25.214757      -0.351294      25.941389 0.43382313E+03  0.10244824E+05                                 7.536313                            6.802168       0.022483       1.980983                    0.997625      31.135392      91.186886       0.648487       0.399957      -1.069624      -0.077370      -0.050669       0.002654       0.092523       0.037233       0.003766      -0.007320       0.040144      -0.065878      -0.036096      -0.017187       0.053282              7.873738       9.820663       0.571118       0.432318       6.652183      -0.224345       7.148368           0.000018
          273              C      -5.055015      13.220393      25.562510      -0.352978      24.346956 0.39716194E+03  0.91451843E+04                                 7.104345                            6.429173       0.323326       2.084916                    0.997826      30.197518      86.428268       0.681565       0.390278      -1.079622       0.005170       0.078714      -0.011871       0.079772       0.015350       0.005529      -0.035614      -0.102739      -0.130867      -0.057047      -0.027689       0.084736              7.292990       7.010142      -0.446672       0.677387       8.019667      -0.230806       6.849161           0.000151
          274              C      10.025668       1.915817      21.587428       0.286915      24.067582 0.27605841E+03  0.58531430E+04                                 7.457362                            5.724450       0.220061       2.112934                    0.998798      24.431637      68.969595       0.648963       0.445141      -1.035943      -0.034606       0.026385       0.062245       0.075948      -0.000830       0.038560      -0.048601      -0.083738       0.052888      -0.072285      -0.007640       0.079925              8.472543      13.732257       0.843303      -1.165039       5.807497       1.403914       5.877876          -0.000045
          275              C      -3.230616       3.002704      22.435410      -0.358187      25.450637 0.40339649E+03  0.93724722E+04                                 7.426206                            6.533752       0.036566       1.982544                    0.998556      31.095067      90.893074       0.664293       0.396848      -1.069678      -0.039957      -0.059616      -0.042787       0.083555       0.018063       0.013049       0.049032      -0.030117      -0.018823      -0.044600      -0.018506       0.063106              7.835081       8.581387       1.590415       1.045775       7.531889       0.497741       7.391965          -0.000035
          276              C      -2.944180       1.336982      20.699320      -0.356638      26.563220 0.42771389E+03  0.10039184E+05                                 7.575488                            6.721080       0.137725       2.021872                    0.997408      30.711605      88.928625       0.658878       0.396055      -1.074985      -0.042590       0.046176       0.052755       0.082032      -0.006917      -0.043288       0.049155       0.015565       0.025658      -0.061279      -0.009821       0.071099              7.967667       8.594977      -1.052933      -1.331939       7.464368       0.622399       7.843656          -0.000079
          277              C       9.121173       5.470616       6.609979       0.306472      22.196954 0.26037997E+03  0.54450864E+04                                 7.075324                            5.575308       0.357956       2.169465                    0.998432      23.933883      67.280657       0.654256       0.447674      -1.033624      -0.003639      -0.007341       0.062648       0.063182      -0.044565      -0.003002      -0.026374      -0.000702      -0.185037      -0.071043      -0.006414       0.077457              7.894648       6.260766       2.567786       1.243951       6.916119       2.105088      10.507060           0.000074
          278              C       7.477619       3.727820       6.310377      -0.344967      25.739693 0.43236930E+03  0.10180108E+05                                 7.452324                            6.759855       0.131489       2.017838                    0.997775      30.813563      89.482009       0.656383       0.396325      -1.074365       0.057244       0.055314      -0.029850       0.085015       0.057975      -0.017436      -0.026296       0.018333      -0.030988      -0.055534      -0.019218       0.074752              7.723593       7.766964       1.127926      -0.079898       8.235244       0.400943       7.168570           0.000118
          279              C       8.580154       4.789541       4.346911      -0.359421      25.922367 0.40980775E+03  0.95308847E+04                                 7.442604                            6.533255       0.142551       2.019194                    0.997459      30.925313      89.574519       0.674284       0.390580      -1.077117      -0.016250      -0.001705       0.090513       0.091976       0.026811       0.001886      -0.015894       0.018890       0.189385      -0.061588      -0.003966       0.065554              7.864730       6.980476       0.016302      -0.589914       7.085331       0.886647       9.528384           0.000113
          280              C      10.497164       2.807662       9.287676       0.302281      22.360831 0.23988166E+03  0.48878546E+04                                 6.949118                            5.235545       0.410553       2.180148                    0.999733      23.360197      63.674142       0.701499       0.428507      -1.050720      -0.040701       0.047624       0.035098       0.071809      -0.010534       0.049065      -0.052559       0.061597       0.118370      -0.076424      -0.016711       0.093135              7.975900       6.220131       0.998061      -1.178250      12.231181       2.708704       5.476389           0.000060
          281              C      10.745211       0.643324       8.252443      -0.349042      26.009893 0.40244867E+03  0.92901184E+04                                 7.425340                            6.469149       0.293111       2.076441                    0.997459      30.134266      86.128226       0.680425       0.389955      -1.080716      -0.047457       0.053015       0.052428       0.088382      -0.031342      -0.032510       0.038953      -0.005022      -0.023019      -0.041554      -0.027307       0.068860              7.999429       7.185833      -1.545597      -1.079044       9.507629       1.777575       7.304823           0.000048
          282              C       8.791444       1.230023       9.694280      -0.358057      25.004256 0.41290661E+03  0.96117258E+04                                 7.309518                            6.621672       0.236512       2.046259                    0.998866      30.837809      89.079046       0.660757       0.398212      -1.072959       0.079223       0.020859      -0.033416       0.088476       0.024571      -0.051237      -0.019763       0.077326      -0.069793      -0.051882      -0.033233       0.085115              7.467050       7.539854       0.830857      -0.531641       8.301047       0.356152       6.560248           0.000099
          283              C       6.504151       5.382532       9.517728       0.293218      22.177085 0.25840110E+03  0.53808663E+04                                 6.962352                            5.472768       0.448927       2.190965                    0.999409      23.955970      66.691205       0.676702       0.434661      -1.043701       0.051066      -0.003337       0.040686       0.065377      -0.041118      -0.031193       0.022836      -0.111692      -0.024613      -0.073845      -0.010664       0.084510              7.722507      11.153062       2.621428       0.896870       5.406572      -0.791623       6.607888           0.000104
          284              C       4.262930       4.690447       8.902473      -0.353381      26.735382 0.42235387E+03  0.98639671E+04                                 7.583696                            6.639779       0.265641       2.069414                    0.997181      30.245715      86.836519       0.669991       0.391437      -1.080132       0.061210       0.000728       0.055482       0.082616      -0.002982       0.055767      -0.009790       0.060832       0.064908      -0.044351      -0.032739       0.077090              8.164965       9.796386       0.759800       1.819981       6.948881       0.517403       7.749628           0.000196
          285              C       5.296568       3.979488      11.026441      -0.347925      23.694103 0.38591936E+03  0.88084092E+04                                 6.955012                            6.327634       0.425562       2.111023                    0.999332      30.014110      85.072940       0.689744       0.389061      -1.082224       0.007429       0.040781      -0.076665       0.087154       0.008318      -0.000951      -0.049909      -0.035303       0.150036      -0.047039      -0.032059       0.079098              7.081464       7.139042       0.537466      -0.043048       6.267866      -0.419628       7.837485           0.000126
          286              C       9.280669       4.298790      12.777243       0.288404      22.301450 0.26203618E+03  0.54657315E+04                                 6.963797                            5.501194       0.312573       2.140738                    0.999361      24.082561      66.703648       0.678009       0.433096      -1.046539      -0.006760       0.058909      -0.036266       0.069506      -0.011242       0.050644       0.029689       0.070870       0.002271      -0.066609      -0.005439       0.072048              7.685183       6.136112       0.300639      -3.105341       7.154866      -1.473922       9.764570           0.000022
          287              C       8.383660       2.804516      14.471869      -0.354935      24.915299 0.38513862E+03  0.87717378E+04                                 7.139779                            6.281538       0.494085       2.131462                    0.999374      29.981706      84.436232       0.699989       0.384190      -1.087420       0.000700       0.072189      -0.031946       0.078945      -0.010308      -0.013151      -0.040879      -0.085375      -0.074893      -0.053408      -0.019128       0.072537              7.496990       5.971350       0.280637      -0.279607       8.244197      -1.797468       8.275423           0.000031
          288              C       7.635913       5.178053      14.292643      -0.359449      26.576343 0.43707728E+03  0.10330946E+05                                 7.633098                            6.814852       0.068872       1.990734                    0.998227      31.291279      91.394514       0.650337       0.398461      -1.071666       0.052832      -0.067648      -0.032356       0.091730      -0.042752      -0.020965       0.011960      -0.048621      -0.068111      -0.045622      -0.019931       0.065552              7.968674       8.011958      -0.843079      -0.861501       7.483208       0.605353       8.410856          -0.000018
          289              C       7.728365       8.213788      11.416994       0.302679      22.808326 0.26993128E+03  0.56957633E+04                                 7.201034                            5.675217       0.181264       2.103209                    0.998384      24.285546      68.571461       0.648731       0.447448      -1.033778       0.048946      -0.003404      -0.049945       0.070013       0.052689       0.039905       0.009860      -0.047858      -0.029272      -0.068356      -0.005888       0.074244              8.035784       9.767381      -3.542207      -1.402807       7.062253      -0.365785       7.277718           0.000100
          290              C       5.703210       9.231467      12.259626      -0.348339      26.441424 0.40896166E+03  0.94811448E+04                                 7.536629                            6.552637       0.321341       2.077025                    0.998563      30.434491      87.255145       0.671038       0.393714      -1.077818       0.058904      -0.003232      -0.067515       0.089657      -0.009346      -0.045346      -0.008678       0.012004       0.034394      -0.044747      -0.006812       0.051559              8.110287       9.183044      -0.511118      -1.908361       6.126712       0.369595       9.021104           0.000155
          291              C       6.603493       9.819740      10.023307      -0.353002      26.244020 0.42860530E+03  0.10089746E+05                                 7.586548                            6.745147       0.039804       1.986897                    0.997498      31.117142      90.952058       0.653622       0.398067      -1.071028       0.009137      -0.045571       0.079934       0.092464      -0.011730      -0.002773      -0.039910      -0.046404       0.138688      -0.051143      -0.018219       0.069361              8.008206       7.613474      -0.602268       0.836237       7.633625      -1.683613       8.777520           0.000114
          292              C      10.065441       8.877560       8.043791       0.303222      22.215149 0.26108889E+03  0.54605510E+04                                 7.036724                            5.554843       0.389385       2.175967                    0.998897      23.998249      67.341682       0.660802       0.443186      -1.036814       0.032569      -0.053583       0.024133       0.067189       0.002841       0.016551       0.058324       0.039629       0.146109      -0.072606      -0.007305       0.079911              7.847034       7.751656       0.964152      -0.800071       9.984192      -3.209038       5.805253           0.000053
          293              C      12.213287       9.722219       7.463311      -0.351895      25.561425 0.42405531E+03  0.99390644E+04                                 7.405499                            6.691161       0.139775       2.016866                    0.998529      30.881250      89.564840       0.660042       0.395924      -1.074306      -0.085374       0.006304       0.005355       0.085774      -0.013924      -0.010149      -0.010314       0.103124      -0.107206      -0.047523      -0.024465       0.071988              7.725918       9.340570       0.321746       0.098143       7.469198      -0.336555       6.367985           0.000144
          294              C      10.149344      10.991565       6.869456      -0.361415      27.942733 0.44238192E+03  0.10487362E+05                                 7.911153                            6.884272       0.044496       1.986815                    0.997694      31.241285      91.368157       0.643113       0.401744      -1.069526       0.036413      -0.060620       0.039116       0.080813      -0.031820       0.016901      -0.051101      -0.016650      -0.143212      -0.072665      -0.005233       0.077899              8.564923       7.690194      -1.108695       1.036735       9.959392      -1.739260       8.045182           0.000123
          295              C      11.586941       8.397820      11.500990       0.292915      21.964680 0.26586633E+03  0.55716867E+04                                 6.955533                            5.575845       0.461846       2.200232                    0.999155      23.884961      66.541832       0.666490       0.438520      -1.042182       0.000435      -0.064619      -0.019291       0.067439      -0.021893      -0.019684      -0.034715       0.021754       0.188018      -0.067960      -0.006913       0.074873              7.707423      10.271339       2.109014       1.996481       7.826977       1.600341       5.023953           0.000023
          296              C      -1.176238       8.264122      11.839647      -0.351285      25.941179 0.43381697E+03  0.10244649E+05                                 7.536286                            6.802119       0.022446       1.980978                    0.997624      31.135157      91.186250       0.648489       0.399957      -1.069624      -0.077373       0.050667       0.002626       0.092523      -0.037229       0.003775       0.007316       0.040131      -0.065923      -0.036089      -0.017194       0.053283              7.873741       9.820725      -0.571107       0.432336       6.652205       0.224280       7.148294           0.000040
          297              C      -2.358605      10.373407      12.187400      -0.352987      24.347844 0.39717890E+03  0.91457047E+04                                 7.104541                            6.429307       0.323264       2.084875                    0.997826      30.198756      86.433423       0.681556       0.390277      -1.079619       0.005199      -0.078729      -0.011897       0.079792      -0.015342       0.005516       0.035609      -0.102703      -0.130718      -0.056999      -0.027698       0.084696              7.293216       7.010273       0.446737       0.677345       8.019877       0.230836       6.849499           0.000087
          298              C      12.722078       5.948783       8.212318       0.286959      24.066718 0.27604785E+03  0.58528781E+04                                 7.457300                            5.724429       0.219897       2.112901                    0.998797      24.431033      68.968227       0.648948       0.445155      -1.035932      -0.034629      -0.026444       0.062189       0.075934       0.000839       0.038552       0.048617      -0.083720       0.052901      -0.072274      -0.007663       0.079937              8.472477      13.732161      -0.843270      -1.165014       5.807426      -1.403891       5.877843           0.000047
          299              C      -0.534207       4.861896       9.060300      -0.358185      25.450843 0.40340116E+03  0.93726086E+04                                 7.426237                            6.533787       0.036638       1.982558                    0.998557      31.095400      90.894205       0.664292       0.396848      -1.069678      -0.039944       0.059609      -0.042825       0.083563      -0.018066       0.013069      -0.048986      -0.030106      -0.018747      -0.044546      -0.018525       0.063070              7.835113       8.581336      -1.590406       1.045810       7.531896      -0.497708       7.392107           0.000064
          300              C      -0.247770       6.527618       7.324210      -0.356628      26.562678 0.42770460E+03  0.10038899E+05                                 7.575412                            6.721040       0.137626       2.021858                    0.997407      30.710789      88.925585       0.658876       0.396059      -1.074984      -0.042585      -0.046191       0.052710       0.082009       0.006935      -0.043329      -0.049179       0.015547       0.025522      -0.061318      -0.009824       0.071142              7.967588       8.594898       1.052965      -1.331961       7.464351      -0.622396       7.843514           0.000065
          301              C       3.315218      13.335216       6.765131       0.306393      22.198129 0.26039419E+03  0.54454355E+04                                 7.075375                            5.575307       0.358292       2.169548                    0.998434      23.934777      67.282572       0.654285       0.447649      -1.033643       0.003607      -0.007379      -0.062643       0.063179       0.044546      -0.003008       0.026366      -0.000710      -0.185094      -0.071054      -0.006392       0.077446              7.894705       6.260813      -2.567869       1.243954       6.916169      -2.105148      10.507134           0.000077
          302              C       4.958772      11.592420       7.064733      -0.344963      25.739393 0.43236229E+03  0.10179904E+05                                 7.452285                            6.759800       0.131327       2.017807                    0.997772      30.812966      89.480168       0.656386       0.396325      -1.074364      -0.057246       0.055275       0.029805       0.084975      -0.058020      -0.017461       0.026289       0.018359      -0.030916      -0.055580      -0.019214       0.074794              7.723569       7.766927      -1.128076      -0.079991       8.235210      -0.401032       7.168569           0.000149
          303              C       3.856237      12.654141       9.028199      -0.359451      25.923909 0.40983551E+03  0.95317250E+04                                 7.442905                            6.533465       0.142581       2.019171                    0.997461      30.927174      89.581854       0.674272       0.390579      -1.077114       0.016243      -0.001734      -0.090513       0.091975      -0.026798       0.001905       0.015906       0.018885       0.189275      -0.061562      -0.003959       0.065521              7.865065       6.980658      -0.016308      -0.589945       7.085640      -0.886655       9.528897           0.000102
          304              C       1.939227      10.672262       4.087434       0.302252      22.360906 0.23988373E+03  0.48878817E+04                                 6.948965                            5.235455       0.410701       2.180179                    0.999734      23.360456      63.673659       0.701531       0.428489      -1.050736       0.040668       0.047612      -0.035166       0.071815       0.010537       0.049078       0.052557       0.061627       0.118298      -0.076430      -0.016706       0.093137              7.975689       6.220045      -0.998039      -1.178231      12.230776      -2.708603       5.476247           0.000117
          305              C       1.691179       8.507924       5.122667      -0.349044      26.009366 0.40244061E+03  0.92898517E+04                                 7.425168                            6.469041       0.293276       2.076498                    0.997459      30.133667      86.125111       0.680440       0.389950      -1.080723       0.047468       0.052986      -0.052469       0.088396       0.031366      -0.032492      -0.038923      -0.005029      -0.022844      -0.041484      -0.027359       0.068843              7.999206       7.185649       1.545500      -1.078972       9.507346      -1.777426       7.304622           0.000168
          306              C       3.644947       9.094623       3.680830      -0.358036      25.002862 0.41288230E+03  0.96109796E+04                                 7.309209                            6.621465       0.236511       2.046286                    0.998865      30.836138      89.072211       0.660772       0.398211      -1.072964      -0.079209       0.020826       0.033404       0.088451      -0.024594      -0.051239       0.019769       0.077416      -0.069841      -0.051890      -0.033270       0.085160              7.466699       7.539677      -0.830738      -0.531543       8.300593      -0.356037       6.559827           0.000213
          307              C       5.932239      13.247132       3.857382       0.293185      22.177727 0.25840886E+03  0.53810638E+04                                 6.962366                            5.472748       0.449075       2.190989                    0.999410      23.956820      66.693609       0.676722       0.434645      -1.043712      -0.051067      -0.003318      -0.040702       0.065387       0.041128      -0.031200      -0.022829      -0.111704      -0.024604      -0.073860      -0.010656       0.084516              7.722530      11.153016      -2.621450       0.896884       5.406612       0.791667       6.607961           0.000045
          308              C       8.173461      12.555047       4.472637      -0.353386      26.736142 0.42237067E+03  0.98644874E+04                                 7.583916                            6.639971       0.265480       2.069353                    0.997181      30.246543      86.840322       0.669970       0.391444      -1.080124      -0.061193       0.000702      -0.055539       0.082642       0.003024       0.055761       0.009724       0.060784       0.064856      -0.044264      -0.032802       0.077066              8.165211       9.796618      -0.759758       1.819996       6.949203      -0.517535       7.749813          -0.000017
          309              C       7.139822      11.844088       2.348669      -0.347897      23.692793 0.38589451E+03  0.88076904E+04                                 6.954812                            6.327491       0.425470       2.111027                    0.999331      30.012468      85.067240       0.689742       0.389068      -1.082220      -0.007404       0.040778       0.076658       0.087144      -0.008305      -0.000968       0.049935      -0.035355       0.150096      -0.047049      -0.032091       0.079140              7.081245       7.138796      -0.537436      -0.043090       6.267733       0.419615       7.837206           0.000105
          310              C       3.155722      12.163390       0.597867       0.288422      22.300901 0.26203040E+03  0.54655618E+04                                 6.963654                            5.501131       0.312647       2.140773                    0.999361      24.081896      66.700750       0.678015       0.433095      -1.046543       0.006754       0.058909       0.036262       0.069504       0.011241       0.050644      -0.029687       0.070879       0.002245      -0.066609      -0.005442       0.072051              7.684972       6.135969      -0.300667      -3.105200       7.154667       1.473909       9.764278           0.000054
          311              C      -1.340088      10.669116      25.653461      -0.354936      24.914874 0.38513247E+03  0.87715070E+04                                 7.139622                            6.281468       0.494311       2.131536                    0.999374      29.980980      84.432001       0.700001       0.384188      -1.087429      -0.000696       0.072187       0.031966       0.078951       0.010315      -0.013157       0.040874      -0.085340      -0.074949      -0.053416      -0.019108       0.072524              7.496780       5.971219      -0.280619      -0.279658       8.243979       1.797497       8.275141           0.000093
          312              C      -0.592341      13.042653      25.832687      -0.359447      26.575993 0.43707197E+03  0.10330763E+05                                 7.632973                            6.814779       0.069011       1.990779                    0.998228      31.290880      91.392350       0.650346       0.398457      -1.071671      -0.052821      -0.067651       0.032366       0.091730       0.042736      -0.020968      -0.011963      -0.048615      -0.068159      -0.045613      -0.019934       0.065547              7.968500       8.011839       0.843005      -0.861438       7.483044      -0.605326       8.410616          -0.000003
          313              C       4.708026       0.349188       1.958116       0.302693      22.808413 0.26993440E+03  0.56958623E+04                                 7.201135                            5.675315       0.181098       2.103155                    0.998383      24.285800      68.573026       0.648712       0.447459      -1.033769      -0.048972      -0.003384       0.049934       0.070023      -0.052700       0.039897      -0.009849      -0.047860      -0.029334      -0.068358      -0.005894       0.074251              8.035870       9.767516       3.542239      -1.402837       7.062350       0.365768       7.277743           0.000117
          314              C       6.733181       1.366867       1.115484      -0.348332      26.441187 0.40895776E+03  0.94810356E+04                                 7.536602                            6.552622       0.321268       2.077008                    0.998562      30.434327      87.254696       0.671036       0.393716      -1.077816      -0.058899      -0.003219       0.067519       0.089656       0.009331      -0.045355       0.008677       0.012017       0.034370      -0.044745      -0.006822       0.051568              8.110234       9.183043       0.511033      -1.908342       6.126684      -0.369597       9.020976           0.000160
          315              C       5.832897       1.955140       3.351803      -0.352997      26.243946 0.42860686E+03  0.10089778E+05                                 7.586556                            6.745200       0.039807       1.986900                    0.997499      31.116855      90.950775       0.653615       0.398072      -1.071026      -0.009132      -0.045552      -0.079955       0.092473       0.011728      -0.002758       0.039883      -0.046433       0.138715      -0.051149      -0.018199       0.069348              8.008184       7.613415       0.602183       0.836234       7.633679       1.683642       8.777458           0.000080
          316              C       2.370950       1.012960       5.331319       0.303202      22.215013 0.26108705E+03  0.54604717E+04                                 7.036543                            5.554715       0.389668       2.176056                    0.998897      23.997963      67.339371       0.660833       0.443169      -1.036830      -0.032578      -0.053506      -0.024273       0.067181      -0.002831       0.016550      -0.058342       0.039615       0.146051      -0.072611      -0.007299       0.079909              7.846819       7.751407      -0.964130      -0.800097       9.983980       3.208938       5.805071           0.000076
          317              C       0.223104       1.857619       5.911799      -0.351890      25.561569 0.42405837E+03  0.99391589E+04                                 7.405574                            6.691229       0.139670       2.016833                    0.998529      30.881290      89.565207       0.660031       0.395929      -1.074302       0.085356       0.006343      -0.005438       0.085763       0.013952      -0.010185       0.010269       0.103085      -0.107378      -0.047500      -0.024512       0.072011              7.725999       9.340620      -0.321780       0.097972       7.469542       0.336517       6.367835          -0.000018
          318              C       2.287046       3.126965       6.505654      -0.361419      27.942431 0.44237636E+03  0.10487184E+05                                 7.911064                            6.884210       0.044547       1.986834                    0.997694      31.241048      91.366899       0.643119       0.401742      -1.069529      -0.036423      -0.060574      -0.039204       0.080826       0.031770       0.017003       0.051109      -0.016618      -0.143148      -0.072663      -0.005229       0.077892              8.564801       7.690154       1.108655       1.036808       9.959147       1.739192       8.045102           0.000185
          319              C       0.849449       0.533220       1.874120       0.292908      21.964528 0.26586532E+03  0.55716482E+04                                 6.955470                            5.575818       0.461952       2.200272                    0.999154      23.884690      66.540514       0.666496       0.438517      -1.042185      -0.000433      -0.064628       0.019290       0.067447       0.021901      -0.019681       0.034724       0.021720       0.188000      -0.067960      -0.006912       0.074871              7.707331      10.271164      -2.108959       1.996437       7.826954      -1.600308       5.023874           0.000055
          320              C      13.612628       0.399522       1.535463      -0.351274      25.940627 0.43380774E+03  0.10244356E+05                                 7.536179                            6.802065       0.022418       1.980984                    0.997624      31.134313      91.182847       0.648490       0.399959      -1.069625       0.077333       0.050656      -0.002620       0.092484       0.037260       0.003767      -0.007304       0.040154      -0.066014      -0.036097      -0.017233       0.053331              7.873603       9.820540       0.571216       0.432317       6.652169      -0.224227       7.148102           0.000006
          321              C      14.794996       2.508807       1.187710      -0.352980      24.347611 0.39717632E+03  0.91456305E+04                                 7.104538                            6.429327       0.323130       2.084845                    0.997825      30.198363      86.432227       0.681549       0.390282      -1.079615      -0.005198      -0.078712       0.011910       0.079777       0.015337       0.005494      -0.035621      -0.102727      -0.130800      -0.057010      -0.027714       0.084724              7.293207       7.010264      -0.446699       0.677322       8.019903      -0.230805       6.849455          -0.000006
          322              C      -0.285687      13.813383       5.162792       0.286889      24.067924 0.27606359E+03  0.58532671E+04                                 7.457337                            5.724439       0.220191       2.112964                    0.998799      24.431944      68.970037       0.648976       0.445131      -1.035951       0.034613      -0.026379      -0.062262       0.075964      -0.000832       0.038565      -0.048593      -0.083753       0.052871      -0.072291      -0.007630       0.079922              8.472508      13.732172       0.843318      -1.165014       5.807508       1.403926       5.877845           0.000066
          323              C      12.970597      12.726496       4.314810      -0.358169      25.449960 0.40338515E+03  0.93721181E+04                                 7.426083                            6.533682       0.036546       1.982560                    0.998556      31.093802      90.888149       0.664295       0.396851      -1.069679       0.039922       0.059609       0.042757       0.083518       0.018075       0.013102       0.049051      -0.030141      -0.018829      -0.044612      -0.018539       0.063151              7.834961       8.581218       1.590426       1.045898       7.531892       0.497832       7.391775           0.000071
          324              C      12.684161      14.392218       6.050900      -0.356635      26.562971 0.42770929E+03  0.10039031E+05                                 7.575399                            6.721015       0.137793       2.021897                    0.997408      30.711238      88.926838       0.658887       0.396052      -1.074990       0.042573      -0.046168      -0.052772       0.082030      -0.006937      -0.043273       0.049147       0.015576       0.025749      -0.061250      -0.009852       0.071102              7.967569       8.594835      -1.052936      -1.331881       7.464309       0.622383       7.843564           0.000037
          325              C       9.905237      10.829554      22.777812      -0.100670      46.765718 0.58677657E+03  0.14756697E+05                                11.004097                            8.097041       0.654485       2.121050                    0.999795      32.221338      93.461187       0.581271       0.418997      -1.070649      -0.068192      -0.004734       0.023428       0.072260       0.000310       0.064603      -0.015714      -0.241135       0.236368      -0.176389       0.071520       0.104869             12.839428      23.238533      -0.764427      -3.463029       7.425956       0.757317       7.853795           0.010113
          326              C      -2.388269       9.281801      22.167907      -0.098026      49.410230 0.61521047E+03  0.15679775E+05                                11.493611                            8.343652       0.564167       2.089041                    0.999833      32.717435      96.012798       0.566331       0.424346      -1.065634       0.035897      -0.066933       0.004843       0.076105       0.127034      -0.011617       0.028807       0.063844       0.294983      -0.183317       0.078655       0.104662             13.765012      13.606410      -8.781114      -0.239724      20.019794       0.992676       7.668831           0.010680
          327              C      -1.656122      13.476779      22.266883      -0.107517      47.429236 0.62409624E+03  0.15900826E+05                                10.999911                            8.293777       0.763284       2.147619                    0.999012      32.524360      94.213995       0.581639       0.413318      -1.076892      -0.049117      -0.060399      -0.005781       0.078064      -0.125014       0.004193      -0.001367       0.077738       0.303798      -0.181557       0.079480       0.102077             12.541397      13.273744       7.481953       0.703270      16.966799       1.184479       7.383648           0.002825
          328              C      10.598591      10.327793       2.974624      -0.139968      55.507473 0.63803497E+03  0.16382021E+05                                12.296773                            8.403702       0.524232       2.063921                    0.999970      33.574207      98.336500       0.574718       0.415076      -1.073382       0.035163       0.066187      -0.065497       0.099535      -0.030926       0.032361       0.137691       0.197364      -0.004067      -0.202018       0.091331       0.110687             15.569716       8.488884       2.900993      -2.269010      22.873161     -10.884820      15.347102          -0.008279
          329              C       2.237904       7.531141      21.356841      -0.124274      47.488944 0.60141561E+03  0.15198922E+05                                11.010436                            8.113991       0.673947       2.113070                    0.999069      32.825059      95.048467       0.590395       0.410512      -1.077513      -0.083697      -0.031880       0.040680       0.098369      -0.077770       0.119316       0.029989      -0.205172       0.150920      -0.211426       0.096778       0.114649             12.874587      21.026397       4.878366      -4.560276       9.474779      -1.851457       8.122585           0.006595
          330              C       6.522651      11.968348      25.054256      -0.077936      50.740795 0.61317749E+03  0.15618962E+05                                11.742766                            8.350560       0.423989       2.050671                    0.999968      32.482127      95.373131       0.563850       0.426458      -1.064045      -0.010030       0.027597       0.072768       0.078469       0.004568       0.055050      -0.089500       0.021151      -0.424297      -0.186011       0.077972       0.108038             14.350220       8.569569      -1.764892      -3.905089      10.691505       7.312257      23.789585           0.004220
          331              C      10.598493      14.459854       2.014292      -0.130712      45.414299 0.62474284E+03  0.15914732E+05                                10.687200                            8.295437       0.905574       2.194162                    0.999284      32.566479      94.198999       0.582103       0.413056      -1.077515      -0.015008       0.073732       0.063368       0.098372       0.042160       0.035617      -0.152454       0.176680      -0.043393      -0.213684       0.104922       0.108762             11.872243       7.696900      -1.696833      -1.212999      15.826233       6.090432      12.093595          -0.006283
          332              C       5.536338      10.260157      22.395284      -0.107544      48.943729 0.59770874E+03  0.15081462E+05                                11.291931                            8.131347       0.716082       2.133551                    0.999307      32.426326      93.810808       0.585175       0.414827      -1.074732      -0.063298      -0.029255      -0.035495       0.078245      -0.089302      -0.088089      -0.089715      -0.052273      -0.011315      -0.179655       0.073392       0.106263             13.626757      14.694634       6.128803       6.803631      13.515518       5.826911      12.670119           0.004863
          333              C       5.938826       7.422609      18.604778      -0.090580      46.141971 0.61120701E+03  0.15516348E+05                                10.883836                            8.265754       0.704144       2.137611                    0.999680      32.189851      93.567511       0.575568       0.419187      -1.071377      -0.057446       0.025332       0.041851       0.075454       0.059358       0.119883      -0.054102      -0.112144       0.013749      -0.178445       0.079204       0.099241             12.471429      16.560862      -3.165938      -6.878234       8.456299       2.115261      12.397126           0.008542
          334              C      -2.861666       2.964954      17.347518      -0.100384      46.751191 0.58658001E+03  0.14750523E+05                                11.001995                            8.095772       0.654376       2.121061                    0.999795      32.215565      93.440627       0.581307       0.419006      -1.070643       0.068271      -0.004734      -0.023363       0.072313      -0.000379       0.064657       0.015622      -0.241114       0.236738      -0.176457       0.071606       0.104851             12.836709      23.232961       0.764225      -3.461908       7.424745      -0.757195       7.852421           0.010878
          335              C       9.431841       1.417201      17.957423      -0.098081      49.413856 0.61526005E+03  0.15681440E+05                                11.494428                            8.344168       0.563852       2.088931                    0.999833      32.718493      96.018829       0.566292       0.424364      -1.065617      -0.035905      -0.066877      -0.004773       0.076056      -0.127033      -0.011598      -0.028806       0.063763       0.294963      -0.183299       0.078635       0.104664             13.766078      13.607185       8.781812      -0.239679      20.021681      -0.992748       7.669368           0.010917
          336              C       8.699694       5.612179      17.858447      -0.107519      47.427859 0.62407473E+03  0.15900143E+05                                10.999741                            8.293654       0.763268       2.147618                    0.999011      32.523713      94.211773       0.581641       0.413320      -1.076890       0.049094      -0.060410       0.005839       0.078062       0.125003       0.004189       0.001346       0.077711       0.303799      -0.181543       0.079471       0.102072             12.541213      13.273411      -7.481798       0.703228      16.966673      -1.184417       7.383557           0.002881
          337              C       1.837800       2.463193      10.400486      -0.139846      55.488733 0.63783889E+03  0.16375662E+05                                12.294159                            8.402504       0.524278       2.064011                    0.999970      33.568686      98.315066       0.574752       0.415086      -1.073381      -0.035297       0.066258       0.065500       0.099631       0.031104       0.032519      -0.137723       0.197355      -0.004246      -0.202112       0.091341       0.110771             15.565659       8.487179      -2.899835      -2.268117      22.866792      10.881050      15.343007           0.009674
          338              C       4.805668      15.395741      18.768489      -0.124343      47.489322 0.60142471E+03  0.15199234E+05                                11.010654                            8.114156       0.673979       2.113083                    0.999070      32.825033      95.049144       0.590376       0.410522      -1.077504       0.083715      -0.031914      -0.040518       0.098328       0.077817       0.119251      -0.030012      -0.205212       0.151061      -0.211431       0.096810       0.114621             12.874835      21.026737      -4.878378      -4.560572       9.474901       1.851531       8.122868           0.006934
          339              C       0.520920       4.103748      15.071074      -0.077718      50.714310 0.61285432E+03  0.15608594E+05                                11.739156                            8.348637       0.423824       2.050745                    0.999968      32.472126      95.335678       0.563890       0.426486      -1.064032       0.009925       0.027337      -0.072915       0.078501      -0.004490       0.054988       0.089492       0.021384      -0.424901      -0.186136       0.078005       0.108132             14.345181       8.567123       1.764160      -3.903346      10.688214      -7.309132      23.780208           0.013593
          340              C       1.837898       6.595254      11.360818      -0.130872      45.412814 0.62475354E+03  0.15915027E+05                                10.687150                            8.295671       0.905464       2.194165                    0.999286      32.565742      94.196054       0.582079       0.413072      -1.077508       0.015008       0.073770      -0.063381       0.098409      -0.042139       0.035551       0.152461       0.176603      -0.043136      -0.213642       0.104863       0.108780             11.871961       7.696999       1.696788      -1.212965      15.825522      -6.089894      12.093361           0.006629
          341              C       1.507234       2.395557      17.730046      -0.107644      48.936397 0.59763258E+03  0.15079086E+05                                11.291418                            8.131225       0.715730       2.133512                    0.999311      32.422708      93.799449       0.585135       0.414867      -1.074704       0.063148      -0.029238       0.035585       0.078159       0.089252      -0.088177       0.089729      -0.051777      -0.011947      -0.179666       0.073562       0.106104             13.625948      14.694074      -6.128333       6.803017      13.514746      -5.826218      12.669024           0.005626
          342              C       1.104745      15.287209      21.520552      -0.090511      46.139208 0.61116760E+03  0.15515065E+05                                10.883332                            8.265431       0.704202       2.137637                    0.999679      32.188822      93.563022       0.575587       0.419181      -1.071383       0.057531       0.025329      -0.041784       0.075480      -0.059387       0.119891       0.054077      -0.112142       0.013762      -0.178456       0.079228       0.099228             12.470805      16.560138       3.165698      -6.877786       8.455889      -2.115046      12.396388           0.008530
          343              C      -0.165256       4.899646       3.972408      -0.100548      46.767415 0.58678075E+03  0.14756863E+05                                11.004231                            8.096977       0.654466       2.121018                    0.999795      32.222012      93.464036       0.581282       0.418988      -1.070653       0.068141       0.004730      -0.023413       0.072207       0.000309       0.064643      -0.015704      -0.241028       0.236532      -0.176380       0.071492       0.104888             12.839754      23.239525      -0.764502      -3.462853       7.426031       0.757304       7.853707          -0.005160
          344              C      12.128250       6.447399       4.582313      -0.098155      49.422844 0.61536033E+03  0.15684636E+05                                11.495532                            8.344653       0.564150       2.088982                    0.999832      32.721934      96.030914       0.566295       0.424344      -1.065629      -0.035853       0.066874      -0.004897       0.076036       0.126956      -0.011578       0.028829       0.063756       0.294896      -0.183216       0.078558       0.104658             13.767777      13.609209      -8.783504      -0.239705      20.024220       0.992766       7.669903          -0.008895
          345              C      11.396103       2.252421       4.483337      -0.107674      47.439533 0.62423692E+03  0.15905332E+05                                11.001407                            8.294653       0.763155       2.147527                    0.999011      32.528322      94.228709       0.581614       0.413312      -1.076894       0.049102       0.060403       0.005784       0.078057      -0.124982       0.004161      -0.001357       0.077694       0.303747      -0.181512       0.079463       0.102048             12.543371      13.275636       7.483509       0.703449      16.969967       1.184785       7.384509          -0.001925
          346              C      -0.858610       5.401407      23.775596      -0.139816      55.481828 0.63775928E+03  0.16373009E+05                                12.292917                            8.401822       0.524641       2.064134                    0.999970      33.566848      98.305912       0.574795       0.415070      -1.073397      -0.035315      -0.066142       0.065619       0.099638      -0.031117       0.032523       0.137750       0.197293      -0.004303      -0.202122       0.091365       0.110756             15.563887       8.486326       2.899405      -2.267834      22.863882     -10.879636      15.341454           0.009448
          347              C       7.502077       8.198059       5.393379      -0.124499      47.521530 0.60185505E+03  0.15213007E+05                                11.015268                            8.116873       0.672548       2.112444                    0.999063      32.838273      95.100156       0.590291       0.410503      -1.077504       0.083792       0.031726      -0.040687       0.098402      -0.077641       0.119358       0.029862      -0.205145       0.150547      -0.211329       0.096658       0.114671             12.880865      21.037702       4.881323      -4.563066       9.478850      -1.852518       8.126043           0.000820
          348              C       3.217330       3.760852       1.695964      -0.077474      50.712901 0.61280993E+03  0.15607122E+05                                11.738197                            8.347833       0.424364       2.050887                    0.999968      32.472737      95.335248       0.563970       0.426435      -1.064068       0.010117      -0.027266      -0.073041       0.078618       0.004531       0.055140      -0.089392       0.021021      -0.424705      -0.186070       0.077971       0.108099             14.343988       8.566382      -1.763981      -3.902793      10.687579       7.308736      23.778004           0.010750
          349              C      -0.858512       1.269346      24.735928      -0.130864      45.411925 0.62473503E+03  0.15914411E+05                                10.687022                            8.295552       0.905547       2.194201                    0.999286      32.565134      94.193365       0.582084       0.413072      -1.077509       0.014999      -0.073865      -0.063266       0.098406       0.042134       0.035546      -0.152462       0.176643      -0.043020      -0.213649       0.104858       0.108791             11.871876       7.696891      -1.696759      -1.212968      15.825289       6.090002      12.093449           0.006656
          350              C       4.203643       5.469043       4.354936      -0.107898      48.963617 0.59797276E+03  0.15089809E+05                                11.294776                            8.133029       0.715828       2.133380                    0.999307      32.433933      93.838450       0.585126       0.414815      -1.074738       0.063177       0.029222       0.035546       0.078159      -0.089210      -0.088082      -0.089655      -0.052255      -0.011622      -0.179553       0.073367       0.106187             13.630568      14.699449       6.131262       6.805941      13.519284       5.828684      12.672972           0.003469
          351              C       3.801155       8.306591       8.145442      -0.090947      46.160275 0.61147315E+03  0.15524796E+05                                10.886591                            8.267485       0.704049       2.137516                    0.999680      32.196883      93.593080       0.575515       0.419180      -1.071381       0.057355      -0.025324      -0.041835       0.075373       0.059258       0.119822      -0.054193      -0.112000       0.013967      -0.178344       0.079029       0.099315             12.474943      16.565977      -3.166962      -6.880899       8.458172       2.115924      12.400680           0.007438
          352              C      12.601647      12.764246       9.402702      -0.100376      46.751645 0.58659059E+03  0.14750838E+05                                11.002006                            8.095809       0.654332       2.121053                    0.999795      32.215911      93.441444       0.581310       0.419003      -1.070647      -0.068312       0.004778       0.023314       0.072339      -0.000319       0.064659       0.015615      -0.241125       0.236771      -0.176466       0.071601       0.104865             12.836712      23.232944       0.764151      -3.461860       7.424775      -0.757183       7.852417           0.010842
          353              C       0.308140      14.311999       8.792797      -0.098041      49.411491 0.61523142E+03  0.15680483E+05                                11.493962                            8.343910       0.563945       2.088976                    0.999833      32.717733      96.015014       0.566309       0.424358      -1.065624       0.035899       0.066911       0.004714       0.076079      -0.127024      -0.011592      -0.028809       0.063834       0.294969      -0.183300       0.078632       0.104667             13.765451      13.606641       8.781310      -0.239647      20.020641      -0.992679       7.669070           0.010888
          354              C       1.040287      10.117021       8.891773      -0.107437      47.423860 0.62401108E+03  0.15898083E+05                                10.999088                            8.293204       0.763456       2.147703                    0.999012      32.522030      94.204967       0.581661       0.413317      -1.076894      -0.049113       0.060421      -0.005927       0.078089       0.125016       0.004183       0.001370       0.077743       0.303898      -0.181576       0.079470       0.102106             12.540469      13.272827      -7.481328       0.703123      16.965471      -1.184233       7.383109           0.002862
          355              C       7.902181      13.266007      16.349734      -0.139871      55.489166 0.63784264E+03  0.16375804E+05                                12.294278                            8.402559       0.524311       2.064020                    0.999970      33.568735      98.315766       0.574746       0.415089      -1.073377       0.035304      -0.066214      -0.065524       0.099620       0.031121       0.032521      -0.137728       0.197311      -0.004231      -0.202107       0.091355       0.110752             15.565844       8.487196      -2.899794      -2.268089      22.867120      10.881217      15.343216           0.009548
          356              C       4.934313       0.333459       7.981731      -0.124240      47.487648 0.60139471E+03  0.15198287E+05                                11.010256                            8.113863       0.674009       2.113089                    0.999069      32.824628      95.047409       0.590397       0.410513      -1.077510      -0.083739       0.031939       0.040517       0.098356       0.077834       0.119270      -0.029974      -0.205235       0.150952      -0.211443       0.096784       0.114659             12.874365      21.025907      -4.878123      -4.560417       9.474582       1.851460       8.122605           0.006938
          357              C       9.219061      11.625452      11.679146      -0.077684      50.712528 0.61283522E+03  0.15607971E+05                                11.738875                            8.348490       0.423825       2.050746                    0.999968      32.471523      95.333183       0.563897       0.426485      -1.064034      -0.009969      -0.027360       0.072929       0.078527      -0.004499       0.054991       0.089515       0.021254      -0.424924      -0.186155       0.078018       0.108137             14.344777       8.566898       1.764061      -3.903143      10.687941      -7.308877      23.779492           0.013427
          358              C       7.902083       9.133946      15.389402      -0.130875      45.408807 0.62468847E+03  0.15912980E+05                                10.686727                            8.295375       0.905463       2.194192                    0.999287      32.563711      94.189517       0.582074       0.413085      -1.077497      -0.015004      -0.073807       0.063257       0.098357      -0.042140       0.035511       0.152427       0.176635      -0.042763      -0.213601       0.104826       0.108776             11.871468       7.696663       1.696636      -1.212826      15.824946      -6.089574      12.092795           0.006695
          359              C       8.232747      13.333643       9.020174      -0.107734      48.940898 0.59769625E+03  0.15081094E+05                                11.292090                            8.131660       0.715695       2.133487                    0.999311      32.424337      93.805405       0.585120       0.414867      -1.074704      -0.063109       0.029196      -0.035626       0.078131       0.089242      -0.088170       0.089714      -0.051845      -0.011957      -0.179649       0.073538       0.106111             13.626804      14.694989      -6.128812       6.803516      13.515655      -5.826648      12.669767           0.005382
          360              C       8.635236       0.441991       5.229668      -0.090518      46.142144 0.61119991E+03  0.15516125E+05                                10.883807                            8.265663       0.704121       2.137592                    0.999679      32.189882      93.567514       0.575576       0.419183      -1.071379      -0.057496      -0.025315       0.041782       0.075448      -0.059363       0.119883       0.054086      -0.112173       0.013644      -0.178447       0.079236       0.099212             12.471454      16.561084       3.165878      -6.878359       8.456222      -2.115145      12.397056          -0.003135
          361              N       1.291495      11.037180      20.954517       0.048633      27.372666 0.35560942E+03  0.78096678E+04                                 7.665454                            6.137717       0.140824       2.140310                    0.998960      23.067765      60.453802       0.702061       0.397257      -1.096262       0.060660       0.056915       0.055855       0.100193       0.110228      -0.024127      -0.020688      -0.005110       0.282373      -0.157351       0.043437       0.113915              8.598333       6.913813       3.085933       0.819505       7.608881       1.858791      11.272304          -0.000005
          362              N      -0.316565      14.104374      17.671463       0.064282      26.210090 0.31045222E+03  0.65437465E+04                                 7.273214                            5.593964       0.443333       2.249828                    0.998708      21.909437      54.962320       0.768774       0.377986      -1.117883       0.046922       0.093682       0.012296       0.105495       0.007691      -0.094847       0.055086       0.000694      -0.147221      -0.130260       0.030922       0.099338              8.384307       7.026338       0.558510      -1.740271      12.332738       2.897003       5.793845           0.000012
          363              N       4.338185      10.996284      16.951347       0.061967      26.065290 0.32602501E+03  0.69741061E+04                                 7.310711                            5.790885       0.425116       2.242315                    0.998627      22.226387      56.633364       0.742332       0.385718      -1.109445       0.080754       0.059585      -0.030392       0.104858       0.047041       0.060556      -0.079504       0.108700       0.126068      -0.143404       0.039213       0.104191              8.200527      11.368310       2.713738       1.239413       5.621172      -1.274189       7.612099           0.000008
          364              N       1.275392      11.630170      12.965029       0.049996      26.917722 0.33809753E+03  0.72906192E+04                                 7.433255                            5.876929       0.346265       2.211140                    0.998925      22.470682      57.286172       0.741470       0.383081      -1.112535       0.061634      -0.002597      -0.081591       0.102287      -0.051892      -0.084050      -0.046131      -0.149605      -0.085155      -0.150208       0.041001       0.109207              8.323880       6.705238      -0.359805      -3.392981       8.532726      -1.977040       9.733675           0.000017
          365              N       3.030345       6.699066      15.504428       0.059983      27.076165 0.33807813E+03  0.73110954E+04                                 7.545405                            5.921922       0.237061       2.178248                    0.999153      22.542850      58.095734       0.728117       0.388991      -1.105102       0.064607      -0.079645       0.018964       0.104293      -0.065750      -0.068709      -0.061089       0.051503       0.169071      -0.139896       0.036139       0.103757              8.586602       9.819060      -3.260238      -1.719682       7.000928      -1.298895       8.939818           0.000007
          366              N      -1.030469       5.892158      19.238491       0.051903      27.777309 0.35070521E+03  0.76724784E+04                                 7.708744                            6.070082       0.119756       2.132201                    0.998982      22.977204      60.029674       0.710615       0.393984      -1.098932      -0.063934      -0.060956       0.050433       0.101719      -0.034291       0.011574      -0.087469       0.056895      -0.293242      -0.144376       0.036098       0.108278              8.800245       9.601569       0.370640      -0.235065      10.684864      -3.647859       6.114304           0.000080
          367              N      -2.975793       6.755691      14.926088       0.069252      25.341021 0.32666376E+03  0.69995229E+04                                 7.180225                            5.804475       0.400971       2.236676                    0.999176      22.228761      56.908027       0.739065       0.386773      -1.107368      -0.095246      -0.034237      -0.027338       0.104839      -0.024953       0.023072       0.051251      -0.045932      -0.354091      -0.135114       0.034913       0.100201              7.958300      10.879823       1.306540       1.763562       8.350248       1.439050       4.644829           0.000129
          368              N      10.869349       9.975459      18.573480       0.076752      26.328797 0.31618721E+03  0.67361544E+04                                 7.407308                            5.723035       0.356362       2.220056                    0.999080      22.259445      57.268784       0.740114       0.388454      -1.103524      -0.102128       0.004382      -0.027736       0.105918       0.002081      -0.029739      -0.105012       0.048282      -0.045062      -0.123325       0.026147       0.097179              8.436105      12.640008      -0.928748      -0.686863       6.219872      -2.222897       6.448435           0.000025
          369              N       5.752077       3.172580      19.170813       0.048611      27.373088 0.35561538E+03  0.78098353E+04                                 7.665543                            6.137777       0.140847       2.140314                    0.998960      23.068002      60.454671       0.702056       0.397258      -1.096261      -0.060634       0.056926      -0.055845       0.100178      -0.110239      -0.024133       0.020692      -0.005112       0.282404      -0.157367       0.043437       0.113930              8.598451       6.913864      -3.085974       0.819519       7.608971      -1.858801      11.272518          -0.000036
          370              N       7.360136       6.239774      22.453867       0.064286      26.209635 0.31044661E+03  0.65435879E+04                                 7.273098                            5.593894       0.443393       2.249850                    0.998708      21.909236      54.961354       0.768784       0.377983      -1.117887      -0.046910       0.093698      -0.012267       0.105501      -0.007689      -0.094840      -0.055089       0.000678      -0.147212      -0.130254       0.030924       0.099330              8.384171       7.026188      -0.558512      -1.740196      12.332602      -2.896961       5.793724           0.000046
          371              N       2.705387       3.131684      23.173983       0.061960      26.065617 0.32602951E+03  0.69742312E+04                                 7.310794                            5.790941       0.425091       2.242305                    0.998627      22.226541      56.633995       0.742325       0.385720      -1.109443      -0.080750       0.059578       0.030402       0.104854      -0.047042       0.060566       0.079498       0.108705       0.126055      -0.143405       0.039209       0.104196              8.200625      11.368537      -2.713792       1.239472       5.621225       1.274147       7.612113           0.000004
          372              N      11.160998       3.765570       0.410081       0.050005      26.917122 0.33809096E+03  0.72904238E+04                                 7.433069                            5.876824       0.346303       2.211150                    0.998925      22.470479      57.284968       0.741488       0.383074      -1.112543      -0.061618      -0.002604       0.081613       0.102295       0.051890      -0.084046       0.046129      -0.149598      -0.085139      -0.150202       0.041001       0.109201              8.323616       6.705072       0.359787      -3.392841       8.532507       1.976949       9.733269          -0.000018
          373              N       4.013226      14.563666      24.620902       0.059992      27.075958 0.33807746E+03  0.73110833E+04                                 7.545374                            5.921923       0.236932       2.178208                    0.999153      22.542826      58.095837       0.728115       0.388992      -1.105100      -0.064567      -0.079701      -0.018925       0.104304       0.065747      -0.068705       0.061098       0.051501       0.169086      -0.139897       0.036138       0.103759              8.586537       9.819034       3.260166      -1.719693       7.000824       1.298824       8.939753           0.000037
          374              N       8.074040      13.756758      20.886839       0.051928      27.775739 0.35068412E+03  0.76718841E+04                                 7.708425                            6.069885       0.119968       2.132292                    0.998982      22.976319      60.026395       0.710631       0.393982      -1.098936       0.063931      -0.060985      -0.050385       0.101710       0.034299       0.011565       0.087453       0.056895      -0.293203      -0.144355       0.036084       0.108270              8.799836       9.601169      -0.370597      -0.235103      10.684316       3.647607       6.114022           0.000109
          375              N      -5.113436      14.620291      25.199242       0.069257      25.340558 0.32665874E+03  0.69993765E+04                                 7.180090                            5.804400       0.401022       2.236695                    0.999176      22.228553      56.907017       0.739076       0.386769      -1.107373       0.095232      -0.034237       0.027360       0.104833       0.024964       0.023069      -0.051249      -0.045913      -0.354123      -0.135123       0.034919       0.100204              7.958117      10.879519      -1.306443       1.763475       8.350121      -1.438993       4.644711           0.000138
          376              N      -3.825777       2.110859      21.551850       0.076738      26.329011 0.31619059E+03  0.67362466E+04                                 7.407356                            5.723075       0.356360       2.220054                    0.999080      22.259575      57.269268       0.740109       0.388455      -1.103522       0.102121       0.004367       0.027752       0.105915      -0.002084      -0.029743       0.105022       0.048281      -0.045060      -0.123335       0.026144       0.097191              8.436153      12.640101       0.928767      -0.686836       6.219910       2.222904       6.448450           0.000027
          377              N       8.448486       4.692020       5.795703       0.048662      27.371013 0.35558705E+03  0.78090374E+04                                 7.665120                            6.137506       0.140937       2.140370                    0.998960      23.066863      60.450494       0.702078       0.397255      -1.096266      -0.060682      -0.056882      -0.055866       0.100194       0.110218      -0.024137      -0.020691      -0.005128       0.282312      -0.157331       0.043423       0.113908              8.597938       6.913463       3.085744       0.819441       7.608594       1.858631      11.271758           0.000046
          378              N      10.056546       1.624826       9.078757       0.064287      26.210160 0.31045258E+03  0.65437622E+04                                 7.273253                            5.593983       0.443335       2.249833                    0.998708      21.909419      54.962480       0.768768       0.377988      -1.117880      -0.046940      -0.093671      -0.012327       0.105497       0.007693      -0.094848       0.055082       0.000694      -0.147216      -0.130258       0.030923       0.099335              8.384369       7.026380       0.558515      -1.740302      12.332859       2.896989       5.793867           0.000031
          379              N       5.401796       4.732916       9.798873       0.061958      26.065203 0.32602554E+03  0.69741171E+04                                 7.310674                            5.790880       0.425132       2.242321                    0.998627      22.226400      56.633312       0.742335       0.385717      -1.109447      -0.080745      -0.059594       0.030373       0.104851       0.047043       0.060553      -0.079519       0.108698       0.126101      -0.143417       0.039219       0.104198              8.200462      11.368171       2.713664       1.239406       5.621121      -1.274201       7.612095           0.000069
          380              N       8.464589       4.099030      13.785191       0.049985      26.918079 0.33810286E+03  0.72907705E+04                                 7.433346                            5.876995       0.346238       2.211130                    0.998925      22.470863      57.286969       0.741461       0.383083      -1.112532      -0.061643       0.002592       0.081575       0.102279      -0.051899      -0.084053      -0.046131      -0.149621      -0.085147      -0.150218       0.041002       0.109215              8.323984       6.705318      -0.359802      -3.393044       8.532803      -1.977062       9.733831           0.000014
          381              N       6.709636       9.030134      11.245792       0.059984      27.075970 0.33807570E+03  0.73110232E+04                                 7.545355                            5.921898       0.237104       2.178263                    0.999153      22.542738      58.095199       0.728120       0.388991      -1.105103      -0.064613       0.079628      -0.018977       0.104286      -0.065751      -0.068715      -0.061079       0.051513       0.169087      -0.139896       0.036132       0.103764              8.586534       9.818958      -3.260226      -1.719605       7.000904      -1.298922       8.939740           0.000045
          382              N      10.770450       9.837042       7.511729       0.051913      27.776408 0.35069523E+03  0.76721916E+04                                 7.708536                            6.069977       0.119829       2.132234                    0.998982      22.976761      60.027893       0.710626       0.393981      -1.098936       0.063927       0.060921      -0.050507       0.101730      -0.034287       0.011577      -0.087459       0.056901      -0.293237      -0.144367       0.036095       0.108272              8.799976       9.601379       0.370667      -0.235013      10.684455      -3.647642       6.114094           0.000028
          383              N      -2.417026       8.973509      11.824132       0.069242      25.341281 0.32666697E+03  0.69996167E+04                                 7.180305                            5.804524       0.400998       2.236686                    0.999176      22.228881      56.908640       0.739057       0.386776      -1.107365       0.095244       0.034238       0.027312       0.104832      -0.024958       0.023077       0.051256      -0.045935      -0.354097      -0.135120       0.034913       0.100207              7.958404      10.879944       1.306529       1.763617       8.350386       1.439077       4.644882           0.000151
          384              N      -1.129368       5.753741       8.176740       0.076753      26.328512 0.31618453E+03  0.67360786E+04                                 7.407242                            5.723004       0.356381       2.220068                    0.999080      22.259282      57.268164       0.740118       0.388453      -1.103525       0.102121      -0.004405       0.027702       0.105903       0.002078      -0.029727      -0.105016       0.048285      -0.045037      -0.123326       0.026150       0.097176              8.436025      12.639870      -0.928691      -0.686805       6.219810      -2.222892       6.448395           0.000054
          385              N       3.987904      12.556620       7.579407       0.048612      27.372829 0.35561128E+03  0.78097152E+04                                 7.665467                            6.137718       0.140887       2.140328                    0.998960      23.067869      60.454011       0.702064       0.397255      -1.096264       0.060650      -0.056914       0.055844       0.100181      -0.110224      -0.024132       0.020689      -0.005124       0.282416      -0.157355       0.043430       0.113926              8.598358       6.913786      -3.085952       0.819491       7.608907      -1.858744      11.272380           0.000034
          386              N       2.379845       9.489426       4.296353       0.064304      26.209000 0.31043917E+03  0.65433793E+04                                 7.272918                            5.593785       0.443424       2.249861                    0.998708      21.908984      54.960153       0.768802       0.377978      -1.117893       0.046923      -0.093704       0.012286       0.105514      -0.007688      -0.094821      -0.055090       0.000682      -0.147226      -0.130241       0.030925       0.099316              8.383929       7.026087      -0.558541      -1.740158      12.332153      -2.896793       5.793546           0.000083
          387              N       7.034594      12.597516       3.576237       0.062000      26.064382 0.32601301E+03  0.69737831E+04                                 7.310552                            5.790790       0.425204       2.242359                    0.998627      22.225882      56.631750       0.742336       0.385720      -1.109444       0.080764      -0.059595      -0.030396       0.104873      -0.047036       0.060548       0.079491       0.108695       0.126013      -0.143384       0.039213       0.104171              8.200327      11.367983      -2.713682       1.239339       5.621095       1.274170       7.611902           0.000036
          388              N      -1.421017      11.963630      26.340139       0.049990      26.917445 0.33809670E+03  0.72905902E+04                                 7.433170                            5.876913       0.346264       2.211141                    0.998925      22.470640      57.285853       0.741473       0.383080      -1.112537       0.061648       0.002586      -0.081568       0.102277       0.051901      -0.084058       0.046131      -0.149621      -0.085176      -0.150223       0.041003       0.109220              8.323714       6.705142       0.359771      -3.392887       8.532501       1.976975       9.733500           0.000018
          389              N       5.726755       1.165534       2.129318       0.060000      27.075538 0.33807130E+03  0.73109024E+04                                 7.545264                            5.921851       0.237081       2.178258                    0.999153      22.542581      58.094649       0.728124       0.388990      -1.105104       0.064604       0.079656       0.018966       0.104300       0.065742      -0.068711       0.061081       0.051514       0.169032      -0.139883       0.036132       0.103751              8.586395       9.818844       3.260142      -1.719614       7.000803       1.298877       8.939539          -0.000001
          390              N       1.665941       1.972442       5.863381       0.051939      27.775157 0.35067658E+03  0.76716568E+04                                 7.708247                            6.069771       0.120043       2.132318                    0.998983      22.975992      60.024757       0.710648       0.393975      -1.098943      -0.063932       0.060998       0.050370       0.101711       0.034293       0.011569       0.087445       0.056884      -0.293203      -0.144347       0.036084       0.108263              8.799630       9.600974      -0.370645      -0.235087      10.684049       3.647497       6.113866           0.000135
          391              N      -0.279383       1.108909       1.550978       0.069270      25.340320 0.32665359E+03  0.69992334E+04                                 7.180032                            5.804338       0.401137       2.236733                    0.999176      22.228389      56.906332       0.739084       0.386767      -1.107375      -0.095245       0.034248      -0.027306       0.104834       0.024954       0.023073      -0.051241      -0.045930      -0.354074      -0.135105       0.034910       0.100195              7.958075      10.879440      -1.306403       1.763514       8.350094      -1.438988       4.644691          -0.000012
          392              N      13.565758      13.618341       5.198370       0.076750      26.328565 0.31618467E+03  0.67360684E+04                                 7.407186                            5.722960       0.356458       2.220082                    0.999079      22.259356      57.267904       0.740131       0.388447      -1.103532      -0.102133      -0.004356      -0.027768       0.105930      -0.002092      -0.029744       0.105010       0.048284      -0.045077      -0.123324       0.026142       0.097182              8.435961      12.639783       0.928770      -0.686808       6.219832       2.222858       6.448266           0.000000
          393              N       8.793155      10.829554      23.062167      -0.296842      46.373516 0.59921916E+03  0.15073487E+05                                10.878120                            8.152156      -0.054528       1.962347                    0.998253      30.769853      87.819681       0.585447       0.415902      -1.078001      -0.011524       0.008538       0.010242       0.017624      -0.013224       0.029235      -0.016400      -0.118840       0.128916      -0.088162       0.024464       0.063698             12.522034      22.216145      -0.381759      -3.517085       7.533815       0.624376       7.816140           0.003912
          394              N      -1.728332       8.338049      22.257253      -0.327460      50.349345 0.63332384E+03  0.16149050E+05                                11.488895                            8.362739      -0.007020       1.968174                    0.998469      31.454269      90.304758       0.580073       0.414097      -1.079463       0.001537       0.002471      -0.003260       0.004370       0.060009      -0.004304       0.015756       0.081110       0.185865      -0.104928       0.040886       0.064042             13.781398      13.177547      -8.683988       0.670359      20.568226      -0.859754       7.598420           0.004903
          395              N      -2.359935      12.542464      22.200008      -0.303467      45.938476 0.61650066E+03  0.15560365E+05                                10.648123                            8.159559       0.185409       2.032490                    0.999617      30.692915      86.678886       0.599223       0.404978      -1.089275      -0.003310      -0.006556       0.001385       0.007474      -0.057288      -0.005484      -0.016486       0.008022       0.138624      -0.082478       0.031277       0.051201             12.031997      12.411779       6.804541       0.484581      16.771288       0.925615       6.912924           0.006567
          396              N      10.805553      11.247951       2.285806      -0.307458      52.278132 0.63502309E+03  0.16203222E+05                                11.818374                            8.407865      -0.086960       1.949750                    0.997320      31.224210      89.674129       0.575018       0.417458      -1.077285       0.018587      -0.013405      -0.006279       0.023761      -0.016949       0.021558       0.075549       0.098483       0.027320      -0.108621       0.044427       0.064195             14.574568       8.500260       2.911841      -2.302701      19.537812      -9.897922      15.685633          -0.008781
          397              N       1.241655       7.158359      21.794742      -0.321186      47.819982 0.63939710E+03  0.16367430E+05                                11.167662                            8.477688      -0.125635       1.935129                    0.997257      31.485862      91.016952       0.567650       0.421517      -1.073068       0.005396       0.007174      -0.004673       0.010120      -0.066204       0.057661       0.022695      -0.079604       0.063787      -0.115494       0.045835       0.069659             12.818890      19.731076       4.426742      -4.968387       9.728065      -2.007632       8.997529           0.005697
          398              N       6.241537      12.377307      26.110890      -0.338473      54.029047 0.65577417E+03  0.16861080E+05                                12.023463                            8.487464      -0.132285       1.927828                    0.998634      31.833480      91.655319       0.578285       0.411939      -1.081303      -0.000494      -0.018636       0.000712       0.018656       0.009621       0.026776      -0.071801       0.016086      -0.160996      -0.103473       0.039107       0.064366             14.845658       8.917077      -1.417593      -5.031024       9.083151       5.043654      26.536747          -0.000238
          399              N      10.392548      15.384731       2.683047      -0.291541      44.588597 0.61532269E+03  0.15555610E+05                                10.532838                            8.227810       0.079967       2.005571                    0.999015      30.621719      87.138801       0.587253       0.412569      -1.081971       0.004535      -0.005092       0.013624       0.015236       0.016432       0.016894      -0.055029       0.088556       0.060437      -0.087695       0.034857       0.052837             11.722629       7.670823      -1.593071      -1.652348      14.395762       6.266025      13.101304          -0.004528
          400              N       4.770487       9.703343      21.727866      -0.318924      47.253045 0.61510971E+03  0.15527805E+05                                10.921131                            8.190293       0.159549       2.028370                    0.998795      30.783653      87.149475       0.593295       0.408957      -1.085824       0.005123       0.001583       0.003954       0.006662      -0.056394      -0.065391      -0.030461      -0.077582      -0.000627      -0.113996       0.045058       0.068937             12.856468      13.485787       5.216195       5.765872      13.574761       5.243882      11.508858           0.007114
          401              N       5.075161       7.752923      19.308309      -0.332606      48.003147 0.65690005E+03  0.16884977E+05                                11.040899                            8.490698      -0.002564       1.969123                    0.998415      31.516498      90.513600       0.579010       0.411546      -1.082349       0.014391       0.006342       0.006889       0.017169       0.026713       0.071391      -0.008175      -0.087142       0.071307      -0.102979       0.035811       0.067168             12.510489      15.071208      -3.292758      -6.606229       8.937197       2.599859      13.523064           0.002105
          402              N      -1.749584       2.964954      17.063163      -0.297190      46.376856 0.59929624E+03  0.15075904E+05                                10.878894                            8.152856      -0.054738       1.962297                    0.998248      30.771026      87.824293       0.585403       0.415919      -1.077990       0.011505       0.008538      -0.010156       0.017561       0.013206       0.029282       0.016286      -0.118568       0.128962      -0.088060       0.024493       0.063567             12.522851      22.217603       0.381732      -3.517012       7.534390      -0.624434       7.816559           0.004219
          403              N       8.771903       0.473449      17.868077      -0.327485      50.350519 0.63333586E+03  0.16149473E+05                                11.489160                            8.362862      -0.007072       1.968160                    0.998469      31.454517      90.306524       0.580063       0.414102      -1.079458      -0.001553       0.002454       0.003316       0.004408      -0.060006      -0.004299      -0.015763       0.081054       0.185837      -0.104906       0.040870       0.064036             13.781799      13.177674       8.684221       0.670422      20.569107       0.859828       7.598617           0.005007
          404              N       9.403507       4.677864      17.925322      -0.303490      45.937117 0.61647977E+03  0.15559711E+05                                10.647960                            8.159446       0.185419       2.032496                    0.999617      30.692328      86.676960       0.599225       0.404980      -1.089273       0.003289      -0.006582      -0.001320       0.007475       0.057274      -0.005494       0.016467       0.007999       0.138561      -0.082452       0.031284       0.051168             12.031820      12.411362      -6.804334       0.484591      16.771242      -0.925617       6.912856           0.006733
          405              N       1.630837       3.383351      11.089304      -0.307536      52.277140 0.63506550E+03  0.16204470E+05                                11.818030                            8.408054      -0.087115       1.949680                    0.997321      31.224993      89.674942       0.575024       0.417449      -1.077298      -0.018559      -0.013428       0.006151       0.023719       0.017010       0.021625      -0.075612       0.098495       0.027076      -0.108708       0.044479       0.064229             14.573582       8.500110      -2.911424      -2.302296      19.536365       9.896559      15.684270           0.011036
          406              N       5.801916      15.022959      18.330588      -0.321157      47.818177 0.63936939E+03  0.16366560E+05                                11.167431                            8.477524      -0.125735       1.935110                    0.997256      31.485144      91.014736       0.567653       0.421519      -1.073066      -0.005362       0.007151       0.004738       0.010116       0.066212       0.057625      -0.022682      -0.079618       0.063764      -0.115473       0.045810       0.069663             12.818606      19.730468      -4.426619      -4.968369       9.727882       2.007606       8.997468           0.005715
          407              N       0.802034       4.512707      14.014440      -0.338511      54.012524 0.65561120E+03  0.16855590E+05                                12.020713                            8.486165      -0.131628       1.928097                    0.998631      31.829037      91.634521       0.578363       0.411915      -1.081335       0.000516      -0.018570      -0.000639       0.018588      -0.009602       0.026753       0.071660       0.016012      -0.161573      -0.103440       0.039163       0.064277             14.841625       8.915237       1.417122      -5.029284       9.081158      -5.041930      26.528481           0.003405
          408              N       2.043842       7.520131      10.692063      -0.291275      44.576066 0.61514160E+03  0.15549859E+05                                10.530951                            8.226670       0.079949       2.005635                    0.999014      30.616792      87.120969       0.587287       0.412576      -1.081969      -0.004520      -0.005164      -0.013583       0.015219      -0.016439       0.016892       0.055120       0.088566       0.060564      -0.087781       0.034871       0.052910             11.720238       7.669707       1.592742      -1.652093      14.392232      -6.264077      13.098776           0.006045
          409              N       2.273085       1.838743      18.397464      -0.318654      47.236401 0.61487981E+03  0.15520518E+05                                10.918735                            8.188843       0.159569       2.028462                    0.998794      30.777297      87.126728       0.593340       0.408965      -1.085821      -0.005064       0.001640      -0.003981       0.006647       0.056410      -0.065470       0.030480      -0.077358      -0.000719      -0.114028       0.045108       0.068920             12.853302      13.482594      -5.214481       5.764010      13.571435      -5.242076      11.505878           0.008150
          410              N       1.968411      15.617523      20.817021      -0.332636      48.002530 0.65689523E+03  0.16884810E+05                                11.040845                            8.490697      -0.002617       1.969115                    0.998415      31.516166      90.512336       0.579007       0.411549      -1.082348      -0.014323       0.006314      -0.006830       0.017078      -0.026728       0.071346       0.008163      -0.087074       0.071311      -0.102921       0.035776       0.067145             12.510403      15.071302       3.292664      -6.606181       8.937072      -2.599674      13.522834           0.001990
          411              N       0.946826       4.899646       3.688053      -0.297089      46.386072 0.59939564E+03  0.15079060E+05                                10.879966                            8.153286      -0.054582       1.962266                    0.998253      30.774751      87.837414       0.585413       0.415894      -1.078004       0.011610      -0.008505      -0.010184       0.017630      -0.013216       0.029278      -0.016420      -0.118679       0.128990      -0.088112       0.024399       0.063713             12.524419      22.221269      -0.381671      -3.517440       7.534902       0.624426       7.817085           0.000108
          412              N      11.468313       7.391151       4.492967      -0.327401      50.356667 0.63338992E+03  0.16151242E+05                                11.490025                            8.363168      -0.007111       1.968107                    0.998471      31.456311      90.313595       0.580056       0.414097      -1.079458      -0.001584      -0.002444       0.003251       0.004365       0.060016      -0.004297       0.015834       0.081173       0.185881      -0.104966       0.040894       0.064072             13.783228      13.179354      -8.685729       0.670547      20.571309      -0.860028       7.599021          -0.003966
          413              N      12.099916       3.186736       4.550212      -0.303382      45.939338 0.61649232E+03  0.15560144E+05                                10.648201                            8.159458       0.185278       2.032429                    0.999617      30.693193      86.680416       0.599231       0.404973      -1.089275       0.003264       0.006582      -0.001390       0.007477      -0.057313      -0.005508      -0.016461       0.007962       0.138638      -0.082503       0.031316       0.051186             12.032263      12.411871       6.804826       0.484648      16.771993       0.925680       6.912924          -0.004993
          414              N      -1.065572       4.481249      24.464414      -0.307439      52.268003 0.63494491E+03  0.16200484E+05                                11.816374                            8.407041      -0.086867       1.949788                    0.997321      31.222257      89.662052       0.575086       0.417428      -1.077321      -0.018556       0.013507       0.006237       0.023783      -0.017014       0.021636       0.075640       0.098490       0.027073      -0.108735       0.044481       0.064254             14.571372       8.498933       2.910875      -2.301944      19.532994      -9.894878      15.682187           0.010892
          415              N       8.498326       8.570841       4.955478      -0.321347      47.836406 0.63960005E+03  0.16374145E+05                                11.170431                            8.479182      -0.125910       1.934973                    0.997258      31.491888      91.042592       0.567578       0.421532      -1.073044      -0.005365      -0.007165       0.004674       0.010098      -0.066146       0.057635       0.022651      -0.079694       0.063731      -0.115437       0.045799       0.069638             12.822675      19.737690       4.428613      -4.970528       9.730465      -2.008515       8.999871          -0.003028
          416              N       3.498444       3.351893       0.639330      -0.338903      54.040083 0.65597825E+03  0.16867479E+05                                12.024819                            8.488647      -0.131922       1.927888                    0.998632      31.838058      91.668793       0.578265       0.411926      -1.081322       0.000503       0.018564      -0.000617       0.018581       0.009590       0.026762      -0.071615       0.015879      -0.161413      -0.103359       0.039078       0.064281             14.847099       8.917977      -1.417812      -5.031346       9.084323       5.044482      26.538997           0.002576
          417              N      -0.652567       0.344469      24.067173      -0.291264      44.575169 0.61512808E+03  0.15549416E+05                                10.530758                            8.226546       0.080017       2.005658                    0.999015      30.616485      87.119525       0.587296       0.412573      -1.081972      -0.004525       0.005089      -0.013520       0.015138       0.016426       0.016891      -0.055086       0.088541       0.060610      -0.087742       0.034843       0.052900             11.720009       7.669524      -1.592581      -1.651900      14.392013       6.263961      13.098492           0.005845
          418              N       4.969494       6.025857       5.022354      -0.318682      47.248372 0.61500608E+03  0.15524606E+05                                10.920415                            8.189590       0.159556       2.028387                    0.998796      30.781673      87.143541       0.593320       0.408956      -1.085820      -0.005132      -0.001464      -0.003917       0.006620      -0.056366      -0.065398      -0.030493      -0.077575      -0.000840      -0.113993       0.045053       0.068940             12.855759      13.485587       5.216352       5.765605      13.573989       5.243392      11.507700           0.004990
          419              N       4.664820       7.976277       7.441911      -0.332203      47.995006 0.65672690E+03  0.16879473E+05                                11.039560                            8.489485      -0.002361       1.969207                    0.998417      31.513364      90.502823       0.579059       0.411537      -1.082351      -0.014367      -0.006340      -0.006951       0.017173       0.026659       0.071485      -0.008244      -0.087185       0.071368      -0.103070       0.035850       0.067220             12.509106      15.069872      -3.292270      -6.605769       8.935945       2.599412      13.521503           0.001250
          420              N      11.489565      12.764246       9.687057      -0.297098      46.376156 0.59928796E+03  0.15075679E+05                                10.878913                            8.152906      -0.054947       1.962243                    0.998247      30.770563      87.823598       0.585389       0.415930      -1.077980      -0.011497      -0.008537       0.010096       0.017521       0.013223       0.029292       0.016281      -0.118597       0.128986      -0.088084       0.024506       0.063578             12.522845      22.217547       0.381649      -3.516920       7.534439      -0.624421       7.816547           0.004141
          421              N       0.968078      15.255751       8.882143      -0.327412      50.348211 0.63330687E+03  0.16148539E+05                                11.488835                            8.362701      -0.007137       1.968153                    0.998468      31.453637      90.303265       0.580065       0.414105      -1.079457       0.001548      -0.002463      -0.003363       0.004447      -0.060020      -0.004289      -0.015779       0.081083       0.185843      -0.104928       0.040883       0.064045             13.781349      13.177350       8.683852       0.670405      20.568291       0.859793       7.598406           0.005123
          422              N       0.336474      11.051336       8.824898      -0.303487      45.938332 0.61650231E+03  0.15560387E+05                                10.648050                            8.159534       0.185525       2.032525                    0.999617      30.692892      86.678210       0.599229       0.404974      -1.089280      -0.003291       0.006564       0.001257       0.007450       0.057274      -0.005480       0.016474       0.007988       0.138696      -0.082472       0.031259       0.051213             12.031932      12.411629      -6.804422       0.484569      16.771280      -0.925571       6.912888           0.006717
          423              N       8.109144      12.345849      15.660916      -0.307579      52.277689 0.63507250E+03  0.16204688E+05                                11.818120                            8.408087      -0.087068       1.949686                    0.997321      31.225168      89.675453       0.575025       0.417448      -1.077299       0.018553       0.013445      -0.006192       0.023734       0.017011       0.021624      -0.075623       0.098497       0.027134      -0.108719       0.044477       0.064242             14.573759       8.500117      -2.911435      -2.302302      19.536670       9.896754      15.684489           0.011066
          424              N       3.938065       0.706241       8.419632      -0.321313      47.825958 0.63949043E+03  0.16370461E+05                                11.168675                            8.478373      -0.125773       1.935067                    0.997256      31.488083      91.025958       0.567619       0.421524      -1.073061       0.005364      -0.007129      -0.004755       0.010110       0.066212       0.057619      -0.022656      -0.079610       0.063713      -0.115454       0.045775       0.069678             12.820140      19.733014      -4.427255      -4.969097       9.728982       2.007921       8.998424           0.005220
          425              N       8.937947      11.216493      12.735780      -0.338512      54.008568 0.65556025E+03  0.16853972E+05                                12.020311                            8.485949      -0.131736       1.928096                    0.998629      31.827444      91.629439       0.578358       0.411926      -1.081327      -0.000537       0.018530       0.000618       0.018548      -0.009586       0.026721       0.071610       0.015874      -0.161516      -0.103359       0.039087       0.064272             14.841059       8.914937       1.417033      -5.029010       9.080848      -5.041662      26.527393           0.003356
          426              N       7.696139       8.209069      16.058157      -0.291331      44.575902 0.61514318E+03  0.15549890E+05                                10.530870                            8.226629       0.080020       2.005650                    0.999015      30.616833      87.120730       0.587295       0.412571      -1.081973       0.004537       0.005116       0.013571       0.015196      -0.016445       0.016889       0.055090       0.088511       0.060665      -0.087744       0.034840       0.052904             11.720121       7.669572       1.592598      -1.651909      14.392249      -6.263993      13.098542           0.006027
          427              N       7.466896      13.890457       8.352756      -0.318500      47.230306 0.61478150E+03  0.15517419E+05                                10.917798                            8.188186       0.159583       2.028501                    0.998794      30.774911      87.118279       0.593365       0.408965      -1.085821       0.005097      -0.001632       0.003930       0.006639       0.056414      -0.065462       0.030486      -0.077400      -0.000735      -0.114035       0.045101       0.068933             12.852129      13.481335      -5.213906       5.763390      13.570229      -5.241495      11.504823           0.007335
          428              N       7.771570       0.111677       5.933199      -0.332712      48.006746 0.65695238E+03  0.16886647E+05                                11.041335                            8.490956      -0.002520       1.969116                    0.998417      31.517962      90.518483       0.579010       0.411539      -1.082355       0.014317      -0.006329       0.006867       0.017093      -0.026698       0.071337       0.008163      -0.087090       0.071351      -0.102911       0.035775       0.067135             12.511041      15.072194       3.292878      -6.606716       8.937429      -2.599814      13.523499           0.000760
          429              O       0.751387      10.282178      18.919628      -0.510002      38.703455 0.59769216E+03  0.14772776E+05                                 9.164961                            7.698608       0.098063       2.089143                    0.995593      27.507435      73.626222       0.666413       0.371859      -1.127557      -0.009407       0.005081       0.089661       0.090296      -0.071218      -0.014073       0.007249       0.006805       0.176684      -0.100872       0.032996       0.067876             10.085023       6.785997       0.680324       0.795668       6.683830       2.147064      16.785243           0.000022
          430              O      -0.214117      12.062723      16.757943      -0.510907      38.792710 0.55627691E+03  0.13482328E+05                                 9.130632                            7.368134      -0.007894       2.051088                    0.995482      27.353882      72.113004       0.690521       0.365978      -1.133922      -0.045087       0.053048       0.055576       0.089083      -0.070659       0.027417       0.044267      -0.066337       0.128742      -0.113811       0.035212       0.078599             10.448215       6.956603      -2.323855      -2.008556      14.773225       4.930176       9.614818          -0.000007
          431              O       2.239182      10.297907      16.516388      -0.498990      39.175398 0.59795867E+03  0.14780080E+05                                 9.254817                            7.712213       0.070321       2.076603                    0.996147      27.565286      73.767686       0.664328       0.373008      -1.126759       0.061927       0.004976       0.061822       0.087645      -0.023836       0.053472       0.057903       0.050964      -0.125008      -0.105658       0.033883       0.071775             10.294081      15.528754       1.796391       3.951611       6.493322       0.919111       8.860166           0.000033
          432              O       0.281750      10.334084      14.538477      -0.484467      38.397274 0.58426090E+03  0.14349644E+05                                 9.130360                            7.623602       0.060931       2.085377                    0.993987      27.173062      72.347384       0.668539       0.373031      -1.127404       0.014567       0.075482      -0.026681       0.081373       0.051275       0.044412      -0.055597      -0.041673      -0.022229      -0.101913       0.031506       0.070406             10.027426       6.868017       1.622833      -0.819644      10.737339      -3.943567      12.476923          -0.000021
          433              O       1.120390       7.723037      16.165960      -0.495462      38.580124 0.59199897E+03  0.14589522E+05                                 9.155322                            7.668188       0.091845       2.095427                    0.993994      27.241154      72.684156       0.667252       0.372474      -1.127676       0.053972      -0.017969      -0.060773       0.083242       0.025231      -0.041964       0.065137       0.069637      -0.041248      -0.101788       0.035928       0.065860             10.205475      13.221207      -2.550381      -4.481442       7.830131       1.870170       9.565087           0.000091
          434              O      -0.793924       7.894485      18.222785      -0.497505      39.227187 0.61527019E+03  0.15309649E+05                                 9.265838                            7.836370       0.015367       2.068909                    0.993941      27.406753      73.474832       0.657675       0.374279      -1.126332       0.029313      -0.067534       0.031546       0.080096      -0.047799       0.025178       0.004517      -0.142054       0.106355      -0.107843       0.039639       0.068204             10.164693       7.502278      -1.509575       0.499055      14.411912      -3.744419       8.579890           0.000064
          435              O      -1.737761       8.531518      15.555788      -0.502957      34.996220 0.55577072E+03  0.13473671E+05                                 8.521955                            7.380005       0.236400       2.133632                    0.996611      27.233352      71.921220       0.687491       0.367493      -1.132191      -0.004846      -0.085345      -0.022301       0.088343       0.052667      -0.015191       0.017349      -0.160249       0.122781      -0.118747       0.039222       0.079526              9.246535       8.091641       3.112669       1.868107      11.636018       2.956799       8.011947           0.000266
          436              O      -2.172127      10.371834      17.770439      -0.505093      37.725928 0.57850762E+03  0.14158199E+05                                 8.967008                            7.522934       0.062199       2.074097                    0.995431      27.479678      72.781769       0.682198       0.366857      -1.133320      -0.049630      -0.047700       0.046013       0.082798       0.076781      -0.069429       0.019762      -0.010890       0.019846      -0.115704       0.024263       0.091441              9.857241      13.931080       2.374325      -3.777094       7.857232      -1.086361       7.783412           0.000093
          437              O       6.292185       2.417578      21.205702      -0.509938      38.701395 0.59765239E+03  0.14771543E+05                                 9.164665                            7.698372       0.098024       2.089145                    0.995593      27.506509      73.623049       0.666421       0.371861      -1.127556       0.009421       0.005080      -0.089634       0.090271       0.071228      -0.014075      -0.007253       0.006789       0.176675      -0.100881       0.033001       0.067880             10.084686       6.785763      -0.680294       0.795611       6.683645      -2.146999      16.784652          -0.000003
          438              O       7.257688       4.198123      23.367387      -0.510900      38.791930 0.55626290E+03  0.13481900E+05                                 9.130505                            7.368037      -0.007875       2.051099                    0.995482      27.353615      72.111991       0.690526       0.365978      -1.133923       0.045099       0.053064      -0.055538       0.089074       0.070661       0.027420      -0.044257      -0.066339       0.128738      -0.113811       0.035222       0.078589             10.448064       6.956517       2.323863      -2.008533      14.773008      -4.930112       9.614666          -0.000006
          439              O       4.804389       2.433307      23.608942      -0.498920      39.173464 0.59792008E+03  0.14778899E+05                                 9.254579                            7.712013       0.070176       2.076575                    0.996146      27.564361      73.764825       0.664329       0.373013      -1.126754      -0.061922       0.004967      -0.061783       0.087614       0.023842       0.053467      -0.057905       0.050965      -0.124984      -0.105657       0.033886       0.071770             10.293804      15.528281      -1.796309       3.951574       6.493173      -0.919110       8.859958           0.000024
          440              O       6.761821       2.469484      25.586853      -0.484492      38.397339 0.58426454E+03  0.14349745E+05                                 9.130326                            7.623598       0.060968       2.085387                    0.993987      27.173237      72.347701       0.668544       0.373028      -1.127407      -0.014566       0.075474       0.026713       0.081377      -0.051271       0.044405       0.055594      -0.041699      -0.022224      -0.101904       0.031493       0.070411             10.027340       6.867975      -1.622795      -0.819604      10.737331       3.943514      12.476715          -0.000019
          441              O       5.923181      15.587637      23.959370      -0.495508      38.579983 0.59199804E+03  0.14589460E+05                                 9.155195                            7.668088       0.092009       2.095478                    0.993994      27.241284      72.683867       0.667270       0.372465      -1.127686      -0.053945      -0.018013       0.060820       0.083268      -0.025229      -0.041971      -0.065142       0.069601      -0.041282      -0.101789       0.035932       0.065857             10.205331      13.220938       2.550400      -4.481378       7.830129      -1.870233       9.564926          -0.000009
          442              O       7.837496       0.029885      21.902545      -0.497525      39.227775 0.61528536E+03  0.15310116E+05                                 9.265907                            7.836458       0.015402       2.068912                    0.993942      27.407079      73.475845       0.657673       0.374278      -1.126333      -0.029316      -0.067555      -0.031505       0.080098       0.047801       0.025172      -0.004520      -0.142073       0.106328      -0.107846       0.039630       0.068216             10.164742       7.502324       1.509558       0.499016      14.411974       3.744376       8.579927           0.000065
          443              O       8.781333       0.666918      24.569542      -0.502962      34.995472 0.55575850E+03  0.13473283E+05                                 8.521781                            7.379883       0.236473       2.133657                    0.996612      27.233175      71.920192       0.687503       0.367489      -1.132196       0.004825      -0.085352       0.022336       0.088358      -0.052664      -0.015184      -0.017355      -0.160245       0.122767      -0.118741       0.039212       0.079529              9.246324       8.091499      -3.112596       1.868060      11.635733      -2.956690       8.011740           0.000153
          444              O       9.215698       2.507234      22.354891      -0.505041      37.723572 0.57846330E+03  0.14156830E+05                                 8.966626                            7.522638       0.062171       2.074103                    0.995430      27.478735      72.778320       0.682213       0.366856      -1.133321       0.049625      -0.047700      -0.045978       0.082776      -0.076781      -0.069426      -0.019752      -0.010897       0.019866      -0.115698       0.024257       0.091441              9.856789      13.930334      -2.374245      -3.776878       7.856944       1.086326       7.783089           0.000113
          445              O       8.988594       5.447022       7.830592      -0.510064      38.703568 0.59769912E+03  0.14772949E+05                                 9.164858                            7.698558       0.098248       2.089199                    0.995592      27.507652      73.626122       0.666429       0.371850      -1.127567       0.009389      -0.005055      -0.089691       0.090323      -0.071214      -0.014061       0.007240       0.006810       0.176696      -0.100871       0.033006       0.067865             10.084898       6.785930       0.680286       0.795759       6.683764       2.146919      16.785000           0.000060
          446              O       9.954098       3.666477       9.992277      -0.510944      38.795004 0.55631785E+03  0.13483587E+05                                 9.131016                            7.368428      -0.007943       2.051058                    0.995482      27.354739      72.116299       0.690503       0.365980      -1.133919       0.045071      -0.053040      -0.055619       0.089096      -0.070655       0.027408       0.044274      -0.066345       0.128757      -0.113809       0.035199       0.078610             10.448674       6.956857      -2.323934      -2.008628      14.773975       4.930395       9.615190           0.000063
          447              O       7.500799       5.431293      10.233832      -0.499027      39.176083 0.59797722E+03  0.14780640E+05                                 9.254858                            7.712289       0.070430       2.076626                    0.996148      27.565743      73.768938       0.664331       0.373004      -1.126763      -0.061920      -0.004977      -0.061866       0.087671      -0.023830       0.053480       0.057899       0.050964      -0.125037      -0.105661       0.033877       0.071784             10.294092      15.528810       1.796410       3.951477       6.493373       0.919094       8.860092           0.000106
          448              O       9.458231       5.395116      12.211743      -0.484438      38.397129 0.58425817E+03  0.14349569E+05                                 9.130364                            7.623603       0.060897       2.085367                    0.993988      27.172958      72.347236       0.668536       0.373033      -1.127402      -0.014577      -0.075490       0.026645       0.081371       0.051278       0.044413      -0.055599      -0.041667      -0.022234      -0.101916       0.031510       0.070407             10.027432       6.868009       1.622843      -0.819661      10.737379      -3.943576      12.476908           0.000020
          449              O       8.619591       8.006163      10.584260      -0.495415      38.578073 0.59196015E+03  0.14588317E+05                                 9.155008                            7.667954       0.091838       2.095441                    0.993993      27.240277      72.681058       0.667261       0.372476      -1.127676      -0.053992       0.017959       0.060725       0.083218       0.025236      -0.041955       0.065142       0.069634      -0.041216      -0.101789       0.035938       0.065850             10.205099      13.220667      -2.550229      -4.481255       7.829827       1.870065       9.564804           0.000177
          450              O      10.533905       7.834715       8.527435      -0.497537      39.226786 0.61526630E+03  0.15309500E+05                                 9.265696                            7.836286       0.015479       2.068946                    0.993940      27.406730      73.474212       0.657687       0.374273      -1.126339      -0.029333       0.067514      -0.031614       0.080112      -0.047797       0.025181       0.004509      -0.142045       0.106412      -0.107847       0.039656       0.068191             10.164524       7.502184      -1.509557       0.499103      14.411569      -3.744355       8.579820           0.000094
          451              O      11.477742       7.197682      11.194432      -0.502927      34.996144 0.55576814E+03  0.13473604E+05                                 8.521983                            7.380016       0.236330       2.133610                    0.996612      27.233206      71.921006       0.687486       0.367496      -1.132188       0.004843       0.085344       0.022257       0.088331       0.052671      -0.015196       0.017347      -0.160249       0.122774      -0.118749       0.039223       0.079526              9.246580       8.091681       3.112715       1.868134      11.636092       2.956835       8.011965           0.000331
          452              O      11.912108       5.357366       8.979781      -0.505114      37.726688 0.57852457E+03  0.14158720E+05                                 8.967125                            7.523045       0.062243       2.074107                    0.995431      27.479991      72.782899       0.682193       0.366857      -1.133320       0.049610       0.047692      -0.046066       0.082812       0.076783      -0.069433       0.019777      -0.010876       0.019852      -0.115714       0.024276       0.091439              9.857373      13.931308       2.374363      -3.777108       7.857325      -1.086366       7.783487           0.000010
          453              O       3.447796      13.311622       5.544518      -0.509929      38.700440 0.59763561E+03  0.14771018E+05                                 9.164507                            7.698265       0.098002       2.089147                    0.995592      27.506126      73.621648       0.666426       0.371861      -1.127556      -0.009399      -0.005088       0.089636       0.090271       0.071226      -0.014072      -0.007244       0.006787       0.176666      -0.100878       0.033007       0.067871             10.084463       6.785650      -0.680281       0.795601       6.683513      -2.146881      16.784225           0.000132
          454              O       2.482293      11.531077       3.382833      -0.510948      38.793157 0.55628800E+03  0.13482652E+05                                 9.130629                            7.368163      -0.007847       2.051092                    0.995483      27.354356      72.114171       0.690527       0.365974      -1.133927      -0.045089      -0.053069       0.055580       0.089098       0.070661       0.027421      -0.044267      -0.066325       0.128703      -0.113808       0.035214       0.078593             10.448163       6.956610       2.323839      -2.008510      14.773210      -4.930105       9.614670           0.000097
          455              O       4.935592      13.295893       3.141278      -0.499011      39.176007 0.59797298E+03  0.14780520E+05                                 9.254891                            7.712293       0.070341       2.076602                    0.996147      27.565646      73.768831       0.664326       0.373007      -1.126760       0.061936      -0.004987       0.061828       0.087656       0.023837       0.053474      -0.057901       0.050962      -0.125024      -0.105660       0.033884       0.071777             10.294135      15.528867      -1.796453       3.951599       6.493405      -0.919129       8.860132           0.000042
          456              O       2.978160      13.259716       1.163367      -0.484432      38.395952 0.58424079E+03  0.14349018E+05                                 9.130124                            7.623461       0.060915       2.085378                    0.993988      27.172649      72.345812       0.668547       0.373030      -1.127405       0.014564      -0.075491      -0.026650       0.081371      -0.051278       0.044413       0.055601      -0.041661      -0.022247      -0.101917       0.031510       0.070407             10.027082       6.867860      -1.622768      -0.819578      10.736979       3.943370      12.476408           0.000039
          457              O       3.816800       0.141563       2.790850      -0.495440      38.578962 0.59197963E+03  0.14588920E+05                                 9.155130                            7.668064       0.091813       2.095426                    0.993993      27.240742      72.682640       0.667258       0.372474      -1.127677       0.053967       0.018000      -0.060766       0.083240      -0.025241      -0.041972      -0.065133       0.069612      -0.041285      -0.101788       0.035933       0.065856             10.205206      13.220815       2.550256      -4.481300       7.829998      -1.870100       9.564805           0.000164
          458              O       1.902485      -0.029885       4.847675      -0.497537      39.227709 0.61528584E+03  0.15310117E+05                                 9.265855                            7.836435       0.015469       2.068932                    0.993942      27.407131      73.475754       0.657678       0.374276      -1.126336       0.029310       0.067560       0.031516       0.080104       0.047803       0.025179      -0.004518      -0.142061       0.106309      -0.107841       0.039626       0.068216             10.164682       7.502290       1.509502       0.499015      14.411927       3.744346       8.579829           0.000154
          459              O       0.958648      15.062282       2.180678      -0.502947      34.994648 0.55574099E+03  0.13472743E+05                                 8.521619                            7.379742       0.236535       2.133678                    0.996613      27.232937      71.919099       0.687514       0.367486      -1.132198      -0.004862       0.085353      -0.022284       0.088348      -0.052657      -0.015180      -0.017346      -0.160255       0.122733      -0.118733       0.039205       0.079529              9.246135       8.091280      -3.112484       1.867985      11.635613      -2.956624       8.011513           0.000165
          460              O       0.524283      13.221966       4.395329      -0.505063      37.723992 0.57847230E+03  0.14157099E+05                                 8.966649                            7.522670       0.062140       2.074083                    0.995431      27.479084      72.779252       0.682216       0.366854      -1.133324      -0.049644       0.047696       0.045982       0.082787      -0.076780      -0.069425      -0.019751      -0.010905       0.019834      -0.115696       0.024254       0.091441              9.856797      13.930354      -2.374238      -3.776851       7.856969       1.086343       7.783068           0.000146
          461             Cu       6.889846      11.018305      23.473051       0.320528     108.702718 0.16414677E+04  0.50734563E+05                                19.347584                           14.028329       1.069161       2.114802                    0.999164      54.037956     147.116666       0.440782       0.449584      -1.106960       0.118174      -0.026412      -0.018014       0.122422       0.000401      -0.004623      -0.158869      -0.199097      -0.038913      -0.123534      -0.092673       0.216206             23.831753      25.988757       2.434667       0.748945      19.091210      10.283275      26.415293           0.083256
          462             Cu      -3.379434      10.886179      22.343389       0.318247     111.444475 0.17616803E+04  0.55291993E+05                                19.584333                           14.495671       1.108496       2.124628                    0.999193      54.130409     147.379281       0.436305       0.447281      -1.110963       0.058118       0.107188      -0.016180       0.122999       0.008891       0.072798      -0.016421       0.003080       0.568958      -0.118260      -0.089657       0.207917             23.646114      31.438633      -2.773455      -2.486744      26.684311       2.963546      12.815399           0.121153
          463             Cu      -0.490964       6.869728      22.655296       0.428891     103.775247 0.15331195E+04  0.46607228E+05                                19.017341                           13.707007       0.925278       2.093585                    0.998999      51.559107     139.440551       0.438418       0.459558      -1.100347       0.014884       0.099200      -0.074829       0.125146       0.039925       0.047546       0.076803      -0.037845       0.165575      -0.071801      -0.056455       0.128255             23.950734      20.545009      -1.258552      -3.654172      32.559232     -10.422927      18.747960           0.129784
          464             Cu      11.045402      12.838488       1.140362       0.439279     101.048386 0.15168123E+04  0.45826510E+05                                18.497910                           13.497313       1.177294       2.171050                    0.999644      50.755918     135.276482       0.450119       0.450396      -1.109808       0.051331      -0.115227      -0.035428       0.131024       0.018333       0.054781       0.017049       0.162688      -0.099681      -0.072458      -0.048239       0.120698             22.908095      12.837744      -0.726007      -5.358668      22.767789       0.453107      33.118752          -0.125211
          465             Cu      10.154033       0.876903       4.182932       0.292784     110.448925 0.17884423E+04  0.56287441E+05                                19.322568                           14.524447       1.240477       2.156828                    0.999803      54.494492     148.090044       0.439961       0.442339      -1.115171       0.020554      -0.067146      -0.097933       0.120507      -0.108932       0.078860      -0.107283      -0.084612      -0.002637      -0.116917      -0.086913       0.203830             22.843744      24.735656       6.806283      -5.748730      22.806761       3.765510      20.988815          -0.057191
          466             Cu       3.861993       8.239584      20.726873       0.412629     101.699304 0.16467497E+04  0.50778798E+05                                18.578927                           14.099811       1.089215       2.138432                    0.999652      51.610434     138.909338       0.438754       0.452721      -1.108518       0.105192       0.073493      -0.025380       0.130808      -0.074715       0.047997      -0.080281      -0.003328       0.007095      -0.088052      -0.048296       0.136348             22.042134      30.233081       4.196529      -5.024632      17.760358       3.075077      18.132962           0.091003
          467             Cu       0.153726       3.153705      16.652279       0.321637     108.575599 0.16392668E+04  0.50649042E+05                                19.333757                           14.019363       1.069330       2.115134                    0.999162      54.002794     146.990754       0.440906       0.449612      -1.106954      -0.118502      -0.026415       0.018450       0.122805      -0.000579      -0.004645       0.158130      -0.198382      -0.036388      -0.122521      -0.092745       0.215266             23.813780      25.970702      -2.432849       0.748753      19.077083     -10.273903      26.393554           0.113872
          468             Cu      10.423005       3.021579      17.781941       0.318129     111.447580 0.17617707E+04  0.55295775E+05                                19.585127                           14.496368       1.108448       2.124604                    0.999193      54.130617     147.383160       0.436278       0.447301      -1.110946      -0.058184       0.107258       0.016270       0.123103      -0.008829       0.072765       0.016396       0.003165       0.568729      -0.118139      -0.089695       0.207834             23.646984      31.438565       2.773892      -2.486432      26.686378      -2.963855      12.816007           0.124605
          469             Cu       7.534535      14.734328      17.470034       0.428792     103.792893 0.15333852E+04  0.46617656E+05                                19.020000                           13.708605       0.924763       2.093416                    0.998998      51.561393     139.453455       0.438370       0.459586      -1.100323      -0.014848       0.099139       0.074921       0.125149      -0.039928       0.047540      -0.076796      -0.037898       0.165417      -0.071787      -0.056444       0.128231             23.954493      20.547445       1.258677      -3.654704      32.565165      10.425088      18.750870           0.131560
          470             Cu       1.390988       4.973888      12.234748       0.440356     100.930938 0.15148510E+04  0.45751268E+05                                18.482921                           13.487684       1.178533       2.171687                    0.999642      50.729357     135.170645       0.450336       0.450335      -1.109874      -0.051272      -0.114787       0.035438       0.130617      -0.018603       0.054744      -0.016675       0.162572      -0.099132      -0.072122      -0.048474       0.120597             22.888079      12.827989       0.725490      -5.353076      22.748810      -0.452626      33.087439           0.149857
          471             Cu       2.282357       8.741503       9.192178       0.293148     110.413300 0.17877791E+04  0.56260992E+05                                19.318383                           14.521615       1.240552       2.156936                    0.999803      54.485369     148.054832       0.440013       0.442331      -1.115184      -0.020522      -0.067252       0.097806       0.120457       0.108843       0.078843       0.107258      -0.084712      -0.002572      -0.116873      -0.086882       0.203755             22.838577      24.731156      -6.804396      -5.748484      22.799926      -3.763362      20.984651           0.074143
          472             Cu       3.181579       0.374984      19.398457       0.412735     101.679778 0.16464020E+04  0.50765348E+05                                18.576844                           14.098476       1.089405       2.138538                    0.999652      51.604873     138.890226       0.438768       0.452730      -1.108513      -0.105159       0.073435       0.025570       0.130786       0.074576       0.048059       0.080080      -0.003446       0.006974      -0.087758      -0.048398       0.136156             22.039438      30.229533      -4.195510      -5.024751      17.757913      -3.074166      18.130869           0.098585
          473             Cu       2.850135       4.710895       3.277169       0.320381     108.720211 0.16417711E+04  0.50746488E+05                                19.349733                           14.029778       1.068708       2.114631                    0.999165      54.042177     147.133775       0.440750       0.449594      -1.106950      -0.118136       0.026295       0.018168       0.122383       0.000422      -0.004683      -0.159149      -0.198706      -0.037317      -0.123595      -0.092737       0.216332             23.834418      25.994173       2.436203       0.750475      19.093301      10.283746      26.415781           0.069754
          474             Cu      13.119415       4.843021       4.406831       0.317527     111.525166 0.17631358E+04  0.55349947E+05                                19.594016                           14.502114       1.107774       2.124240                    0.999196      54.149713     147.455568       0.436181       0.447310      -1.110929      -0.058241      -0.107130       0.016239       0.123015       0.008884       0.072781      -0.016466       0.003347       0.569301      -0.118249      -0.089776       0.208025             23.658622      31.455784      -2.775937      -2.487919      26.698894       2.965271      12.821188          -0.095772
          475             Cu      10.230945       8.859472       4.094924       0.428247     103.868691 0.15345619E+04  0.46662920E+05                                19.029131                           13.714039       0.924255       2.093110                    0.999000      51.578666     139.519657       0.438269       0.459597      -1.100303      -0.015234      -0.099083       0.074864       0.125117       0.039758       0.047859       0.076930      -0.038484       0.165824      -0.071810      -0.056743       0.128553             23.967325      20.558822      -1.258457      -3.657567      32.582777     -10.431919      18.760375          -0.106634
          476             Cu      -1.305421       2.890712      25.609858       0.440636     100.907101 0.15143855E+04  0.45733336E+05                                18.479623                           13.485226       1.178908       2.171856                    0.999642      50.723594     135.146096       0.450400       0.450310      -1.109898      -0.051254       0.114737       0.035520       0.130588       0.018647       0.054786       0.016573       0.162531      -0.099593      -0.071991      -0.048665       0.120656             22.884029      12.825762      -0.725761      -5.352335      22.744008       0.453980      33.082317           0.146880
          477             Cu      -0.414052      14.852297      22.567288       0.292996     110.418405 0.17879371E+04  0.56267166E+05                                19.318830                           14.522175       1.240832       2.156999                    0.999803      54.487871     148.062835       0.440008       0.442326      -1.115188      -0.020522       0.067164       0.097992       0.120560      -0.108947       0.078931      -0.107404      -0.084606      -0.002789      -0.116904      -0.087066       0.203970             22.838802      24.730841       6.804592      -5.747486      22.800968       3.763947      20.984598           0.077848
          478             Cu       5.877988       7.489616       6.023347       0.411387     101.835422 0.16493014E+04  0.50878314E+05                                18.595431                           14.111134       1.088110       2.137788                    0.999654      51.645630     139.042727       0.438549       0.452746      -1.108477      -0.105159      -0.073659       0.025165       0.130833      -0.075074       0.048095      -0.080608      -0.002724       0.007149      -0.088618      -0.048228       0.136847             22.062841      30.264489       4.201678      -5.030185      17.775730       3.077390      18.148303           0.045136
          479             Cu       9.586255      12.575495      10.097941       0.321697     108.572029 0.16392131E+04  0.50646844E+05                                19.333111                           14.018949       1.069427       2.115171                    0.999162      54.002681     146.988506       0.440923       0.449600      -1.106964       0.118464       0.026357      -0.018503       0.122763      -0.000554      -0.004666       0.158208      -0.198443      -0.036339      -0.122583      -0.092776       0.215359             23.812898      25.969807      -2.432948       0.748991      19.076458     -10.273420      26.392427           0.109038
          480             Cu      -0.683024      12.707621       8.968279       0.318300     111.433500 0.17615214E+04  0.55285488E+05                                19.582749                           14.494745       1.108791       2.124736                    0.999192      54.128947     147.370939       0.436333       0.447265      -1.110979       0.058140      -0.107150      -0.016366       0.123001      -0.008936       0.072851       0.016432       0.003124       0.569406      -0.118374      -0.089705       0.208079             23.644025      31.434782       2.773297      -2.486065      26.682809      -2.963332      12.814483           0.122344
          481             Cu       2.205446       0.994872       9.280186       0.428961     103.777468 0.15331177E+04  0.46607216E+05                                19.017747                           13.707073       0.924926       2.093500                    0.998997      51.558520     139.439574       0.438413       0.459563      -1.100343       0.014879      -0.099081      -0.074974       0.125138      -0.039938       0.047644      -0.076875      -0.037977       0.165597      -0.071840      -0.056545       0.128385             23.951561      20.545391       1.258190      -3.654458      32.560715      10.423659      18.748578           0.129854
          482             Cu       8.348993      10.755312      14.515472       0.440413     100.917465 0.15146096E+04  0.45742410E+05                                18.482114                           13.487184       1.178244       2.171641                    0.999642      50.723635     135.155519       0.450313       0.450374      -1.109844       0.051303       0.114612      -0.035652       0.130533      -0.018620       0.054612      -0.016414       0.161880      -0.099101      -0.071634      -0.048561       0.120195             22.887039      12.827400       0.725378      -5.352676      22.747963      -0.452295      33.085754           0.151540
          483             Cu       7.457624       6.987697      17.558042       0.292962     110.421983 0.17879985E+04  0.56269783E+05                                19.319570                           14.522675       1.240619       2.156927                    0.999803      54.487946     148.065700       0.439988       0.442341      -1.115174       0.020591       0.067195      -0.097925       0.120535       0.108890       0.078809       0.107312      -0.084670      -0.002678      -0.116875      -0.086930       0.203805             22.839744      24.731710      -6.804883      -5.747968      22.801907      -3.763932      20.985616           0.079149
          484             Cu       6.558402      15.354216       7.351763       0.412354     101.715924 0.16471090E+04  0.50792863E+05                                18.581156                           14.101576       1.089020       2.138340                    0.999652      51.614713     138.926873       0.438714       0.452735      -1.108504       0.105221      -0.073480      -0.025568       0.130860       0.074689       0.048139       0.080290      -0.003381       0.006875      -0.087961      -0.048465       0.136426             22.044685      30.237157      -4.196298      -5.026321      17.761914      -3.074840      18.134982           0.079825

******************************************************
Auxiliary information for the entire system
The total spin magnetic moment of the unit cell is   2.083621
The total net atomic charge of the unit cell is   0.000006
Accuracy of reproducing the electrostatic potential in the unit cell:
  The inner radius (bohr) =    5.0000
  The outer radius (bohr) =   12.0000
  Valid grid points have density less than (e/(bohr^3)) =    0.0001
  The number of valid grid points were=       100451
  The rms potential error without charges in kcal/mol is=      4.97610
  The rms potential error with partial charges in kcal/mol is=      1.00599
  The RRMSE value at monopole order=      0.20217
  The rms potential error with partial charges and cloud penetration in kcal/mol is=      0.99452
  The RRMSE value at monopole order with cloud penetration is=      0.19986
  The rms potential error with partial charges and atomic dipoles in kcal/mol is=      0.23609
  The RRMSE value at dipole order=      0.04744
  The rms potential error with partial charges, atomic dipoles and cloud penetration in kcal/mol is=      0.24061
  The RRMSE value at dipole order with cloud penetration=      0.04835

******************************************************
The electron densities and ab initio electrostatic potential were computed in VASP using the PBE functional and
projector augmented wave method. See the main text of the journal article for a description of computational details.
The atomic charges, dipoles, and quadrupoles were computed with the DDEC6 method as described in
(a) T. A. Manz and N. Gabaldon Limas, RSC Adv. 6 (2016) 47771-47801 DOI: 10.1039/c6ra04656h
(b) N. Gabaldon Limas and T. A. Manz, RSC Adv. 8 (2018) 2678-2707 DOI: 10.1039/c7ra11829e.
For each atom in the material, the electron cloud parameters were fit to the spherically averaged atom-in-material
electron density using radial positions for which this density was between 10^-4 and 10^-2 electrons per cubic bohr.
The polarizabilities, dispersion coefficients, and quantum Drude oscillator (QDO) parameters were fit using the MCLF method.
The magnetic structure of the system was optimized in VASP from the default ferromagnetic initial guess using spin polarization.
The atomic spin moments (ASMs) were computed on this optimized magnetic structure using the DDEC6 partition as inputs
to the method of T. A. Manz and D. S. Sholl, J. Chem. Theory Comput. 7 (2011) 4146-4164 DOI: 10.1021/ct200539n.
The RMSE and RRMSE were computed using a uniform grid with Ewald summation.
