# Supplementary material for: A collection of forcefield precursors for metal–organic frameworks
Source: RSC Adv. 2019 Nov 13;9(63):36492–507. doi: 10.1039/c9ra07327b (PMC9075174; doi:10.1039/c9ra07327b)
Supplement: RA-009-C9RA07327B-s4029 [file RA-009-C9RA07327B-s4029.xyz]

  104
jmolscript: load "" {1 1 1} spacegroup "x,y,z" unitcell [{     11.426200     0.000000     0.000000 }, {      3.933711    10.754024     0.000000 }, {      0.178801     5.226646    11.380171 }]
Cu    10.701170     2.379607     0.943302     0.252546
Cu     4.039302    11.915067     5.621122     0.242429
Cu    11.966578    10.932759     8.895652     0.284450
Cu     4.837542    13.601063    10.436869     0.252545
Cu    11.499410     4.065603     5.759049     0.242445
Cu     3.572134     5.047911     2.484519     0.284449
H      6.970197     8.929408     9.659489     0.173166
H      7.225946    10.294149    10.387820     0.175683
H      5.758564     9.795064    10.151113     0.177869
H      4.715688    10.372111     8.068541     0.291273
H     13.728362    10.630515     2.388698     0.299118
H      3.497523     2.530994     5.531901     0.177775
H      8.445736    12.114449     5.287227     0.166574
H      7.038941    12.088626     4.596451     0.169131
H      9.313001    10.465579     8.604547     0.140863
H      9.558558    11.185891     7.236651     0.136397
H      7.664561    13.481305     8.785492     0.123849
H      4.518159     4.634459     9.847262     0.099932
H     10.658095    15.465745    10.551695     0.121076
H     13.165206    13.680998     9.339706     0.151629
H     12.854607    12.725247    10.539176     0.137106
H     11.891232     8.406004     2.513880     0.171804
H     12.604966     7.380199     1.568188     0.178450
H     13.418063     8.104637     2.695963     0.182078
H      9.857878     6.813900     9.633315     0.169668
H     10.376101     5.490750     8.972127     0.172992
H      8.836970     5.775172     9.055202     0.170527
H      8.568515     7.051262     1.720682     0.173166
H      8.312766     5.686521     0.992351     0.175683
H      9.780148     6.185606     1.229058     0.177870
H     10.823024     5.608559     3.311630     0.291273
H      1.810350     5.350155     8.991473     0.299117
H      8.107478     2.695652     5.848270     0.177776
H      7.092976     3.866221     6.092944     0.166576
H      8.499771     3.892044     6.783720     0.169132
H      6.225711     5.515091     2.775624     0.140863
H      5.980154     4.794779     4.143520     0.136397
H      7.874151     2.499365     2.594679     0.123848
H     11.020553    11.346211     1.532909     0.099928
H      4.880617     0.514925     0.828476     0.121074
H      2.373506     2.299672     2.040465     0.151628
H      2.684105     3.255423     0.840995     0.137106
H      3.647480     7.574666     8.866291     0.171801
H      2.933746     8.600471     9.811983     0.178450
H      2.120649     7.876033     8.684208     0.182078
H      5.680834     9.166770     1.746856     0.169668
H      5.162611    10.489920     2.408044     0.172993
H      6.701742    10.205498     2.324969     0.170528
C      6.645588     9.824640     9.784671    -0.526729
C      6.616636    10.521406     8.489608     0.223752
C      7.585811    11.112570     7.739654    -0.124809
C      6.947532    11.596230     6.580015     0.206701
C      7.518172    12.338930     5.389649    -0.522719
C      9.053834    11.228192     8.063989    -0.304671
C      9.433147    12.500328     8.801424     0.289432
C      8.553903    13.541818     9.048374    -0.210382
C      9.020818    14.670038     9.690216    -0.024784
C     10.333553    14.722757    10.095350    -0.223926
C     11.176806    13.635013     9.808569     0.293190
C     12.651254    13.593848    10.156803    -0.312449
C     12.708304     8.200195     2.056397    -0.529612
C     13.039997     9.307525     1.105015     0.225112
C     13.101084    14.664519    11.125255    -0.128600
C      9.624063     5.200707    10.820267     0.220284
C      9.678481     5.879461     9.504719    -0.526633
C     11.234147     1.815846     3.904537    -0.128011
C     13.261618    10.979968     7.560986    -0.147714
C     11.215337     8.942502    11.069492    -0.119249
C      8.893124     6.156030     1.595500    -0.526730
C      8.922076     5.459264     2.890563     0.223751
C      7.952901     4.868100     3.640517    -0.124807
C      8.591180     4.384440     4.800156     0.206701
C      8.020540     3.641740     5.990522    -0.522721
C      6.484878     4.752478     3.316182    -0.304671
C      6.105565     3.480342     2.578747     0.289433
C      6.984809     2.438852     2.331797    -0.210383
C      6.517894     1.310632     1.689955    -0.024782
C      5.205159     1.257913     1.284821    -0.223926
C      4.361906     2.345657     1.571602     0.293190
C      2.887458     2.386822     1.223368    -0.312448
C      2.830408     7.780475     9.323774    -0.529612
C      2.498715     6.673145    10.275156     0.225112
C      2.437628     1.316151     0.254916    -0.128602
C      5.914649    10.779963     0.559904     0.220284
C      5.860231    10.101209     1.875452    -0.526633
C      0.370854     3.410800     7.475634    -0.128021
C      2.277094     5.000702     3.819185    -0.147712
C      4.323375     7.038168     0.310679    -0.119240
N      5.640763    11.319683     6.633502    -0.167814
N      5.475364    10.667154     7.795417    -0.190295
N     10.717393    12.551257     9.179246    -0.303260
N     13.554124    10.468845     1.561359    -0.202812
N      9.828918     0.602536     0.546248    -0.194476
N     11.022603     2.109705     2.825696    -0.307923
N     14.078976    11.099673     6.803066    -0.303676
N     11.467259     9.695518    10.278570    -0.324315
N      9.897949     4.660987     4.746669    -0.167816
N     10.063348     5.313516     3.584754    -0.190296
N      4.821319     3.429413     2.200925    -0.303260
N      1.984588     5.511825     9.818812    -0.202813
N      5.709794    15.378134    10.833923    -0.194477
N      4.516109    13.870965     8.554475    -0.307923
N      1.459736     4.880997     4.577105    -0.303679
N      4.071453     6.285152     1.101601    -0.324314

The following XYZ coordinates are in angstroms. Other properties are in atomic units.
The sperically averaged electron density of each atom fit to a function of the form exp(a - br)
eigen_1, eigen_2 and eigen_3 are the three eigenvalues of traceless quadrupole moment tensor
  atom number  atomic symbol              X              Y              Z     net charge C6 coefficient C8 coefficient C10 coefficient fluctuating dipole atomic polarizability isotropic forcefield polarizability              a              b squared Pearson coefficient          <r^3>          <r^4>         wp_QDO          m_QDO          q_QDO       dipole_x       dipole_y       dipole_z         dipole            Qxy            Qxz            Qyz     Q(x^2-y^2)  Q(3z^2 - R^2)        eigen_1        eigen_2        eigen_3 static polarizability      alpha(xx)      alpha(xy)      alpha(xz)      alpha(yy)      alpha(yz)      alpha(zz) atomic spin moment
            1             Cu      10.701170       2.379607       0.943302       0.252546     110.044042 0.19255503E+04  0.61868600E+05                                19.612203                           15.272096       1.032191       2.090496                    0.999372      55.565548     153.673987       0.419679       0.454228      -1.105358       0.012145      -0.088158       0.080009       0.119669      -0.085144      -0.058468       0.000617       0.171722      -0.078014      -0.114092      -0.036682       0.150774             23.460609      16.082428       4.750166      -0.313799      27.482615      -6.289392      26.816784          -0.000116
            2             Cu       4.039302      11.915067       5.621122       0.242429     122.957680 0.20029169E+04  0.65249909E+05                                21.244558                           15.721338       0.746954       1.995770                    0.998838      57.218717     161.423517       0.406295       0.462751      -1.095873      -0.025387      -0.019081       0.135881       0.139543       0.006163      -0.013016       0.063461      -0.120386       0.075516      -0.076834      -0.024078       0.100912             26.685594      23.037887      -1.444491       4.959561      15.432135      -7.589217      41.586761          -0.000063
            3             Cu      11.966578      10.932759       8.895652       0.284450     115.148272 0.18411511E+04  0.58583815E+05                                20.292330                           15.014885       0.777908       2.025154                    0.998887      54.863019     151.722025       0.419210       0.459183      -1.100743      -0.075515       0.017512       0.091189       0.119685       0.092959       0.080639       0.034471       0.084612       0.002071      -0.105539      -0.046066       0.151605             25.014832      25.879351      -0.490142     -10.772761      24.563173      -6.613169      24.601972          -0.000089
            4             Cu       4.837542      13.601063      10.436869       0.252545     110.041072 0.19254935E+04  0.61866341E+05                                19.611956                           15.271949       1.032102       2.090480                    0.999372      55.564511     153.670766       0.419677       0.454232      -1.105355      -0.012143       0.088144      -0.080003       0.119655      -0.085155      -0.058467       0.000630       0.171744      -0.078043      -0.114097      -0.036698       0.150794             23.460277      16.082249       4.750056      -0.313754      27.482180      -6.289239      26.816400          -0.000106
            5             Cu      11.499410       4.065603       5.759049       0.242445     122.960315 0.20029568E+04  0.65251497E+05                                21.244734                           15.721402       0.747062       1.995793                    0.998838      57.219569     161.425998       0.406298       0.462746      -1.095877       0.025389       0.019082      -0.135907       0.139568       0.006157      -0.013005       0.063442      -0.120384       0.075569      -0.076832      -0.024062       0.100894             26.685870      23.038104      -1.444519       4.959671      15.432228      -7.589334      41.587277          -0.000072
            6             Cu       3.572134       5.047911       2.484519       0.284449     115.145978 0.18411125E+04  0.58582296E+05                                20.292138                           15.014781       0.777847       2.025143                    0.998887      54.862311     151.719818       0.419209       0.459186      -1.100741       0.075509      -0.017508      -0.091184       0.119677       0.092959       0.080650       0.034475       0.084606       0.002066      -0.105538      -0.046076       0.151614             25.014560      25.879167      -0.490190     -10.772648      24.562835      -6.612991      24.601679          -0.000086
            7              H       6.970197       8.929408       9.659489       0.173166       0.877570 0.62342674E+01  0.56726675E+02                                 1.449740                            1.407265      -0.723970       2.553231                    0.999981       2.934203       7.564398       0.565075       1.191236      -0.731633       0.006137      -0.011091      -0.005956       0.014006      -0.003679      -0.002990       0.003623      -0.005536       0.000039      -0.005005      -0.002445       0.007450              1.463023       1.271934      -0.223479      -0.014420       1.913695      -0.017744       1.203440           0.000036
            8              H       7.225946      10.294149      10.387820       0.175683       0.819229 0.58623559E+01  0.53751995E+02                                 1.507916                            1.462055      -0.833587       2.510059                    0.999487       3.224110       8.995290       0.488537       1.367372      -0.690752       0.009254       0.009824       0.003843       0.014032       0.007078      -0.001541      -0.000318       0.003022       0.004482      -0.008040       0.001183       0.006858              1.516224       1.528242       0.221778       0.309761       1.383432       0.177971       1.636997           0.000032
            9              H       5.758564       9.795064      10.151113       0.177869       0.833273 0.59472976E+01  0.54851928E+02                                 1.539751                            1.484381      -0.887577       2.489611                    0.998994       3.252302       9.168498       0.478004       1.389320      -0.686444      -0.014484       0.003161       0.005117       0.015683      -0.000941      -0.000825      -0.002976       0.015382       0.011203      -0.010268       0.004157       0.006111              1.556500       1.903330       0.087971      -0.306442       1.301948      -0.084403       1.464223           0.000024
           10              H       4.715688      10.372111       8.068541       0.291273       0.581750 0.35679414E+01  0.29298621E+02                                 1.269107                            1.198208      -1.117975       2.460527                    0.999821       2.651853       7.326130       0.494309       1.508962      -0.664666      -0.035717      -0.014460       0.015703       0.041610       0.007989      -0.004160      -0.014293       0.013978       0.014179      -0.019201       0.000969       0.018232              1.300021       1.638914       0.198767      -0.135995       1.137308      -0.113462       1.123842           0.000018
           11              H      13.728362      10.630515       2.388698       0.299118       0.586600 0.36379843E+01  0.29807278E+02                                 1.244216                            1.186000      -1.094628       2.474392                    0.999880       2.536987       6.840736       0.515590       1.449906      -0.676109       0.005936       0.002603       0.041372       0.041877       0.006295      -0.001699      -0.008158      -0.019190       0.046100      -0.019175      -0.000535       0.019710              1.267117       1.115867       0.061892       0.147532       1.138495       0.178868       1.546991           0.000025
           12              H       3.497523       2.530994       5.531901       0.177775       0.925827 0.71017539E+01  0.68170737E+02                                 1.627906                            1.605223      -0.930455       2.467278                    0.998809       3.296240       9.345349       0.468962       1.360618      -0.693064      -0.006189       0.015800       0.004123       0.017463      -0.002365      -0.001161       0.002843      -0.009887      -0.000782      -0.005408      -0.001488       0.006896              1.612821       1.358313      -0.051313      -0.010455       2.022641       0.037535       1.457509           0.000020
           13              H       8.445736      12.114449       5.287227       0.166574       0.900552 0.65122513E+01  0.60201792E+02                                 1.503331                            1.462265      -0.701800       2.561894                    0.999993       3.032493       8.007782       0.538116       1.231266      -0.722046       0.011448      -0.004750       0.000817       0.012421      -0.002788      -0.000387      -0.002731       0.003919      -0.003033      -0.004757       0.000642       0.004115              1.504545       1.907933      -0.111139      -0.089585       1.219004      -0.020632       1.386698           0.000021
           14              H       7.038941      12.088626       4.596451       0.169131       0.939753 0.67424102E+01  0.64302394E+02                                 1.678015                            1.585711      -1.090209       2.383524                    0.997082       3.466912      10.007179       0.459230       1.398506      -0.683871      -0.009547      -0.003886      -0.011455       0.015409       0.001932       0.003305      -0.000763      -0.007608       0.017576      -0.008025       0.001337       0.006687              1.731640       1.551003       0.112117       0.373664       1.350208       0.160842       2.293709           0.000018
           15              H       9.313001      10.465579       8.604547       0.140863       1.065294 0.81056145E+01  0.80528993E+02                                 1.789465                            1.712186      -1.046690       2.389651                    0.996128       3.603287      10.438387       0.454561       1.356274      -0.692694       0.000494      -0.024891       0.016653       0.029952       0.002307       0.001562      -0.003260      -0.016822      -0.001367      -0.008984      -0.000870       0.009854              1.828730       1.713592      -0.180582       0.196602       2.032532      -0.399988       1.740068           0.000036
           16              H       9.558558      11.185891       7.236651       0.136397       1.210137 0.96491209E+01  0.99004247E+02                                 1.872086                            1.811483      -1.010610       2.401197                    0.997075       3.549886      10.070689       0.468088       1.275299      -0.711461       0.007265      -0.002169      -0.026377       0.027445       0.003766      -0.005176       0.004087      -0.007314       0.022001      -0.011135       0.001277       0.009857              1.889061       1.896149      -0.002165      -0.297132       1.537160       0.021586       2.233873           0.000039
           17              H       7.664561      13.481305       8.785492       0.123849       1.059028 0.77797910E+01  0.76947344E+02                                 1.796256                            1.690662      -1.390596       2.218623                    0.994045       3.843796      11.322338       0.449473       1.377770      -0.685994      -0.032494       0.004910      -0.009836       0.034303      -0.006740       0.007689       0.003256       0.006924      -0.023842      -0.013530       0.000665       0.012865              1.847701       2.456309       0.081310       0.311360       1.557683       0.151978       1.529111           0.000026
           18              H       4.518159       4.634459       9.847262       0.099932       1.086897 0.75786206E+01  0.73713765E+02                                 1.760222                            1.616493      -1.173138       2.315087                    0.994967       3.684153      10.409569       0.487034       1.292971      -0.704110      -0.021804       0.027819       0.005870       0.035830      -0.000629       0.005066       0.006319      -0.002537      -0.024219      -0.012223       0.004005       0.008217              1.833430       1.977704      -0.611013      -0.151983       2.110493       0.276904       1.412094           0.000023
           19              H      10.658095      15.465745      10.551695       0.121076       1.049271 0.76125437E+01  0.74199805E+02                                 1.726360                            1.627875      -1.249097       2.284430                    0.995237       3.636890      10.320147       0.481382       1.305399      -0.701733       0.006176       0.029478       0.016167       0.034183      -0.001727       0.000065       0.009082      -0.009244      -0.023575      -0.011945      -0.000820       0.012765              1.769191       1.665578       0.241067       0.177381       2.022981       0.479721       1.619014           0.000025
           20              H      13.165206      13.680998       9.339706       0.151629       0.877290 0.65463109E+01  0.62484207E+02                                 1.646942                            1.597440      -1.276614       2.291865                    0.992582       3.699852      10.974462       0.438984       1.461786      -0.670815       0.018436       0.006554      -0.024571       0.031410       0.002995      -0.007077       0.000314      -0.000872       0.023482      -0.009066      -0.002074       0.011140              1.679799       1.695074       0.070264      -0.323588       1.431560      -0.013233       1.912763           0.000022
           21              H      12.854607      12.725247      10.539176       0.137106       1.038474 0.81113554E+01  0.81514493E+02                                 1.821424                            1.760102      -1.459137       2.192956                    0.990556       3.954248      11.953245       0.425551       1.432233      -0.675658       0.007085      -0.020971       0.016116       0.027381      -0.000543       0.003938      -0.006160      -0.008662       0.000756      -0.007467      -0.001811       0.009278              1.861310       1.638793      -0.117476       0.123206       2.251618      -0.201176       1.693518           0.000041
           22              H      11.891232       8.406004       2.513880       0.171804       0.901985 0.64427202E+01  0.58868243E+02                                 1.456582                            1.415663      -0.696984       2.564495                    0.999976       2.899800       7.392729       0.574662       1.166492      -0.738471      -0.009667       0.004270       0.006123       0.012214      -0.002312      -0.002924       0.000081       0.002141      -0.005136      -0.003716      -0.000767       0.004483              1.460108       1.730127      -0.079489      -0.308537       1.295625       0.024224       1.354571           0.000025
           23              H      12.604966       7.380199       1.568188       0.178450       0.897332 0.65702091E+01  0.62260237E+02                                 1.629794                            1.569577      -1.095033       2.390601                    0.997175       3.383244       9.736557       0.459681       1.406104      -0.682900       0.001955      -0.010803      -0.012644       0.016745       0.004251      -0.001811       0.003454      -0.005365       0.017256      -0.008659       0.001322       0.007337              1.652167       1.376128       0.112005       0.031123       2.063038       0.256733       1.517334           0.000034
           24              H      13.418063       8.104637       2.695963       0.182078       1.065525 0.81442674E+01  0.80529329E+02                                 1.765478                            1.701652      -1.027956       2.422571                    0.998398       3.292670       9.332985       0.464604       1.333279      -0.699808       0.013881       0.001644       0.008108       0.016159       0.006756       0.001922       0.001112       0.006456       0.003625      -0.008092       0.000445       0.007648              1.773622       1.910184      -0.105701       0.433032       1.564109      -0.158881       1.846571           0.000040
           25              H       9.857878       6.813900       9.633315       0.169668       0.999869 0.72623407E+01  0.69701457E+02                                 1.666003                            1.581445      -1.180157       2.328642                    0.998450       3.366929       9.367585       0.494172       1.291406      -0.706214       0.004798       0.013421       0.001337       0.014315       0.000643      -0.001286      -0.007722      -0.008525       0.001446      -0.005944      -0.004344       0.010289              1.702261       1.397723       0.186343       0.036682       2.343673       0.110399       1.365388           0.000046
           26              H      10.376101       5.490750       8.972127       0.172992       0.963754 0.71504030E+01  0.69144884E+02                                 1.700814                            1.629712      -1.151846       2.354813                    0.996923       3.486640      10.106590       0.454731       1.392908      -0.685127       0.012164      -0.007327      -0.003291       0.014577      -0.002141      -0.001426      -0.002749      -0.000655      -0.014545      -0.006241       0.001479       0.004762              1.726828       1.930076      -0.270885      -0.386968       1.540583       0.243581       1.709826           0.000029
           27              H       8.836970       5.775172       9.055202       0.170527       0.921526 0.66393659E+01  0.61706464E+02                                 1.532183                            1.480390      -0.717175       2.557885                    0.999989       3.036544       8.053713       0.532409       1.237818      -0.720712      -0.010300      -0.002926      -0.003634       0.011308       0.002246       0.002800      -0.004082       0.001393      -0.000283      -0.006270       0.002388       0.003881              1.542413       1.850955       0.108111       0.318147       1.312581       0.048600       1.463704           0.000031
           28              H       8.568515       7.051262       1.720682       0.173166       0.877568 0.62342475E+01  0.56726441E+02                                 1.449737                            1.407262      -0.723968       2.553232                    0.999981       2.934199       7.564381       0.565076       1.191235      -0.731633      -0.006137       0.011091       0.005956       0.014006      -0.003679      -0.002990       0.003623      -0.005536       0.000039      -0.005005      -0.002445       0.007450              1.463020       1.271932      -0.223478      -0.014420       1.913691      -0.017745       1.203438           0.000036
           29              H       8.312766       5.686521       0.992351       0.175683       0.819230 0.58623684E+01  0.53752152E+02                                 1.507919                            1.462058      -0.833590       2.510058                    0.999487       3.224116       8.995318       0.488535       1.367374      -0.690752      -0.009254      -0.009824      -0.003843       0.014032       0.007078      -0.001541      -0.000318       0.003023       0.004483      -0.008041       0.001183       0.006858              1.516227       1.528245       0.221779       0.309762       1.383434       0.177971       1.637001           0.000032
           30              H       9.780148       6.185606       1.229058       0.177870       0.833271 0.59472842E+01  0.54851788E+02                                 1.539750                            1.484381      -0.887577       2.489612                    0.998994       3.252303       9.168507       0.478003       1.389322      -0.686444       0.014484      -0.003161      -0.005117       0.015684      -0.000941      -0.000825      -0.002976       0.015382       0.011203      -0.010268       0.004157       0.006111              1.556499       1.903328       0.087971      -0.306441       1.301947      -0.084403       1.464223           0.000024
           31              H      10.823024       5.608559       3.311630       0.291273       0.581749 0.35679379E+01  0.29298606E+02                                 1.269109                            1.198211      -1.117976       2.460527                    0.999821       2.651858       7.326163       0.494306       1.508970      -0.664665       0.035717       0.014460      -0.015703       0.041610       0.007989      -0.004160      -0.014293       0.013978       0.014178      -0.019201       0.000969       0.018232              1.300024       1.638916       0.198767      -0.135994       1.137310      -0.113462       1.123845           0.000018
           32              H       1.810350       5.350155       8.991473       0.299117       0.586604 0.36380148E+01  0.29807617E+02                                 1.244226                            1.186008      -1.094630       2.474391                    0.999880       2.537005       6.840815       0.515586       1.449914      -0.676108      -0.005936      -0.002603      -0.041372       0.041877       0.006295      -0.001699      -0.008157      -0.019190       0.046099      -0.019175      -0.000535       0.019710              1.267127       1.115875       0.061893       0.147534       1.138503       0.178871       1.547003           0.000025
           33              H       8.107478       2.695652       5.848270       0.177776       0.925822 0.71016991E+01  0.68170080E+02                                 1.627899                            1.605217      -0.930446       2.467283                    0.998809       3.296230       9.345312       0.468963       1.360618      -0.693064       0.006189      -0.015800      -0.004123       0.017463      -0.002365      -0.001161       0.002844      -0.009887      -0.000781      -0.005408      -0.001488       0.006897              1.612815       1.358309      -0.051311      -0.010455       2.022632       0.037536       1.457505           0.000020
           34              H       7.092976       3.866221       6.092944       0.166576       0.900547 0.65122048E+01  0.60201256E+02                                 1.503326                            1.462259      -0.701798       2.561895                    0.999993       3.032484       8.007752       0.538117       1.231267      -0.722046      -0.011448       0.004750      -0.000817       0.012421      -0.002788      -0.000387      -0.002731       0.003918      -0.003033      -0.004757       0.000642       0.004115              1.504540       1.907925      -0.111137      -0.089584       1.219000      -0.020631       1.386694           0.000021
           35              H       8.499771       3.892044       6.783720       0.169132       0.939772 0.67425911E+01  0.64304598E+02                                 1.678040                            1.585734      -1.090253       2.383501                    0.997082       3.466968      10.007402       0.459225       1.398508      -0.683870       0.009545       0.003886       0.011455       0.015409       0.001932       0.003305      -0.000763      -0.007610       0.017578      -0.008026       0.001338       0.006688              1.731667       1.551025       0.112119       0.373671       1.350226       0.160845       2.293750           0.000018
           36              H       6.225711       5.515091       2.775624       0.140863       1.065292 0.81055888E+01  0.80528619E+02                                 1.789458                            1.712180      -1.046683       2.389654                    0.996128       3.603273      10.438316       0.454564       1.356268      -0.692695      -0.000494       0.024891      -0.016653       0.029952       0.002307       0.001562      -0.003260      -0.016821      -0.001368      -0.008984      -0.000870       0.009854              1.828723       1.713585      -0.180581       0.196601       2.032523      -0.399985       1.740060           0.000036
           37              H       5.980154       4.794779       4.143520       0.136397       1.210117 0.96489059E+01  0.99001437E+02                                 1.872062                            1.811461      -1.010585       2.401210                    0.997075       3.549849      10.070536       0.468092       1.275296      -0.711462      -0.007265       0.002169       0.026377       0.027445       0.003765      -0.005176       0.004087      -0.007313       0.022000      -0.011134       0.001277       0.009857              1.889036       1.896124      -0.002165      -0.297126       1.537142       0.021585       2.233841           0.000039
           38              H       7.874151       2.499365       2.594679       0.123848       1.059039 0.77798944E+01  0.76948635E+02                                 1.796269                            1.690673      -1.390614       2.218614                    0.994045       3.843824      11.322446       0.449471       1.377770      -0.685994       0.032494      -0.004910       0.009836       0.034303      -0.006740       0.007689       0.003256       0.006924      -0.023843      -0.013531       0.000665       0.012865              1.847715       2.456329       0.081312       0.311364       1.557694       0.151980       1.529121           0.000026
           39              H      11.020553      11.346211       1.532909       0.099928       1.086899 0.75786440E+01  0.73714070E+02                                 1.760227                            1.616498      -1.173139       2.315087                    0.994967       3.684161      10.409606       0.487032       1.292974      -0.704109       0.021804      -0.027819      -0.005869       0.035830      -0.000629       0.005066       0.006319      -0.002537      -0.024218      -0.012222       0.004005       0.008217              1.833436       1.977711      -0.611015      -0.151984       2.110500       0.276905       1.412098           0.000023
           40              H       4.880617       0.514925       0.828476       0.121074       1.049276 0.76125831E+01  0.74200286E+02                                 1.726365                            1.627879      -1.249102       2.284427                    0.995237       3.636899      10.320180       0.481381       1.305400      -0.701733      -0.006176      -0.029478      -0.016167       0.034183      -0.001727       0.000065       0.009082      -0.009244      -0.023575      -0.011945      -0.000820       0.012765              1.769196       1.665583       0.241069       0.177382       2.022987       0.479723       1.619019           0.000025
           41              H       2.373506       2.299672       2.040465       0.151628       0.877291 0.65463235E+01  0.62484357E+02                                 1.646944                            1.597442      -1.276617       2.291864                    0.992582       3.699854      10.974470       0.438984       1.461786      -0.670815      -0.018436      -0.006554       0.024571       0.031410       0.002995      -0.007077       0.000314      -0.000873       0.023482      -0.009066      -0.002074       0.011140              1.679801       1.695076       0.070264      -0.323588       1.431561      -0.013232       1.912765           0.000022
           42              H       2.684105       3.255423       0.840995       0.137106       1.038464 0.81112617E+01  0.81513314E+02                                 1.821414                            1.760093      -1.459126       2.192962                    0.990556       3.954226      11.953161       0.425551       1.432234      -0.675658      -0.007085       0.020971      -0.016116       0.027381      -0.000544       0.003938      -0.006160      -0.008664       0.000756      -0.007467      -0.001812       0.009279              1.861299       1.638784      -0.117475       0.123205       2.251602      -0.201174       1.693510           0.000041
           43              H       3.647480       7.574666       8.866291       0.171801       0.901986 0.64427299E+01  0.58868364E+02                                 1.456585                            1.415666      -0.696983       2.564495                    0.999976       2.899802       7.392740       0.574660       1.166495      -0.738470       0.009667      -0.004270      -0.006123       0.012214      -0.002312      -0.002924       0.000081       0.002141      -0.005136      -0.003716      -0.000767       0.004483              1.460111       1.730133      -0.079490      -0.308538       1.295627       0.024224       1.354573           0.000025
           44              H       2.933746       8.600471       9.811983       0.178450       0.897338 0.65702648E+01  0.62260908E+02                                 1.629802                            1.569585      -1.095043       2.390595                    0.997175       3.383258       9.736614       0.459680       1.406105      -0.682900      -0.001955       0.010803       0.012644       0.016745       0.004251      -0.001811       0.003454      -0.005365       0.017257      -0.008660       0.001322       0.007338              1.652175       1.376134       0.112007       0.031124       2.063049       0.256735       1.517341           0.000034
           45              H       2.120649       7.876033       8.684208       0.182078       1.065545 0.81444734E+01  0.80531985E+02                                 1.765510                            1.701681      -1.027974       2.422561                    0.998398       3.292713       9.333184       0.464597       1.333290      -0.699806      -0.013880      -0.001644      -0.008108       0.016159       0.006756       0.001921       0.001112       0.006456       0.003625      -0.008093       0.000445       0.007648              1.773653       1.910220      -0.105705       0.433044       1.564135      -0.158886       1.846605           0.000040
           46              H       5.680834       9.166770       1.746856       0.169668       0.999857 0.72622254E+01  0.69700013E+02                                 1.665985                            1.581429      -1.180142       2.328651                    0.998450       3.366894       9.367438       0.494177       1.291400      -0.706216      -0.004798      -0.013421      -0.001337       0.014315       0.000643      -0.001286      -0.007721      -0.008524       0.001448      -0.005944      -0.004344       0.010288              1.702242       1.397709       0.186340       0.036681       2.343642       0.110397       1.365374           0.000046
           47              H       5.162611      10.489920       2.408044       0.172993       0.963739 0.71502574E+01  0.69143050E+02                                 1.700790                            1.629691      -1.151816       2.354828                    0.996924       3.486594      10.106390       0.454736       1.392900      -0.685128      -0.012164       0.007327       0.003291       0.014577      -0.002141      -0.001426      -0.002749      -0.000655      -0.014540      -0.006241       0.001480       0.004761              1.726804       1.930048      -0.270879      -0.386960       1.540562       0.243575       1.709801           0.000029
           48              H       6.701742      10.205498       2.324969       0.170528       0.921525 0.66393534E+01  0.61706279E+02                                 1.532178                            1.480385      -0.717178       2.557883                    0.999989       3.036538       8.053676       0.532412       1.237812      -0.720713       0.010300       0.002926       0.003634       0.011307       0.002246       0.002800      -0.004082       0.001393      -0.000283      -0.006269       0.002388       0.003881              1.542408       1.850947       0.108110       0.318145       1.312576       0.048600       1.463699           0.000031
           49              C       6.645588       9.824640       9.784671      -0.526729      28.466836 0.44596014E+03  0.10533024E+05                                 7.857921                            6.806414       0.319097       2.067263                    0.998152      31.737866      90.931783       0.665698       0.389558      -1.083982       0.006117       0.031548      -0.050559       0.059907       0.005711      -0.007886      -0.018840       0.035087       0.060477      -0.034354       0.003865       0.030489              8.407037       6.792345       0.135471      -0.067554       8.282344      -2.722314      10.146424           0.000068
           50              C       6.616636      10.521406       8.489608       0.223752      29.612493 0.34816923E+03  0.77263966E+04                                 8.462920                            6.316438       0.217552       2.094144                    0.999459      24.779165      68.715652       0.642294       0.429720      -1.058188      -0.038252      -0.038412       0.060929       0.081553      -0.002854       0.040880      -0.036773       0.046606       0.066719      -0.056927      -0.010459       0.067387              9.812732       9.400057       0.944415       0.512663       7.488790      -4.916576      12.549350           0.000017
           51              C       7.585811      11.112570       7.739654      -0.124809      39.603779 0.46611143E+03  0.11058906E+05                                 9.963445                            7.086016       0.325056       2.092758                    0.999769      28.348203      79.687854       0.639054       0.403967      -1.081214       0.121286       0.026650       0.023493       0.126382       0.004114       0.022795      -0.019431       0.093703      -0.058777      -0.052076      -0.010883       0.062959             12.133080      19.021170       2.486541       3.596882       6.759438      -1.703441      10.618632           0.000014
           52              C       6.947532      11.596230       6.580015       0.206701      31.330564 0.37682710E+03  0.85385805E+04                                 8.835925                            6.607608       0.026302       2.026708                    0.999637      25.549967      71.848842       0.622135       0.434488      -1.054134       0.004058       0.048987      -0.064337       0.080965       0.017593      -0.029868      -0.017831       0.009320       0.019006      -0.026142      -0.019468       0.045610             10.287032      10.611366       1.219672      -0.107165       6.356137      -4.024935      13.893592           0.000010
           53              C       7.518172      12.338930       5.389649      -0.522719      28.898909 0.45914124E+03  0.10958562E+05                                 7.996469                            6.937764       0.129765       2.000702                    0.997724      32.515135      94.630566       0.652792       0.393119      -1.078069      -0.031861      -0.028201       0.049133       0.064996       0.000719      -0.007911      -0.022565       0.006841       0.050315      -0.024765      -0.005919       0.030684              8.545154       7.431326       0.678383      -1.094353       6.701743      -1.760838      11.502393           0.000046
           54              C       9.053834      11.228192       8.063989      -0.304671      33.500314 0.46477288E+03  0.11203037E+05                                 9.187765                            7.217122      -0.396595       1.848892                    0.997204      31.573318      94.426093       0.604634       0.420260      -1.053013      -0.073553       0.023169      -0.000671       0.077119       0.006415       0.007753      -0.006254      -0.000465      -0.000925      -0.013660       0.006083       0.007577             10.671442      14.238916       2.251425       3.152366       9.231744       1.603275       8.543666           0.000055
           55              C       9.433147      12.500328       8.801424       0.289432      29.453412 0.34740746E+03  0.77429693E+04                                 8.637835                            6.456483       0.120545       2.079153                    0.999355      24.410886      68.931392       0.610736       0.449971      -1.040983       0.032095      -0.031180      -0.006022       0.045150       0.026868       0.007154      -0.003963      -0.022041       0.055889      -0.039498       0.019062       0.020436             10.172665      12.803065       1.117634       2.803531      10.882500       3.475171       6.832429           0.000007
           56              C       8.553903      13.541818       9.048374      -0.210382      32.921546 0.46009819E+03  0.10997257E+05                                 8.936070                            7.170174       0.119965       2.009986                    0.999168      30.246924      88.358561       0.611550       0.419025      -1.060027      -0.005515       0.035244       0.012468       0.037789      -0.000455       0.017612      -0.008589       0.013855       0.035157      -0.017856      -0.008278       0.026134              9.782923      11.469239      -0.089929       1.673285      11.226680       3.456084       6.652849           0.000036
           57              C       9.020818      14.670038       9.690216      -0.024784      30.402951 0.39180521E+03  0.90042370E+04                                 8.547908                            6.659655       0.014438       1.990650                    0.999698      28.158940      80.895125       0.627863       0.424487      -1.055657       0.011879      -0.023469      -0.006437       0.027080       0.001363       0.004442      -0.001121      -0.007116       0.008658      -0.007306       0.002341       0.004965              9.479282      11.875160      -0.766901       1.384364      10.432200       3.036362       6.130485           0.000046
           58              C      10.333553      14.722757      10.095350      -0.223926      33.497250 0.46224473E+03  0.11025134E+05                                 8.940407                            7.118266       0.276119       2.055352                    0.999795      30.206848      87.206655       0.624722       0.411062      -1.068630      -0.032035       0.012179      -0.004214       0.034530       0.014135       0.000179       0.009602      -0.019814      -0.009406      -0.017212      -0.004636       0.021848              9.821642      13.240136      -0.702447       1.764711       9.930684       2.734048       6.294106           0.000034
           59              C      11.176806      13.635013       9.808569       0.293190      30.284514 0.35269697E+03  0.78919489E+04                                 8.819864                            6.511602       0.057415       2.056779                    0.999468      24.537535      69.464285       0.607181       0.450822      -1.040315       0.022334      -0.034385      -0.013056       0.043030       0.015364       0.008207      -0.017552       0.034352       0.031815      -0.036314       0.016796       0.019517             10.531038      14.897850       0.901740       2.962064      10.071581       2.922518       6.623682           0.000003
           60              C      12.651254      13.593848      10.156803      -0.312449      35.823489 0.49646034E+03  0.12180055E+05                                 9.645784                            7.484448      -0.493880       1.816955                    0.996624      32.102578      97.231822       0.590031       0.423123      -1.049997      -0.007880       0.062753       0.045645       0.077997       0.022415       0.009059       0.002968      -0.034168       0.020549      -0.032798       0.005742       0.027056             11.468215      13.989132       2.966517       3.293679      10.677289       3.082051       9.738224           0.000045
           61              C      12.708304       8.200195       2.056397      -0.529612      27.749252 0.43570062E+03  0.10247560E+05                                 7.702421                            6.692810       0.184355       2.022815                    0.997792      31.967884      91.882579       0.675482       0.385532      -1.085046       0.020686       0.039896      -0.040806       0.060702       0.023551      -0.009740      -0.004647      -0.028974       0.070528      -0.040030       0.010335       0.029695              8.175391       6.810024       0.658065      -0.525591       9.946606      -2.284183       7.769542           0.000068
           62              C      13.039997       9.307525       1.105015       0.225112      28.975872 0.36506956E+03  0.81980512E+04                                 8.349229                            6.479154       0.258049       2.105556                    0.999073      24.964338      69.641810       0.632527       0.431213      -1.057266       0.014001      -0.035439       0.076104       0.085110       0.037382       0.004270      -0.006648      -0.090661      -0.038071      -0.053381      -0.012019       0.065399              9.445281       5.501310       2.492752       0.090512      12.376028      -2.360670      10.458507           0.000021
           63              C      13.101084      14.664519      11.125255      -0.128600      40.267040 0.50971342E+03  0.12444532E+05                                10.290183                            7.588450       0.094479       2.014343                    0.999414      29.480104      85.802253       0.592164       0.423654      -1.061755      -0.029577      -0.084959      -0.095691       0.131337       0.033279       0.023335       0.021634      -0.051360       0.058901      -0.053906      -0.002868       0.056774             12.372549       8.889912       5.111196       3.459196      14.880476       4.232196      13.347258           0.000010
           64              C       9.624063       5.200707      10.820267       0.220284      28.949517 0.38142573E+03  0.87331778E+04                                 8.529949                            6.771186      -0.129215       1.975121                    0.999762      26.141599      75.697161       0.593462       0.450766      -1.036814       0.024851       0.048971      -0.061500       0.082450      -0.000922       0.003530      -0.012466       0.003857       0.115674      -0.023711      -0.017570       0.041281              9.516738       6.071177       2.700445       0.375320      10.734031      -1.031945      11.745006           0.000021
           65              C       9.678481       5.879461       9.504719      -0.526633      26.882509 0.43867903E+03  0.10374442E+05                                 7.624650                            6.799909       0.052982       1.980428                    0.997290      32.412289      94.579755       0.655236       0.395267      -1.074223       0.003915      -0.028152       0.050281       0.057758       0.009872       0.006163      -0.034872      -0.033940       0.051695      -0.035593      -0.012405       0.047997              7.857230       6.948602       0.311949      -0.211904       7.821146      -0.691520       8.801941           0.000101
           66              C      11.234147       1.815846       3.904537      -0.128011      52.914067 0.63706602E+03  0.16395232E+05                                11.947261                            8.443868       0.676855       2.114001                    0.999684      33.560923      99.285653       0.567079       0.419691      -1.067527      -0.014073       0.062442      -0.068667       0.093873       0.020143      -0.060645       0.072812       0.003924      -0.475672      -0.194030       0.094103       0.099927             14.872945       8.451710      -0.921635       3.814467       8.094275      -2.583387      28.072849           0.000053
           67              C      13.261618      10.979968       7.560986      -0.147714      51.124442 0.60156535E+03  0.15266465E+05                                11.620466                            8.175540       0.653344       2.102462                    0.999431      33.582737      98.767333       0.579254       0.416660      -1.069099       0.061480       0.026725      -0.056635       0.087758      -0.020331       0.136587       0.041127      -0.161650      -0.099943      -0.192467       0.077707       0.114760             14.068799      18.048114       1.531280     -10.111490       7.785504      -1.887081      16.372779           0.000083
           68              C      11.215337       8.942502      11.069492      -0.119249      49.295567 0.58608746E+03  0.14746185E+05                                11.307718                            8.056858       0.759074       2.144465                    0.999117      32.656402      94.979366       0.586123       0.415337      -1.072190       0.034495       0.051394      -0.060941       0.086863      -0.057262       0.046072       0.123453       0.112663      -0.185048      -0.187439       0.075857       0.111581             13.664723       8.066319       2.221230      -2.448932      18.340511      -9.349046      14.587338           0.000101
           69              C       8.893124       6.156030       1.595500      -0.526730      28.466928 0.44596170E+03  0.10533072E+05                                 7.857944                            6.806430       0.319089       2.067260                    0.998152      31.737925      90.932053       0.665696       0.389558      -1.083982      -0.006117      -0.031547       0.050559       0.059907       0.005712      -0.007886      -0.018840       0.035090       0.060481      -0.034355       0.003866       0.030489              8.407068       6.792356       0.135468      -0.067548       8.282368      -2.722334      10.146479           0.000068
           70              C       8.922076       5.459264       2.890563       0.223751      29.612672 0.34817126E+03  0.77264547E+04                                 8.462954                            6.316455       0.217537       2.094138                    0.999459      24.779261      68.716022       0.642294       0.429720      -1.058188       0.038252       0.038413      -0.060928       0.081553      -0.002853       0.040881      -0.036775       0.046608       0.066721      -0.056931      -0.010458       0.067389              9.812782       9.400085       0.944409       0.512680       7.488822      -4.916610      12.549438           0.000017
           71              C       7.952901       4.868100       3.640517      -0.124807      39.603803 0.46611142E+03  0.11058906E+05                                 9.963447                            7.086013       0.325063       2.092760                    0.999769      28.348211      79.687872       0.639055       0.403967      -1.081215      -0.121286      -0.026651      -0.023492       0.126382       0.004114       0.022795      -0.019430       0.093704      -0.058778      -0.052076      -0.010883       0.062959             12.133089      19.021178       2.486541       3.596900       6.759438      -1.703440      10.618651           0.000015
           72              C       8.591180       4.384440       4.800156       0.206701      31.330665 0.37682793E+03  0.85386067E+04                                 8.835948                            6.607615       0.026287       2.026704                    0.999637      25.550030      71.849126       0.622135       0.434488      -1.054134      -0.004059      -0.048987       0.064336       0.080965       0.017594      -0.029868      -0.017831       0.009319       0.019005      -0.026144      -0.019467       0.045611             10.287067      10.611390       1.219680      -0.107173       6.356152      -4.024952      13.893659           0.000009
           73              C       8.020540       3.641740       5.990522      -0.522721      28.899116 0.45914506E+03  0.10958681E+05                                 7.996520                            6.937801       0.129745       2.000694                    0.997724      32.515296      94.631277       0.652789       0.393120      -1.078068       0.031860       0.028201      -0.049133       0.064995       0.000718      -0.007914      -0.022563       0.006834       0.050319      -0.024762      -0.005923       0.030686              8.545215       7.431368       0.678402      -1.094369       6.701775      -1.760860      11.502502           0.000045
           74              C       6.484878       4.752478       3.316182      -0.304671      33.500259 0.46477192E+03  0.11203003E+05                                 9.187750                            7.217112      -0.396584       1.848896                    0.997204      31.573233      94.425668       0.604635       0.420260      -1.053014       0.073553      -0.023169       0.000672       0.077119       0.006414       0.007752      -0.006254      -0.000463      -0.000927      -0.013658       0.006082       0.007576             10.671425      14.238901       2.251425       3.152368       9.231729       1.603276       8.543647           0.000056
           75              C       6.105565       3.480342       2.578747       0.289433      29.453373 0.34740695E+03  0.77429549E+04                                 8.637828                            6.456479       0.120551       2.079155                    0.999355      24.410859      68.931290       0.610736       0.449971      -1.040983      -0.032094       0.031180       0.006022       0.045150       0.026869       0.007154      -0.003963      -0.022041       0.055890      -0.039498       0.019062       0.020436             10.172657      12.803072       1.117635       2.803530      10.882478       3.475165       6.832423           0.000006
           76              C       6.984809       2.438852       2.331797      -0.210383      32.921654 0.46009995E+03  0.10997313E+05                                 8.936098                            7.170194       0.119945       2.009980                    0.999168      30.247000      88.358936       0.611548       0.419026      -1.060026       0.005514      -0.035244      -0.012467       0.037789      -0.000456       0.017614      -0.008589       0.013852       0.035158      -0.017855      -0.008281       0.026136              9.782956      11.469286      -0.089915       1.673295      11.226707       3.456101       6.652875           0.000036
           77              C       6.517894       1.310632       1.689955      -0.024782      30.402915 0.39180450E+03  0.90042189E+04                                 8.547912                            6.659655       0.014433       1.990649                    0.999698      28.158911      80.895102       0.627862       0.424488      -1.055657      -0.011878       0.023469       0.006436       0.027079       0.001363       0.004441      -0.001122      -0.007116       0.008664      -0.007306       0.002340       0.004966              9.479286      11.875170      -0.766891       1.384369      10.432199       3.036366       6.130491           0.000047
           78              C       5.205159       1.257913       1.284821      -0.223926      33.497219 0.46224409E+03  0.11025115E+05                                 8.940403                            7.118261       0.276116       2.055352                    0.999795      30.206829      87.206592       0.624722       0.411062      -1.068630       0.032035      -0.012178       0.004213       0.034529       0.014134       0.000179       0.009602      -0.019813      -0.009406      -0.017211      -0.004636       0.021847              9.821638      13.240141      -0.702440       1.764717       9.930669       2.734046       6.294105           0.000034
           79              C       4.361906       2.345657       1.571602       0.293190      30.284465 0.35269632E+03  0.78919302E+04                                 8.819856                            6.511598       0.057420       2.056781                    0.999468      24.537499      69.464148       0.607181       0.450822      -1.040315      -0.022334       0.034385       0.013056       0.043030       0.015364       0.008207      -0.017552       0.034352       0.031818      -0.036314       0.016797       0.019517             10.531029      14.897850       0.901735       2.962067      10.071556       2.922515       6.623680           0.000004
           80              C       2.887458       2.386822       1.223368      -0.312448      35.823449 0.49645984E+03  0.12180039E+05                                 9.645776                            7.484444      -0.493879       1.816956                    0.996624      32.102543      97.231676       0.590032       0.423123      -1.049997       0.007880      -0.062753      -0.045645       0.077997       0.022415       0.009059       0.002968      -0.034171       0.020552      -0.032799       0.005743       0.027057             11.468203      13.989132       2.966497       3.293683      10.677249       3.082048       9.738228           0.000045
           81              C       2.830408       7.780475       9.323774      -0.529612      27.749215 0.43570005E+03  0.10247547E+05                                 7.702416                            6.692805       0.184345       2.022812                    0.997792      31.967908      91.882764       0.675482       0.385532      -1.085045      -0.020685      -0.039896       0.040806       0.060702       0.023551      -0.009741      -0.004647      -0.028972       0.070530      -0.040030       0.010334       0.029696              8.175382       6.810030       0.658054      -0.525576       9.946583      -2.284169       7.769532           0.000068
           82              C       2.498715       6.673145      10.275156       0.225112      28.975868 0.36506971E+03  0.81980584E+04                                 8.349239                            6.479163       0.258037       2.105552                    0.999073      24.964353      69.641948       0.632525       0.431214      -1.057265      -0.014001       0.035440      -0.076103       0.085110       0.037381       0.004270      -0.006647      -0.090660      -0.038074      -0.053379      -0.012020       0.065398              9.445289       5.501313       2.492746       0.090522      12.376030      -2.360666      10.458524           0.000020
           83              C       2.437628       1.316151       0.254916      -0.128602      40.267102 0.50971484E+03  0.12444578E+05                                10.290202                            7.588468       0.094464       2.014337                    0.999414      29.480172      85.802562       0.592163       0.423655      -1.061755       0.029577       0.084960       0.095690       0.131338       0.033280       0.023335       0.021634      -0.051361       0.058902      -0.053907      -0.002867       0.056774             12.372564       8.889928       5.111188       3.459212      14.880464       4.232205      13.347300           0.000010
           84              C       5.914649      10.779963       0.559904       0.220284      28.949490 0.38142567E+03  0.87331750E+04                                 8.529941                            6.771184      -0.129210       1.975122                    0.999762      26.141579      75.697057       0.593462       0.450765      -1.036814      -0.024852      -0.048971       0.061500       0.082450      -0.000922       0.003530      -0.012466       0.003857       0.115673      -0.023711      -0.017569       0.041280              9.516723       6.071170       2.700431       0.375327      10.734005      -1.031943      11.744993           0.000020
           85              C       5.860231      10.101209       1.875452      -0.526633      26.882407 0.43867693E+03  0.10374374E+05                                 7.624621                            6.799887       0.053003       1.980435                    0.997290      32.412162      94.579117       0.655238       0.395266      -1.074224      -0.003915       0.028152      -0.050281       0.057758       0.009873       0.006162      -0.034871      -0.033940       0.051703      -0.035592      -0.012404       0.047996              7.857197       6.948577       0.311945      -0.211894       7.821109      -0.691530       8.801906           0.000100
           86              C       0.370854       3.410800       7.475634      -0.128021      52.916341 0.63709731E+03  0.16396248E+05                                11.947599                            8.444080       0.676807       2.113974                    0.999684      33.561792      99.289049       0.567071       0.419691      -1.067526       0.014076      -0.062444       0.068679       0.093883       0.020145      -0.060648       0.072819       0.003912      -0.475687      -0.194039       0.094105       0.099935             14.873395       8.451938      -0.921663       3.814602       8.094489      -2.583467      28.073757           0.000054
           87              C       2.277094       5.000702       3.819185      -0.147712      51.123540 0.60155316E+03  0.15266075E+05                                11.620323                            8.175449       0.653367       2.102475                    0.999431      33.582419      98.766063       0.579258       0.416659      -1.069100      -0.061477      -0.026724       0.056632       0.087754      -0.020330       0.136580       0.041125      -0.161649      -0.099947      -0.192460       0.077702       0.114757             14.068617      18.047890       1.531241     -10.111337       7.785408      -1.887033      16.372552           0.000083
           88              C       4.323375       7.038168       0.310679      -0.119240      49.293735 0.58606334E+03  0.14745416E+05                                11.307447                            8.056693       0.759135       2.144493                    0.999117      32.655656      94.976451       0.586129       0.415337      -1.072190      -0.034492      -0.051390       0.060936       0.086855      -0.057257       0.046070       0.123451       0.112661      -0.185036      -0.187434       0.075858       0.111575             13.664368       8.066139       2.221156      -2.448856      18.340004      -9.348763      14.586961           0.000101
           89              N       5.640763      11.319683       6.633502      -0.167814      35.807902 0.48583919E+03  0.11549969E+05                                 9.052752                            7.084262      -0.039519       2.004582                    0.999263      27.651630      75.708934       0.665104       0.387372      -1.101796       0.024594      -0.025565       0.132248       0.136923       0.021192      -0.055639      -0.076169       0.005161       0.054243      -0.080971      -0.027932       0.108904             10.493270      13.986121      -0.194186       2.514420       6.342186      -2.805997      11.151502           0.000009
           90              N       5.475364      10.667154       7.795417      -0.190295      28.519077 0.37076852E+03  0.83488885E+04                                 8.029403                            6.344663      -0.221710       1.974942                    0.998275      26.750836      74.452435       0.668090       0.407142      -1.073771       0.027987       0.059997      -0.076917       0.101485       0.012333       0.003733      -0.065109       0.041883       0.069087      -0.077248       0.010945       0.066303              9.010443      11.700065       0.800913       1.024091       6.055503      -2.728756       9.275760           0.000034
           91              N      10.717393      12.551257       9.179246      -0.303260      43.915862 0.55301739E+03  0.13581791E+05                                10.372652                            7.585171      -0.043203       2.002715                    0.998558      28.755233      80.062984       0.639241       0.390143      -1.099661      -0.044850       0.049174       0.016499       0.068570       0.035904       0.021689      -0.013894       0.011532       0.024958      -0.050897       0.015711       0.035185             12.554206      17.068557       2.726859       4.391896      12.326694       3.618528       8.267368           0.000000
           92              N      13.554124      10.468845       1.561359      -0.202812      26.936683 0.37540050E+03  0.84568663E+04                                 7.661505                            6.345545      -0.026431       2.043957                    0.997835      26.483571      73.084624       0.675954       0.402230      -1.079913       0.018149       0.043527      -0.082507       0.095033       0.034504      -0.008909      -0.041242      -0.098286       0.130589      -0.081951      -0.001097       0.083047              8.417874       5.843232       2.355433       1.124944      10.062908       1.244701       9.347482           0.000031
           93              N       9.828918       0.602536       0.546248      -0.194476      35.895353 0.53080630E+03  0.12902830E+05                                 9.099394                            7.427068       0.096352       2.043591                    0.999193      28.213507      78.140508       0.646587       0.389700      -1.100021      -0.016887      -0.121279       0.058388       0.135658       0.026237      -0.004520      -0.060447      -0.042034       0.284941      -0.084729      -0.036286       0.121016             10.417059       7.611637       3.806132       1.376856      13.203542       2.030862      10.435999           0.000009
           94              N      11.022603       2.109705       2.825696      -0.307923      48.322441 0.62019704E+03  0.15789980E+05                                11.312801                            8.388490      -0.155748       1.936777                    0.996389      31.081888      90.249711       0.565438       0.425470      -1.068222       0.003374       0.013554      -0.007653       0.015927       0.015796      -0.023064       0.074452       0.016989      -0.221393      -0.117727       0.049558       0.068169             13.566242       8.519483      -0.608272       3.137574       7.697454      -1.125782      24.481790           0.000021
           95              N      14.078976      11.099673       6.803066      -0.303676      49.870332 0.62492479E+03  0.15983020E+05                                11.654012                            8.514599      -0.327676       1.875843                    0.996701      31.608669      92.791015       0.550482       0.435043      -1.059476       0.009412       0.027321       0.006377       0.029592       0.006623       0.094112       0.009691      -0.068667      -0.127498      -0.123098       0.048767       0.074331             13.792454      17.631854       2.327102      -8.785634       8.006194      -2.501727      15.739314           0.000047
           96              N      11.467259       9.695518      10.278570      -0.324315      51.879842 0.60918163E+03  0.15414618E+05                                11.713508                            8.228116      -0.042357       1.956222                    0.999119      31.373007      90.325223       0.580811       0.416759      -1.075543       0.004741       0.003390      -0.001828       0.006109      -0.035442       0.034348       0.061452       0.052007      -0.128469      -0.103780       0.038253       0.065528             14.369494       8.415849       2.343932      -2.694130      19.201656     -10.240280      15.490978           0.000063
           97              N       9.897949       4.660987       4.746669      -0.167816      35.808740 0.48585152E+03  0.11550351E+05                                 9.052931                            7.084380      -0.039580       2.004557                    0.999263      27.651989      75.710553       0.665094       0.387375      -1.101792      -0.024591       0.025564      -0.132249       0.136923       0.021189      -0.055639      -0.076167       0.005164       0.054224      -0.080973      -0.027927       0.108900             10.493499      13.986438      -0.194204       2.514515       6.342298      -2.806064      11.151760           0.000010
           98              N      10.063348       5.313516       3.584754      -0.190296      28.519258 0.37077117E+03  0.83489707E+04                                 8.029461                            6.344704      -0.221743       1.974931                    0.998275      26.750952      74.453082       0.668084       0.407144      -1.073769      -0.027987      -0.059996       0.076917       0.101484       0.012332       0.003734      -0.065109       0.041883       0.069080      -0.077248       0.010946       0.066302              9.010514      11.700145       0.800911       1.024113       6.055546      -2.728783       9.275852           0.000035
           99              N       4.821319       3.429413       2.200925      -0.303260      43.915574 0.55301327E+03  0.13581660E+05                                10.372601                            7.585139      -0.043195       2.002720                    0.998558      28.755106      80.062458       0.639243       0.390142      -1.099662       0.044850      -0.049174      -0.016499       0.068570       0.035904       0.021689      -0.013893       0.011533       0.024960      -0.050896       0.015711       0.035186             12.554143      17.068490       2.726843       4.391874      12.326606       3.618510       8.267333          -0.000000
          100              N       1.984588       5.511825       9.818812      -0.202813      26.936748 0.37540173E+03  0.84569029E+04                                 7.661524                            6.345559      -0.026434       2.043956                    0.997835      26.483620      73.084859       0.675953       0.402230      -1.079913      -0.018149      -0.043527       0.082507       0.095034       0.034504      -0.008909      -0.041243      -0.098286       0.130590      -0.081951      -0.001097       0.083048              8.417895       5.843245       2.355436       1.124956      10.062924       1.244716       9.347515           0.000030
          101              N       5.709794      15.378134      10.833923      -0.194477      35.894995 0.53080055E+03  0.12902647E+05                                 9.099316                            7.427015       0.096381       2.043604                    0.999193      28.213336      78.139743       0.646592       0.389698      -1.100022       0.016889       0.121282      -0.058386       0.135659       0.026236      -0.004521      -0.060449      -0.042036       0.284943      -0.084730      -0.036289       0.121018             10.416957       7.611567       3.806075       1.376844      13.203387       2.030832      10.435916           0.000008
          102              N       4.516109      13.870965       8.554475      -0.307923      48.321686 0.62018548E+03  0.15789601E+05                                11.312645                            8.388383      -0.155736       1.936786                    0.996389      31.081646      90.248539       0.565445       0.425467      -1.068225      -0.003376      -0.013553       0.007649       0.015925       0.015796      -0.023063       0.074448       0.016981      -0.221385      -0.117721       0.049552       0.068169             13.566043       8.519381      -0.608265       3.137531       7.697362      -1.125767      24.481386           0.000021
          103              N       1.459736       4.880997       4.577105      -0.303679      49.871834 0.62494697E+03  0.15983744E+05                                11.654281                            8.514780      -0.327715       1.875823                    0.996701      31.609160      92.793199       0.550473       0.435046      -1.059473      -0.009416      -0.027321      -0.006378       0.029593       0.006624       0.094114       0.009691      -0.068669      -0.127523      -0.123104       0.048771       0.074333             13.792786      17.632299       2.327163      -8.785873       8.006361      -2.501789      15.739699           0.000047
          104              N       4.071453       6.285152       1.101601      -0.324314      51.878705 0.60916847E+03  0.15414183E+05                                11.713304                            8.228000      -0.042298       1.956244                    0.999120      31.372620      90.323458       0.580819       0.416757      -1.075546      -0.004743      -0.003392       0.001831       0.006111      -0.035439       0.034346       0.061452       0.052008      -0.128461      -0.103777       0.038253       0.065524             14.369214       8.415713       2.343875      -2.694069      19.201250     -10.240043      15.490680           0.000062

******************************************************
Auxiliary information for the entire system
The total spin magnetic moment of the unit cell is   0.002792
The total net atomic charge of the unit cell is   -0.000004
Accuracy of reproducing the electrostatic potential in the unit cell:
  The inner radius (bohr) =    5.0000
  The outer radius (bohr) =   12.0000
  Valid grid points have density less than (e/(bohr^3)) =    0.0001
  The number of valid grid points were=        24306
  The rms potential error without charges in kcal/mol is=      4.64432
  The rms potential error with partial charges in kcal/mol is=      0.78345
  The RRMSE value at monopole order=      0.16869
  The rms potential error with partial charges and cloud penetration in kcal/mol is=      0.78258
  The RRMSE value at monopole order with cloud penetration is=      0.16850
  The rms potential error with partial charges and atomic dipoles in kcal/mol is=      0.57881
  The RRMSE value at dipole order=      0.12463
  The rms potential error with partial charges, atomic dipoles and cloud penetration in kcal/mol is=      0.57090
  The RRMSE value at dipole order with cloud penetration=      0.12292

******************************************************
The electron densities and ab initio electrostatic potential were computed in VASP using the PBE functional and
projector augmented wave method. See the main text of the journal article for a description of computational details.
The atomic charges, dipoles, and quadrupoles were computed with the DDEC6 method as described in
(a) T. A. Manz and N. Gabaldon Limas, RSC Adv. 6 (2016) 47771-47801 DOI: 10.1039/c6ra04656h
(b) N. Gabaldon Limas and T. A. Manz, RSC Adv. 8 (2018) 2678-2707 DOI: 10.1039/c7ra11829e.
For each atom in the material, the electron cloud parameters were fit to the spherically averaged atom-in-material
electron density using radial positions for which this density was between 10^-4 and 10^-2 electrons per cubic bohr.
The polarizabilities, dispersion coefficients, and quantum Drude oscillator (QDO) parameters were fit using the MCLF method.
The magnetic structure of the system was optimized in VASP from the default ferromagnetic initial guess using spin polarization.
The atomic spin moments (ASMs) were computed on this optimized magnetic structure using the DDEC6 partition as inputs
to the method of T. A. Manz and D. S. Sholl, J. Chem. Theory Comput. 7 (2011) 4146-4164 DOI: 10.1021/ct200539n.
The RMSE and RRMSE were computed using a uniform grid with Ewald summation.
