# Supplementary material for: A collection of forcefield precursors for metal–organic frameworks
Source: RSC Adv. 2019 Nov 13;9(63):36492–507. doi: 10.1039/c9ra07327b (PMC9075174; doi:10.1039/c9ra07327b)
Supplement: RA-009-C9RA07327B-s4030 [file RA-009-C9RA07327B-s4030.xyz]

  104
jmolscript: load "" {1 1 1} spacegroup "x,y,z" unitcell [{     11.428700     0.000000     0.000000 }, {      3.785233    11.074049     0.000000 }, {      0.048925     5.966759    11.457317 }]
Cu    10.335556    14.698078    10.540159     0.281728
Cu     5.715218     4.450332     5.751573     0.234172
Cu     9.203025     5.224653     2.336147     0.300420
Cu     4.927302     2.342730     0.917158     0.281718
Cu     9.547640    12.590476     5.705744     0.234169
Cu     6.059833    11.816155     9.121170     0.300411
H      2.851498     5.711231     0.776806     0.176745
H      2.528238     7.064975     1.498617     0.174998
H      4.018074     6.650125     1.244265     0.174451
H      5.067805     5.796024     3.185134     0.296105
H      7.340707     6.079671     9.020346     0.292684
H      2.672006     4.152347     6.676179     0.173327
H      1.274310     4.122978     5.966971     0.164286
H      6.073911    14.021658     5.749282     0.179186
H     11.865428     5.732657     2.706218     0.140672
H     11.618295     4.897680     4.005478     0.138034
H      2.184731     2.870788     2.210116     0.122503
H      1.466214     1.131544     0.865027     0.098861
H     10.658558     0.942430     0.340282     0.117809
H      8.132833     2.538356     1.835462     0.150056
H      8.365930     3.425477     0.568283     0.139710
H      7.700796     8.485706     8.464666     0.183084
H      8.151911     9.429859     9.633312     0.176439
H      9.203335     8.520099     8.909210     0.170627
H     11.458777     9.651780     1.732346     0.167388
H     12.287044    10.853674     2.302921     0.173157
H     10.719737    10.905045     2.314378     0.174925
H     12.411360    11.329577    10.680511     0.176745
H     12.734620     9.975833     9.958700     0.174997
H     11.244784    10.390683    10.213052     0.174451
H     10.195053    11.244784     8.272183     0.296105
H      7.922151    10.961137     2.436971     0.292685
H     12.590852    12.888461     4.781138     0.173326
H     13.988548    12.917830     5.490346     0.164286
H      9.188947     3.019150     5.708035     0.179185
H      3.397430    11.308151     8.751099     0.140672
H      3.644563    12.143128     7.451839     0.138034
H     13.078127    14.170020     9.247201     0.122503
H     13.796644    15.909264    10.592290     0.098860
H      4.604300    16.098378    11.117035     0.117808
H      7.130025    14.502452     9.621855     0.150055
H      6.896928    13.615331    10.889034     0.139710
H      7.562062     8.555102     2.992651     0.183085
H      7.110947     7.610949     1.824005     0.176439
H      6.059523     8.520709     2.548107     0.170627
H      3.804081     7.389028     9.724971     0.167388
H      2.975814     6.187134     9.154396     0.173157
H      4.543121     6.135763     9.142939     0.174925
C      3.140305     6.326407     1.456225    -0.526123
C      3.171720     5.638800     2.757776     0.233460
C      2.170789     5.075141     3.555205    -0.133423
C      2.790894     4.621057     4.690626     0.222399
C      2.202346     3.894313     5.878749    -0.522866
C     12.136452     4.933952     3.186280    -0.306833
C     11.790963     3.755826     2.363644     0.301695
C      1.292829     2.804259     1.956910    -0.215209
C      0.859639     1.764998     1.175521    -0.020701
C     10.959174     1.659772     0.850133    -0.225754
C     10.084348     2.607682     1.277491     0.298601
C      8.608164     2.587568     0.992204    -0.315811
C      8.294748     8.577444     9.212829    -0.524081
C      8.028192     7.485955    10.198158     0.231947
C      8.130809     1.444601     0.103116    -0.134478
C     11.500724    11.236146     0.483499     0.217853
C     11.490719    10.606054     1.827442    -0.527764
C      6.021751     4.042066     7.544643    -0.117022
C      7.871630     5.142374     3.620512    -0.155674
C      9.980061     7.364418     0.270393    -0.142462
C     12.122553    10.714401    10.001092    -0.526123
C     12.091138    11.402008     8.699541     0.233460
C     13.092069    11.965667     7.902112    -0.133423
C     12.471964    12.419751     6.766691     0.222401
C     13.060512    13.146495     5.578568    -0.522866
C      3.126406    12.106856     8.271037    -0.306833
C      3.471895    13.284982     9.093673     0.301695
C     13.970029    14.236549     9.500407    -0.215209
C     14.403219    15.275810    10.281796    -0.020700
C      4.303684    15.381036    10.607184    -0.225754
C      5.178510    14.433126    10.179826     0.298601
C      6.654694    14.453240    10.465113    -0.315810
C      6.968110     8.463364     2.244488    -0.524082
C      7.234666     9.554853     1.259159     0.231948
C      7.132049    15.596207    11.354201    -0.134477
C      3.762134     5.804662    10.973818     0.217855
C      3.772139     6.434754     9.629875    -0.527764
C      9.241107    12.998742     3.912674    -0.117029
C      7.391228    11.898434     7.836805    -0.155666
C      5.282797     9.676390    11.186924    -0.142474
N      4.099140     4.850446     4.650525    -0.177506
N      4.301878     5.506483     3.452090    -0.198866
N     10.500505     3.648971     2.009613    -0.311975
N      7.535131     6.285663     9.832669    -0.202094
N     11.162584    16.504803    10.881014    -0.195055
N     10.028998    14.917063     8.644546    -0.315998
N      7.070534     5.015800     4.423670    -0.300347
N      9.726364     6.529186     1.060948    -0.337276
N     11.163718    12.190362     6.806792    -0.177507
N     10.960980    11.534325     8.005227    -0.198865
N      4.762353    13.391837     9.447704    -0.311973
N      7.727727    10.755145     1.624648    -0.202092
N      4.100274     0.536005     0.576303    -0.195056
N      5.233860     2.123745     2.812771    -0.315993
N      8.192324    12.025008     7.033647    -0.300350
N      5.536494    10.511622    10.396369    -0.337261

The following XYZ coordinates are in angstroms. Other properties are in atomic units.
The sperically averaged electron density of each atom fit to a function of the form exp(a - br)
eigen_1, eigen_2 and eigen_3 are the three eigenvalues of traceless quadrupole moment tensor
  atom number  atomic symbol              X              Y              Z     net charge C6 coefficient C8 coefficient C10 coefficient fluctuating dipole atomic polarizability isotropic forcefield polarizability              a              b squared Pearson coefficient          <r^3>          <r^4>         wp_QDO          m_QDO          q_QDO       dipole_x       dipole_y       dipole_z         dipole            Qxy            Qxz            Qyz     Q(x^2-y^2)  Q(3z^2 - R^2)        eigen_1        eigen_2        eigen_3 static polarizability      alpha(xx)      alpha(xy)      alpha(xz)      alpha(yy)      alpha(yz)      alpha(zz) atomic spin moment
            1             Cu      10.335556      14.698078      10.540159       0.281728     110.681620 0.18766606E+04  0.59852776E+05                                19.613347                           15.033579       1.087401       2.115431                    0.999138      54.648024     150.097661       0.425243       0.451617      -1.108035      -0.019569       0.081471      -0.083157       0.118049      -0.070729      -0.055784       0.000946       0.168709      -0.119940      -0.097406      -0.047805       0.145211             23.849089      16.344518       5.048108      -0.595736      29.753689      -6.495666      25.449059           0.000060
            2             Cu       5.715218       4.450332       5.751573       0.234172     130.384129 0.20208684E+04  0.66060647E+05                                22.099515                           15.836731       0.652775       1.965197                    0.998615      57.773498     163.906681       0.402603       0.465398      -1.093004       0.023099       0.001325      -0.134074       0.136055       0.006925      -0.009552       0.038396      -0.176287      -0.031981      -0.084929      -0.021239       0.106169             28.663083      23.720776      -1.076241       5.279172      14.648573      -6.074860      47.619899           0.000012
            3             Cu       9.203025       5.224653       2.336147       0.300420     117.239892 0.18185285E+04  0.57718304E+05                                20.540930                           14.934023       0.755253       2.019807                    0.998971      54.720840     151.419896       0.419612       0.459901      -1.099686       0.077848      -0.007487      -0.086976       0.116967       0.084913       0.075197       0.044385       0.065807       0.067417      -0.102715      -0.040204       0.142919             25.835076      27.627866      -0.134015     -12.000276      24.839966      -6.649879      25.037396           0.000019
            4             Cu       4.927302       2.342730       0.917158       0.281718     110.686176 0.18767448E+04  0.59856076E+05                                19.613685                           15.033773       1.087531       2.115456                    0.999138      54.649640     150.102386       0.425247       0.451608      -1.108042       0.019569      -0.081485       0.083164       0.118064      -0.070724      -0.055787       0.000933       0.168688      -0.119924      -0.097408      -0.047790       0.145198             23.849560      16.344783       5.048221      -0.595750      29.754250      -6.495897      25.449648           0.000072
            5             Cu       9.547640      12.590476       5.705744       0.234169     130.388165 0.20209281E+04  0.66063051E+05                                22.099829                           15.836870       0.652838       1.965208                    0.998615      57.774638     163.910211       0.402605       0.465392      -1.093008      -0.023100      -0.001323       0.134092       0.136074       0.006920      -0.009545       0.038387      -0.176284      -0.031936      -0.084932      -0.021225       0.106157             28.663589      23.721109      -1.076269       5.279314      14.648748      -6.075037      47.620910           0.000014
            6             Cu       6.059833      11.816155       9.121170       0.300411     117.240029 0.18185278E+04  0.57718285E+05                                20.540975                           14.934042       0.755227       2.019799                    0.998971      54.720754     151.419757       0.419611       0.459903      -1.099685      -0.077845       0.007486       0.086974       0.116963       0.084913       0.075203       0.044388       0.065807       0.067412      -0.102714      -0.040212       0.142926             25.835170      27.627912      -0.133975     -12.000335      24.840058      -6.649961      25.037540           0.000019
            7              H       2.851498       5.711231       0.776806       0.176745       0.817073 0.59622854E+01  0.55133590E+02                                 1.527646                            1.492216      -0.902893       2.476683                    0.998869       3.325288       9.447239       0.472956       1.400495      -0.683719      -0.002654      -0.011715      -0.007682       0.014258       0.004646      -0.002233       0.003071      -0.000546       0.011412      -0.007765       0.002573       0.005192              1.531584       1.355737       0.167908       0.192065       1.517589       0.275248       1.721426           0.000002
            8              H       2.528238       7.064975       1.498617       0.174998       0.910336 0.66693837E+01  0.62296231E+02                                 1.541608                            1.501004      -0.764586       2.538774                    0.999972       3.083554       8.303269       0.517632       1.266803      -0.713783      -0.010586       0.008901       0.005543       0.014900      -0.004711      -0.004859       0.003301      -0.002204      -0.006950      -0.006151      -0.002718       0.008869              1.550998       1.559332      -0.364360       0.014101       1.801762      -0.094050       1.291900           0.000006
            9              H       4.018074       6.650125       1.244265       0.174451       0.840351 0.59650403E+01  0.54931839E+02                                 1.537106                            1.477540      -0.816106       2.522394                    0.999301       3.216316       8.993281       0.484617       1.372449      -0.690108       0.016201       0.000469      -0.002485       0.016397       0.001096       0.000445      -0.002527       0.014880       0.003144      -0.008712       0.001704       0.007009              1.562704       1.887533       0.311113      -0.195889       1.418443      -0.166226       1.382136           0.000004
           10              H       5.067805       5.796024       3.185134       0.296105       0.572342 0.35053384E+01  0.28699116E+02                                 1.261561                            1.192356      -1.125120       2.457400                    0.999839       2.655039       7.358884       0.491875       1.520943      -0.662390       0.034783       0.013300      -0.016579       0.040763       0.008140      -0.004671      -0.012509       0.013286       0.017950      -0.017790       0.000053       0.017736              1.292897       1.641695       0.192100      -0.119030       1.124960      -0.107350       1.112037           0.000003
           11              H       7.340707       6.079671       9.020346       0.292684       0.618161 0.38833262E+01  0.32389858E+02                                 1.296287                            1.230999      -1.108163       2.463477                    0.999872       2.611997       7.141314       0.501832       1.463331      -0.673532      -0.006986      -0.004617      -0.040708       0.041560       0.004852      -0.000594      -0.007676      -0.017326       0.047853      -0.017965      -0.001345       0.019309              1.321832       1.146887       0.091611       0.168663       1.222340       0.221554       1.596270           0.000004
           12              H       2.672006       4.152347       6.676179       0.173327       0.958581 0.68835278E+01  0.65718260E+02                                 1.676823                            1.584843      -1.055988       2.401050                    0.998244       3.378025       9.625636       0.468855       1.368337      -0.690443       0.008805       0.003529       0.010630       0.014247       0.000886       0.001985       0.000262      -0.006210       0.020510      -0.006919      -0.000227       0.007145              1.729574       1.548186       0.109990       0.366457       1.356869       0.163778       2.283667           0.000001
           13              H       1.274310       4.122978       5.966971       0.164286       0.899830 0.64185166E+01  0.58779582E+02                                 1.468757                            1.424580      -0.702887       2.559196                    0.999988       2.963457       7.642957       0.564084       1.185688      -0.733116      -0.011306       0.005371      -0.000759       0.012540      -0.003260      -0.001695      -0.002694       0.003945      -0.001063      -0.005571       0.001576       0.003995              1.472176       1.876700      -0.110948      -0.074718       1.192072      -0.024413       1.347755           0.000002
           14              H       6.073911      14.021658       5.749282       0.179186       0.963767 0.74306848E+01  0.71826591E+02                                 1.648539                            1.623865      -0.887625       2.487117                    0.999223       3.238355       9.083094       0.476154       1.330767      -0.699960       0.007282      -0.015580      -0.003915       0.017638      -0.002199      -0.001250       0.003202      -0.009483       0.000545      -0.005380      -0.001486       0.006867              1.631946       1.378863      -0.055757      -0.011766       2.052282       0.008864       1.464694           0.000002
           15              H      11.865428       5.732657       2.706218       0.140672       1.125918 0.86888327E+01  0.87741966E+02                                 1.849906                            1.767137      -1.085057       2.370121                    0.995638       3.651637      10.627850       0.450039       1.347753      -0.694529      -0.000584       0.024781      -0.015391       0.029177       0.000784       0.000578      -0.001727      -0.017437      -0.001690      -0.008527      -0.000801       0.009328              1.894337       1.774951      -0.211742       0.202062       2.149493      -0.395189       1.758566           0.000004
           16              H      11.618295       4.897680       4.005478       0.138034       1.203294 0.94952509E+01  0.97119691E+02                                 1.871559                            1.801383      -1.019399       2.398356                    0.996861       3.546838      10.075001       0.467271       1.281554      -0.709970      -0.007504      -0.002004       0.024481       0.025683       0.003700      -0.005310       0.003384      -0.005330       0.018166      -0.010035       0.001493       0.008542              1.896082       1.904200       0.036414      -0.305364       1.516756      -0.038595       2.267290           0.000002
           17              H       2.184731       2.870788       2.210116       0.122503       1.083270 0.79866654E+01  0.79527261E+02                                 1.820778                            1.710363      -1.491832       2.167294                    0.993686       3.914310      11.575502       0.447830       1.373544      -0.686402       0.030359      -0.004290       0.011205       0.032644      -0.006318       0.006804       0.004050       0.007996      -0.017332      -0.012429       0.000946       0.011483              1.878186       2.511321       0.084701       0.320895       1.574385       0.149442       1.548851           0.000003
           18              H       1.466214       1.131544       0.865027       0.098861       1.057912 0.72680978E+01  0.70321146E+02                                 1.763751                            1.608377      -1.188113       2.308431                    0.994522       3.747709      10.741401       0.474302       1.334708      -0.694931       0.024049      -0.024541      -0.012497       0.036562      -0.003930       0.003820       0.009439       0.000561      -0.008628      -0.012584       0.003716       0.008868              1.849882       2.023712      -0.588288      -0.240114       2.071423       0.364449       1.454510           0.000005
           19              H      10.658558       0.942430       0.340282       0.117809       1.013265 0.71689004E+01  0.68838206E+02                                 1.687130                            1.578841      -1.199749       2.304800                    0.996181       3.603570      10.151190       0.489185       1.303934      -0.701892      -0.004521      -0.027456      -0.016642       0.032423      -0.002394      -0.002131       0.011062      -0.010700      -0.017774      -0.012018      -0.002895       0.014912              1.740239       1.602697       0.219536       0.178460       2.069488       0.494687       1.548532           0.000004
           20              H       8.132833       2.538356       1.835462       0.150056       0.909992 0.68506851E+01  0.66041753E+02                                 1.678821                            1.627325      -1.278003       2.290675                    0.992565       3.709034      11.004717       0.438304       1.449592      -0.673187      -0.016701      -0.007479       0.025160       0.031111       0.002374      -0.007093      -0.002555       0.000936       0.027139      -0.007756      -0.005008       0.012764              1.712787       1.709498       0.064356      -0.324308       1.475269       0.022651       1.953592           0.000001
           21              H       8.365930       3.425477       0.568283       0.139710       1.016752 0.79054723E+01  0.78904403E+02                                 1.796262                            1.738285      -1.349089       2.247350                    0.991474       3.884802      11.687726       0.428141       1.433327      -0.675804      -0.008606       0.019898      -0.016939       0.027513      -0.000713       0.003647      -0.006045      -0.007556      -0.001250      -0.006942      -0.001878       0.008820              1.837610       1.650491      -0.142086       0.141900       2.174329      -0.216026       1.688010           0.000004
           22              H       7.700796       8.485706       8.464666       0.183084       0.999061 0.74454266E+01  0.71412957E+02                                 1.647359                            1.594065      -0.769185       2.548323                    0.999936       3.056467       8.312602       0.498959       1.279835      -0.712680      -0.012124      -0.002213      -0.009595       0.015619       0.005071       0.002745      -0.000619       0.001041       0.002180      -0.006246       0.000877       0.005368              1.648195       1.629265       0.045118       0.387557       1.436195      -0.007469       1.879126           0.000007
           23              H       8.151911       9.429859       9.633312       0.176439       0.972869 0.72741202E+01  0.70942312E+02                                 1.731790                            1.658684      -1.376937       2.247928                    0.995359       3.628065      10.707971       0.442796       1.418332      -0.679163      -0.003975       0.010054       0.011209       0.015573       0.004892      -0.002909       0.003651      -0.002188       0.016519      -0.009186       0.002068       0.007118              1.762614       1.455811      -0.116333      -0.055152       2.281478       0.228103       1.550553           0.000004
           24              H       9.203335       8.520099       8.909210       0.170627       0.920964 0.66168350E+01  0.60878662E+02                                 1.478794                            1.436256      -0.691266       2.565619                    0.999977       2.923110       7.484026       0.569438       1.169081      -0.737879       0.011929      -0.002193      -0.003355       0.012585      -0.002274      -0.002235      -0.000981       0.006523      -0.007604      -0.004405      -0.001266       0.005671              1.482769       1.874074       0.039211      -0.236422       1.277267      -0.034915       1.296967           0.000009
           25              H      11.458777       9.651780       1.732346       0.167388       1.035488 0.75703562E+01  0.72990108E+02                                 1.667520                            1.585703      -1.185200       2.324027                    0.998473       3.323293       9.092800       0.510035       1.245543      -0.716787      -0.001095      -0.013384      -0.000820       0.013454      -0.001644      -0.001379      -0.008037      -0.006592       0.004748      -0.007385      -0.002713       0.010098              1.702648       1.369251       0.023213       0.001893       2.373674       0.080542       1.365019           0.000006
           26              H      12.287044      10.853674       2.302921       0.173157       0.909443 0.64997920E+01  0.59839729E+02                                 1.495693                            1.447102      -0.710355       2.564214                    0.999995       2.953349       7.690800       0.550663       1.208175      -0.728116       0.010094       0.005853       0.003728       0.012250       0.003161       0.003094      -0.003301      -0.000687      -0.001609      -0.006391       0.002792       0.003599              1.503977       1.736672       0.182637       0.296585       1.324850       0.106079       1.450409           0.000007
           27              H      10.719737      10.905045       2.314378       0.174925       0.977076 0.72213400E+01  0.69855658E+02                                 1.705309                            1.629498      -1.111766       2.375617                    0.997378       3.431994       9.881526       0.459200       1.378862      -0.688317      -0.012826       0.006197       0.003674       0.014711      -0.001519      -0.001461      -0.003098       0.002069      -0.010960      -0.005711       0.002040       0.003670              1.734614       2.065602      -0.241920      -0.409266       1.483846       0.184326       1.654393           0.000004
           28              H      12.411360      11.329577      10.680511       0.176745       0.817073 0.59622833E+01  0.55133558E+02                                 1.527645                            1.492215      -0.902891       2.476684                    0.998869       3.325284       9.447222       0.472957       1.400494      -0.683719       0.002654       0.011715       0.007681       0.014258       0.004646      -0.002233       0.003071      -0.000546       0.011412      -0.007764       0.002573       0.005192              1.531583       1.355736       0.167908       0.192065       1.517588       0.275248       1.721426           0.000002
           29              H      12.734620       9.975833       9.958700       0.174997       0.910342 0.66694341E+01  0.62296837E+02                                 1.541616                            1.501011      -0.764592       2.538771                    0.999972       3.083566       8.303318       0.517630       1.266805      -0.713783       0.010586      -0.008901      -0.005543       0.014900      -0.004711      -0.004859       0.003301      -0.002204      -0.006950      -0.006151      -0.002718       0.008870              1.551006       1.559340      -0.364364       0.014102       1.801772      -0.094052       1.291906           0.000006
           30              H      11.244784      10.390683      10.213052       0.174451       0.840351 0.59650428E+01  0.54931864E+02                                 1.537106                            1.477540      -0.816107       2.522393                    0.999301       3.216316       8.993279       0.484618       1.372448      -0.690108      -0.016201      -0.000469       0.002485       0.016397       0.001096       0.000445      -0.002527       0.014880       0.003144      -0.008712       0.001704       0.007009              1.562704       1.887533       0.311113      -0.195889       1.418442      -0.166226       1.382136           0.000004
           31              H      10.195053      11.244784       8.272183       0.296105       0.572340 0.35053239E+01  0.28698966E+02                                 1.261558                            1.192353      -1.125119       2.457401                    0.999839       2.655032       7.358859       0.491875       1.520943      -0.662390      -0.034783      -0.013300       0.016579       0.040763       0.008140      -0.004671      -0.012509       0.013286       0.017950      -0.017790       0.000054       0.017736              1.292894       1.641690       0.192099      -0.119029       1.124958      -0.107350       1.112035           0.000003
           32              H       7.922151      10.961137       2.436971       0.292685       0.618162 0.38833323E+01  0.32389949E+02                                 1.296291                            1.231003      -1.108163       2.463477                    0.999872       2.612006       7.141363       0.501829       1.463338      -0.673531       0.006986       0.004617       0.040708       0.041560       0.004852      -0.000594      -0.007676      -0.017327       0.047852      -0.017965      -0.001344       0.019309              1.321837       1.146891       0.091611       0.168664       1.222344       0.221555       1.596276           0.000004
           33              H      12.590852      12.888461       4.781138       0.173326       0.958597 0.68836814E+01  0.65720130E+02                                 1.676845                            1.584863      -1.056022       2.401031                    0.998243       3.378068       9.625806       0.468851       1.368339      -0.690442      -0.008804      -0.003529      -0.010630       0.014247       0.000886       0.001984       0.000262      -0.006212       0.020512      -0.006920      -0.000226       0.007146              1.729597       1.548205       0.109992       0.366464       1.356884       0.163781       2.283702           0.000001
           34              H      13.988548      12.917830       5.490346       0.164286       0.899828 0.64184966E+01  0.58779352E+02                                 1.468755                            1.424578      -0.702883       2.559198                    0.999988       2.963454       7.642946       0.564085       1.185688      -0.733116       0.011306      -0.005371       0.000759       0.012541      -0.003260      -0.001695      -0.002694       0.003944      -0.001063      -0.005571       0.001576       0.003995              1.472173       1.876697      -0.110947      -0.074717       1.192070      -0.024413       1.347753           0.000002
           35              H       9.188947       3.019150       5.708035       0.179185       0.963763 0.74306485E+01  0.71826146E+02                                 1.648535                            1.623861      -0.887618       2.487121                    0.999223       3.238348       9.083066       0.476155       1.330768      -0.699961      -0.007283       0.015580       0.003915       0.017638      -0.002199      -0.001250       0.003202      -0.009483       0.000544      -0.005380      -0.001487       0.006867              1.631942       1.378859      -0.055756      -0.011765       2.052276       0.008865       1.464691           0.000002
           36              H       3.397430      11.308151       8.751099       0.140672       1.125916 0.86888087E+01  0.87741641E+02                                 1.849902                            1.767133      -1.085053       2.370122                    0.995638       3.651631      10.627819       0.450040       1.347750      -0.694529       0.000584      -0.024781       0.015391       0.029177       0.000784       0.000578      -0.001727      -0.017437      -0.001690      -0.008527      -0.000801       0.009328              1.894333       1.774948      -0.211741       0.202062       2.149488      -0.395188       1.758562           0.000004
           37              H       3.644563      12.143128       7.451839       0.138034       1.203286 0.94951631E+01  0.97118553E+02                                 1.871550                            1.801374      -1.019388       2.398362                    0.996861       3.546823      10.074941       0.467272       1.281553      -0.709970       0.007505       0.002004      -0.024481       0.025684       0.003700      -0.005310       0.003384      -0.005330       0.018166      -0.010035       0.001493       0.008542              1.896072       1.904190       0.036414      -0.305361       1.516749      -0.038595       2.267277           0.000002
           38              H      13.078127      14.170020       9.247201       0.122503       1.083252 0.79864968E+01  0.79525147E+02                                 1.820758                            1.710346      -1.491803       2.167310                    0.993686       3.914262      11.575321       0.447832       1.373545      -0.686402      -0.030359       0.004290      -0.011204       0.032644      -0.006318       0.006803       0.004050       0.007998      -0.017332      -0.012429       0.000945       0.011483              1.878165       2.511289       0.084700       0.320890       1.574369       0.149440       1.548836           0.000002
           39              H      13.796644      15.909264      10.592290       0.098860       1.057910 0.72680768E+01  0.70320858E+02                                 1.763745                            1.608373      -1.188109       2.308433                    0.994522       3.747698      10.741346       0.474303       1.334705      -0.694932      -0.024049       0.024541       0.012497       0.036562      -0.003930       0.003820       0.009438       0.000561      -0.008629      -0.012584       0.003716       0.008868              1.849876       2.023705      -0.588285      -0.240114       2.071416       0.364447       1.454506           0.000005
           40              H       4.604300      16.098378      11.117035       0.117808       1.013267 0.71689199E+01  0.68838438E+02                                 1.687132                            1.578843      -1.199751       2.304798                    0.996181       3.603575      10.151206       0.489185       1.303934      -0.701892       0.004521       0.027456       0.016642       0.032423      -0.002394      -0.002131       0.011062      -0.010700      -0.017774      -0.012018      -0.002895       0.014913              1.740241       1.602699       0.219537       0.178460       2.069491       0.494688       1.548534           0.000004
           41              H       7.130025      14.502452       9.621855       0.150055       0.909987 0.68506303E+01  0.66041072E+02                                 1.678814                            1.627318      -1.277988       2.290682                    0.992566       3.709011      11.004625       0.438305       1.449592      -0.673187       0.016701       0.007479      -0.025160       0.031111       0.002373      -0.007093      -0.002555       0.000936       0.027138      -0.007755      -0.005008       0.012763              1.712779       1.709490       0.064356      -0.324305       1.475263       0.022652       1.953583           0.000002
           42              H       6.896928      13.615331      10.889034       0.139710       1.016746 0.79054056E+01  0.78903555E+02                                 1.796254                            1.738277      -1.349077       2.247356                    0.991474       3.884783      11.687648       0.428143       1.433327      -0.675804       0.008606      -0.019898       0.016939       0.027513      -0.000713       0.003647      -0.006044      -0.007556      -0.001251      -0.006942      -0.001878       0.008820              1.837601       1.650483      -0.142085       0.141898       2.174318      -0.216025       1.688003           0.000004
           43              H       7.562062       8.555102       2.992651       0.183085       0.999066 0.74454832E+01  0.71413671E+02                                 1.647368                            1.594074      -0.769189       2.548321                    0.999936       3.056478       8.312655       0.498956       1.279838      -0.712679       0.012124       0.002213       0.009595       0.015619       0.005071       0.002745      -0.000619       0.001041       0.002180      -0.006245       0.000877       0.005368              1.648204       1.629274       0.045118       0.387560       1.436202      -0.007469       1.879137           0.000007
           44              H       7.110947       7.610949       1.824005       0.176439       0.972875 0.72741805E+01  0.70943048E+02                                 1.731797                            1.658690      -1.376948       2.247921                    0.995359       3.628081      10.708030       0.442795       1.418331      -0.679163       0.003975      -0.010054      -0.011209       0.015573       0.004892      -0.002909       0.003651      -0.002188       0.016519      -0.009186       0.002068       0.007118              1.762621       1.455816      -0.116333      -0.055152       2.281490       0.228104       1.550558           0.000004
           45              H       6.059523       8.520709       2.548107       0.170627       0.920963 0.66168184E+01  0.60878474E+02                                 1.478792                            1.436254      -0.691265       2.565620                    0.999977       2.923107       7.484017       0.569438       1.169082      -0.737878      -0.011929       0.002193       0.003356       0.012585      -0.002274      -0.002235      -0.000981       0.006523      -0.007604      -0.004405      -0.001266       0.005671              1.482768       1.874072       0.039211      -0.236422       1.277266      -0.034915       1.296965           0.000009
           46              H       3.804081       7.389028       9.724971       0.167388       1.035505 0.75705148E+01  0.72991995E+02                                 1.667535                            1.585716      -1.185227       2.324012                    0.998473       3.323326       9.092903       0.510035       1.245537      -0.716788       0.001094       0.013384       0.000819       0.013453      -0.001644      -0.001379      -0.008038      -0.006592       0.004748      -0.007386      -0.002713       0.010099              1.702662       1.369262       0.023214       0.001894       2.373696       0.080542       1.365029           0.000006
           47              H       2.975814       6.187134       9.154396       0.173157       0.909439 0.64997559E+01  0.59839296E+02                                 1.495687                            1.447096      -0.710353       2.564215                    0.999995       2.953342       7.690768       0.550665       1.208173      -0.728116      -0.010094      -0.005853      -0.003728       0.012250       0.003161       0.003093      -0.003301      -0.000687      -0.001608      -0.006390       0.002792       0.003599              1.503971       1.736664       0.182636       0.296583       1.324845       0.106078       1.450404           0.000007
           48              H       4.543121       6.135763       9.142939       0.174925       0.977068 0.72212651E+01  0.69854702E+02                                 1.705296                            1.629486      -1.111753       2.375623                    0.997379       3.431972       9.881423       0.459203       1.378856      -0.688319       0.012826      -0.006197      -0.003674       0.014710      -0.001519      -0.001461      -0.003099       0.002069      -0.010957      -0.005711       0.002041       0.003670              1.734600       2.065583      -0.241918      -0.409260       1.483836       0.184324       1.654380           0.000004
           49              C       3.140305       6.326407       1.456225      -0.526123      28.477025 0.44702699E+03  0.10580256E+05                                 7.883011                            6.820108       0.179803       2.025042                    0.996832      31.908802      91.962573       0.663229       0.390193      -1.081930       0.003104      -0.032365       0.049241       0.059007       0.004376      -0.012167      -0.015107       0.038889       0.035690      -0.030745       0.002307       0.028438              8.492926       6.799394       0.220085       0.012155       8.233325      -2.888338      10.446059           0.000001
           50              C       3.171720       5.638800       2.757776       0.233460      29.885614 0.35247418E+03  0.78417420E+04                                 8.532945                            6.361418       0.219987       2.096233                    0.999573      24.717054      68.508655       0.639454       0.430538      -1.058259       0.038318       0.030886      -0.060845       0.078258      -0.001240       0.037741      -0.035731       0.039119       0.072227      -0.053928      -0.009626       0.063553              9.977382       9.429107       0.887569       0.709309       7.344303      -4.926965      13.158737           0.000005
           51              C       2.170789       5.075141       3.555205      -0.133423      40.304683 0.46819972E+03  0.11116293E+05                                10.079347                            7.096350       0.338075       2.096619                    0.999732      28.395979      79.742919       0.639598       0.403339      -1.082081      -0.119358      -0.028164      -0.029983       0.126248       0.008632       0.020955      -0.019704       0.106290      -0.050642      -0.057519      -0.009432       0.066952             12.448817      19.168716       2.295789       4.362491       6.578621      -1.619078      11.599113           0.000006
           52              C       2.790894       4.621057       4.690626       0.222399      30.705358 0.35704552E+03  0.79936176E+04                                 8.733672                            6.442158       0.032525       2.031887                    0.999420      25.252549      70.922407       0.627648       0.435883      -1.051760      -0.003647      -0.050304       0.064364       0.081771       0.013995      -0.032314      -0.009664       0.001781       0.011677      -0.031549      -0.008702       0.040251             10.279946      10.703830       1.114857       0.174787       6.108002      -3.885532      14.028005           0.000005
           53              C       2.202346       3.894313       5.878749      -0.522866      28.501754 0.44825626E+03  0.10626858E+05                                 7.905004                            6.842830       0.157444       2.009982                    0.998167      32.281178      93.405662       0.659555       0.391721      -1.079835       0.031837       0.028002      -0.050537       0.065967      -0.005066      -0.014714      -0.018595       0.012750       0.055928      -0.028607      -0.002295       0.030901              8.458581       7.416624       0.641830      -1.088094       6.626567      -1.798791      11.332553           0.000001
           54              C      12.136452       4.933952       3.186280      -0.306833      33.350181 0.45390081E+03  0.10886919E+05                                 9.162157                            7.127426      -0.410373       1.845318                    0.997291      31.521351      94.334351       0.608452       0.419697      -1.052351       0.079575      -0.023190      -0.001449       0.082898       0.002611       0.006725      -0.009034       0.004529       0.012266      -0.012835       0.001148       0.011687             10.733192      14.079267       2.136741       3.530684       8.923174       1.816364       9.197135           0.000001
           55              C      11.790963       3.755826       2.363644       0.301695      29.035082 0.33780146E+03  0.74823798E+04                                 8.575863                            6.374953       0.106692       2.077879                    0.999465      24.214162      68.346285       0.612921       0.451153      -1.039452      -0.031063       0.030234       0.010424       0.044584       0.023148       0.008296      -0.010546      -0.027902       0.056636      -0.039142       0.014210       0.024932             10.167249      12.685065       1.202802       2.681878      10.173443       4.041624       7.643241           0.000010
           56              C       1.292829       2.804259       1.956910      -0.215209      32.962526 0.45979034E+03  0.10994514E+05                                 8.963101                            7.177073       0.105075       2.005339                    0.998877      30.335689      88.806653       0.609711       0.420113      -1.058719       0.005003      -0.031029      -0.011916       0.033613       0.001503       0.015232      -0.015537      -0.001546       0.034479      -0.021583      -0.004240       0.025823              9.863332      11.728544      -0.121199       1.560191      10.523840       3.854016       7.337612           0.000011
           57              C       0.859639       1.764998       1.175521      -0.020701      30.790233 0.38991198E+03  0.89559873E+04                                 8.649367                            6.658265       0.052314       2.005314                    0.999737      28.069913      80.797766       0.625421       0.426370      -1.053771      -0.020537       0.020842       0.009562       0.030783      -0.002271       0.002745      -0.002692      -0.002823       0.022907      -0.006593      -0.002453       0.009046              9.693375      12.400736      -0.703817       1.054032      10.125471       3.444363       6.553918           0.000007
           58              C      10.959174       1.659772       0.850133      -0.225754      33.153111 0.44086625E+03  0.10400064E+05                                 8.889108                            6.954543       0.321858       2.072387                    0.999650      29.878447      86.016538       0.631125       0.411397      -1.067531       0.036465      -0.013460       0.001276       0.038891       0.014997       0.001109       0.005389      -0.021122       0.018217      -0.021462       0.003738       0.017724              9.886803      13.690303      -0.552281       1.208859       9.765531       2.951951       6.204574           0.000016
           59              C      10.084348       2.607682       1.277491       0.298601      29.793553 0.33630289E+03  0.74439779E+04                                 8.729993                            6.356965       0.053609       2.057516                    0.999490      24.326635      68.732210       0.614089       0.450609      -1.039337      -0.025600       0.033817       0.019237       0.046572       0.018185       0.011077      -0.021575       0.024305       0.021127      -0.038348       0.018279       0.020070             10.532001      15.262706       1.029978       2.309775       9.669822       3.235277       6.663476           0.000010
           60              C       8.608164       2.587568       0.992204      -0.315811      36.301554 0.49604712E+03  0.12166565E+05                                 9.739910                            7.482220      -0.482725       1.820255                    0.996674      32.097182      97.180707       0.590054       0.423223      -1.050006       0.008352      -0.067546      -0.045196       0.081700       0.019244       0.007135      -0.000066      -0.033614       0.028380      -0.031327       0.009766       0.021561             11.743636      14.695132       3.523362       3.058278      11.366337       3.103711       9.169439           0.000000
           61              C       8.294748       8.577444       9.212829      -0.524081      27.563039 0.43005344E+03  0.10087202E+05                                 7.689526                            6.668246       0.150092       2.014569                    0.997392      31.882167      91.671535       0.673482       0.387732      -1.082923      -0.017183      -0.040410       0.041181       0.060201       0.020052      -0.007345      -0.013012      -0.019694       0.058626      -0.032119       0.000730       0.031389              8.166868       6.633045       0.671610      -0.470549       9.951619      -2.290598       7.915940           0.000009
           62              C       8.028192       7.485955      10.198158       0.231947      28.893686 0.35877742E+03  0.80220502E+04                                 8.350532                            6.431346       0.256216       2.107297                    0.999131      24.805835      69.057148       0.633630       0.432325      -1.056554      -0.014832       0.034562      -0.076475       0.085223       0.033035       0.003852      -0.008178      -0.084915      -0.033094      -0.049326      -0.010581       0.059907              9.527703       5.436793       2.560331       0.247004      12.988540      -2.545477      10.157775           0.000004
           63              C       8.130809       1.444601       0.103116      -0.134478      41.131949 0.51770746E+03  0.12680316E+05                                10.423000                            7.625981       0.093724       2.013726                    0.999304      29.539537      85.921473       0.593639       0.421248      -1.063994       0.031321       0.090032       0.089355       0.130657       0.035597       0.022258       0.025620      -0.057118       0.049883      -0.055289      -0.006256       0.061545             12.721742       9.263508       5.761936       3.310415      16.571509       4.052441      12.330210           0.000007
           64              C      11.500724      11.236146       0.483499       0.217853      29.213098 0.38228675E+03  0.87511300E+04                                 8.551430                            6.755966      -0.101288       1.982626                    0.999727      26.139947      75.495861       0.597605       0.447731      -1.039361      -0.020490      -0.045192       0.061410       0.078951      -0.000004       0.006610      -0.009483       0.001430       0.132676      -0.024475      -0.021701       0.046175              9.592828       6.012443       2.627889       0.320561      11.336732      -0.998211      11.429310           0.000007
           65              C      11.490719      10.606054       1.827442      -0.527764      26.667217 0.43442227E+03  0.10244979E+05                                 7.577591                            6.768915       0.073944       1.985273                    0.997577      32.389303      94.266483       0.656674       0.395510      -1.074454      -0.005395       0.025233      -0.050748       0.056932       0.007795       0.009598      -0.033930      -0.035866       0.058327      -0.036808      -0.011481       0.048289              7.786506       6.954342       0.115832      -0.331115       7.716698      -0.586215       8.688477           0.000007
           66              C       6.021751       4.042066       7.544643      -0.117022      54.327688 0.62940300E+03  0.16146199E+05                                12.155729                            8.387530       0.664410       2.109378                    0.999442      33.437473      98.704374       0.569631       0.419151      -1.068062       0.015996      -0.058555       0.074327       0.095964       0.015623      -0.065467       0.051219      -0.009718      -0.504406      -0.194485       0.093955       0.100531             15.429451       8.471753      -0.564252       4.097250       7.827576      -1.151354      29.989023          -0.000004
           67              C       7.871630       5.142374       3.620512      -0.155674      54.582068 0.62611374E+03  0.16035464E+05                                12.113712                            8.319730       0.669358       2.105255                    0.999492      33.862000      99.767161       0.576874       0.414569      -1.071357      -0.063297      -0.027151       0.059460       0.090990      -0.014131       0.134603       0.035704      -0.147588      -0.146499      -0.188055       0.076626       0.111429             15.025852      19.136188       1.681100     -11.110495       8.096347      -2.234614      17.845021           0.000001
           68              C       9.980061       7.364418       0.270393      -0.142462      55.149500 0.66251491E+03  0.17156115E+05                                12.100513                            8.508977       0.715205       2.116110                    0.999144      33.852869      99.286193       0.577155       0.409817      -1.077771      -0.039427      -0.066071       0.055850       0.095074      -0.060587       0.044231       0.128920       0.129103      -0.104397      -0.190380       0.083392       0.106988             14.841800       8.780571       2.437548      -2.600101      20.734927     -10.239449      15.009901          -0.000007
           69              C      12.122553      10.714401      10.001092      -0.526123      28.477030 0.44702684E+03  0.10580251E+05                                 7.883010                            6.820105       0.179804       2.025042                    0.996832      31.908804      91.962564       0.663230       0.390193      -1.081931      -0.003104       0.032365      -0.049241       0.059007       0.004376      -0.012167      -0.015107       0.038888       0.035689      -0.030745       0.002307       0.028438              8.492929       6.799393       0.220079       0.012160       8.233324      -2.888343      10.446070           0.000001
           70              C      12.091138      11.402008       8.699541       0.233460      29.885575 0.35247330E+03  0.78417151E+04                                 8.532929                            6.361403       0.220010       2.096241                    0.999573      24.717018      68.508451       0.639456       0.430537      -1.058260      -0.038319      -0.030886       0.060845       0.078259      -0.001241       0.037741      -0.035731       0.039120       0.072229      -0.053928      -0.009626       0.063554              9.977371       9.429078       0.887557       0.709322       7.344292      -4.926967      13.158742           0.000005
           71              C      13.092069      11.965667       7.902112      -0.133423      40.304705 0.46819957E+03  0.11116287E+05                                10.079345                            7.096344       0.338081       2.096620                    0.999732      28.395976      79.742859       0.639599       0.403338      -1.082081       0.119358       0.028164       0.029982       0.126248       0.008633       0.020956      -0.019704       0.106291      -0.050641      -0.057520      -0.009432       0.066952             12.448823      19.168715       2.295778       4.362519       6.578618      -1.619081      11.599137           0.000006
           72              C      12.471964      12.419751       6.766691       0.222401      30.705407 0.35704570E+03  0.79936251E+04                                 8.733689                            6.442164       0.032510       2.031883                    0.999420      25.252573      70.922568       0.627646       0.435884      -1.051760       0.003648       0.050303      -0.064364       0.081771       0.013994      -0.032315      -0.009663       0.001779       0.011675      -0.031550      -0.008701       0.040251             10.279974      10.703854       1.114856       0.174798       6.108013      -3.885545      14.028054           0.000004
           73              C      13.060512      13.146495       5.578568      -0.522866      28.501847 0.44825793E+03  0.10626910E+05                                 7.905028                            6.842848       0.157429       2.009977                    0.998167      32.281258      93.406040       0.659553       0.391721      -1.079834      -0.031836      -0.028002       0.050537       0.065967      -0.005067      -0.014716      -0.018594       0.012746       0.055930      -0.028607      -0.002295       0.030902              8.458611       7.416647       0.641839      -1.088095       6.626580      -1.798800      11.332605           0.000000
           74              C       3.126406      12.106856       8.271037      -0.306833      33.350176 0.45390051E+03  0.10886908E+05                                 9.162154                            7.127423      -0.410370       1.845319                    0.997291      31.521316      94.334169       0.608452       0.419697      -1.052351      -0.079575       0.023190       0.001448       0.082898       0.002611       0.006725      -0.009034       0.004530       0.012265      -0.012835       0.001148       0.011687             10.733192      14.079267       2.136739       3.530698       8.923168       1.816362       9.197141           0.000000
           75              C       3.471895      13.284982       9.093673       0.301695      29.035078 0.33780151E+03  0.74823802E+04                                 8.575861                            6.374953       0.106692       2.077880                    0.999465      24.214153      68.346235       0.612921       0.451153      -1.039452       0.031063      -0.030234      -0.010424       0.044583       0.023148       0.008295      -0.010546      -0.027901       0.056636      -0.039141       0.014210       0.024932             10.167248      12.685055       1.202810       2.681885      10.173442       4.041626       7.643246           0.000010
           76              C      13.970029      14.236549       9.500407      -0.215209      32.962359 0.45978785E+03  0.10994434E+05                                 8.963060                            7.177045       0.105100       2.005348                    0.998877      30.335568      88.806074       0.609713       0.420112      -1.058720      -0.005003       0.031029       0.011917       0.033613       0.001503       0.015230      -0.015536      -0.001543       0.034477      -0.021582      -0.004239       0.025821              9.863283      11.728463      -0.121197       1.560180      10.523799       3.854001       7.337585           0.000010
           77              C      14.403219      15.275810      10.281796      -0.020700      30.790111 0.38991022E+03  0.89559343E+04                                 8.649338                            6.658246       0.052326       2.005318                    0.999737      28.069836      80.797417       0.625422       0.426370      -1.053772       0.020536      -0.020842      -0.009562       0.030782      -0.002270       0.002744      -0.002693      -0.002822       0.022906      -0.006592      -0.002454       0.009046              9.693340      12.400681      -0.703816       1.054026      10.125441       3.444352       6.553899           0.000007
           78              C       4.303684      15.381036      10.607184      -0.225754      33.153108 0.44086636E+03  0.10400067E+05                                 8.889107                            6.954544       0.321856       2.072386                    0.999650      29.878451      86.016553       0.631125       0.411398      -1.067531      -0.036465       0.013460      -0.001276       0.038891       0.014997       0.001109       0.005389      -0.021122       0.018216      -0.021462       0.003738       0.017724              9.886801      13.690285      -0.552279       1.208858       9.765541       2.951956       6.204577           0.000016
           79              C       5.178510      14.433126      10.179826       0.298601      29.793552 0.33630298E+03  0.74439800E+04                                 8.729991                            6.356965       0.053611       2.057517                    0.999490      24.326633      68.732192       0.614089       0.450609      -1.039337       0.025600      -0.033817      -0.019237       0.046572       0.018185       0.011077      -0.021575       0.024305       0.021127      -0.038348       0.018278       0.020070             10.531998      15.262680       1.029982       2.309775       9.669835       3.235284       6.663480           0.000011
           80              C       6.654694      14.453240      10.465113      -0.315810      36.301486 0.49604597E+03  0.12166527E+05                                 9.739899                            7.482213      -0.482723       1.820256                    0.996674      32.097102      97.180372       0.590054       0.423223      -1.050006      -0.008351       0.067546       0.045195       0.081699       0.019243       0.007135      -0.000065      -0.033612       0.028375      -0.031325       0.009764       0.021561             11.743624      14.695100       3.523363       3.058277      11.366342       3.103715       9.169431           0.000000
           81              C       6.968110       8.463364       2.244488      -0.524082      27.563089 0.43005432E+03  0.10087230E+05                                 7.689539                            6.668255       0.150085       2.014567                    0.997392      31.882216      91.671766       0.673481       0.387733      -1.082923       0.017183       0.040410      -0.041181       0.060200       0.020053      -0.007346      -0.013012      -0.019695       0.058627      -0.032120       0.000730       0.031390              8.166884       6.633053       0.671612      -0.470544       9.951655      -2.290600       7.915945           0.000009
           82              C       7.234666       9.554853       1.259159       0.231948      28.893656 0.35877659E+03  0.80220258E+04                                 8.350524                            6.431336       0.256229       2.107301                    0.999131      24.805798      69.056984       0.633631       0.432324      -1.056555       0.014832      -0.034561       0.076475       0.085222       0.033036       0.003851      -0.008179      -0.084914      -0.033094      -0.049326      -0.010581       0.059907              9.527699       5.436788       2.560335       0.247004      12.988555      -2.545480      10.157752           0.000004
           83              C       7.132049      15.596207      11.354201      -0.134477      41.131826 0.51770527E+03  0.12680245E+05                                10.422968                            7.625954       0.093743       2.013734                    0.999304      29.539429      85.920995       0.593641       0.421247      -1.063995      -0.031321      -0.090032      -0.089355       0.130657       0.035597       0.022257       0.025621      -0.057117       0.049881      -0.055288      -0.006258       0.061545             12.721710       9.263479       5.761927       3.310406      16.571485       4.052432      12.330167           0.000006
           84              C       3.762134       5.804662      10.973818       0.217855      29.213077 0.38228606E+03  0.87511120E+04                                 8.551432                            6.755964      -0.101297       1.982624                    0.999727      26.139940      75.495884       0.597605       0.447731      -1.039361       0.020490       0.045192      -0.061409       0.078951      -0.000005       0.006610      -0.009483       0.001430       0.132677      -0.024474      -0.021701       0.046175              9.592835       6.012446       2.627894       0.320567      11.336749      -0.998209      11.429309           0.000007
           85              C       3.772139       6.434754       9.629875      -0.527764      26.667267 0.43442328E+03  0.10245008E+05                                 7.577603                            6.768925       0.073936       1.985269                    0.997578      32.389351      94.266657       0.656673       0.395510      -1.074454       0.005394      -0.025233       0.050747       0.056930       0.007794       0.009597      -0.033932      -0.035865       0.058335      -0.036808      -0.011484       0.048292              7.786518       6.954339       0.115836      -0.331108       7.716718      -0.586216       8.688497           0.000007
           86              C       9.241107      12.998742       3.912674      -0.117029      54.329833 0.62942900E+03  0.16147042E+05                                12.156027                            8.387695       0.664355       2.109352                    0.999442      33.438259      98.707422       0.569626       0.419150      -1.068062      -0.015998       0.058558      -0.074337       0.095974       0.015624      -0.065469       0.051224      -0.009722      -0.504412      -0.194489       0.093956       0.100533             15.429876       8.471950      -0.564270       4.097376       7.827752      -1.151408      29.989925          -0.000005
           87              C       7.391228      11.898434       7.836805      -0.155666      54.581316 0.62610255E+03  0.16035103E+05                                12.113596                            8.319650       0.669382       2.105266                    0.999492      33.861715      99.766037       0.576878       0.414568      -1.071357       0.063296       0.027151      -0.059459       0.090988      -0.014131       0.134599       0.035703      -0.147587      -0.146500      -0.188052       0.076624       0.111428             15.025716      19.135986       1.681087     -11.110390       8.096276      -2.234601      17.844886           0.000001
           88              C       5.282797       9.676390      11.186924      -0.142474      55.151972 0.66254811E+03  0.17157194E+05                                12.100839                            8.509173       0.715143       2.116079                    0.999144      33.853800      99.289644       0.577150       0.409816      -1.077771       0.039429       0.066077      -0.055857       0.095083      -0.060594       0.044229       0.128924       0.129112      -0.104412      -0.190388       0.083389       0.106999             14.842235       8.780795       2.437629      -2.600186      20.735550     -10.239807      15.010359          -0.000005
           89              N       4.099140       4.850446       4.650525      -0.177506      37.892668 0.50942901E+03  0.12253713E+05                                 9.440801                            7.277538      -0.075470       1.992134                    0.999049      27.920847      76.865749       0.653139       0.389867      -1.100160      -0.025173       0.025051      -0.127535       0.132388       0.027594      -0.056753      -0.083017       0.025392       0.087603      -0.088476      -0.031944       0.120421             11.140507      15.094302      -0.035303       3.090466       6.333149      -2.734887      11.994071           0.000001
           90              N       4.301878       5.506483       3.452090      -0.198866      29.028109 0.38053367E+03  0.86147799E+04                                 8.111261                            6.414649      -0.185518       1.985562                    0.998249      26.838249      74.616353       0.667223       0.405494      -1.076092      -0.024387      -0.062425       0.077131       0.102180       0.010790       0.000104      -0.064430       0.038918       0.098240      -0.075631       0.003750       0.071881              9.162287      12.001920       0.860850       1.185491       5.932681      -2.653156       9.552261           0.000008
           91              N      10.500505       3.648971       2.009613      -0.311975      44.668976 0.56055330E+03  0.13808704E+05                                10.494737                            7.634889      -0.047830       1.999205                    0.998591      28.874545      80.425376       0.637603       0.389960      -1.100174       0.048553      -0.047656      -0.030431       0.074529       0.034966       0.033379      -0.017349      -0.009025      -0.000241      -0.058425       0.019307       0.039117             12.812207      17.338184       2.808760       4.307823      12.223057       4.182742       8.875381           0.000002
           92              N       7.535131       6.285663       9.832669      -0.202094      27.180122 0.36839152E+03  0.82573862E+04                                 7.676817                            6.243762       0.033760       2.057954                    0.998829      26.501459      72.876308       0.688587       0.396839      -1.083900      -0.011843      -0.041638       0.087244       0.097394       0.029209      -0.003393      -0.039665      -0.094746       0.149383      -0.081038       0.000314       0.080724              8.560715       5.684108       2.562587       1.258586      10.924874       1.235435       9.073163           0.000007
           93              N      11.162584      16.504803      10.881014      -0.195055      36.719787 0.53367129E+03  0.12987685E+05                                 9.257462                            7.451822       0.067202       2.036532                    0.999102      28.171498      78.025615       0.645009       0.390196      -1.099862       0.012670       0.116847      -0.062754       0.133236       0.018868      -0.001191      -0.054402      -0.037695       0.292263      -0.078371      -0.039452       0.117823             10.802405       7.644047       3.831220       1.369649      14.686297       2.038128      10.076871           0.000004
           94              N      10.028998      14.917063       8.644546      -0.315998      49.490277 0.62275962E+03  0.15865003E+05                                11.480910                            8.398267      -0.137066       1.941952                    0.996552      31.128050      90.289383       0.566104       0.424708      -1.069144      -0.004246      -0.019956       0.008457       0.022086       0.014620      -0.025306       0.059321       0.002130      -0.246042      -0.111566       0.046629       0.064937             13.911225       8.475142      -0.348359       3.399787       7.779220      -0.128063      25.479314           0.000004
           95              N       7.070534       5.015800       4.423670      -0.300347      52.901956 0.64420162E+03  0.16595005E+05                                12.111471                            8.636269      -0.315769       1.879044                    0.996582      31.720876      93.333740       0.547632       0.434172      -1.060432      -0.011185      -0.030029      -0.004732       0.032392       0.001845       0.082602       0.008938      -0.049392      -0.125970      -0.107861       0.043288       0.064573             14.684363      18.249647       2.073763      -9.751627       8.044354      -2.662021      17.759089           0.000001
           96              N       9.726364       6.529186       1.060948      -0.337276      55.918295 0.66309334E+03  0.17092341E+05                                12.192087                            8.497291      -0.046866       1.950033                    0.999316      31.969606      92.087727       0.581918       0.408336      -1.083954      -0.002436       0.004347      -0.007543       0.009041      -0.036852       0.022959       0.053049       0.046215      -0.087875      -0.086714       0.027947       0.058766             15.141518       8.960824       2.512351      -2.840320      20.909770     -10.779213      15.553961           0.000009
           97              N      11.163718      12.190362       6.806792      -0.177507      37.893304 0.50943780E+03  0.12253987E+05                                 9.440929                            7.277618      -0.075512       1.992117                    0.999050      27.921095      76.866846       0.653132       0.389869      -1.100158       0.025170      -0.025051       0.127535       0.132387       0.027593      -0.056753      -0.083016       0.025394       0.087591      -0.088477      -0.031941       0.120418             11.140681      15.094545      -0.035315       3.090555       6.333226      -2.734935      11.994272           0.000002
           98              N      10.960980      11.534325       8.005227      -0.198865      29.028062 0.38053257E+03  0.86147494E+04                                 8.111255                            6.414641      -0.185510       1.985566                    0.998249      26.838211      74.616242       0.667223       0.405494      -1.076092       0.024387       0.062426      -0.077130       0.102180       0.010789       0.000104      -0.064429       0.038920       0.098242      -0.075631       0.003750       0.071881              9.162285      12.001900       0.860842       1.185500       5.932677      -2.653162       9.552277           0.000008
           99              N       4.762353      13.391837       9.447704      -0.311973      44.668809 0.56055086E+03  0.13808627E+05                                10.494710                            7.634872      -0.047829       1.999207                    0.998591      28.874475      80.425105       0.637604       0.389960      -1.100175      -0.048553       0.047656       0.030430       0.074528       0.034966       0.033379      -0.017349      -0.009024      -0.000240      -0.058424       0.019306       0.039117             12.812174      17.338117       2.808760       4.307815      12.223039       4.182736       8.875367           0.000002
          100              N       7.727727      10.755145       1.624648      -0.202092      27.180096 0.36839084E+03  0.82573697E+04                                 7.676820                            6.243762       0.033760       2.057955                    0.998829      26.501440      72.876325       0.688586       0.396840      -1.083899       0.011843       0.041638      -0.087245       0.097394       0.029209      -0.003393      -0.039664      -0.094747       0.149379      -0.081038       0.000315       0.080723              8.560724       5.684113       2.562594       1.258588      10.924895       1.235435       9.073163           0.000007
          101              N       4.100274       0.536005       0.576303      -0.195056      36.720351 0.53368030E+03  0.12987967E+05                                 9.257568                            7.451894       0.067169       2.036517                    0.999103      28.171774      78.026737       0.645004       0.390197      -1.099861      -0.012669      -0.116846       0.062756       0.133236       0.018868      -0.001190      -0.054400      -0.037693       0.292262      -0.078371      -0.039450       0.117821             10.802545       7.644142       3.831289       1.369675      14.686510       2.038165      10.076984           0.000004
          102              N       5.233860       2.123745       2.812771      -0.315993      49.491462 0.62277437E+03  0.15865494E+05                                11.481126                            8.398394      -0.137127       1.941927                    0.996552      31.128507      90.291435       0.566096       0.424711      -1.069141       0.004246       0.019953      -0.008453       0.022082       0.014620      -0.025305       0.059326       0.002132      -0.246045      -0.111570       0.046630       0.064940             13.911521       8.475297      -0.348369       3.399873       7.779356      -0.128085      25.479911           0.000003
          103              N       8.192324      12.025008       7.033647      -0.300350      52.903235 0.64421836E+03  0.16595555E+05                                12.111689                            8.636400      -0.315795       1.879030                    0.996582      31.721250      93.335373       0.547626       0.434174      -1.060430       0.011188       0.030029       0.004733       0.032393       0.001845       0.082603       0.008937      -0.049392      -0.125985      -0.107863       0.043290       0.064573             14.684656      18.249991       2.073815      -9.751863       8.044486      -2.662094      17.759491           0.000001
          104              N       5.536494      10.511622      10.396369      -0.337261      55.917906 0.66308563E+03  0.17092098E+05                                12.192043                            8.497250      -0.046881       1.950033                    0.999316      31.969456      92.087282       0.581918       0.408337      -1.083953       0.002436      -0.004351       0.007547       0.009045      -0.036853       0.022956       0.053048       0.046219      -0.087878      -0.086712       0.027944       0.058768             15.141479       8.960795       2.512346      -2.840314      20.909704     -10.779196      15.553937           0.000007

******************************************************
Auxiliary information for the entire system
The total spin magnetic moment of the unit cell is   0.000625
The total net atomic charge of the unit cell is   -0.000002
Accuracy of reproducing the electrostatic potential in the unit cell:
  The inner radius (bohr) =    5.0000
  The outer radius (bohr) =   12.0000
  Valid grid points have density less than (e/(bohr^3)) =    0.0001
  The number of valid grid points were=        34786
  The rms potential error without charges in kcal/mol is=      3.57486
  The rms potential error with partial charges in kcal/mol is=      0.73760
  The RRMSE value at monopole order=      0.20633
  The rms potential error with partial charges and cloud penetration in kcal/mol is=      0.74128
  The RRMSE value at monopole order with cloud penetration is=      0.20736
  The rms potential error with partial charges and atomic dipoles in kcal/mol is=      0.46564
  The RRMSE value at dipole order=      0.13025
  The rms potential error with partial charges, atomic dipoles and cloud penetration in kcal/mol is=      0.46483
  The RRMSE value at dipole order with cloud penetration=      0.13003

******************************************************
The electron densities and ab initio electrostatic potential were computed in VASP using the PBE functional and
projector augmented wave method. See the main text of the journal article for a description of computational details.
The atomic charges, dipoles, and quadrupoles were computed with the DDEC6 method as described in
(a) T. A. Manz and N. Gabaldon Limas, RSC Adv. 6 (2016) 47771-47801 DOI: 10.1039/c6ra04656h
(b) N. Gabaldon Limas and T. A. Manz, RSC Adv. 8 (2018) 2678-2707 DOI: 10.1039/c7ra11829e.
For each atom in the material, the electron cloud parameters were fit to the spherically averaged atom-in-material
electron density using radial positions for which this density was between 10^-4 and 10^-2 electrons per cubic bohr.
The polarizabilities, dispersion coefficients, and quantum Drude oscillator (QDO) parameters were fit using the MCLF method.
The magnetic structure of the system was optimized in VASP from the default ferromagnetic initial guess using spin polarization.
The atomic spin moments (ASMs) were computed on this optimized magnetic structure using the DDEC6 partition as inputs
to the method of T. A. Manz and D. S. Sholl, J. Chem. Theory Comput. 7 (2011) 4146-4164 DOI: 10.1021/ct200539n.
The RMSE and RRMSE were computed using a uniform grid with Ewald summation.
