# Supplementary material for: A collection of forcefield precursors for metal–organic frameworks
Source: RSC Adv. 2019 Nov 13;9(63):36492–507. doi: 10.1039/c9ra07327b (PMC9075174; doi:10.1039/c9ra07327b)
Supplement: RA-009-C9RA07327B-s4031 [file RA-009-C9RA07327B-s4031.xyz]

  664
jmolscript: load "" {1 1 1} spacegroup "x,y,z" unitcell [{     12.580000     0.000000     0.000000 }, {      0.000000    26.713000     0.000000 }, {      0.000000     0.000000    33.455000 }]
Co     6.473920    24.876214    12.890881     0.552073
Co    12.396080    11.519714    20.564119     0.552210
Co     0.183920    11.519714     3.836619     0.552176
Co     6.106080    24.876214    29.618381     0.552383
Co    12.396080    15.193286    29.618381     0.552049
Co     6.473920     1.836786     3.836619     0.552042
Co     6.106080     1.836786    20.564119     0.552152
Co     0.183920    15.193286    12.890881     0.552294
Ag     9.323164     7.481777    12.121416     0.230895
Ag     9.546836    20.838277    21.333584     0.230915
Ag     3.033164    20.838277     4.606084     0.230920
Ag     3.256836     7.481777    28.848916     0.230895
Ag     9.546836     5.874723    28.848916     0.230938
Ag     9.323164    19.231223     4.606084     0.230905
Ag     3.256836    19.231223    21.333584     0.230930
Ag     3.033164     5.874723    12.121416     0.230874
H      3.570204    25.599068    11.920017     0.094830
H      2.799050     1.162015    11.267644     0.114961
H      4.762788     2.711370    11.515211     0.109831
H      9.739436     1.971419    13.422146     0.117606
H     10.950890    26.667588    14.271903     0.122899
H      9.385938    24.712196    14.037718     0.093148
H      8.667620     2.572462    10.708946     0.136667
H      9.285298     4.797655    10.478106     0.086532
H      6.957998     5.871517    13.415455     0.073797
H      6.230874     3.697079    13.723241     0.122378
H      8.736810    25.906267    10.993313     0.094522
H      8.882738    25.390707     8.520988     0.118878
H      6.939128    23.958890     7.965636     0.111535
H      3.040586    21.714998    10.989968     0.118419
H      2.432972    21.960757    13.398728     0.125296
H      4.136304    23.507440    14.419105     0.094387
H      6.354158    21.445196     8.557789     0.126480
H      5.518846    20.518255     6.617399     0.084836
H      2.186404    22.567142     7.018859     0.087686
H      2.937430    23.528810     8.979322     0.134901
H      8.146808    22.623240    11.508520     0.094227
H      9.448838    20.868196    12.722937     0.120624
H      9.139370    21.268891    15.178534     0.120572
H      5.816992    24.586645    17.888389     0.112810
H      4.218074    26.371074    17.105542     0.120654
H      4.543896    26.606148    14.626526     0.090002
H      6.981900    20.918950    16.854629     0.137162
H      7.831050    20.077491    18.811747     0.088254
H      9.623700    23.478056    19.631394     0.088527
H      8.774550    24.453080    17.704386     0.140276
H      2.719796    12.242568    21.534983     0.094771
H      3.490950    14.518515    22.187356     0.114901
H      1.527212    16.067870    21.939789     0.109772
H      9.130564    15.327919    20.032854     0.117544
H      7.919110    13.311088    19.183097     0.122833
H      9.484062    11.355696    19.417282     0.093086
H     10.202380    15.928962    22.746055     0.136670
H      9.584702    18.154155    22.976894     0.086519
H     11.912002    19.228017    20.039545     0.073785
H      0.059126    17.053579    19.731759     0.122374
H     10.133190    12.549767    22.461687     0.094567
H      9.987262    12.034207    24.934011     0.118873
H     11.930872    10.602390    25.489365     0.111512
H      3.249414     8.358498    22.465033     0.118417
H      3.857028     8.604257    20.056273     0.125288
H      2.153696    10.150940    19.035895     0.094377
H     12.515842     8.088696    24.897211     0.126492
H      0.771154     7.161755    26.837601     0.084845
H      4.103596     9.210642    26.436141     0.087699
H      3.352570    10.172310    24.475678     0.134936
H     10.723192     9.266740    21.946480     0.094220
H      9.421162     7.511696    20.732064     0.120616
H      9.730630     7.912391    18.276466     0.120565
H      0.473008    11.230145    15.566612     0.112783
H      2.071926    13.014574    16.349459     0.120633
H      1.746104    13.249648    18.828474     0.090036
H     11.888100     7.562450    16.600371     0.137170
H     11.038950     6.720991    14.643254     0.088255
H      9.246300    10.121556    13.823606     0.088521
H     10.095450    11.096580    15.750614     0.140288
H      9.860204    12.242568     4.807484     0.094792
H      9.089050    14.518515     5.459856     0.114928
H     11.052788    16.067870     5.212289     0.109792
H      3.449436    15.327919     3.305354     0.117571
H      4.660890    13.311088     2.455597     0.122861
H      3.095938    11.355696     2.689782     0.093107
H      2.377620    15.928962     6.018555     0.136673
H      2.995298    18.154155     6.249394     0.086525
H      0.667998    19.228017     3.312045     0.073791
H     12.520874    17.053579     3.004259     0.122378
H      2.446810    12.549767     5.734187     0.094555
H      2.592738    12.034207     8.206511     0.118864
H      0.649128    10.602390     8.761864     0.111511
H      9.330586     8.358498     5.737533     0.118412
H      8.722972     8.604257     3.328772     0.125288
H     10.426304    10.150940     2.308395     0.094379
H      0.064158     8.088696     8.169711     0.126485
H     11.808846     7.161755    10.110101     0.084834
H      8.476404     9.210642     9.708641     0.087684
H      9.227430    10.172310     7.748178     0.134921
H      1.856808     9.266740     5.218980     0.094218
H      3.158838     7.511696     4.004563     0.120619
H      2.849370     7.912391     1.548967     0.120568
H     12.106992    11.230145    32.294111     0.112788
H     10.508074    13.014574    33.076958     0.120638
H     10.833896    13.249648     2.100974     0.090028
H      0.691900     7.562450    33.327871     0.137168
H      1.541050     6.720991    31.370753     0.088253
H      3.333700    10.121556    30.551106     0.088521
H      2.484550    11.096580    32.478114     0.140286
H      9.009796    25.599068    28.647516     0.094772
H      9.780950     1.162015    27.995144     0.114907
H      7.817212     2.711370    28.242711     0.109772
H      2.840564     1.971419    30.149646     0.117538
H      1.629110    26.667588    30.999403     0.122821
H      3.194062    24.712196    30.765218     0.093084
H      3.912380     2.572462    27.436446     0.136663
H      3.294702     4.797655    27.205606     0.086514
H      5.622002     5.871517    30.142955     0.073778
H      6.349126     3.697079    30.450741     0.122371
H      3.843190    25.906267    27.720813     0.094574
H      3.697262    25.390707    25.248489     0.118893
H      5.640872    23.958890    24.693135     0.111529
H      9.539414    21.714998    27.717468     0.118419
H     10.147028    21.960757    30.126227     0.125296
H      8.443696    23.507440    31.146605     0.094389
H      6.225842    21.445196    25.285289     0.126478
H      7.061154    20.518255    23.344899     0.084840
H     10.393596    22.567142    23.746359     0.087689
H      9.642570    23.528810    25.706822     0.134921
H      4.433192    22.623240    28.236020     0.094226
H      3.131162    20.868196    29.450437     0.120623
H      3.440630    21.268891    31.906034     0.120572
H      6.763008    24.586645     1.160888     0.112811
H      8.361926    26.371074     0.378042     0.120662
H      8.036104    26.606148    31.354026     0.090043
H      5.598100    20.918950     0.127129     0.137156
H      4.748950    20.077491     2.084246     0.088247
H      2.956300    23.478056     2.903894     0.088535
H      3.805450    24.453080     0.976886     0.140288
H      2.719796    14.470432    28.647516     0.094808
H      3.490950    12.194485    27.995144     0.114954
H      1.527212    10.645131    28.242711     0.109808
H      9.130564    11.385081    30.149646     0.117580
H      7.919110    13.401912    30.999403     0.122873
H      9.484062    15.357304    30.765218     0.093123
H     10.202380    10.784038    27.436446     0.136672
H      9.584702     8.558845    27.205606     0.086534
H     11.912002     7.484983    30.142955     0.073796
H      0.059126     9.659421    30.450741     0.122377
H     10.133190    14.163233    27.720813     0.094543
H      9.987262    14.678793    25.248489     0.118884
H     11.930872    16.110610    24.693135     0.111533
H      3.249414    18.354502    27.717468     0.118413
H      3.857028    18.108743    30.126227     0.125286
H      2.153696    16.562060    31.146605     0.094383
H     12.515842    18.624304    25.285289     0.126484
H      0.771154    19.551245    23.344899     0.084844
H      4.103596    17.502358    23.746359     0.087693
H      3.352570    16.540690    25.706822     0.134913
H     10.723192    17.446260    28.236020     0.094224
H      9.421162    19.201304    29.450437     0.120620
H      9.730630    18.800609    31.906034     0.120567
H      0.473008    15.482855     1.160888     0.112804
H      2.071926    13.698426     0.378042     0.120651
H      1.746104    13.463352    31.354026     0.090019
H     11.888100    19.150550     0.127129     0.137165
H     11.038950    19.992009     2.084246     0.088257
H      9.246300    16.591444     2.903894     0.088531
H     10.095450    15.616420     0.976886     0.140284
H      3.570204     1.113932     4.807484     0.094782
H      2.799050    25.550985     5.459856     0.114911
H      4.762788    24.001631     5.212289     0.109782
H      9.739436    24.741581     3.305354     0.117561
H     10.950890     0.045412     2.455597     0.122853
H      9.385938     2.000804     2.689782     0.093098
H      8.667620    24.140538     6.018555     0.136672
H      9.285298    21.915345     6.249394     0.086519
H      6.957998    20.841483     3.312045     0.073788
H      6.230874    23.015921     3.004259     0.122376
H      8.736810     0.806733     5.734187     0.094562
H      8.882738     1.322294     8.206511     0.118860
H      6.939128     2.754110     8.761864     0.111503
H      3.040586     4.998002     5.737533     0.118412
H      2.432972     4.752243     3.328772     0.125294
H      4.136304     3.205560     2.308395     0.094385
H      6.354158     5.267804     8.169711     0.126485
H      5.518846     6.194745    10.110101     0.084836
H      2.186404     4.145858     9.708641     0.087678
H      2.937430     3.184190     7.748178     0.134915
H      8.146808     4.089760     5.218980     0.094220
H      9.448838     5.844804     4.004563     0.120620
H      9.139370     5.444109     1.548967     0.120564
H      5.816992     2.126355    32.294111     0.112810
H      4.218074     0.341926    33.076958     0.120658
H      4.543896     0.106852     2.100974     0.090035
H      6.981900     5.794050    33.327871     0.137166
H      7.831050     6.635509    31.370753     0.088245
H      9.623700     3.234944    30.551106     0.088537
H      8.774550     2.259920    32.478114     0.140293
H      9.009796     1.113932    21.534983     0.094784
H      9.780950    25.550985    22.187356     0.114916
H      7.817212    24.001631    21.939789     0.109784
H      2.840564    24.741581    20.032854     0.117557
H      1.629110     0.045412    19.183097     0.122837
H      3.194062     2.000804    19.417282     0.093100
H      3.912380    24.140538    22.746055     0.136673
H      3.294702    21.915345    22.976894     0.086528
H      5.622002    20.841483    20.039545     0.073790
H      6.349126    23.015921    19.731759     0.122376
H      3.843190     0.806733    22.461687     0.094563
H      3.697262     1.322294    24.934011     0.118884
H      5.640872     2.754110    25.489365     0.111531
H      9.539414     4.998002    22.465033     0.118420
H     10.147028     4.752243    20.056273     0.125289
H      8.443696     3.205560    19.035895     0.094380
H      6.225842     5.267804    24.897211     0.126491
H      7.061154     6.194745    26.837601     0.084840
H     10.393596     4.145858    26.436141     0.087704
H      9.642570     3.184190    24.475678     0.134934
H      4.433192     4.089760    21.946480     0.094224
H      3.131162     5.844804    20.732064     0.120620
H      3.440630     5.444109    18.276466     0.120571
H      6.763008     2.126355    15.566612     0.112775
H      8.361926     0.341926    16.349459     0.120623
H      8.036104     0.106852    18.828474     0.090033
H      5.598100     5.794050    16.600371     0.137171
H      4.748950     6.635509    14.643254     0.088258
H      2.956300     3.234944    13.823606     0.088509
H      3.805450     2.259920    15.750614     0.140282
H      9.860204    14.470432    11.920017     0.094818
H      9.089050    12.194485    11.267644     0.114961
H     11.052788    10.645131    11.515211     0.109818
H      3.449436    11.385081    13.422146     0.117599
H      4.660890    13.401912    14.271903     0.122895
H      3.095938    15.357304    14.037718     0.093132
H      2.377620    10.784038    10.708946     0.136663
H      2.995298     8.558845    10.478106     0.086518
H      0.667998     7.484983    13.415455     0.073787
H     12.520874     9.659421    13.723241     0.122375
H      2.446810    14.163233    10.993313     0.094539
H      2.592738    14.678793     8.520988     0.118883
H      0.649128    16.110610     7.965636     0.111531
H      9.330586    18.354502    10.989968     0.118420
H      8.722972    18.108743    13.398728     0.125295
H     10.426304    16.562060    14.419105     0.094388
H      0.064158    18.624304     8.557789     0.126473
H     11.808846    19.551245     6.617399     0.084832
H      8.476404    17.502358     7.018859     0.087675
H      9.227430    16.540690     8.979322     0.134896
H      1.856808    17.446260    11.508520     0.094228
H      3.158838    19.201304    12.722937     0.120626
H      2.849370    18.800609    15.178534     0.120575
H     12.106992    15.482855    17.888389     0.112820
H     10.508074    13.698426    17.105542     0.120665
H     10.833896    13.463352    14.626526     0.090018
H      0.691900    19.150550    16.854629     0.137159
H      1.541050    19.992009    18.811747     0.088248
H      3.333700    16.591444    19.631394     0.088530
H      2.484550    15.616420    17.704386     0.140277
C      4.111144    26.379889    11.942097     0.021519
C      3.670844     0.931215    11.564724    -0.201892
C      4.746434     1.781757    11.708246    -0.232104
C      5.822024     1.001737    12.201039     0.132970
C      7.102668     1.442235    12.537596    -0.058429
C      8.100262     0.655270    13.084250     0.130223
C      9.399776     1.086151    13.472663    -0.224817
C     10.064000    -0.016028    13.930997    -0.192151
C      9.175852    25.607883    13.798849     0.025614
C      7.428490     2.871113    12.306756     0.155377
C      8.315380     3.229067    11.297084    -0.181927
C      8.675168     4.563916    11.166944     0.060622
C      7.324076     5.189267    12.866458     0.056706
C      6.891324     3.886474    13.067523    -0.183659
C      8.124164    25.363459    10.510223     0.019611
C      8.213482    25.084576     9.122844    -0.189889
C      7.156762    24.295741     8.825429    -0.219808
C      6.428380    24.059063    10.024456     0.127958
C      5.291148    23.285455    10.185040    -0.056266
C      4.610570    23.088313    11.385406     0.116279
C      3.485918    22.258073    11.630965    -0.224381
C      3.156322    22.380151    12.948089    -0.188600
C      4.112402    23.256071    13.502438     0.033571
C      4.757756    22.608280     8.963933     0.151114
C      5.492428    21.699504     8.248665    -0.181498
C      4.994260    21.153223     7.088780     0.066163
C      3.055682    22.350767     7.333671     0.055412
C      3.492208    22.925097     8.499577    -0.170911
C      8.175742    22.523600    12.451282     0.020581
C      8.917962    21.546706    13.122724    -0.184601
C      8.734294    21.752396    14.468618    -0.233516
C      7.819728    22.835074    14.594409     0.122164
C      7.308980    23.382690    15.768011    -0.062323
C      6.390640    24.428771    15.849306     0.124671
C      5.699998    24.891173    16.996478    -0.216822
C      4.823172    25.873143    16.567585    -0.179556
C      5.009356    25.986941    15.176861     0.025391
C      7.797084    22.782449    17.040304     0.148666
C      7.522840    21.467635    17.408978    -0.185308
C      8.036104    20.973712    18.573212     0.052410
C      9.075212    22.955282    19.058310     0.062953
C      8.580818    23.545372    17.902774    -0.178803
C      2.178856    13.023389    21.512903     0.021165
C      2.619156    14.287715    21.890276    -0.202081
C      1.543566    15.138257    21.746754    -0.232344
C      0.467976    14.358237    21.253961     0.132938
C     11.767332    14.798735    20.917404    -0.058813
C     10.769738    14.011770    20.370750     0.130179
C      9.470224    14.442651    19.982337    -0.225021
C      8.806000    13.340472    19.524003    -0.192341
C      9.694148    12.251383    19.656151     0.025238
C     11.441510    16.227613    21.148244     0.155577
C     10.554620    16.585567    22.157916    -0.181929
C     10.194832    17.920416    22.288056     0.060612
C     11.545924    18.545767    20.588542     0.056695
C     11.978676    17.242974    20.387477    -0.183675
C     10.745836    12.006959    22.944777     0.019763
C     10.656518    11.728076    24.332156    -0.189894
C     11.713238    10.939241    24.629571    -0.219830
C     12.441620    10.702563    23.430544     0.127961
C      0.998852     9.928955    23.269960    -0.056205
C      1.679430     9.731813    22.069594     0.116298
C      2.804082     8.901573    21.824035    -0.224376
C      3.133678     9.023651    20.506911    -0.188575
C      2.177598     9.899571    19.952562     0.033641
C      1.532244     9.251780    24.491067     0.151129
C      0.797572     8.343004    25.206335    -0.181488
C      1.295740     7.796723    26.366220     0.066170
C      3.234318     8.994267    26.121329     0.055400
C      2.797792     9.568597    24.955423    -0.170902
C     10.694258     9.167100    21.003718     0.020621
C      9.952038     8.190206    20.332276    -0.184589
C     10.135706     8.395896    18.986382    -0.233508
C     11.050272     9.478574    18.860591     0.122197
C     11.561020    10.026190    17.686989    -0.062289
C     12.479360    11.072271    17.605694     0.124687
C      0.590002    11.534673    16.458522    -0.216869
C      1.466828    12.516643    16.887415    -0.179599
C      1.280644    12.630441    18.278139     0.025490
C     11.072916     9.425949    16.414696     0.148671
C     11.347160     8.111135    16.046022    -0.185320
C     10.833896     7.617212    14.881788     0.052405
C      9.794788     9.598782    14.396690     0.062900
C     10.289182    10.188872    15.552226    -0.178779
C     10.401144    13.023389     4.785403     0.021253
C      9.960844    14.287715     5.162776    -0.202038
C     11.036434    15.138257     5.019254    -0.232282
C     12.112024    14.358237     4.526462     0.132949
C      0.812668    14.798735     4.189904    -0.058718
C      1.810262    14.011770     3.643250     0.130195
C      3.109776    14.442651     3.254837    -0.224970
C      3.774000    13.340472     2.796503    -0.192288
C      2.885852    12.251383     2.928651     0.025331
C      1.138490    16.227613     4.420744     0.155526
C      2.025380    16.585567     5.430416    -0.181931
C      2.385168    17.920416     5.560556     0.060620
C      1.034076    18.545767     3.861042     0.056705
C      0.601324    17.242974     3.659977    -0.183669
C      1.834164    12.006959     6.217277     0.019718
C      1.923482    11.728076     7.604656    -0.189903
C      0.866762    10.939241     7.902071    -0.219836
C      0.138380    10.702563     6.703044     0.127958
C     11.581148     9.928955     6.542460    -0.056212
C     10.900570     9.731813     5.342094     0.116291
C      9.775918     8.901573     5.096535    -0.224379
C      9.446322     9.023651     3.779411    -0.188581
C     10.402402     9.899571     3.225062     0.033623
C     11.047756     9.251780     7.763567     0.151119
C     11.782428     8.343004     8.478835    -0.181488
C     11.284260     7.796723     9.638720     0.066152
C      9.345682     8.994267     9.393829     0.055385
C      9.782208     9.568597     8.227923    -0.170909
C      1.885742     9.167100     4.276218     0.020626
C      2.627962     8.190206     3.604776    -0.184590
C      2.444294     8.395896     2.258882    -0.233500
C      1.529728     9.478574     2.133091     0.122184
C      1.018980    10.026190     0.959489    -0.062270
C      0.100640    11.072271     0.878194     0.124678
C     11.989998    11.534673    33.186022    -0.216854
C     11.113172    12.516643     0.159915    -0.179585
C     11.299356    12.630441     1.550639     0.025472
C      1.507084     9.425949    33.142196     0.148671
C      1.232840     8.111135    32.773522    -0.185313
C      1.746104     7.617212    31.609288     0.052421
C      2.785212     9.598782    31.124190     0.062916
C      2.290818    10.188872    32.279726    -0.178788
C      8.468856    26.379889    28.669597     0.021151
C      8.909156     0.931215    28.292224    -0.202084
C      7.833566     1.781757    28.435746    -0.232352
C      6.757976     1.001737    28.928539     0.132945
C      5.477332     1.442235    29.265096    -0.058853
C      4.479738     0.655270    29.811750     0.130185
C      3.180224     1.086151    30.200163    -0.225015
C      2.516000    -0.016028    30.658497    -0.192334
C      3.404148    25.607883    30.526349     0.025221
C      5.151510     2.871113    29.034256     0.155585
C      4.264620     3.229067    28.024584    -0.181928
C      3.904832     4.563916    27.894444     0.060604
C      5.255924     5.189267    29.593958     0.056684
C      5.688676     3.886474    29.795023    -0.183678
C      4.455836    25.363459    27.237723     0.019776
C      4.366518    25.084576    25.850344    -0.189880
C      5.423238    24.295741    25.552929    -0.219794
C      6.151620    24.059063    26.751956     0.127969
C      7.288852    23.285455    26.912540    -0.056211
C      7.969430    23.088313    28.112906     0.116305
C      9.094082    22.258073    28.358465    -0.224355
C      9.423678    22.380151    29.675589    -0.188568
C      8.467598    23.256071    30.229938     0.033647
C      7.822244    22.608280    25.691433     0.151130
C      7.087572    21.699504    24.976165    -0.181496
C      7.585740    21.153223    23.816280     0.066173
C      9.524318    22.350767    24.061171     0.055420
C      9.087792    22.925097    25.227077    -0.170891
C      4.404258    22.523600    29.178782     0.020636
C      3.662038    21.546706    29.850224    -0.184580
C      3.845706    21.752396    31.196118    -0.233482
C      4.760272    22.835074    31.321909     0.122203
C      5.271020    23.382690    32.495511    -0.062281
C      6.189360    24.428771    32.576806     0.124684
C      6.880002    24.891173     0.268978    -0.216817
C      7.756828    25.873143    33.295085    -0.179551
C      7.570644    25.986941    31.904361     0.025507
C      4.782916    22.782449     0.312804     0.148680
C      5.057160    21.467635     0.681478    -0.185306
C      4.543896    20.973712     1.845712     0.052415
C      3.504788    22.955282     2.330810     0.062963
C      3.999182    23.545372     1.175274    -0.178771
C      2.178856    13.689611    28.669597     0.021355
C      2.619156    12.425285    28.292224    -0.201982
C      1.543566    11.574743    28.435746    -0.232214
C      0.467976    12.354763    28.928539     0.132954
C     11.767332    11.914265    29.265096    -0.058604
C     10.769738    12.701230    29.811750     0.130202
C      9.470224    12.270349    30.200163    -0.224907
C      8.806000    13.372528    30.658497    -0.192236
C      9.694148    14.461617    30.526349     0.025435
C     11.441510    10.485387    29.034256     0.155472
C     10.554620    10.127433    28.024584    -0.181926
C     10.194832     8.792584    27.894444     0.060615
C     11.545924     8.167233    29.593958     0.056704
C     11.978676     9.470026    29.795023    -0.183666
C     10.745836    14.706041    27.237723     0.019686
C     10.656518    14.984924    25.850344    -0.189886
C     11.713238    15.773759    25.552929    -0.219799
C     12.441620    16.010437    26.751956     0.127956
C      0.998852    16.784045    26.912540    -0.056217
C      1.679430    16.981187    28.112906     0.116283
C      2.804082    17.811427    28.358465    -0.224375
C      3.133678    17.689349    29.675589    -0.188586
C      2.177598    16.813429    30.229938     0.033608
C      1.532244    17.461220    25.691433     0.151126
C      0.797572    18.369996    24.976165    -0.181487
C      1.295740    18.916277    23.816280     0.066177
C      3.234318    17.718733    24.061171     0.055426
C      2.797792    17.144403    25.227077    -0.170896
C     10.694258    17.545900    29.178782     0.020607
C      9.952038    18.522794    29.850224    -0.184594
C     10.135706    18.317104    31.196118    -0.233505
C     11.050272    17.234426    31.321909     0.122175
C     11.561020    16.686810    32.495511    -0.062287
C     12.479360    15.640729    32.576806     0.124672
C      0.590002    15.178327     0.268978    -0.216834
C      1.466828    14.196357    33.295085    -0.179563
C      1.280644    14.082559    31.904361     0.025438
C     11.072916    17.287051     0.312804     0.148669
C     11.347160    18.601865     0.681478    -0.185305
C     10.833896    19.095788     1.845712     0.052412
C      9.794788    17.114218     2.330810     0.062942
C     10.289182    16.524128     1.175274    -0.178793
C      4.111144     0.333111     4.785403     0.021204
C      3.670844    25.781785     5.162776    -0.202063
C      4.746434    24.931243     5.019254    -0.232325
C      5.822024    25.711263     4.526462     0.132940
C      7.102668    25.270765     4.189904    -0.058760
C      8.100262    26.057730     3.643250     0.130183
C      9.399776    25.626849     3.254837    -0.225004
C     10.064000     0.016028     2.796503    -0.192310
C      9.175852     1.105117     2.928651     0.025284
C      7.428490    23.841887     4.420744     0.155557
C      8.315380    23.483933     5.430416    -0.181930
C      8.675168    22.149084     5.560556     0.060619
C      7.324076    21.523733     3.861042     0.056700
C      6.891324    22.826526     3.659977    -0.183670
C      8.124164     1.349541     6.217277     0.019742
C      8.213482     1.628424     7.604656    -0.189903
C      7.156762     2.417259     7.902071    -0.219859
C      6.428380     2.653937     6.703044     0.127957
C      5.291148     3.427545     6.542460    -0.056201
C      4.610570     3.624687     5.342094     0.116293
C      3.485918     4.454927     5.096535    -0.224383
C      3.156322     4.332849     3.779411    -0.188574
C      4.112402     3.456929     3.225062     0.033638
C      4.757756     4.104720     7.763567     0.151115
C      5.492428     5.013496     8.478835    -0.181493
C      4.994260     5.559777     9.638720     0.066148
C      3.055682     4.362233     9.393829     0.055375
C      3.492208     3.787903     8.227923    -0.170907
C      8.175742     4.189400     4.276218     0.020636
C      8.917962     5.166294     3.604776    -0.184587
C      8.734294     4.960604     2.258882    -0.233500
C      7.819728     3.877926     2.133091     0.122184
C      7.308980     3.330310     0.959489    -0.062246
C      6.390640     2.284229     0.878194     0.124668
C      5.699998     1.821827    33.186022    -0.216827
C      4.823172     0.839857     0.159915    -0.179546
C      5.009356     0.726059     1.550639     0.025499
C      7.797084     3.930551    33.142196     0.148688
C      7.522840     5.245365    32.773522    -0.185294
C      8.036104     5.739288    31.609288     0.052421
C      9.075212     3.757718    31.124190     0.062982
C      8.580818     3.167628    32.279726    -0.178765
C      8.468856     0.333111    21.512903     0.021222
C      8.909156    25.781785    21.890276    -0.202043
C      7.833566    24.931243    21.746754    -0.232305
C      6.757976    25.711263    21.253961     0.132944
C      5.477332    25.270765    20.917404    -0.058755
C      4.479738    26.057730    20.370750     0.130187
C      3.180224    25.626849    19.982337    -0.224986
C      2.516000     0.016028    19.524003    -0.192309
C      3.404148     1.105117    19.656151     0.025294
C      5.151510    23.841887    21.148244     0.155549
C      4.264620    23.483933    22.157916    -0.181930
C      3.904832    22.149084    22.288056     0.060614
C      5.255924    21.523733    20.588542     0.056702
C      5.688676    22.826526    20.387477    -0.183672
C      4.455836     1.349541    22.944777     0.019744
C      4.366518     1.628424    24.332156    -0.189882
C      5.423238     2.417259    24.629571    -0.219794
C      6.151620     2.653937    23.430544     0.127959
C      7.288852     3.427545    23.269960    -0.056199
C      7.969430     3.624687    22.069594     0.116293
C      9.094082     4.454927    21.824035    -0.224370
C      9.423678     4.332849    20.506911    -0.188578
C      8.467598     3.456929    19.952562     0.033628
C      7.822244     4.104720    24.491067     0.151131
C      7.087572     5.013496    25.206335    -0.181484
C      7.585740     5.559777    26.366220     0.066178
C      9.524318     4.362233    26.121329     0.055428
C      9.087792     3.787903    24.955423    -0.170888
C      4.404258     4.189400    21.003718     0.020609
C      3.662038     5.166294    20.332276    -0.184590
C      3.845706     4.960604    18.986382    -0.233510
C      4.760272     3.877926    18.860591     0.122191
C      5.271020     3.330310    17.686989    -0.062296
C      6.189360     2.284229    17.605694     0.124689
C      6.880002     1.821827    16.458522    -0.216883
C      7.756828     0.839857    16.887415    -0.179618
C      7.570644     0.726059    18.278139     0.025465
C      4.782916     3.930551    16.414696     0.148657
C      5.057160     5.245365    16.046022    -0.185334
C      4.543896     5.739288    14.881788     0.052404
C      3.504788     3.757718    14.396690     0.062865
C      3.999182     3.167628    15.552226    -0.178792
C     10.401144    13.689611    11.942097     0.021394
C      9.960844    12.425285    11.564724    -0.201959
C     11.036434    11.574743    11.708246    -0.232180
C     12.112024    12.354763    12.201039     0.132975
C      0.812668    11.914265    12.537596    -0.058598
C      1.810262    12.701230    13.084250     0.130223
C      3.109776    12.270349    13.472663    -0.224877
C      3.774000    13.372528    13.930997    -0.192212
C      2.885852    14.461617    13.798849     0.025481
C      1.138490    10.485387    12.306756     0.155444
C      2.025380    10.127433    11.297084    -0.181934
C      2.385168     8.792584    11.166944     0.060613
C      1.034076     8.167233    12.866458     0.056692
C      0.601324     9.470026    13.067523    -0.183671
C      1.834164    14.706041    10.510223     0.019662
C      1.923482    14.984924     9.122844    -0.189891
C      0.866762    15.773759     8.825429    -0.219802
C      0.138380    16.010437    10.024456     0.127966
C     11.581148    16.784045    10.185040    -0.056261
C     10.900570    16.981187    11.385406     0.116291
C      9.775918    17.811427    11.630965    -0.224364
C      9.446322    17.689349    12.948089    -0.188591
C     10.402402    16.813429    13.502438     0.033595
C     11.047756    17.461220     8.963933     0.151118
C     11.782428    18.369996     8.248665    -0.181506
C     11.284260    18.916277     7.088780     0.066159
C      9.345682    17.718733     7.333671     0.055403
C      9.782208    17.144403     8.499577    -0.170915
C      1.885742    17.545900    12.451282     0.020598
C      2.627962    18.522794    13.122724    -0.184592
C      2.444294    18.317104    14.468618    -0.233498
C      1.529728    17.234426    14.594409     0.122182
C      1.018980    16.686810    15.768011    -0.062324
C      0.100640    15.640729    15.849306     0.124679
C     11.989998    15.178327    16.996478    -0.216802
C     11.113172    14.196357    16.567585    -0.179543
C     11.299356    14.082559    15.176861     0.025430
C      1.507084    17.287051    17.040304     0.148675
C      1.232840    18.601865    17.408978    -0.185309
C      1.746104    19.095788    18.573212     0.052412
C      2.785212    17.114218    19.058310     0.062966
C      2.290818    16.524128    17.902774    -0.178794
N      5.393046    26.394047    12.339542    -0.232373
N      7.999622    25.996557    13.293010    -0.229035
N      8.214740     5.534399    11.954141    -0.217825
N      7.056122    24.754670    11.050856    -0.224577
N      4.970358    23.685349    12.594469    -0.226900
N      3.805450    21.487670     6.610373    -0.215022
N      7.510260    23.298811    13.317097    -0.228738
N      5.921406    25.118768    14.723546    -0.236038
N      8.821096    21.693627    19.404569    -0.216926
N      0.896954    13.037547    21.115458    -0.232454
N     10.870378    12.640057    20.161990    -0.229134
N     10.655260    18.890899    21.500859    -0.217831
N     11.813878    11.398170    22.404144    -0.224519
N      1.319642    10.328849    20.860531    -0.226889
N      2.484550     8.131170    26.844627    -0.215018
N     11.359740     9.942311    20.137903    -0.228727
N      0.368594    11.762268    18.731454    -0.235978
N     10.048904     8.337127    14.050431    -0.216939
N     11.683046    13.037547     4.387958    -0.232437
N      1.709622    12.640057     3.434490    -0.229112
N      1.924740    18.890899     4.773359    -0.217823
N      0.766122    11.398170     5.676644    -0.224540
N     11.260358    10.328849     4.133031    -0.226900
N     10.095450     8.131170    10.117127    -0.215027
N      1.220260     9.942311     3.410403    -0.228740
N     12.211406    11.762268     2.003954    -0.236000
N      2.531096     8.337127    30.777931    -0.216921
N      7.186954    26.394047    29.067042    -0.232482
N      4.580378    25.996557    30.020510    -0.229166
N      4.365260     5.534399    28.681641    -0.217834
N      5.523878    24.754670    27.778356    -0.224547
N      7.609642    23.685349    29.321969    -0.226912
N      8.774550    21.487670    23.337873    -0.215006
N      5.069740    23.298811    30.044597    -0.228756
N      6.658594    25.118768    31.451046    -0.236011
N      3.758904    21.693627     2.677069    -0.216925
N      0.896954    13.675453    29.067042    -0.232391
N     10.870378    14.072943    30.020510    -0.229063
N     10.655260     7.822101    28.681641    -0.217826
N     11.813878    15.314830    27.778356    -0.224541
N      1.319642    16.384151    29.321969    -0.226882
N      2.484550    18.581830    23.337873    -0.215007
N     11.359740    16.770689    30.044597    -0.228720
N      0.368594    14.950732    31.451046    -0.235998
N     10.048904    18.375873     2.677069    -0.216921
N      5.393046     0.318953     4.387958    -0.232428
N      7.999622     0.716443     3.434490    -0.229108
N      8.214740    21.178601     4.773359    -0.217825
N      7.056122     1.958330     5.676644    -0.224506
N      4.970358     3.027651     4.133031    -0.226876
N      3.805450     5.225330    10.117127    -0.215033
N      7.510260     3.414189     3.410403    -0.228713
N      5.921406     1.594232     2.003954    -0.235979
N      8.821096     5.019373    30.777931    -0.216916
N      7.186954     0.318953    21.115458    -0.232439
N      4.580378     0.716443    20.161990    -0.229113
N      4.365260    21.178601    21.500859    -0.217828
N      5.523878     1.958330    22.404144    -0.224529
N      7.609642     3.027651    20.860531    -0.226884
N      8.774550     5.225330    26.844627    -0.215011
N      5.069740     3.414189    20.137903    -0.228728
N      6.658594     1.594232    18.731454    -0.235979
N      3.758904     5.019373    14.050431    -0.216948
N     11.683046    13.675453    12.339542    -0.232424
N      1.709622    14.072943    13.293010    -0.229093
N      1.924740     7.822101    11.954141    -0.217829
N      0.766122    15.314830    11.050856    -0.224584
N     11.260358    16.384151    12.594469    -0.226922
N     10.095450    18.581830     6.610373    -0.215021
N      1.220260    16.770689    13.317097    -0.228758
N     12.211406    14.950732    14.723546    -0.236049
N      2.531096    18.375873    19.404569    -0.216925

The following XYZ coordinates are in angstroms. Other properties are in atomic units.
The sperically averaged electron density of each atom fit to a function of the form exp(a - br)
eigen_1, eigen_2 and eigen_3 are the three eigenvalues of traceless quadrupole moment tensor
  atom number  atomic symbol              X              Y              Z     net charge C6 coefficient C8 coefficient C10 coefficient fluctuating dipole atomic polarizability isotropic forcefield polarizability              a              b squared Pearson coefficient          <r^3>          <r^4>         wp_QDO          m_QDO          q_QDO       dipole_x       dipole_y       dipole_z         dipole            Qxy            Qxz            Qyz     Q(x^2-y^2)  Q(3z^2 - R^2)        eigen_1        eigen_2        eigen_3 static polarizability      alpha(xx)      alpha(xy)      alpha(xz)      alpha(yy)      alpha(yz)      alpha(zz) atomic spin moment
            1             Co       6.473920      24.876214      12.890881       0.552073      72.640898 0.11059559E+04  0.31127033E+05                                14.945046                           11.312065       0.824451       2.115592                    0.989352      51.202958     135.243008       0.501567       0.433888      -1.111190      -0.001308       0.000589       0.000034       0.001435       0.001279       0.004552      -0.002415      -0.008103       0.009122      -0.007973       0.002022       0.005952             18.773493      14.681272       0.569518       1.125358      19.692926       0.525837      21.946282           0.000353
            2             Co      12.396080      11.519714      20.564119       0.552210      72.640655 0.11059414E+04  0.31126290E+05                                14.944610                           11.311688       0.824576       2.115656                    0.989352      51.200798     135.233245       0.501599       0.433864      -1.111214       0.001300       0.000623      -0.000033       0.001442      -0.001266       0.004560       0.002418      -0.008036       0.009178      -0.007955       0.001989       0.005966             18.773009      14.681792      -0.569450       1.125954      19.692268      -0.525571      21.944968           0.001447
            3             Co       0.183920      11.519714       3.836619       0.552176      72.640179 0.11059313E+04  0.31126018E+05                                14.944707                           11.311753       0.824605       2.115657                    0.989352      51.201103     135.235250       0.501589       0.433873      -1.111205      -0.001302       0.000614      -0.000033       0.001440       0.001270      -0.004559       0.002419      -0.008053       0.009162      -0.007960       0.001997       0.005963             18.773148      14.681696       0.569482      -1.125786      19.692440      -0.525644      21.945308          -0.001114
            4             Co       6.106080      24.876214      29.618381       0.552383      72.642381 0.11059765E+04  0.31127140E+05                                14.944098                           11.311317       0.824759       2.115739                    0.989352      51.199489     135.224026       0.501650       0.433822      -1.111254       0.001299       0.000626       0.000032       0.001442      -0.001269      -0.004565      -0.002420      -0.008042       0.009184      -0.007962       0.001991       0.005971             18.772312      14.681337      -0.569453      -1.125933      19.691623       0.525579      21.943977          -0.001176
            5             Co      12.396080      15.193286      29.618381       0.552049      72.640677 0.11059467E+04  0.31126755E+05                                14.945094                           11.312079       0.824392       2.115572                    0.989353      51.203205     135.244266       0.501562       0.433892      -1.111186       0.001304      -0.000605       0.000033       0.001438       0.001273      -0.004558       0.002418      -0.008073       0.009143      -0.007966       0.002007       0.005959             18.773587      14.681825       0.569508      -1.125625      19.692868      -0.525660      21.946068          -0.001113
            6             Co       6.473920       1.836786       3.836619       0.552042      72.641314 0.11059536E+04  0.31126977E+05                                14.945142                           11.312081       0.824451       2.115589                    0.989352      51.203244     135.244103       0.501564       0.433890      -1.111188      -0.001302      -0.000619      -0.000033       0.001442      -0.001269      -0.004563      -0.002420      -0.008056       0.009176      -0.007965       0.001996       0.005969             18.773668      14.682191      -0.569529      -1.125974      19.693069       0.525684      21.945743          -0.001501
            7             Co       6.106080       1.836786      20.564119       0.552152      72.641430 0.11059585E+04  0.31126952E+05                                14.944789                           11.311835       0.824554       2.115638                    0.989352      51.202057     135.237812       0.501591       0.433869      -1.111209       0.001301      -0.000617      -0.000033       0.001441       0.001271       0.004560      -0.002418      -0.008050       0.009174      -0.007961       0.001996       0.005965             18.773215      14.681741       0.569443       1.125826      19.692572       0.525584      21.945332           0.001179
            8             Co       0.183920      15.193286      12.890881       0.552294      72.642173 0.11059761E+04  0.31127301E+05                                14.944382                           11.311552       0.824640       2.115688                    0.989352      51.200618     135.229857       0.501627       0.433840      -1.111237      -0.001305      -0.000600       0.000033       0.001436      -0.001275       0.004559       0.002418      -0.008085       0.009142      -0.007972       0.002012       0.005960             18.772667      14.681155      -0.569510       1.125476      19.691842      -0.525690      21.945003          -0.000330
            9             Ag       9.323164       7.481777      12.121416       0.230895     227.019952 0.50156273E+04  0.19685026E+06                                29.300668                           23.091041       1.524073       2.112645                    0.998917      88.463517     237.860396       0.391473       0.398651      -1.187738      -0.015376       0.012082      -0.004486       0.020063      -0.146931      -0.000832      -0.023847       0.004420      -0.289665      -0.115616      -0.080502       0.196118             38.156102      30.692988      20.875239       1.737198      44.335423       3.004311      39.439897           0.000286
           10             Ag       9.546836      20.838277      21.333584       0.230915     227.009806 0.50153760E+04  0.19683780E+06                                29.299750                           23.090404       1.524080       2.112655                    0.998917      88.462276     237.855001       0.391481       0.398649      -1.187740       0.015366       0.012089       0.004482       0.020058       0.146930      -0.000831       0.023857       0.004376      -0.289740      -0.115627      -0.080503       0.196130             38.154884      30.691990     -20.874696       1.736970      44.334862      -3.004107      39.437802           0.000768
           11             Ag       3.033164      20.838277       4.606084       0.230920     227.010742 0.50153914E+04  0.19683854E+06                                29.299834                           23.090447       1.524110       2.112665                    0.998917      88.462153     237.854694       0.391480       0.398649      -1.187740      -0.015371       0.012102       0.004485       0.020071      -0.146922       0.000829       0.023853       0.004400      -0.289747      -0.115619      -0.080504       0.196124             38.155073      30.692110      20.874847      -1.736841      44.335088      -3.004111      39.438019          -0.001265
           12             Ag       3.256836       7.481777      28.848916       0.230895     227.017069 0.50155585E+04  0.19684686E+06                                29.300411                           23.090872       1.524024       2.112633                    0.998917      88.463262     237.859208       0.391475       0.398651      -1.187738       0.015368       0.012050      -0.004472       0.020034       0.146944       0.000845      -0.023859       0.004381      -0.289629      -0.115636      -0.080489       0.196125             38.155800      30.692590     -20.875115      -1.737070      44.335726       3.004244      39.439085          -0.000782
           13             Ag       9.546836       5.874723      28.848916       0.230938     227.007197 0.50153082E+04  0.19683440E+06                                29.299519                           23.090235       1.524133       2.112675                    0.998916      88.461616     237.852476       0.391482       0.398649      -1.187741       0.015371      -0.012118      -0.004482       0.020080      -0.146912       0.000836       0.023856       0.004398      -0.289792      -0.115624      -0.080497       0.196121             38.154587      30.691751      20.874598      -1.736852      44.334593      -3.003999      39.437418          -0.000896
           14             Ag       9.323164      19.231223       4.606084       0.230905     227.014304 0.50154856E+04  0.19684321E+06                                29.300160                           23.090688       1.524074       2.112651                    0.998917      88.462650     237.856788       0.391477       0.398650      -1.187739      -0.015369      -0.012084       0.004486       0.020059       0.146932       0.000829      -0.023856       0.004386      -0.289711      -0.115623      -0.080505       0.196128             38.155498      30.692333     -20.874975      -1.736988      44.335450       3.004112      39.438710          -0.001106
           15             Ag       3.256836      19.231223      21.333584       0.230930     227.009445 0.50153572E+04  0.19683682E+06                                29.299716                           23.090353       1.524116       2.112668                    0.998916      88.461913     237.853624       0.391481       0.398649      -1.187741       0.015369      -0.012104       0.004481       0.020069      -0.146919      -0.000831      -0.023858       0.004381      -0.289770      -0.115624      -0.080501       0.196125             38.154920      30.691890      20.874749       1.736969      44.335067       3.004184      39.437802           0.000890
           16             Ag       3.033164       5.874723      12.121416       0.230874     227.026020 0.50157754E+04  0.19685763E+06                                29.301218                           23.091415       1.524015       2.112623                    0.998917      88.464525     237.864497       0.391469       0.398652      -1.187736      -0.015375      -0.012050      -0.004479       0.020041       0.146943      -0.000838       0.023849       0.004405      -0.289575      -0.115620      -0.080495       0.196115             38.156865      30.693544     -20.875607       1.737393      44.336216      -3.004638      39.440833          -0.000497
           17              H       3.570204      25.599068      11.920017       0.094830       1.429209 0.10873696E+02  0.11525924E+03                                 2.096221                            1.930827      -1.176802       2.304189                    0.996051       3.847327      11.190760       0.449435       1.285703      -0.708123      -0.031703      -0.036601      -0.004229       0.048607       0.009008       0.011031      -0.003225       0.010787      -0.059631      -0.024190       0.002107       0.022083              2.168094       2.021117       0.604692       0.075473       2.873015       0.054333       1.610150          -0.000026
           18              H       2.799050       1.162015      11.267644       0.114961       1.330905 0.96209765E+01  0.97100263E+02                                 1.871401                            1.723480      -0.955824       2.413724                    0.998669       3.376268       9.022597       0.524180       1.157776      -0.740450      -0.033715       0.009141      -0.012829       0.037213       0.002733       0.011777      -0.005833       0.001725      -0.071895      -0.028435       0.011928       0.016508              1.926680       2.525593      -0.302522       0.393226       1.626621      -0.134195       1.627827          -0.000317
           19              H       4.762788       2.711370      11.515211       0.109831       1.091719 0.79901077E+01  0.79938799E+02                                 1.860217                            1.734361      -1.466798       2.170609                    0.991794       4.095643      12.325141       0.433654       1.411749      -0.678566      -0.003070       0.033555      -0.011606       0.035638       0.001486       0.004645      -0.008123      -0.003375      -0.039660      -0.017025       0.006005       0.011020              1.930826       1.510504      -0.044796       0.057833       2.611099      -0.304504       1.670876           0.000019
           20              H       9.739436       1.971419      13.422146       0.117606       1.311074 0.98113499E+01  0.10034178E+03                                 1.906704                            1.781743      -1.087149       2.351655                    0.997684       3.527408       9.751360       0.493583       1.213368      -0.725737       0.020135       0.034020       0.003845       0.039719       0.008930       0.009475      -0.001584      -0.002140      -0.062174      -0.023943       0.003888       0.020056              1.953644       1.769836       0.396027       0.021584       2.547567      -0.121731       1.543529          -0.000162
           21              H      10.950890      26.667588      14.271903       0.122899       1.270293 0.88123585E+01  0.86982218E+02                                 1.817614                            1.650457      -0.871994       2.460982                    0.999176       3.249026       8.578036       0.535328       1.159171      -0.740451       0.035516       0.001216       0.014403       0.038345       0.002952       0.014347      -0.006428      -0.003965      -0.067512      -0.029198       0.014119       0.015079              1.907091       2.725606      -0.018459       0.404789       1.438638      -0.011630       1.557030          -0.000424
           22              H       9.385938      24.712196      14.037718       0.093148       1.411912 0.10751544E+02  0.11403422E+03                                 2.097849                            1.933365      -1.259051       2.261874                    0.995453       3.950512      11.624160       0.442949       1.303731      -0.703242       0.017519      -0.043743       0.011483       0.048500      -0.007185       0.014009      -0.003341       0.001207      -0.048574      -0.022485       0.002477       0.020008              2.168472       1.738776      -0.174022       0.073258       3.055573      -0.363768       1.711066           0.000025
           23              H       8.667620       2.572462      10.708946       0.136667       1.122081 0.84157869E+01  0.83804106E+02                                 1.807525                            1.717541      -0.980743       2.430646                    0.997575       3.428744       9.717041       0.467934       1.314471      -0.703094       0.010240      -0.028088      -0.026206       0.039756       0.001928      -0.011849       0.009003      -0.011441       0.003204      -0.017253       0.002667       0.014586              1.839815       1.503655      -0.121449      -0.158624       1.983457       0.376668       2.032332          -0.000135
           24              H       9.285298       4.797655      10.478106       0.086532       1.413048 0.10345553E+02  0.10701744E+03                                 2.001934                            1.821848      -0.950511       2.412047                    0.998003       3.570224       9.865932       0.492157       1.203100      -0.728636       0.028829       0.007714      -0.036672       0.047281       0.000550      -0.018037       0.003632      -0.008562       0.004771      -0.020404       0.003358       0.017046              2.113548       2.145772       0.452695      -0.624124       1.927265      -0.346070       2.267608          -0.000070
           25              H       6.957998       5.871517      13.415455       0.073797       1.444030 0.11061559E+02  0.11745212E+03                                 2.075816                            1.916517      -1.274803       2.247711                    0.993965       3.981155      11.493288       0.463256       1.245204      -0.715645      -0.016002       0.032326       0.025663       0.044267      -0.002793      -0.009921       0.007594      -0.019966      -0.006439      -0.016199      -0.000279       0.016478              2.143643       1.897436      -0.226297      -0.388834       2.411246       0.535627       2.122248           0.000071
           26              H       6.230874       3.697079      13.723241       0.122378       1.006477 0.73402777E+01  0.72099152E+02                                 1.785248                            1.677979      -1.536034       2.151327                    0.991020       4.008222      12.062071       0.433507       1.438441      -0.673497      -0.023771      -0.009785       0.021973       0.033818       0.000638      -0.010865      -0.000901      -0.005958      -0.002978      -0.012630       0.003273       0.009357              1.850417       1.881312       0.112824      -0.570058       1.589274      -0.132656       2.080666          -0.000039
           27              H       8.736810      25.906267      10.993313       0.094522       1.420897 0.10883602E+02  0.11566487E+03                                 2.101648                            1.941309      -1.240135       2.272432                    0.995729       3.923076      11.514932       0.443843       1.298518      -0.704694       0.034231       0.027423       0.019595       0.048039       0.020447      -0.002306       0.001839       0.017500       0.007128      -0.023730       0.002633       0.021097              2.171999       2.058771       0.492229       0.444595       2.132094       0.516490       2.325131          -0.000184
           28              H       8.882738      25.390707       8.520988       0.118878       1.273515 0.91235677E+01  0.91287061E+02                                 1.850393                            1.702674      -0.852408       2.466684                    0.999124       3.366140       9.092931       0.513727       1.191597      -0.731750       0.023779       0.014235      -0.026550       0.038379       0.019375      -0.007334       0.004171       0.017404       0.033412      -0.028244       0.009993       0.018251              1.911365       1.940353       0.253423      -0.531791       1.648874      -0.281238       2.144870          -0.000161
           29              H       6.939128      23.958890       7.965636       0.111535       1.127053 0.80962760E+01  0.80750693E+02                                 1.856883                            1.712704      -1.347234       2.225881                    0.994098       3.954405      11.636096       0.451996       1.358660      -0.689495      -0.006801      -0.003993      -0.033879       0.034784       0.011101      -0.000104       0.002188       0.008440       0.033135      -0.017520       0.006091       0.011429              1.952617       1.496756       0.149950       0.141684       1.617481       0.372813       2.743616          -0.000116
           30              H       3.040586      21.714998      10.989968       0.118419       1.301508 0.96238752E+01  0.98167978E+02                                 1.912053                            1.774392      -1.089929       2.353194                    0.997358       3.552517       9.879156       0.489447       1.226819      -0.722139      -0.021820      -0.026373      -0.018538       0.038927       0.018086      -0.000939       0.008858       0.004487       0.007049      -0.021659       0.002844       0.018815              1.971501       1.806189       0.462020       0.310919       1.988284       0.375709       2.120031          -0.000086
           31              H       2.432972      21.960757      13.398728       0.125296       1.335604 0.92779669E+01  0.93303019E+02                                 1.924722                            1.726225      -0.880233       2.460652                    0.999129       3.349505       9.096635       0.505697       1.204407      -0.729164      -0.029573      -0.018864       0.015828       0.038483       0.016763      -0.005744       0.006467       0.012374       0.038972      -0.026245       0.011112       0.015133              2.048595       2.370375       0.636199      -0.511983       1.995988      -0.335341       1.779422          -0.000205
           32              H       4.136304      23.507440      14.419105       0.094387       1.420350 0.10727140E+02  0.11340692E+03                                 2.088734                            1.917635      -1.212124       2.287886                    0.995570       3.879924      11.298775       0.450683       1.285522      -0.707610      -0.001953       0.007934       0.048380       0.049065       0.012111      -0.009056       0.001477       0.010903       0.053396      -0.023146       0.001756       0.021390              2.168283       1.680751       0.189539       0.166324       1.827926       0.480827       2.996173          -0.000167
           33              H       6.354158      21.445196       8.557789       0.126480       1.172186 0.90418247E+01  0.90946276E+02                                 1.800539                            1.734552      -1.024661       2.396421                    0.997800       3.430961       9.523205       0.488008       1.247815      -0.717953       0.033807      -0.009731       0.014109       0.037903      -0.013714       0.007984       0.005542       0.013894       0.001966      -0.019683       0.003473       0.016210              1.804252       2.142009      -0.205331       0.285197       1.594978       0.007603       1.675767          -0.000073
           34              H       5.518846      20.518255       6.617399       0.084836       1.412896 0.10615113E+02  0.11122385E+03                                 2.045798                            1.879800      -1.001093       2.388959                    0.997014       3.708119      10.530826       0.468277       1.248332      -0.717338       0.027684      -0.029107      -0.019550       0.044675      -0.011605       0.006363       0.010289       0.007751      -0.006687      -0.019542       0.006118       0.013424              2.124012       2.005807      -0.403054      -0.367827       2.235133       0.539267       2.131095          -0.000025
           35              H       2.186404      22.567142       7.018859       0.087686       1.354263 0.99673518E+01  0.10124766E+03                                 1.882359                            1.742019      -0.931277       2.421785                    0.998354       3.404407       9.056355       0.528134       1.141713      -0.744816      -0.042793       0.014900      -0.009900       0.046382      -0.013296       0.002186       0.010192       0.018823      -0.011916      -0.020497       0.001837       0.018660              1.940785       2.510710      -0.079713       0.430556       1.549190      -0.028543       1.762454          -0.000140
           36              H       2.937430      23.528810       8.979322       0.134901       1.204558 0.92308059E+01  0.92797963E+02                                 1.803622                            1.730664      -1.034319       2.400726                    0.997874       3.303484       8.997816       0.500715       1.216794      -0.726616      -0.021317       0.025362       0.018657       0.038023      -0.011046       0.002202       0.011003       0.011360      -0.017500      -0.018550       0.002374       0.016176              1.804298       1.751106      -0.275067      -0.200052       1.773779       0.330794       1.888008          -0.000206
           37              H       8.146808      22.623240      11.508520       0.094227       1.382471 0.10415129E+02  0.10946452E+03                                 2.063399                            1.899198      -1.195454       2.295088                    0.995954       3.867927      11.286575       0.448735       1.298695      -0.704740       0.003049      -0.000179      -0.047977       0.048074      -0.013913      -0.007394       0.005229      -0.008188       0.051952      -0.023365       0.001299       0.022066              2.136792       1.610402      -0.145321       0.178550       1.739730      -0.235165       3.060243          -0.000061
           38              H       9.448838      20.868196      12.722937       0.120624       1.310355 0.88794157E+01  0.88824799E+02                                 1.929662                            1.705862      -0.998847       2.400644                    0.998042       3.482871       9.611087       0.498221       1.228951      -0.721375       0.020601      -0.028971      -0.013961       0.038192      -0.016159       0.001371       0.001084      -0.007317       0.046042      -0.024318       0.008894       0.015424              2.096849       1.974497      -0.782308      -0.350976       2.586592       0.495899       1.729457          -0.000099
           39              H       9.139370      21.268891      15.178534       0.120572       1.297950 0.96749546E+01  0.98799318E+02                                 1.904493                            1.776690      -1.113013       2.343561                    0.997327       3.561312       9.902472       0.490225       1.223505      -0.722777       0.022034      -0.022669       0.022909       0.039041      -0.020104       0.005432      -0.003244      -0.003443       0.018739      -0.023415       0.003630       0.019785              1.947456       1.713577      -0.380935       0.272230       1.915180      -0.399747       2.213612          -0.000091
           40              H       5.816992      24.586645      17.888389       0.112810       1.130670 0.82718576E+01  0.83379183E+02                                 1.899746                            1.761891      -1.469704       2.174524                    0.991268       4.054859      12.200979       0.431783       1.407299      -0.679904       0.000622      -0.004814       0.037066       0.037382      -0.010728      -0.001977      -0.005146      -0.004535       0.037338      -0.017947       0.003951       0.013996              1.990561       1.470910      -0.096068       0.034731       1.666180      -0.349087       2.834593           0.000055
           41              H       4.218074      26.371074      17.105542       0.120654       1.222206 0.89718180E+01  0.91522336E+02                                 1.950159                            1.799637      -1.258494       2.279094                    0.994226       3.831934      11.287155       0.443546       1.353694      -0.692296      -0.017246       0.019770       0.025629       0.036676      -0.017086       0.001041      -0.002575       0.001670       0.033393      -0.022711       0.008821       0.013890              2.029056       1.932817      -0.401332      -0.531878       1.915462       0.459465       2.238889           0.000042
           42              H       4.543896      26.606148      14.626526       0.090002       1.263024 0.96168660E+01  0.99363249E+02                                 1.957470                            1.835828      -1.165172       2.307529                    0.995670       3.889998      11.360032       0.451078       1.314201      -0.700647      -0.023457       0.034778      -0.023343       0.048006      -0.019715      -0.002107      -0.005876      -0.005134      -0.002280      -0.020992       0.000289       0.020703              2.006847       1.693638      -0.364245       0.305647       2.130626      -0.450238       2.196275          -0.000046
           43              H       6.981900      20.918950      16.854629       0.137162       1.109587 0.82888511E+01  0.80881422E+02                                 1.683803                            1.620591      -0.933364       2.448195                    0.998663       3.192421       8.486008       0.528284       1.188185      -0.733072      -0.021915      -0.021088      -0.023652       0.038528       0.009119       0.012652      -0.000780      -0.014163      -0.008114      -0.019002       0.004148       0.014854              1.687409       1.574961       0.256412       0.247303       1.694219       0.231518       1.793045          -0.000048
           44              H       7.831050      20.077491      18.811747       0.088254       1.339202 0.98098054E+01  0.99396941E+02                                 1.879389                            1.736359      -0.892524       2.441169                    0.998541       3.401485       9.080626       0.524498       1.152524      -0.741973      -0.011376      -0.046208       0.005566       0.047912       0.011596       0.011125      -0.001418      -0.024439      -0.010311      -0.021665       0.002686       0.018979              1.951860       1.547098       0.068115      -0.032572       2.611037      -0.373764       1.697446          -0.000047
           45              H       9.623700      23.478056      19.631394       0.088527       1.455811 0.11219481E+02  0.11868942E+03                                 2.050267                            1.906329      -1.161747       2.314809                    0.995381       3.709741      10.440111       0.476664       1.214659      -0.725335       0.027128       0.028954       0.025039       0.046917       0.012319       0.012957      -0.005747      -0.012123      -0.001406      -0.022487       0.008032       0.014455              2.095035       2.039165       0.282067       0.478376       1.998914       0.396733       2.247026          -0.000051
           46              H       8.774550      24.453080      17.704386       0.140276       1.055267 0.78432423E+01  0.76757823E+02                                 1.735142                            1.659228      -0.889228       2.477043                    0.998765       3.356117       9.436507       0.475479       1.316279      -0.702681       0.006628       0.039729      -0.007857       0.041037       0.010452       0.006693      -0.002737      -0.022101      -0.007586      -0.017450       0.000975       0.016475              1.758249       1.419117       0.063900       0.026671       2.312104      -0.222675       1.543528          -0.000121
           47              H       2.719796      12.242568      21.534983       0.094771       1.429662 0.10878412E+02  0.11532486E+03                                 2.096860                            1.931394      -1.177153       2.303960                    0.996048       3.848524      11.195994       0.449305       1.285901      -0.708077       0.031700      -0.036598       0.004225       0.048602      -0.009006       0.011040       0.003233       0.010787      -0.059702      -0.024217       0.002124       0.022093              2.168767       2.021703      -0.604888       0.075507       2.874008      -0.054343       1.610591           0.000635
           48              H       3.490950      14.518515      22.187356       0.114901       1.332279 0.96335601E+01  0.97264951E+02                                 1.873178                            1.724986      -0.956429       2.413375                    0.998664       3.378130       9.031115       0.523746       1.158285      -0.740323       0.033708       0.009143       0.012821       0.037205      -0.002737       0.011775       0.005843       0.001699      -0.071967      -0.028459       0.011953       0.016506              1.928574       2.528378       0.302991       0.393818       1.628082       0.134408       1.629263           0.000057
           49              H       1.527212      16.067870      21.939789       0.109772       1.091969 0.79924287E+01  0.79967477E+02                                 1.860448                            1.734571      -1.466780       2.170553                    0.991796       4.096262      12.327249       0.433645       1.411682      -0.678577       0.003074       0.033541       0.011603       0.035625      -0.001488       0.004657       0.008126      -0.003355      -0.039695      -0.017042       0.006024       0.011017              1.931069       1.510689       0.044786       0.057843       2.611441       0.304549       1.671077           0.000271
           50              H       9.130564      15.327919      20.032854       0.117544       1.311578 0.98163518E+01  0.10040800E+03                                 1.907348                            1.782320      -1.087464       2.351441                    0.997682       3.528427       9.755630       0.493441       1.213535      -0.725696      -0.020134       0.034007      -0.003844       0.039707      -0.008922       0.009487       0.001595      -0.002129      -0.062212      -0.023962       0.003908       0.020054              1.954313       1.770418      -0.396191       0.021602       2.548521       0.121805       1.544002           0.000218
           51              H       7.919110      13.311088      19.183097       0.122833       1.271665 0.88242429E+01  0.87135166E+02                                 1.819489                            1.652006      -0.872577       2.460647                    0.999172       3.250903       8.586773       0.534827       1.159783      -0.740299      -0.035512       0.001221      -0.014395       0.038339      -0.002958       0.014351       0.006438      -0.003989      -0.067588      -0.029225       0.014135       0.015090              1.909160       2.729041       0.018483       0.405450       1.439939       0.011649       1.558499           0.000137
           52              H       9.484062      11.355696      19.417282       0.093086       1.412362 0.10756152E+02  0.11409753E+03                                 2.098420                            1.933873      -1.259464       2.261617                    0.995447       3.951705      11.629144       0.442850       1.303857      -0.703211      -0.017516      -0.043740      -0.011481       0.048496       0.007180       0.014026       0.003347       0.001209      -0.048641      -0.022514       0.002491       0.020023              2.169071       1.739227       0.174023       0.073276       3.056493       0.363888       1.711492           0.000699
           53              H      10.202380      15.928962      22.746055       0.136670       1.122105 0.84161436E+01  0.83809625E+02                                 1.807646                            1.717652      -0.980823       2.430607                    0.997575       3.428917       9.718054       0.467882       1.314585      -0.703070      -0.010236      -0.028090       0.026195       0.039749      -0.001931      -0.011844      -0.009006      -0.011448       0.003215      -0.017252       0.002666       0.014586              1.839940       1.503744       0.121458      -0.158639       1.983593      -0.376703       2.032483           0.000037
           54              H       9.584702      18.154155      22.976894       0.086519       1.413078 0.10345830E+02  0.10702122E+03                                 2.001974                            1.821882      -0.950499       2.412039                    0.998003       3.570309       9.866271       0.492147       1.203113      -0.728632      -0.028828       0.007707       0.036668       0.047276      -0.000548      -0.018034      -0.003632      -0.008561       0.004771      -0.020399       0.003356       0.017043              2.113595       2.145817      -0.452714      -0.624142       1.927314       0.346087       2.267655           0.000117
           55              H      11.912002      19.228017      20.039545       0.073785       1.443921 0.11060445E+02  0.11743643E+03                                 2.075657                            1.916379      -1.274605       2.247800                    0.993968       3.980900      11.492073       0.463291       1.245150      -0.715658       0.016002       0.032317      -0.025668       0.044264       0.002791      -0.009917      -0.007594      -0.019961      -0.006403      -0.016193      -0.000280       0.016473              2.143474       1.897291       0.226277      -0.388785       2.411057      -0.535570       2.122075           0.000195
           56              H       0.059126      17.053579      19.731759       0.122374       1.006479 0.73402840E+01  0.72099064E+02                                 1.785235                            1.677969      -1.535987       2.151347                    0.991021       4.008175      12.061827       0.433514       1.438421      -0.673501       0.023767      -0.009792      -0.021965       0.033812      -0.000641      -0.010861       0.000901      -0.005955      -0.002975      -0.012625       0.003270       0.009354              1.850403       1.881305      -0.112823      -0.570054       1.589258       0.132649       2.080646           0.000061
           57              H      10.133190      12.549767      22.461687       0.094567       1.420654 0.10881467E+02  0.11563943E+03                                 2.101646                            1.941303      -1.240097       2.272495                    0.995729       3.922899      11.515225       0.443769       1.298764      -0.704643      -0.034227       0.027428      -0.019606       0.048044      -0.020437      -0.002294      -0.001838       0.017478       0.007131      -0.023716       0.002633       0.021083              2.172004       2.058773      -0.492238       0.444622       2.132085      -0.516508       2.325156           0.000162
           58              H       9.987262      12.034207      24.934011       0.118873       1.273748 0.91257322E+01  0.91315953E+02                                 1.850784                            1.703003      -0.852453       2.466649                    0.999124       3.366475       9.094788       0.513609       1.191776      -0.731708      -0.023776       0.014237       0.026542       0.038372      -0.019374      -0.007335      -0.004171       0.017393       0.033421      -0.028242       0.009994       0.018249              1.911783       1.940780      -0.253512      -0.531976       1.649199       0.281339       2.145371           0.000159
           59              H      11.930872      10.602390      25.489365       0.111512       1.127159 0.80972227E+01  0.80762255E+02                                 1.856970                            1.712781      -1.347260       2.225847                    0.994099       3.954610      11.636739       0.451996       1.358623      -0.689502       0.006801      -0.003992       0.033876       0.034781      -0.011100      -0.000104      -0.002188       0.008440       0.033140      -0.017520       0.006089       0.011430              1.952711       1.496820      -0.149963       0.141693       1.617552      -0.372842       2.743762           0.000030
           60              H       3.249414       8.358498      22.465033       0.118417       1.301532 0.96241168E+01  0.98171085E+02                                 1.912073                            1.774412      -1.089936       2.353181                    0.997358       3.552580       9.879372       0.489445       1.226816      -0.722139       0.021819      -0.026371       0.018536       0.038924      -0.018085      -0.000938      -0.008858       0.004481       0.007048      -0.021658       0.002842       0.018815              1.971523       1.806203      -0.462026       0.310921       1.988307      -0.375714       2.120058           0.000060
           61              H       3.857028       8.604257      20.056273       0.125288       1.335812 0.92797360E+01  0.93327207E+02                                 1.925106                            1.726528      -0.880242       2.460642                    0.999129       3.349777       9.098306       0.505581       1.204600      -0.729120       0.029571      -0.018860      -0.015826       0.038479      -0.016763      -0.005741      -0.006464       0.012366       0.038958      -0.026240       0.011114       0.015126              2.049034       2.370926      -0.636422      -0.512157       1.996411       0.335459       1.779767           0.000084
           62              H       2.153696      10.150940      19.035895       0.094377       1.420312 0.10726891E+02  0.11340535E+03                                 2.088846                            1.917730      -1.211957       2.287965                    0.995572       3.879949      11.299464       0.450624       1.285678      -0.707577       0.001956       0.007939      -0.048373       0.049059      -0.012101      -0.009049      -0.001476       0.010894       0.053382      -0.023132       0.001752       0.021380              2.168405       1.680832      -0.189556       0.166344       1.828013      -0.480865       2.996369           0.000162
           63              H      12.515842       8.088696      24.897211       0.126492       1.172165 0.90415735E+01  0.90942768E+02                                 1.800485                            1.734502      -1.024636       2.396432                    0.997801       3.430900       9.522865       0.488028       1.247776      -0.717961      -0.033804      -0.009733      -0.014111       0.037902       0.013714       0.007984      -0.005539       0.013889       0.001965      -0.019680       0.003471       0.016209              1.804197       2.141943       0.205324       0.285182       1.594934      -0.007602       1.675715           0.000083
           64              H       0.771154       7.161755      26.837601       0.084845       1.412823 0.10614404E+02  0.11121406E+03                                 2.045692                            1.879709      -1.001025       2.388994                    0.997015       3.707978      10.530160       0.468301       1.248294      -0.717346      -0.027682      -0.029110       0.019548       0.044675       0.011604       0.006362      -0.010288       0.007747      -0.006685      -0.019540       0.006117       0.013422              2.123900       2.005703       0.403026      -0.367803       2.235014      -0.539228       2.130981           0.000076
           65              H       4.103596       9.210642      26.436141       0.087699       1.354190 0.99667220E+01  0.10123954E+03                                 1.882272                            1.741949      -0.931262       2.421789                    0.998354       3.404354       9.056099       0.528151       1.141694      -0.744820       0.042793       0.014897       0.009896       0.046380       0.013295       0.002186      -0.010191       0.018824      -0.011917      -0.020496       0.001836       0.018660              1.940689       2.510563       0.079702       0.430523       1.549124       0.028536       1.762379           0.000186
           66              H       3.352570      10.172310      24.475678       0.134936       1.204724 0.92326870E+01  0.92824647E+02                                 1.804063                            1.731061      -1.034182       2.400809                    0.997875       3.303713       8.999781       0.500545       1.217104      -0.726546       0.021314       0.025362      -0.018660       0.038023       0.011038       0.002204      -0.011003       0.011357      -0.017481      -0.018546       0.002381       0.016165              1.804745       1.751531       0.275177      -0.200132       1.774213      -0.330937       1.888491           0.000178
           67              H      10.723192       9.266740      21.946480       0.094220       1.382475 0.10415151E+02  0.10946488E+03                                 2.063409                            1.899205      -1.195401       2.295105                    0.995955       3.867936      11.286628       0.448732       1.298702      -0.704739      -0.003054      -0.000174       0.047972       0.048069       0.013909      -0.007393      -0.005229      -0.008182       0.051943      -0.023359       0.001296       0.022062              2.136802       1.610407       0.145320       0.178553       1.739734       0.235164       3.060266           0.000117
           68              H       9.421162       7.511696      20.732064       0.120616       1.310398 0.88797517E+01  0.88829112E+02                                 1.929713                            1.705901      -0.998874       2.400623                    0.998042       3.482940       9.611368       0.498211       1.228961      -0.721372      -0.020602      -0.028967       0.013961       0.038190       0.016158       0.001370      -0.001084      -0.007320       0.046037      -0.024317       0.008894       0.015423              2.096911       1.974550       0.782343      -0.350993       2.586679      -0.495925       1.729504           0.000048
           69              H       9.730630       7.912391      18.276466       0.120565       1.298017 0.96756178E+01  0.98808397E+02                                 1.904606                            1.776788      -1.113029       2.343544                    0.997327       3.561463       9.903208       0.490193       1.223556      -0.722765      -0.022035      -0.022665      -0.022907       0.039038       0.020104       0.005430       0.003244      -0.003445       0.018743      -0.023414       0.003631       0.019784              1.947576       1.713672       0.380972       0.272254       1.915301       0.399788       2.213755           0.000060
           70              H       0.473008      11.230145      15.566612       0.112783       1.130802 0.82730658E+01  0.83394390E+02                                 1.899884                            1.762010      -1.469756       2.174476                    0.991267       4.055177      12.202149       0.431772       1.407283      -0.679906      -0.000624      -0.004815      -0.037062       0.037379       0.010731      -0.001980       0.005147      -0.004535       0.037348      -0.017952       0.003953       0.013999              1.990713       1.471003       0.096079       0.034731       1.666294       0.349125       2.834840           0.000057
           71              H       2.071926      13.014574      16.349459       0.120633       1.222204 0.89718191E+01  0.91522099E+02                                 1.950139                            1.799625      -1.258315       2.279163                    0.994229       3.831908      11.286962       0.443553       1.353676      -0.692300       0.017247       0.019773      -0.025620       0.036672       0.017093       0.001039       0.002574       0.001668       0.033389      -0.022718       0.008826       0.013892              2.029031       1.932802       0.401321      -0.531859       1.915439      -0.459448       2.238852           0.000010
           72              H       1.746104      13.249648      18.828474       0.090036       1.262859 0.96153257E+01  0.99344220E+02                                 1.957376                            1.835740      -1.165249       2.307528                    0.995669       3.889805      11.359613       0.451064       1.314285      -0.700629       0.023454       0.034781       0.023356       0.048013       0.019709      -0.002106       0.005879      -0.005148      -0.002285      -0.020986       0.000287       0.020700              2.006753       1.693568       0.364225       0.305645       2.130509       0.450223       2.196183           0.000223
           73              H      11.888100       7.562450      16.600371       0.137170       1.109603 0.82889947E+01  0.80883053E+02                                 1.683804                            1.620593      -0.933409       2.448175                    0.998662       3.192448       8.486051       0.528291       1.188166      -0.733076       0.021915      -0.021088       0.023655       0.038530      -0.009121       0.012655       0.000779      -0.014168      -0.008122      -0.019007       0.004148       0.014858              1.687409       1.574963      -0.256411       0.247301       1.694219      -0.231515       1.793047           0.000010
           74              H      11.038950       6.720991      14.643254       0.088255       1.339198 0.98097566E+01  0.99395717E+02                                 1.879330                            1.736311      -0.892556       2.441147                    0.998540       3.401484       9.080409       0.524528       1.152465      -0.741987       0.011377      -0.046207      -0.005564       0.047911      -0.011598       0.011125       0.001415      -0.024442      -0.010311      -0.021667       0.002684       0.018983              1.951794       1.547059      -0.068111      -0.032570       2.610927       0.373741       1.697397          -0.000052
           75              H       9.246300      10.121556      13.823606       0.088521       1.455898 0.11220403E+02  0.11870206E+03                                 2.050371                            1.906425      -1.161746       2.314788                    0.995381       3.709938      10.440920       0.476644       1.214681      -0.725329      -0.027128       0.028950      -0.025035       0.046913      -0.012322       0.012961       0.005748      -0.012138      -0.001405      -0.022495       0.008035       0.014460              2.095141       2.039266      -0.282077       0.478409       1.999006      -0.396748       2.247150           0.000098
           76              H      10.095450      11.096580      15.750614       0.140288       1.055248 0.78431188E+01  0.76756884E+02                                 1.735174                            1.659257      -0.889258       2.477038                    0.998765       3.356154       9.436857       0.475453       1.316346      -0.702667      -0.006630       0.039728       0.007865       0.041038      -0.010451       0.006695       0.002736      -0.022104      -0.007584      -0.017451       0.000976       0.016475              1.758282       1.419138      -0.063899       0.026670       2.312149       0.222689       1.543560           0.000194
           77              H       9.860204      12.242568       4.807484       0.094792       1.429618 0.10877908E+02  0.11531787E+03                                 2.096797                            1.931334      -1.177131       2.303982                    0.996048       3.848365      11.195352       0.449318       1.285881      -0.708081      -0.031700      -0.036600       0.004226       0.048603       0.009006      -0.011039       0.003232       0.010786      -0.059691      -0.024213       0.002122       0.022092              2.168704       2.021650       0.604883      -0.075506       2.873919      -0.054347       1.610544          -0.000402
           78              H       9.089050      14.518515       5.459856       0.114928       1.331939 0.96304735E+01  0.97224706E+02                                 1.872751                            1.724625      -0.956276       2.413466                    0.998665       3.377675       9.029085       0.523847       1.158172      -0.740351      -0.033711       0.009144       0.012824       0.037208       0.002736      -0.011776       0.005840       0.001706      -0.071950      -0.028453       0.011946       0.016507              1.928118       2.527703      -0.302877      -0.393673       1.627733       0.134357       1.628917           0.000140
           79              H      11.052788      16.067870       5.212289       0.109792       1.091913 0.79919117E+01  0.79961164E+02                                 1.860402                            1.734529      -1.466817       2.170552                    0.991795       4.096137      12.326862       0.433645       1.411704      -0.678573      -0.003073       0.033546       0.011605       0.035629       0.001488      -0.004655       0.008126      -0.003358      -0.039692      -0.017040       0.006022       0.011018              1.931022       1.510651      -0.044789      -0.057842       2.611378       0.304541       1.671036          -0.000194
           80              H       3.449436      15.327919       3.305354       0.117571       1.311446 0.98150475E+01  0.10039070E+03                                 1.907173                            1.782163      -1.087390       2.351491                    0.997683       3.528169       9.754526       0.493482       1.213483      -0.725708       0.020134       0.034011      -0.003845       0.039710       0.008924      -0.009486       0.001593      -0.002131      -0.062208      -0.023960       0.003904       0.020056              1.954131       1.770260       0.396144      -0.021597       2.548259       0.121784       1.543874          -0.000065
           81              H       4.660890      13.311088       2.455597       0.122861       1.271327 0.88213317E+01  0.87097809E+02                                 1.819037                            1.651633      -0.872423       2.460736                    0.999173       3.250442       8.584672       0.534945       1.159642      -0.740334       0.035514       0.001220      -0.014399       0.038341       0.002957      -0.014351       0.006436      -0.003985      -0.067568      -0.029219       0.014131       0.015088              1.908661       2.728211      -0.018476      -0.405290       1.439626       0.011644       1.558145           0.000247
           82              H       3.095938      11.355696       2.689782       0.093107       1.412308 0.10755570E+02  0.11408946E+03                                 2.098346                            1.933804      -1.259417       2.261651                    0.995448       3.951517      11.628380       0.442865       1.303836      -0.703216       0.017516      -0.043742      -0.011481       0.048497      -0.007181      -0.014024       0.003346       0.001209      -0.048632      -0.022511       0.002489       0.020021              2.168994       1.739167      -0.174031      -0.073276       3.056381       0.363877       1.711435          -0.000448
           83              H       2.377620      15.928962       6.018555       0.136673       1.122112 0.84161897E+01  0.83809995E+02                                 1.807633                            1.717641      -0.980824       2.430605                    0.997575       3.428908       9.717946       0.467892       1.314560      -0.703075       0.010238      -0.028089       0.026198       0.039751       0.001930       0.011846      -0.009005      -0.011446       0.003215      -0.017252       0.002666       0.014587              1.839927       1.503735      -0.121456       0.158637       1.983580      -0.376699       2.032466           0.000056
           84              H       2.995298      18.154155       6.249394       0.086525       1.413089 0.10345929E+02  0.10702268E+03                                 2.001999                            1.821902      -0.950518       2.412034                    0.998003       3.570318       9.866368       0.492139       1.203128      -0.728629       0.028829       0.007710       0.036669       0.047277       0.000549       0.018034      -0.003633      -0.008562       0.004771      -0.020400       0.003357       0.017043              2.113622       2.145846       0.452724       0.624155       1.927336       0.346093       2.267685          -0.000108
           85              H       0.667998      19.228017       3.312045       0.073791       1.443949 0.11060744E+02  0.11744085E+03                                 2.075715                            1.916428      -1.274664       2.247774                    0.993967       3.980982      11.492515       0.463275       1.245180      -0.715651      -0.016002       0.032321      -0.025666       0.044266      -0.002792       0.009918      -0.007594      -0.019964      -0.006414      -0.016195      -0.000280       0.016475              2.143537       1.897344      -0.226286       0.388804       2.411129      -0.535594       2.122139          -0.000214
           86              H      12.520874      17.053579       3.004259       0.122378       1.006486 0.73403646E+01  0.72100129E+02                                 1.785249                            1.677982      -1.536022       2.151330                    0.991020       4.008220      12.062026       0.433511       1.438428      -0.673499      -0.023768      -0.009790      -0.021967       0.033813       0.000640       0.010863       0.000901      -0.005956      -0.002974      -0.012626       0.003271       0.009356              1.850418       1.881316       0.112822       0.570059       1.589273       0.132650       2.080665           0.000003
           87              H       2.446810      12.549767       5.734187       0.094555       1.420789 0.10882738E+02  0.11565601E+03                                 2.101747                            1.941391      -1.240168       2.272445                    0.995728       3.923099      11.515867       0.443769       1.298730      -0.704649       0.034227       0.027427      -0.019604       0.048042       0.020443       0.002298      -0.001839       0.017483       0.007137      -0.023723       0.002635       0.021088              2.172111       2.058868       0.492270      -0.444647       2.132190      -0.516544       2.325274           0.000014
           88              H       2.592738      12.034207       8.206511       0.118864       1.273802 0.91262248E+01  0.91322341E+02                                 1.850857                            1.703066      -0.852488       2.466633                    0.999124       3.366554       9.095148       0.513591       1.191799      -0.731702       0.023777       0.014236       0.026544       0.038374       0.019377       0.007336      -0.004172       0.017393       0.033421      -0.028246       0.009995       0.018250              1.911862       1.940858       0.253526       0.532006       1.649261       0.281355       2.145467           0.000153
           89              H       0.649128      10.602390       8.761864       0.111511       1.127159 0.80972224E+01  0.80762278E+02                                 1.856972                            1.712783      -1.347273       2.225841                    0.994099       3.954614      11.636765       0.451995       1.358626      -0.689501      -0.006800      -0.003994       0.033876       0.034781       0.011101       0.000104      -0.002187       0.008442       0.033140      -0.017521       0.006091       0.011430              1.952714       1.496823       0.149965      -0.141694       1.617555      -0.372844       2.743764           0.000005
           90              H       9.330586       8.358498       5.737533       0.118412       1.301565 0.96244554E+01  0.98175902E+02                                 1.912149                            1.774478      -1.089953       2.353174                    0.997358       3.552652       9.879805       0.489419       1.226863      -0.722129      -0.021820      -0.026372       0.018537       0.038925       0.018087       0.000939      -0.008858       0.004481       0.007054      -0.021660       0.002844       0.018816              1.971603       1.806274       0.462055      -0.310940       1.988387      -0.375735       2.120148          -0.000002
           91              H       8.722972       8.604257       3.328772       0.125288       1.335829 0.92798851E+01  0.93328992E+02                                 1.925112                            1.726535      -0.880267       2.460632                    0.999129       3.349797       9.098346       0.505583       1.204590      -0.729122      -0.029572      -0.018862      -0.015827       0.038481       0.016763       0.005741      -0.006465       0.012369       0.038965      -0.026243       0.011114       0.015129              2.049040       2.370930       0.636421       0.512157       1.996416       0.335458       1.779774           0.000110
           92              H      10.426304      10.150940       2.308395       0.094379       1.420355 0.10727263E+02  0.11340989E+03                                 2.088852                            1.917735      -1.212031       2.287927                    0.995571       3.880003      11.299529       0.450635       1.285640      -0.707585      -0.001955       0.007938      -0.048375       0.049061       0.012105       0.009051      -0.001476       0.010897       0.053389      -0.023138       0.001754       0.021384              2.168411       1.680836       0.189558      -0.166345       1.828019      -0.480868       2.996376           0.000089
           93              H       0.064158       8.088696       8.169711       0.126485       1.172176 0.90417069E+01  0.90944676E+02                                 1.800519                            1.734533      -1.024674       2.396418                    0.997800       3.430929       9.523054       0.488015       1.247803      -0.717956       0.033807      -0.009732      -0.014111       0.037904      -0.013715      -0.007984      -0.005540       0.013892       0.001965      -0.019682       0.003471       0.016211              1.804232       2.141988      -0.205329      -0.285192       1.594961      -0.007603       1.675746           0.000006
           94              H      11.808846       7.161755      10.110101       0.084834       1.412923 0.10615338E+02  0.11122651E+03                                 2.045802                            1.879802      -1.001127       2.388941                    0.997014       3.708138      10.530809       0.468285       1.248308      -0.717343       0.027684      -0.029108       0.019549       0.044674      -0.011605      -0.006363      -0.010289       0.007754      -0.006686      -0.019542       0.006119       0.013424              2.124016       2.005813      -0.403058       0.367833       2.235134      -0.539271       2.131101          -0.000043
           95              H       8.476404       9.210642       9.708641       0.087684       1.354391 0.99685838E+01  0.10126405E+03                                 1.882531                            1.742170      -0.931373       2.421732                    0.998353       3.404603       9.057266       0.528087       1.141770      -0.744801      -0.042793       0.014896       0.009896       0.046380      -0.013297      -0.002187      -0.010193       0.018821      -0.011913      -0.020498       0.001839       0.018659              1.940966       2.510966      -0.079717      -0.430622       1.549311       0.028537       1.762621           0.000099
           96              H       9.227430      10.172310       7.748178       0.134921       1.204817 0.92336258E+01  0.92836685E+02                                 1.804176                            1.731165      -1.034298       2.400750                    0.997874       3.303857       9.000375       0.500521       1.217128      -0.726541      -0.021315       0.025361      -0.018661       0.038023      -0.011040      -0.002205      -0.011003       0.011354      -0.017483      -0.018547       0.002380       0.016167              1.804858       1.751638      -0.275200       0.200147       1.774320      -0.330968       1.888616           0.000081
           97              H       1.856808       9.266740       5.218980       0.094218       1.382493 0.10415351E+02  0.10946792E+03                                 2.063461                            1.899250      -1.195425       2.295095                    0.995954       3.867995      11.286991       0.448716       1.298738      -0.704731       0.003052      -0.000175       0.047973       0.048071      -0.013911       0.007393      -0.005229      -0.008186       0.051949      -0.023362       0.001298       0.022064              2.136859       1.610442      -0.145327      -0.178561       1.739775       0.235177       3.060360          -0.000018
           98              H       3.158838       7.511696       4.004563       0.120619       1.310419 0.88799358E+01  0.88831705E+02                                 1.929761                            1.705939      -0.998896       2.400615                    0.998042       3.482982       9.611628       0.498195       1.228990      -0.721366       0.020602      -0.028968       0.013961       0.038191      -0.016158      -0.001371      -0.001084      -0.007318       0.046040      -0.024317       0.008894       0.015424              2.096966       1.974602      -0.782375       0.351005       2.586755      -0.495941       1.729541           0.000038
           99              H       2.849370       7.912391       1.548967       0.120568       1.297973 0.96751934E+01  0.98802707E+02                                 1.904544                            1.776734      -1.113013       2.343556                    0.997327       3.561373       9.902801       0.490208       1.223535      -0.722770       0.022035      -0.022667      -0.022909       0.039040      -0.020104      -0.005431       0.003245      -0.003445       0.018742      -0.023415       0.003630       0.019785              1.947511       1.713619      -0.380952      -0.272241       1.915237       0.399768       2.213676           0.000058
          100              H      12.106992      11.230145      32.294111       0.112788       1.130792 0.82729639E+01  0.83393104E+02                                 1.899872                            1.761999      -1.469756       2.174479                    0.991267       4.055147      12.202039       0.431773       1.407283      -0.679906       0.000624      -0.004815      -0.037063       0.037379      -0.010730       0.001979       0.005147      -0.004535       0.037345      -0.017951       0.003953       0.013998              1.990700       1.470994      -0.096078      -0.034731       1.666284       0.349122       2.834823           0.000021
          101              H      10.508074      13.014574      33.076958       0.120638       1.222227 0.89720227E+01  0.91524804E+02                                 1.950170                            1.799650      -1.258387       2.279132                    0.994228       3.831962      11.287204       0.443548       1.353683      -0.692298      -0.017247       0.019772      -0.025623       0.036673      -0.017092      -0.001039       0.002574       0.001670       0.033390      -0.022716       0.008824       0.013891              2.029065       1.932829      -0.401331       0.531875       1.915470      -0.459462       2.238896           0.000010
          102              H      10.833896      13.249648       2.100974       0.090028       1.262928 0.96159773E+01  0.99352460E+02                                 1.957428                            1.835787      -1.165247       2.307516                    0.995669       3.889912      11.359946       0.451064       1.314264      -0.700633      -0.023453       0.034779       0.023352       0.048010      -0.019711       0.002107       0.005878      -0.005146      -0.002282      -0.020989       0.000288       0.020700              2.006807       1.693608      -0.364238      -0.305652       2.130572       0.450237       2.196241          -0.000079
          103              H       0.691900       7.562450      33.327871       0.137168       1.109602 0.82890092E+01  0.80883450E+02                                 1.683826                            1.620613      -0.933397       2.448183                    0.998663       3.192446       8.486134       0.528277       1.188194      -0.733069      -0.021915      -0.021090       0.023654       0.038530       0.009120      -0.012654       0.000779      -0.014166      -0.008119      -0.019005       0.004148       0.014857              1.687431       1.574981       0.256417      -0.247306       1.694243      -0.231521       1.793070           0.000066
          104              H       1.541050       6.720991      31.370753       0.088253       1.339161 0.98094288E+01  0.99392189E+02                                 1.879358                            1.736331      -0.892493       2.441190                    0.998541       3.401417       9.080407       0.524499       1.152531      -0.741972      -0.011374      -0.046211      -0.005565       0.047914       0.011595      -0.011124       0.001417      -0.024438      -0.010310      -0.021664       0.002686       0.018979              1.951827       1.547074       0.068114       0.032572       2.610989       0.373757       1.697419           0.000032
          105              H       3.333700      10.121556      30.551106       0.088521       1.455863 0.11220029E+02  0.11869674E+03                                 2.050315                            1.906374      -1.161759       2.314788                    0.995381       3.709858      10.440529       0.476659       1.214657      -0.725335       0.027130       0.028951      -0.025035       0.046914       0.012321      -0.012959       0.005748      -0.012133      -0.001407      -0.022492       0.008033       0.014459              2.095083       2.039210       0.282069      -0.478390       1.998954      -0.396736       2.247084           0.000084
          106              H       2.484550      11.096580      32.478114       0.140286       1.055262 0.78432383E+01  0.76758198E+02                                 1.735175                            1.659258      -0.889263       2.477032                    0.998765       3.356162       9.436829       0.475459       1.316327      -0.702671       0.006630       0.039728       0.007862       0.041038       0.010451      -0.006695       0.002736      -0.022103      -0.007587      -0.017451       0.000976       0.016475              1.758283       1.419138       0.063900      -0.026671       2.312152       0.222687       1.543560           0.000084
          107              H       9.009796      25.599068      28.647516       0.094772       1.429683 0.10878556E+02  0.11532609E+03                                 2.096825                            1.931365      -1.177176       2.303947                    0.996047       3.848504      11.195709       0.449326       1.285845      -0.708089       0.031705      -0.036598      -0.004227       0.048606      -0.009007      -0.011044      -0.003234       0.010791      -0.059715      -0.024223       0.002124       0.022099              2.168731       2.021675      -0.604874      -0.075506       2.873947       0.054343       1.610569          -0.000673
          108              H       9.780950       1.162015      27.995144       0.114907       1.332097 0.96318866E+01  0.97242576E+02                                 1.872895                            1.724748      -0.956405       2.413390                    0.998664       3.377916       9.029908       0.523829       1.158167      -0.740352       0.033711       0.009142      -0.012824       0.037208      -0.002739      -0.011779      -0.005842       0.001703      -0.071970      -0.028462       0.011950       0.016512              1.928271       2.527925       0.302913      -0.393718       1.627854      -0.134373       1.629035          -0.000151
          109              H       7.817212       2.711370      28.242711       0.109772       1.091981 0.79925208E+01  0.79968609E+02                                 1.860459                            1.734579      -1.466781       2.170550                    0.991796       4.096283      12.327318       0.433645       1.411678      -0.678578       0.003073       0.033541      -0.011604       0.035624      -0.001488      -0.004658      -0.008126      -0.003354      -0.039700      -0.017044       0.006026       0.011018              1.931082       1.510695       0.044791      -0.057845       2.611464      -0.304555       1.671086          -0.000277
          110              H       2.840564       1.971419      30.149646       0.117538       1.311557 0.98161499E+01  0.10040539E+03                                 1.907330                            1.782303      -1.087445       2.351453                    0.997682       3.528386       9.755481       0.493443       1.213538      -0.725695      -0.020134       0.034007       0.003845       0.039707      -0.008921      -0.009488      -0.001595      -0.002128      -0.062213      -0.023963       0.003909       0.020054              1.954295       1.770399      -0.396185      -0.021601       2.548498      -0.121804       1.543987          -0.000259
          111              H       1.629110      26.667588      30.999403       0.122821       1.271724 0.88247421E+01  0.87141878E+02                                 1.819605                            1.652099      -0.872580       2.460652                    0.999172       3.250953       8.587170       0.534786       1.159849      -0.740284      -0.035514       0.001222       0.014398       0.038341      -0.002959      -0.014351      -0.006438      -0.003990      -0.067588      -0.029225       0.014134       0.015091              1.909289       2.729263       0.018484      -0.405497       1.440016      -0.011650       1.558589          -0.000141
          112              H       3.194062      24.712196      30.765218       0.093084       1.412387 0.10756423E+02  0.11410131E+03                                 2.098458                            1.933907      -1.259486       2.261605                    0.995447       3.951766      11.629432       0.442842       1.303871      -0.703208      -0.017520      -0.043742       0.011484       0.048499       0.007181      -0.014028      -0.003348       0.001208      -0.048649      -0.022518       0.002492       0.020026              2.169110       1.739258       0.174024      -0.073278       3.056554      -0.363895       1.711519          -0.000704
          113              H       3.912380       2.572462      27.436446       0.136663       1.122127 0.84163347E+01  0.83811855E+02                                 1.807657                            1.717663      -0.980864       2.430589                    0.997574       3.428921       9.718028       0.467885       1.314572      -0.703073      -0.010237      -0.028090      -0.026195       0.039750      -0.001930       0.011844       0.009006      -0.011446       0.003215      -0.017251       0.002665       0.014587              1.839952       1.503754       0.121461       0.158641       1.983608       0.376704       2.032494          -0.000073
          114              H       3.294702       4.797655      27.205606       0.086514       1.413090 0.10345933E+02  0.10702234E+03                                 2.001969                            1.821878      -0.950514       2.412030                    0.998003       3.570316       9.866228       0.492154       1.203096      -0.728636      -0.028829       0.007706      -0.036667       0.047275      -0.000548       0.018034       0.003633      -0.008562       0.004770      -0.020400       0.003357       0.017043              2.113589       2.145809      -0.452712       0.624138       1.927309      -0.346086       2.267648          -0.000167
          115              H       5.622002       5.871517      30.142955       0.073778       1.443920 0.11060443E+02  0.11743644E+03                                 2.075660                            1.916382      -1.274597       2.247801                    0.993968       3.980914      11.492128       0.463290       1.245154      -0.715658       0.016001       0.032317       0.025669       0.044264       0.002790       0.009918       0.007594      -0.019961      -0.006400      -0.016194      -0.000279       0.016473              2.143478       1.897294       0.226278       0.388786       2.411061       0.535572       2.122080          -0.000236
          116              H       6.349126       3.697079      30.450741       0.122371       1.006486 0.73403547E+01  0.72099932E+02                                 1.785244                            1.677977      -1.535996       2.151342                    0.991021       4.008196      12.061905       0.433513       1.438421      -0.673501       0.023765      -0.009793       0.021966       0.033811      -0.000641       0.010861      -0.000901      -0.005955      -0.002975      -0.012624       0.003270       0.009354              1.850412       1.881313      -0.112822       0.570057       1.589267      -0.132650       2.080656          -0.000054
          117              H       3.843190      25.906267      27.720813       0.094574       1.420661 0.10881475E+02  0.11563887E+03                                 2.101601                            1.941263      -1.240133       2.272483                    0.995728       3.922832      11.514778       0.443790       1.298710      -0.704654      -0.034231       0.027431       0.019605       0.048048      -0.020439       0.002296       0.001839       0.017485       0.007124      -0.023718       0.002631       0.021087              2.171957       2.058736      -0.492229      -0.444610       2.132043       0.516491       2.325091          -0.000203
          118              H       3.697262      25.390707      25.248489       0.118893       1.273457 0.91230593E+01  0.91280648E+02                                 1.850332                            1.702622      -0.852380       2.466696                    0.999125       3.366051       9.092607       0.513737       1.191591      -0.731751      -0.023779       0.014236      -0.026545       0.038376      -0.019372       0.007335       0.004170       0.017404       0.033408      -0.028241       0.009990       0.018251              1.911298       1.940289      -0.253412       0.531765       1.648819      -0.281224       2.144787          -0.000172
          119              H       5.640872      23.958890      24.693135       0.111529       1.127076 0.80964571E+01  0.80752778E+02                                 1.856891                            1.712710      -1.347228       2.225879                    0.994098       3.954417      11.636070       0.452001       1.358639      -0.689499       0.006802      -0.003991      -0.033879       0.034785      -0.011099       0.000104       0.002189       0.008439       0.033136      -0.017518       0.006089       0.011429              1.952628       1.496759      -0.149951      -0.141686       1.617487       0.372820       2.743638           0.000035
          120              H       9.539414      21.714998      27.717468       0.118419       1.301485 0.96236417E+01  0.98164762E+02                                 1.912010                            1.774355      -1.089917       2.353197                    0.997359       3.552469       9.878902       0.489460       1.226798      -0.722144       0.021821      -0.026371      -0.018537       0.038926      -0.018084       0.000938       0.008859       0.004483       0.007043      -0.021656       0.002841       0.018815              1.971457       1.806144      -0.462004      -0.310909       1.988243       0.375701       2.119983          -0.000087
          121              H      10.147028      21.960757      30.126227       0.125296       1.335767 0.92793510E+01  0.93322507E+02                                 1.925079                            1.726505      -0.880203       2.460668                    0.999129       3.349702       9.098107       0.505578       1.204618      -0.729116       0.029573      -0.018860       0.015826       0.038480      -0.016763       0.005739       0.006463       0.012366       0.038957      -0.026240       0.011115       0.015125              2.049005       2.370891      -0.636411       0.512146       1.996383      -0.335452       1.779740          -0.000075
          122              H       8.443696      23.507440      31.146605       0.094389       1.420295 0.10726760E+02  0.11340388E+03                                 2.088850                            1.917734      -1.211959       2.287969                    0.995572       3.879927      11.299479       0.450617       1.285699      -0.707573       0.001960       0.007939       0.048377       0.049063      -0.012102       0.009050       0.001475       0.010894       0.053390      -0.023134       0.001751       0.021383              2.168407       1.680835      -0.189556      -0.166342       1.828016       0.480865       2.996370          -0.000106
          123              H       6.225842      21.445196      25.285289       0.126478       1.172178 0.90417199E+01  0.90944760E+02                                 1.800513                            1.734529      -1.024651       2.396425                    0.997801       3.430934       9.523038       0.488018       1.247795      -0.717957      -0.033805      -0.009733       0.014109       0.037902       0.013714      -0.007984       0.005540       0.013891       0.001966      -0.019681       0.003471       0.016210              1.804226       2.141977       0.205329      -0.285189       1.594959       0.007603       1.675743          -0.000081
          124              H       7.061154      20.518255      23.344899       0.084840       1.412830 0.10614482E+02  0.11121529E+03                                 2.045715                            1.879729      -1.001033       2.388991                    0.997015       3.708001      10.530307       0.468293       1.248312      -0.717342      -0.027684      -0.029109      -0.019548       0.044675       0.011605      -0.006362       0.010287       0.007747      -0.006687      -0.019540       0.006117       0.013423              2.123925       2.005724       0.403031       0.367807       2.235042       0.539237       2.131008          -0.000079
          125              H      10.393596      22.567142      23.746359       0.087689       1.354091 0.99657514E+01  0.10122647E+03                                 1.882126                            1.741823      -0.931216       2.421818                    0.998354       3.404194       9.055312       0.528193       1.141640      -0.744834       0.042794       0.014902      -0.009898       0.046383       0.013297      -0.002186       0.010190       0.018825      -0.011920      -0.020496       0.001834       0.018662              1.940534       2.510345       0.079698      -0.430468       1.549019      -0.028538       1.762239          -0.000222
          126              H       9.642570      23.528810      25.706822       0.134921       1.204577 0.92311000E+01  0.92803130E+02                                 1.803782                            1.730805      -1.034153       2.400825                    0.997876       3.303473       8.998359       0.500637       1.216953      -0.726581       0.021317       0.025365       0.018659       0.038025       0.011042      -0.002202       0.011002       0.011362      -0.017484      -0.018548       0.002377       0.016171              1.804461       1.751261       0.275112       0.200087       1.773941       0.330852       1.888182          -0.000232
          127              H       4.433192      22.623240      28.236020       0.094226       1.382437 0.10414797E+02  0.10945995E+03                                 2.063352                            1.899159      -1.195365       2.295127                    0.995955       3.867842      11.286201       0.448744       1.298682      -0.704743      -0.003057      -0.000176      -0.047974       0.048072       0.013908       0.007394       0.005230      -0.008180       0.051944      -0.023358       0.001294       0.022063              2.136739       1.610368       0.145313      -0.178543       1.739690      -0.235148       3.060160          -0.000190
          128              H       3.131162      20.868196      29.450437       0.120623       1.310329 0.88791816E+01  0.88821639E+02                                 1.929617                            1.705823      -0.998838       2.400644                    0.998043       3.482820       9.610820       0.498234       1.228928      -0.721380      -0.020603      -0.028967      -0.013962       0.038191       0.016157      -0.001370       0.001084      -0.007320       0.046036      -0.024316       0.008894       0.015422              2.096798       1.974446       0.782283       0.350966       2.586531       0.495887       1.729418          -0.000053
          129              H       3.440630      21.268891      31.906034       0.120572       1.297934 0.96748355E+01  0.98798339E+02                                 1.904526                            1.776717      -1.112962       2.343585                    0.997327       3.561312       9.902661       0.490203       1.223557      -0.722765      -0.022036      -0.022665       0.022909       0.039040       0.020103      -0.005431      -0.003246      -0.003446       0.018737      -0.023413       0.003628       0.019785              1.947493       1.713604       0.380948      -0.272239       1.915222      -0.399766       2.213653          -0.000045
          130              H       6.763008      24.586645       1.160888       0.112811       1.130666 0.82718270E+01  0.83378796E+02                                 1.899742                            1.761887      -1.469700       2.174526                    0.991268       4.054851      12.200948       0.431783       1.407298      -0.679905      -0.000622      -0.004813       0.037066       0.037382       0.010725       0.001978      -0.005146      -0.004534       0.037337      -0.017944       0.003949       0.013996              1.990557       1.470908       0.096068      -0.034729       1.666174      -0.349087       2.834588          -0.000128
          131              H       8.361926      26.371074       0.378042       0.120662       1.222133 0.89711894E+01  0.91514611E+02                                 1.950111                            1.799597      -1.258436       2.279128                    0.994227       3.831843      11.286923       0.443541       1.353729      -0.692289       0.017249       0.019771       0.025627       0.036676       0.017088      -0.001041      -0.002574       0.001672       0.033395      -0.022713       0.008823       0.013891              2.029003       1.932776       0.401316       0.531860       1.915406       0.459444       2.238825          -0.000155
          132              H       8.036104      26.606148      31.354026       0.090043       1.262833 0.96150929E+01  0.99341266E+02                                 1.957354                            1.835723      -1.165231       2.307542                    0.995669       3.889753      11.359449       0.451064       1.314292      -0.700628       0.023457       0.034783      -0.023354       0.048015       0.019708       0.002106      -0.005880      -0.005146      -0.002290      -0.020985       0.000286       0.020699              2.006728       1.693550       0.364218      -0.305637       2.130483      -0.450214       2.196152          -0.000252
          133              H       5.598100      20.918950       0.127129       0.137156       1.109582 0.82887797E+01  0.80880394E+02                                 1.683784                            1.620574      -0.933370       2.448192                    0.998663       3.192407       8.485900       0.528293       1.188169      -0.733075       0.021916      -0.021088      -0.023651       0.038528      -0.009119      -0.012651      -0.000780      -0.014161      -0.008119      -0.019001       0.004147       0.014854              1.687389       1.574945      -0.256409      -0.247299       1.694200       0.231514       1.793023          -0.000031
          134              H       4.748950      20.077491       2.084246       0.088247       1.339185 0.98096383E+01  0.99394519E+02                                 1.879350                            1.736325      -0.892517       2.441170                    0.998541       3.401459       9.080432       0.524513       1.152498      -0.741980       0.011377      -0.046207       0.005564       0.047912      -0.011596      -0.011125      -0.001416      -0.024438      -0.010312      -0.021665       0.002685       0.018980              1.951818       1.547069      -0.068114       0.032571       2.610975      -0.373751       1.697411           0.000021
          135              H       2.956300      23.478056       2.903894       0.088535       1.455779 0.11219287E+02  0.11868811E+03                                 2.050333                            1.906388      -1.161672       2.314849                    0.995382       3.709759      10.440555       0.476623       1.214755      -0.725313      -0.027128       0.028955       0.025037       0.046917      -0.012319      -0.012957      -0.005746      -0.012125      -0.001406      -0.022487       0.008031       0.014456              2.095103       2.039228      -0.282078      -0.478396       1.998978       0.396749       2.247104          -0.000207
          136              H       3.805450      24.453080       0.976886       0.140288       1.055187 0.78425436E+01  0.76749766E+02                                 1.735105                            1.659195      -0.889177       2.477081                    0.998766       3.356029       9.436381       0.475463       1.316344      -0.702668      -0.006631       0.039729      -0.007861       0.041038      -0.010450      -0.006695      -0.002736      -0.022104      -0.007582      -0.017451       0.000977       0.016474              1.758211       1.419088      -0.063899      -0.026667       2.312043      -0.222674       1.543501          -0.000096
          137              H       2.719796      14.470432      28.647516       0.094808       1.429472 0.10876459E+02  0.11529849E+03                                 2.096657                            1.931209      -1.177012       2.304058                    0.996049       3.848053      11.194197       0.449332       1.285885      -0.708082       0.031701       0.036600      -0.004227       0.048604       0.009007      -0.011035       0.003230       0.010783      -0.059668      -0.024204       0.002117       0.022087              2.168557       2.021521       0.604845      -0.075498       2.873702      -0.054344       1.610447          -0.000279
          138              H       3.490950      12.194485      27.995144       0.114954       1.331621 0.96275839E+01  0.97187387E+02                                 1.872388                            1.724316      -0.956079       2.413577                    0.998667       3.377220       9.027231       0.523921       1.158104      -0.740369       0.033711      -0.009143      -0.012826       0.037209       0.002733      -0.011774       0.005838       0.001712      -0.071927      -0.028445       0.011940       0.016504              1.927731       2.527141      -0.302783      -0.393555       1.627430       0.134313       1.628623           0.000248
          139              H       1.527212      10.645131      28.242711       0.109808       1.091852 0.79913458E+01  0.79954139E+02                                 1.860342                            1.734474      -1.466812       2.170570                    0.991795       4.095977      12.326302       0.433649       1.411715      -0.678571       0.003072      -0.033549      -0.011605       0.035632       0.001487      -0.004651       0.008124      -0.003364      -0.039681      -0.017035       0.006016       0.011019              1.930958       1.510603      -0.044790      -0.057838       2.611288       0.304529       1.670984          -0.000099
          140              H       9.130564      11.385081      30.149646       0.117580       1.311252 0.98131166E+01  0.10036479E+03                                 1.906895                            1.781918      -1.087296       2.351555                    0.997683       3.527786       9.752778       0.493551       1.213388      -0.725731      -0.020135      -0.034015       0.003845       0.039715       0.008927      -0.009483       0.001589      -0.002133      -0.062195      -0.023954       0.003897       0.020057              1.953839       1.770004       0.396061      -0.021590       2.547841       0.121755       1.543673           0.000109
          141              H       7.919110      13.401912      30.999403       0.122873       1.271061 0.88190240E+01  0.87068542E+02                                 1.818721                            1.651369      -0.872269       2.460827                    0.999174       3.250051       8.583067       0.535015       1.159576      -0.740351      -0.035515      -0.001220       0.014401       0.038343       0.002959      -0.014349       0.006431      -0.003979      -0.067549      -0.029211       0.014123       0.015088              1.908313       2.727641      -0.018471      -0.405183       1.439403       0.011640       1.557897           0.000325
          142              H       9.484062      15.357304      30.765218       0.093123       1.412179 0.10754320E+02  0.11407310E+03                                 2.098250                            1.933717      -1.259300       2.261725                    0.995450       3.951248      11.627500       0.442865       1.303870      -0.703210      -0.017517       0.043742       0.011482       0.048498      -0.007181      -0.014018       0.003344       0.001205      -0.048610      -0.022501       0.002486       0.020015              2.168893       1.739088      -0.174035      -0.073274       3.056229       0.363860       1.711362          -0.000343
          143              H      10.202380      10.784038      27.436446       0.136672       1.122101 0.84160387E+01  0.83807799E+02                                 1.807595                            1.717605      -0.980814       2.430614                    0.997575       3.428841       9.717596       0.467907       1.314529      -0.703082      -0.010239       0.028089      -0.026201       0.039753       0.001929       0.011847      -0.009005      -0.011444       0.003209      -0.017253       0.002667       0.014586              1.839888       1.503707      -0.121455       0.158633       1.983537      -0.376690       2.032419           0.000138
          144              H       9.584702       8.558845      27.205606       0.086534       1.413048 0.10345555E+02  0.10701726E+03                                 2.001912                            1.821831      -0.950529       2.412032                    0.998003       3.570240       9.865907       0.492167       1.203078      -0.728640      -0.028830      -0.007710      -0.036670       0.047279       0.000548       0.018037      -0.003633      -0.008559       0.004770      -0.020402       0.003356       0.017046              2.113524       2.145745       0.452688       0.624110       1.927249       0.346065       2.267578           0.000034
          145              H      11.912002       7.484983      30.142955       0.073796       1.443955 0.11060825E+02  0.11744216E+03                                 2.075737                            1.916448      -1.274703       2.247760                    0.993966       3.981004      11.492675       0.463267       1.245197      -0.715648       0.016002      -0.032324       0.025665       0.044267      -0.002793       0.009919      -0.007594      -0.019966      -0.006423      -0.016197      -0.000280       0.016477              2.143560       1.897363      -0.226289       0.388811       2.411154      -0.535600       2.122163          -0.000109
          146              H       0.059126       9.659421      30.450741       0.122377       1.006490 0.73403934E+01  0.72100522E+02                                 1.785257                            1.677988      -1.536039       2.151323                    0.991020       4.008239      12.062114       0.433508       1.438433      -0.673499       0.023769       0.009789       0.021970       0.033815       0.000640       0.010863       0.000901      -0.005957      -0.002975      -0.012627       0.003272       0.009356              1.850426       1.881322       0.112823       0.570062       1.589281       0.132653       2.080677           0.000054
          147              H      10.133190      14.163233      27.720813       0.094543       1.420816 0.10883016E+02  0.11565951E+03                                 2.101759                            1.941405      -1.240136       2.272452                    0.995728       3.923129      11.515917       0.443772       1.298716      -0.704652      -0.034228      -0.027426       0.019600       0.048040       0.020444       0.002299      -0.001839       0.017482       0.007136      -0.023724       0.002635       0.021089              2.172120       2.058876       0.492268      -0.444642       2.132199      -0.516541       2.325286           0.000091
          148              H       9.987262      14.678793      25.248489       0.118884       1.273810 0.91263284E+01  0.91324573E+02                                 1.850957                            1.703147      -0.852405       2.466685                    0.999124       3.366530       9.095447       0.513541       1.191900      -0.731679      -0.023775      -0.014236      -0.026548       0.038376       0.019375       0.007335      -0.004171       0.017388       0.033429      -0.028243       0.009995       0.018248              1.911971       1.940969       0.253549       0.532061       1.649340       0.281383       2.145603           0.000073
          149              H      11.930872      16.110610      24.693135       0.111533       1.127050 0.80962627E+01  0.80750493E+02                                 1.856876                            1.712701      -1.347230       2.225883                    0.994098       3.954395      11.636046       0.451997       1.358657      -0.689495       0.006802       0.003991      -0.033880       0.034786       0.011100       0.000104      -0.002188       0.008439       0.033136      -0.017519       0.006090       0.011429              1.952608       1.496755       0.149952      -0.141687       1.617474      -0.372812       2.743596           0.000115
          150              H       3.249414      18.354502      27.717468       0.118413       1.301529 0.96241384E+01  0.98171937E+02                                 1.912123                            1.774456      -1.089941       2.353186                    0.997358       3.552600       9.879649       0.489419       1.226874      -0.722126       0.021820       0.026373      -0.018537       0.038927       0.018086       0.000938      -0.008859       0.004482       0.007049      -0.021659       0.002843       0.018817              1.971575       1.806247       0.462043      -0.310934       1.988356      -0.375727       2.120122          -0.000045
          151              H       3.857028      18.108743      30.126227       0.125286       1.335897 0.92804794E+01  0.93337269E+02                                 1.925255                            1.726649      -0.880260       2.460638                    0.999129       3.349883       9.098948       0.505536       1.204673      -0.729103       0.029571       0.018863       0.015827       0.038481       0.016765       0.005740      -0.006464       0.012369       0.038966      -0.026243       0.011115       0.015128              2.049201       2.371132       0.636501       0.512218       1.996570       0.335499       1.779901           0.000064
          152              H       2.153696      16.562060      31.146605       0.094383       1.420347 0.10727251E+02  0.11341043E+03                                 2.088901                            1.917777      -1.212040       2.287927                    0.995571       3.880038      11.299890       0.450612       1.285698      -0.707573       0.001954      -0.007936       0.048377       0.049062       0.012106       0.009050      -0.001476       0.010894       0.053391      -0.023138       0.001754       0.021384              2.168463       1.680873       0.189567      -0.166353       1.828062      -0.480888       2.996455           0.000082
          153              H      12.515842      18.624304      25.285289       0.126484       1.172159 0.90414991E+01  0.90941736E+02                                 1.800474                            1.734491      -1.024630       2.396437                    0.997801       3.430876       9.522750       0.488032       1.247771      -0.717963      -0.033806       0.009732       0.014109       0.037903      -0.013714      -0.007984      -0.005540       0.013890       0.001966      -0.019681       0.003471       0.016209              1.804187       2.141934      -0.205324      -0.285181       1.594924      -0.007600       1.675704          -0.000037
          154              H       0.771154      19.551245      23.344899       0.084844       1.412839 0.10614513E+02  0.11121514E+03                                 2.045679                            1.879698      -1.001047       2.388983                    0.997015       3.707964      10.530008       0.468312       1.248266      -0.717353      -0.027684       0.029108      -0.019549       0.044675      -0.011605      -0.006362      -0.010286       0.007745      -0.006687      -0.019539       0.006116       0.013423              2.123885       2.005692      -0.403024       0.367800       2.235000      -0.539221       2.130963          -0.000073
          155              H       4.103596      17.502358      23.746359       0.087693       1.354313 0.99679154E+01  0.10125620E+03                                 1.882521                            1.742160      -0.931214       2.421820                    0.998354       3.404483       9.057085       0.528063       1.141834      -0.744786       0.042792      -0.014901      -0.009900       0.046381      -0.013292      -0.002187      -0.010188       0.018821      -0.011912      -0.020492       0.001837       0.018655              1.940956       2.510950      -0.079716      -0.430621       1.549306       0.028542       1.762612          -0.000048
          156              H       3.352570      16.540690      25.706822       0.134913       1.204887 0.92343765E+01  0.92846824E+02                                 1.804312                            1.731289      -1.034252       2.400767                    0.997875       3.303954       9.000988       0.500476       1.217203      -0.726524       0.021314      -0.025361       0.018657       0.038020      -0.011037      -0.002205      -0.011002       0.011351      -0.017476      -0.018544       0.002381       0.016163              1.804995       1.751769      -0.275234       0.200171       1.774451      -0.331006       1.888765           0.000040
          157              H      10.723192      17.446260      28.236020       0.094224       1.382481 0.10415244E+02  0.10946655E+03                                 2.063453                            1.899242      -1.195435       2.295093                    0.995954       3.867976      11.286936       0.448716       1.298741      -0.704730      -0.003051       0.000177      -0.047974       0.048072      -0.013911       0.007393      -0.005229      -0.008187       0.051949      -0.023363       0.001299       0.022065              2.136850       1.610437      -0.145326      -0.178559       1.739770       0.235177       3.060344          -0.000047
          158              H       9.421162      19.201304      29.450437       0.120620       1.310413 0.88798951E+01  0.88831285E+02                                 1.929765                            1.705942      -0.998882       2.400625                    0.998042       3.482971       9.611628       0.498191       1.229001      -0.721363      -0.020602       0.028969      -0.013961       0.038191      -0.016158      -0.001371      -0.001084      -0.007317       0.046042      -0.024318       0.008894       0.015424              2.096971       1.974607      -0.782377       0.351007       2.586757      -0.495943       1.729547          -0.000009
          159              H       9.730630      18.800609      31.906034       0.120567       1.297992 0.96754083E+01  0.98805964E+02                                 1.904607                            1.776789      -1.113017       2.343558                    0.997327       3.561421       9.903156       0.490183       1.223584      -0.722759      -0.022034       0.022668       0.022909       0.039041      -0.020105      -0.005431       0.003245      -0.003446       0.018743      -0.023416       0.003630       0.019786              1.947577       1.713673      -0.380971      -0.272255       1.915300       0.399787       2.213757           0.000011
          160              H       0.473008      15.482855       1.160888       0.112804       1.130714 0.82722682E+01  0.83384403E+02                                 1.899796                            1.761934      -1.469734       2.174502                    0.991268       4.054979      12.201441       0.431777       1.407298      -0.679904      -0.000623       0.004814       0.037065       0.037381      -0.010728       0.001978       0.005146      -0.004535       0.037340      -0.017948       0.003952       0.013996              1.990616       1.470944      -0.096072      -0.034730       1.666219       0.349100       2.834683          -0.000047
          161              H       2.071926      13.698426       0.378042       0.120651       1.222201 0.89718126E+01  0.91522503E+02                                 1.950175                            1.799653      -1.258468       2.279103                    0.994226       3.831969      11.287367       0.443537       1.353719      -0.692291       0.017247      -0.019771       0.025627       0.036675      -0.017089      -0.001040       0.002575       0.001669       0.033395      -0.022714       0.008823       0.013891              2.029072       1.932834      -0.401334       0.531883       1.915473      -0.459467       2.238909          -0.000031
          162              H       1.746104      13.463352      31.354026       0.090019       1.262964 0.96163170E+01  0.99356643E+02                                 1.957447                            1.835806      -1.165223       2.307519                    0.995669       3.889953      11.360028       0.451068       1.314245      -0.700637       0.023455      -0.034779      -0.023348       0.048009      -0.019713       0.002107       0.005877      -0.005142      -0.002281      -0.020990       0.000288       0.020702              2.006825       1.693622      -0.364240      -0.305651       2.130594       0.450238       2.196260          -0.000021
          163              H      11.888100      19.150550       0.127129       0.137165       1.109575 0.82887276E+01  0.80879844E+02                                 1.683784                            1.620574      -0.933370       2.448195                    0.998663       3.192397       8.485900       0.528290       1.188177      -0.733073       0.021915       0.021089      -0.023653       0.038529       0.009120      -0.012653       0.000779      -0.014164      -0.008117      -0.019003       0.004148       0.014856              1.687390       1.574945       0.256409      -0.247298       1.694201      -0.231515       1.793024          -0.000019
          164              H      11.038950      19.992009       2.084246       0.088257       1.339160 0.98094170E+01  0.99391821E+02                                 1.879335                            1.736312      -0.892508       2.441179                    0.998541       3.401425       9.080352       0.524512       1.152507      -0.741977       0.011375       0.046209       0.005565       0.047913       0.011596      -0.011124       0.001417      -0.024439      -0.010311      -0.021665       0.002685       0.018980              1.951802       1.547059       0.068114       0.032571       2.610949       0.373744       1.697397          -0.000038
          165              H       9.246300      16.591444       2.903894       0.088531       1.455880 0.11220268E+02  0.11870114E+03                                 2.050426                            1.906469      -1.161747       2.314805                    0.995381       3.709915      10.441128       0.476614       1.214752      -0.725313      -0.027128      -0.028953       0.025038       0.046916       0.012319      -0.012960       0.005747      -0.012131      -0.001403      -0.022491       0.008034       0.014457              2.095201       2.039320       0.282093      -0.478431       1.999065      -0.396773       2.247218          -0.000036
          166              H      10.095450      15.616420       0.976886       0.140284       1.055256 0.78432047E+01  0.76757899E+02                                 1.735179                            1.659264      -0.889246       2.477039                    0.998765       3.356168       9.436893       0.475453       1.316342      -0.702668      -0.006629      -0.039729      -0.007859       0.041038       0.010451      -0.006695       0.002737      -0.022106      -0.007582      -0.017453       0.000977       0.016476              1.758287       1.419144       0.063899      -0.026672       2.312150       0.222685       1.543566           0.000066
          167              H       3.570204       1.113932       4.807484       0.094782       1.429619 0.10877920E+02  0.11531773E+03                                 2.096774                            1.931316      -1.177111       2.303985                    0.996048       3.848379      11.195284       0.449328       1.285856      -0.708087      -0.031700       0.036598       0.004225       0.048602      -0.009005      -0.011038      -0.003232       0.010786      -0.059695      -0.024214       0.002122       0.022091              2.168679       2.021628      -0.604866      -0.075503       2.873878       0.054344       1.610531          -0.000582
          168              H       2.799050      25.550985       5.459856       0.114911       1.332012 0.96310920E+01  0.97231894E+02                                 1.872758                            1.724632      -0.956377       2.413404                    0.998664       3.377799       9.029273       0.523871       1.158107      -0.740366      -0.033710      -0.009142       0.012821       0.037207      -0.002737      -0.011777      -0.005841       0.001706      -0.071960      -0.028457       0.011947       0.016510              1.928125       2.527710       0.302875      -0.393671       1.627742      -0.134356       1.628922          -0.000141
          169              H       4.762788      24.001631       5.212289       0.109782       1.091954 0.79922822E+01  0.79965713E+02                                 1.860438                            1.734560      -1.466803       2.170548                    0.991796       4.096233      12.327173       0.433645       1.411689      -0.678576      -0.003073      -0.033543       0.011603       0.035626      -0.001488      -0.004656      -0.008126      -0.003357      -0.039692      -0.017041       0.006023       0.011018              1.931061       1.510679       0.044790      -0.057843       2.611436      -0.304550       1.671067          -0.000251
          170              H       9.739436      24.741581       3.305354       0.117561       1.311498 0.98155699E+01  0.10039751E+03                                 1.907230                            1.782216      -1.087421       2.351468                    0.997682       3.528281       9.754948       0.493472       1.213490      -0.725706       0.020133      -0.034009      -0.003845       0.039708      -0.008923      -0.009487      -0.001593      -0.002130      -0.062208      -0.023961       0.003905       0.020055              1.954190       1.770310      -0.396154      -0.021599       2.548343      -0.121792       1.543916          -0.000234
          171              H      10.950890       0.045412       2.455597       0.122853       1.271543 0.88232039E+01  0.87122347E+02                                 1.819378                            1.651912      -0.872464       2.460712                    0.999173       3.250723       8.586173       0.534840       1.159788      -0.740299       0.035512      -0.001221      -0.014399       0.038340      -0.002959      -0.014350      -0.006436      -0.003986      -0.067577      -0.029221       0.014130       0.015091              1.909039       2.728845       0.018481      -0.405416       1.439860      -0.011647       1.558412          -0.000073
          172              H       9.385938       2.000804       2.689782       0.093098       1.412299 0.10755558E+02  0.11408979E+03                                 2.098374                            1.933832      -1.259390       2.261659                    0.995448       3.951585      11.628763       0.442850       1.303874      -0.703208       0.017516       0.043740      -0.011482       0.048495       0.007180      -0.014023      -0.003346       0.001206      -0.048633      -0.022511       0.002491       0.020020              2.169023       1.739191       0.174024      -0.073276       3.056422      -0.363878       1.711455          -0.000605
          173              H       8.667620      24.140538       6.018555       0.136672       1.122112 0.84161571E+01  0.83809287E+02                                 1.807606                            1.717617      -0.980805       2.430614                    0.997575       3.428866       9.717690       0.467905       1.314528      -0.703082       0.010237       0.028089       0.026196       0.039750      -0.001930       0.011846       0.009006      -0.011446       0.003215      -0.017253       0.002666       0.014587              1.839898       1.503716       0.121456       0.158633       1.983549       0.376687       2.032428          -0.000062
          174              H       9.285298      21.915345       6.249394       0.086519       1.413051 0.10345561E+02  0.10701728E+03                                 2.001914                            1.821832      -0.950493       2.412044                    0.998003       3.570240       9.865888       0.492167       1.203078      -0.728641       0.028828      -0.007708       0.036669       0.047277      -0.000548       0.018034       0.003632      -0.008561       0.004773      -0.020400       0.003356       0.017044              2.113527       2.145747      -0.452692       0.624112       1.927255      -0.346072       2.267580          -0.000240
          175              H       6.957998      20.841483       3.312045       0.073788       1.443891 0.11060186E+02  0.11743329E+03                                 2.075652                            1.916375      -1.274588       2.247810                    0.993968       3.980884      11.492103       0.463284       1.245174      -0.715653      -0.016002      -0.032318      -0.025668       0.044265       0.002791       0.009917       0.007594      -0.019961      -0.006401      -0.016193      -0.000280       0.016474              2.143469       1.897287       0.226277       0.388785       2.411049       0.535569       2.122071          -0.000252
          176              H       6.230874      23.015921       3.004259       0.122376       1.006488 0.73403678E+01  0.72100086E+02                                 1.785244                            1.677976      -1.535993       2.151342                    0.991021       4.008196      12.061903       0.433514       1.438418      -0.673501      -0.023766       0.009791      -0.021966       0.033811      -0.000641       0.010861      -0.000901      -0.005956      -0.002976      -0.012625       0.003271       0.009354              1.850412       1.881312      -0.112822       0.570058       1.589267      -0.132650       2.080657          -0.000037
          177              H       8.736810       0.806733       5.734187       0.094562       1.420718 0.10882006E+02  0.11564590E+03                                 2.101653                            1.941306      -1.240125       2.272474                    0.995729       3.922934      11.515138       0.443787       1.298705      -0.704655       0.034227      -0.027427      -0.019605       0.048042      -0.020439       0.002297       0.001839       0.017482       0.007132      -0.023719       0.002634       0.021085              2.172013       2.058784      -0.492246      -0.444625       2.132098       0.516513       2.325156          -0.000139
          178              H       8.882738       1.322294       8.206511       0.118860       1.273650 0.91247838E+01  0.91302417E+02                                 1.850532                            1.702793      -0.852508       2.466617                    0.999123       3.366345       9.093691       0.513705       1.191605      -0.731747       0.023779      -0.014237       0.026540       0.038374      -0.019378       0.007337       0.004172       0.017402       0.033409      -0.028246       0.009993       0.018254              1.911511       1.940505      -0.253453       0.531849       1.648988      -0.281269       2.145039          -0.000181
          179              H       6.939128       2.754110       8.761864       0.111503       1.127214 0.80976952E+01  0.80768060E+02                                 1.857019                            1.712822      -1.347282       2.225826                    0.994099       3.954715      11.637086       0.451995       1.358608      -0.689504      -0.006800       0.003994       0.033873       0.034779      -0.011101       0.000104       0.002187       0.008444       0.033143      -0.017522       0.006090       0.011431              1.952766       1.496854      -0.149969      -0.141696       1.617594       0.372858       2.743849          -0.000035
          180              H       3.040586       4.998002       5.737533       0.118412       1.301555 0.96243586E+01  0.98174453E+02                                 1.912122                            1.774455      -1.089947       2.353177                    0.997358       3.552626       9.879639       0.489430       1.226844      -0.722133      -0.021819       0.026371       0.018537       0.038925      -0.018086       0.000939       0.008859       0.004480       0.007053      -0.021659       0.002844       0.018815              1.971574       1.806248      -0.462044      -0.310932       1.988359       0.375729       2.120115          -0.000019
          181              H       2.432972       4.752243       3.328772       0.125294       1.335849 0.92800703E+01  0.93331973E+02                                 1.925194                            1.726599      -0.880227       2.460651                    0.999129       3.349824       9.098682       0.505550       1.204656      -0.729107      -0.029571       0.018860      -0.015827       0.038479      -0.016763       0.005740       0.006464       0.012366       0.038958      -0.026240       0.011115       0.015126              2.049133       2.371048      -0.636469       0.512195       1.996505      -0.335483       1.779846           0.000013
          182              H       4.136304       3.205560       2.308395       0.094385       1.420283 0.10726639E+02  0.11340227E+03                                 2.088839                            1.917724      -1.211941       2.287976                    0.995572       3.879915      11.299424       0.450618       1.285700      -0.707573      -0.001957      -0.007939      -0.048374       0.049060      -0.012102       0.009049       0.001475       0.010893       0.053384      -0.023133       0.001752       0.021381              2.168396       1.680826      -0.189556      -0.166344       1.828009       0.480865       2.996353          -0.000048
          183              H       6.354158       5.267804       8.169711       0.126485       1.172178 0.90417308E+01  0.90944964E+02                                 1.800519                            1.734533      -1.024663       2.396421                    0.997801       3.430938       9.523077       0.488016       1.247800      -0.717956       0.033805       0.009733      -0.014112       0.037903       0.013714      -0.007985       0.005541       0.013891       0.001965      -0.019682       0.003472       0.016210              1.804232       2.141987       0.205329      -0.285191       1.594962       0.007604       1.675746          -0.000026
          184              H       5.518846       6.194745      10.110101       0.084836       1.412889 0.10615036E+02  0.11122267E+03                                 2.045777                            1.879782      -1.001084       2.388962                    0.997014       3.708105      10.530713       0.468284       1.248316      -0.717341       0.027682       0.029110       0.019547       0.044674       0.011604      -0.006362       0.010289       0.007754      -0.006685      -0.019542       0.006119       0.013423              2.123991       2.005789       0.403050       0.367826       2.235107       0.539262       2.131077          -0.000015
          185              H       2.186404       4.145858       9.708641       0.087678       1.354301 0.99676969E+01  0.10125159E+03                                 1.882348                            1.742014      -0.931393       2.421720                    0.998353       3.404481       9.056438       0.528153       1.141668      -0.744826      -0.042794      -0.014894       0.009894       0.046380       0.013299      -0.002186       0.010194       0.018822      -0.011918      -0.020499       0.001837       0.018663              1.940770       2.510684       0.079709      -0.430551       1.549177      -0.028534       1.762448          -0.000191
          186              H       2.937430       3.184190       7.748178       0.134915       1.204726 0.92326069E+01  0.92822714E+02                                 1.803984                            1.730988      -1.034284       2.400757                    0.997874       3.303701       8.999400       0.500589       1.217013      -0.726567      -0.021316      -0.025361      -0.018662       0.038024       0.011042      -0.002206       0.011003       0.011356      -0.017488      -0.018549       0.002380       0.016169              1.804665       1.751454       0.275158       0.200118       1.774136       0.330915       1.888404          -0.000183
          187              H       8.146808       4.089760       5.218980       0.094220       1.382447 0.10414892E+02  0.10946154E+03                                 2.063389                            1.899189      -1.195364       2.295125                    0.995955       3.867888      11.286479       0.448731       1.298712      -0.704737       0.003054       0.000174       0.047972       0.048069       0.013908       0.007393       0.005228      -0.008181       0.051942      -0.023358       0.001296       0.022061              2.136780       1.610393       0.145318      -0.178551       1.739717      -0.235159       3.060232          -0.000129
          188              H       9.448838       5.844804       4.004563       0.120620       1.310387 0.88796658E+01  0.88828058E+02                                 1.929704                            1.705894      -0.998871       2.400625                    0.998042       3.482926       9.611326       0.498212       1.228962      -0.721372       0.020602       0.028967       0.013961       0.038190       0.016157      -0.001371       0.001084      -0.007319       0.046036      -0.024316       0.008894       0.015422              2.096901       1.974541       0.782338       0.350991       2.586666       0.495923       1.729495          -0.000002
          189              H       9.139370       5.444109       1.548967       0.120564       1.298011 0.96755742E+01  0.98807933E+02                                 1.904611                            1.776793      -1.113025       2.343548                    0.997327       3.561448       9.903196       0.490188       1.223568      -0.722762       0.022036       0.022665      -0.022908       0.039040       0.020104      -0.005432      -0.003245      -0.003445       0.018740      -0.023415       0.003629       0.019786              1.947581       1.713678       0.380974      -0.272257       1.915308      -0.399789       2.213758           0.000017
          190              H       5.816992       2.126355      32.294111       0.112810       1.130661 0.82717947E+01  0.83378449E+02                                 1.899743                            1.761889      -1.469721       2.174519                    0.991268       4.054852      12.200978       0.431781       1.407306      -0.679903       0.000620       0.004813      -0.037067       0.037384       0.010725       0.001978      -0.005146      -0.004534       0.037335      -0.017944       0.003949       0.013995              1.990557       1.470909       0.096068      -0.034728       1.666173      -0.349084       2.834588          -0.000151
          191              H       4.218074       0.341926      33.076958       0.120658       1.222140 0.89712520E+01  0.91515522E+02                                 1.950128                            1.799611      -1.258477       2.279110                    0.994227       3.831874      11.287077       0.443536       1.353740      -0.692287      -0.017249      -0.019769      -0.025628       0.036676       0.017085      -0.001042      -0.002574       0.001671       0.033398      -0.022711       0.008821       0.013890              2.029022       1.932793       0.401323       0.531870       1.915424       0.459452       2.238848          -0.000174
          192              H       4.543896       0.106852       2.100974       0.090035       1.262829 0.96150193E+01  0.99339967E+02                                 1.957323                            1.835695      -1.165162       2.307567                    0.995670       3.889707      11.359154       0.451076       1.314263      -0.700634      -0.023456      -0.034779       0.023353       0.048011       0.019707       0.002106      -0.005879      -0.005142      -0.002289      -0.020984       0.000286       0.020698              2.006695       1.693525       0.364209      -0.305630       2.130450      -0.450202       2.196111          -0.000211
          193              H       6.981900       5.794050      33.327871       0.137166       1.109515 0.82880893E+01  0.80871505E+02                                 1.683673                            1.620471      -0.933327       2.448216                    0.998663       3.192283       8.485297       0.528330       1.188117      -0.733088      -0.021917       0.021089       0.023651       0.038529      -0.009120      -0.012651      -0.000779      -0.014162      -0.008122      -0.019002       0.004146       0.014856              1.687277       1.574847      -0.256384      -0.247273       1.694086       0.231494       1.792899           0.000029
          194              H       7.831050       6.635509      31.370753       0.088245       1.339117 0.98089758E+01  0.99385319E+02                                 1.879217                            1.736213      -0.892522       2.441167                    0.998541       3.401362       9.079818       0.524559       1.152427      -0.741997      -0.011378       0.046208      -0.005564       0.047912      -0.011597      -0.011125      -0.001415      -0.024442      -0.010315      -0.021666       0.002683       0.018983              1.951673       1.546974      -0.068109       0.032570       2.610754      -0.373704       1.697293           0.000126
          195              H       9.623700       3.234944      30.551106       0.088537       1.455810 0.11219613E+02  0.11869302E+03                                 2.050410                            1.906454      -1.161677       2.314854                    0.995382       3.709803      10.440917       0.476599       1.214803      -0.725302       0.027128      -0.028957      -0.025038       0.046919      -0.012318      -0.012958      -0.005746      -0.012124      -0.001403      -0.022487       0.008032       0.014455              2.095184       2.039305      -0.282095      -0.478427       1.999052       0.396775       2.247197          -0.000204
          196              H       8.774550       2.259920      32.478114       0.140293       1.055165 0.78423473E+01  0.76747361E+02                                 1.735080                            1.659175      -0.889148       2.477096                    0.998766       3.355993       9.436249       0.475466       1.316344      -0.702668       0.006630      -0.039730       0.007859       0.041039      -0.010451      -0.006694      -0.002736      -0.022106      -0.007581      -0.017451       0.000977       0.016475              1.758184       1.419072      -0.063897      -0.026667       2.311999      -0.222667       1.543480          -0.000082
          197              H       9.009796       1.113932      21.534983       0.094784       1.429607 0.10877787E+02  0.11531585E+03                                 2.096756                            1.931300      -1.177100       2.303994                    0.996048       3.848328      11.195077       0.449332       1.285850      -0.708088       0.031701       0.036598       0.004228       0.048603       0.009006       0.011040      -0.003232       0.010787      -0.059691      -0.024214       0.002122       0.022093              2.168660       2.021614       0.604863       0.075503       2.873846       0.054343       1.610520           0.000426
          198              H       9.780950      25.550985      22.187356       0.114916       1.331816 0.96293083E+01  0.97208775E+02                                 1.872527                            1.724437      -0.956283       2.413459                    0.998665       3.377532       9.028137       0.523920       1.158059      -0.740379       0.033711      -0.009143       0.012826       0.037209       0.002737       0.011780      -0.005840       0.001709      -0.071952      -0.028456       0.011945       0.016511              1.927879       2.527347      -0.302816       0.393595       1.627552      -0.134329       1.628738          -0.000232
          199              H       7.817212      24.001631      21.939789       0.109784       1.091929 0.79920325E+01  0.79962574E+02                                 1.860411                            1.734535      -1.466786       2.170562                    0.991796       4.096153      12.326875       0.433647       1.411692      -0.678575       0.003073      -0.033544       0.011604       0.035627       0.001487       0.004655      -0.008125      -0.003358      -0.039690      -0.017039       0.006022       0.011018              1.931033       1.510657      -0.044791       0.057842       2.611398      -0.304545       1.671043           0.000201
          200              H       2.840564      24.741581      20.032854       0.117557       1.311359 0.98140618E+01  0.10037614E+03                                 1.906925                            1.781945      -1.087401       2.351482                    0.997683       3.527976       9.753152       0.493575       1.213309      -0.725748      -0.020135      -0.034010      -0.003845       0.039710       0.008925       0.009488      -0.001591      -0.002128      -0.062203      -0.023959       0.003902       0.020057              1.953871       1.770034       0.396065       0.021591       2.547881      -0.121758       1.543697           0.000004
          201              H       1.629110       0.045412      19.183097       0.122837       1.271228 0.88204231E+01  0.87084814E+02                                 1.818770                            1.651415      -0.872509       2.460686                    0.999172       3.250337       8.583623       0.535055       1.159457      -0.740379      -0.035514      -0.001221      -0.014397       0.038341       0.002959       0.014354      -0.006433      -0.003988      -0.067570      -0.029221       0.014130       0.015091              1.908364       2.727709      -0.018467       0.405185       1.439447      -0.011639       1.557935          -0.000325
          202              H       3.194062       2.000804      19.417282       0.093100       1.412331 0.10755797E+02  0.11409237E+03                                 2.098360                            1.933818      -1.259427       2.261643                    0.995448       3.951558      11.628492       0.442866       1.303826      -0.703218      -0.017517       0.043741      -0.011481       0.048497      -0.007181       0.014024      -0.003347       0.001209      -0.048633      -0.022511       0.002489       0.020022              2.169010       1.739182      -0.174035       0.073277       3.056399      -0.363880       1.711448           0.000501
          203              H       3.912380      24.140538      22.746055       0.136673       1.122117 0.84161590E+01  0.83808856E+02                                 1.807570                            1.717584      -0.980815       2.430609                    0.997575       3.428818       9.717356       0.467926       1.314478      -0.703092      -0.010238       0.028089       0.026196       0.039750       0.001930      -0.011847       0.009005      -0.011441       0.003209      -0.017252       0.002666       0.014586              1.839861       1.503691      -0.121454      -0.158631       1.983509       0.376678       2.032384          -0.000079
          204              H       3.294702      21.915345      22.976894       0.086528       1.413004 0.10345122E+02  0.10701102E+03                                 2.001819                            1.821754      -0.950496       2.412043                    0.998003       3.570164       9.865422       0.492196       1.203026      -0.728653      -0.028829      -0.007708       0.036668       0.047277       0.000546      -0.018036       0.003633      -0.008558       0.004770      -0.020400       0.003355       0.017046              2.113420       2.145639       0.452654      -0.624063       1.927159      -0.346041       2.267463           0.000007
          205              H       5.622002      20.841483      20.039545       0.073790       1.443931 0.11060575E+02  0.11743858E+03                                 2.075697                            1.916413      -1.274635       2.247787                    0.993968       3.980957      11.492411       0.463278       1.245179      -0.715652       0.016002      -0.032319      -0.025666       0.044265      -0.002792      -0.009917       0.007594      -0.019962      -0.006410      -0.016194      -0.000280       0.016474              2.143518       1.897327      -0.226284      -0.388799       2.411108       0.535587       2.122118           0.000170
          206              H       6.349126      23.015921      19.731759       0.122376       1.006478 0.73402836E+01  0.72099093E+02                                 1.785236                            1.677971      -1.535997       2.151343                    0.991021       4.008185      12.061878       0.433513       1.438425      -0.673500       0.023768       0.009791      -0.021967       0.033813       0.000641      -0.010862      -0.000901      -0.005956      -0.002974      -0.012626       0.003271       0.009355              1.850404       1.881301       0.112821      -0.570051       1.589264      -0.132648       2.080646           0.000002
          207              H       3.843190       0.806733      22.461687       0.094563       1.420725 0.10882096E+02  0.11564698E+03                                 2.101651                            1.941309      -1.240124       2.272475                    0.995728       3.922925      11.515083       0.443789       1.298697      -0.704657      -0.034229      -0.027428      -0.019604       0.048044       0.020441      -0.002297       0.001839       0.017485       0.007129      -0.023721       0.002633       0.021088              2.172007       2.058778       0.492239       0.444615       2.132091       0.516506       2.325151          -0.000013
          208              H       3.697262       1.322294      24.934011       0.118884       1.273645 0.91247919E+01  0.91303792E+02                                 1.850655                            1.702893      -0.852397       2.466689                    0.999124       3.366290       9.094021       0.513638       1.191744      -0.731716      -0.023777      -0.014235       0.026547       0.038377       0.019375      -0.007335       0.004170       0.017396       0.033420      -0.028243       0.009994       0.018250              1.911646       1.940643       0.253483      -0.531920       1.649083      -0.281304       2.145211          -0.000112
          209              H       5.640872       2.754110      25.489365       0.111531       1.127053 0.80962752E+01  0.80750639E+02                                 1.856879                            1.712702      -1.347237       2.225880                    0.994098       3.954395      11.636043       0.451997       1.358656      -0.689496       0.006802       0.003990       0.033881       0.034786       0.011100      -0.000104       0.002189       0.008439       0.033135      -0.017518       0.006090       0.011429              1.952613       1.496754       0.149951       0.141685       1.617475       0.372813       2.743610          -0.000114
          210              H       9.539414       4.998002      22.465033       0.118420       1.301537 0.96241742E+01  0.98172029E+02                                 1.912097                            1.774432      -1.089945       2.353180                    0.997358       3.552589       9.879485       0.489435       1.226836      -0.722135       0.021820       0.026372       0.018536       0.038925       0.018085      -0.000939       0.008858       0.004482       0.007046      -0.021658       0.002842       0.018816              1.971548       1.806225       0.462036       0.310929       1.988332       0.375722       2.120088           0.000029
          211              H      10.147028       4.752243      20.056273       0.125289       1.335807 0.92796883E+01  0.93326497E+02                                 1.925090                            1.726516      -0.880256       2.460639                    0.999129       3.349762       9.098219       0.505586       1.204590      -0.729122       0.029572       0.018862      -0.015826       0.038480       0.016763      -0.005741       0.006465       0.012368       0.038961      -0.026241       0.011114       0.015128              2.049016       2.370903       0.636413      -0.512148       1.996394      -0.335453       1.779752          -0.000062
          212              H       8.443696       3.205560      19.035895       0.094380       1.420364 0.10727362E+02  0.11341139E+03                                 2.088876                            1.917755      -1.212027       2.287930                    0.995571       3.880023      11.299670       0.450628       1.285655      -0.707582       0.001956      -0.007938      -0.048374       0.049060       0.012104      -0.009050       0.001476       0.010897       0.053386      -0.023136       0.001754       0.021383              2.168436       1.680854       0.189562       0.166348       1.828039       0.480876       2.996415          -0.000058
          213              H       6.225842       5.267804      24.897211       0.126491       1.172164 0.90415614E+01  0.90942590E+02                                 1.800482                            1.734499      -1.024639       2.396432                    0.997801       3.430896       9.522842       0.488030       1.247774      -0.717962      -0.033806       0.009731      -0.014108       0.037902      -0.013714       0.007984       0.005539       0.013890       0.001966      -0.019681       0.003471       0.016210              1.804195       2.141940      -0.205324       0.285182       1.594931       0.007601       1.675713           0.000016
          214              H       7.061154       6.194745      26.837601       0.084840       1.412871 0.10614832E+02  0.11121952E+03                                 2.045724                            1.879736      -1.001081       2.388964                    0.997015       3.708034      10.530319       0.468302       1.248280      -0.717349      -0.027685       0.029106       0.019549       0.044674      -0.011605       0.006363       0.010286       0.007745      -0.006688      -0.019539       0.006117       0.013423              2.123933       2.005735      -0.403035      -0.367811       2.235050       0.539238       2.131014           0.000056
          215              H      10.393596       4.145858      26.436141       0.087704       1.354235 0.99671538E+01  0.10124580E+03                                 1.882385                            1.742043      -0.931193       2.421829                    0.998355       3.404378       9.056473       0.528107       1.141768      -0.744802       0.042792      -0.014903       0.009900       0.046382      -0.013295       0.002187       0.010189       0.018821      -0.011914      -0.020494       0.001836       0.018658              1.940811       2.510745      -0.079711       0.430568       1.549207      -0.028541       1.762482          -0.000023
          216              H       9.642570       3.184190      24.475678       0.134934       1.204685 0.92322873E+01  0.92819315E+02                                 1.803999                            1.731004      -1.034156       2.400823                    0.997876       3.303643       8.999429       0.500563       1.217077      -0.726553       0.021314      -0.025365      -0.018658       0.038024      -0.011041       0.002203       0.011002       0.011354      -0.017481      -0.018546       0.002378       0.016168              1.804679       1.751468      -0.275160      -0.200120       1.774148       0.330913       1.888422          -0.000066
          217              H       4.433192       4.089760      21.946480       0.094224       1.382498 0.10415393E+02  0.10946824E+03                                 2.063444                            1.899237      -1.195429       2.295091                    0.995954       3.867989      11.286887       0.448725       1.298715      -0.704736      -0.003054       0.000176       0.047973       0.048070      -0.013911      -0.007393       0.005229      -0.008185       0.051946      -0.023361       0.001298       0.022064              2.136840       1.610432      -0.145325       0.178557       1.739764      -0.235171       3.060325           0.000039
          218              H       3.131162       5.844804      20.732064       0.120620       1.310405 0.88798237E+01  0.88830194E+02                                 1.929738                            1.705920      -0.998884       2.400621                    0.998042       3.482958       9.611502       0.498202       1.228979      -0.721368      -0.020602       0.028968       0.013961       0.038191      -0.016158       0.001371       0.001084      -0.007319       0.046040      -0.024317       0.008894       0.015424              2.096940       1.974578      -0.782360      -0.351000       2.586717       0.495933       1.729524           0.000010
          219              H       3.440630       5.444109      18.276466       0.120571       1.297983 0.96752972E+01  0.98804192E+02                                 1.904563                            1.776752      -1.113007       2.343558                    0.997327       3.561407       9.902969       0.490202       1.223546      -0.722767      -0.022033       0.022666      -0.022908       0.039038      -0.020104       0.005430      -0.003244      -0.003445       0.018743      -0.023415       0.003631       0.019783              1.947531       1.713636      -0.380957       0.272243       1.915256      -0.399773       2.213702           0.000010
          220              H       6.763008       2.126355      15.566612       0.112775       1.130855 0.82735421E+01  0.83400357E+02                                 1.899936                            1.762055      -1.469758       2.174465                    0.991267       4.055296      12.202576       0.431769       1.407273      -0.679908      -0.000626       0.004816      -0.037060       0.037377      -0.010734      -0.001981      -0.005147      -0.004536       0.037355      -0.017956       0.003955       0.014001              1.990770       1.471037      -0.096083       0.034733       1.666341      -0.349141       2.834932          -0.000028
          221              H       8.361926       0.341926      16.349459       0.120623       1.222251 0.89722247E+01  0.91526891E+02                                 1.950157                            1.799642      -1.258258       2.279181                    0.994229       3.831919      11.286882       0.443562       1.353640      -0.692307       0.017247      -0.019775      -0.025618       0.036671      -0.017098       0.001038      -0.002574       0.001668       0.033383      -0.022721       0.008828       0.013893              2.029048       1.932813      -0.401323      -0.531856       1.915462       0.459452       2.238869          -0.000062
          222              H       8.036104       0.106852      18.828474       0.090033       1.262931 0.96160086E+01  0.99352956E+02                                 1.957439                            1.835796      -1.165281       2.307504                    0.995669       3.889917      11.360005       0.451061       1.314272      -0.700632       0.023453      -0.034781       0.023354       0.048012      -0.019711      -0.002107      -0.005878      -0.005147      -0.002281      -0.020989       0.000288       0.020701              2.006820       1.693617      -0.364241       0.305655       2.130587      -0.450242       2.196255           0.000082
          223              H       5.598100       5.794050      16.600371       0.137171       1.109643 0.82894031E+01  0.80888235E+02                                 1.683860                            1.620645      -0.933445       2.448156                    0.998662       3.192524       8.486384       0.528275       1.188184      -0.733071       0.021913       0.021089       0.023657       0.038530       0.009121       0.012656      -0.000779      -0.014172      -0.008120      -0.019009       0.004150       0.014859              1.687466       1.575012       0.256423       0.247312       1.694277       0.231524       1.793109           0.000024
          224              H       4.748950       6.635509      14.643254       0.088258       1.339187 0.98096705E+01  0.99394872E+02                                 1.879341                            1.736319      -0.892544       2.441156                    0.998540       3.401480       9.080473       0.524518       1.152487      -0.741982       0.011374       0.046208      -0.005564       0.047912       0.011597       0.011125      -0.001415      -0.024442      -0.010309      -0.021666       0.002685       0.018982              1.951807       1.547066       0.068110      -0.032570       2.610946      -0.373748       1.697409           0.000100
          225              H       2.956300       3.234944      13.823606       0.088509       1.455960 0.11220940E+02  0.11870826E+03                                 2.050359                            1.906416      -1.161795       2.314751                    0.995381       3.709989      10.440832       0.476669       1.214611      -0.725345      -0.027129      -0.028947      -0.025033       0.046910       0.012323       0.012962      -0.005749      -0.012143      -0.001406      -0.022498       0.008036       0.014462              2.095126       2.039256       0.282070       0.478403       1.998991       0.396735       2.247132          -0.000135
          226              H       3.805450       2.259920      15.750614       0.140282       1.055310 0.78436784E+01  0.76763599E+02                                 1.735228                            1.659305      -0.889312       2.477005                    0.998764       3.356239       9.437120       0.475452       1.316327      -0.702671      -0.006631      -0.039727       0.007866       0.041038       0.010451       0.006696      -0.002736      -0.022102      -0.007588      -0.017452       0.000976       0.016475              1.758339       1.419176       0.063900       0.026673       2.312237      -0.222701       1.543605          -0.000062
          227              H       9.860204      14.470432      11.920017       0.094818       1.429373 0.10875503E+02  0.11528557E+03                                 2.096548                            1.931115      -1.176939       2.304105                    0.996050       3.847859      11.193415       0.449348       1.285873      -0.708085      -0.031704       0.036601      -0.004228       0.048607      -0.009008       0.011033       0.003228       0.010783      -0.059656      -0.024200       0.002114       0.022086              2.168439       2.021419      -0.604803       0.075491       2.873526      -0.054340       1.610373          -0.000229
          228              H       9.089050      12.194485      11.267644       0.114961       1.331491 0.96263896E+01  0.97171824E+02                                 1.872227                            1.724178      -0.956012       2.413616                    0.998667       3.377038       9.026432       0.523959       1.158063      -0.740379      -0.033712      -0.009143      -0.012826       0.037210      -0.002732       0.011774       0.005837       0.001713      -0.071918      -0.028442       0.011938       0.016504              1.927561       2.526893       0.302743       0.393504       1.627297       0.134295       1.628493           0.000213
          229              H      11.052788      10.645131      11.515211       0.109818       1.091782 0.79906963E+01  0.79946053E+02                                 1.860271                            1.734412      -1.466783       2.170598                    0.991795       4.095802      12.325671       0.433653       1.411729      -0.678569      -0.003070      -0.033551      -0.011605       0.035634      -0.001487       0.004649       0.008124      -0.003368      -0.039673      -0.017031       0.006012       0.011019              1.930881       1.510550       0.044788       0.057835       2.611171       0.304512       1.670923          -0.000092
          230              H       3.449436      11.385081      13.422146       0.117599       1.311179 0.98124718E+01  0.10035712E+03                                 1.906877                            1.781902      -1.087200       2.351614                    0.997684       3.527675       9.752604       0.493533       1.213446      -0.725718       0.020133      -0.034016       0.003845       0.039715      -0.008927       0.009479       0.001588      -0.002136      -0.062186      -0.023949       0.003894       0.020055              1.953821       1.769988      -0.396058       0.021590       2.547816       0.121753       1.543659           0.000080
          231              H       4.660890      13.401912      14.271903       0.122895       1.270993 0.88184528E+01  0.87061975E+02                                 1.818707                            1.651354      -0.872150       2.460893                    0.999175       3.249935       8.582870       0.534996       1.159630      -0.740339       0.035514      -0.001220       0.014402       0.038342      -0.002959       0.014346       0.006430      -0.003975      -0.067538      -0.029206       0.014119       0.015087              1.908301       2.727631       0.018472       0.405187       1.439387       0.011640       1.557885           0.000268
          232              H       3.095938      15.357304      14.037718       0.093132       1.412053 0.10753148E+02  0.11405767E+03                                 2.098144                            1.933627      -1.259189       2.261790                    0.995451       3.951034      11.626753       0.442870       1.303891      -0.703207       0.017520       0.043743       0.011484       0.048500       0.007183       0.014015       0.003343       0.001202      -0.048597      -0.022495       0.002484       0.020012              2.168779       1.739007       0.174024       0.073269       3.056045       0.363831       1.711284          -0.000284
          233              H       2.377620      10.784038      10.708946       0.136663       1.122097 0.84160181E+01  0.83807684E+02                                 1.807606                            1.717615      -0.980780       2.430627                    0.997575       3.428857       9.717700       0.467900       1.314547      -0.703078       0.010238       0.028088      -0.026203       0.039754      -0.001929      -0.011847      -0.009004      -0.011446       0.003211      -0.017253       0.002667       0.014586              1.839899       1.503715       0.121455      -0.158633       1.983549      -0.376694       2.032433           0.000120
          234              H       2.995298       8.558845      10.478106       0.086518       1.413087 0.10345921E+02  0.10702255E+03                                 2.001999                            1.821903      -0.950518       2.412038                    0.998003       3.570307       9.866328       0.492139       1.203130      -0.728629       0.028828      -0.007712      -0.036671       0.047279      -0.000551      -0.018036      -0.003632      -0.008564       0.004772      -0.020402       0.003359       0.017044              2.113622       2.145846      -0.452721      -0.624155       1.927332       0.346090       2.267687          -0.000018
          235              H       0.667998       7.484983      13.415455       0.073787       1.444013 0.11061380E+02  0.11744946E+03                                 2.075782                            1.916487      -1.274748       2.247731                    0.993966       3.981118      11.493052       0.463266       1.245185      -0.715650      -0.016001      -0.032322       0.025665       0.044265       0.002791      -0.009920      -0.007594      -0.019964      -0.006427      -0.016197      -0.000279       0.016476              2.143607       1.897405       0.226292      -0.388823       2.411203      -0.535615       2.122211          -0.000104
          236              H      12.520874       9.659421      13.723241       0.122375       1.006484 0.73403376E+01  0.72099820E+02                                 1.785249                            1.677981      -1.536017       2.151333                    0.991021       4.008223      12.062044       0.433510       1.438432      -0.673499      -0.023769       0.009788       0.021971       0.033815      -0.000639      -0.010864       0.000900      -0.005957      -0.002978      -0.012628       0.003273       0.009356              1.850419       1.881317      -0.112824      -0.570060       1.589274       0.132654       2.080667           0.000053
          237              H       2.446810      14.163233      10.993313       0.094539       1.420825 0.10883095E+02  0.11566028E+03                                 2.101746                            1.941395      -1.240138       2.272448                    0.995728       3.923137      11.515849       0.443780       1.298693      -0.704657       0.034230      -0.027427       0.019597       0.048042      -0.020446      -0.002300      -0.001838       0.017485       0.007136      -0.023727       0.002635       0.021092              2.172107       2.058865      -0.492262       0.444635       2.132187      -0.516532       2.325268           0.000087
          238              H       2.592738      14.678793       8.520988       0.118883       1.273753 0.91257941E+01  0.91317207E+02                                 1.850835                            1.703046      -0.852423       2.466674                    0.999124       3.366468       9.094957       0.513583       1.191827      -0.731696       0.023776      -0.014236      -0.026548       0.038377      -0.019377      -0.007336      -0.004172       0.017392       0.033423      -0.028245       0.009995       0.018250              1.911840       1.940834      -0.253521      -0.532000       1.649241       0.281351       2.145445           0.000132
          239              H       0.649128      16.110610       7.965636       0.111531       1.127061 0.80963532E+01  0.80751596E+02                                 1.856885                            1.712708      -1.347225       2.225882                    0.994098       3.954414      11.636104       0.451997       1.358653      -0.689496      -0.006801       0.003993      -0.033878       0.034784      -0.011099      -0.000104      -0.002188       0.008440       0.033136      -0.017519       0.006090       0.011429              1.952619       1.496761      -0.149954       0.141687       1.617483      -0.372817       2.743614          -0.000048
          240              H       9.330586      18.354502      10.989968       0.118420       1.301483 0.96237179E+01  0.98166627E+02                                 1.912086                            1.774423      -1.089894       2.353215                    0.997359       3.552525       9.879406       0.489421       1.226882      -0.722125      -0.021820       0.026373      -0.018538       0.038927      -0.018085      -0.000939      -0.008858       0.004482       0.007050      -0.021658       0.002843       0.018815              1.971536       1.806212      -0.462029       0.310927       1.988314      -0.375718       2.120080          -0.000033
          241              H       8.722972      18.108743      13.398728       0.125295       1.335886 0.92804044E+01  0.93336617E+02                                 1.925271                            1.726663      -0.880228       2.460657                    0.999129       3.349871       9.099013       0.505524       1.204701      -0.729097      -0.029571       0.018865       0.015826       0.038481      -0.016767      -0.005739      -0.006463       0.012369       0.038966      -0.026244       0.011117       0.015127              2.049220       2.371157      -0.636511      -0.512224       1.996587       0.335502       1.779915           0.000003
          242              H      10.426304      16.562060      14.419105       0.094388       1.420365 0.10727459E+02  0.11341360E+03                                 2.088949                            1.917819      -1.212075       2.287912                    0.995570       3.880097      11.300246       0.450597       1.285730      -0.707566      -0.001955      -0.007934       0.048380       0.049065      -0.012108      -0.009051      -0.001476       0.010893       0.053399      -0.023141       0.001755       0.021387              2.168515       1.680911      -0.189576       0.166359       1.828104      -0.480905       2.996530           0.000035
          243              H       0.064158      18.624304       8.557789       0.126473       1.172192 0.90418406E+01  0.90946151E+02                                 1.800518                            1.734532      -1.024661       2.396418                    0.997801       3.430949       9.523046       0.488022       1.247783      -0.717960       0.033805       0.009732       0.014109       0.037902       0.013713       0.007984      -0.005541       0.013891       0.001966      -0.019681       0.003472       0.016209              1.804232       2.141988       0.205330       0.285191       1.594960      -0.007603       1.675746          -0.000036
          244              H      11.808846      19.551245       6.617399       0.084832       1.412880 0.10614921E+02  0.11122088E+03                                 2.045750                            1.879757      -1.001072       2.388969                    0.997015       3.708063      10.530482       0.468294       1.248298      -0.717345       0.027683       0.029108      -0.019548       0.044674       0.011605       0.006362      -0.010288       0.007749      -0.006686      -0.019541       0.006117       0.013424              2.123962       2.005762       0.403044      -0.367818       2.235080      -0.539251       2.131043          -0.000056
          245              H       8.476404      17.502358       7.018859       0.087675       1.354385 0.99685507E+01  0.10126402E+03                                 1.882566                            1.742199      -0.931303       2.421770                    0.998354       3.404583       9.057341       0.528066       1.141812      -0.744791      -0.042792      -0.014898      -0.009898       0.046380       0.013294       0.002187      -0.010191       0.018820      -0.011913      -0.020494       0.001838       0.018656              1.941004       2.511020       0.079719       0.430636       1.549338       0.028540       1.762653           0.000051
          246              H       9.227430      16.540690       8.979322       0.134896       1.204868 0.92341137E+01  0.92842736E+02                                 1.804221                            1.731207      -1.034318       2.400728                    0.997874       3.303940       9.000631       0.500518       1.217122      -0.726542      -0.021314      -0.025360       0.018657       0.038020       0.011039       0.002205      -0.011002       0.011352      -0.017480      -0.018546       0.002381       0.016165              1.804903       1.751681       0.275210      -0.200154       1.774362      -0.330979       1.888666           0.000089
          247              H       1.856808      17.446260      11.508520       0.094228       1.382448 0.10414973E+02  0.10946321E+03                                 2.063439                            1.899232      -1.195420       2.295106                    0.995954       3.867946      11.286895       0.448711       1.298761      -0.704726       0.003052       0.000179      -0.047977       0.048075       0.013911      -0.007393      -0.005229      -0.008189       0.051954      -0.023364       0.001298       0.022065              2.136835       1.610430       0.145325       0.178557       1.739760       0.235172       3.060314           0.000066
          248              H       3.158838      19.201304      12.722937       0.120626       1.310372 0.88795617E+01  0.88827138E+02                                 1.929729                            1.705913      -0.998841       2.400648                    0.998042       3.482911       9.611426       0.498194       1.229005      -0.721363       0.020602       0.028970      -0.013961       0.038192       0.016160       0.001372      -0.001085      -0.007319       0.046038      -0.024319       0.008896       0.015423              2.096927       1.974572       0.782354      -0.350998       2.586695      -0.495929       1.729515          -0.000020
          249              H       2.849370      18.800609      15.178534       0.120575       1.297959 0.96750970E+01  0.98801960E+02                                 1.904574                            1.776759      -1.112981       2.343580                    0.997327       3.561359       9.902932       0.490188       1.223582      -0.722759       0.022034       0.022668       0.022909       0.039040       0.020104       0.005431       0.003245      -0.003446       0.018739      -0.023415       0.003630       0.019785              1.947542       1.713647       0.380961       0.272251       1.915263       0.399777       2.213715          -0.000021
          250              H      12.106992      15.482855      17.888389       0.112820       1.130613 0.82713467E+01  0.83372781E+02                                 1.899690                            1.761843      -1.469680       2.174545                    0.991268       4.054733      12.200525       0.431786       1.407308      -0.679903       0.000622       0.004813       0.037068       0.037384       0.010725      -0.001977       0.005145      -0.004534       0.037335      -0.017943       0.003949       0.013995              1.990501       1.470875       0.096063       0.034730       1.666129       0.349072       2.834498           0.000150
          251              H      10.508074      13.698426      17.105542       0.120665       1.222152 0.89713699E+01  0.91517165E+02                                 1.950150                            1.799629      -1.258518       2.279092                    0.994226       3.831918      11.287290       0.443531       1.353751      -0.692284      -0.017247      -0.019770       0.025631       0.036678       0.017087       0.001040       0.002575       0.001668       0.033398      -0.022713       0.008822       0.013891              2.029047       1.932812       0.401328      -0.531880       1.915446      -0.459461       2.238884           0.000222
          252              H      10.833896      13.463352      14.626526       0.090018       1.262942 0.96161297E+01  0.99354205E+02                                 1.957425                            1.835789      -1.165185       2.307538                    0.995669       3.889917      11.359887       0.451070       1.314246      -0.700637      -0.023458      -0.034781      -0.023346       0.048010       0.019713      -0.002106       0.005878      -0.005139      -0.002283      -0.020990       0.000288       0.020702              2.006800       1.693604       0.364231       0.305642       2.130566       0.450224       2.196228           0.000057
          253              H       0.691900      19.150550      16.854629       0.137159       1.109496 0.82878526E+01  0.80868024E+02                                 1.683598                            1.620403      -0.933343       2.448204                    0.998663       3.192242       8.484923       0.528368       1.188051      -0.733103      -0.021916       0.021088      -0.023651       0.038528      -0.009120       0.012651       0.000779      -0.014168      -0.008121      -0.019003       0.004147       0.014856              1.687201       1.574780      -0.256366       0.247256       1.694009      -0.231477       1.792815          -0.000037
          254              H       1.541050      19.992009      18.811747       0.088248       1.339047 0.98082968E+01  0.99376016E+02                                 1.879090                            1.736104      -0.892520       2.441168                    0.998541       3.401269       9.079249       0.524601       1.152363      -0.742013      -0.011377       0.046209       0.005565       0.047913      -0.011598       0.011126       0.001414      -0.024445      -0.010316      -0.021667       0.002683       0.018985              1.951536       1.546882      -0.068102      -0.032568       2.610545       0.373662       1.697182          -0.000153
          255              H       3.333700      16.591444      19.631394       0.088530       1.455849 0.11220014E+02  0.11869844E+03                                 2.050452                            1.906492      -1.161713       2.314832                    0.995381       3.709885      10.441232       0.476592       1.214808      -0.725301       0.027127      -0.028956       0.025039       0.046918      -0.012318       0.012958       0.005746      -0.012126      -0.001404      -0.022488       0.008032       0.014455              2.095229       2.039345      -0.282100       0.478441       1.999091      -0.396784       2.247250           0.000156
          256              H       2.484550      15.616420      17.704386       0.140277       1.055225 0.78429219E+01  0.76754413E+02                                 1.735146                            1.659236      -0.889200       2.477061                    0.998765       3.356114       9.436686       0.475457       1.316344      -0.702668       0.006628      -0.039729      -0.007857       0.041037      -0.010451       0.006695       0.002737      -0.022107      -0.007579      -0.017453       0.000977       0.016475              1.758251       1.419121      -0.063897       0.026672       2.312094       0.222678       1.543539           0.000029
          257              C       4.111144      26.379889      11.942097       0.021519      28.734993 0.38111318E+03  0.87484372E+04                                 8.311301                            6.605792       0.070488       2.007845                    0.999615      28.482446      83.332044       0.621445       0.429365      -1.046595       0.053880       0.016022      -0.001714       0.056237       0.025535       0.001071       0.007768       0.029890      -0.002220      -0.030527      -0.000176       0.030703              9.109606       8.970815       1.101958       1.672651      13.046372      -0.908893       5.311632           0.004109
          258              C       3.670844       0.931215      11.564724      -0.201892      33.267491 0.46130128E+03  0.11014705E+05                                 8.829612                            7.054618       0.202640       2.004164                    0.999738      31.234803      90.698795       0.634051       0.404570      -1.071169       0.025380       0.000683      -0.008448       0.026758       0.002135       0.028025      -0.012727       0.015737      -0.174958      -0.067797       0.023067       0.044730              9.539542      11.702892      -1.132457       2.617679      10.923321      -1.560885       5.992413           0.000499
          259              C       4.746434       1.781757      11.708246      -0.232104      36.624755 0.54134722E+03  0.13510176E+05                                 9.633710                            7.790148      -0.018650       1.931734                    0.999710      32.815116      98.762822       0.583814       0.420385      -1.056502      -0.015635      -0.023586      -0.016920       0.032970      -0.007855       0.001754      -0.014572      -0.046211      -0.056174      -0.022595      -0.014990       0.037585             10.557707      10.119312      -0.167564       1.990944      14.758020      -2.288737       6.795790           0.004468
          260              C       5.822024       1.001737      12.201039       0.132970      33.552923 0.40440610E+03  0.93804708E+04                                 9.222071                            6.851300       0.013075       2.006566                    0.999770      27.181648      78.801616       0.606652       0.435271      -1.047625      -0.023246      -0.060784      -0.004490       0.065232       0.014814       0.018894      -0.004769       0.005902      -0.073518      -0.034449       0.004253       0.030196             10.666815      13.597697       2.390543       2.886608      12.225830      -0.724536       6.176919          -0.000467
          261              C       7.102668       1.442235      12.537596      -0.058429      43.236192 0.47920155E+03  0.11512410E+05                                10.655546                            7.338707       0.009052       1.998726                    0.999401      28.395617      81.795724       0.604931       0.421456      -1.063878       0.004389       0.025300      -0.004615       0.026090       0.012870      -0.034651       0.005155      -0.085678       0.068167      -0.069412       0.033368       0.036044             13.089819      13.286452       1.019812       2.896797      18.264758      -2.864925       7.718246           0.012371
          262              C       8.100262       0.655270      13.084250       0.130223      35.079321 0.40808289E+03  0.95036506E+04                                 9.558296                            6.925501      -0.080420       1.979679                    0.999540      27.356375      79.917771       0.596731       0.440743      -1.042550      -0.001887      -0.062661       0.028689       0.068942      -0.004321       0.015883      -0.011119      -0.007850      -0.054649      -0.027875       0.005213       0.022661             11.307019      12.054156      -2.608172       3.653065      14.385900      -2.754653       7.481001          -0.000201
          263              C       9.399776       1.086151      13.472663      -0.224817      34.966868 0.50144893E+03  0.12266119E+05                                 9.259633                            7.470961       0.079685       1.965073                    0.999846      32.212262      95.698880       0.599885       0.417405      -1.059339       0.007161      -0.014896       0.028513       0.032957       0.036878       0.011465       0.006304      -0.008700      -0.091122      -0.033763      -0.020362       0.054125             10.005921      10.983543       1.060154       2.051545      12.794723      -1.319275       6.239498           0.004436
          264              C      10.064000      -0.016028      13.930997      -0.192151      34.079284 0.45968540E+03  0.10961191E+05                                 9.004548                            7.067866       0.210865       2.012865                    0.999825      30.893965      89.506420       0.630321       0.407518      -1.069743      -0.018908       0.012784       0.004736       0.023310       0.011449       0.038251      -0.009015      -0.004306      -0.173335      -0.074020       0.028372       0.045648              9.933254      14.166418       0.440663       2.994954       9.493005      -0.700608       6.140339           0.000234
          265              C       9.175852      25.607883      13.798849       0.025614      28.974358 0.38945195E+03  0.89994091E+04                                 8.413904                            6.723666       0.038818       1.999669                    0.999479      28.621759      84.355986       0.608915       0.435301      -1.041728      -0.037331       0.030276      -0.013656       0.049967      -0.025784       0.008167      -0.004416      -0.011842       0.004724      -0.027716      -0.000695       0.028411              9.228473       9.081300       0.355888       1.773948      12.790326      -1.510892       5.813793           0.004849
          266              C       7.428490       2.871113      12.306756       0.155377      34.710976 0.40664688E+03  0.94357954E+04                                 9.598883                            6.954918      -0.422939       1.887443                    0.998576      26.365754      76.193929       0.591762       0.446065      -1.042298      -0.003905      -0.017815       0.003366       0.018546       0.005002       0.033400      -0.005374       0.031108      -0.026111      -0.033126      -0.008837       0.041963             11.984870       7.498569       2.333185      -2.842305      19.293862      -1.628016       9.162179           0.002843
          267              C       8.315380       3.229067      11.297084      -0.181927      34.190993 0.45733628E+03  0.10904799E+05                                 9.212062                            7.162263       0.192459       2.039359                    0.999052      29.791679      86.663472       0.610700       0.420626      -1.059988      -0.004560       0.000988       0.000062       0.004667      -0.009705       0.009975       0.020357       0.002833       0.043483      -0.028516       0.001695       0.026821             10.810352       7.434390       3.250253      -2.906421      15.070436      -1.457015       9.926230           0.000955
          268              C       8.675168       4.563916      11.166944       0.060622      27.972076 0.34576170E+03  0.77018082E+04                                 8.074708                            6.224172       0.237282       2.074511                    0.999839      26.885055      76.046132       0.654444       0.420163      -1.058333      -0.035195       0.016691       0.036788       0.053578      -0.003737      -0.008573      -0.004324       0.049817       0.086533      -0.039973       0.007648       0.032325              9.415730       7.013452       2.853373      -2.506594      13.175638      -0.218845       8.058100           0.000855
          269              C       7.324076       5.189267      12.866458       0.056706      29.101373 0.35974179E+03  0.81348719E+04                                 8.402340                            6.435408       0.007514       1.997329                    0.999643      27.669972      80.198359       0.627413       0.431710      -1.045774       0.037370      -0.016494      -0.032838       0.052411      -0.025655       0.018843       0.020673       0.020412       0.032243      -0.046443       0.019513       0.026929              9.795468       8.115695       2.580512      -3.362264      13.002448      -0.427206       8.268259           0.001214
          270              C       6.891324       3.886474      13.067523      -0.183659      35.505404 0.47994520E+03  0.11629894E+05                                 9.574448                            7.426942      -0.107973       1.941599                    0.997556      30.537221      90.746684       0.586492       0.430983      -1.049294       0.007917       0.002021      -0.005435       0.009813       0.010142       0.013371      -0.016077       0.040695       0.036476      -0.036296       0.009373       0.026923             11.205470       8.013553       1.677398      -3.340253      16.328660       0.278552       9.274197           0.000725
          271              C       8.124164      25.363459      10.510223       0.019611      29.919059 0.39259864E+03  0.90792943E+04                                 8.573202                            6.721866       0.086198       2.012062                    0.999599      28.655094      84.151151       0.613678       0.431581      -1.045241      -0.051531      -0.018690      -0.002207       0.054860       0.014626       0.012861      -0.008789       0.008783      -0.063977      -0.030245       0.003682       0.026563              9.636820       7.919984       3.050809       0.392384       7.664143       2.143456      13.326332          -0.000936
          272              C       8.213482      25.084576       9.122844      -0.189889      33.919826 0.45892270E+03  0.10952436E+05                                 9.018178                            7.074017       0.161506       1.996247                    0.999843      31.005961      90.245156       0.627641       0.408906      -1.067471      -0.030718       0.013384       0.002171       0.033577       0.040028      -0.013440       0.002081       0.036041       0.101044      -0.061608       0.020024       0.041583             10.038548       8.768532       2.825673      -2.492716       7.126595      -0.216416      14.220516          -0.000330
          273              C       7.156762      24.295741       8.825429      -0.219808      37.408983 0.51222176E+03  0.12610065E+05                                 9.779683                            7.573356      -0.031259       1.931335                    0.999840      32.333168      96.707877       0.592512       0.419904      -1.056613      -0.000004       0.041357       0.007205       0.041980       0.002408       0.003653       0.000880      -0.015733       0.106674      -0.026203      -0.009595       0.035798             11.163691       8.653926       3.104725      -0.706852       7.790800       1.707155      17.046346          -0.000779
          274              C       6.428380      24.059063      10.024456       0.127958      36.079276 0.40287651E+03  0.93375765E+04                                 9.684040                            6.842114      -0.066766       1.980784                    0.999748      27.232898      78.958483       0.606463       0.435753      -1.047175       0.024978       0.045807       0.039530       0.065458       0.029027       0.000219       0.003441       0.009562       0.023950      -0.033559       0.007808       0.025751             11.628503      12.439724       5.958079      -0.714071       9.563040       0.949337      12.882745          -0.000115
          275              C       5.291148      23.285455      10.185040      -0.056266      47.371580 0.47827165E+03  0.11473660E+05                                11.295655                            7.315908      -0.002613       1.991109                    0.999335      28.468665      81.695382       0.608395       0.419656      -1.066022      -0.011622      -0.007781      -0.019904       0.024326      -0.030980       0.039937       0.024410      -0.032291       0.012596      -0.067563       0.032826       0.034737             14.530190      12.673470       5.409472      -0.586757      10.184183       3.000112      20.732917          -0.001338
          276              C       4.610570      23.088313      11.385406       0.116279      39.192898 0.41490289E+03  0.96797150E+04                                10.211831                            6.925266      -0.092867       1.967245                    0.999689      27.553563      79.946580       0.605665       0.433469      -1.049372       0.018115       0.018368       0.059958       0.065273       0.024144      -0.008461       0.006444       0.014839       0.092238      -0.042066       0.009505       0.032561             12.808027      10.686802       3.956771      -3.985583       8.505437       0.339782      19.231842          -0.000102
          277              C       3.485918      22.258073      11.630965      -0.224381      37.369390 0.49984128E+03  0.12210630E+05                                 9.681094                            7.436827       0.048465       1.952249                    0.999855      32.217614      95.489134       0.604262       0.414930      -1.061468       0.002565      -0.007268       0.029987       0.030962       0.042852       0.018456       0.018627       0.001499      -0.017296      -0.039981      -0.016759       0.056740             10.965197      10.551223       5.120756      -0.787394       9.790938       1.204415      12.553430          -0.000747
          278              C       3.156322      22.380151      12.948089      -0.188600      35.827804 0.45275542E+03  0.10758807E+05                                 9.356475                            7.008402       0.208528       2.015200                    0.999822      30.728606      88.976229       0.633578       0.406823      -1.069824       0.015418      -0.006729      -0.013010       0.021266       0.052105      -0.012643       0.013821       0.016097       0.067747      -0.067888       0.026433       0.041455             10.904890      12.359243       6.019676      -2.456166      10.038469      -0.593885      10.316958          -0.000455
          279              C       4.112402      23.256071      13.502438       0.033571      29.773600 0.37316752E+03  0.85196209E+04                                 8.526563                            6.540945       0.105886       2.023345                    0.999638      28.163743      82.131192       0.623995       0.429941      -1.046419       0.029972      -0.006765      -0.044424       0.054015      -0.016825      -0.009475      -0.003191      -0.004993       0.064669      -0.029481       0.005468       0.024012              9.724885       8.690467       3.879055       0.246193       8.225415       2.029053      12.258772          -0.000839
          280              C       4.757756      22.608280       8.963933       0.151114      34.893016 0.40483590E+03  0.93655791E+04                                 9.603859                            6.914099      -0.446638       1.880445                    0.998561      26.236888      75.241687       0.597898       0.442816      -1.046180       0.007465       0.011337       0.008876       0.016218       0.025107      -0.012497      -0.019040      -0.006926       0.038122      -0.031974      -0.006716       0.038690             12.078348       9.815796       0.774793       3.660624       9.011241       6.316532      17.408007          -0.000835
          281              C       5.492428      21.699504       8.248665      -0.181498      32.888962 0.43783128E+03  0.10339281E+05                                 8.982382                            7.016840       0.147783       2.022673                    0.999557      29.758079      86.494842       0.615056       0.421704      -1.058009      -0.006169       0.008810      -0.007981       0.013393      -0.004592       0.011506      -0.022228       0.018322      -0.032544      -0.030587       0.004427       0.026160             10.427119       8.378637      -0.416793       1.864187       8.816600       5.286076      14.086121          -0.000294
          282              C       4.994260      21.153223       7.088780       0.066163      26.649806 0.33734309E+03  0.74769718E+04                                 7.823895                            6.155535       0.276440       2.092456                    0.999790      26.699248      75.624848       0.656086       0.421203      -1.056427      -0.040042       0.029990      -0.001031       0.050038      -0.009248      -0.027558      -0.008943      -0.013320      -0.059883      -0.040981       0.017570       0.023411              8.892090       8.344580      -0.566757       1.810358       7.286010       3.591454      11.045679          -0.000304
          283              C       3.055682      22.350767       7.333671       0.055412      27.078504 0.34269850E+03  0.75935410E+04                                 7.817258                            6.155987       0.296068       2.093426                    0.999846      26.615866      74.346645       0.666591       0.414681      -1.065039       0.047284      -0.020569      -0.016188       0.054045      -0.013480      -0.004183      -0.025936       0.019517      -0.082542      -0.043705       0.011739       0.031966              8.845699       8.629634      -0.099255       2.255609       6.757854       3.277389      11.149609          -0.000444
          284              C       3.492208      22.925097       8.499577      -0.170911      32.110287 0.43234531E+03  0.10158713E+05                                 8.786721                            6.945280       0.190251       2.039517                    0.999521      29.382022      84.672892       0.623043       0.418389      -1.062070       0.008282       0.003556      -0.003035       0.009510      -0.006038      -0.020216      -0.006682      -0.017529      -0.029558      -0.029175       0.013573       0.015603              9.991253       9.537530       0.183162       3.493660       6.922305       3.599627      13.513926          -0.000348
          285              C       8.175742      22.523600      12.451282       0.020581      30.498593 0.38528812E+03  0.88715125E+04                                 8.671843                            6.656694       0.067155       2.005597                    0.999626      28.581319      83.846189       0.616781       0.431284      -1.045062      -0.022674       0.016618       0.042651       0.051082       0.008791      -0.011164       0.013895       0.002753       0.075477      -0.027506      -0.003688       0.031194              9.874224       7.066791      -3.751322       0.603814       9.618377      -0.726949      12.937503           0.001022
          286              C       8.917962      21.546706      13.122724      -0.184601      37.485579 0.46277578E+03  0.11075086E+05                                 9.713500                            7.127188       0.159773       1.998223                    0.999839      31.008838      90.581366       0.621774       0.411621      -1.064977      -0.013921       0.002591       0.018288       0.023129      -0.053858       0.002596       0.004789      -0.025327       0.078403      -0.068658       0.026116       0.042543             11.586098       9.723167      -6.757176      -1.588193      14.187983       2.121048      10.847144          -0.000086
          287              C       8.734294      21.752396      14.468618      -0.233516      37.862011 0.50939213E+03  0.12501935E+05                                 9.759379                            7.504449       0.030020       1.944237                    0.999878      32.481173      96.468227       0.601956       0.414588      -1.061774       0.005433      -0.009514      -0.029681       0.031639      -0.045170       0.019977      -0.019337      -0.009108       0.006533      -0.046573      -0.011511       0.058084             11.049388       8.518531      -5.000144      -0.279257      11.420825       0.008288      13.208807           0.000804
          288              C       7.819728      22.835074      14.594409       0.122164      39.229680 0.41305122E+03  0.96311875E+04                                10.244951                            6.918338      -0.103584       1.964432                    0.999647      27.541261      80.036412       0.604504       0.434541      -1.048131      -0.015107       0.012999      -0.061980       0.065105      -0.020762      -0.001575       0.007610      -0.013291       0.082572      -0.035728       0.005763       0.029965             12.994649       8.591386      -4.558949      -3.236123      11.095616       2.797408      19.296946           0.000056
          289              C       7.308980      23.382690      15.768011      -0.062323      48.161323 0.48393647E+03  0.11651758E+05                                11.427508                            7.363079      -0.027307       1.981403                    0.999308      28.686917      82.655823       0.605538       0.420109      -1.065005       0.008902      -0.009871       0.019517       0.023614       0.040415       0.033483      -0.031073      -0.015445       0.027884      -0.071543       0.033383       0.038160             14.752912      10.289750      -6.071061      -0.554810      13.232558      -0.532864      20.736429           0.002427
          290              C       6.390640      24.428771      15.849306       0.124671      37.105326 0.41866507E+03  0.98135300E+04                                 9.912816                            6.996285      -0.145111       1.950563                    0.999690      27.767022      81.403436       0.596003       0.438429      -1.043834      -0.024091       0.038088      -0.047247       0.065294      -0.036324       0.007268      -0.002324      -0.016562       0.034776      -0.043381       0.010047       0.033335             12.085274      10.305813      -6.602817      -0.969657      13.018734       0.325383      12.931274          -0.000165
          291              C       5.699998      24.891173      16.996478      -0.216822      37.008653 0.53507169E+03  0.13351587E+05                                 9.788630                            7.796061      -0.180174       1.885616                    0.999422      32.907156      99.931736       0.576256       0.425961      -1.050118      -0.004151       0.038187      -0.002492       0.038492      -0.008195      -0.003340       0.001789      -0.034945       0.115637      -0.038679      -0.000131       0.038810             11.140477       7.446684      -3.161210      -1.287669       9.398224      -0.182618      16.576524           0.000577
          292              C       4.823172      25.873143      16.567585      -0.179556      34.857418 0.49833017E+03  0.12222462E+05                                 9.456033                            7.554300      -0.203463       1.892650                    0.998807      31.882388      96.166137       0.581517       0.429440      -1.047395       0.041948       0.006232       0.012682       0.044265      -0.029355       0.002884       0.008467      -0.011329       0.105793      -0.048226       0.011378       0.036848             10.659415       8.067225      -3.481162      -2.743408       9.378298       2.103895      14.532723           0.000134
          293              C       5.009356      25.986941      15.176861       0.025391      29.335627 0.39436533E+03  0.91439508E+04                                 8.491608                            6.764854      -0.000010       1.984805                    0.999365      28.789479      85.067321       0.607046       0.435160      -1.041539       0.049412      -0.026039       0.000422       0.055855      -0.007125       0.016170      -0.004131      -0.011054      -0.065639      -0.029404       0.006311       0.023093              9.551898       6.479451      -2.828450      -0.241375       8.939004      -0.668678      13.237239           0.000575
          294              C       7.797084      22.782449      17.040304       0.148666      35.606010 0.41960793E+03  0.97954441E+04                                 9.728027                            7.045774      -0.468261       1.869970                    0.998401      26.528156      76.440873       0.591399       0.443655      -1.045605      -0.003487       0.001077      -0.015350       0.015778      -0.027268      -0.014663       0.008210       0.013930       0.003112      -0.028913      -0.006716       0.035629             12.076686       6.629586      -0.676701       3.874199      11.601130      -4.686486      17.999341           0.001895
          295              C       7.522840      21.467635      17.408978      -0.185308      33.143245 0.44243148E+03  0.10448628E+05                                 8.960943                            7.028257       0.223993       2.047611                    0.999432      29.586210      85.286381       0.619459       0.418678      -1.062616       0.009810       0.003719      -0.005472       0.011833       0.008120      -0.001184       0.019669       0.023611      -0.018591      -0.028225       0.009124       0.019101             10.266072       6.044966       0.059676       2.461924      11.132014      -3.918086      13.621237           0.000807
          296              C       8.036104      20.973712      18.573212       0.052410      27.045507 0.34763570E+03  0.77464310E+04                                 7.854669                            6.241790       0.178639       2.055284                    0.999803      26.896296      75.849005       0.654039       0.420267      -1.059304       0.028011       0.040998       0.013156       0.051367       0.011788      -0.023564       0.008910      -0.023711      -0.095351      -0.045868       0.013245       0.032623              8.817848       5.984587       0.036363       2.527498       9.463757      -2.379722      11.005200           0.000346
          297              C       9.075212      22.955282      19.058310       0.062953      27.273668 0.35085336E+03  0.78646265E+04                                 7.981466                            6.318862       0.058145       2.016950                    0.999676      27.206519      77.868571       0.640281       0.426760      -1.051432      -0.023661      -0.042289      -0.010088       0.049497       0.011265      -0.006056       0.025425       0.011043      -0.045891      -0.036162       0.012145       0.024017              8.994792       6.337308       0.042648       2.954582       9.760438      -2.197552      10.886629           0.001362
          298              C       8.580818      23.545372      17.902774      -0.178803      32.469277 0.45003962E+03  0.10689234E+05                                 8.893734                            7.112584       0.200872       2.043520                    0.998993      29.684530      86.223231       0.611751       0.421537      -1.059269      -0.004003       0.004494       0.005124       0.007904      -0.000105      -0.015895       0.001132      -0.024512      -0.055613      -0.028474       0.006901       0.021573             10.071223       6.760446      -0.230673       3.833711       9.887603      -2.340117      13.565621          -0.000137
          299              C       2.178856      13.023389      21.512903       0.021165      28.749281 0.38133086E+03  0.87548550E+04                                 8.314234                            6.607734       0.070045       2.007559                    0.999616      28.493319      83.375942       0.621333       0.429373      -1.046570      -0.053961       0.016028       0.001686       0.056317      -0.025601       0.001136      -0.007721       0.029842      -0.002791      -0.030456      -0.000391       0.030847              9.113069       8.974162      -1.101853       1.673484      13.051660       0.909505       5.313387           0.014671
          300              C       2.619156      14.287715      21.890276      -0.202081      33.281524 0.46149898E+03  0.11020903E+05                                 8.832405                            7.056166       0.201768       2.003774                    0.999739      31.244973      90.742385       0.633960       0.404574      -1.071137      -0.025441       0.000748       0.008431       0.026812      -0.002110       0.028085       0.012778       0.015766      -0.175395      -0.067965       0.023129       0.044836              9.542952      11.707938       1.133580       2.619185      10.926708       1.561684       5.994211           0.003001
          301              C       1.543566      15.138257      21.746754      -0.232344      36.634138 0.54149933E+03  0.13515015E+05                                 9.635298                            7.791164      -0.018716       1.931633                    0.999710      32.821779      98.788900       0.583780       0.420376      -1.056500       0.015694      -0.023604       0.016919       0.033011       0.007845       0.001810       0.014605      -0.046237      -0.056516      -0.022708      -0.014952       0.037660             10.559628      10.121725       0.167250       1.991497      14.760395       2.289037       6.796764           0.015471
          302              C       0.467976      14.358237      21.253961       0.132938      33.556547 0.40443864E+03  0.93814287E+04                                 9.222613                            6.851437       0.013261       2.006582                    0.999770      27.183660      78.808699       0.606663       0.435253      -1.047634       0.023208      -0.060779       0.004468       0.065213      -0.014835       0.018934       0.004784       0.005940      -0.073762      -0.034540       0.004273       0.030267             10.667660      13.599794      -2.390786       2.887222      12.225882       0.724445       6.177304          -0.001194
          303              C      11.767332      14.798735      20.917404      -0.058813      43.246656 0.47931732E+03  0.11515869E+05                                10.657004                            7.339417       0.008876       1.998617                    0.999400      28.399754      81.809651       0.604925       0.421436      -1.063892      -0.004377       0.025253       0.004608       0.026040      -0.012904      -0.034537      -0.005075      -0.085723       0.067572      -0.069295       0.033500       0.035795             13.091828      13.289408      -1.019690       2.897716      18.266709       2.865385       7.719367           0.041432
          304              C      10.769738      14.011770      20.370750       0.130179      35.082875 0.40810778E+03  0.95044075E+04                                 9.558881                            6.925624      -0.080126       1.979730                    0.999541      27.358499      79.925607       0.596735       0.440732      -1.042553       0.001918      -0.062649      -0.028659       0.068920       0.004339       0.015933       0.011149      -0.007844      -0.054873      -0.027970       0.005236       0.022734             11.307987      12.056079       2.608838       3.653884      14.386282       2.755004       7.481600          -0.000389
          305              C       9.470224      14.442651      19.982337      -0.225021      34.978058 0.50162250E+03  0.12271661E+05                                 9.261989                            7.472453       0.079335       1.964888                    0.999846      32.219866      95.732496       0.599790       0.417427      -1.059305      -0.007206      -0.014937      -0.028520       0.032992      -0.036890       0.011536      -0.006264      -0.008728      -0.091469      -0.033913      -0.020284       0.054197             10.008724      10.986832      -1.059988       2.052432      12.798329       1.319926       6.241011           0.016122
          306              C       8.806000      13.340472      19.524003      -0.192341      34.095236 0.45990063E+03  0.10967954E+05                                 9.007856                            7.069675       0.210006       2.012480                    0.999825      30.904480      89.552813       0.630200       0.407536      -1.069698       0.018931       0.012864      -0.004696       0.023365      -0.011485       0.038341       0.009050      -0.004245      -0.173758      -0.074198       0.028421       0.045777              9.937432      14.173764      -0.440894       2.996885       9.496076       0.700864       6.142455           0.002763
          307              C       9.694148      12.251383      19.656151       0.025238      28.988458 0.38967070E+03  0.90058634E+04                                 8.416634                            6.725480       0.038547       1.999428                    0.999480      28.632637      84.398749       0.608833       0.435291      -1.041718       0.037410       0.030304       0.013699       0.050055       0.025789       0.008266       0.004485      -0.011971       0.004192      -0.027663      -0.000894       0.028558              9.231701       9.084801      -0.356643       1.774691      12.794799       1.511315       5.815504           0.017086
          308              C      11.441510      16.227613      21.148244       0.155577      34.708195 0.40660545E+03  0.94346589E+04                                 9.598670                            6.954772      -0.423249       1.887360                    0.998575      26.364487      76.191284       0.591738       0.446091      -1.042276       0.003902      -0.017822      -0.003374       0.018554      -0.004973       0.033488       0.005374       0.031296      -0.026098      -0.033171      -0.008937       0.042109             11.984594       7.498529      -2.333060      -2.842232      19.293302       1.628043       9.161950           0.009879
          309              C      10.554620      16.585567      22.157916      -0.181929      34.191138 0.45733572E+03  0.10904813E+05                                 9.212186                            7.162314       0.192343       2.039331                    0.999052      29.791520      86.663908       0.610689       0.420633      -1.059981       0.004513       0.000970      -0.000074       0.004617       0.009697       0.010017      -0.020333       0.002840       0.043468      -0.028513       0.001705       0.026808             10.810569       7.434491      -3.250343      -2.906474      15.070858       1.457178       9.926360           0.003937
          310              C      10.194832      17.920416      22.288056       0.060612      27.972339 0.34576404E+03  0.77018721E+04                                 8.074748                            6.224176       0.237389       2.074540                    0.999839      26.885198      76.046558       0.654447       0.420160      -1.058335       0.035179       0.016674      -0.036795       0.053567       0.003754      -0.008565       0.004320       0.049844       0.086540      -0.039989       0.007667       0.032322              9.415821       7.013470      -2.853427      -2.506596      13.175904       0.218912       8.058088           0.003325
          311              C      11.545924      18.545767      20.588542       0.056695      29.100752 0.35973328E+03  0.81345919E+04                                 8.402096                            6.435251       0.007777       1.997410                    0.999644      27.669451      80.195148       0.627436       0.431700      -1.045786      -0.037363      -0.016503       0.032824       0.052400       0.025661       0.018845      -0.020675       0.020453       0.032317      -0.046459       0.019511       0.026948              9.795174       8.115439      -2.580434      -3.362109      13.002135       0.427207       8.267947           0.004307
          312              C      11.978676      17.242974      20.387477      -0.183675      35.504543 0.47992989E+03  0.11629407E+05                                 9.574245                            7.426791      -0.107927       1.941623                    0.997556      30.536545      90.743626       0.586503       0.430979      -1.049298      -0.007892       0.002023       0.005423       0.009787      -0.010152       0.013410       0.016072       0.040688       0.036466      -0.036301       0.009344       0.026957             11.205242       8.013434      -1.677329      -3.340156      16.328381      -0.278579       9.273910           0.002865
          313              C      10.745836      12.006959      22.944777       0.019763      29.913966 0.39251879E+03  0.90770149E+04                                 8.572543                            6.721369       0.086157       2.012117                    0.999598      28.651126      84.138359       0.613673       0.431605      -1.045224       0.051533      -0.018661       0.002205       0.054852      -0.014533       0.012873       0.008812       0.008714      -0.064026      -0.030253       0.003781       0.026472              9.636107       7.919414      -3.050540       0.392447       7.663483      -2.143385      13.325423           0.001439
          314              C      10.656518      11.728076      24.332156      -0.189894      33.919102 0.45890815E+03  0.10952023E+05                                 9.018093                            7.073880       0.161613       1.996287                    0.999843      31.005589      90.244375       0.627649       0.408904      -1.067471       0.030715       0.013408      -0.002190       0.033586      -0.040012      -0.013430      -0.002086       0.036014       0.100992      -0.061579       0.020022       0.041556             10.038490       8.768587      -2.825726      -2.492864       7.126507       0.216498      14.220375           0.000379
          315              C      11.713238      10.939241      24.629571      -0.219830      37.409835 0.51223543E+03  0.12610484E+05                                 9.779796                            7.573428      -0.031177       1.931345                    0.999841      32.333793      96.710019       0.592512       0.419901      -1.056615       0.000023       0.041366      -0.007213       0.041991      -0.002387       0.003657      -0.000891      -0.015749       0.106668      -0.026204      -0.009593       0.035797             11.163822       8.654148      -3.104836      -0.706918       7.790914      -1.707184      17.046404           0.001192
          316              C      12.441620      10.702563      23.430544       0.127961      36.078529 0.40286811E+03  0.93373456E+04                                 9.684023                            6.842112      -0.066823       1.980780                    0.999748      27.232425      78.957306       0.606453       0.435761      -1.047168      -0.024967       0.045842      -0.039525       0.065476      -0.029008       0.000213      -0.003438       0.009553       0.023893      -0.033530       0.007791       0.025739             11.628507      12.439776      -5.958040      -0.714172       9.562984      -0.949332      12.882763           0.000077
          317              C       0.998852       9.928955      23.269960      -0.056205      47.369054 0.47824452E+03  0.11472906E+05                                11.295564                            7.315897      -0.002778       1.991074                    0.999335      28.467644      81.693448       0.608368       0.419678      -1.066003       0.011646      -0.007761       0.019920       0.024345       0.031035       0.039949      -0.024406      -0.032351       0.012484      -0.067612       0.032907       0.034705             14.530068      12.673462      -5.409437      -0.586845      10.184149      -3.000095      20.732594           0.003169
          318              C       1.679430       9.731813      22.069594       0.116298      39.191615 0.41488865E+03  0.96793232E+04                                10.211769                            6.925245      -0.093024       1.967213                    0.999689      27.552935      79.945143       0.605651       0.433481      -1.049362      -0.018089       0.018404      -0.059962       0.065279      -0.024128      -0.008467      -0.006437       0.014812       0.092190      -0.042040       0.009492       0.032547             12.807972      10.686814      -3.956795      -3.985607       8.505547      -0.339798      19.231553           0.000018
          319              C       2.804082       8.901573      21.824035      -0.224376      37.369228 0.49983746E+03  0.12210517E+05                                 9.681118                            7.436827       0.048548       1.952276                    0.999855      32.217318      95.488293       0.604259       0.414933      -1.061465      -0.002557      -0.007245      -0.029981       0.030950      -0.042832       0.018463      -0.018627       0.001454      -0.017357      -0.039950      -0.016782       0.056732             10.965276      10.551268      -5.120806      -0.787541       9.791047      -1.204339      12.553515           0.001061
          320              C       3.133678       9.023651      20.506911      -0.188575      35.826163 0.45272379E+03  0.10757890E+05                                 9.356282                            7.008152       0.208639       2.015254                    0.999822      30.727476      88.972865       0.633589       0.406822      -1.069822      -0.015404      -0.006692       0.013005       0.021242      -0.052074      -0.012636      -0.013818       0.016041       0.067680      -0.067842       0.026412       0.041431             10.904785      12.359230      -6.019749      -2.456328      10.038408       0.594060      10.316717           0.000293
          321              C       2.177598       9.899571      19.952562       0.033641      29.771010 0.37312768E+03  0.85185084E+04                                 8.526263                            6.540703       0.105913       2.023387                    0.999638      28.161780      82.125259       0.623990       0.429955      -1.046408      -0.029927      -0.006726       0.044422       0.053984       0.016873      -0.009460       0.003202      -0.005033       0.064540      -0.029508       0.005544       0.023964              9.724581       8.690217      -3.878978       0.246174       8.225224      -2.028895      12.258303           0.001205
          322              C       1.532244       9.251780      24.491067       0.151129      34.891803 0.40482263E+03  0.93652020E+04                                 9.603709                            6.914034      -0.446703       1.880433                    0.998561      26.236314      75.239935       0.597894       0.442822      -1.046176      -0.007462       0.011341      -0.008888       0.016226      -0.025106      -0.012500       0.019045      -0.006959       0.038083      -0.031968      -0.006727       0.038695             12.078115       9.815736      -0.774714       3.660462       9.011138      -6.316395      17.407471           0.000992
          323              C       0.797572       8.343004      25.206335      -0.181488      32.888187 0.43781990E+03  0.10338930E+05                                 8.982229                            7.016739       0.147799       2.022682                    0.999557      29.757565      86.492585       0.615063       0.421703      -1.058012       0.006172       0.008790       0.007979       0.013379       0.004582       0.011502       0.022236       0.018285      -0.032546      -0.030589       0.004441       0.026149             10.426935       8.378509       0.416815       1.864083       8.816499      -5.285995      14.085798           0.000531
          324              C       1.295740       7.796723      26.366220       0.066170      26.649106 0.33733370E+03  0.74766959E+04                                 7.823726                            6.155433       0.276486       2.092476                    0.999790      26.698728      75.622503       0.656096       0.421200      -1.056431       0.040041       0.029976       0.001018       0.050028       0.009240      -0.027555       0.008953      -0.013334      -0.059894      -0.040984       0.017586       0.023398              8.891882       8.344381       0.566741       1.810279       7.285860      -3.591378      11.045405           0.000432
          325              C       3.234318       8.994267      26.121329       0.055400      27.078794 0.34270294E+03  0.75936585E+04                                 7.817325                            6.156029       0.296078       2.093425                    0.999846      26.615954      74.346810       0.666589       0.414682      -1.065040      -0.047271      -0.020582       0.016168       0.054032       0.013474      -0.004191       0.025935       0.019516      -0.082543      -0.043706       0.011748       0.031958              8.845806       8.629518       0.099229       2.255531       6.758004      -3.277626      11.149896           0.000552
          326              C       2.797792       9.568597      24.955423      -0.170902      32.109248 0.43232710E+03  0.10158212E+05                                 8.786553                            6.945101       0.190290       2.039539                    0.999521      29.381604      84.672303       0.623054       0.418385      -1.062069      -0.008276       0.003550       0.003031       0.009502       0.006011      -0.020208       0.006682      -0.017543      -0.029563      -0.029163       0.013564       0.015599              9.991066       9.537275      -0.183013       3.493287       6.922335      -3.599760      13.513586           0.000524
          327              C      10.694258       9.167100      21.003718       0.020621      30.497311 0.38526824E+03  0.88709464E+04                                 8.671661                            6.656565       0.067121       2.005602                    0.999625      28.580403      83.843174       0.616781       0.431289      -1.045058       0.022631       0.016645      -0.042649       0.051070      -0.008818      -0.011164      -0.013892       0.002761       0.075405      -0.027520      -0.003649       0.031169              9.874022       7.066599       3.751194       0.603808       9.618239       0.726874      12.937230           0.000996
          328              C       9.952038       8.190206      20.332276      -0.184589      37.485052 0.46276651E+03  0.11074816E+05                                 9.713451                            7.127140       0.159810       1.998242                    0.999839      31.008427      90.580150       0.621773       0.411623      -1.064974       0.013897       0.002618      -0.018284       0.023114       0.053837       0.002592      -0.004789      -0.025340       0.078370      -0.068634       0.026104       0.042531             11.586069       9.723063       6.757134      -1.588215      14.188033      -2.121099      10.847111           0.000259
          329              C      10.135706       8.395896      18.986382      -0.233508      37.862033 0.50939080E+03  0.12501914E+05                                 9.759437                            7.504466       0.030059       1.944252                    0.999878      32.481090      96.468536       0.601951       0.414591      -1.061771      -0.005460      -0.009484       0.029683       0.031636       0.045152       0.019976       0.019342      -0.009123       0.006515      -0.046553      -0.011521       0.058074             11.049482       8.518525       5.000175      -0.279235      11.421023      -0.008207      13.208898           0.000914
          330              C      11.050272       9.478574      18.860591       0.122197      39.228747 0.41304062E+03  0.96309036E+04                                10.244921                            6.918336      -0.103712       1.964403                    0.999646      27.540840      80.035718       0.604491       0.434552      -1.048122       0.015069       0.013035       0.061983       0.065106       0.020749      -0.001581      -0.007613      -0.013298       0.082529      -0.035709       0.005755       0.029955             12.994622       8.591354       4.558880      -3.236126      11.095688      -2.797250      19.296824          -0.000016
          331              C      11.561020      10.026190      17.686989      -0.062289      48.160309 0.48392542E+03  0.11651460E+05                                11.427503                            7.363093      -0.027412       1.981380                    0.999308      28.686503      82.655306       0.605523       0.420120      -1.064995      -0.008931      -0.009844      -0.019516       0.023612      -0.040442       0.033476       0.031091      -0.015444       0.027833      -0.071565       0.033375       0.038191             14.752934      10.289751       6.070985      -0.554864      13.232501       0.533040      20.736548           0.002858
          332              C      12.479360      11.072271      17.605694       0.124687      37.104891 0.41865991E+03  0.98134007E+04                                 9.912845                            6.996317      -0.145204       1.950543                    0.999690      27.766835      81.403453       0.595990       0.438439      -1.043826       0.024070       0.038109       0.047247       0.065299       0.036313       0.007253       0.002326      -0.016543       0.034733      -0.043359       0.010035       0.033323             12.085314      10.305884       6.602764      -0.969699      13.018614      -0.325298      12.931444          -0.000033
          333              C       0.590002      11.534673      16.458522      -0.216869      37.010915 0.53511019E+03  0.13352801E+05                                 9.788968                            7.796293      -0.180079       1.885620                    0.999423      32.908835      99.938090       0.576252       0.425956      -1.050120       0.004139       0.038187       0.002503       0.038493       0.008203      -0.003340      -0.001775      -0.034937       0.115690      -0.038687      -0.000139       0.038826             11.140881       7.446955       3.161306      -1.287715       9.398485       0.182732      16.577205           0.000943
          334              C       1.466828      12.516643      16.887415      -0.179599      34.858596 0.49835538E+03  0.12223227E+05                                 9.456191                            7.554463      -0.203301       1.892684                    0.998808      31.883273      96.169191       0.581514       0.429437      -1.047397      -0.041941       0.006240      -0.012666       0.044254       0.029381       0.002885      -0.008468      -0.011319       0.105787      -0.048250       0.011403       0.036846             10.659552       8.067391       3.481202      -2.743340       9.378388      -2.103765      14.532876           0.000209
          335              C       1.280644      12.630441      18.278139       0.025490      29.332254 0.39431102E+03  0.91423826E+04                                 8.491107                            6.764495      -0.000076       1.984830                    0.999364      28.786817      85.058188       0.607047       0.435174      -1.041530      -0.049416      -0.026032      -0.000411       0.055855       0.007071       0.016167       0.004127      -0.011022      -0.065658      -0.029405       0.006363       0.023042              9.551321       6.479147       2.828254      -0.241234       8.938323       0.668858      13.236492           0.000870
          336              C      11.072916       9.425949      16.414696       0.148671      35.605596 0.41960154E+03  0.97952766E+04                                 9.728034                            7.045770      -0.468244       1.869983                    0.998401      26.528002      76.440840       0.591392       0.443661      -1.045599       0.003476       0.001073       0.015351       0.015776       0.027259      -0.014666      -0.008201       0.013931       0.003084      -0.028902      -0.006720       0.035622             12.076747       6.629591       0.676724       3.874204      11.601157       4.686617      17.999494           0.000664
          337              C      11.347160       8.111135      16.046022      -0.185320      33.144205 0.44244628E+03  0.10449082E+05                                 8.961159                            7.028408       0.223898       2.047574                    0.999432      29.586785      85.288920       0.619447       0.418682      -1.062612      -0.009821       0.003724       0.005480       0.011847      -0.008123      -0.001175      -0.019670       0.023597      -0.018586      -0.028220       0.009116       0.019104             10.266351       6.045113      -0.059680       2.461999      11.132240       3.918230      13.621699          -0.000144
          338              C      10.833896       7.617212      14.881788       0.052405      27.046224 0.34764693E+03  0.77467577E+04                                 7.854851                            6.241932       0.178597       2.055264                    0.999803      26.896829      75.851323       0.654024       0.420273      -1.059299      -0.028014       0.041000      -0.013155       0.051369      -0.011797      -0.023567      -0.008909      -0.023726      -0.095363      -0.045876       0.013240       0.032636              8.818063       5.984749      -0.036351       2.527596       9.463882       2.379781      11.005559           0.000453
          339              C       9.794788       9.598782      14.396690       0.062900      27.275847 0.35088670E+03  0.78655940E+04                                 7.981964                            6.319212       0.058195       2.016943                    0.999676      27.208115      77.875304       0.640252       0.426766      -1.051424       0.023652      -0.042308       0.010100       0.049511      -0.011280      -0.006035      -0.025419       0.011015      -0.045855      -0.036144       0.012110       0.024034              8.995397       6.337697      -0.042582       2.954836       9.761019       2.197838      10.887475          -0.000178
          340              C      10.289182      10.188872      15.552226      -0.178779      32.469256 0.45003689E+03  0.10689181E+05                                 8.893829                            7.112623       0.200911       2.043538                    0.998992      29.684334      86.223462       0.611740       0.421544      -1.059262       0.003984       0.004482      -0.005098       0.007871       0.000111      -0.015908      -0.001120      -0.024510      -0.055596      -0.028481       0.006912       0.021569             10.071384       6.760512       0.230741       3.833793       9.887726       2.340330      13.565915           0.000827
          341              C      10.401144      13.023389       4.785403       0.021253      28.746334 0.38128534E+03  0.87535077E+04                                 8.313577                            6.607279       0.070164       2.007627                    0.999616      28.491151      83.366887       0.621366       0.429365      -1.046579       0.053950       0.016025       0.001691       0.056305       0.025585      -0.001127      -0.007726       0.029843      -0.002707      -0.030458      -0.000360       0.030818              9.112306       8.973408       1.101948      -1.673287      13.050533       0.909342       5.312976          -0.012569
          342              C       9.960844      14.287715       5.162776      -0.202038      33.278958 0.46146524E+03  0.11019827E+05                                 8.831867                            7.055890       0.201970       2.003858                    0.999739      31.243088      90.733966       0.633978       0.404572      -1.071145       0.025430       0.000741       0.008438       0.026803       0.002110      -0.028076       0.012770       0.015763      -0.175314      -0.067935       0.023116       0.044819              9.542281      11.706877      -1.133325      -2.618856      10.926113       1.561521       5.993854          -0.002338
          343              C      11.036434      15.138257       5.019254      -0.232282      36.632245 0.54146857E+03  0.13514029E+05                                 9.634946                            7.790930      -0.018706       1.931654                    0.999710      32.820459      98.783510       0.583792       0.420375      -1.056503      -0.015684      -0.023602       0.016922       0.033007      -0.007846      -0.001806       0.014603      -0.046226      -0.056488      -0.022700      -0.014951       0.037651             10.559208      10.121168      -0.167320      -1.991367      14.759919       2.288975       6.796538          -0.013357
          344              C      12.112024      14.358237       4.526462       0.132949      33.556373 0.40443966E+03  0.93814568E+04                                 9.222588                            6.851464       0.013226       2.006574                    0.999770      27.183591      78.808477       0.606660       0.435255      -1.047633      -0.023212      -0.060780       0.004471       0.065215       0.014827      -0.018928       0.004782       0.005929      -0.073711      -0.034523       0.004274       0.030249             10.667595      13.599471       2.390785      -2.887112      12.226042       0.724466       6.177271           0.001178
          345              C       0.812668      14.798735       4.189904      -0.058718      43.245529 0.47930672E+03  0.11515529E+05                                10.656728                            7.339275       0.008975       1.998656                    0.999400      28.399348      81.807678       0.604939       0.421429      -1.063899       0.004378       0.025255       0.004606       0.026042       0.012901       0.034546      -0.005080      -0.085718       0.067606      -0.069302       0.033491       0.035811             13.091459      13.288782       1.019744      -2.897507      18.266455       2.865289       7.719140          -0.036100
          346              C       1.810262      14.011770       3.643250       0.130195      35.082681 0.40810938E+03  0.95044507E+04                                 9.558850                            6.925655      -0.080198       1.979711                    0.999541      27.358386      79.925210       0.596732       0.440734      -1.042552      -0.001916      -0.062649      -0.028664       0.068922      -0.004331      -0.015923       0.011142      -0.007841      -0.054830      -0.027951       0.005236       0.022716             11.307898      12.055752      -2.608734      -3.653734      14.386400       2.754951       7.481541           0.000442
          347              C       3.109776      14.442651       3.254837      -0.224970      34.975797 0.50158844E+03  0.12270554E+05                                 9.261450                            7.472115       0.079432       1.964934                    0.999846      32.218384      95.725379       0.599817       0.417418      -1.059317       0.007197      -0.014930      -0.028523       0.032989       0.036889      -0.011532      -0.006268      -0.008722      -0.091431      -0.033899      -0.020291       0.054190             10.008082      10.986084       1.060029      -2.052232      12.797493       1.319760       6.240668          -0.013816
          348              C       3.774000      13.340472       2.796503      -0.192288      34.092000 0.45985873E+03  0.10966621E+05                                 9.007148                            7.069302       0.210224       2.012570                    0.999825      30.902365      89.543109       0.630228       0.407530      -1.069710      -0.018928       0.012854      -0.004710       0.023360       0.011480      -0.038328       0.009043      -0.004254      -0.173669      -0.074165       0.028409       0.045756              9.936529      14.172156       0.440861      -2.996457       9.495429       0.700797       6.142003          -0.001954
          349              C       2.885852      12.251383       2.928651       0.025331      28.985535 0.38962497E+03  0.90045075E+04                                 8.416016                            6.725058       0.038630       1.999487                    0.999480      28.630442      84.389809       0.608859       0.435288      -1.041724      -0.037400       0.030299       0.013689       0.050042      -0.025781      -0.008254       0.004472      -0.011948       0.004264      -0.027664      -0.000866       0.028530              9.230978       9.083985       0.356442      -1.774527      12.793826       1.511233       5.815122          -0.014677
          350              C       1.138490      16.227613       4.420744       0.155526      34.709784 0.40662665E+03  0.94352535E+04                                 9.598836                            6.954866      -0.423136       1.887385                    0.998576      26.365248      76.193359       0.591746       0.446080      -1.042284      -0.003902      -0.017815      -0.003370       0.018546       0.004980      -0.033461       0.005376       0.031244      -0.026124      -0.033161      -0.008906       0.042067             11.984838       7.498626       2.333140       2.842286      19.293778       1.628060       9.162110          -0.008585
          351              C       2.025380      16.585567       5.430416      -0.181931      34.191675 0.45734433E+03  0.10905063E+05                                 9.212240                            7.162353       0.192385       2.039336                    0.999052      29.791924      86.665084       0.610691       0.420629      -1.059984      -0.004527       0.000975      -0.000074       0.004631      -0.009704      -0.010001      -0.020342       0.002834       0.043484      -0.028517       0.001703       0.026814             10.810633       7.434541       3.250377       2.906499      15.070938       1.457167       9.926419          -0.003317
          352              C       2.385168      17.920416       5.560556       0.060620      27.972331 0.34576368E+03  0.77018615E+04                                 8.074733                            6.224160       0.237377       2.074536                    0.999839      26.885214      76.046574       0.654450       0.420159      -1.058336      -0.035188       0.016683      -0.036792       0.053574      -0.003746       0.008569       0.004322       0.049835       0.086540      -0.039984       0.007659       0.032325              9.415807       7.013479       2.853430       2.506612      13.175849       0.218912       8.058093          -0.002904
          353              C       1.034076      18.545767       3.861042       0.056705      29.100968 0.35973585E+03  0.81346737E+04                                 8.402155                            6.435280       0.007721       1.997393                    0.999644      27.669619      80.196046       0.627433       0.431700      -1.045784       0.037367      -0.016498       0.032832       0.052406      -0.025661      -0.018842      -0.020676       0.020431       0.032289      -0.046454       0.019516       0.026938              9.795259       8.115496       2.580440       3.362150      13.002249       0.427185       8.268030          -0.003766
          354              C       0.601324      17.242974       3.659977      -0.183669      35.505287 0.47994155E+03  0.11629771E+05                                 9.574391                            7.426889      -0.107949       1.941609                    0.997556      30.537042      90.745691       0.586498       0.430980      -1.049297       0.007897       0.002021       0.005431       0.009795       0.010151      -0.013396       0.016073       0.040695       0.036478      -0.036302       0.009356       0.026946             11.205432       8.013527       1.677355       3.340211      16.328691      -0.278597       9.274077          -0.002389
          355              C       1.834164      12.006959       6.217277       0.019718      29.915942 0.39254798E+03  0.90778613E+04                                 8.572833                            6.721550       0.086173       2.012099                    0.999599      28.652677      84.143785       0.613674       0.431596      -1.045229      -0.051537      -0.018671       0.002203       0.054859       0.014570      -0.012867       0.008799       0.008732      -0.063977      -0.030241       0.003739       0.026502              9.636455       7.919674       3.050667      -0.392441       7.663757      -2.143469      13.325933          -0.000474
          356              C       1.923482      11.728076       7.604656      -0.189903      33.920497 0.45892813E+03  0.10952645E+05                                 9.018388                            7.074064       0.161534       1.996253                    0.999843      31.006469      90.248242       0.627635       0.408907      -1.067466      -0.030717       0.013395      -0.002185       0.033582       0.040024       0.013441      -0.002087       0.036011       0.101016      -0.061595       0.020022       0.041572             10.038851       8.768879       2.825831       2.493006       7.126724       0.216527      14.220950           0.000158
          357              C       0.866762      10.939241       7.902071      -0.219836      37.410282 0.51224147E+03  0.12610674E+05                                 9.779863                            7.573461      -0.031196       1.931338                    0.999841      32.334122      96.711286       0.592512       0.419899      -1.056616      -0.000010       0.041357      -0.007214       0.041981       0.002403      -0.003652      -0.000895      -0.015742       0.106688      -0.026208      -0.009596       0.035803             11.163907       8.654235       3.104887       0.706917       7.790978      -1.707203      17.046508          -0.000367
          358              C       0.138380      10.702563       6.703044       0.127958      36.079320 0.40287606E+03  0.93375764E+04                                 9.684130                            6.842155      -0.066816       1.980774                    0.999748      27.232840      78.958719       0.606454       0.435758      -1.047170       0.024969       0.045827      -0.039529       0.065468       0.029014      -0.000209      -0.003442       0.009556       0.023910      -0.033539       0.007797       0.025742             11.628658      12.439991       5.958174       0.714174       9.563117      -0.949329      12.882865           0.000044
          359              C      11.581148       9.928955       6.542460      -0.056212      47.370538 0.47825994E+03  0.11473340E+05                                11.295635                            7.315910      -0.002692       1.991093                    0.999335      28.468229      81.694721       0.608382       0.419666      -1.066013      -0.011634      -0.007765       0.019908       0.024331      -0.031005      -0.039942      -0.024417      -0.032319       0.012542      -0.067589       0.032863       0.034727             14.530179      12.673602       5.409519       0.586796      10.184206      -3.000105      20.732730          -0.001520
          360              C      10.900570       9.731813       5.342094       0.116291      39.192522 0.41489789E+03  0.96795912E+04                                10.211879                            6.925293      -0.092975       1.967219                    0.999689      27.553378      79.946609       0.605653       0.433477      -1.049364       0.018099       0.018396      -0.059959       0.065276       0.024135       0.008466      -0.006439       0.014823       0.092198      -0.042049       0.009500       0.032550             12.808127      10.686950       3.956866       3.985650       8.505618      -0.339781      19.231811           0.000041
          361              C       9.775918       8.901573       5.096535      -0.224379      37.369886 0.49984668E+03  0.12210814E+05                                 9.681239                            7.436891       0.048531       1.952268                    0.999855      32.217772      95.490301       0.604256       0.414932      -1.061464       0.002559      -0.007251      -0.029985       0.030955       0.042849      -0.018458      -0.018630       0.001464      -0.017315      -0.039974      -0.016767       0.056741             10.965422      10.551404       5.120887       0.787507       9.791151      -1.204387      12.553711          -0.000364
          362              C       9.446322       9.023651       3.779411      -0.188581      35.827373 0.45274126E+03  0.10758421E+05                                 9.356504                            7.008301       0.208587       2.015229                    0.999822      30.728200      88.975775       0.633579       0.406824      -1.069820       0.015409      -0.006705       0.013009       0.021251       0.052089       0.012640      -0.013818       0.016058       0.067706      -0.067863       0.026420       0.041443             10.905048      12.359523       6.019905       2.456385      10.038633       0.594069      10.316988           0.000126
          363              C      10.402402       9.899571       3.225062       0.033623      29.771990 0.37314167E+03  0.85189020E+04                                 8.526377                            6.540775       0.105924       2.023379                    0.999638      28.162540      82.127654       0.623994       0.429948      -1.046412       0.029943      -0.006736       0.044424       0.053995      -0.016849       0.009465       0.003196      -0.005020       0.064592      -0.029492       0.005509       0.023983              9.724715       8.690331       3.879039      -0.246194       8.225328      -2.028954      12.258486          -0.000313
          364              C      11.047756       9.251780       7.763567       0.151119      34.892798 0.40483366E+03  0.93655161E+04                                 9.603832                            6.914088      -0.446664       1.880439                    0.998561      26.236786      75.241393       0.597897       0.442817      -1.046180       0.007459       0.011333      -0.008880       0.016215       0.025105       0.012498       0.019035      -0.006933       0.038089      -0.031965      -0.006719       0.038684             12.078292       9.815928       0.774737      -3.660571       9.011217      -6.316478      17.407731          -0.000612
          365              C      11.782428       8.343004       8.478835      -0.181488      32.888702 0.43782651E+03  0.10339133E+05                                 8.982324                            7.016789       0.147772       2.022671                    0.999557      29.757899      86.493974       0.615061       0.421702      -1.058011      -0.006173       0.008800       0.007973       0.013383      -0.004586      -0.011507       0.022232       0.018313      -0.032556      -0.030592       0.004434       0.026158             10.427049       8.378615      -0.416822      -1.864120       8.816561      -5.286060      14.085970          -0.000206
          366              C      11.284260       7.796723       9.638720       0.066152      26.650024 0.33734625E+03  0.74770533E+04                                 7.823902                            6.155538       0.276450       2.092453                    0.999790      26.699456      75.625294       0.656091       0.421199      -1.056430      -0.040048       0.029981       0.001024       0.050038      -0.009251       0.027557       0.008941      -0.013314      -0.059884      -0.040980       0.017566       0.023415              8.892091       8.344598      -0.566789      -1.810301       7.286005      -3.591480      11.045671          -0.000246
          367              C       9.345682       8.994267       9.393829       0.055385      27.079587 0.34271190E+03  0.75939214E+04                                 7.817464                            6.156077       0.296074       2.093414                    0.999846      26.616642      74.349517       0.666590       0.414677      -1.065040       0.047276      -0.020594       0.016171       0.054043      -0.013483       0.004181       0.025926       0.019535      -0.082542      -0.043698       0.011728       0.031970              8.845988       8.629820      -0.099255      -2.255663       6.758050      -3.277663      11.150094          -0.000156
          368              C       9.782208       9.568597       8.227923      -0.170909      32.110251 0.43234005E+03  0.10158610E+05                                 8.786759                            6.945210       0.190262       2.039521                    0.999521      29.382280      84.675149       0.623047       0.418385      -1.062066       0.008281       0.003541       0.003021       0.009499      -0.006022       0.020213       0.006676      -0.017543      -0.029562      -0.029169       0.013566       0.015603              9.991337       9.537549       0.183035      -3.493455       6.922465      -3.599885      13.513996          -0.000071
          369              C       1.885742       9.167100       4.276218       0.020626      30.497356 0.38526869E+03  0.88709580E+04                                 8.671641                            6.656536       0.067158       2.005613                    0.999626      28.580495      83.843409       0.616787       0.431285      -1.045060      -0.022644       0.016637      -0.042648       0.051073       0.008806       0.011161      -0.013892       0.002751       0.075428      -0.027511      -0.003665       0.031176              9.874004       7.066593      -3.751199      -0.603813       9.618204       0.726909      12.937216          -0.001464
          370              C       2.627962       8.190206       3.604776      -0.184590      37.485568 0.46277326E+03  0.11075026E+05                                 9.713559                            7.127198       0.159793       1.998234                    0.999839      31.008701      90.581366       0.621769       0.411624      -1.064973      -0.013906       0.002609      -0.018285       0.023119      -0.053844      -0.002595      -0.004790      -0.025340       0.078382      -0.068643       0.026108       0.042535             11.586213       9.723219      -6.757274       1.588236      14.188241      -2.121113      10.847179          -0.000110
          371              C       2.444294       8.395896       2.258882      -0.233500      37.861816 0.50938793E+03  0.12501816E+05                                 9.759376                            7.504430       0.030072       1.944257                    0.999878      32.480995      96.467894       0.601954       0.414589      -1.061773       0.005450      -0.009493       0.029682       0.031637      -0.045160      -0.019977       0.019343      -0.009124       0.006523      -0.046562      -0.011519       0.058081             11.049408       8.518489      -5.000148       0.279260      11.420942      -0.008241      13.208792          -0.001154
          372              C       1.529728       9.478574       2.133091       0.122184      39.229272 0.41304646E+03  0.96310685E+04                                10.244975                            6.918360      -0.103679       1.964409                    0.999647      27.541082      80.036398       0.604494       0.434549      -1.048124      -0.015080       0.013026       0.061982       0.065107      -0.020754       0.001580      -0.007611      -0.013298       0.082535      -0.035715       0.005759       0.029956             12.994695       8.591404      -4.558923       3.236160      11.095732      -2.797308      19.296950          -0.000045
          373              C       1.018980      10.026190       0.959489      -0.062270      48.160409 0.48392659E+03  0.11651485E+05                                11.427468                            7.363069      -0.027389       1.981386                    0.999308      28.686561      82.655233       0.605529       0.420116      -1.064998       0.008922      -0.009851      -0.019515       0.023611       0.040432      -0.033479       0.031087      -0.015445       0.027854      -0.071558       0.033377       0.038181             14.752880      10.289713      -6.070976       0.554866      13.232471       0.532993      20.736456          -0.003548
          374              C       0.100640      11.072271       0.878194       0.124678      37.105208 0.41866370E+03  0.98135093E+04                                 9.912879                            6.996332      -0.145185       1.950545                    0.999690      27.767000      81.403946       0.595992       0.438437      -1.043828      -0.024076       0.038104       0.047248       0.065298      -0.036315      -0.007257       0.002323      -0.016549       0.034744      -0.043364       0.010039       0.033325             12.085364      10.305903      -6.602804       0.969710      13.018697      -0.325336      12.931491           0.000216
          375              C      11.989998      11.534673      33.186022      -0.216854      37.010503 0.53510226E+03  0.13352554E+05                                 9.788911                            7.796245      -0.180111       1.885615                    0.999422      32.908522      99.936960       0.576253       0.425957      -1.050119      -0.004141       0.038188       0.002502       0.038494      -0.008201       0.003339      -0.001778      -0.034938       0.115681      -0.038686      -0.000138       0.038823             11.140827       7.446896      -3.161287       1.287713       9.398441       0.182713      16.577145          -0.000726
          376              C      11.113172      12.516643       0.159915      -0.179585      34.858523 0.49835220E+03  0.12223138E+05                                 9.456207                            7.554455      -0.203362       1.892668                    0.998808      31.883191      96.169122       0.581512       0.429439      -1.047396       0.041944       0.006239      -0.012669       0.044258      -0.029372      -0.002884      -0.008469      -0.011321       0.105784      -0.048241       0.011395       0.036846             10.659594       8.067388      -3.481216       2.743393       9.378423      -2.103825      14.532972          -0.000096
          377              C      11.299356      12.630441       1.550639       0.025472      29.333093 0.39432403E+03  0.91427594E+04                                 8.491223                            6.764570      -0.000055       1.984825                    0.999365      28.787519      85.060608       0.607049       0.435170      -1.041533       0.049415      -0.026033      -0.000414       0.055855      -0.007085      -0.016167       0.004128      -0.011033      -0.065643      -0.029402       0.006348       0.023054              9.551463       6.479210      -2.828300       0.241266       8.938490       0.668819      13.236689          -0.000905
          378              C       1.507084       9.425949      33.142196       0.148671      35.605957 0.41960693E+03  0.97954256E+04                                 9.728059                            7.045791      -0.468237       1.869980                    0.998401      26.528159      76.441173       0.591395       0.443658      -1.045602      -0.003477       0.001074       0.015352       0.015777      -0.027263       0.014664      -0.008204       0.013931       0.003091      -0.028907      -0.006718       0.035625             12.076766       6.629597      -0.676713      -3.874197      11.601215       4.686598      17.999486          -0.002197
          379              C       1.232840       8.111135      32.773522      -0.185313      33.143669 0.44243845E+03  0.10448839E+05                                 8.961027                            7.028316       0.223960       2.047597                    0.999432      29.586471      85.287453       0.619455       0.418679      -1.062615       0.009823       0.003718       0.005479       0.011846       0.008120       0.001177      -0.019668       0.023593      -0.018596      -0.028218       0.009117       0.019101             10.266191       6.045017       0.059687      -2.461937      11.132146       3.918163      13.621411          -0.000718
          380              C       1.746104       7.617212      31.609288       0.052421      27.045084 0.34762920E+03  0.77462447E+04                                 7.854576                            6.241721       0.178680       2.055302                    0.999803      26.895982      75.847741       0.654045       0.420265      -1.059306       0.028021       0.040993      -0.013150       0.051367       0.011786       0.023567      -0.008910      -0.023714      -0.095362      -0.045873       0.013249       0.032624              8.817750       5.984518       0.036364      -2.527462       9.463646       2.379712      11.005086          -0.000547
          381              C       2.785212       9.598782      31.124190       0.062916      27.275158 0.35087581E+03  0.78652714E+04                                 7.981790                            6.319087       0.058188       2.016948                    0.999676      27.207569      77.872792       0.640264       0.426763      -1.051428      -0.023647      -0.042303       0.010100       0.049505       0.011274       0.006042      -0.025420       0.011027      -0.045873      -0.036150       0.012123       0.024027              8.995196       6.337553       0.042589      -2.954745       9.760833       2.197774      10.887202          -0.001240
          382              C       2.290818      10.188872      32.279726      -0.178788      32.469399 0.45003985E+03  0.10689260E+05                                 8.893818                            7.112623       0.200898       2.043531                    0.998992      29.684495      86.223727       0.611744       0.421541      -1.059264      -0.003985       0.004484      -0.005105       0.007877      -0.000109       0.015902      -0.001125      -0.024508      -0.055611      -0.028479       0.006908       0.021571             10.071358       6.760499      -0.230722      -3.833770       9.887717       2.340276      13.565859          -0.000115
          383              C       8.468856      26.379889      28.669597       0.021151      28.749970 0.38134268E+03  0.87551873E+04                                 8.314300                            6.607800       0.070044       2.007547                    0.999616      28.493954      83.377878       0.621336       0.429368      -1.046573      -0.053973       0.016033      -0.001690       0.056330      -0.025616      -0.001151       0.007719       0.029857      -0.002861      -0.030458      -0.000419       0.030877              9.113127       8.974223      -1.101932      -1.673480      13.051734      -0.909485       5.313423          -0.014864
          384              C       8.909156       0.931215      28.292224      -0.202084      33.281834 0.46150855E+03  0.11021168E+05                                 8.832427                            7.056254       0.201750       2.003764                    0.999739      31.245139      90.742489       0.633955       0.404576      -1.071138      -0.025445       0.000753      -0.008439       0.026819      -0.002112      -0.028100      -0.012782       0.015777      -0.175431      -0.067984       0.023131       0.044854              9.542935      11.707759       1.133490      -2.619098      10.926821      -1.561673       5.994225          -0.003101
          385              C       7.833566       1.781757      28.435746      -0.232352      36.634408 0.54150338E+03  0.13515137E+05                                 9.635314                            7.791169      -0.018712       1.931633                    0.999710      32.821987      98.789504       0.583783       0.420374      -1.056502       0.015696      -0.023606      -0.016926       0.033016       0.007839      -0.001820      -0.014609      -0.046229      -0.056558      -0.022722      -0.014941       0.037663             10.559651      10.121631       0.167317      -1.991480      14.760544      -2.289095       6.796778          -0.015642
          386              C       6.757976       1.001737      28.928539       0.132945      33.556850 0.40444272E+03  0.93815514E+04                                 9.222654                            6.851464       0.013271       2.006579                    0.999770      27.183925      78.809701       0.606663       0.435252      -1.047634       0.023206      -0.060779      -0.004468       0.065212      -0.014843      -0.018938      -0.004786       0.005931      -0.073786      -0.034551       0.004275       0.030276             10.667703      13.599804      -2.390805      -2.887225      12.225984      -0.724455       6.177321           0.001272
          387              C       5.477332       1.442235      29.265096      -0.058853      43.248028 0.47933469E+03  0.11516377E+05                                10.657138                            7.339490       0.008905       1.998620                    0.999400      28.400356      81.811387       0.604930       0.421429      -1.063898      -0.004375       0.025251      -0.004605       0.026038      -0.012908       0.034516       0.005063      -0.085718       0.067482      -0.069269       0.033513       0.035756             13.092007      13.289528      -1.019704      -2.897742      18.267046      -2.865447       7.719447          -0.041968
          388              C       4.479738       0.655270      29.811750       0.130185      35.083243 0.40811188E+03  0.95045272E+04                                 9.558931                            6.925646      -0.080106       1.979731                    0.999541      27.358738      79.926417       0.596736       0.440730      -1.042554       0.001920      -0.062648       0.028661       0.068919       0.004340      -0.015935      -0.011154      -0.007858      -0.054900      -0.027980       0.005238       0.022743             11.308052      12.056148       2.608884      -3.653908      14.386388      -2.755039       7.481621           0.000439
          389              C       3.180224       1.086151      30.200163      -0.225015      34.977479 0.50161150E+03  0.12271311E+05                                 9.261861                            7.472347       0.079344       1.964898                    0.999846      32.219460      95.730645       0.599798       0.417424      -1.059308      -0.007210      -0.014935       0.028525       0.032996      -0.036887      -0.011544       0.006258      -0.008719      -0.091489      -0.033924      -0.020273       0.054197             10.008587      10.986692      -1.059948      -2.052412      12.798159      -1.319915       6.240912          -0.016380
          390              C       2.516000      -0.016028      30.658497      -0.192334      34.094969 0.45989310E+03  0.10967730E+05                                 9.007799                            7.069588       0.209997       2.012481                    0.999825      30.904326      89.552220       0.630208       0.407533      -1.069700       0.018933       0.012875       0.004705       0.023374      -0.011493      -0.038348      -0.009054      -0.004244      -0.173770      -0.074207       0.028420       0.045787              9.937399      14.173832      -0.440906      -2.996935       9.495956      -0.700845       6.142409          -0.002814
          391              C       3.404148      25.607883      30.526349       0.025221      28.989372 0.38968569E+03  0.90062984E+04                                 8.416778                            6.725580       0.038546       1.999417                    0.999480      28.633380      84.401412       0.608833       0.435288      -1.041720       0.037422       0.030314      -0.013694       0.050068       0.025798      -0.008282      -0.004497      -0.011979       0.004140      -0.027666      -0.000918       0.028584              9.231867       9.085009      -0.356677      -1.774739      12.795011      -1.511326       5.815580          -0.017301
          392              C       5.151510       2.871113      29.034256       0.155585      34.708312 0.40660583E+03  0.94346692E+04                                 9.598683                            6.954770      -0.423245       1.887361                    0.998575      26.364519      76.191366       0.591738       0.446091      -1.042276       0.003900      -0.017822       0.003376       0.018553      -0.004974      -0.033490      -0.005373       0.031303      -0.026103      -0.033173      -0.008940       0.042113             11.984625       7.498527      -2.333065       2.842231      19.293399      -1.628066       9.161950          -0.010033
          393              C       4.264620       3.229067      28.024584      -0.181928      34.191033 0.45733326E+03  0.10904739E+05                                 9.212159                            7.162289       0.192335       2.039329                    0.999052      29.791494      86.663749       0.610691       0.420632      -1.059982       0.004509       0.000967       0.000077       0.004612       0.009698      -0.010017       0.020334       0.002840       0.043471      -0.028515       0.001706       0.026809             10.810537       7.434459      -3.250326       2.906464      15.070839      -1.457191       9.926312          -0.004033
          394              C       3.904832       4.563916      27.894444       0.060604      27.972567 0.34576717E+03  0.77019593E+04                                 8.074788                            6.224204       0.237390       2.074537                    0.999839      26.885356      76.047091       0.654445       0.420160      -1.058335       0.035177       0.016675       0.036798       0.053569       0.003753       0.008568      -0.004317       0.049845       0.086543      -0.039990       0.007664       0.032325              9.415870       7.013491      -2.853443       2.506603      13.175996      -0.218925       8.058122          -0.003439
          395              C       5.255924       5.189267      29.593958       0.056684      29.100992 0.35973664E+03  0.81346838E+04                                 8.402117                            6.435262       0.007809       1.997417                    0.999644      27.669619      80.195613       0.627438       0.431697      -1.045788      -0.037372      -0.016503      -0.032821       0.052404       0.025661      -0.018841       0.020679       0.020446       0.032324      -0.046459       0.019516       0.026943              9.795203       8.115452      -2.580440       3.362119      13.002186      -0.427212       8.267971          -0.004387
          396              C       5.688676       3.886474      29.795023      -0.183678      35.504739 0.47993228E+03  0.11629481E+05                                 9.574277                            7.426807      -0.107921       1.941623                    0.997556      30.536657      90.744048       0.586503       0.430979      -1.049298      -0.007896       0.002019      -0.005418       0.009787      -0.010155      -0.013411      -0.016072       0.040690       0.036476      -0.036305       0.009346       0.026959             11.205287       8.013445      -1.677331       3.340161      16.328488       0.278573       9.273928          -0.002903
          397              C       4.455836      25.363459      27.237723       0.019776      29.913588 0.39251506E+03  0.90768877E+04                                 8.572388                            6.721293       0.086164       2.012119                    0.999598      28.651000      84.137218       0.613684       0.431599      -1.045229       0.051541      -0.018660      -0.002207       0.054859      -0.014543      -0.012867      -0.008810       0.008738      -0.064052      -0.030257       0.003767       0.026490              9.635880       7.919311      -3.050515      -0.392530       7.663388       2.143371      13.324942          -0.001301
          398              C       4.366518      25.084576      25.850344      -0.189880      33.917673 0.45889256E+03  0.10951494E+05                                 9.017725                            7.073733       0.161716       1.996327                    0.999843      31.004586      90.239112       0.627662       0.408900      -1.067479       0.030715       0.013408       0.002182       0.033585      -0.040011       0.013429       0.002090       0.036043       0.100989      -0.061583       0.020027       0.041557             10.037990       8.768102      -2.825504       2.492486       7.126225      -0.216312      14.219642          -0.000378
          399              C       5.423238      24.295741      25.552929      -0.219794      37.407978 0.51220719E+03  0.12609590E+05                                 9.779454                            7.573210      -0.031143       1.931373                    0.999841      32.332563      96.704961       0.592523       0.419900      -1.056618       0.000027       0.041374       0.007206       0.041997      -0.002386      -0.003655       0.000886      -0.015738       0.106644      -0.026194      -0.009595       0.035789             11.163406       8.653714      -3.104606       0.706834       7.790592       1.707171      17.045912          -0.000925
          400              C       6.151620      24.059063      26.751956       0.127969      36.078312 0.40286802E+03  0.93373344E+04                                 9.683936                            6.842089      -0.066776       1.980793                    0.999748      27.232403      78.956961       0.606457       0.435759      -1.047170      -0.024963       0.045847       0.039522       0.065476      -0.029012      -0.000219       0.003442       0.009554       0.023901      -0.033535       0.007791       0.025743             11.628360      12.439531      -5.957917       0.714060       9.562891       0.949417      12.882659          -0.000048
          401              C       7.288852      23.285455      26.912540      -0.056211      47.369274 0.47824904E+03  0.11473026E+05                                11.295529                            7.315887      -0.002739       1.991084                    0.999335      28.467800      81.693589       0.608375       0.419673      -1.066007       0.011649      -0.007757      -0.019921       0.024346       0.031023      -0.039940       0.024405      -0.032343       0.012502      -0.067597       0.032892       0.034705             14.530004      12.673271      -5.409343       0.586792      10.184124       3.000201      20.732618          -0.002851
          402              C       7.969430      23.088313      28.112906       0.116305      39.191634 0.41489018E+03  0.96793617E+04                                10.211743                            6.925240      -0.093009       1.967215                    0.999689      27.552993      79.945156       0.605654       0.433479      -1.049364      -0.018084       0.018408       0.059961       0.065277      -0.024128       0.008466       0.006442       0.014815       0.092213      -0.042045       0.009491       0.032554             12.807909      10.686727      -3.956746       3.985563       8.505516       0.339847      19.231483          -0.000011
          403              C       9.094082      22.258073      28.358465      -0.224355      37.367824 0.49981583E+03  0.12209830E+05                                 9.680821                            7.436629       0.048592       1.952299                    0.999855      32.216499      95.484549       0.604273       0.414929      -1.061470      -0.002547      -0.007238       0.029978       0.030945      -0.042829      -0.018460       0.018626       0.001467      -0.017360      -0.039947      -0.016781       0.056728             10.964913      10.550926      -5.120625       0.787484       9.790758       1.204326      12.553055          -0.000947
          404              C       9.423678      22.380151      29.675589      -0.188568      35.825457 0.45271434E+03  0.10757589E+05                                 9.356105                            7.008035       0.208704       2.015278                    0.999822      30.727087      88.970883       0.633601       0.406817      -1.069828      -0.015396      -0.006686      -0.013011       0.021237      -0.052079       0.012632       0.013818       0.016051       0.067689      -0.067848       0.026413       0.041435             10.904563      12.358992      -6.019631       2.456261      10.038231      -0.594042      10.316467          -0.000261
          405              C       8.467598      23.256071      30.229938       0.033647      29.771153 0.37313093E+03  0.85185995E+04                                 8.526271                            6.540716       0.105919       2.023387                    0.999638      28.161934      82.125730       0.623991       0.429953      -1.046409      -0.029925      -0.006723      -0.044431       0.053989       0.016870       0.009468      -0.003203      -0.005024       0.064580      -0.029513       0.005533       0.023980              9.724578       8.690222      -3.878981      -0.246152       8.225237       2.028877      12.258276          -0.000984
          406              C       7.822244      22.608280      25.691433       0.151130      34.891919 0.40482385E+03  0.93652300E+04                                 9.603701                            6.914025      -0.446639       1.880452                    0.998561      26.236327      75.239774       0.597897       0.442820      -1.046178      -0.007465       0.011347       0.008885       0.016230      -0.025104       0.012499      -0.019043      -0.006961       0.038100      -0.031968      -0.006725       0.038692             12.078119       9.815606      -0.774721      -3.660433       9.011176       6.316455      17.407576          -0.000797
          407              C       7.087572      21.699504      24.976165      -0.181496      32.888434 0.43782327E+03  0.10339037E+05                                 8.982296                            7.016780       0.147784       2.022678                    0.999557      29.757696      86.493294       0.615059       0.421704      -1.058010       0.006168       0.008795      -0.007985       0.013385       0.004589      -0.011499      -0.022234       0.018292      -0.032541      -0.030586       0.004435       0.026151             10.427030       8.378535       0.416808      -1.864113       8.816580       5.286063      14.085977          -0.000467
          408              C       7.585740      21.153223      23.816280       0.066173      26.649091 0.33733309E+03  0.74766845E+04                                 7.823753                            6.155447       0.276457       2.092469                    0.999790      26.698671      75.622539       0.656092       0.421203      -1.056428       0.040034       0.029984      -0.001024       0.050028       0.009240       0.027555      -0.008956      -0.013330      -0.059893      -0.040985       0.017587       0.023398              8.891925       8.344398       0.566727      -1.810314       7.285898       3.591397      11.045478          -0.000357
          409              C       9.524318      22.350767      24.061171       0.055420      27.077820 0.34269023E+03  0.75932928E+04                                 7.817130                            6.155928       0.296091       2.093441                    0.999846      26.615226      74.343930       0.666593       0.414683      -1.065041      -0.047276      -0.020562      -0.016180       0.054033       0.013478       0.004192      -0.025938       0.019502      -0.082547      -0.043708       0.011749       0.031960              8.845546       8.629300       0.099232      -2.255440       6.757839       3.277453      11.149499          -0.000498
          410              C       9.087792      22.925097      25.227077      -0.170891      32.108392 0.43231643E+03  0.10157864E+05                                 8.786361                            6.945018       0.190336       2.039562                    0.999521      29.380931      84.669018       0.623059       0.418385      -1.062072      -0.008279       0.003566      -0.003042       0.009513       0.006020       0.020208      -0.006689      -0.017538      -0.029561      -0.029167       0.013565       0.015602              9.990806       9.537061      -0.183047      -3.493251       6.922146       3.599562      13.513211          -0.000508
          411              C       4.404258      22.523600      29.178782       0.020636      30.496809 0.38526227E+03  0.88707726E+04                                 8.671578                            6.656533       0.067116       2.005604                    0.999625      28.580093      83.842030       0.616780       0.431292      -1.045056       0.022627       0.016641       0.042651       0.051069      -0.008826       0.011170       0.013901       0.002771       0.075411      -0.027536      -0.003641       0.031177              9.873898       7.066533       3.751152      -0.603779       9.618163      -0.726818      12.936999          -0.002889
          412              C       3.662038      21.546706      29.850224      -0.184580      37.483764 0.46275016E+03  0.11074302E+05                                 9.713179                            7.126987       0.159876       1.998271                    0.999839      31.007713      90.576898       0.621784       0.411620      -1.064979       0.013893       0.002623       0.018280       0.023110       0.053836      -0.002595       0.004789      -0.025335       0.078381      -0.068634       0.026108       0.042527             11.585708       9.722768       6.756905       1.588135      14.187628       2.121002      10.846727          -0.000524
          413              C       3.845706      21.752396      31.196118      -0.233482      37.860547 0.50936904E+03  0.12501233E+05                                 9.759195                            7.504320       0.030099       1.944276                    0.999878      32.480105      96.464708       0.601955       0.414592      -1.061771      -0.005467      -0.009477      -0.029679       0.031631       0.045140      -0.019977      -0.019339      -0.009120       0.006492      -0.046537      -0.011528       0.058064             11.049183       8.518324       5.000051       0.279197      11.420785       0.008173      13.208440          -0.002440
          414              C       4.760272      22.835074      31.321909       0.122203      39.228058 0.41303521E+03  0.96307469E+04                                10.244817                            6.918305      -0.103728       1.964403                    0.999646      27.540605      80.034937       0.604491       0.434554      -1.048121       0.015059       0.013037      -0.061987       0.065108       0.020746       0.001576       0.007612      -0.013291       0.082556      -0.035710       0.005750       0.029961             12.994428       8.591248       4.558810       3.236046      11.095575       2.797167      19.296461          -0.000205
          415              C       5.271020      23.382690      32.495511      -0.062281      48.159161 0.48391537E+03  0.11651167E+05                                11.427393                            7.363065      -0.027486       1.981361                    0.999308      28.686127      82.654256       0.605518       0.420126      -1.064991      -0.008942      -0.009845       0.019525       0.023625      -0.040457      -0.033470      -0.031086      -0.015429       0.027792      -0.071568       0.033374       0.038194             14.752729      10.289623       6.070890       0.554838      13.232347      -0.533072      20.736218          -0.006420
          416              C       6.189360      24.428771      32.576806       0.124684      37.104379 0.41865646E+03  0.98132850E+04                                 9.912710                            6.996260      -0.145173       1.950554                    0.999690      27.766610      81.402252       0.595997       0.438435      -1.043830       0.024070       0.038118      -0.047246       0.065304       0.036313      -0.007256      -0.002336      -0.016540       0.034734      -0.043358       0.010030       0.033328             12.085105      10.305725       6.602634       0.969688      13.018399       0.325287      12.931191           0.000188
          417              C       6.880002      24.891173       0.268978      -0.216817      37.008242 0.53506614E+03  0.13351409E+05                                 9.788551                            7.796020      -0.180115       1.885636                    0.999422      32.906891      99.930649       0.576258       0.425961      -1.050118       0.004143       0.038186      -0.002491       0.038491       0.008181       0.003346       0.001784      -0.034929       0.115633      -0.038665      -0.000143       0.038808             11.140364       7.446667       3.161153       1.287708       9.398039      -0.182664      16.576387          -0.001835
          418              C       7.756828      25.873143      33.295085      -0.179551      34.856533 0.49831951E+03  0.12222125E+05                                 9.455896                            7.554240      -0.203358       1.892693                    0.998808      31.881643      96.163341       0.581517       0.429442      -1.047394      -0.041937       0.006240       0.012673       0.044252       0.029358      -0.002891       0.008457      -0.011312       0.105798      -0.048228       0.011384       0.036844             10.659217       8.067160       3.481073       2.743359       9.378024       2.103758      14.532469          -0.000643
          419              C       7.570644      25.986941      31.904361       0.025507      29.331670 0.39430323E+03  0.91421564E+04                                 8.491013                            6.764445      -0.000062       1.984839                    0.999365      28.786418      85.056785       0.607047       0.435176      -1.041529      -0.049417      -0.026026       0.000417       0.055853       0.007068      -0.016167      -0.004123      -0.011010      -0.065713      -0.029417       0.006375       0.023042              9.551194       6.479078       2.828204       0.241288       8.938198      -0.668802      13.236306          -0.001988
          420              C       4.782916      22.782449       0.312804       0.148680      35.604826 0.41959285E+03  0.97950138E+04                                 9.727895                            7.045700      -0.468227       1.869990                    0.998401      26.527560      76.439098       0.591395       0.443661      -1.045600       0.003482       0.001086      -0.015361       0.015788       0.027261       0.014682       0.008200       0.013948       0.003086      -0.028908      -0.006727       0.035636             12.076525       6.629485       0.676686      -3.874097      11.601011      -4.686505      17.999080          -0.003677
          421              C       5.057160      21.467635       0.681478      -0.185306      33.142769 0.44242430E+03  0.10448410E+05                                 8.960855                            7.028200       0.223979       2.047610                    0.999432      29.585881      85.285073       0.619462       0.418678      -1.062617      -0.009805       0.003710      -0.005465       0.011823      -0.008117       0.001193       0.019663       0.023619      -0.018621      -0.028225       0.009127       0.019098             10.265976       6.044914      -0.059689      -2.461880      11.131927      -3.918063      13.621088          -0.001304
          422              C       4.543896      20.973712       1.845712       0.052415      27.045147 0.34763054E+03  0.77462859E+04                                 7.854615                            6.241759       0.178634       2.055286                    0.999803      26.896018      75.848024       0.654038       0.420269      -1.059303      -0.028005       0.040994       0.013149       0.051359      -0.011788       0.023567       0.008918      -0.023697      -0.095347      -0.045871       0.013254       0.032617              8.817783       5.984550      -0.036369      -2.527472       9.463688      -2.379694      11.005112          -0.001005
          423              C       3.504788      22.955282       2.330810       0.062963      27.273498 0.35085152E+03  0.78646067E+04                                 7.981589                            6.318951       0.058167       2.016966                    0.999676      27.206245      77.868917       0.640257       0.426774      -1.051419       0.023659      -0.042278      -0.010092       0.049488      -0.011260       0.006067       0.025423       0.011034      -0.045895      -0.036161       0.012153       0.024008              8.994948       6.337399      -0.042642      -2.954637       9.760591      -2.197614      10.886853          -0.002338
          424              C       3.999182      23.545372       1.175274      -0.178771      32.467931 0.45001802E+03  0.10688615E+05                                 8.893637                            7.112517       0.200922       2.043559                    0.998992      29.683380      86.220054       0.611740       0.421549      -1.059259       0.003986       0.004494       0.005117       0.007891       0.000113       0.015901       0.001135      -0.024490      -0.055545      -0.028463       0.006911       0.021552             10.071125       6.760369       0.230694      -3.833665       9.887453      -2.340176      13.565552          -0.000740
          425              C       2.178856      13.689611      28.669597       0.021355      28.742223 0.38122284E+03  0.87516682E+04                                 8.312753                            6.606723       0.070312       2.007717                    0.999616      28.487970      83.354229       0.621398       0.429363      -1.046586      -0.053926      -0.016024      -0.001702       0.056283       0.025566      -0.001108      -0.007739       0.029856      -0.002532      -0.030481      -0.000295       0.030775              9.111336       8.972479       1.101958      -1.673070      13.049036       0.909191       5.312494          -0.010343
          426              C       2.619156      12.425285      28.292224      -0.201982      33.274823 0.46140481E+03  0.11017946E+05                                 8.831052                            7.055398       0.202248       2.003979                    0.999738      31.240145      90.721548       0.634009       0.404569      -1.071155      -0.025414      -0.000720      -0.008444       0.026790       0.002118      -0.028055       0.012754       0.015751      -0.175176      -0.067881       0.023098       0.044783              9.541307      11.705522      -1.133037      -2.618473      10.925061       1.561300       5.993338          -0.001766
          427              C       1.543566      11.574743      28.435746      -0.232214      36.629550 0.54142465E+03  0.13512631E+05                                 9.634486                            7.790633      -0.018666       1.931688                    0.999710      32.818561      98.776015       0.583802       0.420377      -1.056504       0.015666       0.023598      -0.016923       0.032995      -0.007847      -0.001789       0.014591      -0.046219      -0.056380      -0.022663      -0.014963       0.037626             10.558648      10.120529      -0.167365      -1.991225      14.759155       2.288870       6.796260          -0.010933
          428              C       0.467976      12.354763      28.928539       0.132954      33.555310 0.40442998E+03  0.93811680E+04                                 9.222426                            6.851418       0.013189       2.006575                    0.999770      27.182955      78.806142       0.606658       0.435260      -1.047631       0.023223       0.060780      -0.004479       0.065220       0.014822      -0.018917       0.004778       0.005919      -0.073644      -0.034498       0.004267       0.030230             10.667341      13.598900       2.390700      -2.886957      12.225954       0.724495       6.177170           0.001062
          429              C      11.767332      11.914265      29.265096      -0.058604      43.242187 0.47926875E+03  0.11514398E+05                                10.656290                            7.339056       0.009021       1.998688                    0.999400      28.398003      81.803245       0.604939       0.421437      -1.063893      -0.004382      -0.025270      -0.004610       0.026058       0.012890       0.034580      -0.005105      -0.085703       0.067794      -0.069338       0.033449       0.035889             13.090856      13.287941       1.019723      -2.897263      18.265803       2.865169       7.718824          -0.029877
          430              C      10.769738      12.701230      29.811750       0.130202      35.081776 0.40810363E+03  0.95042687E+04                                 9.558695                            6.925622      -0.080262       1.979703                    0.999540      27.357756      79.922768       0.596732       0.440736      -1.042553       0.001906       0.062652       0.028672       0.068928      -0.004326      -0.015909       0.011134      -0.007845      -0.054769      -0.027926       0.005229       0.022696             11.307645      12.055263      -2.608637      -3.653539      14.386266       2.754893       7.481404           0.000429
          431              C       9.470224      12.270349      30.200163      -0.224907      34.972132 0.50153129E+03  0.12268724E+05                                 9.260675                            7.471626       0.079547       1.964994                    0.999846      32.215864      95.714090       0.599848       0.417411      -1.059328      -0.007186       0.014916       0.028521       0.032979       0.036888      -0.011513      -0.006282      -0.008712      -0.091325      -0.033855      -0.020316       0.054172             10.007158      10.985063       1.059913      -2.052000      12.796212       1.319597       6.240200          -0.011208
          432              C       8.806000      13.372528      30.658497      -0.192236      34.087532 0.45979489E+03  0.10964639E+05                                 9.006258                            7.068763       0.210464       2.012680                    0.999825      30.899421      89.530561       0.630263       0.407525      -1.069721       0.018921      -0.012832       0.004721       0.023344       0.011477      -0.038303       0.009030      -0.004278      -0.173556      -0.074117       0.028392       0.045725              9.935441      14.170388       0.440790      -2.996020       9.494494       0.700719       6.141442          -0.001459
          433              C       9.694148      14.461617      30.526349       0.025435      28.981679 0.38956533E+03  0.90027546E+04                                 8.415299                            6.724571       0.038715       1.999558                    0.999479      28.627432      84.378261       0.608879       0.435291      -1.041725       0.037377      -0.030291      -0.013677       0.050017      -0.025780      -0.008225       0.004452      -0.011915       0.004421      -0.027680      -0.000807       0.028488              9.230133       9.083111       0.356257      -1.774348      12.792616       1.511121       5.814671          -0.012128
          434              C      11.441510      10.485387      29.034256       0.155472      34.710292 0.40663498E+03  0.94354763E+04                                 9.598858                            6.954886      -0.423050       1.887410                    0.998576      26.365458      76.193593       0.591753       0.446074      -1.042290       0.003902       0.017814       0.003369       0.018545       0.004989      -0.033439       0.005375       0.031195      -0.026120      -0.033148      -0.008881       0.042029             11.984854       7.498599       2.333145       2.842293      19.293817       1.628049       9.162146          -0.007006
          435              C      10.554620      10.127433      28.024584      -0.181926      34.191270 0.45733885E+03  0.10904889E+05                                 9.212137                            7.162292       0.192403       2.039343                    0.999052      29.791769      86.664187       0.610697       0.420627      -1.059986       0.004538      -0.000980       0.000071       0.004643      -0.009704      -0.009992      -0.020349       0.002838       0.043482      -0.028517       0.001700       0.026817             10.810477       7.434437       3.250286       2.906450      15.070683       1.457074       9.926311          -0.002579
          436              C      10.194832       8.792584      27.894444       0.060615      27.972533 0.34576771E+03  0.77019743E+04                                 8.074788                            6.224221       0.237323       2.074518                    0.999839      26.885341      76.047063       0.654443       0.420162      -1.058333       0.035188      -0.016685       0.036793       0.053575      -0.003744       0.008573       0.004321       0.049835       0.086537      -0.039982       0.007656       0.032326              9.415850       7.013491       2.853420       2.506593      13.175923       0.218863       8.058134          -0.002236
          437              C      11.545924       8.167233      29.593958       0.056704      29.101116 0.35973822E+03  0.81347495E+04                                 8.402213                            6.435321       0.007652       1.997372                    0.999644      27.669746      80.196811       0.627427       0.431703      -1.045782      -0.037371       0.016496      -0.032833       0.052410      -0.025661      -0.018842      -0.020675       0.020420       0.032271      -0.046451       0.019517       0.026933              9.795321       8.115544       2.580458       3.362185      13.002316       0.427204       8.268104          -0.002984
          438              C      11.978676       9.470026      29.795023      -0.183666      35.505447 0.47994459E+03  0.11629868E+05                                 9.574430                            7.426919      -0.107961       1.941603                    0.997556      30.537186      90.746334       0.586496       0.430980      -1.049296      -0.007907      -0.002019      -0.005431       0.009803       0.010149      -0.013386       0.016074       0.040695       0.036479      -0.036300       0.009363       0.026937             11.205469       8.013543       1.677374       3.340235      16.328714      -0.278566       9.274149          -0.001838
          439              C      10.745836      14.706041      27.237723       0.019686      29.916961 0.39256463E+03  0.90783450E+04                                 8.573022                            6.721693       0.086180       2.012089                    0.999599      28.653391      84.146417       0.613668       0.431596      -1.045228       0.051531       0.018674      -0.002207       0.054855       0.014584      -0.012868       0.008802       0.008735      -0.063983      -0.030248       0.003732       0.026516              9.636668       7.919822       3.050711      -0.392349       7.663889      -2.143434      13.326293           0.000132
          440              C      10.656518      14.984924      25.850344      -0.189886      33.919508 0.45891057E+03  0.10952121E+05                                 9.018220                            7.073905       0.161571       1.996275                    0.999843      31.005802      90.245850       0.627645       0.408904      -1.067468       0.030722      -0.013398       0.002177       0.033587       0.040019       0.013432      -0.002083       0.036007       0.101059      -0.061594       0.020022       0.041572             10.038688       8.768752       2.825777       2.493064       7.126554       0.216601      14.220760           0.000123
          441              C      11.713238      15.773759      25.552929      -0.219799      37.408480 0.51221391E+03  0.12609817E+05                                 9.779603                            7.573296      -0.031196       1.931357                    0.999840      32.332823      96.706490       0.592514       0.419904      -1.056614       0.000017      -0.041368       0.007204       0.041991       0.002393      -0.003655      -0.000878      -0.015741       0.106667      -0.026201      -0.009595       0.035796             11.163593       8.654045       3.104808       0.706910       7.790753      -1.707061      17.045981           0.000168
          442              C      12.441620      16.010437      26.751956       0.127956      36.078937 0.40287242E+03  0.93374585E+04                                 9.684032                            6.842103      -0.066769       1.980791                    0.999748      27.232613      78.957571       0.606460       0.435756      -1.047173      -0.024971      -0.045826       0.039527       0.065467       0.029018      -0.000218      -0.003437       0.009558       0.023932      -0.033546       0.007802       0.025744             11.628517      12.439867       5.958104       0.714185       9.562991      -0.949249      12.882692           0.000098
          443              C       0.998852      16.784045      26.912540      -0.056217      47.369827 0.47825352E+03  0.11473143E+05                                11.295529                            7.315866      -0.002688       1.991096                    0.999335      28.467985      81.693756       0.608383       0.419667      -1.066013       0.011634       0.007772      -0.019913       0.024337      -0.031008      -0.039944      -0.024405      -0.032326       0.012544      -0.067588       0.032868       0.034720             14.530009      12.673490       5.409453       0.586830      10.184037      -2.999932      20.732498          -0.000371
          444              C       1.679430      16.981187      28.112906       0.116283      39.192403 0.41489718E+03  0.96795600E+04                                10.211830                            6.925265      -0.092930       1.967233                    0.999689      27.553293      79.946015       0.605658       0.433475      -1.049367      -0.018104      -0.018384       0.059961       0.065276       0.024137       0.008463      -0.006441       0.014824       0.092213      -0.042053       0.009500       0.032554             12.808062      10.686893       3.956837       3.985657       8.505518      -0.339704      19.231775           0.000072
          445              C       2.804082      17.811427      28.358465      -0.224375      37.369535 0.49984167E+03  0.12210664E+05                                 9.681213                            7.436877       0.048505       1.952264                    0.999855      32.217514      95.489512       0.604254       0.414935      -1.061462      -0.002563       0.007259       0.029983       0.030956       0.042845      -0.018458      -0.018628       0.001472      -0.017325      -0.039968      -0.016769       0.056738             10.965385      10.551338       5.120820       0.787547       9.791045      -1.204348      12.553772          -0.000003
          446              C       3.133678      17.689349      29.675589      -0.188586      35.827465 0.45274075E+03  0.10758419E+05                                 9.356546                            7.008290       0.208573       2.015226                    0.999822      30.728271      88.976385       0.633580       0.406823      -1.069819      -0.015413       0.006712      -0.013006       0.021255       0.052093       0.012634      -0.013818       0.016065       0.067720      -0.067868       0.026423       0.041445             10.905120      12.359647       6.019976       2.456434      10.038661       0.594098      10.317052           0.000158
          447              C       2.177598      16.813429      30.229938       0.033608      29.772468 0.37314880E+03  0.85191158E+04                                 8.526509                            6.540855       0.105925       2.023376                    0.999638      28.162819      82.129036       0.623987       0.429950      -1.046410      -0.029951       0.006749      -0.044421       0.053999      -0.016847       0.009464       0.003199      -0.005019       0.064606      -0.029492       0.005506       0.023986              9.724880       8.690501       3.879135      -0.246218       8.225451      -2.029019      12.258687           0.000141
          448              C       1.532244      17.461220      25.691433       0.151126      34.892114 0.40482690E+03  0.93653178E+04                                 9.603717                            6.914043      -0.446647       1.880447                    0.998561      26.236465      75.240230       0.597898       0.442819      -1.046179      -0.007466      -0.011343       0.008881       0.016226       0.025107       0.012499       0.019047      -0.006950       0.038113      -0.031973      -0.006725       0.038698             12.078084       9.815824       0.774653      -3.660488       9.011027      -6.316250      17.407402           0.000185
          449              C       0.797572      18.369996      24.976165      -0.181487      32.887970 0.43781687E+03  0.10338833E+05                                 8.982160                            7.016699       0.147809       2.022688                    0.999557      29.757470      86.492007       0.615067       0.421701      -1.058014       0.006167      -0.008802      -0.007986       0.013389      -0.004588      -0.011500       0.022237       0.018294      -0.032538      -0.030589       0.004436       0.026153             10.426812       8.378466      -0.416855      -1.864044       8.816373      -5.285856      14.085598          -0.000090
          450              C       1.295740      18.916277      23.816280       0.066177      26.648949 0.33733110E+03  0.74766195E+04                                 7.823687                            6.155408       0.276467       2.092472                    0.999790      26.698607      75.621929       0.656098       0.421200      -1.056431       0.040033      -0.029990      -0.001029       0.050031      -0.009242       0.027556       0.008957      -0.013332      -0.059889      -0.040986       0.017587       0.023399              8.891816       8.344353      -0.566775      -1.810253       7.285812      -3.591301      11.045285          -0.000029
          451              C       3.234318      17.718733      24.061171       0.055426      27.077926 0.34268786E+03  0.75932532E+04                                 7.817189                            6.155888       0.296089       2.093442                    0.999847      26.615395      74.345296       0.666596       0.414681      -1.065039      -0.047282       0.020559      -0.016186       0.054039      -0.013472       0.004189       0.025944       0.019497      -0.082531      -0.043708       0.011755       0.031953              8.845660       8.629473      -0.099264      -2.255557       6.757844      -3.277488      11.149663           0.000026
          452              C       2.797792      17.144403      25.227077      -0.170896      32.109327 0.43232649E+03  0.10158222E+05                                 8.786622                            6.945115       0.190281       2.039539                    0.999521      29.381748      84.673593       0.623049       0.418387      -1.062064      -0.008283      -0.003562      -0.003043       0.009516      -0.006016       0.020208       0.006693      -0.017547      -0.029535      -0.029166       0.013565       0.015601              9.991156       9.537369       0.182949      -3.493305       6.922359      -3.599756      13.513741           0.000002
          453              C      10.694258      17.545900      29.178782       0.020607      30.497871 0.38527664E+03  0.88711854E+04                                 8.671729                            6.656599       0.067171       2.005612                    0.999626      28.580807      83.844488       0.616785       0.431284      -1.045061       0.022655      -0.016629       0.042649       0.051075       0.008800       0.011163      -0.013894       0.002750       0.075445      -0.027509      -0.003674       0.031183              9.874108       7.066670      -3.751244      -0.603819       9.618277       0.726940      12.937377          -0.001578
          454              C       9.952038      18.522794      29.850224      -0.184594      37.485634 0.46277448E+03  0.11075065E+05                                 9.713569                            7.127205       0.159786       1.998231                    0.999839      31.008769      90.581665       0.621769       0.411624      -1.064973       0.013911      -0.002602       0.018286       0.023122      -0.053849      -0.002597      -0.004788      -0.025333       0.078394      -0.068649       0.026113       0.042537             11.586215       9.723217      -6.757246       1.588234      14.188175      -2.121106      10.847254          -0.000190
          455              C      10.135706      18.317104      31.196118      -0.233505      37.862110 0.50939224E+03  0.12501965E+05                                 9.759470                            7.504485       0.030046       1.944249                    0.999878      32.481136      96.468893       0.601949       0.414592      -1.061769      -0.005443       0.009502      -0.029682       0.031637      -0.045165      -0.019974       0.019341      -0.009123       0.006531      -0.046568      -0.011513       0.058081             11.049518       8.518573      -5.000193       0.279243      11.421003      -0.008236      13.208978          -0.001298
          456              C      11.050272      17.234426      31.321909       0.122175      39.229500 0.41304895E+03  0.96311347E+04                                10.244985                            6.918361      -0.103627       1.964423                    0.999647      27.541167      80.036507       0.604497       0.434546      -1.048126       0.015090      -0.013015      -0.061980       0.065105      -0.020757       0.001577      -0.007610      -0.013297       0.082551      -0.035721       0.005761       0.029959             12.994714       8.591424      -4.558949       3.236154      11.095722      -2.797354      19.296996          -0.000066
          457              C      11.561020      16.686810      32.495511      -0.062287      48.160724 0.48392999E+03  0.11651578E+05                                11.427473                            7.363067      -0.027356       1.981393                    0.999308      28.686690      82.655412       0.605533       0.420113      -1.065001      -0.008915       0.009859       0.019515       0.023612       0.040423      -0.033480       0.031081      -0.015444       0.027868      -0.071550       0.033379       0.038171             14.752883      10.289737      -6.070996       0.554846      13.232449       0.532912      20.736464          -0.003612
          458              C      12.479360      15.640729      32.576806       0.124672      37.105350 0.41866589E+03  0.98135615E+04                                 9.912853                            6.996316      -0.145137       1.950557                    0.999690      27.767040      81.403743       0.595998       0.438432      -1.043832       0.024081      -0.038097      -0.047247       0.065296      -0.036319      -0.007261       0.002324      -0.016554       0.034762      -0.043372       0.010044       0.033329             12.085323      10.305894      -6.602810       0.969686      13.018676      -0.325359      12.931401           0.000207
          459              C       0.590002      15.178327       0.268978      -0.216834      37.009472 0.53508613E+03  0.13352050E+05                                 9.788772                            7.796163      -0.180147       1.885616                    0.999422      32.907781      99.934311       0.576252       0.425961      -1.050117       0.004146      -0.038189      -0.002495       0.038494      -0.008198       0.003341      -0.001785      -0.034941       0.115659      -0.038682      -0.000134       0.038817             11.140652       7.446814      -3.161256       1.287704       9.398310       0.182647      16.576832          -0.000883
          460              C       1.466828      14.196357      33.295085      -0.179563      34.857996 0.49834240E+03  0.12222852E+05                                 9.456180                            7.554424      -0.203417       1.892661                    0.998808      31.882751      96.167975       0.581507       0.429444      -1.047391      -0.041946      -0.006236       0.012678       0.044262      -0.029365      -0.002885      -0.008466      -0.011329       0.105805      -0.048238       0.011387       0.036851             10.659580       8.067363      -3.481204       2.743440       9.378382      -2.103885      14.532995          -0.000186
          461              C       1.280644      14.082559      31.904361       0.025438      29.334176 0.39434190E+03  0.91432781E+04                                 8.491404                            6.764705      -0.000027       1.984820                    0.999365      28.788335      85.063529       0.607045       0.435167      -1.041534      -0.049413       0.026034       0.000417       0.055854      -0.007103      -0.016168       0.004128      -0.011042      -0.065641      -0.029402       0.006332       0.023070              9.551671       6.479328      -2.828362       0.241318       8.938699       0.668754      13.236987          -0.000905
          462              C      11.072916      17.287051       0.312804       0.148669      35.605948 0.41960686E+03  0.97954260E+04                                 9.728065                            7.045796      -0.468241       1.869978                    0.998401      26.528172      76.441281       0.591394       0.443658      -1.045601       0.003481      -0.001077      -0.015351       0.015778      -0.027266       0.014665      -0.008206       0.013929       0.003102      -0.028911      -0.006717       0.035628             12.076760       6.629615      -0.676700      -3.874228      11.601135       4.686513      17.999530          -0.002401
          463              C      11.347160      18.601865       0.681478      -0.185305      33.143165 0.44243118E+03  0.10448617E+05                                 8.960920                            7.028252       0.223985       2.047609                    0.999432      29.586174      85.286201       0.619459       0.418678      -1.062617      -0.009816      -0.003717      -0.005475       0.011838       0.008121       0.001182      -0.019669       0.023604      -0.018598      -0.028223       0.009122       0.019102             10.266040       6.044953       0.059704      -2.461898      11.131966       3.918045      13.621202          -0.000947
          464              C      10.833896      19.095788       1.845712       0.052412      27.045379 0.34763434E+03  0.77463895E+04                                 7.854640                            6.241778       0.178652       2.055290                    0.999803      26.896191      75.848536       0.654040       0.420267      -1.059305      -0.028015      -0.040996       0.013153       0.051366       0.011788       0.023566      -0.008912      -0.023711      -0.095354      -0.045871       0.013248       0.032623              8.817811       5.984570       0.036380      -2.527481       9.463708       2.379680      11.005156          -0.000634
          465              C       9.794788      17.114218       2.330810       0.062942      27.274705 0.35086861E+03  0.78650944E+04                                 7.981804                            6.319085       0.058156       2.016949                    0.999676      27.207207      77.872479       0.640253       0.426771      -1.051420       0.023658       0.042294      -0.010092       0.049501       0.011266       0.006046      -0.025424       0.011023      -0.045873      -0.036152       0.012130       0.024022              8.995213       6.337577       0.042633      -2.954774       9.760830       2.197687      10.887234          -0.001593
          466              C      10.289182      16.524128       1.175274      -0.178793      32.469786 0.45004671E+03  0.10689482E+05                                 8.893961                            7.112727       0.200869       2.043523                    0.998992      29.684650      86.224890       0.611732       0.421547      -1.059259       0.003997      -0.004490       0.005116       0.007894      -0.000109       0.015895      -0.001130      -0.024527      -0.055588      -0.028470       0.006894       0.021577             10.071530       6.760622      -0.230722      -3.833880       9.887800       2.340265      13.566169          -0.000148
          467              C       4.111144       0.333111       4.785403       0.021204      28.747767 0.38130772E+03  0.87541656E+04                                 8.313891                            6.607508       0.070101       2.007592                    0.999616      28.492175      83.371060       0.621349       0.429369      -1.046575       0.053948      -0.016029       0.001684       0.056304      -0.025592      -0.001127       0.007725       0.029848      -0.002746      -0.030459      -0.000372       0.030831              9.112669       8.973766      -1.101952      -1.673358      13.051086      -0.909397       5.313154          -0.013917
          468              C       3.670844      25.781785       5.162776      -0.202063      33.280410 0.46148770E+03  0.11020520E+05                                 8.832158                            7.056099       0.201838       2.003803                    0.999739      31.244118      90.738219       0.633963       0.404576      -1.071140       0.025432      -0.000739       0.008426       0.026801      -0.002114      -0.028080      -0.012775       0.015774      -0.175365      -0.067953       0.023121       0.044833              9.542612      11.707283       1.133351      -2.618934      10.926531      -1.561580       5.994022          -0.002924
          469              C       4.746434      24.931243       5.019254      -0.232325      36.633672 0.54149227E+03  0.13514788E+05                                 9.635214                            7.791112      -0.018729       1.931633                    0.999710      32.821461      98.787613       0.583783       0.420376      -1.056501      -0.015688       0.023603       0.016914       0.033004       0.007845      -0.001804      -0.014605      -0.046236      -0.056498      -0.022703      -0.014954       0.037657             10.559532      10.121475       0.167313      -1.991427      14.760420      -2.289060       6.796702          -0.014673
          470              C       5.822024      25.711263       4.526462       0.132940      33.556339 0.40443761E+03  0.93814000E+04                                 9.222592                            6.851447       0.013224       2.006574                    0.999770      27.183550      78.808393       0.606660       0.435256      -1.047632      -0.023212       0.060779       0.004468       0.065214      -0.014832      -0.018931      -0.004783       0.005936      -0.073743      -0.034533       0.004273       0.030260             10.667619      13.599583      -2.390776      -2.887153      12.226008      -0.724459       6.177266           0.001215
          471              C       7.102668      25.270765       4.189904      -0.058760      43.245480 0.47930363E+03  0.11515464E+05                                10.656858                            7.339339       0.008881       1.998626                    0.999400      28.399280      81.808159       0.604924       0.421439      -1.063890       0.004377      -0.025258       0.004606       0.026045      -0.012901       0.034550       0.005084      -0.085720       0.067639      -0.069309       0.033486       0.035823             13.091644      13.289092      -1.019688      -2.897622      18.266604      -2.865335       7.719237          -0.039411
          472              C       8.100262      26.057730       3.643250       0.130183      35.082653 0.40810675E+03  0.95043757E+04                                 9.558859                            6.925629      -0.080176       1.979719                    0.999541      27.358337      79.925053       0.596733       0.440733      -1.042552      -0.001915       0.062650      -0.028665       0.068923       0.004336      -0.015930      -0.011144      -0.007844      -0.054850      -0.027961       0.005236       0.022726             11.307945      12.055937       2.608807      -3.653819      14.386351      -2.754976       7.481548           0.000429
          473              C       9.399776      25.626849       3.254837      -0.225004      34.977174 0.50160995E+03  0.12271241E+05                                 9.261761                            7.472317       0.079376       1.964905                    0.999846      32.219253      95.729311       0.599802       0.417422      -1.059311       0.007197       0.014932      -0.028526       0.032992      -0.036891      -0.011534       0.006268      -0.008728      -0.091439      -0.033903      -0.020291       0.054194             10.008453      10.986549      -1.059944      -2.052376      12.797943      -1.319862       6.240867          -0.015350
          474              C      10.064000       0.016028       2.796503      -0.192310      34.093304 0.45987253E+03  0.10967081E+05                                 9.007465                            7.069423       0.210116       2.012529                    0.999825      30.903229      89.547442       0.630218       0.407532      -1.069704      -0.018933      -0.012854      -0.004711       0.023364      -0.011483      -0.038334      -0.009045      -0.004256      -0.173691      -0.074175       0.028413       0.045763              9.936971      14.173043      -0.440862      -2.996731       9.495663      -0.700821       6.142207          -0.002573
          475              C       9.175852       1.105117       2.928651       0.025284      28.986867 0.38964607E+03  0.90051359E+04                                 8.416325                            6.725267       0.038603       1.999464                    0.999480      28.631378      84.393805       0.608844       0.435291      -1.041720      -0.037400      -0.030302       0.013688       0.050043       0.025784      -0.008259      -0.004477      -0.011959       0.004253      -0.027667      -0.000872       0.028539              9.231344       9.084450      -0.356576      -1.774630      12.794286      -1.511247       5.815297          -0.016181
          476              C       7.428490      23.841887       4.420744       0.155557      34.708588 0.40661099E+03  0.94348153E+04                                 9.598724                            6.954805      -0.423227       1.887364                    0.998575      26.364667      76.191803       0.591738       0.446090      -1.042277      -0.003902       0.017821      -0.003374       0.018553      -0.004977      -0.033481      -0.005374       0.031277      -0.026097      -0.033168      -0.008927       0.042096             11.984687       7.498547      -2.333080       2.842229      19.293540      -1.628054       9.161975          -0.009443
          477              C       8.315380      23.483933       5.430416      -0.181930      34.191164 0.45733650E+03  0.10904827E+05                                 9.212166                            7.162310       0.192356       2.039333                    0.999052      29.791582      86.663843       0.610691       0.420631      -1.059983      -0.004518      -0.000973      -0.000071       0.004623       0.009697      -0.010010       0.020336       0.002839       0.043477      -0.028512       0.001702       0.026810             10.810541       7.434471      -3.250333       2.906451      15.070848      -1.457195       9.926304          -0.003784
          478              C       8.675168      22.149084       5.560556       0.060619      27.972094 0.34576074E+03  0.77017750E+04                                 8.074695                            6.224150       0.237389       2.074542                    0.999839      26.885012      76.045745       0.654448       0.420161      -1.058335      -0.035181      -0.016676      -0.036792       0.053568       0.003752       0.008565      -0.004321       0.049839       0.086542      -0.039987       0.007665       0.032323              9.415757       7.013412      -2.853402       2.506557      13.175844      -0.218919       8.058015          -0.003311
          479              C       7.324076      21.523733       3.861042       0.056700      29.100598 0.35973133E+03  0.81345360E+04                                 8.402069                            6.435233       0.007776       1.997412                    0.999644      27.669310      80.194659       0.627437       0.431700      -1.045786       0.037362       0.016502       0.032824       0.052399       0.025660      -0.018847       0.020674       0.020450       0.032319      -0.046459       0.019509       0.026950              9.795153       8.115410      -2.580429       3.362097      13.002122      -0.427219       8.267926          -0.004159
          480              C       6.891324      22.826526       3.659977      -0.183670      35.504487 0.47992896E+03  0.11629380E+05                                 9.574238                            7.426785      -0.107930       1.941622                    0.997556      30.536535      90.743612       0.586503       0.430979      -1.049298       0.007896      -0.002024       0.005423       0.009790      -0.010150      -0.013409      -0.016071       0.040687       0.036469      -0.036300       0.009344       0.026956             11.205244       8.013413      -1.677319       3.340147      16.328415       0.278576       9.273904          -0.002705
          481              C       8.124164       1.349541       6.217277       0.019742      29.914620 0.39252816E+03  0.90772776E+04                                 8.572597                            6.721406       0.086176       2.012115                    0.999599      28.651665      84.139914       0.613678       0.431599      -1.045228      -0.051531       0.018666       0.002206       0.054852      -0.014548      -0.012867      -0.008806       0.008728      -0.064006      -0.030246       0.003761       0.026485              9.636154       7.919498      -3.050608      -0.392536       7.663595       2.143470      13.325368          -0.000989
          482              C       8.213482       1.628424       7.604656      -0.189903      33.920040 0.45892620E+03  0.10952557E+05                                 9.018260                            7.074069       0.161552       1.996259                    0.999843      31.006172      90.246375       0.627634       0.408909      -1.067467      -0.030710      -0.013402      -0.002195       0.033579      -0.040024       0.013439       0.002087       0.036025       0.100968      -0.061588       0.020025       0.041564             10.038625       8.768673      -2.825740       2.492704       7.126667      -0.216348      14.220536          -0.000315
          483              C       7.156762       2.417259       7.902071      -0.219859      37.411174 0.51225635E+03  0.12611135E+05                                 9.779994                            7.573558      -0.031191       1.931328                    0.999841      32.334750      96.713588       0.592510       0.419898      -1.056616      -0.000016      -0.041355      -0.007219       0.041980      -0.002401      -0.003656       0.000901      -0.015745       0.106685      -0.026208      -0.009595       0.035803             11.164053       8.654257      -3.104869       0.706887       7.791076       1.707308      17.046828          -0.000795
          484              C       6.428380       2.653937       6.703044       0.127957      36.079024 0.40287319E+03  0.93374961E+04                                 9.684101                            6.842151      -0.066849       1.980768                    0.999748      27.232684      78.958284       0.606451       0.435761      -1.047168       0.024970      -0.045833      -0.039527       0.065472      -0.029011      -0.000209       0.003442       0.009555       0.023898      -0.033535       0.007793       0.025741             11.628609      12.439874      -5.958113       0.714130       9.563093       0.949399      12.882860          -0.000032
          485              C       5.291148       3.427545       6.542460      -0.056201      47.369553 0.47824893E+03  0.11473029E+05                                11.295593                            7.315896      -0.002746       1.991081                    0.999335      28.467825      81.693840       0.608373       0.419674      -1.066006      -0.011639       0.007764       0.019915       0.024338       0.031024      -0.039947       0.024412      -0.032337       0.012499      -0.067604       0.032892       0.034713             14.530112      12.673506      -5.409474       0.586832      10.184207       3.000149      20.732623          -0.002277
          486              C       4.610570       3.624687       5.342094       0.116293      39.191997 0.41489244E+03  0.96794313E+04                                10.211819                            6.925263      -0.093001       1.967217                    0.999689      27.553095      79.945625       0.605652       0.433479      -1.049363       0.018092      -0.018400      -0.059961       0.065278      -0.024131       0.008466       0.006439       0.014816       0.092190      -0.042044       0.009497       0.032547             12.808030      10.686886      -3.956832       3.985627       8.505590       0.339818      19.231615           0.000017
          487              C       3.485918       4.454927       5.096535      -0.224383      37.369680 0.49984402E+03  0.12210725E+05                                 9.681199                            7.436870       0.048545       1.952272                    0.999855      32.217624      95.489555       0.604257       0.414932      -1.061465       0.002560       0.007247      -0.029980       0.030950      -0.042840      -0.018460       0.018631       0.001457      -0.017329      -0.039963      -0.016774       0.056737             10.965371      10.551361      -5.120853       0.787555       9.791118       1.204368      12.553635          -0.000653
          488              C       3.156322       4.332849       3.779411      -0.188574      35.826513 0.45272814E+03  0.10758027E+05                                 9.356348                            7.008173       0.208641       2.015252                    0.999822      30.727706      88.973867       0.633589       0.406821      -1.069822       0.015406       0.006694       0.013003       0.021242      -0.052078       0.012637       0.013818       0.016044       0.067692      -0.067848       0.026416       0.041433             10.904873      12.359348      -6.019813       2.456386      10.038473      -0.594079      10.316798          -0.000095
          489              C       4.112402       3.456929       3.225062       0.033638      29.771130 0.37312972E+03  0.85185629E+04                                 8.526271                            6.540703       0.105948       2.023398                    0.999638      28.161840      82.125354       0.623992       0.429952      -1.046409       0.029928       0.006729       0.044421       0.053984       0.016865       0.009463      -0.003199      -0.005028       0.064548      -0.029502       0.005534       0.023969              9.724592       8.690249      -3.879008      -0.246178       8.225252       2.028916      12.258275          -0.000707
          490              C       4.757756       4.104720       7.763567       0.151115      34.892351 0.40482829E+03  0.93653652E+04                                 9.603797                            6.914070      -0.446698       1.880431                    0.998561      26.236557      75.240748       0.597894       0.442821      -1.046177       0.007458      -0.011331      -0.008888       0.016217      -0.025108       0.012499      -0.019037      -0.006946       0.038072      -0.031967      -0.006722       0.038688             12.078258       9.815830      -0.774760      -3.660520       9.011248       6.316530      17.407696          -0.000793
          491              C       5.492428       5.013496       8.478835      -0.181493      32.888653 0.43782566E+03  0.10339109E+05                                 8.982331                            7.016791       0.147774       2.022671                    0.999557      29.757841      86.493834       0.615059       0.421703      -1.058010      -0.006178      -0.008787       0.007967       0.013374       0.004581      -0.011507      -0.022232       0.018302      -0.032559      -0.030591       0.004438       0.026153             10.427078       8.378614       0.416802      -1.864131       8.816598       5.286109      14.086021          -0.000302
          492              C       4.994260       5.559777       9.638720       0.066148      26.649936 0.33734519E+03  0.74770240E+04                                 7.823894                            6.155534       0.276468       2.092460                    0.999790      26.699365      75.625011       0.656090       0.421200      -1.056430      -0.040052      -0.029968       0.001014       0.050033       0.009247       0.027556      -0.008943      -0.013320      -0.059888      -0.040981       0.017571       0.023410              8.892092       8.344586       0.566761      -1.810320       7.285998       3.591496      11.045693          -0.000326
          493              C       3.055682       4.362233       9.393829       0.055375      27.079639 0.34271401E+03  0.75939709E+04                                 7.817475                            6.156118       0.296067       2.093410                    0.999846      26.616612      74.349162       0.666585       0.414680      -1.065040       0.047266       0.020605       0.016159       0.054034       0.013482       0.004185      -0.025924       0.019537      -0.082549      -0.043700       0.011731       0.031969              8.845985       8.629767       0.099241      -2.255609       6.758081       3.277701      11.150106          -0.000454
          494              C       3.492208       3.787903       8.227923      -0.170907      32.109666 0.43233197E+03  0.10158346E+05                                 8.786610                            6.945132       0.190277       2.039529                    0.999521      29.381856      84.672886       0.623054       0.418384      -1.062070       0.008273      -0.003534       0.003017       0.009489       0.006020       0.020209      -0.006671      -0.017540      -0.029582      -0.029165       0.013563       0.015603              9.991142       9.537376      -0.183060      -3.493379       6.922362       3.599815      13.513689          -0.000411
          495              C       8.175742       4.189400       4.276218       0.020636      30.496618 0.38525853E+03  0.88706587E+04                                 8.671519                            6.656472       0.067163       2.005621                    0.999626      28.579915      83.841190       0.616787       0.431288      -1.045059      -0.022631      -0.016637      -0.042643       0.051063      -0.008822       0.011164       0.013891       0.002765       0.075387      -0.027521      -0.003642       0.031163              9.873839       7.066495       3.751130      -0.603798       9.618068      -0.726845      12.936956          -0.002692
          496              C       8.917962       5.166294       3.604776      -0.184587      37.484699 0.46276246E+03  0.11074689E+05                                 9.713382                            7.127103       0.159836       1.998253                    0.999839      31.008243      90.579339       0.621775       0.411623      -1.064975      -0.013900      -0.002617      -0.018278       0.023112       0.053834      -0.002595       0.004789      -0.025338       0.078374      -0.068632       0.026106       0.042526             11.585974       9.722997       6.757079       1.588196      14.187921       2.121090      10.847005          -0.000383
          497              C       8.734294       4.960604       2.258882      -0.233500      37.861796 0.50938770E+03  0.12501821E+05                                 9.759410                            7.504452       0.030069       1.944256                    0.999878      32.480958      96.468141       0.601950       0.414592      -1.061770       0.005458       0.009483       0.029682       0.031634       0.045151      -0.019980      -0.019342      -0.009121       0.006497      -0.046548      -0.011528       0.058076             11.049443       8.518524       5.000181       0.279220      11.421017       0.008227      13.208788          -0.002245
          498              C       7.819728       3.877926       2.133091       0.122184      39.228697 0.41304139E+03  0.96309241E+04                                10.244914                            6.918345      -0.103719       1.964403                    0.999646      27.540819      80.035618       0.604491       0.434552      -1.048122      -0.015069      -0.013034       0.061985       0.065109       0.020750       0.001579       0.007614      -0.013294       0.082528      -0.035710       0.005755       0.029955             12.994583       8.591368       4.558915       3.236099      11.095718       2.797287      19.296663          -0.000170
          499              C       7.308980       3.330310       0.959489      -0.062246      48.158740 0.48391011E+03  0.11651004E+05                                11.427310                            7.363012      -0.027471       1.981367                    0.999308      28.685958      82.653527       0.605522       0.420124      -1.064992       0.008934       0.009849      -0.019521       0.023620      -0.040458      -0.033476      -0.031091      -0.015425       0.027811      -0.071575       0.033381       0.038194             14.752616      10.289583       6.070861       0.554889      13.232221      -0.532892      20.736043          -0.006111
          500              C       6.390640       2.284229       0.878194       0.124668      37.104741 0.41866081E+03  0.98134033E+04                                 9.912740                            6.996274      -0.145147       1.950559                    0.999690      27.766709      81.402361       0.596000       0.438432      -1.043833      -0.024076      -0.038109       0.047250       0.065303       0.036311      -0.007252      -0.002328      -0.016539       0.034743      -0.043358       0.010037       0.033321             12.085147      10.305764       6.602661       0.969725      13.018421       0.325364      12.931257           0.000212
          501              C       5.699998       1.821827      33.186022      -0.216827      37.008467 0.53507101E+03  0.13351558E+05                                 9.788580                            7.796047      -0.180095       1.885639                    0.999422      32.907034      99.931113       0.576258       0.425960      -1.050119      -0.004150      -0.038184       0.002491       0.038489       0.008180       0.003348       0.001787      -0.034930       0.115649      -0.038669      -0.000146       0.038814             11.140397       7.446702       3.161178       1.287737       9.398072      -0.182595      16.576416          -0.001767
          502              C       4.823172       0.839857       0.159915      -0.179546      34.856179 0.49831339E+03  0.12221939E+05                                 9.455849                            7.554203      -0.203344       1.892700                    0.998807      31.881412      96.162540       0.581517       0.429444      -1.047393       0.041930      -0.006235      -0.012672       0.044245       0.029348      -0.002895       0.008459      -0.011310       0.105796      -0.048219       0.011375       0.036844             10.659165       8.067130       3.481072       2.743361       9.377996       2.103785      14.532370          -0.000646
          503              C       5.009356       0.726059       1.550639       0.025499      29.331550 0.39430118E+03  0.91420780E+04                                 8.490930                            6.764385       0.000029       1.984868                    0.999365      28.786247      85.055559       0.607057       0.435171      -1.041534       0.049403       0.026026      -0.000414       0.055840       0.007066      -0.016167      -0.004121      -0.011006      -0.065683      -0.029409       0.006374       0.023035              9.551095       6.479013       2.828176       0.241308       8.938120      -0.668741      13.236152          -0.001852
          504              C       7.797084       3.930551      33.142196       0.148688      35.604864 0.41959490E+03  0.97950728E+04                                 9.727896                            7.045716      -0.468243       1.869984                    0.998401      26.527602      76.439236       0.591395       0.443661      -1.045600      -0.003486      -0.001085       0.015358       0.015786       0.027262       0.014685       0.008204       0.013949       0.003087      -0.028910      -0.006731       0.035640             12.076496       6.629493       0.676677      -3.874111      11.600876      -4.686395      17.999117          -0.003567
          505              C       7.522840       5.245365      32.773522      -0.185294      33.142177 0.44241712E+03  0.10448182E+05                                 8.960721                            7.028136       0.223990       2.047619                    0.999432      29.585503      85.283313       0.619466       0.418678      -1.062619       0.009801      -0.003710       0.005463       0.011818      -0.008115       0.001198       0.019665       0.023621      -0.018627      -0.028227       0.009132       0.019095             10.265776       6.044828      -0.059698      -2.461805      11.131673      -3.917926      13.620826          -0.001250
          506              C       8.036104       5.739288      31.609288       0.052421      27.044986 0.34762956E+03  0.77462481E+04                                 7.854571                            6.241758       0.178641       2.055290                    0.999803      26.895858      75.847166       0.654038       0.420270      -1.059304       0.028000      -0.040995      -0.013150       0.051357      -0.011790       0.023566       0.008921      -0.023698      -0.095346      -0.045871       0.013253       0.032618              8.817705       5.984535      -0.036373      -2.527454       9.463538      -2.379610      11.005042          -0.000862
          507              C       9.075212       3.757718      31.124190       0.062982      27.272990 0.35084379E+03  0.78643968E+04                                 7.981516                            6.318893       0.058171       2.016975                    0.999675      27.205905      77.867978       0.640258       0.426775      -1.051418      -0.023665       0.042274       0.010090       0.049487      -0.011256       0.006069       0.025422       0.011035      -0.045903      -0.036161       0.012157       0.024004              8.994854       6.337358      -0.042672      -2.954632       9.760444      -2.197514      10.886761          -0.002326
          508              C       8.580818       3.167628      32.279726      -0.178765      32.467879 0.45001814E+03  0.10688622E+05                                 8.893654                            7.112538       0.200907       2.043557                    0.998992      29.683308      86.219948       0.611736       0.421551      -1.059257      -0.003993      -0.004499      -0.005125       0.007902       0.000113       0.015901       0.001139      -0.024490      -0.055544      -0.028462       0.006910       0.021552             10.071140       6.760399       0.230693      -3.833706       9.887380      -2.340120      13.565642          -0.000649
          509              C       8.468856       0.333111      21.512903       0.021222      28.746994 0.38129673E+03  0.87538411E+04                                 8.313726                            6.607407       0.070140       2.007611                    0.999616      28.491637      83.368854       0.621356       0.429369      -1.046576      -0.053952      -0.016027       0.001697       0.056308       0.025594       0.001134       0.007727       0.029853      -0.002706      -0.030467      -0.000363       0.030830              9.112463       8.973553       1.101997       1.673317      13.050751      -0.909360       5.313084           0.013345
          510              C       8.909156      25.781785      21.890276      -0.202043      33.278809 0.46146532E+03  0.11019818E+05                                 8.831840                            7.055922       0.201949       2.003851                    0.999738      31.242936      90.733166       0.633973       0.404576      -1.071144      -0.025433      -0.000737       0.008447       0.026809       0.002114       0.028087      -0.012768       0.015765      -0.175317      -0.067941       0.023116       0.044825              9.542222      11.706660      -1.133232       2.618775      10.926161      -1.561506       5.993846           0.002396
          511              C       7.833566      24.931243      21.746754      -0.232305      36.632551 0.54147342E+03  0.13514184E+05                                 9.635009                            7.790974      -0.018697       1.931652                    0.999710      32.820669      98.784369       0.583789       0.420376      -1.056502       0.015685       0.023602       0.016926       0.033008      -0.007846       0.001807      -0.014599      -0.046231      -0.056469      -0.022692      -0.014956       0.037648             10.559288      10.121127      -0.167344       1.991361      14.760144      -2.289033       6.796592           0.014196
          512              C       6.757976      25.711263      21.253961       0.132944      33.556097 0.40443639E+03  0.93813602E+04                                 9.222530                            6.851433       0.013242       2.006580                    0.999770      27.183469      78.807990       0.606662       0.435255      -1.047633       0.023213       0.060781       0.004473       0.065216       0.014834       0.018931      -0.004783       0.005930      -0.073726      -0.034529       0.004272       0.030258             10.667510      13.599279       2.390767       2.887071      12.226017      -0.724479       6.177234          -0.001196
          513              C       5.477332      25.270765      20.917404      -0.058755      43.245408 0.47930461E+03  0.11515485E+05                                10.656807                            7.339324       0.008916       1.998636                    0.999400      28.399301      81.808007       0.604928       0.421436      -1.063892      -0.004379      -0.025259       0.004608       0.026047       0.012899      -0.034548       0.005083      -0.085715       0.067636      -0.069306       0.033484       0.035821             13.091565      13.288771       1.019734       2.897500      18.266743      -2.865349       7.719183           0.038339
          514              C       4.479738      26.057730      20.370750       0.130187      35.082522 0.40810793E+03  0.95044027E+04                                 9.558803                            6.925633      -0.080169       1.979721                    0.999541      27.358274      79.924660       0.596734       0.440733      -1.042554       0.001914       0.062650      -0.028664       0.068923      -0.004336       0.015925      -0.011145      -0.007847      -0.054847      -0.027958       0.005234       0.022724             11.307827      12.055563      -2.608812       3.653670      14.386431      -2.755006       7.481488          -0.000427
          515              C       3.180224      25.626849      19.982337      -0.224986      34.975176 0.50157989E+03  0.12270240E+05                                 9.261203                            7.471991       0.079412       1.964925                    0.999846      32.218052      95.722627       0.599832       0.417411      -1.059325      -0.007203       0.014930      -0.028520       0.032987       0.036894       0.011531       0.006275      -0.008717      -0.091420      -0.033895      -0.020300       0.054194             10.007765      10.985729       1.059977       2.052127      12.797057      -1.319709       6.240508           0.014604
          516              C       2.516000       0.016028      19.524003      -0.192309      34.092310 0.45986778E+03  0.10966874E+05                                 9.007165                            7.069401       0.210158       2.012545                    0.999825      30.902586      89.543425       0.630221       0.407534      -1.069709       0.018926      -0.012856      -0.004700       0.023357       0.011487       0.038336      -0.009039      -0.004254      -0.173699      -0.074178       0.028408       0.045769              9.936477      14.171923       0.440926       2.996317       9.495522      -0.700786       6.141987           0.002004
          517              C       3.404148       1.105117      19.656151       0.025294      28.986533 0.38964192E+03  0.90050109E+04                                 8.416234                            6.725234       0.038588       1.999461                    0.999480      28.631218      84.393039       0.608846       0.435292      -1.041720       0.037401      -0.030301       0.013695       0.050045      -0.025789       0.008253      -0.004476      -0.011952       0.004254      -0.027669      -0.000871       0.028540              9.231210       9.084180       0.356377       1.774557      12.794188      -1.511313       5.815263           0.015605
          518              C       5.151510      23.841887      21.148244       0.155549      34.708914 0.40661442E+03  0.94349066E+04                                 9.598751                            6.954807      -0.423194       1.887374                    0.998575      26.364773      76.191941       0.591742       0.446086      -1.042280       0.003902       0.017820      -0.003372       0.018551       0.004978       0.033473      -0.005375       0.031265      -0.026106      -0.033165      -0.008920       0.042084             11.984748       7.498537       2.333124      -2.842234      19.293724      -1.628047       9.161983           0.009086
          519              C       4.264620      23.483933      22.157916      -0.181930      34.190990 0.45733375E+03  0.10904733E+05                                 9.212097                            7.162266       0.192368       2.039336                    0.999052      29.791532      86.663263       0.610696       0.420629      -1.059986       0.004520      -0.000973      -0.000073       0.004624      -0.009701       0.010007       0.020337       0.002847       0.043461      -0.028515       0.001709       0.026806             10.810445       7.434415       3.250290      -2.906431      15.070709      -1.457125       9.926211           0.003478
          520              C       3.904832      22.149084      22.288056       0.060614      27.972318 0.34576465E+03  0.77018794E+04                                 8.074731                            6.224191       0.237372       2.074534                    0.999839      26.885152      76.046089       0.654445       0.420162      -1.058335       0.035182      -0.016677      -0.036793       0.053569      -0.003754      -0.008568      -0.004321       0.049846       0.086534      -0.039989       0.007667       0.032322              9.415791       7.013420       2.853394      -2.506536      13.175923      -0.218862       8.058028           0.002959
          521              C       5.255924      21.523733      20.588542       0.056702      29.100814 0.35973389E+03  0.81346152E+04                                 8.402122                            6.435261       0.007735       1.997398                    0.999644      27.669504      80.195545       0.627434       0.431700      -1.045785      -0.037363       0.016501       0.032828       0.052402      -0.025661       0.018845       0.020674       0.020444       0.032301      -0.046457       0.019512       0.026945              9.795220       8.115448       2.580435      -3.362119      13.002240      -0.427194       8.267974           0.003919
          522              C       5.688676      22.826526      20.387477      -0.183672      35.504856 0.47993441E+03  0.11629548E+05                                 9.574311                            7.426830      -0.107934       1.941618                    0.997556      30.536736      90.744419       0.586501       0.430979      -1.049298      -0.007895      -0.002022       0.005426       0.009791       0.010150       0.013402      -0.016073       0.040689       0.036471      -0.036301       0.009351       0.026950             11.205344       8.013437       1.677347      -3.340152      16.328640       0.278593       9.273955           0.002527
          523              C       4.455836       1.349541      22.944777       0.019744      29.914829 0.39253283E+03  0.90774059E+04                                 8.572607                            6.721426       0.086192       2.012115                    0.999599      28.651853      84.140355       0.613680       0.431597      -1.045230       0.051535       0.018666       0.002203       0.054856       0.014557       0.012869      -0.008806       0.008739      -0.064010      -0.030250       0.003753       0.026496              9.636155       7.919479       3.050564       0.392411       7.663537       2.143372      13.325449           0.000331
          524              C       4.366518       1.628424      24.332156      -0.189882      33.918467 0.45889947E+03  0.10951744E+05                                 9.017953                            7.073805       0.161654       1.996306                    0.999843      31.005114      90.242179       0.627654       0.408903      -1.067473       0.030718      -0.013401      -0.002177       0.033585       0.040014      -0.013429       0.002087       0.036028       0.101034      -0.061590       0.020026       0.041564             10.038317       8.768436       2.825629      -2.492790       7.126344      -0.216452      14.220173          -0.000085
          525              C       5.423238       2.417259      24.629571      -0.219794      37.408126 0.51220922E+03  0.12609664E+05                                 9.779519                            7.573249      -0.031170       1.931366                    0.999840      32.332614      96.705480       0.592518       0.419902      -1.056615       0.000022      -0.041375      -0.007203       0.041997       0.002387       0.003653       0.000881      -0.015737       0.106662      -0.026197      -0.009598       0.035794             11.163490       8.653884       3.104696      -0.706894       7.790640       1.707085      17.045946           0.000156
          526              C       6.151620       2.653937      23.430544       0.127959      36.078709 0.40287140E+03  0.93374300E+04                                 9.683999                            6.842107      -0.066765       1.980794                    0.999748      27.232529      78.957335       0.606458       0.435757      -1.047172      -0.024964      -0.045840      -0.039526       0.065473       0.029012       0.000217       0.003437       0.009556       0.023917      -0.033537       0.007797       0.025740             11.628460      12.439720       5.958005      -0.714136       9.562934       0.949324      12.882727          -0.000044
          527              C       7.288852       3.427545      23.269960      -0.056199      47.369397 0.47824942E+03  0.11473028E+05                                11.295499                            7.315859      -0.002713       1.991092                    0.999335      28.467827      81.693417       0.608380       0.419670      -1.066010       0.011643       0.007761       0.019916       0.024340      -0.031017       0.039944       0.024406      -0.032337       0.012529      -0.067596       0.032880       0.034715             14.529970      12.673353       5.409375      -0.586820      10.184036       3.000038      20.732521           0.001218
          528              C       7.969430       3.624687      22.069594       0.116293      39.192151 0.41489487E+03  0.96794985E+04                                10.211818                            6.925270      -0.092986       1.967219                    0.999689      27.553189      79.945839       0.605654       0.433478      -1.049364      -0.018094      -0.018400      -0.059960       0.065277       0.024132      -0.008465       0.006438       0.014817       0.092203      -0.042046       0.009495       0.032551             12.808035      10.686856       3.956819      -3.985614       8.505557       0.339776      19.231691          -0.000044
          529              C       9.094082       4.454927      21.824035      -0.224370      37.369136 0.49983560E+03  0.12210464E+05                                 9.681101                            7.436810       0.048542       1.952276                    0.999855      32.217294      95.488265       0.604260       0.414932      -1.061465      -0.002556       0.007249      -0.029985       0.030954       0.042839       0.018459       0.018625       0.001462      -0.017347      -0.039958      -0.016776       0.056734             10.965253      10.551238       5.120791      -0.787498       9.791009       1.204355      12.553513           0.000266
          530              C       9.423678       4.332849      20.506911      -0.188578      35.826620 0.45273059E+03  0.10758094E+05                                 9.356356                            7.008205       0.208622       2.015246                    0.999822      30.727764      88.973924       0.633586       0.406823      -1.069822      -0.015406       0.006702       0.013010       0.021249       0.052083      -0.012636       0.013818       0.016053       0.067692      -0.067854       0.026415       0.041438             10.904868      12.359320       6.019799      -2.456317      10.038479      -0.594048      10.316804          -0.000098
          531              C       8.467598       3.456929      19.952562       0.033628      29.771813 0.37313910E+03  0.85188312E+04                                 8.526366                            6.540767       0.105914       2.023379                    0.999638      28.162391      82.127239       0.623992       0.429950      -1.046411      -0.029939       0.006733       0.044426       0.053994      -0.016858      -0.009464      -0.003198      -0.005023       0.064578      -0.029499       0.005521       0.023978              9.724701       8.690318       3.879031       0.246194       8.225312       2.028943      12.258472           0.000202
          532              C       7.822244       4.104720      24.491067       0.151131      34.892102 0.40482646E+03  0.93653047E+04                                 9.603720                            6.914039      -0.446647       1.880448                    0.998561      26.236434      75.240125       0.597898       0.442819      -1.046179      -0.007466      -0.011349      -0.008879       0.016229       0.025102      -0.012500      -0.019046      -0.006954       0.038111      -0.031968      -0.006727       0.038695             12.078117       9.815715       0.774695       3.660477       9.011088       6.316347      17.407549           0.000149
          533              C       7.087572       5.013496      25.206335      -0.181484      32.888212 0.43782037E+03  0.10338943E+05                                 8.982225                            7.016740       0.147791       2.022681                    0.999557      29.757594      86.492658       0.615063       0.421702      -1.058012       0.006164      -0.008807       0.007990       0.013394      -0.004589       0.011499      -0.022239       0.018295      -0.032532      -0.030590       0.004436       0.026153             10.426913       8.378491      -0.416827       1.864080       8.816451       5.285944      14.085797           0.000171
          534              C       7.585740       5.559777      26.366220       0.066178      26.649106 0.33733317E+03  0.74766832E+04                                 7.823732                            6.155434       0.276438       2.092462                    0.999790      26.698742      75.622611       0.656095       0.421201      -1.056430       0.040030      -0.029998       0.001033       0.050033      -0.009242      -0.027557      -0.008956      -0.013328      -0.059889      -0.040986       0.017586       0.023400              8.891880       8.344392      -0.566761       1.810278       7.285856       3.591344      11.045392           0.000127
          535              C       9.524318       4.362233      26.121329       0.055428      27.077890 0.34268928E+03  0.75932806E+04                                 7.817146                            6.155892       0.296101       2.093444                    0.999846      26.615387      74.344877       0.666599       0.414680      -1.065041      -0.047286       0.020552       0.016189       0.054041      -0.013478      -0.004189      -0.025942       0.019497      -0.082535      -0.043707       0.011748       0.031959              8.845586       8.629422      -0.099255       2.255523       6.757800       3.277423      11.149536           0.000072
          536              C       9.087792       3.787903      24.955423      -0.170888      32.108922 0.43232278E+03  0.10158081E+05                                 8.786517                            6.945089       0.190315       2.039553                    0.999521      29.381312      84.671248       0.623051       0.418388      -1.062067      -0.008286      -0.003572       0.003046       0.009523      -0.006019      -0.020209      -0.006693      -0.017551      -0.029541      -0.029169       0.013564       0.015605              9.991015       9.537249       0.183023       3.493338       6.922242       3.599644      13.513554           0.000057
          537              C       4.404258       4.189400      21.003718       0.020609      30.497959 0.38527771E+03  0.88712245E+04                                 8.671781                            6.656641       0.067121       2.005595                    0.999626      28.580876      83.845014       0.616778       0.431288      -1.045057       0.022639      -0.016640      -0.042652       0.051074       0.008809      -0.011165       0.013895       0.002754       0.075431      -0.027517      -0.003662       0.031179              9.874169       7.066708      -3.751271       0.603809       9.618374      -0.726903      12.937426           0.001150
          538              C       3.662038       5.166294      20.332276      -0.184590      37.485483 0.46277200E+03  0.11074989E+05                                 9.713544                            7.127191       0.159781       1.998231                    0.999839      31.008659      90.581226       0.621769       0.411624      -1.064973       0.013903      -0.002612      -0.018286       0.023119      -0.053843       0.002593       0.004789      -0.025341       0.078380      -0.068641       0.026107       0.042534             11.586192       9.723190      -6.757237      -1.588241      14.188183       2.121113      10.847204           0.000149
          539              C       3.845706       4.960604      18.986382      -0.233510      37.862126 0.50939254E+03  0.12501966E+05                                 9.759454                            7.504482       0.030047       1.944248                    0.999878      32.481130      96.468654       0.601950       0.414591      -1.061771      -0.005452       0.009491       0.029681       0.031635      -0.045157       0.019974      -0.019342      -0.009126       0.006531      -0.046560      -0.011515       0.058075             11.049503       8.518548      -5.000182      -0.279265      11.421017       0.008230      13.208943           0.000956
          540              C       4.760272       3.877926      18.860591       0.122191      39.229125 0.41304414E+03  0.96310040E+04                                10.244966                            6.918350      -0.103681       1.964409                    0.999647      27.541003      80.036204       0.604493       0.434550      -1.048123       0.015076      -0.013027       0.061982       0.065106      -0.020751      -0.001580       0.007610      -0.013301       0.082543      -0.035714       0.005757       0.029957             12.994690       8.591385      -4.558903      -3.236156      11.095704       2.797279      19.296982           0.000014
          541              C       5.271020       3.330310      17.686989      -0.062296      48.161019 0.48393146E+03  0.11651638E+05                                11.427582                            7.363116      -0.027372       1.981389                    0.999308      28.686736      82.656014       0.605525       0.420117      -1.064997      -0.008923       0.009848      -0.019515       0.023610       0.040430       0.033476      -0.031086      -0.015455       0.027846      -0.071555       0.033372       0.038183             14.753067      10.289823      -6.071065      -0.554831      13.232653      -0.533083      20.736725           0.002963
          542              C       6.189360       2.284229      17.605694       0.124689      37.105221 0.41866232E+03  0.98134832E+04                                 9.912937                            6.996356      -0.145220       1.950536                    0.999690      27.767020      81.404420       0.595985       0.438441      -1.043824       0.024071      -0.038107       0.047245       0.065296      -0.036317       0.007259      -0.002325      -0.016550       0.034738      -0.043365       0.010037       0.033329             12.085451      10.305970      -6.602874      -0.969670      13.018830       0.325277      12.931554          -0.000154
          543              C       6.880002       1.821827      16.458522      -0.216883      37.011971 0.53512664E+03  0.13353329E+05                                 9.789160                            7.796413      -0.180095       1.885606                    0.999423      32.909577      99.941148       0.576247       0.425956      -1.050119       0.004132      -0.038191       0.002508       0.038495      -0.008215      -0.003334       0.001771      -0.034942       0.115703      -0.038696      -0.000133       0.038829             11.141118       7.447058      -3.161376      -1.287689       9.398732      -0.182794      16.577564           0.000628
          544              C       7.756828       0.839857      16.887415      -0.179618      34.859719 0.49837357E+03  0.12223792E+05                                 9.456369                            7.554586      -0.203333       1.892662                    0.998809      31.884150      96.172498       0.581510       0.429435      -1.047398      -0.041950      -0.006245      -0.012664       0.044263      -0.029394       0.002880       0.008472      -0.011326       0.105780      -0.048262       0.011416       0.036847             10.659755       8.067495      -3.481273      -2.743328       9.378645       2.103784      14.533126          -0.000015
          545              C       7.570644       0.726059      18.278139       0.025465      29.333433 0.39432893E+03  0.91429125E+04                                 8.491326                            6.764640      -0.000119       1.984804                    0.999365      28.787766      85.061860       0.607041       0.435173      -1.041529      -0.049423       0.026034      -0.000415       0.055862      -0.007088       0.016167      -0.004129      -0.011037      -0.065645      -0.029403       0.006345       0.023058              9.551581       6.479284      -2.828347      -0.241223       8.938632      -0.668882      13.236827           0.000720
          546              C       4.782916       3.930551      16.414696       0.148657      35.606210 0.41960806E+03  0.97954721E+04                                 9.728146                            7.045824      -0.468254       1.869977                    0.998401      26.528314      76.442038       0.591389       0.443661      -1.045598       0.003472      -0.001067       0.015350       0.015774      -0.027261      -0.014655       0.008201       0.013924       0.003088      -0.028902      -0.006713       0.035615             12.076924       6.629671      -0.676758       3.874280      11.601358      -4.686743      17.999745           0.001575
          547              C       5.057160       5.245365      16.046022      -0.185334      33.145053 0.44245876E+03  0.10449461E+05                                 8.961319                            7.028508       0.223881       2.047561                    0.999432      29.587340      85.291149       0.619441       0.418682      -1.062611      -0.009834      -0.003728       0.005489       0.011863       0.008125      -0.001163       0.019671       0.023576      -0.018567      -0.028214       0.009107       0.019107             10.266566       6.045218       0.059671       2.462070      11.132483      -3.918349      13.621996           0.000473
          548              C       4.543896       5.739288      14.881788       0.052404      27.046338 0.34764807E+03  0.77467904E+04                                 7.854864                            6.241931       0.178606       2.055265                    0.999803      26.896917      75.851636       0.654026       0.420271      -1.059300      -0.028026      -0.040997      -0.013154       0.051374       0.011795      -0.023569       0.008905      -0.023737      -0.095373      -0.045879       0.013239       0.032640              8.818095       5.984760       0.036338       2.527612       9.463918      -2.379832      11.005606           0.000574
          549              C       3.504788       3.757718      14.396690       0.062865      27.277002 0.35090321E+03  0.78660512E+04                                 7.982132                            6.319325       0.058189       2.016925                    0.999676      27.209014      77.878134       0.640253       0.426762      -1.051428       0.023643       0.042322       0.010106       0.049520       0.011289      -0.006021       0.025418       0.011008      -0.045838      -0.036137       0.012090       0.024047              8.995609       6.337827       0.042532       2.954918       9.761259      -2.197995      10.887741           0.000615
          550              C       3.999182       3.167628      15.552226      -0.178792      32.470083 0.45004808E+03  0.10689511E+05                                 8.893923                            7.112665       0.200911       2.043526                    0.998993      29.684976      86.225518       0.611745       0.421538      -1.059265       0.003978      -0.004475      -0.005089       0.007858      -0.000107      -0.015907       0.001113      -0.024523      -0.055632      -0.028489       0.006908       0.021581             10.071512       6.760575      -0.230769       3.833841       9.887922      -2.340431      13.566040           0.000183
          551              C      10.401144      13.689611      11.942097       0.021394      28.740493 0.38119744E+03  0.87509318E+04                                 8.312462                            6.606547       0.070316       2.007736                    0.999616      28.486664      83.349440       0.621400       0.429369      -1.046583       0.053917      -0.016028      -0.001705       0.056274      -0.025564       0.001094      -0.007753       0.029876      -0.002435      -0.030506      -0.000256       0.030762              9.110982       8.972155      -1.101924       1.672988      13.048469       0.909143       5.312323          -0.008980
          552              C       9.960844      12.425285      11.564724      -0.201959      33.272725 0.46137295E+03  0.11016963E+05                                 8.830655                            7.055151       0.202339       2.004027                    0.999739      31.238630      90.715373       0.634022       0.404568      -1.071158       0.025406      -0.000710      -0.008444       0.026782      -0.002122       0.028045       0.012748       0.015741      -0.175123      -0.067860       0.023094       0.044766              9.540841      11.704904       1.132951       2.618301      10.924535       1.561206       5.993083          -0.001530
[truncated: 76,020 more chars]
