# Supplementary material for: A collection of forcefield precursors for metal–organic frameworks
Source: RSC Adv. 2019 Nov 13;9(63):36492–507. doi: 10.1039/c9ra07327b (PMC9075174; doi:10.1039/c9ra07327b)
Supplement: RA-009-C9RA07327B-s4032 [file RA-009-C9RA07327B-s4032.xyz]

  664
jmolscript: load "" {1 1 1} spacegroup "x,y,z" unitcell [{     12.308900     0.000000     0.000000 }, {      0.000000    26.959000     0.000000 }, {      0.000000     0.000000    33.493000 }]
Fe    12.087094    25.118779    12.915236     0.434135
Fe     6.376256    11.639279    20.577764     0.434019
Fe     5.932644    11.639279     3.831264     0.433967
Fe     0.221806    25.118779    29.661736     0.434319
Fe     6.376256    15.319721    29.661736     0.434032
Fe    12.087094     1.840221     3.831264     0.433734
Fe     0.221806     1.840221    20.577764     0.433721
Fe     5.932644    15.319721    12.915236     0.433915
Ag     9.366457     7.528840    12.109729     0.229525
Ag     9.096893    21.008340    21.383271     0.229525
Ag     3.212007    21.008340     4.636771     0.229523
Ag     2.942443     7.528840    28.856229     0.229521
Ag     9.096893     5.950660    28.856229     0.229519
Ag     9.366457    19.430160     4.636771     0.229520
Ag     2.942443    19.430160    21.383271     0.229522
Ag     3.212007     5.950660    12.109729     0.229523
H      2.632874    25.915687    11.890015     0.088867
H      3.355406     1.232026    11.193361     0.109094
H      1.352748     2.703988    11.404367     0.104887
H      8.727010     1.906001    13.353659     0.110272
H      7.589668    26.861948    14.358449     0.127641
H      9.214443    24.985601    14.180936     0.089536
H      0.046774     3.685295    13.641699     0.123525
H     11.677453     5.871670    13.333563     0.079339
H      9.171361     4.839141    10.530199     0.084727
H      9.645254     2.547626    10.838335     0.140943
H      9.716646    26.061265    11.082834     0.096753
H      9.612020    25.705406     8.574208     0.114338
H     11.586368    24.370936     7.894300     0.113316
H      3.119075    22.012023    10.798143     0.116819
H      3.814528    22.162994    13.253180     0.124068
H      2.155288    23.624172    14.341703     0.087888
H      3.260628    24.050124     8.815358     0.134646
H      4.013932    23.063425     6.866065     0.085191
H      0.758228    20.914792     6.594772     0.083221
H     12.265819    21.847574     8.523969     0.130121
H     10.413329    22.799226    11.568482     0.091175
H      9.288296    21.044195    12.754134     0.110507
H      9.461851    21.389271    15.192425     0.122485
H      0.494818    24.813064    17.935502     0.107554
H      2.072819    26.568094    17.161813     0.117829
H      1.776174    26.778375    14.679982     0.088705
H     11.784541    21.165511    16.987650     0.141449
H     10.767826    20.270472    18.819717     0.090705
H      8.947339    23.667306    19.677138     0.092292
H      9.843427    24.651310    17.794831     0.140839
H      3.521576    12.436187    21.602985     0.088867
H      2.799044    14.711526    22.299639     0.109094
H      4.801702    16.183488    22.088634     0.104888
H      9.736340    15.385501    20.139341     0.110274
H     10.873682    13.382448    19.134551     0.127642
H      9.248907    11.506101    19.312064     0.089537
H      6.107676    17.164795    19.851301     0.123525
H      6.785897    19.351170    20.159437     0.079339
H      9.291989    18.318641    22.962801     0.084727
H      8.818096    16.027126    22.654665     0.140944
H      8.746704    12.581765    22.410166     0.096753
H      8.851330    12.225907    24.918792     0.114339
H      6.876982    10.891436    25.598700     0.113316
H      3.035375     8.532523    22.694857     0.116820
H      2.339922     8.683494    20.239820     0.124069
H      3.999162    10.144672    19.151297     0.087888
H      2.893822    10.570624    24.677642     0.134645
H      2.140518     9.583925    26.626935     0.085190
H      5.396222     7.435292    26.898228     0.083221
H      6.197531     8.368074    24.969031     0.130121
H      8.050021     9.319726    21.924518     0.091175
H      9.175054     7.564695    20.738866     0.110508
H      9.001499     7.909771    18.300575     0.122486
H      5.659632    11.333564    15.557499     0.107554
H      4.081631    13.088595    16.331187     0.117830
H      4.378276    13.298875    18.813018     0.088706
H      6.678809     7.686011    16.505350     0.141450
H      7.695524     6.790972    14.673283     0.090707
H      9.516011    10.187806    13.815862     0.092292
H      8.619923    11.171810    15.698169     0.140838
H      8.787324    12.436187     4.856485     0.088867
H      9.509856    14.711526     5.553139     0.109094
H      7.507198    16.183488     5.342134     0.104887
H      2.572560    15.385501     3.392841     0.110273
H      1.435218    13.382448     2.388051     0.127641
H      3.059993    11.506101     2.565564     0.089536
H      6.201224    17.164795     3.104801     0.123524
H      5.523003    19.351170     3.412937     0.079339
H      3.016911    18.318641     6.216301     0.084726
H      3.490804    16.027126     5.908165     0.140941
H      3.562196    12.581765     5.663666     0.096753
H      3.457570    12.225907     8.172292     0.114338
H      5.431918    10.891436     8.852200     0.113316
H      9.273525     8.532523     5.948357     0.116820
H      9.968978     8.683494     3.493320     0.124069
H      8.309738    10.144672     2.404797     0.087889
H      9.415078    10.570624     7.931142     0.134646
H     10.168382     9.583925     9.880435     0.085191
H      6.912678     7.435292    10.151728     0.083222
H      6.111369     8.368074     8.222532     0.130122
H      4.258879     9.319726     5.178018     0.091175
H      3.133846     7.564695     3.992366     0.110509
H      3.307401     7.909771     1.554075     0.122487
H      6.649268    11.333564    32.303999     0.107554
H      8.227269    13.088595    33.077687     0.117829
H      7.930624    13.298875     2.066518     0.088705
H      5.630091     7.686011    33.251850     0.141448
H      4.613376     6.790972    31.419783     0.090706
H      2.792889    10.187806    30.562362     0.092291
H      3.688977    11.171810    32.444669     0.140837
H      9.676026    25.915687    28.636515     0.088866
H      8.953494     1.232026    27.939861     0.109093
H     10.956152     2.703988    28.150866     0.104886
H      3.581890     1.906001    30.100159     0.110270
H      4.719232    26.861948    31.104949     0.127640
H      3.094457    24.985601    30.927436     0.089535
H     12.262126     3.685295    30.388199     0.123524
H      0.631447     5.871670    30.080063     0.079338
H      3.137539     4.839141    27.276699     0.084725
H      2.663646     2.547626    27.584835     0.140941
H      2.592254    26.061265    27.829334     0.096753
H      2.696880    25.705406    25.320708     0.114338
H      0.722532    24.370936    24.640800     0.113315
H      9.189825    22.012023    27.544643     0.116819
H      8.494372    22.162994    29.999680     0.124068
H     10.153612    23.624172    31.088203     0.087888
H      9.048272    24.050124    25.561858     0.134646
H      8.294968    23.063425    23.612565     0.085191
H     11.550672    20.914792    23.341272     0.083221
H      0.043081    21.847574    25.270468     0.130122
H      1.895571    22.799226    28.314982     0.091174
H      3.020604    21.044195    29.500634     0.110507
H      2.847049    21.389271    31.938925     0.122485
H     11.814082    24.813064     1.189002     0.107553
H     10.236081    26.568094     0.415313     0.117828
H     10.532726    26.778375    31.426482     0.088704
H      0.524359    21.165511     0.241150     0.141449
H      1.541074    20.270472     2.073217     0.090705
H      3.361561    23.667306     2.930638     0.092291
H      2.465473    24.651310     1.048331     0.140838
H      3.521576    14.522813    28.636515     0.088864
H      2.799044    12.247474    27.939861     0.109093
H      4.801702    10.775512    28.150866     0.104885
H      9.736340    11.573499    30.100159     0.110268
H     10.873682    13.576552    31.104949     0.127639
H      9.248907    15.452899    30.927436     0.089532
H      6.107676     9.794205    30.388199     0.123522
H      6.785897     7.607830    30.080063     0.079337
H      9.291989     8.640360    27.276699     0.084723
H      8.818096    10.931875    27.584835     0.140939
H      8.746704    14.377235    27.829334     0.096752
H      8.851330    14.733093    25.320708     0.114337
H      6.876982    16.067564    24.640800     0.113313
H      3.035375    18.426476    27.544643     0.116819
H      2.339922    18.275506    29.999680     0.124069
H      3.999162    16.814328    31.088203     0.087887
H      2.893822    16.388376    25.561858     0.134646
H      2.140518    17.375075    23.612565     0.085191
H      5.396222    19.523708    23.341272     0.083222
H      6.197531    18.590926    25.270468     0.130122
H      8.050021    17.639274    28.314982     0.091172
H      9.175054    19.394305    29.500634     0.110507
H      9.001499    19.049229    31.938925     0.122485
H      5.659632    15.625436     1.189002     0.107553
H      4.081631    13.870405     0.415313     0.117828
H      4.378276    13.660125    31.426482     0.088704
H      6.678809    19.272989     0.241150     0.141450
H      7.695524    20.168028     2.073217     0.090707
H      9.516011    16.771194     2.930638     0.092292
H      8.619923    15.787190     1.048331     0.140839
H      2.632874     1.043313     4.856485     0.088864
H      3.355406    25.726974     5.553139     0.109092
H      1.352748    24.255012     5.342134     0.104886
H      8.727010    25.052999     3.392841     0.110268
H      7.589668     0.097052     2.388051     0.127639
H      9.214443     1.973399     2.565564     0.089533
H      0.046774    23.273705     3.104801     0.123523
H     11.677453    21.087330     3.412937     0.079337
H      9.171361    22.119860     6.216301     0.084723
H      9.645254    24.411375     5.908165     0.140939
H      9.716646     0.897735     5.663666     0.096752
H      9.612020     1.253594     8.172292     0.114338
H     11.586368     2.588064     8.852200     0.113314
H      3.119075     4.946977     5.948357     0.116820
H      3.814528     4.796006     3.493320     0.124069
H      2.155288     3.334828     2.404797     0.087889
H      3.260628     2.908876     7.931142     0.134647
H      4.013932     3.895575     9.880435     0.085191
H      0.758228     6.044208    10.151728     0.083222
H     12.265819     5.111426     8.222532     0.130122
H     10.413329     4.159774     5.178018     0.091174
H      9.288296     5.914805     3.992366     0.110507
H      9.461851     5.569729     1.554075     0.122487
H      0.494818     2.145936    32.303999     0.107553
H      2.072819     0.390905    33.077687     0.117829
H      1.776174     0.180625     2.066518     0.088704
H     11.784541     5.793489    33.251850     0.141448
H     10.767826     6.688528    31.419783     0.090706
H      8.947339     3.291694    30.562362     0.092293
H      9.843427     2.307690    32.444669     0.140839
H      9.676026     1.043313    21.602985     0.088865
H      8.953494    25.726974    22.299639     0.109093
H     10.956152    24.255012    22.088634     0.104886
H      3.581890    25.052999    20.139341     0.110269
H      4.719232     0.097052    19.134551     0.127639
H      3.094457     1.973399    19.312064     0.089533
H     12.262126    23.273705    19.851301     0.123523
H      0.631447    21.087330    20.159437     0.079337
H      3.137539    22.119860    22.962801     0.084725
H      2.663646    24.411375    22.654665     0.140940
H      2.592254     0.897735    22.410166     0.096752
H      2.696880     1.253594    24.918792     0.114338
H      0.722532     2.588064    25.598700     0.113315
H      9.189825     4.946977    22.694857     0.116820
H      8.494372     4.796006    20.239820     0.124069
H     10.153612     3.334828    19.151297     0.087887
H      9.048272     2.908876    24.677642     0.134646
H      8.294968     3.895575    26.626935     0.085191
H     11.550672     6.044208    26.898228     0.083222
H      0.043081     5.111426    24.969031     0.130121
H      1.895571     4.159774    21.924518     0.091174
H      3.020604     5.914805    20.738866     0.110508
H      2.847049     5.569729    18.300575     0.122485
H     11.814082     2.145936    15.557499     0.107553
H     10.236081     0.390905    16.331187     0.117829
H     10.532726     0.180625    18.813018     0.088705
H      0.524359     5.793489    16.505350     0.141450
H      1.541074     6.688528    14.673283     0.090707
H      3.361561     3.291694    13.815862     0.092293
H      2.465473     2.307690    15.698169     0.140840
H      8.787324    14.522813    11.890015     0.088865
H      9.509856    12.247474    11.193361     0.109093
H      7.507198    10.775512    11.404367     0.104886
H      2.572560    11.573499    13.353659     0.110270
H      1.435218    13.576552    14.358449     0.127639
H      3.059993    15.452899    14.180936     0.089534
H      6.201224     9.794205    13.641699     0.123524
H      5.523003     7.607830    13.333563     0.079338
H      3.016911     8.640360    10.530199     0.084725
H      3.490804    10.931875    10.838335     0.140941
H      3.562196    14.377235    11.082834     0.096753
H      3.457570    14.733093     8.574208     0.114338
H      5.431918    16.067564     7.894300     0.113315
H      9.273525    18.426476    10.798143     0.116821
H      9.968978    18.275506    13.253180     0.124069
H      8.309738    16.814328    14.341703     0.087888
H      9.415078    16.388376     8.815358     0.134646
H     10.168382    17.375075     6.866065     0.085191
H      6.912678    19.523708     6.594772     0.083222
H      6.111369    18.590926     8.523969     0.130122
H      4.258879    17.639274    11.568482     0.091174
H      3.133846    19.394305    12.754134     0.110508
H      3.307401    19.049229    15.192425     0.122487
H      6.649268    15.625436    17.935502     0.107554
H      8.227269    13.870405    17.161813     0.117829
H      7.930624    13.660125    14.679982     0.088706
H      5.630091    19.272989    16.987650     0.141450
H      4.613376    20.168028    18.819717     0.090708
H      2.792889    16.771194    19.677138     0.092293
H      3.688977    15.787190    17.794831     0.140839
C      2.076511    26.684018    11.913460     0.032813
C      2.492552     0.984003    11.504846    -0.212241
C      1.406907     1.787382    11.645516    -0.243948
C      0.413579     1.037921    12.191452     0.125962
C     11.374654     1.466570    12.526382    -0.048451
C     10.419484     0.633536    13.091074     0.139059
C      9.098739     1.037921    13.460837    -0.243168
C      8.467292    26.905082    13.996725    -0.180917
C      9.394152    25.872552    13.896246     0.015789
C     11.075548     2.873829    12.278199     0.158997
C     11.672530     3.887488    13.012031    -0.165835
C     11.268798     5.184216    12.821120     0.036980
C      9.794192     4.591118    11.205083     0.075671
C     10.093298     3.210817    11.350778    -0.186001
C     10.359170    25.584091    10.570391     0.037513
C     10.295164    25.384594     9.150288    -0.186262
C     11.374654    24.659397     8.775166    -0.224303
C     12.147653    24.408679     9.986608     0.130239
C      0.967480    23.691569    10.108187    -0.051252
C      1.678934    23.427371    11.330682     0.128071
C      2.723960    22.548508    11.474702    -0.259004
C      3.085841    22.605121    12.831168    -0.194699
C      2.165136    23.430067    13.410597     0.025132
C      1.525073    23.084992     8.848851     0.170242
C      2.719036    23.411196     8.366551    -0.168303
C      3.164618    22.807314     7.207694     0.084075
C      1.283818    21.564504     7.050277     0.058471
C      0.800079    22.122555     8.185689    -0.172027
C     10.415791    22.699478    12.512985     0.024094
C      9.768343    21.747825    13.172797    -0.164677
C      9.874200    21.898796    14.505818    -0.253199
C     10.769057    23.022986    14.633092     0.122149
C     11.288492    23.586429    15.828792    -0.056542
C     12.214121    24.648614    15.907835     0.131823
C      0.606829    25.115004    17.040569    -0.228106
C      1.468452    26.069353    16.622576    -0.157678
C      1.289973    26.177189    15.233621     0.010522
C     10.807214    22.998723    17.088129     0.162983
C     11.164172    21.680428    17.493394    -0.175398
C     10.601656    21.181686    18.608711     0.048302
C      9.519703    23.155085    19.117804     0.078220
C     10.026830    23.737399    17.979042    -0.179496
C      4.077939    13.204518    21.579540     0.032809
C      3.661898    14.463503    21.988155    -0.212240
C      4.747543    15.266882    21.847484    -0.243949
C      5.740871    14.517421    21.301548     0.125957
C      7.088696    14.946070    20.966618    -0.048471
C      8.043866    14.113036    20.401926     0.139051
C      9.364611    14.517421    20.032163    -0.243176
C      9.996058    13.425582    19.496275    -0.180917
C      9.069198    12.393052    19.596754     0.015773
C      7.387802    16.353329    21.214801     0.158981
C      6.790820    17.366988    20.480970    -0.165838
C      7.194552    18.663716    20.671880     0.036976
C      8.669158    18.070618    22.287917     0.075672
C      8.370052    16.690317    22.142222    -0.186007
C      8.104180    12.104591    22.922609     0.037511
C      8.168186    11.905094    24.342712    -0.186263
C      7.088696    11.179897    24.717834    -0.224299
C      6.315697    10.929179    23.506392     0.130238
C      5.186970    10.212069    23.384813    -0.051250
C      4.475516     9.947871    22.162318     0.128070
C      3.430490     9.069008    22.018298    -0.258999
C      3.068609     9.125622    20.661832    -0.194699
C      3.989314     9.950567    20.082403     0.025130
C      4.629377     9.605492    24.644149     0.170240
C      3.435414     9.931696    25.126449    -0.168303
C      2.989832     9.327814    26.285306     0.084076
C      4.870632     8.085004    26.442723     0.058473
C      5.354372     8.643055    25.307311    -0.172026
C      8.047559     9.219978    20.980015     0.024097
C      8.695007     8.268325    20.320203    -0.164673
C      8.589150     8.419296    18.987182    -0.253197
C      7.694293     9.543486    18.859908     0.122148
C      7.174858    10.106929    17.664208    -0.056548
C      6.249229    11.169114    17.585165     0.131818
C      5.547621    11.635504    16.452431    -0.228109
C      4.685998    12.589853    16.870424    -0.157680
C      4.864477    12.697689    18.259379     0.010511
C      7.656136     9.519223    16.404871     0.162970
C      7.299178     8.200928    15.999606    -0.175398
C      7.861694     7.702186    14.884289     0.048303
C      8.943647     9.675585    14.375196     0.078211
C      8.436520    10.257899    15.513958    -0.179500
C      8.230961    13.204518     4.833040     0.032812
C      8.647002    14.463503     5.241655    -0.212242
C      7.561357    15.266882     5.100984    -0.243942
C      6.568029    14.517421     4.555048     0.125958
C      5.220204    14.946070     4.220118    -0.048452
C      4.265034    14.113036     3.655426     0.139054
C      2.944289    14.517421     3.285663    -0.243162
C      2.312842    13.425582     2.749775    -0.180918
C      3.239702    12.393052     2.850254     0.015785
C      4.921098    16.353329     4.468301     0.158994
C      5.518080    17.366988     3.734470    -0.165832
C      5.114348    18.663716     3.925380     0.036987
C      3.639742    18.070618     5.541417     0.075672
C      3.938848    16.690317     5.395722    -0.186004
C      4.204720    12.104591     6.176109     0.037511
C      4.140714    11.905094     7.596212    -0.186260
C      5.220204    11.179897     7.971334    -0.224306
C      5.993203    10.929179     6.759892     0.130236
C      7.121930    10.212069     6.638313    -0.051255
C      7.833384     9.947871     5.415818     0.128069
C      8.878410     9.069008     5.271798    -0.259004
C      9.240291     9.125622     3.915332    -0.194694
C      8.319586     9.950567     3.335903     0.025135
C      7.679523     9.605492     7.897649     0.170240
C      8.873486     9.931696     8.379949    -0.168303
C      9.319068     9.327814     9.538806     0.084075
C      7.438268     8.085004     9.696224     0.058471
C      6.954528     8.643055     8.560811    -0.172026
C      4.261341     9.219978     4.233515     0.024088
C      3.613893     8.268325     3.573703    -0.164679
C      3.719750     8.419296     2.240682    -0.253192
C      4.614607     9.543486     2.113408     0.122143
C      5.134042    10.106929     0.917708    -0.056541
C      6.059671    11.169114     0.838665     0.131822
C      6.761279    11.635504    33.198931    -0.228099
C      7.622902    12.589853     0.123924    -0.157676
C      7.444423    12.697689     1.512879     0.010530
C      4.652764     9.519223    33.151371     0.162979
C      5.009722     8.200928    32.746106    -0.175394
C      4.447206     7.702186    31.630789     0.048307
C      3.365253     9.675585    31.121696     0.078222
C      3.872380    10.257899    32.260458    -0.179496
C     10.232389    26.684018    28.659960     0.032820
C      9.816348     0.984003    28.251346    -0.212239
C     10.901993     1.787382    28.392016    -0.243939
C     11.895321     1.037921    28.937952     0.125965
C      0.934246     1.466570    29.272882    -0.048426
C      1.889416     0.633536    29.837574     0.139061
C      3.210161     1.037921    30.207337    -0.243149
C      3.841608    26.905082    30.743225    -0.180918
C      2.914748    25.872552    30.642746     0.015807
C      1.233352     2.873829    29.024699     0.159019
C      0.636370     3.887488    29.758530    -0.165830
C      1.040102     5.184216    29.567620     0.036995
C      2.514708     4.591118    27.951583     0.075675
C      2.215602     3.210817    28.097278    -0.185987
C      1.949730    25.584091    27.316891     0.037516
C      2.013736    25.384594    25.896788    -0.186260
C      0.934246    24.659397    25.521666    -0.224308
C      0.161247    24.408679    26.733108     0.130241
C     11.341420    23.691569    26.854687    -0.051254
C     10.629966    23.427371    28.077182     0.128074
C      9.584940    22.548508    28.221202    -0.259002
C      9.223059    22.605121    29.577668    -0.194694
C     10.143764    23.430067    30.157097     0.025139
C     10.783827    23.084992    25.595351     0.170245
C      9.589864    23.411196    25.113051    -0.168301
C      9.144282    22.807314    23.954194     0.084075
C     11.025082    21.564504    23.796777     0.058468
C     11.508822    22.122555    24.932189    -0.172025
C      1.893109    22.699478    29.259485     0.024098
C      2.540557    21.747825    29.919297    -0.164677
C      2.434700    21.898796    31.252318    -0.253191
C      1.539843    23.022986    31.379592     0.122152
C      1.020408    23.586429    32.575292    -0.056535
C      0.094779    24.648614    32.654335     0.131827
C     11.702071    25.115004     0.294069    -0.228101
C     10.840448    26.069353    33.369076    -0.157676
C     11.018927    26.177189    31.980121     0.010531
C      1.501686    22.998723     0.341629     0.162998
C      1.144728    21.680428     0.746894    -0.175392
C      1.707244    21.181686     1.862211     0.048308
C      2.789197    23.155085     2.371304     0.078228
C      2.282070    23.737399     1.232542    -0.179493
C      4.077939    13.754482    28.659960     0.032820
C      3.661898    12.495496    28.251346    -0.212249
C      4.747543    11.692118    28.392016    -0.243926
C      5.740871    12.441579    28.937952     0.125961
C      7.088696    12.012930    29.272882    -0.048406
C      8.043866    12.845963    29.837574     0.139055
C      9.364611    12.441579    30.207337    -0.243130
C      9.996058    13.533418    30.743225    -0.180931
C      9.069198    14.565948    30.642746     0.015811
C      7.387802    10.605671    29.024699     0.159028
C      6.790820     9.592012    29.758530    -0.165826
C      7.194552     8.295284    29.567620     0.037001
C      8.669158     8.888382    27.951583     0.075675
C      8.370052    10.268683    28.097278    -0.185981
C      8.104180    14.854409    27.316891     0.037522
C      8.168186    15.053906    25.896788    -0.186264
C      7.088696    15.779103    25.521666    -0.224314
C      6.315697    16.029821    26.733108     0.130238
C      5.186970    16.746931    26.854687    -0.051251
C      4.475516    17.011129    28.077182     0.128071
C      3.430490    17.889992    28.221202    -0.259002
C      3.068609    17.833378    29.577668    -0.194699
C      3.989314    17.008433    30.157097     0.025134
C      4.629377    17.353508    25.595351     0.170245
C      3.435414    17.027304    25.113051    -0.168302
C      2.989832    17.631186    23.954194     0.084075
C      4.870632    18.873996    23.796777     0.058468
C      5.354372    18.315945    24.932189    -0.172027
C      8.047559    17.739022    29.259485     0.024100
C      8.695007    18.690675    29.919297    -0.164676
C      8.589150    18.539704    31.252318    -0.253189
C      7.694293    17.415514    31.379592     0.122150
C      7.174858    16.852071    32.575292    -0.056542
C      6.249229    15.789886    32.654335     0.131819
C      5.547621    15.323496     0.294069    -0.228115
C      4.685998    14.369147    33.369076    -0.157683
C      4.864477    14.261311    31.980121     0.010524
C      7.656136    17.439777     0.341629     0.162981
C      7.299178    18.758072     0.746894    -0.175396
C      7.861694    19.256814     1.862211     0.048310
C      8.943647    17.283415     2.371304     0.078214
C      8.436520    16.701101     1.232542    -0.179500
C      2.076511     0.274982     4.833040     0.032824
C      2.492552    25.974996     5.241655    -0.212247
C      1.406907    25.171618     5.100984    -0.243922
C      0.413579    25.921079     4.555048     0.125963
C     11.374654    25.492430     4.220118    -0.048380
C     10.419484    26.325464     3.655426     0.139058
C      9.098739    25.921079     3.285663    -0.243118
C      8.467292     0.053918     2.749775    -0.180929
C      9.394152     1.086448     2.850254     0.015821
C     11.075548    24.085171     4.468301     0.159039
C     11.672530    23.071512     3.734470    -0.165826
C     11.268798    21.774784     3.925380     0.037004
C      9.794192    22.367882     5.541417     0.075675
C     10.093298    23.748183     5.395722    -0.185978
C     10.359170     1.374909     6.176109     0.037527
C     10.295164     1.574406     7.596212    -0.186259
C     11.374654     2.299603     7.971334    -0.224311
C     12.147653     2.550321     6.759892     0.130235
C      0.967480     3.267431     6.638313    -0.051250
C      1.678934     3.531629     5.415818     0.128066
C      2.723960     4.410492     5.271798    -0.259007
C      3.085841     4.353878     3.915332    -0.194699
C      2.165136     3.528933     3.335903     0.025133
C      1.525073     3.874008     7.897649     0.170241
C      2.719036     3.547804     8.379949    -0.168300
C      3.164618     4.151686     9.538806     0.084076
C      1.283818     5.394496     9.696224     0.058467
C      0.800079     4.836445     8.560811    -0.172028
C     10.415791     4.259522     4.233515     0.024090
C      9.768343     5.211175     3.573703    -0.164683
C      9.874200     5.060204     2.240682    -0.253193
C     10.769057     3.936014     2.113408     0.122140
C     11.288492     3.372571     0.917708    -0.056535
C     12.214121     2.310386     0.838665     0.131819
C      0.606829     1.843996    33.198931    -0.228104
C      1.468452     0.889647     0.123924    -0.157675
C      1.289973     0.781811     1.512879     0.010545
C     10.807214     3.960277    33.151371     0.162982
C     11.164172     5.278572    32.746106    -0.175396
C     10.601656     5.777314    31.630789     0.048306
C      9.519703     3.803915    31.121696     0.078221
C     10.026830     3.221600    32.260458    -0.179494
C     10.232389     0.274982    21.579540     0.032822
C      9.816348    25.974996    21.988155    -0.212245
C     10.901993    25.171618    21.847484    -0.243928
C     11.895321    25.921079    21.301548     0.125961
C      0.934246    25.492430    20.966618    -0.048399
C      1.889416    26.325464    20.401926     0.139056
C      3.210161    25.921079    20.032163    -0.243132
C      3.841608     0.053918    19.496275    -0.180928
C      2.914748     1.086448    19.596754     0.015812
C      1.233352    24.085171    21.214801     0.159026
C      0.636370    23.071512    20.480970    -0.165829
C      1.040102    21.774784    20.671880     0.036993
C      2.514708    22.367882    22.287917     0.075675
C      2.215602    23.748183    22.142222    -0.185982
C      1.949730     1.374909    22.922609     0.037527
C      2.013736     1.574406    24.342712    -0.186261
C      0.934246     2.299603    24.717834    -0.224303
C      0.161247     2.550321    23.506392     0.130235
C     11.341420     3.267431    23.384813    -0.051245
C     10.629966     3.531629    22.162318     0.128066
C      9.584940     4.410492    22.018298    -0.259001
C      9.223059     4.353878    20.661832    -0.194703
C     10.143764     3.528933    20.082403     0.025130
C     10.783827     3.874008    24.644149     0.170242
C      9.589864     3.547804    25.126449    -0.168301
C      9.144282     4.151686    26.285306     0.084076
C     11.025082     5.394496    26.442723     0.058469
C     11.508822     4.836445    25.307311    -0.172027
C      1.893109     4.259522    20.980015     0.024099
C      2.540557     5.211175    20.320203    -0.164678
C      2.434700     5.060204    18.987182    -0.253198
C      1.539843     3.936014    18.859908     0.122144
C      1.020408     3.372571    17.664208    -0.056540
C      0.094779     2.310386    17.585165     0.131815
C     11.702071     1.843996    16.452431    -0.228114
C     10.840448     0.889647    16.870424    -0.157681
C     11.018927     0.781811    18.259379     0.010528
C      1.501686     3.960277    16.404871     0.162975
C      1.144728     5.278572    15.999606    -0.175399
C      1.707244     5.777314    14.884289     0.048303
C      2.789197     3.803915    14.375196     0.078212
C      2.282070     3.221600    15.513958    -0.179498
C      8.230961    13.754482    11.913460     0.032811
C      8.647002    12.495496    11.504846    -0.212248
C      7.561357    11.692118    11.645516    -0.243936
C      6.568029    12.441579    12.191452     0.125960
C      5.220204    12.012930    12.526382    -0.048425
C      4.265034    12.845963    13.091074     0.139057
C      2.944289    12.441579    13.460837    -0.243147
C      2.312842    13.533418    13.996725    -0.180926
C      3.239702    14.565948    13.896246     0.015793
C      4.921098    10.605671    12.278199     0.159010
C      5.518080     9.592012    13.012031    -0.165832
C      5.114348     8.295284    12.821120     0.036986
C      3.639742     8.888382    11.205083     0.075670
C      3.938848    10.268683    11.350778    -0.185996
C      4.204720    14.854409    10.570391     0.037517
C      4.140714    15.053906     9.150288    -0.186261
C      5.220204    15.779103     8.775166    -0.224310
C      5.993203    16.029821     9.986608     0.130236
C      7.121930    16.746931    10.108187    -0.051252
C      7.833384    17.011129    11.330682     0.128068
C      8.878410    17.889992    11.474702    -0.259002
C      9.240291    17.833378    12.831168    -0.194698
C      8.319586    17.008433    13.410597     0.025128
C      7.679523    17.353508     8.848851     0.170239
C      8.873486    17.027304     8.366551    -0.168303
C      9.319068    17.631186     7.207694     0.084075
C      7.438268    18.873996     7.050277     0.058471
C      6.954528    18.315945     8.185689    -0.172027
C      4.261341    17.739022    12.512985     0.024093
C      3.613893    18.690675    13.172797    -0.164673
C      3.719750    18.539704    14.505818    -0.253200
C      4.614607    17.415514    14.633092     0.122146
C      5.134042    16.852071    15.828792    -0.056553
C      6.059671    15.789886    15.907835     0.131815
C      6.761279    15.323496    17.040569    -0.228121
C      7.622902    14.369147    16.622576    -0.157680
C      7.444423    14.261311    15.233621     0.010516
C      4.652764    17.439777    17.088129     0.162958
C      5.009722    18.758072    17.493394    -0.175400
C      4.447206    19.256814    18.608711     0.048304
C      3.365253    17.283415    19.117804     0.078204
C      3.872380    16.701101    17.979042    -0.179503
N      0.841929    26.665956    12.331788    -0.216393
N     10.593039    26.257527    13.349305    -0.224081
N     10.303780     5.525247    11.918149    -0.207246
N     11.438661    25.009864    11.054700    -0.206592
N      1.273971    23.940940    12.546813    -0.232615
N      2.477782    21.896100     6.546877    -0.203172
N     11.076779    23.502317    13.371410    -0.221528
N      0.329879    25.309379    14.766059    -0.225130
N      9.801577    21.901492    19.467806    -0.221270
N      5.312521    13.186456    21.161212    -0.216395
N      7.870311    12.778027    20.143695    -0.224083
N      8.159570    19.004747    21.574851    -0.207255
N      7.024689    11.530364    22.438300    -0.206590
N      4.880479    10.461440    20.946187    -0.232615
N      3.676668     8.416600    26.946123    -0.203171
N      7.386571    10.022817    20.121590    -0.221528
N      5.824571    11.829879    18.726941    -0.225131
N      8.661773     8.421992    14.025194    -0.221279
N      6.996379    13.186456     4.414712    -0.216390
N      4.438589    12.778027     3.397195    -0.224079
N      4.149330    19.004747     4.828351    -0.207244
N      5.284211    11.530364     5.691800    -0.206588
N      7.428421    10.461440     4.199687    -0.232615
N      8.632232     8.416600    10.199623    -0.203174
N      4.922329    10.022817     3.375090    -0.221529
N      6.484329    11.829879     1.980441    -0.225128
N      3.647127     8.421992    30.771694    -0.221266
N     11.466971    26.665956    29.078288    -0.216399
N      1.715861    26.257527    30.095805    -0.224089
N      2.005120     5.525247    28.664649    -0.207226
N      0.870239    25.009864    27.801200    -0.206600
N     11.034929    23.940940    29.293313    -0.232625
N      9.831118    21.896100    23.293377    -0.203175
N      1.232121    23.502317    30.117910    -0.221538
N     11.979021    25.309379    31.512559    -0.225139
N      2.507323    21.901492     2.721306    -0.221258
N      5.312521    13.772544    29.078288    -0.216360
N      7.870311    14.180973    30.095805    -0.224047
N      8.159570     7.954253    28.664649    -0.207219
N      7.024689    15.428636    27.801200    -0.206560
N      4.880479    16.497560    29.293313    -0.232595
N      3.676668    18.542400    23.293377    -0.203176
N      7.386571    16.936183    30.117910    -0.221509
N      5.824571    15.129121    31.512559    -0.225103
N      8.661773    18.537008     2.721306    -0.221270
N      0.841929     0.293044     4.414712    -0.216343
N     10.593039     0.701473     3.397195    -0.224033
N     10.303780    21.433753     4.828351    -0.207212
N     11.438661     1.949136     5.691800    -0.206547
N      1.273971     3.018060     4.199687    -0.232582
N      2.477782     5.062900    10.199623    -0.203175
N     11.076779     3.456683     3.375090    -0.221497
N      0.329879     1.649621     1.980441    -0.225089
N      9.801577     5.057508    30.771694    -0.221265
N     11.466971     0.293044    21.161212    -0.216345
N      1.715861     0.701473    20.143695    -0.224031
N      2.005120    21.433753    21.574851    -0.207223
N      0.870239     1.949136    22.438300    -0.206545
N     11.034929     3.018060    20.946187    -0.232575
N      9.831118     5.062900    26.946123    -0.203172
N      1.232121     3.456683    20.121590    -0.221487
N     11.979021     1.649621    18.726941    -0.225082
N      2.507323     5.057508    14.025194    -0.221278
N      6.996379    13.772544    12.331788    -0.216368
N      4.438589    14.180973    13.349305    -0.224055
N      4.149330     7.954253    11.918149    -0.207237
N      5.284211    15.428636    11.054700    -0.206565
N      7.428421    16.497560    12.546813    -0.232599
N      8.632232    18.542400     6.546877    -0.203173
N      4.922329    16.936183    13.371410    -0.221512
N      6.484329    15.129121    14.766059    -0.225104
N      3.647127    18.537008    19.467806    -0.221287

The following XYZ coordinates are in angstroms. Other properties are in atomic units.
The sperically averaged electron density of each atom fit to a function of the form exp(a - br)
eigen_1, eigen_2 and eigen_3 are the three eigenvalues of traceless quadrupole moment tensor
  atom number  atomic symbol              X              Y              Z     net charge C6 coefficient C8 coefficient C10 coefficient fluctuating dipole atomic polarizability isotropic forcefield polarizability              a              b squared Pearson coefficient          <r^3>          <r^4>         wp_QDO          m_QDO          q_QDO       dipole_x       dipole_y       dipole_z         dipole            Qxy            Qxz            Qyz     Q(x^2-y^2)  Q(3z^2 - R^2)        eigen_1        eigen_2        eigen_3 static polarizability      alpha(xx)      alpha(xy)      alpha(xz)      alpha(yy)      alpha(yz)      alpha(zz) atomic spin moment
            1             Fe      12.087094      25.118779      12.915236       0.434135      83.438736 0.12864887E+04  0.38126356E+05                                17.046059                           12.709485       0.453035       1.929736                    0.993929      59.655547     169.155770       0.438940       0.470848      -1.073767       0.004535      -0.000737       0.003203       0.005601      -0.006302      -0.000911       0.004793      -0.036119       0.023696      -0.023077       0.005453       0.017625             21.551472      16.519776      -1.249969      -1.754670      22.912899       0.103282      25.221743           0.276396
            2             Fe       6.376256      11.639279      20.577764       0.434019      83.440778 0.12865256E+04  0.38127784E+05                                17.046397                           12.709715       0.453035       1.929723                    0.993930      59.657379     169.162613       0.438933       0.470852      -1.073763      -0.004536      -0.000738      -0.003203       0.005602       0.006308      -0.000919      -0.004789      -0.036146       0.023729      -0.023097       0.005465       0.017632             21.551919      16.520090       1.250008      -1.754716      22.913364      -0.103287      25.222302           0.276354
            3             Fe       5.932644      11.639279       3.831264       0.433967      83.441602 0.12865411E+04  0.38128394E+05                                17.046553                           12.709825       0.453026       1.929713                    0.993930      59.658177     169.165736       0.438929       0.470855      -1.073761       0.004536      -0.000736      -0.003206       0.005603      -0.006305       0.000919      -0.004792      -0.036144       0.023724      -0.023095       0.005462       0.017633             21.552120      16.520224      -1.250007       1.754743      22.913580      -0.103291      25.222555           0.276530
            4             Fe       0.221806      25.118779      29.661736       0.434319      83.435575 0.12864305E+04  0.38124087E+05                                17.045505                           12.709100       0.453031       1.929759                    0.993928      59.652616     169.144595       0.438953       0.470841      -1.073775      -0.004535      -0.000736       0.003204       0.005601       0.006297       0.000898       0.004798      -0.036083       0.023640      -0.023049       0.005434       0.017615             21.550748      16.519267       1.249914       1.754584      22.912119       0.103283      25.220859           0.276688
            5             Fe       6.376256      15.319721      29.661736       0.434032      83.439888 0.12865152E+04  0.38127456E+05                                17.046377                           12.709741       0.453002       1.929711                    0.993930      59.657277     169.163074       0.438928       0.470858      -1.073759      -0.004534       0.000734       0.003203       0.005600      -0.006300       0.000908      -0.004789      -0.036091       0.023669      -0.023059       0.005447       0.017612             21.551852      16.520041      -1.249986       1.754710      22.913287      -0.103290      25.222228           0.276789
            6             Fe      12.087094       1.840221       3.831264       0.433734      83.444506 0.12866027E+04  0.38130894E+05                                17.047244                           12.710360       0.452969       1.929666                    0.993932      59.661539     169.179882       0.438906       0.470872      -1.073745       0.004535       0.000732      -0.003204       0.005601       0.006302       0.000918       0.004789      -0.036119       0.023704      -0.023078       0.005457       0.017622             21.552965      16.520814       1.250061       1.754845      22.914498       0.103292      25.223584           0.276687
            7             Fe       0.221806       1.840221      20.577764       0.433721      83.444583 0.12866048E+04  0.38130987E+05                                17.047277                           12.710388       0.452967       1.929664                    0.993932      59.661696     169.180607       0.438904       0.470873      -1.073744      -0.004535       0.000734      -0.003202       0.005600      -0.006304      -0.000918       0.004787      -0.036122       0.023709      -0.023082       0.005460       0.017621             21.553005      16.520846      -1.250074      -1.754849      22.914544       0.103290      25.223624           0.276647
            8             Fe       5.932644      15.319721      12.915236       0.433915      83.441833 0.12865498E+04  0.38128791E+05                                17.046698                           12.709957       0.452999       1.929698                    0.993931      59.658810     169.168886       0.438922       0.470861      -1.073755       0.004535       0.000733       0.003203       0.005600       0.006306      -0.000918      -0.004789      -0.036135       0.023713      -0.023089       0.005461       0.017629             21.552279      16.520344       1.250019      -1.754762      22.913746      -0.103286      25.222748           0.276733
            9             Ag       9.366457       7.528840      12.109729       0.229525     228.251810 0.50139284E+04  0.19677770E+06                                29.376530                           23.080846       1.485273       2.103016                    0.998800      88.490372     237.971666       0.391698       0.398434      -1.187834       0.006677       0.016112       0.002295       0.017591       0.133027       0.019500      -0.013057       0.060471      -0.333742      -0.123206      -0.069004       0.192211             38.316508      29.991115     -21.232251      -1.124292      47.426713       1.416698      37.531695          -0.000545
           10             Ag       9.096893      21.008340      21.383271       0.229525     228.251629 0.50139213E+04  0.19677735E+06                                29.376513                           23.080827       1.485277       2.103018                    0.998800      88.490337     237.971512       0.391699       0.398434      -1.187835      -0.006679       0.016118      -0.002291       0.017597      -0.133025       0.019498       0.013055       0.060473      -0.333756      -0.123206      -0.069004       0.192211             38.316499      29.991106      21.232268      -1.124267      47.426751      -1.416655      37.531639          -0.000545
           11             Ag       3.212007      21.008340       4.636771       0.229523     228.252511 0.50139547E+04  0.19677901E+06                                29.376599                           23.080917       1.485264       2.103013                    0.998800      88.490516     237.972288       0.391697       0.398435      -1.187834       0.006677       0.016117      -0.002296       0.017595       0.133026      -0.019502       0.013059       0.060473      -0.333761      -0.123212      -0.069000       0.192212             38.316572      29.991155     -21.232272       1.124226      47.426823      -1.416596      37.531739          -0.000545
           12             Ag       2.942443       7.528840      28.856229       0.229521     228.253092 0.50139758E+04  0.19678005E+06                                29.376651                           23.080971       1.485257       2.103010                    0.998800      88.490645     237.972805       0.391697       0.398435      -1.187834      -0.006675       0.016113       0.002295       0.017591      -0.133029      -0.019501      -0.013059       0.060472      -0.333752      -0.123210      -0.069004       0.192214             38.316610      29.991190      21.232255       1.124268      47.426785       1.416665      37.531857          -0.000546
           13             Ag       9.096893       5.950660      28.856229       0.229519     228.253385 0.50139864E+04  0.19678058E+06                                29.376679                           23.080999       1.485251       2.103008                    0.998800      88.490702     237.973054       0.391696       0.398435      -1.187834      -0.006675      -0.016117       0.002295       0.017595       0.133030      -0.019502       0.013059       0.060470      -0.333757      -0.123212      -0.069004       0.192216             38.316631      29.991211     -21.232260       1.124262      47.426806      -1.416652      37.531876          -0.000546
           14             Ag       9.366457      19.430160       4.636771       0.229520     228.253162 0.50139835E+04  0.19678044E+06                                29.376661                           23.080994       1.485248       2.103008                    0.998800      88.490670     237.972946       0.391696       0.398435      -1.187834       0.006676      -0.016110      -0.002298       0.017589      -0.133032      -0.019503      -0.013060       0.060469      -0.333734      -0.123209      -0.069004       0.192214             38.316586      29.991179      21.232204       1.124280      47.426679       1.416692      37.531900          -0.000546
           15             Ag       2.942443      19.430160      21.383271       0.229522     228.252434 0.50139527E+04  0.19677890E+06                                29.376588                           23.080910       1.485261       2.103012                    0.998800      88.490508     237.972236       0.391698       0.398434      -1.187834      -0.006678      -0.016110      -0.002295       0.017590       0.133032       0.019501      -0.013057       0.060468      -0.333726      -0.123204      -0.069008       0.192212             38.316536      29.991139     -21.232213      -1.124311      47.426639       1.416733      37.531831          -0.000546
           16             Ag       3.212007       5.950660      12.109729       0.229523     228.252404 0.50139478E+04  0.19677867E+06                                29.376587                           23.080898       1.485264       2.103013                    0.998800      88.490474     237.972114       0.391698       0.398434      -1.187834       0.006680      -0.016116       0.002295       0.017596      -0.133029       0.019501       0.013057       0.060468      -0.333743      -0.123207      -0.069005       0.192212             38.316561      29.991161      21.232273      -1.124285      47.426770      -1.416689      37.531751          -0.000546
           17              H       2.632874      25.915687      11.890015       0.088867       1.444431 0.10954308E+02  0.11624471E+03                                 2.105792                            1.933804      -1.155482       2.310157                    0.996391       3.855315      11.194001       0.450865       1.280181      -0.709396       0.029864      -0.035169      -0.002620       0.046212      -0.008917      -0.010450      -0.004778       0.011391      -0.056086      -0.023577       0.002344       0.021234              2.180330       2.053976      -0.636631      -0.070610       2.869211       0.058331       1.617804          -0.000230
           18              H       3.355406       1.232026      11.193361       0.109094       1.365180 0.99084531E+01  0.10077867E+03                                 1.899719                            1.745697      -1.004834       2.383208                    0.998328       3.460510       9.295099       0.522132       1.153355      -0.740877       0.032946       0.008030      -0.012399       0.036106      -0.003400      -0.012134      -0.007164       0.003266      -0.069840      -0.028538       0.011360       0.017178              1.957894       2.538490       0.325963      -0.410729       1.666131      -0.164124       1.669060           0.000026
           19              H       1.352748       2.703988      11.404367       0.104887       1.098070 0.80124071E+01  0.80303792E+02                                 1.873584                            1.740685      -1.498987       2.152054                    0.991388       4.167368      12.596101       0.430948       1.418105      -0.677078       0.000973       0.029698      -0.013781       0.032754      -0.001837      -0.004688      -0.009364      -0.006589      -0.034544      -0.016478       0.003801       0.012677              1.949215       1.511517       0.010285      -0.067208       2.619530      -0.381473       1.716597          -0.000156
           20              H       8.727010       1.906001      13.353659       0.110272       1.378962 0.10450814E+02  0.10849944E+03                                 1.958912                            1.827910      -1.163763       2.305684                    0.997151       3.649394      10.139377       0.492083       1.198921      -0.728468      -0.021682       0.031746       0.001495       0.038473      -0.010001      -0.010274      -0.004498       0.002225      -0.062741      -0.025419       0.004313       0.021106              2.006739       1.859398      -0.433648       0.000282       2.566975      -0.190186       1.593845          -0.000378
           21              H       7.589668      26.861948      14.358449       0.127641       1.215116 0.83014368E+01  0.80642071E+02                                 1.756994                            1.595782      -0.841296       2.480178                    0.999379       3.176287       8.291541       0.548116       1.150338      -0.742629      -0.034750       0.000377       0.015543       0.038070      -0.003443      -0.014109      -0.008232      -0.001871      -0.057710      -0.027232       0.012661       0.014571              1.845973       2.618683       0.031460      -0.411749       1.390476      -0.017713       1.528760           0.000125
           22              H       9.214443      24.985601      14.180936       0.089536       1.388973 0.10545264E+02  0.11110156E+03                                 2.060657                            1.903538      -1.218236       2.278075                    0.996174       3.909100      11.395320       0.451177       1.288537      -0.706603      -0.015967      -0.041559       0.012529       0.046251       0.006524      -0.013921      -0.003655       0.001443      -0.046988      -0.022019       0.002606       0.019413              2.127101       1.697705       0.115798      -0.064228       2.956562      -0.407468       1.727036          -0.000577
           23              H       0.046774       3.685295      13.641699       0.123525       0.992591 0.72589582E+01  0.71104574E+02                                 1.769939                            1.669788      -1.539089       2.152659                    0.990901       3.984160      11.974547       0.434114       1.440388      -0.673246       0.024539      -0.009624       0.022466       0.034634      -0.000282       0.010752      -0.001417      -0.003875      -0.003261      -0.012038       0.002322       0.009715              1.829404       1.885063      -0.124606       0.546681       1.586394      -0.124463       2.016756          -0.000021
           24              H      11.677453       5.871670      13.333563       0.079339       1.431662 0.10966837E+02  0.11644285E+03                                 2.078159                            1.918757      -1.389529       2.197229                    0.992983       4.014696      11.670481       0.458231       1.258896      -0.712180       0.018931       0.030772       0.024961       0.043913       0.003546       0.010612       0.006877      -0.018119      -0.008487      -0.016215       0.000147       0.016068              2.148396       1.935072       0.266848       0.391116       2.442809       0.504020       2.067308          -0.000069
           25              H       9.171361       4.839141      10.530199       0.084727       1.410654 0.10315178E+02  0.10636912E+03                                 1.984113                            1.807830      -0.918011       2.427564                    0.998289       3.522853       9.643842       0.499916       1.188146      -0.732675      -0.026788       0.010248      -0.036149       0.046145       0.000999       0.017347       0.000966      -0.009028      -0.000591      -0.019781       0.004434       0.015347              2.087303       2.154012      -0.432037       0.623871       1.902406      -0.327969       2.205490          -0.000040
           26              H       9.645254       2.547626      10.838335       0.140943       1.152231 0.87484082E+01  0.87741874E+02                                 1.824188                            1.740646      -0.995181       2.426403                    0.997732       3.398741       9.586794       0.470225       1.298742      -0.707004      -0.016790      -0.028832      -0.022102       0.040021      -0.000604       0.013099       0.008597      -0.008547      -0.007555      -0.017750       0.003167       0.014583              1.846133       1.611800       0.195547       0.196201       2.008546       0.316545       1.918052          -0.000028
           27              H       9.716646      26.061265      11.082834       0.096753       1.426703 0.10858775E+02  0.11524103E+03                                 2.101602                            1.934911      -1.253974       2.268289                    0.995624       3.893068      11.388518       0.446383       1.292922      -0.706032      -0.034040       0.022743       0.022314       0.046625      -0.017573       0.000507       0.000809       0.020208       0.010946      -0.022130       0.003684       0.018447              2.177174       2.148073      -0.471693      -0.507294       2.026576       0.498242       2.356872          -0.000289
           28              H       9.612020      25.705406       8.574208       0.114338       1.274243 0.92178397E+01  0.92432332E+02                                 1.845157                            1.706800      -0.882985       2.449268                    0.998884       3.397339       9.175799       0.515400       1.185133      -0.733025      -0.023186       0.015510      -0.024833       0.037347      -0.017982       0.004883       0.002509       0.019788       0.035151      -0.026944       0.010329       0.016615              1.897940       1.970399      -0.264433       0.505915       1.657277      -0.279020       2.066142           0.000042
           29              H      11.586368      24.370936       7.894300       0.113316       1.118040 0.80890420E+01  0.80815834E+02                                 1.859334                            1.721431      -1.446164       2.182544                    0.992946       3.994653      11.838685       0.446266       1.373768      -0.686270       0.007054      -0.002244      -0.035384       0.036150      -0.011660      -0.000159       0.001453       0.009677       0.035593      -0.018597       0.006528       0.012069              1.950421       1.507283      -0.133863      -0.160068       1.582147       0.320017       2.761833          -0.000222
           30              H       3.119075      22.012023      10.798143       0.116819       1.319790 0.97864791E+01  0.10013645E+03                                 1.918821                            1.781457      -1.114704       2.336672                    0.997444       3.576794       9.926695       0.492249       1.216062      -0.724520       0.018337      -0.028149      -0.020243       0.039222      -0.021517       0.001654       0.010178       0.000357       0.013206      -0.026090       0.004479       0.021611              1.973953       1.764988      -0.425953      -0.300830       1.973024       0.397308       2.183846          -0.000131
           31              H       3.814528      22.162994      13.253180       0.124068       1.359921 0.94522391E+01  0.95650024E+02                                 1.960276                            1.751263      -0.896000       2.452076                    0.999008       3.390091       9.283451       0.497458       1.216744      -0.726159       0.029259      -0.018196       0.015305       0.037702      -0.017854       0.005128       0.006999       0.012164       0.037888      -0.027072       0.012542       0.014530              2.091823       2.441571      -0.687228       0.488766       2.075123      -0.338303       1.758775           0.000038
           32              H       2.155288      23.624172      14.341703       0.087888       1.423155 0.10790214E+02  0.11394694E+03                                 2.074488                            1.911105      -1.139836       2.318811                    0.996148       3.837302      11.074799       0.456944       1.269318      -0.711689       0.002327       0.005453       0.047287       0.047658      -0.013175       0.008441       0.000652       0.013984       0.052469      -0.024260       0.003067       0.021194              2.142965       1.663396      -0.164957      -0.139893       1.762817       0.391117       3.002683          -0.000209
           33              H       3.260628      24.050124       8.815358       0.134646       1.219510 0.93605577E+01  0.94500839E+02                                 1.825456                            1.748650      -0.988752       2.421588                    0.998267       3.314000       9.067319       0.495264       1.224998      -0.724863       0.018731       0.026143       0.018880       0.037293       0.011672      -0.003068       0.011820       0.008517      -0.018170      -0.019516       0.003024       0.016492              1.826168       1.775929       0.315940       0.192827       1.844899       0.328677       1.857675          -0.000027
           34              H       4.013932      23.063425       6.866065       0.085191       1.339992 0.98170293E+01  0.99360710E+02                                 1.870115                            1.729486      -0.851453       2.461445                    0.999139       3.394201       9.018270       0.529647       1.142577      -0.744539       0.039672       0.017776      -0.013289       0.045458       0.013511      -0.004359       0.008349       0.015592      -0.010886      -0.019400       0.001978       0.017422              1.928593       2.463576       0.133527      -0.438828       1.559576      -0.065230       1.762629          -0.000015
           35              H       0.758228      20.914792       6.594772       0.083221       1.406393 0.10556636E+02  0.11043006E+03                                 2.034699                            1.870221      -1.004472       2.384215                    0.997005       3.724030      10.558471       0.471252       1.242486      -0.718365      -0.028801      -0.028699      -0.017558       0.044287       0.012252      -0.006735       0.009472       0.008318      -0.008663      -0.019585       0.005202       0.014383              2.113970       1.966840       0.402590       0.354086       2.269783       0.544773       2.105288          -0.000023
           36              H      12.265819      21.847574       8.523969       0.130121       1.142529 0.87561067E+01  0.87253817E+02                                 1.763812                            1.702682      -1.013382       2.405971                    0.998057       3.354046       9.226764       0.495046       1.241616      -0.719790      -0.032284      -0.012141       0.015649       0.037876       0.014646      -0.007656       0.003750       0.010339      -0.000286      -0.018593       0.001905       0.016688              1.764653       2.054510       0.200827      -0.306466       1.565783      -0.006653       1.673668          -0.000026
           37              H      10.413329      22.799226      11.568482       0.091175       1.388429 0.10339932E+02  0.10799784E+03                                 2.038925                            1.870058      -1.057394       2.358280                    0.997131       3.768443      10.804473       0.462365       1.268305      -0.712073      -0.004551       0.000429      -0.045572       0.045801       0.014577       0.006553       0.004065      -0.008897       0.054264      -0.024483       0.002884       0.021599              2.110719       1.569908       0.130248      -0.129920       1.721189      -0.259027       3.041061          -0.000364
           38              H       9.288296      21.044195      12.754134       0.110507       1.315995 0.89244393E+01  0.89230661E+02                                 1.921433                            1.699006      -0.955295       2.414948                    0.998227       3.498122       9.595337       0.505048       1.212942      -0.725021      -0.014743      -0.027469      -0.013069       0.033804       0.014043      -0.002187       0.001795      -0.012408       0.042981      -0.022730       0.008174       0.014556              2.082912       1.887151       0.749846       0.330819       2.630954       0.516904       1.730632           0.000067
           39              H       9.461851      21.389271      15.192425       0.122485       1.319870 0.97692726E+01  0.99983091E+02                                 1.922423                            1.783213      -1.145178       2.327903                    0.996983       3.573547       9.940442       0.490305       1.220606      -0.723362      -0.023576      -0.023878       0.020943       0.039555       0.022246      -0.006408      -0.002989      -0.007196       0.024453      -0.026864       0.005284       0.021580              1.970453       1.735555       0.402523      -0.295206       1.972589      -0.429393       2.203216          -0.000230
           40              H       0.494818      24.813064      17.935502       0.107554       1.164410 0.85517872E+01  0.86807580E+02                                 1.926813                            1.783193      -1.446443       2.179692                    0.991388       4.089432      12.295664       0.432747       1.394347      -0.682369       0.000024      -0.003557       0.036317       0.036491       0.011792       0.003182      -0.005233      -0.005372       0.039387      -0.019672       0.005060       0.014612              2.019087       1.487297       0.099855      -0.033534       1.682400      -0.363792       2.887564          -0.000213
           41              H       2.072819      26.568094      17.161813       0.117829       1.216779 0.88547857E+01  0.89972382E+02                                 1.939313                            1.783539      -1.231941       2.289832                    0.994525       3.817861      11.199070       0.447462       1.347157      -0.693597       0.016508       0.019684       0.025994       0.036547       0.016375      -0.001155      -0.002421       0.003609       0.032631      -0.021945       0.008497       0.013448              2.019770       1.939577       0.412953       0.544082       1.895941       0.467823       2.223791          -0.000063
           42              H       1.776174      26.778375      14.679982       0.088705       1.254459 0.95276343E+01  0.97836083E+02                                 1.922574                            1.807954      -1.031890       2.367087                    0.997425       3.797377      10.917732       0.463629       1.286534      -0.707091       0.024443       0.031879      -0.024120       0.046856       0.019822       0.001545      -0.005233      -0.001804       0.002125      -0.021226       0.001342       0.019885              1.965963       1.690613       0.349113      -0.310933       2.047375      -0.430992       2.159901          -0.000281
           43              H      11.784541      21.165511      16.987650       0.141449       1.088113 0.81177343E+01  0.78908876E+02                                 1.673328                            1.613182      -0.902739       2.466830                    0.999027       3.162182       8.427584       0.524146       1.202162      -0.729920       0.027799      -0.019626      -0.019891       0.039416      -0.009748      -0.013344      -0.002974      -0.007241      -0.016366      -0.019645       0.004539       0.015106              1.674309       1.650101      -0.279547      -0.268503       1.646851       0.193814       1.725976          -0.000021
           44              H      10.767826      20.270472      18.819717       0.090705       1.315519 0.96128143E+01  0.96919756E+02                                 1.858607                            1.719820      -0.882174       2.446702                    0.998641       3.374354       8.989405       0.526499       1.153843      -0.741673       0.007998      -0.047317       0.000824       0.047996      -0.009247      -0.012042       0.000292      -0.024169      -0.017641      -0.020994       0.002013       0.018981              1.931265       1.520419      -0.024022       0.007977       2.612632      -0.349531       1.660745          -0.000037
           45              H       8.947339      23.667306      19.677138       0.092292       1.394736 0.10584779E+02  0.11019365E+03                                 1.985290                            1.846266      -1.066304       2.365425                    0.996464       3.595003       9.988091       0.487184       1.207642      -0.727460      -0.029764       0.028473       0.022795       0.047077      -0.012469      -0.012352      -0.006276      -0.008695      -0.006950      -0.021762       0.006988       0.014775              2.030498       2.026064      -0.289495      -0.478281       1.906651       0.359325       2.158780          -0.000054
           46              H       9.843427      24.651310      17.794831       0.140839       1.049018 0.78073605E+01  0.76301941E+02                                 1.727866                            1.655013      -0.907527       2.470167                    0.998661       3.340857       9.380257       0.476370       1.315619      -0.702927      -0.005149       0.039461      -0.005993       0.040245      -0.009837      -0.007020      -0.002495      -0.021626      -0.007576      -0.017149       0.001265       0.015884              1.748581       1.416594      -0.063436      -0.031240       2.292203      -0.216053       1.536947          -0.000060
           47              H       3.521576      12.436187      21.602985       0.088867       1.444431 0.10954310E+02  0.11624475E+03                                 2.105793                            1.933805      -1.155484       2.310156                    0.996391       3.855316      11.194009       0.450865       1.280182      -0.709395      -0.029864      -0.035169       0.002620       0.046212       0.008917      -0.010450       0.004778       0.011391      -0.056086      -0.023578       0.002344       0.021234              2.180331       2.053977       0.636631      -0.070610       2.869212      -0.058331       1.617804          -0.000230
           48              H       2.799044      14.711526      22.299639       0.109094       1.365174 0.99084019E+01  0.10077804E+03                                 1.899715                            1.745694      -1.004830       2.383211                    0.998328       3.460501       9.295074       0.522132       1.153357      -0.740877      -0.032946       0.008031       0.012399       0.036106       0.003400      -0.012134       0.007164       0.003266      -0.069840      -0.028538       0.011360       0.017178              1.957890       2.538486      -0.325962      -0.410728       1.666128       0.164123       1.669057           0.000026
           49              H       4.801702      16.183488      22.088634       0.104888       1.098069 0.80123921E+01  0.80303611E+02                                 1.873582                            1.740683      -1.498988       2.152054                    0.991388       4.167365      12.596093       0.430948       1.418106      -0.677078      -0.000973       0.029698       0.013781       0.032754       0.001837      -0.004688       0.009364      -0.006589      -0.034544      -0.016478       0.003801       0.012677              1.949213       1.511516      -0.010285      -0.067208       2.619526       0.381473       1.716597          -0.000157
           50              H       9.736340      15.385501      20.139341       0.110274       1.378954 0.10450739E+02  0.10849848E+03                                 1.958905                            1.827904      -1.163762       2.305686                    0.997151       3.649384      10.139343       0.492083       1.198922      -0.728468       0.021683       0.031745      -0.001495       0.038473       0.010001      -0.010274       0.004498       0.002225      -0.062741      -0.025419       0.004313       0.021106              2.006731       1.859391       0.433645       0.000282       2.566963       0.190185       1.593840          -0.000378
           51              H      10.873682      13.382448      19.134551       0.127642       1.215108 0.83013630E+01  0.80641175E+02                                 1.756986                            1.595776      -0.841290       2.480183                    0.999379       3.176274       8.291498       0.548117       1.150338      -0.742629       0.034751       0.000377      -0.015542       0.038070       0.003443      -0.014109       0.008232      -0.001871      -0.057710      -0.027232       0.012661       0.014571              1.845965       2.618669      -0.031460      -0.411746       1.390471       0.017713       1.528754           0.000125
           52              H       9.248907      11.506101      19.312064       0.089537       1.388967 0.10545211E+02  0.11110088E+03                                 2.060653                            1.903535      -1.218240       2.278075                    0.996174       3.909095      11.395310       0.451176       1.288539      -0.706603       0.015968      -0.041560      -0.012529       0.046251      -0.006524      -0.013922       0.003655       0.001444      -0.046989      -0.022019       0.002606       0.019413              2.127096       1.697703      -0.115797      -0.064228       2.956551       0.407465       1.727033          -0.000577
           53              H       6.107676      17.164795      19.851301       0.123525       0.992594 0.72589930E+01  0.71105003E+02                                 1.769943                            1.669791      -1.539092       2.152656                    0.990901       3.984171      11.974589       0.434113       1.440387      -0.673246      -0.024539      -0.009624      -0.022466       0.034634       0.000282       0.010752       0.001417      -0.003875      -0.003260      -0.012038       0.002322       0.009715              1.829409       1.885067       0.124606       0.546683       1.586398       0.124463       2.016761          -0.000021
           54              H       6.785897      19.351170      20.159437       0.079339       1.431670 0.10966915E+02  0.11644389E+03                                 2.078166                            1.918763      -1.389538       2.197224                    0.992983       4.014710      11.670533       0.458231       1.258895      -0.712180      -0.018931       0.030772      -0.024960       0.043913      -0.003546       0.010612      -0.006876      -0.018120      -0.008488      -0.016215       0.000147       0.016068              2.148404       1.935079      -0.266848       0.391118       2.442818      -0.504022       2.067315          -0.000069
           55              H       9.291989      18.318641      22.962801       0.084727       1.410655 0.10315185E+02  0.10636922E+03                                 1.984114                            1.807831      -0.918015       2.427562                    0.998289       3.522854       9.643847       0.499916       1.188146      -0.732675       0.026788       0.010249       0.036149       0.046145      -0.000999       0.017347      -0.000966      -0.009028      -0.000591      -0.019782       0.004434       0.015347              2.087304       2.154014       0.432038       0.623873       1.902407       0.327970       2.205492          -0.000040
           56              H       8.818096      16.027126      22.654665       0.140944       1.152228 0.87483796E+01  0.87741511E+02                                 1.824184                            1.740642      -0.995180       2.426403                    0.997732       3.398738       9.586780       0.470225       1.298741      -0.707004       0.016790      -0.028832       0.022102       0.040021       0.000604       0.013100      -0.008597      -0.008547      -0.007555      -0.017750       0.003167       0.014583              1.846129       1.611796      -0.195546       0.196200       2.008541      -0.316543       1.918048          -0.000028
           57              H       8.746704      12.581765      22.410166       0.096753       1.426695 0.10858700E+02  0.11524005E+03                                 2.101595                            1.934905      -1.253968       2.268292                    0.995624       3.893057      11.388479       0.446383       1.292923      -0.706031       0.034040       0.022743      -0.022314       0.046625       0.017573       0.000507      -0.000809       0.020208       0.010946      -0.022130       0.003684       0.018447              2.177166       2.148065       0.471690      -0.507292       2.026568      -0.498239       2.356864          -0.000289
           58              H       8.851330      12.225907      24.918792       0.114339       1.274246 0.92178640E+01  0.92432651E+02                                 1.845160                            1.706802      -0.882989       2.449267                    0.998883       3.397342       9.175815       0.515399       1.185134      -0.733025       0.023186       0.015510       0.024833       0.037347       0.017982       0.004883      -0.002509       0.019788       0.035152      -0.026944       0.010329       0.016615              1.897943       1.970403       0.264434       0.505916       1.657280       0.279021       2.066147           0.000042
           59              H       6.876982      10.891436      25.598700       0.113316       1.118039 0.80890312E+01  0.80815696E+02                                 1.859332                            1.721429      -1.446164       2.182544                    0.992946       3.994650      11.838672       0.446266       1.373767      -0.686270      -0.007054      -0.002244       0.035384       0.036151       0.011660      -0.000159      -0.001453       0.009676       0.035593      -0.018597       0.006528       0.012069              1.950420       1.507281       0.133863      -0.160068       1.582146      -0.320017       2.761832          -0.000223
           60              H       3.035375       8.532523      22.694857       0.116820       1.319782 0.97864030E+01  0.10013548E+03                                 1.918813                            1.781451      -1.114697       2.336676                    0.997444       3.576779       9.926642       0.492250       1.216062      -0.724520      -0.018337      -0.028150       0.020243       0.039223       0.021517       0.001654      -0.010178       0.000357       0.013206      -0.026090       0.004479       0.021611              1.973945       1.764982       0.425951      -0.300829       1.973016      -0.397306       2.183837          -0.000131
           61              H       2.339922       8.683494      20.239820       0.124069       1.359922 0.94522537E+01  0.95650245E+02                                 1.960281                            1.751267      -0.896001       2.452077                    0.999008       3.390090       9.283463       0.497456       1.216748      -0.726158      -0.029259      -0.018197      -0.015305       0.037702       0.017854       0.005128      -0.006999       0.012164       0.037887      -0.027072       0.012542       0.014529              2.091829       2.441579       0.687232       0.488768       2.075130       0.338305       1.758779           0.000038
           62              H       3.999162      10.144672      19.151297       0.087888       1.423153 0.10790190E+02  0.11394662E+03                                 2.074484                            1.911102      -1.139834       2.318812                    0.996148       3.837299      11.074782       0.456945       1.269317      -0.711690      -0.002326       0.005453      -0.047287       0.047657       0.013175       0.008441      -0.000652       0.013984       0.052469      -0.024260       0.003067       0.021194              2.142961       1.663393       0.164957      -0.139893       1.762814      -0.391116       3.002676          -0.000209
           63              H       2.893822      10.570624      24.677642       0.134645       1.219510 0.93605599E+01  0.94500861E+02                                 1.825456                            1.748650      -0.988752       2.421588                    0.998267       3.314000       9.067317       0.495264       1.224998      -0.724863      -0.018731       0.026143      -0.018880       0.037293      -0.011672      -0.003067      -0.011820       0.008517      -0.018170      -0.019516       0.003024       0.016492              1.826168       1.775929      -0.315940       0.192827       1.844899      -0.328677       1.857675          -0.000027
           64              H       2.140518       9.583925      26.626935       0.085190       1.339993 0.98170351E+01  0.99360777E+02                                 1.870115                            1.729486      -0.851453       2.461445                    0.999139       3.394202       9.018271       0.529647       1.142576      -0.744539      -0.039672       0.017775       0.013289       0.045458      -0.013511      -0.004359      -0.008349       0.015592      -0.010886      -0.019401       0.001978       0.017422              1.928594       2.463577      -0.133527      -0.438828       1.559576       0.065230       1.762629          -0.000015
           65              H       5.396222       7.435292      26.898228       0.083221       1.406388 0.10556593E+02  0.11042949E+03                                 2.034695                            1.870217      -1.004465       2.384219                    0.997005       3.724022      10.558442       0.471252       1.242486      -0.718365       0.028801      -0.028699       0.017558       0.044288      -0.012252      -0.006735      -0.009472       0.008318      -0.008663      -0.019585       0.005202       0.014383              2.113965       1.966835      -0.402589       0.354085       2.269778      -0.544771       2.105283          -0.000023
           66              H       6.197531       8.368074      24.969031       0.130121       1.142528 0.87560932E+01  0.87253632E+02                                 1.763809                            1.702680      -1.013382       2.405971                    0.998057       3.354044       9.226750       0.495047       1.241614      -0.719790       0.032284      -0.012142      -0.015649       0.037875      -0.014646      -0.007656      -0.003750       0.010339      -0.000286      -0.018593       0.001905       0.016688              1.764651       2.054506      -0.200827      -0.306466       1.565781       0.006653       1.673665          -0.000025
           67              H       8.050021       9.319726      21.924518       0.091175       1.388430 0.10339940E+02  0.10799794E+03                                 2.038925                            1.870059      -1.057395       2.358280                    0.997131       3.768442      10.804469       0.462365       1.268305      -0.712073       0.004551       0.000429       0.045572       0.045800      -0.014577       0.006553      -0.004065      -0.008898       0.054264      -0.024483       0.002884       0.021599              2.110720       1.569908      -0.130248      -0.129920       1.721189       0.259027       3.041063          -0.000364
           68              H       9.175054       7.564695      20.738866       0.110508       1.315995 0.89244376E+01  0.89230664E+02                                 1.921435                            1.699008      -0.955295       2.414949                    0.998227       3.498120       9.595341       0.505047       1.212945      -0.725020       0.014743      -0.027469       0.013069       0.033804      -0.014043      -0.002187      -0.001795      -0.012408       0.042981      -0.022730       0.008174       0.014556              2.082915       1.887154      -0.749848       0.330820       2.630958      -0.516905       1.730634           0.000067
           69              H       9.001499       7.909771      18.300575       0.122486       1.319865 0.97692246E+01  0.99982483E+02                                 1.922419                            1.783209      -1.145173       2.327906                    0.996983       3.573538       9.940413       0.490305       1.220607      -0.723362       0.023576      -0.023879      -0.020943       0.039556      -0.022246      -0.006408       0.002989      -0.007196       0.024452      -0.026864       0.005284       0.021580              1.970449       1.735551      -0.402522      -0.295205       1.972584       0.429391       2.203211          -0.000230
           70              H       5.659632      11.333564      15.557499       0.107554       1.164404 0.85517341E+01  0.86806912E+02                                 1.926807                            1.783188      -1.446439       2.179695                    0.991388       4.089422      12.295627       0.432748       1.394348      -0.682368      -0.000024      -0.003557      -0.036317       0.036491      -0.011792       0.003182       0.005233      -0.005372       0.039387      -0.019672       0.005060       0.014611              2.019081       1.487293      -0.099854      -0.033534       1.682396       0.363790       2.887554          -0.000213
           71              H       4.081631      13.088595      16.331187       0.117830       1.216773 0.88547284E+01  0.89971657E+02                                 1.939306                            1.783533      -1.231935       2.289836                    0.994525       3.817850      11.199030       0.447463       1.347158      -0.693597      -0.016508       0.019684      -0.025994       0.036547      -0.016375      -0.001155       0.002421       0.003609       0.032631      -0.021945       0.008497       0.013448              2.019763       1.939570      -0.412951       0.544079       1.895935      -0.467821       2.223784          -0.000063
           72              H       4.378276      13.298875      18.813018       0.088706       1.254457 0.95276164E+01  0.97835880E+02                                 1.922573                            1.807954      -1.031895       2.367085                    0.997425       3.797378      10.917744       0.463629       1.286536      -0.707090      -0.024444       0.031879       0.024120       0.046856      -0.019822       0.001545       0.005233      -0.001804       0.002126      -0.021226       0.001342       0.019885              1.965962       1.690613      -0.349112      -0.310932       2.047374       0.430990       2.159900          -0.000281
           73              H       6.678809       7.686011      16.505350       0.141450       1.088111 0.81177136E+01  0.78908622E+02                                 1.673326                            1.613180      -0.902742       2.466830                    0.999027       3.162177       8.427567       0.524146       1.202162      -0.729920      -0.027799      -0.019626       0.019891       0.039416       0.009748      -0.013345       0.002974      -0.007241      -0.016366      -0.019646       0.004539       0.015106              1.674307       1.650099       0.279546      -0.268502       1.646849      -0.193814       1.725973          -0.000021
           74              H       7.695524       6.790972      14.673283       0.090707       1.315509 0.96127308E+01  0.96918703E+02                                 1.858599                            1.719812      -0.882167       2.446707                    0.998641       3.374339       8.989355       0.526500       1.153843      -0.741673      -0.007998      -0.047318      -0.000824       0.047996       0.009247      -0.012042      -0.000292      -0.024169      -0.017641      -0.020994       0.002013       0.018981              1.931256       1.520413       0.024022       0.007977       2.612619       0.349529       1.660737          -0.000038
           75              H       9.516011      10.187806      13.815862       0.092292       1.394737 0.10584802E+02  0.11019398E+03                                 1.985293                            1.846269      -1.066307       2.365423                    0.996464       3.595011       9.988125       0.487183       1.207643      -0.727460       0.029764       0.028473      -0.022795       0.047077       0.012469      -0.012353       0.006275      -0.008696      -0.006949      -0.021763       0.006988       0.014775              2.030501       2.026067       0.289495      -0.478281       1.906654      -0.359325       2.158784          -0.000054
           76              H       8.619923      11.171810      15.698169       0.140838       1.049021 0.78073853E+01  0.76302257E+02                                 1.727870                            1.655017      -0.907530       2.470165                    0.998660       3.340865       9.380289       0.476369       1.315620      -0.702927       0.005149       0.039461       0.005993       0.040245       0.009837      -0.007020       0.002495      -0.021626      -0.007577      -0.017149       0.001265       0.015884              1.748585       1.416596       0.063436      -0.031240       2.292208       0.216053       1.536950          -0.000060
           77              H       8.787324      12.436187       4.856485       0.088867       1.444436 0.10954360E+02  0.11624540E+03                                 2.105797                            1.933808      -1.155485       2.310155                    0.996391       3.855323      11.194031       0.450865       1.280180      -0.709396       0.029864      -0.035168       0.002620       0.046212      -0.008917       0.010450       0.004778       0.011391      -0.056086      -0.023578       0.002344       0.021234              2.180335       2.053981      -0.636633       0.070610       2.869218      -0.058331       1.617807          -0.000231
           78              H       9.509856      14.711526       5.553139       0.109094       1.365178 0.99084409E+01  0.10077851E+03                                 1.899717                            1.745695      -1.004836       2.383208                    0.998328       3.460509       9.295093       0.522132       1.153354      -0.740877       0.032946       0.008031       0.012399       0.036106      -0.003400       0.012134       0.007164       0.003266      -0.069841      -0.028538       0.011360       0.017178              1.957892       2.538487       0.325962       0.410728       1.666129       0.164123       1.669058           0.000026
           79              H       7.507198      16.183488       5.342134       0.104887       1.098071 0.80124118E+01  0.80303863E+02                                 1.873585                            1.740686      -1.498991       2.152053                    0.991388       4.167371      12.596118       0.430947       1.418106      -0.677078       0.000973       0.029698       0.013780       0.032754      -0.001837       0.004688       0.009364      -0.006589      -0.034544      -0.016478       0.003801       0.012677              1.949216       1.511518       0.010285       0.067208       2.619532       0.381475       1.716599          -0.000157
           80              H       2.572560      15.385501       3.392841       0.110273       1.378955 0.10450742E+02  0.10849850E+03                                 1.958905                            1.827903      -1.163758       2.305688                    0.997151       3.649380      10.139324       0.492084       1.198920      -0.728469      -0.021682       0.031746      -0.001496       0.038473      -0.010001       0.010274       0.004498       0.002225      -0.062740      -0.025419       0.004313       0.021106              2.006731       1.859391      -0.433646      -0.000282       2.566964       0.190185       1.593839          -0.000378
           81              H       1.435218      13.382448       2.388051       0.127641       1.215111 0.83013924E+01  0.80641520E+02                                 1.756988                            1.595778      -0.841293       2.480181                    0.999379       3.176279       8.291510       0.548117       1.150337      -0.742629      -0.034750       0.000378      -0.015543       0.038070      -0.003443       0.014109       0.008232      -0.001871      -0.057711      -0.027232       0.012661       0.014571              1.845967       2.618672       0.031460       0.411747       1.390472       0.017713       1.528756           0.000125
           82              H       3.059993      11.506101       2.565564       0.089536       1.388969 0.10545229E+02  0.11110110E+03                                 2.060654                            1.903535      -1.218233       2.278077                    0.996174       3.909093      11.395297       0.451177       1.288538      -0.706603      -0.015967      -0.041559      -0.012530       0.046251       0.006524       0.013922       0.003655       0.001444      -0.046988      -0.022019       0.002606       0.019413              2.127097       1.697703       0.115798       0.064228       2.956555       0.407466       1.727034          -0.000578
           83              H       6.201224      17.164795       3.104801       0.123524       0.992596 0.72590066E+01  0.71105155E+02                                 1.769944                            1.669792      -1.539089       2.152658                    0.990901       3.984171      11.974583       0.434114       1.440386      -0.673246       0.024539      -0.009624      -0.022466       0.034634      -0.000283      -0.010752       0.001417      -0.003875      -0.003261      -0.012037       0.002322       0.009715              1.829410       1.885068      -0.124606      -0.546684       1.586398       0.124464       2.016763          -0.000021
           84              H       5.523003      19.351170       3.412937       0.079339       1.431667 0.10966881E+02  0.11644344E+03                                 2.078164                            1.918761      -1.389529       2.197228                    0.992983       4.014700      11.670498       0.458231       1.258896      -0.712180       0.018931       0.030772      -0.024961       0.043913       0.003546      -0.010612      -0.006877      -0.018119      -0.008486      -0.016214       0.000147       0.016068              2.148402       1.935076       0.266849      -0.391118       2.442815      -0.504023       2.067313          -0.000069
           85              H       3.016911      18.318641       6.216301       0.084726       1.410662 0.10315256E+02  0.10637011E+03                                 1.984119                            1.807835      -0.918021       2.427558                    0.998289       3.522867       9.643883       0.499917       1.188144      -0.732675      -0.026788       0.010249       0.036148       0.046145       0.000998      -0.017347      -0.000966      -0.009027      -0.000591      -0.019781       0.004434       0.015347              2.087309       2.154019      -0.432039      -0.623874       1.902412       0.327971       2.205497          -0.000040
           86              H       3.490804      16.027126       5.908165       0.140941       1.152242 0.87485099E+01  0.87743111E+02                                 1.824195                            1.740652      -0.995187       2.426398                    0.997732       3.398760       9.586846       0.470225       1.298737      -0.707005      -0.016790      -0.028831       0.022101       0.040020      -0.000604      -0.013099      -0.008597      -0.008546      -0.007555      -0.017750       0.003167       0.014583              1.846140       1.611806       0.195548      -0.196202       2.008554      -0.316546       1.918060          -0.000028
           87              H       3.562196      12.581765       5.663666       0.096753       1.426711 0.10858849E+02  0.11524203E+03                                 2.101610                            1.934918      -1.253985       2.268283                    0.995624       3.893080      11.388569       0.446382       1.292923      -0.706031      -0.034040       0.022743      -0.022314       0.046625      -0.017573      -0.000507      -0.000808       0.020208       0.010946      -0.022131       0.003684       0.018447              2.177182       2.148081      -0.471696       0.507297       2.026583      -0.498245       2.356883          -0.000289
           88              H       3.457570      12.225907       8.172292       0.114338       1.274244 0.92178461E+01  0.92432401E+02                                 1.845156                            1.706799      -0.882990       2.449266                    0.998883       3.397340       9.175798       0.515400       1.185132      -0.733026      -0.023186       0.015510       0.024832       0.037347      -0.017982      -0.004883      -0.002509       0.019788       0.035151      -0.026944       0.010329       0.016614              1.897939       1.970398      -0.264433      -0.505914       1.657277       0.279020       2.066142           0.000042
           89              H       5.431918      10.891436       8.852200       0.113316       1.118042 0.80890582E+01  0.80816024E+02                                 1.859334                            1.721431      -1.446167       2.182542                    0.992946       3.994657      11.838693       0.446266       1.373766      -0.686270       0.007054      -0.002244       0.035384       0.036150      -0.011660       0.000159      -0.001452       0.009677       0.035594      -0.018597       0.006528       0.012069              1.950422       1.507283      -0.133863       0.160068       1.582148      -0.320017       2.761835          -0.000223
           90              H       9.273525       8.532523       5.948357       0.116820       1.319785 0.97864392E+01  0.10013597E+03                                 1.918819                            1.781456      -1.114699       2.336675                    0.997444       3.576787       9.926679       0.492248       1.216064      -0.724519       0.018337      -0.028150       0.020243       0.039222      -0.021517      -0.001654      -0.010178       0.000357       0.013206      -0.026090       0.004479       0.021611              1.973950       1.764987      -0.425953       0.300830       1.973022      -0.397307       2.183843          -0.000131
           91              H       9.968978       8.683494       3.493320       0.124069       1.359918 0.94522120E+01  0.95649703E+02                                 1.960276                            1.751263      -0.895996       2.452080                    0.999008       3.390081       9.283428       0.497457       1.216747      -0.726158       0.029259      -0.018196      -0.015305       0.037702      -0.017854      -0.005128      -0.006999       0.012164       0.037888      -0.027072       0.012542       0.014530              2.091824       2.441572      -0.687229      -0.488767       2.075124       0.338304       1.758775           0.000038
           92              H       8.309738      10.144672       2.404797       0.087889       1.423145 0.10790112E+02  0.11394556E+03                                 2.074476                            1.911095      -1.139828       2.318816                    0.996148       3.837281      11.074712       0.456946       1.269316      -0.711690       0.002327       0.005453      -0.047288       0.047658      -0.013175      -0.008441      -0.000652       0.013984       0.052469      -0.024260       0.003066       0.021194              2.142952       1.663387      -0.164956       0.139892       1.762807      -0.391114       3.002664          -0.000210
           93              H       9.415078      10.570624       7.931142       0.134646       1.219510 0.93605659E+01  0.94500959E+02                                 1.825459                            1.748652      -0.988753       2.421588                    0.998267       3.314000       9.067326       0.495263       1.225000      -0.724863       0.018732       0.026143      -0.018880       0.037293       0.011672       0.003067      -0.011820       0.008517      -0.018170      -0.019516       0.003024       0.016492              1.826170       1.775931       0.315940      -0.192828       1.844901      -0.328678       1.857677          -0.000027
           94              H      10.168382       9.583925       9.880435       0.085191       1.339993 0.98170376E+01  0.99360822E+02                                 1.870116                            1.729487      -0.851453       2.461445                    0.999139       3.394202       9.018276       0.529646       1.142577      -0.744539       0.039672       0.017775       0.013289       0.045458       0.013511       0.004359      -0.008349       0.015592      -0.010886      -0.019400       0.001978       0.017422              1.928595       2.463578       0.133527       0.438829       1.559577       0.065230       1.762630          -0.000015
           95              H       6.912678       7.435292      10.151728       0.083222       1.406378 0.10556503E+02  0.11042833E+03                                 2.034687                            1.870210      -1.004458       2.384223                    0.997006       3.724009      10.558399       0.471252       1.242488      -0.718364      -0.028801      -0.028699       0.017558       0.044288       0.012252       0.006735      -0.009472       0.008319      -0.008664      -0.019585       0.005201       0.014383              2.113957       1.966828       0.402587      -0.354082       2.269768      -0.544767       2.105273          -0.000023
           96              H       6.111369       8.368074       8.222532       0.130122       1.142524 0.87560539E+01  0.87253145E+02                                 1.763805                            1.702676      -1.013380       2.405972                    0.998057       3.354038       9.226729       0.495047       1.241615      -0.719790      -0.032284      -0.012142      -0.015649       0.037876       0.014646       0.007656      -0.003750       0.010339      -0.000286      -0.018593       0.001905       0.016688              1.764646       2.054501       0.200826       0.306464       1.565777       0.006653       1.673661          -0.000025
           97              H       4.258879       9.319726       5.178018       0.091175       1.388428 0.10339924E+02  0.10799776E+03                                 2.038924                            1.870058      -1.057394       2.358280                    0.997131       3.768443      10.804476       0.462365       1.268306      -0.712073      -0.004551       0.000429       0.045572       0.045800       0.014577      -0.006553      -0.004065      -0.008897       0.054264      -0.024483       0.002884       0.021599              2.110719       1.569908       0.130248       0.129920       1.721189       0.259026       3.041059          -0.000364
           98              H       3.133846       7.564695       3.992366       0.110509       1.315991 0.89244097E+01  0.89230317E+02                                 1.921432                            1.699005      -0.955297       2.414949                    0.998227       3.498116       9.595327       0.505047       1.212945      -0.725020      -0.014744      -0.027469       0.013068       0.033804       0.014044       0.002188      -0.001795      -0.012408       0.042980      -0.022730       0.008175       0.014555              2.082911       1.887150       0.749846      -0.330819       2.630953      -0.516904       1.730631           0.000067
           99              H       3.307401       7.909771       1.554075       0.122487       1.319852 0.97690969E+01  0.99980845E+02                                 1.922407                            1.783198      -1.145162       2.327914                    0.996983       3.573513       9.940326       0.490306       1.220608      -0.723362      -0.023576      -0.023879      -0.020943       0.039556       0.022245       0.006408       0.002989      -0.007196       0.024452      -0.026863       0.005284       0.021580              1.970436       1.735540       0.402518       0.295203       1.972571       0.429388       2.203196          -0.000230
          100              H       6.649268      11.333564      32.303999       0.107554       1.164410 0.85517866E+01  0.86807572E+02                                 1.926813                            1.783192      -1.446443       2.179692                    0.991388       4.089432      12.295663       0.432748       1.394347      -0.682369       0.000024      -0.003557      -0.036317       0.036491       0.011791      -0.003182       0.005233      -0.005372       0.039387      -0.019672       0.005060       0.014612              2.019087       1.487296       0.099855       0.033534       1.682400       0.363792       2.887565          -0.000213
          101              H       8.227269      13.088595      33.077687       0.117829       1.216779 0.88547840E+01  0.89972359E+02                                 1.939313                            1.783539      -1.231941       2.289832                    0.994525       3.817859      11.199064       0.447462       1.347158      -0.693597       0.016508       0.019684      -0.025994       0.036547       0.016375       0.001155       0.002421       0.003609       0.032631      -0.021945       0.008497       0.013448              2.019769       1.939576       0.412953      -0.544082       1.895941      -0.467824       2.223791          -0.000063
          102              H       7.930624      13.298875       2.066518       0.088705       1.254458 0.95276164E+01  0.97835835E+02                                 1.922571                            1.807952      -1.031885       2.367090                    0.997425       3.797370      10.917702       0.463630       1.286532      -0.707091       0.024443       0.031879       0.024120       0.046856       0.019822      -0.001545       0.005233      -0.001804       0.002126      -0.021226       0.001342       0.019885              1.965960       1.690611       0.349113       0.310933       2.047372       0.430991       2.159898          -0.000282
          103              H       5.630091       7.686011      33.251850       0.141448       1.088111 0.81177074E+01  0.78908506E+02                                 1.673322                            1.613176      -0.902738       2.466830                    0.999027       3.162177       8.427550       0.524148       1.202158      -0.729921       0.027799      -0.019626       0.019890       0.039416      -0.009748       0.013344       0.002974      -0.007241      -0.016366      -0.019645       0.004539       0.015106              1.674303       1.650095      -0.279546       0.268501       1.646845      -0.193813       1.725969          -0.000021
          104              H       4.613376       6.790972      31.419783       0.090706       1.315514 0.96127667E+01  0.96919119E+02                                 1.858600                            1.719813      -0.882173       2.446703                    0.998641       3.374344       8.989360       0.526502       1.153840      -0.741674       0.007998      -0.047318      -0.000824       0.047996      -0.009246       0.012042      -0.000292      -0.024169      -0.017641      -0.020994       0.002013       0.018981              1.931257       1.520413      -0.024022      -0.007977       2.612621       0.349529       1.660738          -0.000037
          105              H       2.792889      10.187806      30.562362       0.092291       1.394742 0.10584839E+02  0.11019441E+03                                 1.985294                            1.846270      -1.066308       2.365422                    0.996464       3.595013       9.988118       0.487185       1.207639      -0.727461      -0.029764       0.028473      -0.022795       0.047076      -0.012469       0.012352       0.006275      -0.008695      -0.006950      -0.021762       0.006988       0.014775              2.030502       2.026068      -0.289496       0.478283       1.906654      -0.359326       2.158785          -0.000054
          106              H       3.688977      11.171810      32.444669       0.140837       1.049025 0.78074230E+01  0.76302697E+02                                 1.727873                            1.655019      -0.907529       2.470164                    0.998660       3.340870       9.380299       0.476370       1.315617      -0.702928      -0.005149       0.039461       0.005993       0.040244      -0.009838       0.007020       0.002495      -0.021626      -0.007576      -0.017149       0.001265       0.015884              1.748587       1.416598      -0.063436       0.031240       2.292212       0.216053       1.536952          -0.000060
          107              H       9.676026      25.915687      28.636515       0.088866       1.444438 0.10954370E+02  0.11624551E+03                                 2.105798                            1.933808      -1.155485       2.310155                    0.996391       3.855322      11.194022       0.450865       1.280179      -0.709396      -0.029864      -0.035169      -0.002620       0.046212       0.008917       0.010450      -0.004778       0.011390      -0.056085      -0.023577       0.002344       0.021233              2.180336       2.053982       0.636634       0.070610       2.869220       0.058331       1.617807          -0.000231
          108              H       8.953494       1.232026      27.939861       0.109093       1.365175 0.99084071E+01  0.10077803E+03                                 1.899709                            1.745688      -1.004834       2.383207                    0.998328       3.460505       9.295058       0.522136       1.153349      -0.740879      -0.032946       0.008030      -0.012399       0.036106       0.003400       0.012134      -0.007164       0.003266      -0.069840      -0.028538       0.011360       0.017178              1.957883       2.538474      -0.325960       0.410726       1.666123      -0.164122       1.669052           0.000026
          109              H      10.956152       2.703988      28.150866       0.104886       1.098079 0.80124769E+01  0.80304652E+02                                 1.873591                            1.740690      -1.498989       2.152052                    0.991388       4.167384      12.596155       0.430948       1.418102      -0.677079      -0.000973       0.029698      -0.013781       0.032754       0.001837       0.004688      -0.009364      -0.006589      -0.034544      -0.016478       0.003801       0.012677              1.949223       1.511522      -0.010285       0.067208       2.619543      -0.381477       1.716604          -0.000157
          110              H       3.581890       1.906001      30.100159       0.110270       1.378983 0.10450993E+02  0.10850169E+03                                 1.958924                            1.827919      -1.163777       2.305675                    0.997151       3.649418      10.139437       0.492084       1.198913      -0.728470       0.021682       0.031746       0.001495       0.038472       0.010001       0.010274      -0.004498       0.002224      -0.062741      -0.025419       0.004313       0.021106              2.006752       1.859409       0.433654      -0.000282       2.566996      -0.190188       1.593853          -0.000378
          111              H       4.719232      26.861948      31.104949       0.127640       1.215118 0.83014549E+01  0.80642256E+02                                 1.756992                            1.595781      -0.841302       2.480175                    0.999379       3.176292       8.291543       0.548118       1.150334      -0.742630       0.034750       0.000377       0.015543       0.038070       0.003443       0.014110      -0.008232      -0.001871      -0.057711      -0.027233       0.012661       0.014571              1.845971       2.618678      -0.031460       0.411748       1.390476      -0.017713       1.528759           0.000126
          112              H       3.094457      24.985601      30.927436       0.089535       1.388980 0.10545315E+02  0.11110220E+03                                 2.060662                            1.903541      -1.218236       2.278075                    0.996174       3.909102      11.395321       0.451177       1.288534      -0.706604       0.015967      -0.041559       0.012530       0.046251      -0.006524       0.013921      -0.003655       0.001443      -0.046986      -0.022018       0.002606       0.019412              2.127106       1.697707      -0.115799       0.064229       2.956572      -0.407470       1.727039          -0.000577
          113              H      12.262126       3.685295      30.388199       0.123524       0.992597 0.72590112E+01  0.71105203E+02                                 1.769944                            1.669792      -1.539084       2.152660                    0.990901       3.984169      11.974572       0.434114       1.440384      -0.673247      -0.024539      -0.009624       0.022466       0.034634       0.000283      -0.010752      -0.001417      -0.003875      -0.003261      -0.012038       0.002322       0.009715              1.829409       1.885067       0.124606      -0.546683       1.586397      -0.124463       2.016762          -0.000021
          114              H       0.631447       5.871670      30.080063       0.079338       1.431667 0.10966882E+02  0.11644344E+03                                 2.078163                            1.918760      -1.389522       2.197231                    0.992983       4.014699      11.670488       0.458232       1.258894      -0.712180      -0.018931       0.030771       0.024961       0.043912      -0.003546      -0.010611       0.006877      -0.018119      -0.008485      -0.016214       0.000146       0.016067              2.148401       1.935076      -0.266850      -0.391118       2.442815       0.504024       2.067313          -0.000069
          115              H       3.137539       4.839141      27.276699       0.084725       1.410666 0.10315284E+02  0.10637046E+03                                 1.984120                            1.807837      -0.918017       2.427558                    0.998289       3.522870       9.643888       0.499917       1.188142      -0.732675       0.026788       0.010248      -0.036148       0.046144      -0.000999      -0.017347       0.000966      -0.009027      -0.000591      -0.019781       0.004434       0.015347              2.087311       2.154021       0.432040      -0.623875       1.902413      -0.327971       2.205498          -0.000040
          116              H       2.663646       2.547626      27.584835       0.140941       1.152244 0.87485238E+01  0.87743262E+02                                 1.824196                            1.740652      -0.995183       2.426399                    0.997732       3.398757       9.586830       0.470226       1.298735      -0.707006       0.016790      -0.028831      -0.022101       0.040020       0.000604      -0.013099       0.008597      -0.008547      -0.007556      -0.017750       0.003167       0.014583              1.846141       1.611806      -0.195549      -0.196203       2.008555       0.316547       1.918061          -0.000028
          117              H       2.592254      26.061265      27.829334       0.096753       1.426708 0.10858824E+02  0.11524170E+03                                 2.101609                            1.934916      -1.253984       2.268284                    0.995624       3.893075      11.388552       0.446382       1.292923      -0.706031       0.034040       0.022743       0.022314       0.046625       0.017573      -0.000507       0.000809       0.020208       0.010946      -0.022130       0.003684       0.018446              2.177181       2.148080       0.471695       0.507297       2.026582       0.498244       2.356880          -0.000289
          118              H       2.696880      25.705406      25.320708       0.114338       1.274250 0.92178997E+01  0.92433078E+02                                 1.845162                            1.706804      -0.882991       2.449265                    0.998883       3.397349       9.175831       0.515400       1.185132      -0.733026       0.023186       0.015511      -0.024832       0.037347       0.017982      -0.004883       0.002509       0.019788       0.035152      -0.026944       0.010329       0.016614              1.897945       1.970406       0.264434      -0.505917       1.657281      -0.279021       2.066149           0.000042
          119              H       0.722532      24.370936      24.640800       0.113315       1.118043 0.80890711E+01  0.80816179E+02                                 1.859336                            1.721432      -1.446164       2.182543                    0.992946       3.994659      11.838698       0.446266       1.373765      -0.686270      -0.007054      -0.002244      -0.035384       0.036150       0.011660       0.000159       0.001453       0.009677       0.035594      -0.018597       0.006528       0.012069              1.950423       1.507284       0.133863       0.160069       1.582149       0.320017       2.761836          -0.000223
          120              H       9.189825      22.012023      27.544643       0.116819       1.319789 0.97864696E+01  0.10013632E+03                                 1.918819                            1.781456      -1.114699       2.336674                    0.997444       3.576792       9.926685       0.492249       1.216061      -0.724520      -0.018337      -0.028149      -0.020243       0.039222       0.021517      -0.001654       0.010178       0.000357       0.013207      -0.026090       0.004479       0.021611              1.973951       1.764987       0.425953       0.300830       1.973022       0.397308       2.183844          -0.000131
          121              H       8.494372      22.162994      29.999680       0.124068       1.359924 0.94522613E+01  0.95650313E+02                                 1.960279                            1.751266      -0.895997       2.452078                    0.999008       3.390092       9.283459       0.497457       1.216745      -0.726159      -0.029259      -0.018196       0.015305       0.037702       0.017854      -0.005128       0.006999       0.012164       0.037887      -0.027072       0.012542       0.014530              2.091828       2.441577       0.687231      -0.488768       2.075128      -0.338305       1.758778           0.000039
          122              H      10.153612      23.624172      31.088203       0.087888       1.423155 0.10790203E+02  0.11394679E+03                                 2.074486                            1.911104      -1.139836       2.318812                    0.996148       3.837297      11.074778       0.456944       1.269317      -0.711690      -0.002326       0.005453       0.047288       0.047658       0.013175      -0.008441       0.000653       0.013984       0.052469      -0.024260       0.003067       0.021194              2.142964       1.663394       0.164957       0.139893       1.762815       0.391117       3.002682          -0.000210
          123              H       9.048272      24.050124      25.561858       0.134646       1.219505 0.93605146E+01  0.94500284E+02                                 1.825451                            1.748646      -0.988750       2.421590                    0.998267       3.313992       9.067288       0.495265       1.224998      -0.724863      -0.018731       0.026143       0.018880       0.037293      -0.011672       0.003067       0.011820       0.008516      -0.018170      -0.019516       0.003024       0.016492              1.826163       1.775925      -0.315939      -0.192827       1.844894       0.328676       1.857670          -0.000027
          124              H       8.294968      23.063425      23.612565       0.085191       1.339990 0.98170126E+01  0.99360495E+02                                 1.870113                            1.729485      -0.851451       2.461446                    0.999139       3.394198       9.018259       0.529647       1.142577      -0.744539      -0.039672       0.017776      -0.013289       0.045458      -0.013511       0.004359       0.008349       0.015592      -0.010886      -0.019401       0.001978       0.017422              1.928592       2.463574      -0.133527       0.438827       1.559575      -0.065230       1.762627          -0.000015
          125              H      11.550672      20.914792      23.341272       0.083221       1.406388 0.10556589E+02  0.11042943E+03                                 2.034694                            1.870217      -1.004465       2.384219                    0.997005       3.724023      10.558444       0.471252       1.242486      -0.718365       0.028801      -0.028699      -0.017557       0.044287      -0.012252       0.006735       0.009472       0.008319      -0.008664      -0.019585       0.005201       0.014383              2.113964       1.966835      -0.402588      -0.354084       2.269776       0.544770       2.105282          -0.000023
          126              H       0.043081      21.847574      25.270468       0.130122       1.142525 0.87560616E+01  0.87253244E+02                                 1.763807                            1.702677      -1.013380       2.405972                    0.998057       3.354039       9.226734       0.495047       1.241615      -0.719790       0.032284      -0.012141       0.015649       0.037876      -0.014645       0.007656       0.003750       0.010339      -0.000286      -0.018593       0.001905       0.016688              1.764648       2.054503      -0.200826       0.306465       1.565778      -0.006653       1.673662          -0.000025
          127              H       1.895571      22.799226      28.314982       0.091174       1.388433 0.10339967E+02  0.10799829E+03                                 2.038928                            1.870061      -1.057395       2.358279                    0.997131       3.768449      10.804492       0.462365       1.268304      -0.712073       0.004551       0.000430      -0.045572       0.045800      -0.014577      -0.006553       0.004064      -0.008897       0.054264      -0.024483       0.002884       0.021599              2.110723       1.569910      -0.130248       0.129921       1.721191      -0.259027       3.041067          -0.000364
          128              H       3.020604      21.044195      29.500634       0.110507       1.316001 0.89244858E+01  0.89231247E+02                                 1.921439                            1.699010      -0.955297       2.414946                    0.998227       3.498131       9.595370       0.505048       1.212942      -0.725021       0.014743      -0.027469      -0.013069       0.033804      -0.014044       0.002187       0.001795      -0.012408       0.042981      -0.022730       0.008174       0.014555              2.082919       1.887157      -0.749850      -0.330821       2.630964       0.516906       1.730636           0.000067
          129              H       2.847049      21.389271      31.938925       0.122485       1.319870 0.97692651E+01  0.99982985E+02                                 1.922423                            1.783212      -1.145174       2.327905                    0.996983       3.573543       9.940426       0.490305       1.220605      -0.723362       0.023576      -0.023878       0.020943       0.039556      -0.022246       0.006409      -0.002989      -0.007196       0.024452      -0.026864       0.005284       0.021580              1.970453       1.735554      -0.402523       0.295207       1.972588      -0.429393       2.203215          -0.000230
          130              H      11.814082      24.813064       1.189002       0.107553       1.164411 0.85517935E+01  0.86807642E+02                                 1.926813                            1.783192      -1.446438       2.179694                    0.991388       4.089429      12.295646       0.432748       1.394345      -0.682369      -0.000024      -0.003557       0.036317       0.036491      -0.011792      -0.003182      -0.005233      -0.005372       0.039388      -0.019672       0.005060       0.014612              2.019087       1.487296      -0.099854       0.033534       1.682400      -0.363792       2.887566          -0.000213
          131              H      10.236081      26.568094       0.415313       0.117828       1.216778 0.88547683E+01  0.89972134E+02                                 1.939309                            1.783536      -1.231931       2.289836                    0.994526       3.817854      11.199034       0.447464       1.347155      -0.693597      -0.016508       0.019684       0.025994       0.036547      -0.016375       0.001155      -0.002421       0.003609       0.032631      -0.021945       0.008497       0.013448              2.019766       1.939574      -0.412952      -0.544081       1.895937       0.467822       2.223787          -0.000063
          132              H      10.532726      26.778375      31.426482       0.088704       1.254462 0.95276547E+01  0.97836338E+02                                 1.922576                            1.807956      -1.031889       2.367087                    0.997425       3.797378      10.917735       0.463629       1.286533      -0.707091      -0.024443       0.031879      -0.024120       0.046856      -0.019822      -0.001544      -0.005233      -0.001804       0.002125      -0.021226       0.001341       0.019884              1.965965       1.690615      -0.349115       0.310934       2.047378      -0.430993       2.159903          -0.000281
          133              H       0.524359      21.165511       0.241150       0.141449       1.088109 0.81176879E+01  0.78908286E+02                                 1.673322                            1.613176      -0.902733       2.466833                    0.999027       3.162172       8.427541       0.524148       1.202160      -0.729920      -0.027799      -0.019626      -0.019890       0.039416       0.009748       0.013344      -0.002974      -0.007241      -0.016366      -0.019645       0.004539       0.015106              1.674303       1.650095       0.279546       0.268501       1.646844       0.193813       1.725969          -0.000021
          134              H       1.541074      20.270472       2.073217       0.090705       1.315522 0.96128455E+01  0.96920121E+02                                 1.858609                            1.719820      -0.882174       2.446701                    0.998641       3.374357       8.989407       0.526500       1.153840      -0.741674      -0.007998      -0.047317       0.000823       0.047996       0.009246       0.012042       0.000292      -0.024169      -0.017641      -0.020994       0.002013       0.018981              1.931267       1.520419       0.024022      -0.007977       2.612635      -0.349532       1.660746          -0.000037
          135              H       3.361561      23.667306       2.930638       0.092291       1.394741 0.10584823E+02  0.11019418E+03                                 1.985291                            1.846267      -1.066303       2.365425                    0.996464       3.595007       9.988089       0.487186       1.207637      -0.727461       0.029764       0.028473       0.022795       0.047076       0.012469       0.012352      -0.006275      -0.008695      -0.006950      -0.021762       0.006987       0.014775              2.030499       2.026065       0.289496       0.478282       1.906652       0.359326       2.158782          -0.000054
          136              H       2.465473      24.651310       1.048331       0.140838       1.049022 0.78073918E+01  0.76302301E+02                                 1.727868                            1.655015      -0.907526       2.470166                    0.998661       3.340860       9.380259       0.476371       1.315616      -0.702928       0.005149       0.039461      -0.005993       0.040244       0.009837       0.007020      -0.002495      -0.021626      -0.007576      -0.017148       0.001265       0.015883              1.748583       1.416595       0.063436       0.031240       2.292206      -0.216053       1.536948          -0.000060
          137              H       3.521576      14.522813      28.636515       0.088864       1.444460 0.10954569E+02  0.11624813E+03                                 2.105815                            1.933823      -1.155496       2.310147                    0.996391       3.855355      11.194134       0.450864       1.280175      -0.709397      -0.029864       0.035168      -0.002620       0.046212      -0.008917       0.010450       0.004778       0.011390      -0.056086      -0.023577       0.002344       0.021233              2.180355       2.053999      -0.636642       0.070611       2.869247      -0.058332       1.617818          -0.000231
          138              H       2.799044      12.247474      27.939861       0.109093       1.365176 0.99084272E+01  0.10077834E+03                                 1.899714                            1.745694      -1.004831       2.383209                    0.998328       3.460510       9.295093       0.522133       1.153354      -0.740877      -0.032946      -0.008031      -0.012399       0.036106      -0.003400       0.012134       0.007164       0.003266      -0.069840      -0.028537       0.011360       0.017178              1.957888       2.538481       0.325960       0.410726       1.666127       0.164123       1.669057           0.000026
          139              H       4.801702      10.775512      28.150866       0.104885       1.098079 0.80124780E+01  0.80304673E+02                                 1.873592                            1.740691      -1.498990       2.152052                    0.991388       4.167385      12.596162       0.430947       1.418103      -0.677079      -0.000972      -0.029698      -0.013781       0.032754      -0.001837       0.004688       0.009364      -0.006589      -0.034543      -0.016478       0.003801       0.012677              1.949224       1.511522       0.010285       0.067208       2.619545       0.381478       1.716605          -0.000157
          140              H       9.736340      11.573499      30.100159       0.110268       1.379003 0.10451178E+02  0.10850405E+03                                 1.958940                            1.827933      -1.163794       2.305665                    0.997151       3.649444      10.139519       0.492084       1.198910      -0.728471       0.021682      -0.031746       0.001495       0.038472      -0.010001       0.010274       0.004498       0.002224      -0.062741      -0.025419       0.004313       0.021106              2.006769       1.859423      -0.433661      -0.000282       2.567021       0.190191       1.593863          -0.000378
          141              H      10.873682      13.576552      31.104949       0.127639       1.215112 0.83014070E+01  0.80641679E+02                                 1.756986                            1.595777      -0.841298       2.480176                    0.999379       3.176288       8.291528       0.548118       1.150334      -0.742630       0.034750      -0.000377       0.015542       0.038070      -0.003443       0.014109       0.008232      -0.001871      -0.057710      -0.027232       0.012661       0.014571              1.845963       2.618664       0.031460       0.411744       1.390472       0.017713       1.528754           0.000126
          142              H       9.248907      15.452899      30.927436       0.089532       1.389001 0.10545508E+02  0.11110471E+03                                 2.060680                            1.903555      -1.218249       2.278066                    0.996174       3.909134      11.395429       0.451176       1.288531      -0.706605       0.015967       0.041559       0.012529       0.046250       0.006524       0.013921       0.003655       0.001443      -0.046987      -0.022018       0.002606       0.019412              2.127125       1.697720       0.115801       0.064229       2.956603       0.407476       1.727052          -0.000578
          143              H       6.107676       9.794205      30.388199       0.123522       0.992601 0.72590484E+01  0.71105652E+02                                 1.769948                            1.669795      -1.539082       2.152659                    0.990901       3.984179      11.974606       0.434114       1.440383      -0.673247      -0.024538       0.009624       0.022466       0.034633      -0.000282      -0.010752       0.001417      -0.003875      -0.003261      -0.012038       0.002322       0.009715              1.829414       1.885072      -0.124606      -0.546686       1.586401       0.124464       2.016768          -0.000021
          144              H       6.785897       7.607830      30.080063       0.079337       1.431675 0.10966954E+02  0.11644437E+03                                 2.078169                            1.918765      -1.389526       2.197228                    0.992983       4.014710      11.670524       0.458231       1.258893      -0.712181      -0.018931      -0.030771       0.024961       0.043912       0.003546      -0.010611      -0.006877      -0.018118      -0.008485      -0.016214       0.000146       0.016067              2.148408       1.935081       0.266851      -0.391120       2.442823      -0.504026       2.067319          -0.000069
          145              H       9.291989       8.640360      27.276699       0.084723       1.410674 0.10315361E+02  0.10637144E+03                                 1.984127                            1.807843      -0.918024       2.427554                    0.998289       3.522884       9.643934       0.499916       1.188141      -0.732676       0.026787      -0.010248      -0.036148       0.046144       0.000998      -0.017347      -0.000966      -0.009027      -0.000591      -0.019781       0.004434       0.015347              2.087318       2.154029      -0.432041      -0.623878       1.902420       0.327972       2.205507          -0.000040
          146              H       8.818096      10.931875      27.584835       0.140939       1.152256 0.87486394E+01  0.87744713E+02                                 1.824208                            1.740663      -0.995188       2.426396                    0.997732       3.398776       9.586900       0.470225       1.298735      -0.707006       0.016789       0.028831      -0.022101       0.040019      -0.000604      -0.013099      -0.008597      -0.008546      -0.007555      -0.017750       0.003167       0.014583              1.846154       1.611816       0.195552      -0.196205       2.008571      -0.316551       1.918075          -0.000028
          147              H       8.746704      14.377235      27.829334       0.096752       1.426734 0.10859058E+02  0.11524475E+03                                 2.101628                            1.934932      -1.254001       2.268273                    0.995624       3.893109      11.388662       0.446382       1.292917      -0.706032       0.034039      -0.022743       0.022314       0.046624      -0.017573      -0.000507      -0.000809       0.020208       0.010947      -0.022130       0.003684       0.018446              2.177202       2.148100      -0.471703       0.507305       2.026601      -0.498252       2.356904          -0.000289
          148              H       8.851330      14.733093      25.320708       0.114337       1.274245 0.92178570E+01  0.92432535E+02                                 1.845156                            1.706800      -0.882989       2.449265                    0.998884       3.397345       9.175812       0.515400       1.185131      -0.733026       0.023186      -0.015511      -0.024832       0.037347      -0.017982      -0.004883      -0.002509       0.019788       0.035149      -0.026943       0.010329       0.016614              1.897939       1.970398      -0.264433      -0.505913       1.657277       0.279020       2.066141           0.000042
          149              H       6.876982      16.067564      24.640800       0.113313       1.118051 0.80891475E+01  0.80817111E+02                                 1.859342                            1.721438      -1.446167       2.182539                    0.992946       3.994679      11.838759       0.446266       1.373762      -0.686271      -0.007055       0.002244      -0.035384       0.036150      -0.011660       0.000159      -0.001452       0.009677       0.035594      -0.018597       0.006528       0.012069              1.950430       1.507289      -0.133864       0.160069       1.582153      -0.320018       2.761847          -0.000223
          150              H       3.035375      18.426476      27.544643       0.116819       1.319782 0.97864023E+01  0.10013546E+03                                 1.918812                            1.781450      -1.114697       2.336675                    0.997444       3.576782       9.926647       0.492250       1.216061      -0.724520      -0.018337       0.028149      -0.020243       0.039222      -0.021517      -0.001654      -0.010178       0.000357       0.013206      -0.026090       0.004479       0.021611              1.973943       1.764981      -0.425950       0.300829       1.973014      -0.397305       2.183836          -0.000131
          151              H       2.339922      18.275506      29.999680       0.124069       1.359912 0.94521735E+01  0.95649236E+02                                 1.960272                            1.751261      -0.895993       2.452082                    0.999008       3.390078       9.283422       0.497457       1.216749      -0.726158      -0.029259       0.018197       0.015305       0.037702      -0.017853      -0.005128      -0.006999       0.012164       0.037887      -0.027071       0.012542       0.014529              2.091819       2.441566      -0.687227      -0.488764       2.075120       0.338302       1.758772           0.000038
          152              H       3.999162      16.814328      31.088203       0.087887       1.423177 0.10790413E+02  0.11394952E+03                                 2.074504                            1.911119      -1.139854       2.318800                    0.996148       3.837334      11.074900       0.456944       1.269312      -0.711691      -0.002327      -0.005453       0.047287       0.047657      -0.013175      -0.008441      -0.000652       0.013984       0.052469      -0.024260       0.003067       0.021194              2.142982       1.663407      -0.164960       0.139895       1.762829      -0.391122       3.002711          -0.000210
          153              H       2.893822      16.388376      25.561858       0.134646       1.219506 0.93605266E+01  0.94500439E+02                                 1.825453                            1.748647      -0.988753       2.421588                    0.998267       3.313994       9.067296       0.495265       1.224998      -0.724863      -0.018731      -0.026143       0.018880       0.037293       0.011672       0.003067      -0.011820       0.008517      -0.018170      -0.019516       0.003024       0.016492              1.826164       1.775926       0.315939      -0.192827       1.844895      -0.328676       1.857671          -0.000027
          154              H       2.140518      17.375075      23.612565       0.085191       1.339995 0.98170570E+01  0.99361082E+02                                 1.870119                            1.729490      -0.851452       2.461445                    0.999139       3.394205       9.018291       0.529645       1.142578      -0.744538      -0.039672      -0.017775      -0.013288       0.045458       0.013511       0.004359      -0.008349       0.015592      -0.010886      -0.019400       0.001978       0.017422              1.928598       2.463583       0.133528       0.438830       1.559579       0.065230       1.762633          -0.000015
          155              H       5.396222      19.523708      23.341272       0.083222       1.406372 0.10556441E+02  0.11042749E+03                                 2.034679                            1.870204      -1.004449       2.384227                    0.997006       3.723999      10.558354       0.471254       1.242486      -0.718365       0.028801       0.028700      -0.017557       0.044288       0.012252       0.006734      -0.009472       0.008319      -0.008664      -0.019585       0.005201       0.014383              2.113948       1.966820       0.402583      -0.354080       2.269758      -0.544763       2.105265          -0.000023
          156              H       6.197531      18.590926      25.270468       0.130122       1.142523 0.87560393E+01  0.87252968E+02                                 1.763805                            1.702675      -1.013378       2.405974                    0.998057       3.354035       9.226721       0.495047       1.241615      -0.719790       0.032284       0.012142       0.015650       0.037876       0.014646       0.007656      -0.003750       0.010339      -0.000286      -0.018593       0.001905       0.016688              1.764646       2.054501       0.200826       0.306464       1.565777       0.006653       1.673660          -0.000026
          157              H       8.050021      17.639274      28.314982       0.091172       1.388460 0.10340214E+02  0.10800148E+03                                 2.038950                            1.870079      -1.057420       2.358264                    0.997131       3.768490      10.804628       0.462364       1.268299      -0.712074       0.004551      -0.000429      -0.045571       0.045800       0.014577      -0.006553      -0.004065      -0.008897       0.054264      -0.024483       0.002884       0.021599              2.110746       1.569924       0.130251       0.129923       1.721208       0.259032       3.041107          -0.000365
          158              H       9.175054      19.394305      29.500634       0.110507       1.315994 0.89244385E+01  0.89230690E+02                                 1.921436                            1.699009      -0.955295       2.414949                    0.998227       3.498124       9.595358       0.505046       1.212946      -0.725020       0.014744       0.027469      -0.013069       0.033804       0.014043       0.002187      -0.001795      -0.012408       0.042981      -0.022730       0.008174       0.014555              2.082916       1.887154       0.749848      -0.330820       2.630959      -0.516905       1.730634           0.000067
          159              H       9.001499      19.049229      31.938925       0.122485       1.319866 0.97692318E+01  0.99982556E+02                                 1.922419                            1.783209      -1.145173       2.327906                    0.996983       3.573538       9.940407       0.490306       1.220605      -0.723362       0.023576       0.023879       0.020943       0.039556       0.022245       0.006408       0.002989      -0.007196       0.024453      -0.026864       0.005284       0.021580              1.970448       1.735551       0.402522       0.295205       1.972584       0.429392       2.203211          -0.000230
          160              H       5.659632      15.625436       1.189002       0.107553       1.164411 0.85518023E+01  0.86807762E+02                                 1.926813                            1.783193      -1.446439       2.179693                    0.991388       4.089437      12.295676       0.432748       1.394346      -0.682369      -0.000024       0.003558       0.036317       0.036491       0.011792      -0.003182       0.005233      -0.005372       0.039387      -0.019672       0.005060       0.014611              2.019087       1.487297       0.099854       0.033533       1.682401       0.363791       2.887565          -0.000213
          161              H       4.081631      13.870405       0.415313       0.117828       1.216769 0.88546945E+01  0.89971209E+02                                 1.939301                            1.783530      -1.231922       2.289841                    0.994526       3.817842      11.198993       0.447464       1.347157      -0.693597      -0.016508      -0.019684       0.025994       0.036547       0.016374       0.001155       0.002421       0.003610       0.032630      -0.021945       0.008497       0.013448              2.019757       1.939565       0.412949      -0.544076       1.895930      -0.467819       2.223777          -0.000063
          162              H       4.378276      13.660125      31.426482       0.088704       1.254474 0.95277766E+01  0.97837916E+02                                 1.922588                            1.807967      -1.031906       2.367078                    0.997425       3.797404      10.917833       0.463628       1.286533      -0.707091      -0.024443      -0.031879      -0.024120       0.046856       0.019822      -0.001545       0.005233      -0.001804       0.002126      -0.021226       0.001342       0.019885              1.965979       1.690625       0.349118       0.310937       2.047391       0.430997       2.159919          -0.000282
          163              H       6.678809      19.272989       0.241150       0.141450       1.088113 0.81177296E+01  0.78908822E+02                                 1.673328                            1.613182      -0.902740       2.466830                    0.999027       3.162178       8.427574       0.524145       1.202163      -0.729920      -0.027799       0.019627      -0.019891       0.039416      -0.009748       0.013345       0.002974      -0.007241      -0.016366      -0.019645       0.004539       0.015106              1.674310       1.650101      -0.279547       0.268503       1.646851      -0.193814       1.725976          -0.000021
          164              H       7.695524      20.168028       2.073217       0.090707       1.315506 0.96126914E+01  0.96918156E+02                                 1.858592                            1.719806      -0.882164       2.446708                    0.998641       3.374330       8.989309       0.526503       1.153839      -0.741674      -0.007997       0.047318       0.000823       0.047996      -0.009246       0.012042      -0.000292      -0.024169      -0.017641      -0.020994       0.002013       0.018981              1.931248       1.520407      -0.024022      -0.007977       2.612608       0.349527       1.660731          -0.000037
          165              H       9.516011      16.771194       2.930638       0.092292       1.394737 0.10584793E+02  0.11019385E+03                                 1.985290                            1.846267      -1.066303       2.365425                    0.996464       3.595008       9.988107       0.487184       1.207641      -0.727461       0.029764      -0.028473       0.022795       0.047076      -0.012469       0.012352       0.006275      -0.008696      -0.006949      -0.021762       0.006988       0.014774              2.030499       2.026065      -0.289495       0.478281       1.906651      -0.359324       2.158781          -0.000054
          166              H       8.619923      15.787190       1.048331       0.140839       1.049017 0.78073440E+01  0.76301732E+02                                 1.727864                            1.655011      -0.907526       2.470167                    0.998661       3.340854       9.380242       0.476371       1.315618      -0.702928       0.005149      -0.039461      -0.005993       0.040245      -0.009837       0.007020       0.002495      -0.021626      -0.007576      -0.017149       0.001265       0.015883              1.748578       1.416592      -0.063436       0.031240       2.292198       0.216052       1.536944          -0.000060
          167              H       2.632874       1.043313       4.856485       0.088864       1.444449 0.10954468E+02  0.11624675E+03                                 2.105804                            1.933813      -1.155480       2.310155                    0.996391       3.855333      11.194045       0.450866       1.280174      -0.709397       0.029864       0.035168       0.002620       0.046211       0.008917       0.010450      -0.004778       0.011391      -0.056085      -0.023577       0.002344       0.021233              2.180343       2.053988       0.636638       0.070610       2.869231       0.058331       1.617810          -0.000231
          168              H       3.355406      25.726974       5.553139       0.109092       1.365189 0.99085413E+01  0.10077978E+03                                 1.899725                            1.745702      -1.004846       2.383201                    0.998328       3.460528       9.295151       0.522132       1.153352      -0.740878       0.032946      -0.008031       0.012398       0.036106       0.003400       0.012134      -0.007164       0.003266      -0.069841      -0.028538       0.011360       0.017178              1.957899       2.538497      -0.325962       0.410729       1.666136      -0.164124       1.669065           0.000026
          169              H       1.352748      24.255012       5.342134       0.104886       1.098078 0.80124679E+01  0.80304548E+02                                 1.873591                            1.740690      -1.498990       2.152052                    0.991388       4.167382      12.596152       0.430947       1.418103      -0.677079       0.000972      -0.029698       0.013780       0.032754       0.001837       0.004687      -0.009365      -0.006589      -0.034542      -0.016478       0.003801       0.012677              1.949222       1.511521      -0.010284       0.067208       2.619543      -0.381477       1.716603          -0.000157
          170              H       8.727010      25.052999       3.392841       0.110268       1.378999 0.10451132E+02  0.10850345E+03                                 1.958936                            1.827929      -1.163786       2.305670                    0.997151       3.649432      10.139478       0.492084       1.198910      -0.728471      -0.021682      -0.031746      -0.001496       0.038472       0.010002       0.010274      -0.004498       0.002224      -0.062739      -0.025418       0.004313       0.021106              2.006765       1.859419       0.433659      -0.000283       2.567017      -0.190191       1.593860          -0.000379
          171              H       7.589668       0.097052       2.388051       0.127639       1.215126 0.83015259E+01  0.80643136E+02                                 1.757000                            1.595789      -0.841313       2.480168                    0.999379       3.176306       8.291595       0.548116       1.150335      -0.742630      -0.034750      -0.000378      -0.015543       0.038070       0.003443       0.014110      -0.008232      -0.001871      -0.057711      -0.027233       0.012661       0.014572              1.845979       2.618689      -0.031461       0.411749       1.390482      -0.017714       1.528766           0.000126
          172              H       9.214443       1.973399       2.565564       0.089533       1.388989 0.10545384E+02  0.11110305E+03                                 2.060666                            1.903543      -1.218225       2.278079                    0.996174       3.909106      11.395319       0.451178       1.288530      -0.706605      -0.015968       0.041558      -0.012530       0.046250      -0.006524       0.013921      -0.003655       0.001443      -0.046986      -0.022018       0.002606       0.019412              2.127111       1.697709      -0.115800       0.064229       2.956583      -0.407473       1.727041          -0.000578
          173              H       0.046774      23.273705       3.104801       0.123523       0.992598 0.72590181E+01  0.71105279E+02                                 1.769944                            1.669792      -1.539080       2.152661                    0.990901       3.984168      11.974565       0.434114       1.440383      -0.673247       0.024538       0.009624      -0.022466       0.034634       0.000283      -0.010752      -0.001417      -0.003875      -0.003262      -0.012038       0.002323       0.009715              1.829410       1.885068       0.124606      -0.546684       1.586397      -0.124463       2.016764          -0.000021
          174              H      11.677453      21.087330       3.412937       0.079337       1.431665 0.10966855E+02  0.11644307E+03                                 2.078161                            1.918757      -1.389515       2.197234                    0.992983       4.014692      11.670460       0.458232       1.258894      -0.712180       0.018931      -0.030770      -0.024962       0.043912      -0.003546      -0.010611       0.006877      -0.018118      -0.008483      -0.016213       0.000146       0.016067              2.148399       1.935073      -0.266850      -0.391118       2.442812       0.504024       2.067311          -0.000069
          175              H       9.171361      22.119860       6.216301       0.084723       1.410672 0.10315345E+02  0.10637123E+03                                 1.984126                            1.807841      -0.918019       2.427557                    0.998289       3.522881       9.643924       0.499917       1.188142      -0.732676      -0.026787      -0.010248       0.036148       0.046144      -0.000998      -0.017347       0.000966      -0.009027      -0.000591      -0.019781       0.004434       0.015347              2.087317       2.154027       0.432041      -0.623877       1.902418      -0.327971       2.205505          -0.000040
          176              H       9.645254      24.411375       5.908165       0.140939       1.152255 0.87486315E+01  0.87744613E+02                                 1.824208                            1.740663      -0.995185       2.426397                    0.997732       3.398773       9.586890       0.470225       1.298735      -0.707006      -0.016790       0.028831       0.022101       0.040020       0.000604      -0.013099       0.008597      -0.008546      -0.007555      -0.017750       0.003166       0.014583              1.846153       1.611815      -0.195552      -0.196206       2.008570       0.316552       1.918074          -0.000028
          177              H       9.716646       0.897735       5.663666       0.096752       1.426729 0.10859007E+02  0.11524408E+03                                 2.101625                            1.934929      -1.253992       2.268279                    0.995624       3.893094      11.388614       0.446382       1.292919      -0.706032      -0.034039      -0.022743      -0.022313       0.046624       0.017573      -0.000507       0.000808       0.020208       0.010946      -0.022130       0.003684       0.018446              2.177199       2.148098       0.471703       0.507305       2.026598       0.498252       2.356901          -0.000289
          178              H       9.612020       1.253594       8.172292       0.114338       1.274249 0.92178998E+01  0.92433092E+02                                 1.845163                            1.706805      -0.882991       2.449265                    0.998883       3.397349       9.175836       0.515399       1.185133      -0.733025      -0.023186      -0.015511       0.024832       0.037347       0.017982      -0.004883       0.002509       0.019788       0.035150      -0.026944       0.010329       0.016615              1.897946       1.970406       0.264434      -0.505917       1.657282      -0.279021       2.066149           0.000042
          179              H      11.586368       2.588064       8.852200       0.113314       1.118045 0.80890942E+01  0.80816464E+02                                 1.859337                            1.721434      -1.446164       2.182542                    0.992946       3.994667      11.838724       0.446266       1.373764      -0.686270       0.007055       0.002244       0.035384       0.036150       0.011660       0.000159       0.001452       0.009677       0.035593      -0.018597       0.006528       0.012069              1.950424       1.507286       0.133864       0.160068       1.582150       0.320017       2.761837          -0.000223
          180              H       3.119075       4.946977       5.948357       0.116820       1.319782 0.97864116E+01  0.10013559E+03                                 1.918814                            1.781452      -1.114697       2.336676                    0.997444       3.576783       9.926657       0.492249       1.216063      -0.724520       0.018337       0.028149       0.020243       0.039222       0.021517      -0.001654       0.010178       0.000356       0.013206      -0.026090       0.004479       0.021611              1.973945       1.764982       0.425951       0.300828       1.973016       0.397305       2.183837          -0.000131
          181              H       3.814528       4.796006       3.493320       0.124069       1.359911 0.94521630E+01  0.95649082E+02                                 1.960269                            1.751258      -0.895990       2.452083                    0.999008       3.390075       9.283405       0.497458       1.216747      -0.726158       0.029259       0.018196      -0.015305       0.037702       0.017854      -0.005128       0.006999       0.012163       0.037888      -0.027071       0.012542       0.014530              2.091816       2.441562       0.687225      -0.488764       2.075117      -0.338302       1.758770           0.000038
          182              H       2.155288       3.334828       2.404797       0.087889       1.423155 0.10790205E+02  0.11394680E+03                                 2.074485                            1.911103      -1.139835       2.318812                    0.996148       3.837295      11.074766       0.456945       1.269316      -0.711690       0.002327      -0.005453      -0.047287       0.047657       0.013175      -0.008441       0.000652       0.013985       0.052469      -0.024260       0.003066       0.021194              2.142963       1.663394       0.164957       0.139893       1.762814       0.391117       3.002681          -0.000210
          183              H       3.260628       2.908876       7.931142       0.134647       1.219505 0.93605093E+01  0.94500245E+02                                 1.825453                            1.748648      -0.988746       2.421592                    0.998267       3.313989       9.067289       0.495263       1.225001      -0.724862       0.018731      -0.026143      -0.018880       0.037293      -0.011672       0.003067       0.011820       0.008516      -0.018170      -0.019516       0.003024       0.016492              1.826165       1.775927      -0.315940      -0.192827       1.844896       0.328677       1.857672          -0.000027
          184              H       4.013932       3.895575       9.880435       0.085191       1.339994 0.98170477E+01  0.99360979E+02                                 1.870120                            1.729490      -0.851450       2.461447                    0.999139       3.394202       9.018287       0.529644       1.142580      -0.744538       0.039672      -0.017775       0.013289       0.045458      -0.013511       0.004359       0.008349       0.015592      -0.010886      -0.019401       0.001978       0.017422              1.928599       2.463584      -0.133528       0.438830       1.559580      -0.065230       1.762633          -0.000015
          185              H       0.758228       6.044208      10.151728       0.083222       1.406375 0.10556474E+02  0.11042795E+03                                 2.034684                            1.870208      -1.004453       2.384226                    0.997006       3.724006      10.558389       0.471252       1.242488      -0.718364      -0.028801       0.028699       0.017557       0.044288      -0.012252       0.006735       0.009472       0.008319      -0.008664      -0.019585       0.005201       0.014383              2.113954       1.966826      -0.402585      -0.354082       2.269765       0.544765       2.105270          -0.000023
          186              H      12.265819       5.111426       8.222532       0.130122       1.142528 0.87560983E+01  0.87253717E+02                                 1.763811                            1.702682      -1.013385       2.405970                    0.998057       3.354045       9.226762       0.495046       1.241617      -0.719790      -0.032284       0.012142      -0.015649       0.037876      -0.014646       0.007656       0.003750       0.010339      -0.000286      -0.018593       0.001905       0.016688              1.764653       2.054509      -0.200827       0.306466       1.565783      -0.006653       1.673666          -0.000025
          187              H      10.413329       4.159774       5.178018       0.091174       1.388440 0.10340036E+02  0.10799919E+03                                 2.038934                            1.870066      -1.057404       2.358274                    0.997131       3.768459      10.804528       0.462364       1.268304      -0.712073      -0.004551      -0.000429       0.045571       0.045800      -0.014577      -0.006553       0.004065      -0.008897       0.054264      -0.024483       0.002884       0.021599              2.110730       1.569914      -0.130249       0.129921       1.721197      -0.259028       3.041078          -0.000365
          188              H       9.288296       5.914805       3.992366       0.110507       1.315996 0.89244544E+01  0.89230867E+02                                 1.921436                            1.699008      -0.955300       2.414946                    0.998227       3.498126       9.595357       0.505047       1.212944      -0.725020      -0.014744       0.027469       0.013068       0.033804      -0.014044       0.002188       0.001795      -0.012408       0.042981      -0.022730       0.008174       0.014556              2.082915       1.887154      -0.749847      -0.330819       2.630958       0.516905       1.730634           0.000067
          189              H       9.461851       5.569729       1.554075       0.122487       1.319846 0.97690467E+01  0.99980191E+02                                 1.922401                            1.783193      -1.145157       2.327915                    0.996983       3.573505       9.940293       0.490307       1.220607      -0.723362      -0.023577       0.023878      -0.020943       0.039556      -0.022245       0.006408      -0.002990      -0.007196       0.024452      -0.026863       0.005283       0.021580              1.970429       1.735535      -0.402515       0.295201       1.972564      -0.429385       2.203189          -0.000230
          190              H       0.494818       2.145936      32.303999       0.107553       1.164408 0.85517695E+01  0.86807350E+02                                 1.926810                            1.783190      -1.446438       2.179694                    0.991388       4.089429      12.295649       0.432748       1.394347      -0.682369       0.000024       0.003557      -0.036317       0.036491      -0.011791      -0.003182      -0.005233      -0.005372       0.039387      -0.019672       0.005060       0.014612              2.019083       1.487295      -0.099855       0.033534       1.682398      -0.363790       2.887557          -0.000213
          191              H       2.072819       0.390905      33.077687       0.117829       1.216775 0.88547562E+01  0.89972007E+02                                 1.939309                            1.783536      -1.231933       2.289837                    0.994525       3.817852      11.199039       0.447463       1.347158      -0.693597       0.016507      -0.019685      -0.025994       0.036547      -0.016375       0.001155      -0.002421       0.003610       0.032631      -0.021945       0.008497       0.013448              2.019765       1.939573      -0.412951      -0.544079       1.895938       0.467822       2.223786          -0.000063
          192              H       1.776174       0.180625       2.066518       0.088704       1.254468 0.95277000E+01  0.97836882E+02                                 1.922579                            1.807958      -1.031889       2.367087                    0.997425       3.797377      10.917723       0.463630       1.286530      -0.707092       0.024443      -0.031879       0.024119       0.046856      -0.019822      -0.001544      -0.005233      -0.001804       0.002125      -0.021226       0.001341       0.019885              1.965969       1.690618      -0.349117       0.310937       2.047382      -0.430996       2.159908          -0.000282
          193              H      11.784541       5.793489      33.251850       0.141448       1.088114 0.81177425E+01  0.78908961E+02                                 1.673328                            1.613182      -0.902738       2.466830                    0.999027       3.162182       8.427579       0.524146       1.202161      -0.729920       0.027799       0.019626       0.019890       0.039416       0.009748       0.013344      -0.002974      -0.007241      -0.016366      -0.019645       0.004539       0.015106              1.674309       1.650101       0.279547       0.268503       1.646851       0.193814       1.725976          -0.000021
          194              H      10.767826       6.688528      31.419783       0.090706       1.315513 0.96127608E+01  0.96919040E+02                                 1.858599                            1.719812      -0.882172       2.446704                    0.998641       3.374343       8.989355       0.526502       1.153839      -0.741674       0.007998       0.047318      -0.000824       0.047996       0.009246       0.012042       0.000292      -0.024169      -0.017641      -0.020994       0.002013       0.018981              1.931256       1.520412       0.024022      -0.007977       2.612619      -0.349529       1.660737          -0.000038
          195              H       8.947339       3.291694      30.562362       0.092293       1.394731 0.10584739E+02  0.11019311E+03                                 1.985284                            1.846261      -1.066301       2.365427                    0.996464       3.594996       9.988059       0.487186       1.207640      -0.727461      -0.029764      -0.028473      -0.022795       0.047077       0.012469       0.012352      -0.006275      -0.008695      -0.006950      -0.021762       0.006988       0.014775              2.030492       2.026058       0.289494       0.478279       1.906645       0.359323       2.158773          -0.000054
          196              H       9.843427       2.307690      32.444669       0.140839       1.049015 0.78073203E+01  0.76301434E+02                                 1.727861                            1.655008      -0.907522       2.470169                    0.998661       3.340848       9.380218       0.476372       1.315617      -0.702928      -0.005149      -0.039461       0.005993       0.040245       0.009837       0.007020      -0.002495      -0.021626      -0.007576      -0.017149       0.001265       0.015884              1.748575       1.416589       0.063436       0.031240       2.292195      -0.216051       1.536942          -0.000060
          197              H       9.676026       1.043313      21.602985       0.088865       1.444452 0.10954490E+02  0.11624706E+03                                 2.105807                            1.933816      -1.155486       2.310153                    0.996391       3.855337      11.194065       0.450865       1.280175      -0.709397      -0.029864       0.035168       0.002620       0.046211      -0.008917      -0.010450      -0.004778       0.011391      -0.056085      -0.023577       0.002344       0.021233              2.180346       2.053991      -0.636639      -0.070611       2.869236       0.058331       1.617812          -0.000231
          198              H       8.953494      25.726974      22.299639       0.109093       1.365185 0.99085084E+01  0.10077937E+03                                 1.899722                            1.745700      -1.004843       2.383203                    0.998328       3.460521       9.295131       0.522132       1.153353      -0.740878      -0.032946      -0.008030       0.012399       0.036106      -0.003400      -0.012134      -0.007164       0.003266      -0.069840      -0.028538       0.011360       0.017178              1.957897       2.538494       0.325962      -0.410729       1.666133      -0.164123       1.669063           0.000026
          199              H      10.956152      24.255012      22.088634       0.104886       1.098078 0.80124702E+01  0.80304576E+02                                 1.873591                            1.740690      -1.498989       2.152052                    0.991388       4.167383      12.596155       0.430947       1.418103      -0.677079      -0.000972      -0.029698       0.013781       0.032754      -0.001837      -0.004687      -0.009364      -0.006589      -0.034543      -0.016477       0.003801       0.012677              1.949222       1.511521       0.010284      -0.067208       2.619542      -0.381477       1.716603          -0.000157
          200              H       3.581890      25.052999      20.139341       0.110269       1.378994 0.10451093E+02  0.10850296E+03                                 1.958933                            1.827927      -1.163785       2.305671                    0.997151       3.649430      10.139477       0.492084       1.198912      -0.728471       0.021682      -0.031746      -0.001495       0.038472      -0.010001      -0.010274      -0.004498       0.002224      -0.062740      -0.025418       0.004313       0.021106              2.006762       1.859416      -0.433657       0.000282       2.567010      -0.190190       1.593859          -0.000379
          201              H       4.719232       0.097052      19.134551       0.127639       1.215126 0.83015299E+01  0.80643194E+02                                 1.757002                            1.595790      -0.841312       2.480169                    0.999379       3.176307       8.291602       0.548115       1.150336      -0.742629       0.034750      -0.000377      -0.015543       0.038069      -0.003443      -0.014110      -0.008232      -0.001871      -0.057711      -0.027233       0.012661       0.014572              1.845981       2.618693       0.031461      -0.411750       1.390483      -0.017714       1.528767           0.000126
          202              H       3.094457       1.973399      19.312064       0.089533       1.388991 0.10545410E+02  0.11110342E+03                                 2.060670                            1.903547      -1.218235       2.278074                    0.996174       3.909114      11.395356       0.451177       1.288532      -0.706605       0.015967       0.041559      -0.012529       0.046250       0.006524      -0.013921      -0.003655       0.001443      -0.046987      -0.022018       0.002606       0.019412              2.127115       1.697712       0.115800      -0.064229       2.956588      -0.407474       1.727044          -0.000578
          203              H      12.262126      23.273705      19.851301       0.123523       0.992597 0.72590112E+01  0.71105206E+02                                 1.769945                            1.669792      -1.539082       2.152660                    0.990901       3.984170      11.974577       0.434114       1.440385      -0.673246      -0.024539       0.009624      -0.022466       0.034634      -0.000282       0.010752      -0.001417      -0.003875      -0.003261      -0.012038       0.002322       0.009715              1.829410       1.885068      -0.124606       0.546684       1.586398      -0.124464       2.016763          -0.000021
          204              H       0.631447      21.087330      20.159437       0.079337       1.431667 0.10966882E+02  0.11644341E+03                                 2.078161                            1.918758      -1.389523       2.197230                    0.992983       4.014701      11.670486       0.458232       1.258893      -0.712181      -0.018931      -0.030771      -0.024961       0.043912       0.003546       0.010611       0.006877      -0.018119      -0.008485      -0.016214       0.000146       0.016067              2.148399       1.935074       0.266849       0.391118       2.442812       0.504022       2.067311          -0.000069
          205              H       3.137539      22.119860      22.962801       0.084725       1.410665 0.10315280E+02  0.10637041E+03                                 1.984120                            1.807837      -0.918016       2.427560                    0.998289       3.522870       9.643890       0.499917       1.188143      -0.732675       0.026787      -0.010248       0.036149       0.046145       0.000999       0.017347       0.000966      -0.009028      -0.000591      -0.019781       0.004434       0.015347              2.087310       2.154021      -0.432039       0.623875       1.902412      -0.327970       2.205499          -0.000040
          206              H       2.663646      24.411375      22.654665       0.140940       1.152247 0.87485514E+01  0.87743627E+02                                 1.824201                            1.740657      -0.995183       2.426399                    0.997732       3.398760       9.586850       0.470225       1.298737      -0.707005       0.016790       0.028831       0.022101       0.040020      -0.000604       0.013099       0.008597      -0.008547      -0.007555      -0.017750       0.003167       0.014583              1.846146       1.611810       0.195551       0.196204       2.008562       0.316550       1.918067          -0.000028
          207              H       2.592254       0.897735      22.410166       0.096752       1.426721 0.10858929E+02  0.11524301E+03                                 2.101615                            1.934920      -1.253981       2.268284                    0.995624       3.893081      11.388552       0.446383       1.292916      -0.706033       0.034040      -0.022743      -0.022313       0.046624      -0.017573       0.000507       0.000808       0.020208       0.010946      -0.022130       0.003684       0.018446              2.177188       2.148087      -0.471699      -0.507301       2.026588       0.498248       2.356888          -0.000289
          208              H       2.696880       1.253594      24.918792       0.114338       1.274244 0.92178552E+01  0.92432509E+02                                 1.845156                            1.706799      -0.882991       2.449265                    0.998883       3.397342       9.175802       0.515401       1.185131      -0.733026       0.023186      -0.015511       0.024832       0.037347      -0.017982       0.004883       0.002509       0.019788       0.035151      -0.026944       0.010329       0.016615              1.897938       1.970398      -0.264433       0.505913       1.657276      -0.279019       2.066140           0.000042
          209              H       0.722532       2.588064      25.598700       0.113315       1.118044 0.80890810E+01  0.80816315E+02                                 1.859337                            1.721434      -1.446167       2.182542                    0.992946       3.994664      11.838721       0.446266       1.373766      -0.686270      -0.007055       0.002244       0.035384       0.036150      -0.011659      -0.000159       0.001453       0.009676       0.035593      -0.018597       0.006528       0.012069              1.950424       1.507285      -0.133864      -0.160069       1.582150       0.320017       2.761838          -0.000223
          210              H       9.189825       4.946977      22.694857       0.116820       1.319781 0.97864028E+01  0.10013547E+03                                 1.918812                            1.781450      -1.114697       2.336676                    0.997444       3.576780       9.926644       0.492250       1.216062      -0.724520      -0.018337       0.028149       0.020243       0.039223      -0.021517       0.001654       0.010178       0.000356       0.013206      -0.026090       0.004479       0.021611              1.973944       1.764981      -0.425950      -0.300828       1.973015       0.397305       2.183836          -0.000131
          211              H       8.494372       4.796006      20.239820       0.124069       1.359914 0.94521927E+01  0.95649453E+02                                 1.960271                            1.751260      -0.895998       2.452078                    0.999008       3.390083       9.283429       0.497458       1.216746      -0.726159      -0.029259       0.018196      -0.015305       0.037702      -0.017854       0.005128       0.006999       0.012164       0.037887      -0.027072       0.012542       0.014530              2.091818       2.441564      -0.687225       0.488764       2.075119      -0.338301       1.758771           0.000038
          212              H      10.153612       3.334828      19.151297       0.087887       1.423169 0.10790331E+02  0.11394845E+03                                 2.074496                            1.911112      -1.139844       2.318806                    0.996148       3.837319      11.074847       0.456945       1.269314      -0.711690      -0.002327      -0.005453      -0.047287       0.047657      -0.013175       0.008441       0.000652       0.013985       0.052468      -0.024260       0.003067       0.021194              2.142975       1.663402      -0.164959      -0.139894       1.762823       0.391120       3.002699          -0.000210
          213              H       9.048272       2.908876      24.677642       0.134646       1.219504 0.93605008E+01  0.94500092E+02                                 1.825449                            1.748643      -0.988747       2.421591                    0.998267       3.313990       9.067274       0.495266       1.224996      -0.724864      -0.018731      -0.026143      -0.018880       0.037293       0.011672      -0.003068       0.011820       0.008516      -0.018171      -0.019516       0.003024       0.016492              1.826160       1.775922       0.315938       0.192826       1.844891       0.328675       1.857667          -0.000027
          214              H       8.294968       3.895575      26.626935       0.085191       1.339990 0.98170071E+01  0.99360418E+02                                 1.870112                            1.729484      -0.851450       2.461447                    0.999139       3.394197       9.018253       0.529647       1.142576      -0.744539      -0.039672      -0.017776       0.013289       0.045458       0.013511      -0.004359       0.008349       0.015592      -0.010886      -0.019400       0.001978       0.017422              1.928590       2.463572       0.133527      -0.438827       1.559574      -0.065230       1.762625          -0.000015
          215              H      11.550672       6.044208      26.898228       0.083222       1.406381 0.10556526E+02  0.11042862E+03                                 2.034688                            1.870212      -1.004459       2.384222                    0.997006       3.724012      10.558407       0.471252       1.242487      -0.718365       0.028801       0.028699       0.017558       0.044288       0.012252      -0.006735       0.009472       0.008318      -0.008663      -0.019585       0.005202       0.014383              2.113958       1.966829       0.402586       0.354083       2.269769       0.544767       2.105276          -0.000023
          216              H       0.043081       5.111426      24.969031       0.130121       1.142529 0.87560975E+01  0.87253690E+02                                 1.763810                            1.702680      -1.013384       2.405970                    0.998057       3.354045       9.226755       0.495046       1.241615      -0.719790       0.032284       0.012142      -0.015649       0.037876       0.014646      -0.007656       0.003750       0.010339      -0.000287      -0.018593       0.001905       0.016688              1.764652       2.054507       0.200827      -0.306466       1.565781      -0.006654       1.673666          -0.000025
          217              H       1.895571       4.159774      21.924518       0.091174       1.388444 0.10340064E+02  0.10799953E+03                                 2.038936                            1.870067      -1.057405       2.358274                    0.997131       3.768460      10.804525       0.462365       1.268301      -0.712074       0.004551      -0.000429       0.045571       0.045800       0.014577       0.006553       0.004065      -0.008897       0.054264      -0.024483       0.002884       0.021599              2.110732       1.569915       0.130249      -0.129922       1.721197      -0.259029       3.041083          -0.000365
          218              H       3.020604       5.914805      20.738866       0.110508       1.315997 0.89244613E+01  0.89230954E+02                                 1.921436                            1.699009      -0.955300       2.414946                    0.998227       3.498126       9.595358       0.505047       1.212944      -0.725020       0.014743       0.027469       0.013069       0.033804       0.014043      -0.002187       0.001795      -0.012408       0.042981      -0.022730       0.008174       0.014556              2.082916       1.887154       0.749848       0.330820       2.630959       0.516905       1.730635           0.000067
          219              H       2.847049       5.569729      18.300575       0.122485       1.319862 0.97691985E+01  0.99982150E+02                                 1.922416                            1.783207      -1.145171       2.327907                    0.996983       3.573534       9.940399       0.490305       1.220607      -0.723362       0.023577       0.023878      -0.020943       0.039556       0.022245      -0.006408      -0.002989      -0.007196       0.024452      -0.026864       0.005284       0.021580              1.970446       1.735548       0.402520      -0.295204       1.972581      -0.429390       2.203207          -0.000230
          220              H      11.814082       2.145936      15.557499       0.107553       1.164406 0.85517574E+01  0.86807199E+02                                 1.926808                            1.783189      -1.446438       2.179695                    0.991388       4.089429      12.295648       0.432748       1.394347      -0.682369      -0.000024       0.003557      -0.036317       0.036491       0.011792       0.003182      -0.005233      -0.005372       0.039387      -0.019672       0.005060       0.014611              2.019081       1.487294       0.099854      -0.033533       1.682397      -0.363789       2.887553          -0.000213
          221              H      10.236081       0.390905      16.331187       0.117829       1.216771 0.88547177E+01  0.89971522E+02                                 1.939305                            1.783533      -1.231930       2.289838                    0.994526       3.817847      11.199020       0.447463       1.347159      -0.693597      -0.016508      -0.019685      -0.025994       0.036547       0.016375      -0.001155      -0.002421       0.003610       0.032631      -0.021945       0.008497       0.013448              2.019761       1.939568       0.412950       0.544077       1.895934       0.467820       2.223780          -0.000063
          222              H      10.532726       0.180625      18.813018       0.088705       1.254464 0.95276760E+01  0.97836605E+02                                 1.922578                            1.807957      -1.031894       2.367085                    0.997425       3.797379      10.917738       0.463629       1.286532      -0.707091      -0.024443      -0.031879       0.024120       0.046856       0.019822       0.001545      -0.005233      -0.001804       0.002125      -0.021226       0.001341       0.019885              1.965968       1.690617       0.349115      -0.310935       2.047380      -0.430994       2.159906          -0.000282
          223              H       0.524359       5.793489      16.505350       0.141450       1.088113 0.81177372E+01  0.78908926E+02                                 1.673330                            1.613183      -0.902742       2.466829                    0.999027       3.162181       8.427588       0.524145       1.202164      -0.729919      -0.027799       0.019626       0.019891       0.039416      -0.009748      -0.013345      -0.002974      -0.007241      -0.016366      -0.019646       0.004539       0.015107              1.674311       1.650103      -0.279548      -0.268503       1.646853       0.193814       1.725978          -0.000021
          224              H       1.541074       6.688528      14.673283       0.090707       1.315509 0.96127311E+01  0.96918697E+02                                 1.858598                            1.719812      -0.882166       2.446707                    0.998641       3.374339       8.989352       0.526501       1.153842      -0.741673      -0.007997       0.047318      -0.000824       0.047996      -0.009246      -0.012042       0.000292      -0.024169      -0.017642      -0.020994       0.002013       0.018981              1.931255       1.520412      -0.024022       0.007977       2.612617      -0.349528       1.660736          -0.000037
          225              H       3.361561       3.291694      13.815862       0.092293       1.394730 0.10584730E+02  0.11019305E+03                                 1.985287                            1.846264      -1.066300       2.365428                    0.996464       3.594999       9.988087       0.487183       1.207645      -0.727460       0.029764      -0.028473      -0.022795       0.047077      -0.012469      -0.012353      -0.006276      -0.008696      -0.006949      -0.021763       0.006988       0.014775              2.030495       2.026060      -0.289494      -0.478279       1.906648       0.359323       2.158776          -0.000054
          226              H       2.465473       2.307690      15.698169       0.140840       1.049011 0.78072918E+01  0.76301107E+02                                 1.727859                            1.655007      -0.907523       2.470170                    0.998661       3.340845       9.380215       0.476371       1.315620      -0.702927       0.005149      -0.039462       0.005993       0.040245      -0.009837      -0.007020      -0.002495      -0.021626      -0.007576      -0.017149       0.001265       0.015884              1.748574       1.416588      -0.063436      -0.031240       2.292192      -0.216051       1.536941          -0.000060
          227              H       8.787324      14.522813      11.890015       0.088865       1.444445 0.10954440E+02  0.11624644E+03                                 2.105803                            1.933814      -1.155489       2.310152                    0.996391       3.855335      11.194066       0.450865       1.280178      -0.709396       0.029864       0.035168      -0.002620       0.046212       0.008917      -0.010450       0.004778       0.011391      -0.056086      -0.023578       0.002344       0.021234              2.180342       2.053987       0.636636      -0.070611       2.869228      -0.058331       1.617811          -0.000231
          228              H       9.509856      12.247474      11.193361       0.109093       1.365180 0.99084569E+01  0.10077871E+03                                 1.899717                            1.745696      -1.004840       2.383205                    0.998328       3.460514       9.295106       0.522133       1.153354      -0.740877       0.032946      -0.008031      -0.012399       0.036106       0.003400      -0.012134       0.007164       0.003266      -0.069841      -0.028538       0.011360       0.017178              1.957892       2.538486      -0.325961      -0.410728       1.666129       0.164123       1.669059           0.000026
          229              H       7.507198      10.775512      11.404367       0.104886       1.098074 0.80124411E+01  0.80304223E+02                                 1.873589                            1.740688      -1.498990       2.152052                    0.991388       4.167378      12.596141       0.430947       1.418105      -0.677078       0.000973      -0.029698      -0.013781       0.032754       0.001837      -0.004688       0.009364      -0.006589      -0.034544      -0.016478       0.003801       0.012677              1.949220       1.511520      -0.010284      -0.067208       2.619538       0.381475       1.716601          -0.000157
          230              H       2.572560      11.573499      13.353659       0.110270       1.378985 0.10451021E+02  0.10850206E+03                                 1.958928                            1.827923      -1.163784       2.305672                    0.997151       3.649423      10.139459       0.492083       1.198914      -0.728470      -0.021682      -0.031746       0.001495       0.038472       0.010001      -0.010274       0.004498       0.002225      -0.062740      -0.025419       0.004313       0.021106              2.006756       1.859412       0.433654       0.000282       2.567000       0.190189       1.593855          -0.000379
          231              H       1.435218      13.576552      14.358449       0.127639       1.215120 0.83014773E+01  0.80642556E+02                                 1.756997                            1.595785      -0.841305       2.480173                    0.999379       3.176298       8.291572       0.548116       1.150337      -0.742629      -0.034750      -0.000377       0.015543       0.038070       0.003443      -0.014110       0.008232      -0.001871      -0.057711      -0.027233       0.012661       0.014571              1.845976       2.618685      -0.031460      -0.411749       1.390479       0.017714       1.528763           0.000126
          232              H       3.059993      15.452899      14.180936       0.089534       1.388986 0.10545381E+02  0.11110309E+03                                 2.060669                            1.903548      -1.218242       2.278071                    0.996174       3.909118      11.395385       0.451176       1.288536      -0.706604      -0.015967       0.041559       0.012529       0.046250      -0.006524      -0.013921       0.003655       0.001443      -0.046988      -0.022019       0.002606       0.019413              2.127113       1.697713      -0.115799      -0.064229       2.956583       0.407472       1.727045          -0.000578
          233              H       6.201224       9.794205      13.641699       0.123524       0.992596 0.72590090E+01  0.71105181E+02                                 1.769944                            1.669792      -1.539085       2.152659                    0.990901       3.984172      11.974584       0.434114       1.440385      -0.673246       0.024539       0.009624       0.022466       0.034634       0.000282       0.010752       0.001417      -0.003875      -0.003261      -0.012038       0.002322       0.009715              1.829409       1.885068       0.124606       0.546683       1.586398       0.124463       2.016762          -0.000021
          234              H       5.523003       7.607830      13.333563       0.079338       1.431671 0.10966923E+02  0.11644398E+03                                 2.078165                            1.918762      -1.389532       2.197226                    0.992983       4.014710      11.670524       0.458232       1.258893      -0.712180       0.018931      -0.030771       0.024961       0.043912      -0.003546       0.010612      -0.006877      -0.018119      -0.008487      -0.016214       0.000147       0.016068              2.148403       1.935078      -0.266849       0.391119       2.442817      -0.504023       2.067315          -0.000069
          235              H       3.016911       8.640360      10.530199       0.084725       1.410666 0.10315289E+02  0.10637053E+03                                 1.984122                            1.807838      -0.918022       2.427557                    0.998289       3.522873       9.643903       0.499916       1.188143      -0.732675      -0.026788      -0.010248      -0.036149       0.046145      -0.000998       0.017347      -0.000966      -0.009028      -0.000591      -0.019781       0.004434       0.015347              2.087312       2.154022       0.432039       0.623875       1.902414       0.327970       2.205500          -0.000040
          236              H       3.490804      10.931875      10.838335       0.140941       1.152243 0.87485150E+01  0.87743176E+02                                 1.824197                            1.740653      -0.995185       2.426399                    0.997732       3.398757       9.586839       0.470225       1.298738      -0.707005      -0.016790       0.028831      -0.022101       0.040020       0.000604       0.013099      -0.008597      -0.008547      -0.007555      -0.017750       0.003167       0.014583              1.846142       1.611806      -0.195549       0.196203       2.008557      -0.316547       1.918062          -0.000028
          237              H       3.562196      14.377235      11.082834       0.096753       1.426713 0.10858868E+02  0.11524225E+03                                 2.101611                            1.934917      -1.253983       2.268284                    0.995624       3.893079      11.388556       0.446383       1.292920      -0.706032      -0.034040      -0.022743       0.022314       0.046624       0.017573       0.000507      -0.000809       0.020208       0.010946      -0.022131       0.003684       0.018447              2.177183       2.148082       0.471696      -0.507298       2.026584      -0.498246       2.356883          -0.000290
          238              H       3.457570      14.733093       8.574208       0.114338       1.274248 0.92178842E+01  0.92432879E+02                                 1.845159                            1.706802      -0.882993       2.449264                    0.998883       3.397347       9.175822       0.515400       1.185131      -0.733026      -0.023186      -0.015510      -0.024832       0.037347       0.017982       0.004883      -0.002509       0.019788       0.035151      -0.026944       0.010329       0.016615              1.897942       1.970402       0.264434       0.505915       1.657280       0.279021       2.066145           0.000042
          239              H       5.431918      16.067564       7.894300       0.113315       1.118047 0.80891102E+01  0.80816676E+02                                 1.859340                            1.721436      -1.446172       2.182539                    0.992946       3.994672      11.838748       0.446266       1.373765      -0.686270       0.007055       0.002244      -0.035384       0.036150       0.011660      -0.000159      -0.001452       0.009677       0.035594      -0.018597       0.006528       0.012069              1.950428       1.507287       0.133864      -0.160069       1.582152      -0.320018       2.761843          -0.000223
          240              H       9.273525      18.426476      10.798143       0.116821       1.319769 0.97862841E+01  0.10013395E+03                                 1.918801                            1.781440      -1.114687       2.336683                    0.997444       3.576760       9.926573       0.492251       1.216063      -0.724520       0.018337       0.028150      -0.020243       0.039223       0.021517       0.001654      -0.010178       0.000357       0.013206      -0.026090       0.004479       0.021611              1.973931       1.764970       0.425946      -0.300826       1.973002      -0.397302       2.183822          -0.000131
          241              H       9.968978      18.275506      13.253180       0.124069       1.359919 0.94522260E+01  0.95649892E+02                                 1.960278                            1.751265      -0.895998       2.452079                    0.999008       3.390085       9.283445       0.497456       1.216748      -0.726158       0.029259       0.018197       0.015305       0.037702       0.017854       0.005128      -0.006999       0.012164       0.037888      -0.027072       0.012542       0.014530              2.091826       2.441574       0.687230       0.488767       2.075127       0.338304       1.758776           0.000038
          242              H       8.309738      16.814328      14.341703       0.087888       1.423153 0.10790190E+02  0.11394661E+03                                 2.074484                            1.911102      -1.139833       2.318813                    0.996148       3.837298      11.074778       0.456945       1.269317      -0.711690       0.002327      -0.005453       0.047287       0.047657       0.013175       0.008441      -0.000652       0.013984       0.052469      -0.024260       0.003066       0.021194              2.142961       1.663393       0.164957      -0.139893       1.762814      -0.391116       3.002677          -0.000210
          243              H       9.415078      16.388376       8.815358       0.134646       1.219503 0.93604897E+01  0.94499957E+02                                 1.825448                            1.748643      -0.988748       2.421590                    0.998267       3.313989       9.067272       0.495266       1.224996      -0.724863       0.018732      -0.026143       0.018880       0.037293      -0.011672      -0.003067      -0.011820       0.008517      -0.018170      -0.019516       0.003024       0.016492              1.826159       1.775921      -0.315938       0.192826       1.844890      -0.328675       1.857666          -0.000027
          244              H      10.168382      17.375075       6.866065       0.085191       1.339989 0.98169968E+01  0.99360303E+02                                 1.870112                            1.729484      -0.851449       2.461448                    0.999139       3.394195       9.018252       0.529647       1.142578      -0.744539       0.039673      -0.017775      -0.013289       0.045458      -0.013511      -0.004359      -0.008349       0.015592      -0.010886      -0.019400       0.001978       0.017422              1.928591       2.463573      -0.133527      -0.438827       1.559574       0.065230       1.762626          -0.000014
          245              H       6.912678      19.523708       6.594772       0.083222       1.406376 0.10556481E+02  0.11042805E+03                                 2.034685                            1.870209      -1.004455       2.384225                    0.997006       3.724005      10.558388       0.471252       1.242489      -0.718364      -0.028800       0.028700      -0.017558       0.044288      -0.012252      -0.006735      -0.009472       0.008319      -0.008664      -0.019585       0.005202       0.014383              2.113955       1.966826      -0.402586       0.354082       2.269766      -0.544766       2.105272          -0.000023
          246              H       6.111369      18.590926       8.523969       0.130122       1.142524 0.87560493E+01  0.87253081E+02                                 1.763804                            1.702675      -1.013378       2.405973                    0.998057       3.354037       9.226723       0.495048       1.241614      -0.719791      -0.032284       0.012142       0.015649       0.037876      -0.014646      -0.007656      -0.003750       0.010339      -0.000287      -0.018593       0.001905       0.016688              1.764646       2.054500      -0.200826      -0.306465       1.565777       0.006654       1.673660          -0.000026
          247              H       4.258879      17.639274      11.568482       0.091174       1.388433 0.10339971E+02  0.10799833E+03                                 2.038928                            1.870060      -1.057397       2.358278                    0.997131       3.768448      10.804486       0.462365       1.268304      -0.712073      -0.004551      -0.000429      -0.045572       0.045800      -0.014577       0.006553      -0.004065      -0.008898       0.054264      -0.024483       0.002884       0.021599              2.110722       1.569910      -0.130248      -0.129920       1.721191       0.259027       3.041066          -0.000365
          248              H       3.133846      19.394305      12.754134       0.110508       1.315995 0.89244419E+01  0.89230727E+02                                 1.921437                            1.699009      -0.955299       2.414947                    0.998227       3.498121       9.595348       0.505047       1.212946      -0.725020      -0.014744       0.027469      -0.013069       0.033804      -0.014043      -0.002188      -0.001795      -0.012408       0.042981      -0.022730       0.008174       0.014555              2.082917       1.887155      -0.749849       0.330820       2.630961      -0.516906       1.730635           0.000067
          249              H       3.307401      19.049229      15.192425       0.122487       1.319847 0.97690637E+01  0.99980439E+02                                 1.922404                            1.783197      -1.145159       2.327915                    0.996983       3.573511       9.940323       0.490306       1.220610      -0.723361      -0.023576       0.023879       0.020943       0.039556      -0.022245      -0.006408       0.002989      -0.007197       0.024452      -0.026864       0.005284       0.021580              1.970433       1.735538      -0.402516      -0.295201       1.972568       0.429385       2.203192          -0.000231
          250              H       6.649268      15.625436      17.935502       0.107554       1.164408 0.85517734E+01  0.86807405E+02                                 1.926810                            1.783191      -1.446439       2.179694                    0.991388       4.089433      12.295664       0.432748       1.394347      -0.682369       0.000024       0.003558       0.036317       0.036491      -0.011792       0.003182       0.005233      -0.005372       0.039386      -0.019672       0.005060       0.014611              2.019084       1.487296      -0.099854      -0.033533       1.682398       0.363790       2.887557          -0.000213
          251              H       8.227269      13.870405      17.161813       0.117829       1.216773 0.88547364E+01  0.89971762E+02                                 1.939308                            1.783535      -1.231932       2.289837                    0.994525       3.817852      11.199039       0.447463       1.347159      -0.693597       0.016508      -0.019684       0.025994       0.036547      -0.016374      -0.001156       0.002421       0.003609       0.032631      -0.021945       0.008497       0.013448              2.019764       1.939571      -0.412951       0.544079       1.895936      -0.467822       2.223784          -0.000063
          252              H       7.930624      13.660125      14.679982       0.088706       1.254458 0.95276263E+01  0.97836002E+02                                 1.922574                            1.807955      -1.031896       2.367085                    0.997425       3.797377      10.917740       0.463629       1.286535      -0.707091       0.024443      -0.031879      -0.024120       0.046856      -0.019822       0.001545       0.005233      -0.001805       0.002126      -0.021226       0.001342       0.019885              1.965963       1.690614      -0.349113      -0.310933       2.047375       0.430991       2.159902          -0.000282
          253              H       5.630091      19.272989      16.987650       0.141450       1.088112 0.81177213E+01  0.78908721E+02                                 1.673327                            1.613181      -0.902745       2.466829                    0.999027       3.162178       8.427573       0.524146       1.202163      -0.729920       0.027799       0.019627      -0.019891       0.039416       0.009748      -0.013345       0.002974      -0.007242      -0.016366      -0.019646       0.004539       0.015107              1.674309       1.650100       0.279547      -0.268502       1.646850      -0.193814       1.725975          -0.000021
          254              H       4.613376      20.168028      18.819717       0.090708       1.315497 0.96126172E+01  0.96917244E+02                                 1.858586                            1.719801      -0.882160       2.446712                    0.998641       3.374320       8.989282       0.526503       1.153841      -0.741673       0.007997       0.047318       0.000824       0.047997       0.009247      -0.012042      -0.000292      -0.024169      -0.017642      -0.020995       0.002013       0.018982              1.931242       1.520403       0.024022       0.007977       2.612597       0.349524       1.660725          -0.000038
          255              H       2.792889      16.771194      19.677138       0.092293       1.394733 0.10584767E+02  0.11019355E+03                                 1.985291                            1.846268      -1.066308       2.365424                    0.996464       3.595008       9.988123       0.487183       1.207646      -0.727460      -0.029764      -0.028472       0.022796       0.047077       0.012469      -0.012353       0.006276      -0.008697      -0.006949      -0.021763       0.006988       0.014775              2.030499       2.026065       0.289494      -0.478280       1.906652      -0.359324       2.158781          -0.000054
          256              H       3.688977      15.787190      17.794831       0.140839       1.049017 0.78073514E+01  0.76301854E+02                                 1.727867                            1.655014      -0.907530       2.470166                    0.998660       3.340859       9.380272       0.476369       1.315622      -0.702927      -0.005149      -0.039461      -0.005993       0.040245       0.009837      -0.007020       0.002495      -0.021626      -0.007576      -0.017149       0.001265       0.015884              1.748582       1.416594       0.063436      -0.031240       2.292204       0.216053       1.536948          -0.000060
          257              C       2.076511      26.684018      11.913460       0.032813      27.453637 0.35697452E+03  0.80694213E+04                                 8.070804                            6.389839       0.073947       2.015355                    0.999628      27.981986      81.506358       0.631724       0.428918      -1.045825      -0.050262       0.017888       0.001194       0.053364      -0.022629       0.009619       0.002512       0.020135       0.011556      -0.028413       0.003348       0.025065              8.859438       8.651930      -1.192523      -1.630808      12.664509      -1.031428       5.261875          -0.006871
          258              C       2.492552       0.984003      11.504846      -0.212241      33.302548 0.45865646E+03  0.10940877E+05                                 8.832569                            7.027498       0.204553       2.002307                    0.999696      31.358331      91.150592       0.635911       0.403780      -1.071197      -0.026596      -0.001976      -0.003587       0.026910      -0.006416      -0.025712      -0.017853       0.023951      -0.154108      -0.062926       0.018284       0.044643              9.565308      11.672779       1.173405      -2.718262      10.855983      -1.815268       6.167162          -0.000131
          259              C       1.406907       1.787382      11.645516      -0.243948      35.552044 0.51205854E+03  0.12636647E+05                                 9.464174                            7.583058      -0.045122       1.922434                    0.999689      32.863866      99.222714       0.589377       0.421115      -1.053212       0.018149      -0.027469      -0.021341       0.039235       0.002337       0.007445      -0.011501      -0.054976      -0.020876      -0.027517      -0.006666       0.034183             10.414698       9.891974      -0.032710      -2.108361      14.306817      -2.722992       7.045304          -0.005758
          260              C       0.413579       1.037921      12.191452       0.125962      33.337285 0.40664621E+03  0.94397774E+04                                 9.182893                            6.858585       0.054308       2.019320                    0.999717      27.180841      78.674956       0.608244       0.433794      -1.049147       0.024194      -0.063077      -0.005927       0.067818      -0.017868      -0.017709      -0.007576       0.011175      -0.070719      -0.034886       0.002427       0.032459             10.613871      13.334977      -2.123920      -3.159528      12.067448      -0.906177       6.439189          -0.000074
          261              C      11.374654       1.466570      12.526382      -0.048451      43.851401 0.49166962E+03  0.11872266E+05                                10.749302                            7.425955       0.022577       2.001559                    0.999421      28.387145      81.625102       0.603092       0.420594      -1.065837      -0.003565       0.026951      -0.005018       0.027645      -0.017495       0.035526       0.004570      -0.074610       0.080230      -0.068018       0.027130       0.040888             13.234871      12.912081      -0.583262      -2.952057      18.838306      -3.211197       7.954225          -0.013694
          262              C      10.419484       0.633536      13.091074       0.139059      34.814280 0.40128568E+03  0.93139457E+04                                 9.530129                            6.882002      -0.120322       1.968431                    0.999546      27.285227      79.792610       0.596237       0.442596      -1.040590       0.006278      -0.060907       0.033223       0.069662       0.005156      -0.015351      -0.010126       0.004996      -0.037968      -0.022457       0.000603       0.021855             11.317373      11.779156       2.414965      -3.539471      14.583819      -3.083923       7.589143           0.000592
          263              C       9.098739       1.037921      13.460837      -0.243168      36.081820 0.51856310E+03  0.12791343E+05                                 9.441323                            7.585094       0.071260       1.954390                    0.999860      32.777327      97.778807       0.596815       0.416056      -1.060221      -0.001443      -0.019647       0.030405       0.036230      -0.037452      -0.014056      -0.001392      -0.006416      -0.117095      -0.044557      -0.013303       0.057860             10.228486      11.431116      -1.238980      -2.038627      12.740926      -1.791229       6.513417          -0.014359
          264              C       8.467292      26.905082      13.996725      -0.180917      33.463751 0.44743827E+03  0.10595052E+05                                 8.893809                            6.975689       0.220653       2.019959                    0.999839      30.533127      88.090165       0.634255       0.407824      -1.069778       0.013227       0.011632       0.006691       0.018842      -0.005376      -0.032270      -0.012728      -0.007333      -0.134497      -0.060544       0.028286       0.032258              9.840603      14.131008      -0.459851      -3.085300       9.105945      -0.925351       6.284857           0.001278
          265              C       9.394152      25.872552      13.896246       0.015789      29.531435 0.39715254E+03  0.92132151E+04                                 8.497688                            6.775819       0.066254       2.005778                    0.999499      28.728426      84.560356       0.609052       0.433508      -1.043841       0.039230       0.032936      -0.022079       0.055779       0.026737      -0.011568      -0.002345      -0.009322      -0.015251      -0.027214      -0.004828       0.032042              9.335904       9.370811      -0.651107      -1.816150      12.541881      -1.799794       6.095020          -0.015805
          266              C      11.075548       2.873829      12.278199       0.158997      34.138464 0.40312600E+03  0.93402327E+04                                 9.501677                            6.933444      -0.456481       1.877242                    0.998336      26.369576      76.320485       0.591154       0.447186      -1.040925       0.009509      -0.012932       0.004754       0.016741      -0.005384      -0.036666      -0.000579       0.031783      -0.011938      -0.032064      -0.013413       0.045478             11.759029       7.829924      -2.150745       2.798826      18.927648      -1.400067       8.519514          -0.001295
          267              C      11.672530       3.887488      13.012031      -0.165835      34.898500 0.47095756E+03  0.11365986E+05                                 9.493289                            7.376378      -0.144542       1.933776                    0.997485      30.297853      90.051949       0.585794       0.433247      -1.047211      -0.010711      -0.008782      -0.001945       0.013987      -0.006703      -0.017853      -0.013791       0.041607       0.041075      -0.034850       0.002717       0.032133             11.094144       8.055231      -1.473687       3.170292      16.490177       0.324412       8.737025          -0.000687
          268              C      11.268798       5.184216      12.821120       0.036980      30.157349 0.37886720E+03  0.86720673E+04                                 8.603840                            6.602222       0.018536       1.996162                    0.999612      28.057950      81.604321       0.620220       0.431444      -1.046775      -0.047668      -0.010805      -0.035847       0.060614       0.021311      -0.007178       0.015216       0.030050       0.047076      -0.039082       0.018097       0.020985             10.037097       8.492521      -2.482039       3.347313      13.600977      -0.373359       8.017793          -0.000722
          269              C       9.794192       4.591118      11.205083       0.075671      26.777035 0.32826003E+03  0.72162563E+04                                 7.829455                            6.058556       0.255610       2.086512                    0.999822      26.400342      74.138965       0.664447       0.419326      -1.059061       0.035553       0.004613       0.028999       0.046112       0.001972      -0.004959      -0.013844       0.062454       0.082716      -0.047580       0.015575       0.032005              9.059094       6.871268      -2.349560       2.482530      12.841957      -0.180438       7.464057          -0.000500
          270              C      10.093298       3.210817      11.350778      -0.186001      34.233097 0.46939468E+03  0.11250165E+05                                 9.195989                            7.246048       0.209538       2.044210                    0.999080      29.850001      86.673751       0.609242       0.419465      -1.062156      -0.004225       0.003243      -0.001877       0.005647       0.003586      -0.010576       0.015903      -0.011436       0.035671      -0.020919      -0.003257       0.024177             10.667162       7.841309      -2.832842       2.925745      15.157396      -1.369793       9.002781          -0.001375
          271              C      10.359170      25.584091      10.570391       0.037513      28.604403 0.37189910E+03  0.84793528E+04                                 8.310881                            6.535874       0.115384       2.031968                    0.999540      27.930977      81.270167       0.623670       0.430738      -1.046438       0.041528      -0.015344      -0.004223       0.044473      -0.001647      -0.011852      -0.011286       0.007058      -0.044075      -0.023831       0.007563       0.016269              9.322900       8.166482      -2.898385      -0.719742       6.913779       1.844396      12.888437          -0.009370
          272              C      10.295164      25.384594       9.150288      -0.186262      33.811055 0.46467961E+03  0.11119071E+05                                 8.994078                            7.119630       0.149940       1.993155                    0.999873      31.040816      90.322999       0.625747       0.409065      -1.067883       0.027920       0.018893       0.009205       0.034946      -0.033870       0.012259      -0.006713       0.036944       0.096177      -0.054611       0.012550       0.042061              9.951860       9.007910      -2.829187       2.052741       6.882193      -0.290146      13.965476           0.000348
          273              C      11.374654      24.659397       8.775166      -0.224303      37.693925 0.53300195E+03  0.13235762E+05                                 9.808839                            7.714460      -0.014357       1.933549                    0.999821      32.567720      97.423219       0.589078       0.418710      -1.058722       0.006725       0.037208       0.010086       0.039133      -0.008886      -0.001057      -0.007775      -0.014238       0.129464      -0.033213      -0.010972       0.044186             11.101321       8.899687      -3.022485       0.371186       7.442974       1.484157      16.961303          -0.007117
          274              C      12.147653      24.408679       9.986608       0.130239      36.088811 0.40443745E+03  0.93818857E+04                                 9.696066                            6.871056      -0.071798       1.981280                    0.999699      27.153461      78.736658       0.603171       0.437751      -1.046082      -0.037457       0.049242       0.045774       0.076961      -0.025101       0.000669       0.004728       0.004835       0.046984      -0.033367       0.013917       0.019450             11.592020      13.023745      -5.979637       0.263116       9.145971       0.973612      12.606344           0.000268
          275              C       0.967480      23.691569      10.108187      -0.051252      46.775699 0.47897229E+03  0.11494639E+05                                11.227190                            7.333853      -0.007534       1.991559                    0.999363      28.383192      81.464067       0.606088       0.421100      -1.065110       0.023098      -0.014479      -0.015161       0.031193       0.034192      -0.044873       0.024900      -0.047646       0.029520      -0.076930       0.036419       0.040510             14.365582      12.931781      -5.473226       0.308900       9.767575       2.389858      20.397391          -0.007689
          276              C       1.678934      23.427371      11.330682       0.128071      37.737722 0.40530342E+03  0.94124331E+04                                 9.994860                            6.855596      -0.108195       1.964658                    0.999697      27.455108      79.805910       0.606517       0.434852      -1.047216      -0.023874       0.013348       0.062278       0.068020      -0.019117       0.018868      -0.000060       0.013310       0.099507      -0.038617      -0.002428       0.041045             12.442669      10.442835      -4.290873       3.396991       8.665373      -0.177650      18.219798           0.000328
          277              C       2.723960      22.548508      11.474702      -0.259004      38.506155 0.51922793E+03  0.12812479E+05                                 9.855147                            7.570826       0.045234       1.940455                    0.999835      33.059279      98.654076       0.599613       0.413961      -1.061507       0.001537      -0.021158       0.041772       0.046850      -0.052032      -0.015891       0.026876      -0.001253       0.026242      -0.057411      -0.006902       0.064313             11.116609      10.387221      -5.155842       0.554515      10.000104       1.261666      12.962503          -0.004398
          278              C       3.085841      22.605121      12.831168      -0.194699      36.588694 0.46186685E+03  0.11039671E+05                                 9.501398                            7.084696       0.197722       2.007005                    0.999840      31.101596      90.575362       0.628796       0.407527      -1.068437      -0.015132      -0.008107      -0.025366       0.030629      -0.051982       0.022533       0.015538       0.015148       0.094270      -0.074872       0.030736       0.044136             11.082483      12.704941      -6.289594       2.392754      10.248596      -0.804676      10.293911           0.001275
          279              C       2.165136      23.430067      13.410597       0.025132      29.511098 0.36868404E+03  0.83957994E+04                                 8.454417                            6.486620       0.106838       2.021162                    0.999731      28.258756      82.429302       0.628470       0.427971      -1.047130      -0.037096       0.004101      -0.045037       0.058491       0.013848       0.014038      -0.004073       0.007437       0.079706      -0.030174      -0.001216       0.031391              9.586563       8.704695      -3.897719      -0.187839       7.989435       1.560138      12.065559          -0.005167
          280              C       1.525073      23.084992       8.848851       0.170242      33.133396 0.38496588E+03  0.88119288E+04                                 9.339963                            6.780340      -0.490184       1.872736                    0.998507      25.877511      74.296043       0.597510       0.447829      -1.041183      -0.013059       0.008754       0.012632       0.020168      -0.031828       0.020445      -0.022476      -0.022418       0.027620      -0.038743      -0.012245       0.050989             11.658099       9.708122      -0.555001      -4.068256       8.409294       5.460947      16.856880          -0.000406
          281              C       2.719036      23.411196       8.366551      -0.168303      31.030329 0.41124339E+03  0.95597166E+04                                 8.623852                            6.800087       0.170907       2.042474                    0.999230      28.974610      83.534955       0.624883       0.421659      -1.058124       0.003231       0.001432      -0.010421       0.011003      -0.004390       0.019365      -0.011344      -0.031520      -0.018278      -0.029398       0.002411       0.026986              9.793126       9.305782       0.107473      -3.534449       6.953776       3.285189      13.119819          -0.000464
          282              C       3.164618      22.807314       7.207694       0.084075      25.749842 0.32248005E+03  0.70429362E+04                                 7.598587                            5.998776       0.285291       2.104304                    0.999844      25.874001      71.927113       0.670195       0.418460      -1.061841      -0.046862      -0.012926      -0.006173       0.049002       0.003489       0.009765      -0.037428       0.007493      -0.058929      -0.047979       0.014751       0.033228              8.587708       8.209249       0.279889      -2.285276       6.942346       3.089428      10.611528          -0.000256
          283              C       1.283818      21.564504       7.050277       0.058471      26.552047 0.33782615E+03  0.74883359E+04                                 7.804685                            6.160057       0.278063       2.093289                    0.999802      26.674848      75.492460       0.656004       0.421219      -1.056702       0.039733       0.029588      -0.004281       0.049724       0.011206       0.023995      -0.014596      -0.007359      -0.060167      -0.040415       0.018080       0.022336              8.866042       8.062767       0.567830      -1.811602       7.525096       3.687409      11.010263          -0.000187
          284              C       0.800079      22.122555       8.185689      -0.172027      31.739396 0.42443283E+03  0.99448483E+04                                 8.780047                            6.913470       0.160064       2.033095                    0.999448      29.327302      84.897566       0.619017       0.422294      -1.057688       0.004794       0.005117       0.000074       0.007012       0.000375      -0.000300      -0.030418       0.011231      -0.029312      -0.036002       0.010485       0.025517             10.140413       7.977080       0.430283      -1.963435       8.787969       5.102583      13.656190          -0.000505
          285              C      10.415791      22.699478      12.512985       0.024094      28.988126 0.35417122E+03  0.79806187E+04                                 8.336968                            6.349464       0.153397       2.040841                    0.999787      27.814876      80.571475       0.636782       0.426867      -1.048347       0.024642       0.021983       0.038622       0.050814      -0.008045       0.013036       0.015011       0.007333       0.046787      -0.026012       0.000824       0.025187              9.474089       6.565672       3.545550      -0.475377       9.480312      -0.958228      12.376283          -0.009342
          286              C       9.768343      21.747825      13.172797      -0.164677      34.658461 0.41520221E+03  0.97004818E+04                                 9.252906                            6.773395       0.118859       1.993814                    0.999829      30.302427      88.342504       0.632686       0.414366      -1.059945       0.015619       0.004234       0.023093       0.028199       0.027464       0.001866       0.009576      -0.019793       0.016673      -0.032404       0.002672       0.029732             10.910795       8.532708       5.961651       1.069774      13.532317       1.557607      10.667358           0.000915
          287              C       9.874200      21.898796      14.505818      -0.253199      38.029205 0.51527272E+03  0.12682585E+05                                 9.771174                            7.541722       0.045128       1.944346                    0.999883      32.813358      97.594238       0.601174       0.413938      -1.062192      -0.003699      -0.009160      -0.031237       0.032762       0.058129      -0.018900      -0.016640      -0.018957       0.009731      -0.060741      -0.006284       0.067026             10.968836       8.258967       4.838642      -0.159242      11.498083      -0.469415      13.149457          -0.008487
          288              C      10.769057      23.022986      14.633092       0.122149      39.599016 0.42484143E+03  0.99641333E+04                                10.292737                            7.001980      -0.074382       1.972266                    0.999678      27.647450      80.266057       0.603458       0.432759      -1.050463       0.014081       0.014550      -0.067133       0.070120       0.023088       0.005701       0.015749      -0.011846       0.077975      -0.037288       0.000966       0.036322             12.970629       8.397147       4.472671       3.210624      11.261759       2.872043      19.252981           0.000524
          289              C      11.288492      23.586429      15.828792      -0.056542      48.707128 0.49588211E+03  0.12004580E+05                                11.511138                            7.451757      -0.021617       1.981198                    0.999363      28.785262      82.989080       0.602514       0.419923      -1.065815      -0.007038      -0.009121       0.015989       0.019707      -0.041278      -0.033865      -0.037255      -0.010025       0.040632      -0.076316       0.032389       0.043927             14.804597      10.147164       5.919387       0.395887      13.239597      -0.803840      21.027031          -0.009914
          290              C      12.214121      24.648614      15.907835       0.131823      36.550883 0.41288808E+03  0.96460729E+04                                 9.828931                            6.953517      -0.136015       1.956233                    0.999645      27.612795      80.858676       0.597008       0.439145      -1.043245       0.027868       0.037677      -0.047353       0.066622       0.034010      -0.005040       0.001547      -0.017608       0.029104      -0.040467       0.010017       0.030450             11.933933      10.103827       6.391819       1.090645      12.725695       0.216042      12.972276           0.000005
          291              C       0.606829      25.115004      17.040569      -0.228106      36.625977 0.52153272E+03  0.12939857E+05                                 9.706896                            7.684441      -0.150936       1.892783                    0.999489      32.947274     100.001695       0.581412       0.424594      -1.050212       0.005027       0.038357      -0.004976       0.039004       0.008627       0.006435       0.004479      -0.032051       0.131605      -0.040452      -0.004448       0.044899             11.018285       7.500587       3.208191       1.362842       9.270837      -0.269664      16.283431          -0.006481
          292              C       1.468452      26.069353      16.622576      -0.157678      33.463580 0.47004623E+03  0.11370148E+05                                 9.222495                            7.350361      -0.154979       1.911500                    0.998332      31.270490      93.900953       0.587452       0.431031      -1.045637      -0.036080       0.009383       0.010532       0.038739       0.018046      -0.003950       0.013893      -0.004573       0.084212      -0.034639       0.002136       0.032503             10.356423       8.007368       3.462003       2.689698       9.057154       1.928263      14.004748           0.000620
          293              C       1.289973      26.177189      15.233621       0.010522      29.823440 0.40711419E+03  0.94895809E+04                                 8.532138                            6.837307       0.108724       2.016865                    0.999570      28.817962      84.635983       0.610225       0.430611      -1.047069      -0.048611      -0.028974      -0.002357       0.056640       0.015520      -0.013309      -0.003279      -0.001451      -0.039160      -0.020780      -0.004881       0.025661              9.545424       6.641120       2.806240       0.213570       8.632651      -0.772043      13.362501          -0.009215
          294              C      10.807214      22.998723      17.088129       0.162983      36.100611 0.42379636E+03  0.99167128E+04                                 9.827689                            7.092775      -0.485654       1.864340                    0.998325      26.499727      76.421789       0.588016       0.445150      -1.044842       0.001209      -0.002958      -0.016645       0.016949       0.031055       0.019529       0.012127       0.015398      -0.021784      -0.028823      -0.016711       0.045534             12.214013       6.736871       0.546625      -3.904207      11.378343      -4.817699      18.526825          -0.001461
          295              C      11.164172      21.680428      17.493394      -0.175398      32.512372 0.44046147E+03  0.10385049E+05                                 8.846243                            7.014355       0.238474       2.056750                    0.999182      29.339535      84.361087       0.620164       0.418889      -1.063041      -0.001560       0.002601      -0.006679       0.007335      -0.002065       0.007078       0.018399       0.020528      -0.036812      -0.028091       0.009651       0.018441             10.057025       6.364361      -0.225627      -2.480004      10.801799      -3.976359      13.004914          -0.000840
          296              C      10.601656      21.181686      18.608711       0.048302      27.107549 0.35020407E+03  0.78142563E+04                                 7.854116                            6.260459       0.208343       2.064329                    0.999810      26.918962      75.844524       0.654059       0.419684      -1.060185      -0.036284       0.040552       0.010829       0.055482      -0.012244       0.025181       0.017936      -0.017788      -0.103430      -0.052004       0.019074       0.032930              8.793504       6.091501       0.138005      -2.692596       9.499774      -2.335419      10.789235          -0.000490
          297              C       9.519703      23.155085      19.117804       0.078220      26.472932 0.33710595E+03  0.74727286E+04                                 7.800512                            6.178567       0.107213       2.039435                    0.999774      26.662109      75.601619       0.650658       0.424659      -1.053943       0.020540      -0.034101      -0.011050       0.041314      -0.009446       0.014058       0.026380       0.016684      -0.052288      -0.041282       0.019221       0.022062              8.777993       6.357462      -0.132972      -2.924535       9.376545      -2.200061      10.599973          -0.000815
          298              C      10.026830      23.737399      17.979042      -0.179496      32.509230 0.44522804E+03  0.10544958E+05                                 8.891781                            7.070676       0.183641       2.039658                    0.999032      29.565693      85.713335       0.614148       0.421086      -1.059715       0.003212       0.003694       0.011784       0.012760       0.000708       0.016440       0.001324      -0.016273      -0.058814      -0.028565       0.010402       0.018162             10.091156       6.847711       0.277026      -3.966447       9.711619      -2.392940      13.714138          -0.000770
          299              C       4.077939      13.204518      21.579540       0.032809      27.453687 0.35697546E+03  0.80694479E+04                                 8.070813                            6.389847       0.073947       2.015355                    0.999628      27.982025      81.506505       0.631723       0.428918      -1.045825       0.050264       0.017887      -0.001191       0.053365       0.022629       0.009618      -0.002512       0.020135       0.011554      -0.028412       0.003347       0.025065              8.859447       8.651943       1.192524      -1.630813      12.664513       1.031432       5.261884          -0.006875
          300              C       3.661898      14.463503      21.988155      -0.212240      33.302503 0.45865589E+03  0.10940860E+05                                 8.832561                            7.027494       0.204554       2.002308                    0.999696      31.358303      91.150489       0.635911       0.403780      -1.071197       0.026597      -0.001975       0.003590       0.026911       0.006416      -0.025712       0.017853       0.023950      -0.154110      -0.062927       0.018285       0.044642              9.565298      11.672769      -1.173403      -2.718262      10.855964       1.815266       6.167160          -0.000131
          301              C       4.747543      15.266882      21.847484      -0.243949      35.552046 0.51205874E+03  0.12636653E+05                                 9.464178                            7.583062      -0.045127       1.922433                    0.999689      32.863863      99.222723       0.589377       0.421115      -1.053212      -0.018149      -0.027469       0.021344       0.039237      -0.002338       0.007444       0.011500      -0.054974      -0.020878      -0.027516      -0.006667       0.034183             10.414699       9.891978       0.032711      -2.108365      14.306807       2.722994       7.045312          -0.005763
          302              C       5.740871      14.517421      21.301548       0.125957      33.337297 0.40664635E+03  0.94397800E+04                                 9.182888                            6.858581       0.054318       2.019323                    0.999717      27.180851      78.674947       0.608244       0.433793      -1.049148      -0.024192      -0.063077       0.005929       0.067817       0.017868      -0.017710       0.007576       0.011174      -0.070720      -0.034887       0.002428       0.032459             10.613865      13.334965       2.123925      -3.159524      12.067445       0.906178       6.439187          -0.000074
          303              C       7.088696      14.946070      20.966618      -0.048471      43.851780 0.49167420E+03  0.11872401E+05                                10.749344                            7.425977       0.022587       2.001560                    0.999421      28.387306      81.625574       0.603092       0.420592      -1.065838       0.003566       0.026949       0.005019       0.027643       0.017496       0.035524      -0.004569      -0.074611       0.080215      -0.068015       0.027131       0.040883             13.234928      12.912119       0.583270      -2.952064      18.838409       3.211218       7.954256          -0.013699
          304              C       8.043866      14.113036      20.401926       0.139051      34.814345 0.40128639E+03  0.93139648E+04                                 9.530130                            6.882001      -0.120314       1.968433                    0.999546      27.285269      79.792700       0.596238       0.442595      -1.040591      -0.006278      -0.060906      -0.033221       0.069660      -0.005155      -0.015353       0.010127       0.004997      -0.037973      -0.022460       0.000604       0.021855             11.317375      11.779148      -2.414968      -3.539469      14.583832       3.083930       7.589145           0.000592
          305              C       9.364611      14.517421      20.032163      -0.243176      36.081952 0.51856577E+03  0.12791425E+05                                 9.441345                            7.585113       0.071257       1.954389                    0.999860      32.777415      97.779123       0.596815       0.416056      -1.060221       0.001444      -0.019647      -0.030405       0.036229       0.037452      -0.014058       0.001393      -0.006414      -0.117101      -0.044560      -0.013301       0.057861             10.228508      11.431143       1.238981      -2.038632      12.740947       1.791234       6.513432          -0.014364
          306              C       9.996058      13.425582      19.496275      -0.180917      33.463697 0.44743749E+03  0.10595028E+05                                 8.893796                            6.975680       0.220654       2.019960                    0.999839      30.533107      88.090064       0.634256       0.407823      -1.069778      -0.013226       0.011633      -0.006689       0.018841       0.005376      -0.032270       0.012728      -0.007333      -0.134500      -0.060545       0.028286       0.032259              9.840587      14.130986       0.459852      -3.085293       9.105927       0.925348       6.284848           0.001277
          307              C       9.069198      12.393052      19.596754       0.015773      29.531782 0.39715858E+03  0.92133920E+04                                 8.497756                            6.775873       0.066238       2.005771                    0.999499      28.728674      84.561315       0.609050       0.433509      -1.043841      -0.039231       0.032935       0.022080       0.055779      -0.026736      -0.011569       0.002346      -0.009321      -0.015264      -0.027212      -0.004832       0.032044              9.335978       9.370896       0.651115      -1.816169      12.541969       1.799805       6.095069          -0.015809
          308              C       7.387802      16.353329      21.214801       0.158981      34.138737 0.40312928E+03  0.93403270E+04                                 9.501714                            6.933462      -0.456477       1.877242                    0.998336      26.369726      76.320971       0.591155       0.447185      -1.040926      -0.009508      -0.012931      -0.004753       0.016739       0.005384      -0.036663       0.000579       0.031779      -0.011945      -0.032063      -0.013410       0.045474             11.759082       7.829949       2.150759       2.798836      18.927753       1.400079       8.519545          -0.001296
          309              C       6.790820      17.366988      20.480970      -0.165838      34.898690 0.47096013E+03  0.11366066E+05                                 9.493324                            7.376398      -0.144543       1.933774                    0.997485      30.297971      90.052422       0.585793       0.433247      -1.047211       0.010711      -0.008783       0.001947       0.013987       0.006703      -0.017850       0.013791       0.041609       0.041077      -0.034851       0.002719       0.032132             11.094191       8.055258       1.473699       3.170305      16.490260      -0.324411       8.737055          -0.000687
          310              C       7.194552      18.663716      20.671880       0.036976      30.157512 0.37886940E+03  0.86721332E+04                                 8.603875                            6.602244       0.018522       1.996156                    0.999612      28.058073      81.604838       0.620219       0.431444      -1.046774       0.047669      -0.010804       0.035850       0.060616      -0.021311      -0.007177      -0.015216       0.030046       0.047070      -0.039080       0.018096       0.020984             10.037143       8.492555       2.482057       3.347328      13.601049       0.373362       8.017824          -0.000723
          311              C       8.669158      18.070618      22.287917       0.075672      26.777011 0.32825962E+03  0.72162457E+04                                 7.829449                            6.058552       0.255612       2.086513                    0.999822      26.400338      74.138964       0.664448       0.419326      -1.059061      -0.035555       0.004615      -0.028999       0.046113      -0.001971      -0.004958       0.013845       0.062453       0.082716      -0.047580       0.015575       0.032005              9.059088       6.871265       2.349561       2.482532      12.841941       0.180443       7.464057          -0.000501
          312              C       8.370052      16.690317      22.142222      -0.186007      34.233280 0.46939769E+03  0.11250256E+05                                 9.196021                            7.246071       0.209534       2.044207                    0.999080      29.850113      86.674166       0.609241       0.419465      -1.062156       0.004223       0.003243       0.001876       0.005645      -0.003588      -0.010574      -0.015904      -0.011439       0.035670      -0.020919      -0.003257       0.024176             10.667202       7.841335       2.832860       2.925757      15.157453       1.369804       9.002819          -0.001375
          313              C       8.104180      12.104591      22.922609       0.037511      28.604391 0.37189907E+03  0.84793512E+04                                 8.310878                            6.535873       0.115387       2.031970                    0.999540      27.930961      81.270091       0.623670       0.430738      -1.046438      -0.041528      -0.015343       0.004223       0.044473       0.001647      -0.011852       0.011286       0.007058      -0.044074      -0.023831       0.007562       0.016269              9.322896       8.166474       2.898378      -0.719733       6.913769      -1.844389      12.888444          -0.009376
          314              C       8.168186      11.905094      24.342712      -0.186263      33.811082 0.46468010E+03  0.11119086E+05                                 8.994084                            7.119634       0.149938       1.993154                    0.999873      31.040828      90.323049       0.625747       0.409065      -1.067883      -0.027920       0.018893      -0.009204       0.034946       0.033869       0.012259       0.006712       0.036944       0.096178      -0.054611       0.012550       0.042061              9.951866       9.007912       2.829188       2.052745       6.882195       0.290151      13.965492           0.000349
          315              C       7.088696      11.179897      24.717834      -0.224299      37.693797 0.53299980E+03  0.13235695E+05                                 9.808817                            7.714445      -0.014356       1.933551                    0.999821      32.567641      97.422913       0.589078       0.418710      -1.058722      -0.006726       0.037208      -0.010086       0.039133       0.008885      -0.001057       0.007776      -0.014238       0.129461      -0.033212      -0.010973       0.044185             11.101296       8.899664       3.022474       0.371184       7.442954      -1.484154      16.961270          -0.007122
          316              C       6.315697      10.929179      23.506392       0.130238      36.088744 0.40443682E+03  0.93818660E+04                                 9.696051                            6.871049      -0.071791       1.981283                    0.999699      27.153422      78.736479       0.603172       0.437751      -1.046082       0.037456       0.049242      -0.045773       0.076961       0.025101       0.000669      -0.004728       0.004835       0.046987      -0.033368       0.013918       0.019450             11.591999      13.023714       5.979619       0.263116       9.145949      -0.973612      12.606334           0.000268
          317              C       5.186970      10.212069      23.384813      -0.051250      46.775564 0.47897105E+03  0.11494601E+05                                11.227167                            7.333843      -0.007529       1.991561                    0.999363      28.383145      81.463873       0.606089       0.421100      -1.065111      -0.023098      -0.014478       0.015161       0.031193      -0.034192      -0.044873      -0.024900      -0.047647       0.029519      -0.076930       0.036420       0.040510             14.365550      12.931748       5.473208       0.308896       9.767549      -2.389854      20.397353          -0.007692
          318              C       4.475516       9.947871      22.162318       0.128070      37.737650 0.40530277E+03  0.94124124E+04                                 9.994842                            6.855587      -0.108188       1.964661                    0.999697      27.455067      79.805712       0.606518       0.434852      -1.047217       0.023875       0.013348      -0.062278       0.068020       0.019118       0.018868       0.000060       0.013308       0.099506      -0.038617      -0.002427       0.041044             12.442645      10.442814       4.290863       3.396979       8.665356       0.177645      18.219764           0.000328
          319              C       3.430490       9.069008      22.018298      -0.258999      38.505950 0.51922481E+03  0.12812381E+05                                 9.855112                            7.570802       0.045241       1.940459                    0.999835      33.059149      98.653553       0.599614       0.413961      -1.061507      -0.001537      -0.021160      -0.041771       0.046850       0.052032      -0.015890      -0.026875      -0.001254       0.026239      -0.057411      -0.006902       0.064312             11.116567      10.387180       5.155818       0.554509      10.000065      -1.261665      12.962455          -0.004402
          320              C       3.068609       9.125622      20.661832      -0.194699      36.588681 0.46186656E+03  0.11039663E+05                                 9.501397                            7.084694       0.197719       2.007004                    0.999840      31.101580      90.575315       0.628796       0.407528      -1.068437       0.015132      -0.008109       0.025366       0.030630       0.051983       0.022532      -0.015539       0.015149       0.094269      -0.074873       0.030737       0.044136             11.082483      12.704948       6.289599       2.392750      10.248598       0.804674      10.293904           0.001275
          321              C       3.989314       9.950567      20.082403       0.025130      29.511108 0.36868416E+03  0.83958022E+04                                 8.454416                            6.486620       0.106840       2.021163                    0.999731      28.258762      82.429302       0.628470       0.427970      -1.047130       0.037097       0.004100       0.045036       0.058491      -0.013847       0.014038       0.004073       0.007437       0.079706      -0.030173      -0.001217       0.031390              9.586562       8.704704       3.897726      -0.187840       7.989437      -1.560136      12.065546          -0.005170
          322              C       4.629377       9.605492      24.644149       0.170240      33.133401 0.38496621E+03  0.88119370E+04                                 9.339960                            6.780341      -0.490181       1.872737                    0.998507      25.877511      74.296011       0.597511       0.447828      -1.041183       0.013059       0.008754      -0.012633       0.020168       0.031828       0.020445       0.022476      -0.022419       0.027619      -0.038743      -0.012245       0.050988             11.658091       9.708120       0.554999      -4.068254       8.409284      -5.460937      16.856868          -0.000406
          323              C       3.435414       9.931696      25.126449      -0.168303      31.030317 0.41124321E+03  0.95597108E+04                                 8.623847                            6.800084       0.170910       2.042475                    0.999230      28.974604      83.534913       0.624883       0.421659      -1.058124      -0.003231       0.001431       0.010420       0.011003       0.004390       0.019365       0.011344      -0.031520      -0.018279      -0.029398       0.002411       0.026987              9.793119       9.305777      -0.107473      -3.534446       6.953769      -3.285185      13.119812          -0.000464
          324              C       2.989832       9.327814      26.285306       0.084076      25.749819 0.32247971E+03  0.70429265E+04                                 7.598581                            5.998772       0.285295       2.104305                    0.999844      25.873986      71.927046       0.670196       0.418460      -1.061842       0.046861      -0.012927       0.006172       0.049002      -0.003488       0.009765       0.037428       0.007493      -0.058930      -0.047979       0.014751       0.033228              8.587699       8.209243      -0.279889      -2.285272       6.942337      -3.089422      10.611518          -0.000256
          325              C       4.870632       8.085004      26.442723       0.058473      26.551981 0.33782536E+03  0.74883131E+04                                 7.804670                            6.160049       0.278070       2.093292                    0.999802      26.674801      75.492270       0.656005       0.421218      -1.056703      -0.039734       0.029586       0.004280       0.049724      -0.011206       0.023995       0.014596      -0.007359      -0.060168      -0.040415       0.018080       0.022336              8.866022       8.062754      -0.567830      -1.811599       7.525078      -3.687393      11.010235          -0.000187
          326              C       5.354372       8.643055      25.307311      -0.172026      31.739321 0.42443203E+03  0.99448239E+04                                 8.780031                            6.913463       0.160068       2.033096                    0.999448      29.327272      84.897426       0.619017       0.422293      -1.057688      -0.004795       0.005115      -0.000075       0.007011      -0.000375      -0.000299       0.030418       0.011230      -0.029314      -0.036002       0.010485       0.025517             10.140389       7.977068      -0.430285      -1.963430       8.787946      -5.102560      13.656153          -0.000505
          327              C       8.047559       9.219978      20.980015       0.024097      28.988030 0.35416981E+03  0.79805776E+04                                 8.336947                            6.349449       0.153403       2.040844                    0.999787      27.814805      80.571179       0.636783       0.426866      -1.048348      -0.024642       0.021982      -0.038621       0.050814       0.008044       0.013036      -0.015012       0.007332       0.046784      -0.026011       0.000824       0.025187              9.474063       6.565654      -3.545540      -0.475373       9.480289       0.958222      12.376247          -0.009347
          328              C       8.695007       8.268325      20.320203      -0.164673      34.658346 0.41520055E+03  0.97004329E+04                                 9.252887                            6.773381       0.118860       1.993816                    0.999829      30.302347      88.342207       0.632686       0.414366      -1.059945      -0.015620       0.004232      -0.023093       0.028199      -0.027464       0.001866      -0.009575      -0.019793       0.016673      -0.032404       0.002673       0.029731             10.910772       8.532689      -5.961638       1.069773      13.532291      -1.557607      10.667335           0.000915
          329              C       8.589150       8.419296      18.987182      -0.253197      38.029116 0.51527141E+03  0.12682544E+05                                 9.771159                            7.541713       0.045130       1.944347                    0.999883      32.813296      97.593983       0.601175       0.413938      -1.062192       0.003697      -0.009162       0.031237       0.032762      -0.058129      -0.018899       0.016640      -0.018959       0.009728      -0.060741      -0.006285       0.067026             10.968816       8.258952      -4.838631      -0.159239      11.498062       0.469410      13.149435          -0.008493
          330              C       7.694293       9.543486      18.859908       0.122148      39.598958 0.42484083E+03  0.99641138E+04                                10.292721                            7.001972      -0.074371       1.972270                    0.999678      27.647420      80.265901       0.603459       0.432759      -1.050464      -0.014082       0.014550       0.067133       0.070120      -0.023088       0.005701      -0.015748      -0.011848       0.077972      -0.037288       0.000966       0.036321             12.970607       8.397131      -4.472661       3.210613      11.261739      -2.872029      19.252951           0.000524
          331              C       7.174858      10.106929      17.664208      -0.056548      48.707190 0.49588282E+03  0.12004600E+05                                11.511139                            7.451757      -0.021609       1.981200                    0.999363      28.785290      82.989127       0.602515       0.419923      -1.065815       0.007037      -0.009121      -0.015989       0.019707       0.041277      -0.033865       0.037256      -0.010026       0.040634      -0.076315       0.032388       0.043927             14.804600      10.147161      -5.919383       0.395876      13.239591       0.803853      21.027048          -0.009917
          332              C       6.249229      11.169114      17.585165       0.131818      36.550879 0.41288816E+03  0.96460736E+04                                 9.828924                            6.953514      -0.136008       1.956235                    0.999645      27.612795      80.858633       0.597008       0.439145      -1.043245      -0.027867       0.037675       0.047353       0.066621      -0.034011      -0.005039      -0.001547      -0.017608       0.029107      -0.040468       0.010018       0.030450             11.933923      10.103816      -6.391809       1.090638      12.725678      -0.216032      12.972273           0.000005
          333              C       5.547621      11.635504      16.452431      -0.228109      36.625956 0.52153261E+03  0.12939853E+05                                 9.706890                            7.684439      -0.150932       1.892784                    0.999489      32.947278     100.001685       0.581412       0.424594      -1.050213      -0.005029       0.038356       0.004975       0.039003      -0.008627       0.006436      -0.004480      -0.032052       0.131605      -0.040452      -0.004447       0.044900             11.018277       7.500579      -3.208185       1.362839       9.270827       0.269669      16.283425          -0.006482
          334              C       4.685998      12.589853      16.870424      -0.157680      33.463585 0.47004647E+03  0.11370154E+05                                 9.222491                            7.350360      -0.154971       1.911502                    0.998332      31.270494      93.900930       0.587453       0.431030      -1.045637       0.036080       0.009382      -0.010532       0.038739      -0.018046      -0.003950      -0.013892      -0.004574       0.084215      -0.034640       0.002136       0.032504             10.356419       8.007359      -3.461998       2.689695       9.057147      -1.928262      14.004751           0.000619
          335              C       4.864477      12.697689      18.259379       0.010511      29.823672 0.40711828E+03  0.94897015E+04                                 8.532183                            6.837342       0.108711       2.016860                    0.999570      28.818128      84.636627       0.610223       0.430611      -1.047069       0.048611      -0.028975       0.002358       0.056640      -0.015522      -0.013308       0.003280      -0.001451      -0.039154      -0.020779      -0.004883       0.025662              9.545477       6.641152      -2.806253       0.213579       8.632691       0.772039      13.362587          -0.009216
          336              C       7.656136       9.519223      16.404871       0.162970      36.100801 0.42379886E+03  0.99167840E+04                                 9.827711                            7.092788      -0.485648       1.864341                    0.998325      26.499821      76.422056       0.588017       0.445149      -1.044842      -0.001209      -0.002958       0.016644       0.016948      -0.031055       0.019526      -0.012126       0.015395      -0.021783      -0.028821      -0.016710       0.045531             12.214044       6.736886      -0.546630      -3.904222      11.378361       4.817714      18.526885          -0.001462
          337              C       7.299178       8.200928      15.999606      -0.175398      32.512346 0.44046125E+03  0.10385041E+05                                 8.846235                            7.014352       0.238478       2.056751                    0.999182      29.339526      84.361028       0.620165       0.418889      -1.063041       0.001562       0.002601       0.006680       0.007337       0.002065       0.007077      -0.018399       0.020526      -0.036811      -0.028091       0.009652       0.018439             10.057013       6.364356       0.225630      -2.480001      10.801785       3.976348      13.004899          -0.000840
          338              C       7.861694       7.702186      14.884289       0.048303      27.107443 0.35020254E+03  0.78142127E+04                                 7.854093                            6.260444       0.208352       2.064333                    0.999810      26.918891      75.844248       0.654060       0.419684      -1.060185       0.036286       0.040552      -0.010829       0.055483       0.012244       0.025181      -0.017935      -0.017788      -0.103431      -0.052003       0.019074       0.032929              8.793476       6.091484      -0.138003      -2.692585       9.499744       2.335407      10.789199          -0.000490
          339              C       8.943647       9.675585      14.375196       0.078211      26.473128 0.33710895E+03  0.74728137E+04                                 7.800553                            6.178596       0.107211       2.039432                    0.999774      26.662259      75.602201       0.650656       0.424659      -1.053942      -0.020539      -0.034103       0.011050       0.041316       0.009446       0.014056      -0.026381       0.016681      -0.052286      -0.041281       0.019222       0.022059              8.778042       6.357494       0.132965      -2.924553       9.376593       2.200082      10.600040          -0.000816
          340              C       8.436520      10.257899      15.513958      -0.179500      32.509368 0.44523008E+03  0.10545019E+05                                 8.891803                            7.070689       0.183642       2.039657                    0.999032      29.565790      85.713687       0.614148       0.421085      -1.059715      -0.003211       0.003692      -0.011782       0.012758      -0.000708       0.016440      -0.001324      -0.016277      -0.058818      -0.028565       0.010401       0.018164             10.091185       6.847728      -0.277031      -3.966462       9.711640       2.392954      13.714186          -0.000770
          341              C       8.230961      13.204518       4.833040       0.032812      27.453660 0.35697491E+03  0.80694322E+04                                 8.070805                            6.389840       0.073949       2.015356                    0.999628      27.982007      81.506424       0.631724       0.428917      -1.045825      -0.050262       0.017888      -0.001197       0.053363      -0.022628      -0.009618      -0.002513       0.020134       0.011551      -0.028412       0.003347       0.025065              8.859438       8.651936      -1.192522       1.630811      12.664500       1.031430       5.261877          -0.006885
          342              C       8.647002      14.463503       5.241655      -0.212242      33.302639 0.45865822E+03  0.10940930E+05                                 8.832586                            7.027513       0.204544       2.002304                    0.999696      31.358394      91.150841       0.635910       0.403781      -1.071197      -0.026595      -0.001974       0.003584       0.026908      -0.006416       0.025712       0.017854       0.023949      -0.154113      -0.062929       0.018286       0.044643              9.565325      11.672800       1.173406       2.718269      10.855997       1.815272       6.167176          -0.000130
          343              C       7.561357      15.266882       5.100984      -0.243942      35.551949 0.51205691E+03  0.12636598E+05                                 9.464164                            7.583050      -0.045130       1.922433                    0.999689      32.863806      99.222540       0.589377       0.421115      -1.053212       0.018150      -0.027467       0.021338       0.039232       0.002338      -0.007445       0.011501      -0.054974      -0.020875      -0.027517      -0.006666       0.034182             10.414684       9.891962      -0.032711       2.108360      14.306789       2.722990       7.045300          -0.005772
          344              C       6.568029      14.517421       4.555048       0.125958      33.337319 0.40664675E+03  0.94397920E+04                                 9.182894                            6.858586       0.054315       2.019323                    0.999717      27.180855      78.674977       0.608244       0.433794      -1.049148       0.024194      -0.063076       0.005925       0.067816      -0.017868       0.017710       0.007577       0.011173      -0.070724      -0.034888       0.002429       0.032459             10.613871      13.334974      -2.123921       3.159528      12.067450       0.906179       6.439190          -0.000073
          345              C       5.220204      14.946070       4.220118      -0.048452      43.851446 0.49167016E+03  0.11872282E+05                                10.749308                            7.425959       0.022578       2.001558                    0.999421      28.387167      81.625177       0.603092       0.420593      -1.065837      -0.003565       0.026951       0.005015       0.027645      -0.017496      -0.035526      -0.004570      -0.074609       0.080226      -0.068017       0.027129       0.040887             13.234877      12.912078      -0.583270       2.952053      18.838322       3.211201       7.954231          -0.013720
          346              C       4.265034      14.113036       3.655426       0.139054      34.814331 0.40128649E+03  0.93139675E+04                                 9.530130                            6.882004      -0.120315       1.968433                    0.999546      27.285246      79.792633       0.596238       0.442595      -1.040591       0.006279      -0.060905      -0.033225       0.069662       0.005155       0.015353       0.010126       0.004995      -0.037974      -0.022460       0.000605       0.021854             11.317373      11.779150       2.414961       3.539469      14.583822       3.083922       7.589146           0.000594
          347              C       2.944289      14.517421       3.285663      -0.243162      36.081657 0.51856043E+03  0.12791259E+05                                 9.441294                            7.585074       0.071260       1.954392                    0.999860      32.777222      97.778383       0.596816       0.416056      -1.060221      -0.001442      -0.019645      -0.030409       0.036232      -0.037451       0.014057       0.001392      -0.006415      -0.117095      -0.044557      -0.013303       0.057860             10.228451      11.431077      -1.238975       2.038620      12.740875       1.791221       6.513400          -0.014387
          348              C       2.312842      13.425582       2.749775      -0.180918      33.463767 0.44743873E+03  0.10595064E+05                                 8.893810                            6.975692       0.220646       2.019957                    0.999839      30.533138      88.090182       0.634255       0.407823      -1.069778       0.013227       0.011634      -0.006695       0.018845      -0.005377       0.032271       0.012728      -0.007335      -0.134502      -0.060546       0.028288       0.032259              9.840603      14.131008      -0.459853       3.085301       9.105939       0.925348       6.284861           0.001281
          349              C       3.239702      12.393052       2.850254       0.015785      29.531499 0.39715380E+03  0.92132511E+04                                 8.497697                            6.775828       0.066255       2.005778                    0.999499      28.728470      84.560504       0.609052       0.433508      -1.043841       0.039231       0.032936       0.022076       0.055778       0.026737       0.011569       0.002345      -0.009321      -0.015255      -0.027213      -0.004829       0.032043              9.335912       9.370829      -0.651109       1.816158      12.541877       1.799790       6.095030          -0.015833
          350              C       4.921098      16.353329       4.468301       0.158994      34.138560 0.40312708E+03  0.93402647E+04                                 9.501694                            6.933452      -0.456485       1.877240                    0.998336      26.369632      76.320697       0.591154       0.447186      -1.040925       0.009508      -0.012932      -0.004755       0.016740      -0.005385       0.036665       0.000580       0.031783      -0.011940      -0.032065      -0.013412       0.045477             11.759051       7.829939      -2.150752      -2.798836      18.927679       1.400074       8.519535          -0.001299
          351              C       5.518080      17.366988       3.734470      -0.165832      34.898500 0.47095732E+03  0.11365980E+05                                 9.493290                            7.376377      -0.144540       1.933776                    0.997485      30.297850      90.051949       0.585794       0.433247      -1.047211      -0.010712      -0.008782       0.001945       0.013988      -0.006703       0.017852       0.013791       0.041607       0.041074      -0.034850       0.002717       0.032133             11.094144       8.055229      -1.473685      -3.170296      16.490170      -0.324413       8.737033          -0.000687
          352              C       5.114348      18.663716       3.925380       0.036987      30.157218 0.37886510E+03  0.86720069E+04                                 8.603815                            6.602203       0.018537       1.996163                    0.999612      28.057868      81.604017       0.620221       0.431444      -1.046775      -0.047669      -0.010805       0.035847       0.060614       0.021311       0.007179      -0.015216       0.030050       0.047077      -0.039082       0.018097       0.020985             10.037065       8.492490      -2.482022      -3.347304      13.600931       0.373351       8.017775          -0.000725
          353              C       3.639742      18.070618       5.541417       0.075672      26.777097 0.32826076E+03  0.72162776E+04                                 7.829469                            6.058564       0.255601       2.086509                    0.999822      26.400389      74.139161       0.664447       0.419326      -1.059061       0.035553       0.004613      -0.029000       0.046112       0.001971       0.004959       0.013845       0.062455       0.082717      -0.047581       0.015575       0.032006              9.059112       6.871280      -2.349569      -2.482537      12.841984       0.180444       7.464071          -0.000501
          354              C       3.938848      16.690317       5.395722      -0.186004      34.233277 0.46939740E+03  0.11250248E+05                                 9.196021                            7.246068       0.209531       2.044206                    0.999080      29.850121      86.674206       0.609241       0.419465      -1.062156      -0.004225       0.003244       0.001875       0.005647       0.003587       0.010576      -0.015904      -0.011436       0.035672      -0.020920      -0.003257       0.024177             10.667202       7.841336      -2.832858      -2.925759      15.157452       1.369803       9.002817          -0.001377
          355              C       4.204720      12.104591       6.176109       0.037511      28.604438 0.37189953E+03  0.84793660E+04                                 8.310891                            6.535879       0.115377       2.031966                    0.999540      27.930998      81.270278       0.623670       0.430739      -1.046438       0.041529      -0.015343       0.004224       0.044473      -0.001647       0.011851       0.011287       0.007058      -0.044074      -0.023831       0.007563       0.016268              9.322913       8.166490      -2.898388       0.719742       6.913783      -1.844399      12.888465          -0.009388
          356              C       4.140714      11.905094       7.596212      -0.186260      33.811051 0.46467951E+03  0.11119068E+05                                 8.994078                            7.119630       0.149939       1.993154                    0.999873      31.040810      90.322981       0.625747       0.409065      -1.067883       0.027920       0.018894      -0.009205       0.034946      -0.033869      -0.012259       0.006712       0.036943       0.096174      -0.054611       0.012551       0.042060              9.951860       9.007904      -2.829185      -2.052738       6.882190       0.290145      13.965486           0.000350
          357              C       5.220204      11.179897       7.971334      -0.224306      37.694015 0.53300345E+03  0.13235809E+05                                 9.808854                            7.714470      -0.014362       1.933547                    0.999821      32.567775      97.423422       0.589077       0.418710      -1.058722       0.006725       0.037208      -0.010086       0.039133      -0.008885       0.001057       0.007776      -0.014237       0.129464      -0.033213      -0.010973       0.044186             11.101340       8.899695      -3.022486      -0.371186       7.442980      -1.484162      16.961346          -0.007132
          358              C       5.993203      10.929179       6.759892       0.130236      36.088803 0.40443744E+03  0.93818845E+04                                 9.696061                            6.871054      -0.071792       1.981282                    0.999699      27.153456      78.736612       0.603171       0.437750      -1.046082      -0.037456       0.049241      -0.045773       0.076960      -0.025102      -0.000670      -0.004728       0.004835       0.046987      -0.033368       0.013918       0.019450             11.592014      13.023730      -5.979627      -0.263112       9.145958      -0.973616      12.606352           0.000269
          359              C       7.121930      10.212069       6.638313      -0.051255      46.775668 0.47897227E+03  0.11494637E+05                                11.227181                            7.333850      -0.007529       1.991560                    0.999363      28.383190      81.464025       0.606089       0.421100      -1.065111       0.023098      -0.014478       0.015160       0.031192       0.034191       0.044873      -0.024901      -0.047646       0.029521      -0.076929       0.036418       0.040511             14.365568      12.931769      -5.473218      -0.308893       9.767562      -2.389858      20.397374          -0.007702
          360              C       7.833384       9.947871       5.415818       0.128069      37.737651 0.40530281E+03  0.94124137E+04                                 9.994841                            6.855587      -0.108184       1.964662                    0.999697      27.455074      79.805735       0.606518       0.434851      -1.047217      -0.023874       0.013348      -0.062278       0.068020      -0.019118      -0.018868       0.000060       0.013309       0.099506      -0.038617      -0.002427       0.041044             12.442642      10.442818      -4.290867      -3.396972       8.665360       0.177641      18.219749           0.000329
          361              C       8.878410       9.069008       5.271798      -0.259004      38.506113 0.51922743E+03  0.12812464E+05                                 9.855142                            7.570824       0.045234       1.940456                    0.999835      33.059241      98.653932       0.599613       0.413961      -1.061507       0.001537      -0.021160      -0.041771       0.046850      -0.052032       0.015890      -0.026875      -0.001255       0.026240      -0.057411      -0.006901       0.064312             11.116603      10.387219      -5.155841      -0.554512      10.000101      -1.261667      12.962490          -0.004409
          362              C       9.240291       9.125622       3.915332      -0.194694      36.588481 0.46186369E+03  0.11039575E+05                                 9.501360                            7.084670       0.197729       2.007009                    0.999840      31.101463      90.574838       0.628798       0.407527      -1.068437      -0.015132      -0.008109       0.025365       0.030628      -0.051982      -0.022533      -0.015539       0.015147       0.094273      -0.074872       0.030736       0.044136             11.082436      12.704891      -6.289565      -2.392742      10.248550       0.804670      10.293867           0.001276
          363              C       8.319586       9.950567       3.335903       0.025135      29.510902 0.36868119E+03  0.83957154E+04                                 8.454375                            6.486593       0.106848       2.021167                    0.999731      28.258609      82.428693       0.628472       0.427970      -1.047131      -0.037096       0.004100       0.045035       0.058490       0.013847      -0.014039       0.004074       0.007437       0.079702      -0.030174      -0.001216       0.031390              9.586513       8.704657      -3.897700       0.187837       7.989394      -1.560127      12.065488          -0.005176
          364              C       7.679523       9.605492       7.897649       0.170240      33.133399 0.38496620E+03  0.88119366E+04                                 9.339959                            6.780340      -0.490181       1.872737                    0.998507      25.877511      74.296006       0.597511       0.447828      -1.041183      -0.013058       0.008753      -0.012633       0.020168      -0.031828      -0.020445       0.022475      -0.022419       0.027617      -0.038743      -0.012245       0.050988             11.658091       9.708123      -0.555001       4.068257       8.409282      -5.460936      16.856867          -0.000407
          365              C       8.873486       9.931696       8.379949      -0.168303      31.030313 0.41124307E+03  0.95597071E+04                                 8.623848                            6.800083       0.170911       2.042476                    0.999230      28.974599      83.534905       0.624883       0.421659      -1.058124       0.003232       0.001430       0.010419       0.011002      -0.004390      -0.019364       0.011344      -0.031520      -0.018279      -0.029398       0.002411       0.026987              9.793122       9.305778       0.107471       3.534448       6.953770      -3.285188      13.119817          -0.000464
          366              C       9.319068       9.327814       9.538806       0.084075      25.749827 0.32247977E+03  0.70429282E+04                                 7.598583                            5.998773       0.285298       2.104306                    0.999844      25.873989      71.927063       0.670196       0.418460      -1.061842      -0.046861      -0.012928       0.006171       0.049002       0.003488      -0.009765       0.037428       0.007492      -0.058932      -0.047979       0.014751       0.033228              8.587704       8.209245       0.279888       2.285274       6.942340      -3.089427      10.611526          -0.000257
          367              C       7.438268       8.085004       9.696224       0.058471      26.551979 0.33782561E+03  0.74883194E+04                                 7.804667                            6.160050       0.278075       2.093294                    0.999802      26.674806      75.492263       0.656005       0.421218      -1.056703       0.039735       0.029585       0.004279       0.049724       0.011206      -0.023995       0.014596      -0.007359      -0.060169      -0.040416       0.018080       0.022336              8.866018       8.062756       0.567830       1.811597       7.525073      -3.687387      11.010225          -0.000188
          368              C       6.954528       8.643055       8.560811      -0.172026      31.739296 0.42443191E+03  0.99448198E+04                                 8.780027                            6.913462       0.160069       2.033097                    0.999448      29.327257      84.897361       0.619017       0.422293      -1.057689       0.004795       0.005113      -0.000076       0.007011       0.000375       0.000300       0.030418       0.011229      -0.029315      -0.036002       0.010485       0.025517             10.140383       7.977065       0.430285       1.963425       8.787941      -5.102558      13.656143          -0.000506
          369              C       4.261341       9.219978       4.233515       0.024088      28.988205 0.35417249E+03  0.79806545E+04                                 8.336983                            6.349475       0.153393       2.040839                    0.999787      27.814931      80.571678       0.636781       0.426867      -1.048347       0.024642       0.021982      -0.038621       0.050814      -0.008044      -0.013036      -0.015011       0.007332       0.046786      -0.026011       0.000823       0.025187              9.474106       6.565686       3.545563       0.475374       9.480337       0.958223      12.376294          -0.009356
          370              C       3.613893       8.268325       3.573703      -0.164679      34.658438 0.41520197E+03  0.97004740E+04                                 9.252901                            6.773391       0.118859       1.993815                    0.999829      30.302405      88.342402       0.632686       0.414366      -1.059945       0.015620       0.004232      -0.023094       0.028200       0.027465      -0.001865      -0.009573      -0.019794       0.016671      -0.032405       0.002673       0.029731             10.910788       8.532704       5.961650      -1.069773      13.532314      -1.557608      10.667347           0.000916
          371              C       3.719750       8.419296       2.240682      -0.253192      38.028828 0.51526690E+03  0.12682403E+05                                 9.771112                            7.541681       0.045139       1.944352                    0.999883      32.813115      97.593287       0.601176       0.413938      -1.062192      -0.003698      -0.009162       0.031237       0.032762       0.058127       0.018899       0.016638      -0.018959       0.009725      -0.060739      -0.006285       0.067024             10.968761       8.258910       4.838600       0.159242      11.497997       0.469410      13.149375          -0.008503
          372              C       4.614607       9.543486       2.113408       0.122143      39.598957 0.42484097E+03  0.99641163E+04                                10.292716                            7.001970      -0.074371       1.972270                    0.999678      27.647415      80.265840       0.603460       0.432758      -1.050464       0.014082       0.014550       0.067132       0.070119       0.023089      -0.005701      -0.015748      -0.011848       0.077976      -0.037290       0.000968       0.036322             12.970601       8.397122       4.472653      -3.210612      11.261724      -2.872031      19.252957           0.000525
          373              C       5.134042      10.106929       0.917708      -0.056541      48.706992 0.49588080E+03  0.12004539E+05                                11.511116                            7.451747      -0.021615       1.981199                    0.999363      28.785217      82.988896       0.602515       0.419923      -1.065815      -0.007039      -0.009122      -0.015989       0.019708      -0.041279       0.033864       0.037255      -0.010025       0.040630      -0.076316       0.032390       0.043926             14.804567      10.147135       5.919361      -0.395882      13.239551       0.803839      21.027016          -0.009928
          374              C       6.059671      11.169114       0.838665       0.131822      36.550831 0.41288772E+03  0.96460599E+04                                 9.828915                            6.953510      -0.136005       1.956237                    0.999645      27.612759      80.858490       0.597009       0.439145      -1.043245       0.027868       0.037677       0.047352       0.066621       0.034010       0.005039      -0.001547      -0.017608       0.029107      -0.040467       0.010018       0.030449             11.933910      10.103800       6.391792      -1.090647      12.725651      -0.216045      12.972280           0.000006
          375              C       6.761279      11.635504      33.198931      -0.228099      36.625792 0.52152958E+03  0.12939760E+05                                 9.706867                            7.684421      -0.150938       1.892784                    0.999489      32.947168     100.001304       0.581412       0.424595      -1.050212       0.005028       0.038356       0.004975       0.039003       0.008625      -0.006436      -0.004480      -0.032052       0.131600      -0.040450      -0.004448       0.044898             11.018251       7.500563       3.208176      -1.362838       9.270803       0.269660      16.283388          -0.006494
          376              C       7.622902      12.589853       0.123924      -0.157676      33.463548 0.47004594E+03  0.11370137E+05                                 9.222487                            7.350358      -0.154978       1.911501                    0.998332      31.270450      93.900776       0.587452       0.431030      -1.045637      -0.036080       0.009383      -0.010532       0.038739       0.018045       0.003950      -0.013892      -0.004573       0.084213      -0.034639       0.002136       0.032503             10.356414       8.007358       3.461998      -2.689694       9.057144      -1.928266      14.004741           0.000622
          377              C       7.444423      12.697689       1.512879       0.010530      29.823190 0.40711002E+03  0.94894567E+04                                 8.532086                            6.837268       0.108736       2.016872                    0.999570      28.817778      84.635244       0.610228       0.430611      -1.047069      -0.048611      -0.028972       0.002357       0.056639       0.015518       0.013308       0.003279      -0.001451      -0.039160      -0.020779      -0.004880       0.025659              9.545365       6.641082       2.806220      -0.213572       8.632590       0.772032      13.362423          -0.009231
          378              C       4.652764       9.519223      33.151371       0.162979      36.100686 0.42379752E+03  0.99167454E+04                                 9.827696                            7.092781      -0.485653       1.864340                    0.998325      26.499763      76.421878       0.588016       0.445150      -1.044842       0.001209      -0.002958       0.016645       0.016949       0.031055      -0.019528      -0.012126       0.015397      -0.021781      -0.028823      -0.016710       0.045533             12.214020       6.736875       0.546622       3.904210      11.378341       4.817693      18.526845          -0.001464
          379              C       5.009722       8.200928      32.746106      -0.175394      32.512275 0.44046011E+03  0.10385006E+05                                 8.846220                            7.014341       0.238480       2.056752                    0.999182      29.339478      84.360818       0.620165       0.418889      -1.063041      -0.001560       0.002600       0.006678       0.007334      -0.002065      -0.007079      -0.018399       0.020527      -0.036813      -0.028092       0.009651       0.018441             10.056994       6.364344      -0.225630       2.479992      10.801768       3.976338      13.004868          -0.000841
          380              C       4.447206       7.702186      31.630789       0.048307      27.107394 0.35020170E+03  0.78141881E+04                                 7.854082                            6.260436       0.208347       2.064331                    0.999810      26.918847      75.844060       0.654061       0.419684      -1.060185      -0.036284       0.040552      -0.010829       0.055482      -0.012243      -0.025181      -0.017936      -0.017787      -0.103430      -0.052003       0.019075       0.032928              8.793463       6.091474       0.138001       2.692579       9.499734       2.335401      10.789181          -0.000489
          381              C       3.365253       9.675585      31.121696       0.078222      26.472929 0.33710584E+03  0.74727248E+04                                 7.800508                            6.178563       0.107211       2.039434                    0.999774      26.662110      75.601594       0.650659       0.424659      -1.053943       0.020540      -0.034101       0.011050       0.041314      -0.009445      -0.014058      -0.026381       0.016684      -0.052288      -0.041283       0.019221       0.022061              8.777988       6.357459      -0.132972       2.924534       9.376536       2.200058      10.599970          -0.000816
          382              C       3.872380      10.257899      32.260458      -0.179496      32.509274 0.44522871E+03  0.10544978E+05                                 8.891785                            7.070679       0.183641       2.039657                    0.999032      29.565734      85.713469       0.614148       0.421086      -1.059715       0.003212       0.003693      -0.011784       0.012760       0.000707      -0.016440      -0.001324      -0.016275      -0.058816      -0.028565       0.010402       0.018163             10.091161       6.847714       0.277025       3.966449       9.711620       2.392936      13.714148          -0.000771
          383              C      10.232389      26.684018      28.659960       0.032820      27.453551 0.35697308E+03  0.80693810E+04                                 8.070788                            6.389827       0.073947       2.015355                    0.999628      27.981938      81.506192       0.631724       0.428918      -1.045825       0.050262       0.017889       0.001196       0.053364       0.022630      -0.009620       0.002514       0.020135       0.011562      -0.028415       0.003350       0.025065              8.859420       8.651912       1.192532       1.630800      12.664484      -1.031422       5.261864          -0.006880
          384              C       9.816348       0.984003      28.251346      -0.212239      33.302546 0.45865658E+03  0.10940879E+05                                 8.832566                            7.027499       0.204553       2.002307                    0.999695      31.358321      91.150526       0.635911       0.403780      -1.071197       0.026595      -0.001977      -0.003584       0.026908       0.006416       0.025712      -0.017853       0.023953      -0.154106      -0.062926       0.018283       0.044643              9.565304      11.672768      -1.173400       2.718257      10.855984      -1.815267       6.167159          -0.000129
          385              C      10.901993       1.787382      28.392016      -0.243939      35.551911 0.51205580E+03  0.12636562E+05                                 9.464151                            7.583037      -0.045119       1.922436                    0.999689      32.863776      99.222383       0.589378       0.421115      -1.053212      -0.018148      -0.027469      -0.021339       0.039233      -0.002337      -0.007447      -0.011501      -0.054977      -0.020873      -0.027519      -0.006665       0.034183             10.414674       9.891940       0.032706       2.108353      14.306793      -2.722995       7.045289          -0.005768
          386              C      11.895321       1.037921      28.937952       0.125965      33.337321 0.40664680E+03  0.94397968E+04                                 9.182908                            6.858596       0.054293       2.019316                    0.999717      27.180866      78.675117       0.608242       0.433795      -1.049147      -0.024196      -0.063078      -0.005927       0.067819       0.017869       0.017708      -0.007575       0.011175      -0.070717      -0.034885       0.002426       0.032459             10.613888      13.334999       2.123918       3.159537      12.067462      -0.906179       6.439202          -0.000073
          387              C       0.934246       1.466570      29.272882      -0.048426      43.851004 0.49166477E+03  0.11872125E+05                                10.749265                            7.425936       0.022559       2.001555                    0.999421      28.386982      81.624677       0.603090       0.420595      -1.065835       0.003565       0.026953      -0.005016       0.027647       0.017494      -0.035528       0.004573      -0.074610       0.080249      -0.068021       0.027128       0.040894             13.234815      12.912040       0.583253       2.952050      18.838206      -3.211177       7.954199          -0.013705
          388              C       1.889416       0.633536      29.837574       0.139061      34.814319 0.40128639E+03  0.93139682E+04                                 9.530143                            6.882014      -0.120333       1.968427                    0.999546      27.285251      79.792755       0.596236       0.442596      -1.040590      -0.006278      -0.060908       0.033226       0.069665      -0.005157       0.015351      -0.010125       0.004995      -0.037963      -0.022455       0.000601       0.021854             11.317388      11.779184      -2.414965       3.539481      14.583822      -3.083922       7.589157           0.000593
          389              C       3.210161       1.037921      30.207337      -0.243149      36.081474 0.51855629E+03  0.12791133E+05                                 9.441260                            7.585042       0.071267       1.954394                    0.999860      32.777115      97.777989       0.596818       0.416056      -1.060221       0.001441      -0.019647       0.030407       0.036230       0.037451       0.014053      -0.001390      -0.006417      -0.117087      -0.044552      -0.013306       0.057858             10.228419      11.431036       1.238984       2.038609      12.740848      -1.791214       6.513373          -0.014364
          390              C       3.841608      26.905082      30.743225      -0.180918      33.463855 0.44744011E+03  0.10595106E+05                                 8.893831                            6.975707       0.220643       2.019956                    0.999839      30.533171      88.090338       0.634253       0.407824      -1.069777      -0.013228       0.011631       0.006693       0.018843       0.005375       0.032271      -0.012728      -0.007332      -0.134497      -0.060544       0.028285       0.032259              9.840627      14.131038       0.459851       3.085308       9.105969      -0.925353       6.284873           0.001278
          391              C       2.914748      25.872552      30.642746       0.015807      29.531052 0.39714594E+03  0.92130219E+04                                 8.497613                            6.775761       0.066269       2.005786                    0.999499      28.728167      84.559359       0.609056       0.433508      -1.043841      -0.039229       0.032936      -0.022078       0.055778      -0.026738       0.011565      -0.002343      -0.009323      -0.015236      -0.027216      -0.004824       0.032040              9.335819       9.370715       0.651093       1.816130      12.541775      -1.799781       6.094969          -0.015811
          392              C       1.233352       2.873829      29.024699       0.159019      34.138199 0.40312256E+03  0.93401361E+04                                 9.501648                            6.933428      -0.456495       1.877240                    0.998336      26.369435      76.320088       0.591153       0.447188      -1.040924      -0.009511      -0.012934       0.004755       0.016743       0.005384       0.036670      -0.000580       0.031787      -0.011930      -0.032067      -0.013416       0.045483             11.758984       7.829904       2.150726      -2.798823      18.927552      -1.400056       8.519494          -0.001297
          393              C       0.636370       3.887488      29.758530      -0.165830      34.898408 0.47095616E+03  0.11365943E+05                                 9.493273                            7.376369      -0.144539       1.933777                    0.997485      30.297786      90.051694       0.585794       0.433247      -1.047211       0.010710      -0.008782      -0.001945       0.013986       0.006703       0.017854      -0.013791       0.041604       0.041073      -0.034848       0.002714       0.032134             11.094120       8.055213       1.473672      -3.170285      16.490134       0.324421       8.737013          -0.000686
          394              C       1.040102       5.184216      29.567620       0.036995      30.157055 0.37886273E+03  0.86719359E+04                                 8.603777                            6.602178       0.018552       1.996168                    0.999612      28.057744      81.603479       0.620223       0.431443      -1.046776       0.047665      -0.010806      -0.035846       0.060611      -0.021311       0.007181       0.015216       0.030055       0.047081      -0.039085       0.018099       0.020986             10.037017       8.492452       2.482001      -3.347287      13.600861      -0.373341       8.017739          -0.000723
          395              C       2.514708       4.591118      27.951583       0.075675      26.777063 0.32826036E+03  0.72162655E+04                                 7.829463                            6.058563       0.255600       2.086508                    0.999822      26.400345      74.138984       0.664446       0.419326      -1.059061      -0.035552       0.004610       0.028999       0.046110      -0.001973       0.004961      -0.013843       0.062456       0.082715      -0.047581       0.015574       0.032007              9.059104       6.871276       2.349563      -2.482535      12.841972      -0.180438       7.464065          -0.000500
          396              C       2.215602       3.210817      28.097278      -0.185987      34.232819 0.46938996E+03  0.11250022E+05                                 9.195938                            7.246010       0.209543       2.044213                    0.999080      29.849841      86.673145       0.609244       0.419465      -1.062156       0.004226       0.003245      -0.001879       0.005650      -0.003585       0.010580       0.015902      -0.011431       0.035671      -0.020920      -0.003256       0.024177             10.667098       7.841270       2.832816      -2.925732      15.157291      -1.369779       9.002734          -0.001375
          397              C       1.949730      25.584091      27.316891       0.037516      28.604409 0.37189910E+03  0.84793549E+04                                 8.310889                            6.535878       0.115373       2.031965                    0.999540      27.930994      81.270291       0.623669       0.430739      -1.046438      -0.041529      -0.015344      -0.004223       0.044474       0.001647       0.011853      -0.011287       0.007056      -0.044077      -0.023833       0.007563       0.016270              9.322909       8.166490       2.898389       0.719750       6.913787       1.844403      12.888449          -0.009386
          398              C       2.013736      25.384594      25.896788      -0.186260      33.811058 0.46467940E+03  0.11119066E+05                                 8.994081                            7.119630       0.149940       1.993154                    0.999873      31.040821      90.323047       0.625747       0.409065      -1.067883      -0.027921       0.018894       0.009205       0.034947       0.033870      -0.012259      -0.006714       0.036942       0.096173      -0.054611       0.012550       0.042061              9.951864       9.007915       2.829189      -2.052745       6.882193      -0.290148      13.965484           0.000351
          399              C       0.934246      24.659397      25.521666      -0.224308      37.694087 0.53300457E+03  0.13235844E+05                                 9.808864                            7.714477      -0.014356       1.933549                    0.999821      32.567821      97.423591       0.589077       0.418710      -1.058722      -0.006725       0.037208       0.010087       0.039134       0.008886       0.001058      -0.007775      -0.014239       0.129467      -0.033214      -0.010972       0.044187             11.101353       8.899710       3.022493      -0.371189       7.442991       1.484161      16.961357          -0.007130
          400              C       0.161247      24.408679      26.733108       0.130241      36.088836 0.40443767E+03  0.93818939E+04                                 9.696074                            6.871061      -0.071808       1.981276                    0.999699      27.153488      78.736795       0.603170       0.437751      -1.046081       0.037457       0.049243       0.045774       0.076962       0.025101      -0.000669       0.004728       0.004833       0.046979      -0.033366       0.013917       0.019449             11.592029      13.023760       5.979645      -0.263122       9.145980       0.973607      12.606348           0.000270
          401              C      11.341420      23.691569      26.854687      -0.051254      46.775741 0.47897289E+03  0.11494657E+05                                11.227194                            7.333856      -0.007537       1.991558                    0.999363      28.383213      81.464133       0.606088       0.421100      -1.065111      -0.023098      -0.014479      -0.015160       0.031192      -0.034192       0.044873       0.024900      -0.047647       0.029519      -0.076930       0.036420       0.040510             14.365584      12.931790       5.473229      -0.308910       9.767577       2.389847      20.397386          -0.007699
          402              C      10.629966      23.427371      28.077182       0.128074      37.737689 0.40530300E+03  0.94124218E+04                                 9.994858                            6.855595      -0.108200       1.964656                    0.999697      27.455101      79.805908       0.606517       0.434852      -1.047216       0.023875       0.013348       0.062279       0.068021       0.019116      -0.018868      -0.000061       0.013309       0.099506      -0.038615      -0.002430       0.041045             12.442665      10.442837       4.290873      -3.396998       8.665372      -0.177659      18.219787           0.000329
          403              C       9.584940      22.548508      28.221202      -0.259002      38.506076 0.51922658E+03  0.12812437E+05                                 9.855132                            7.570814       0.045243       1.940458                    0.999835      33.059224      98.653839       0.599614       0.413961      -1.061507      -0.001536      -0.021159       0.041772       0.046851       0.052031       0.015891       0.026875      -0.001255       0.026242      -0.057410      -0.006902       0.064313             11.116593      10.387210       5.155837      -0.554516      10.000092       1.261661      12.962477          -0.004403
          404              C       9.223059      22.605121      29.577668      -0.194694      36.588540 0.46186439E+03  0.11039597E+05                                 9.501371                            7.084676       0.197730       2.007009                    0.999840      31.101497      90.574981       0.628797       0.407527      -1.068437       0.015133      -0.008108      -0.025366       0.030629       0.051981      -0.022534       0.015538       0.015147       0.094268      -0.074871       0.030735       0.044136             11.082453      12.704911       6.289578      -2.392752      10.248569      -0.804678      10.293879           0.001276
          405              C      10.143764      23.430067      30.157097       0.025139      29.510934 0.36868159E+03  0.83957291E+04                                 8.454387                            6.486600       0.106841       2.021164                    0.999731      28.258649      82.428909       0.628471       0.427971      -1.047130       0.037097       0.004101      -0.045037       0.058492      -0.013850      -0.014038      -0.004073       0.007435       0.079704      -0.030176      -0.001214       0.031390              9.586528       8.704661       3.897699       0.187837       7.989404       1.560133      12.065520          -0.005171
          406              C      10.783827      23.084992      25.595351       0.170245      33.133338 0.38496530E+03  0.88119113E+04                                 9.339951                            6.780335      -0.490183       1.872737                    0.998507      25.877473      74.295890       0.597511       0.447829      -1.041183       0.013059       0.008753       0.012633       0.020168       0.031828      -0.020445      -0.022476      -0.022419       0.027617      -0.038743      -0.012246       0.050989             11.658080       9.708112       0.555000       4.068250       8.409279       5.460933      16.856848          -0.000406
          407              C       9.589864      23.411196      25.113051      -0.168301      31.030254 0.41124221E+03  0.95596810E+04                                 8.623836                            6.800076       0.170913       2.042477                    0.999230      28.974554      83.534716       0.624884       0.421659      -1.058124      -0.003232       0.001431      -0.010420       0.011003       0.004391      -0.019364      -0.011344      -0.031521      -0.018278      -0.029398       0.002411       0.026987              9.793106       9.305764      -0.107472       3.534442       6.953762       3.285181      13.119792          -0.000465
          408              C       9.144282      22.807314      23.954194       0.084075      25.749812 0.32247965E+03  0.70429243E+04                                 7.598578                            5.998770       0.285299       2.104307                    0.999844      25.873982      71.927013       0.670196       0.418459      -1.061842       0.046861      -0.012927      -0.006172       0.049002      -0.003489      -0.009765      -0.037428       0.007492      -0.058931      -0.047979       0.014751       0.033228              8.587696       8.209239      -0.279889       2.285271       6.942337       3.089422      10.611512          -0.000256
          409              C      11.025082      21.564504      23.796777       0.058468      26.552067 0.33782670E+03  0.74883503E+04                                 7.804685                            6.160060       0.278071       2.093292                    0.999802      26.674864      75.492480       0.656004       0.421218      -1.056703      -0.039734       0.029586      -0.004280       0.049724      -0.011207      -0.023995      -0.014596      -0.007358      -0.060169      -0.040416       0.018079       0.022337              8.866041       8.062771      -0.567827       1.811607       7.525092       3.687403      11.010259          -0.000187
          410              C      11.508822      22.122555      24.932189      -0.172025      31.739273 0.42443115E+03  0.99447979E+04                                 8.780023                            6.913456       0.160069       2.033098                    0.999448      29.327239      84.897300       0.619018       0.422293      -1.057689      -0.004795       0.005115       0.000076       0.007011      -0.000374       0.000300      -0.030418       0.011229      -0.029311      -0.036002       0.010484       0.025517             10.140381       7.977062      -0.430283       1.963428       8.787941       5.102559      13.656139          -0.000506
          411              C       1.893109      22.699478      29.259485       0.024098      28.988082 0.35417050E+03  0.79805989E+04                                 8.336962                            6.349459       0.153397       2.040841                    0.999787      27.814858      80.571429       0.636782       0.426867      -1.048347      -0.024642       0.021984       0.038622       0.050815       0.008047      -0.013036       0.015011       0.007336       0.046785      -0.026014       0.000827       0.025186              9.474082       6.565668      -3.545546       0.475377       9.480302      -0.958228      12.376276          -0.009354
          412              C       2.540557      21.747825      29.919297      -0.164677      34.658480 0.41520230E+03  0.97004846E+04                                 9.252910                            6.773395       0.118861       1.993815                    0.999829      30.302429      88.342514       0.632686       0.414366      -1.059945      -0.015620       0.004234       0.023094       0.028200      -0.027464      -0.001867       0.009575      -0.019793       0.016670      -0.032403       0.002671       0.029732             10.910802       8.532716      -5.961660      -1.069776      13.532331       1.557611      10.667360           0.000917
          413              C       2.434700      21.898796      31.252318      -0.253191      38.028959 0.51526853E+03  0.12682455E+05                                 9.771134                            7.541692       0.045134       1.944349                    0.999883      32.813204      97.593656       0.601175       0.413938      -1.062192       0.003699      -0.009160      -0.031237       0.032762      -0.058126       0.018900      -0.016640      -0.018957       0.009729      -0.060739      -0.006286       0.067025             10.968790       8.258934      -4.838620       0.159246      11.498033      -0.469416      13.149403          -0.008498
          414              C       1.539843      23.022986      31.379592       0.122152      39.598990 0.42484116E+03  0.99641264E+04                                10.292738                            7.001981      -0.074391       1.972263                    0.999678      27.647442      80.266057       0.603458       0.432759      -1.050463      -0.014082       0.014551      -0.067134       0.070121      -0.023086      -0.005701       0.015750      -0.011844       0.077975      -0.037287       0.000965       0.036322             12.970629       8.397149      -4.472673      -3.210629      11.261761       2.872056      19.252978           0.000525
          415              C       1.020408      23.586429      32.575292      -0.056535      48.706968 0.49588057E+03  0.12004535E+05                                11.511122                            7.451751      -0.021629       1.981195                    0.999363      28.785203      82.988917       0.602514       0.419924      -1.065814       0.007039      -0.009122       0.015989       0.019708       0.041280       0.033865      -0.037255      -0.010023       0.040627      -0.076317       0.032392       0.043925             14.804570      10.147149      -5.919375      -0.395895      13.239573      -0.803819      21.026990          -0.009925
          416              C       0.094779      24.648614      32.654335       0.131827      36.550845 0.41288770E+03  0.96460630E+04                                 9.828930                            6.953518      -0.136026       1.956230                    0.999645      27.612784      80.858672       0.597007       0.439146      -1.043244      -0.027868       0.037678      -0.047353       0.066623      -0.034009       0.005040       0.001547      -0.017609       0.029099      -0.040465       0.010015       0.030450             11.933929      10.103825      -6.391815      -1.090652      12.725690       0.216053      12.972271           0.000006
          417              C      11.702071      25.115004       0.294069      -0.228101      36.625817 0.52152969E+03  0.12939761E+05                                 9.706864                            7.684416      -0.150927       1.892787                    0.999489      32.947162     100.001222       0.581413       0.424594      -1.050213      -0.005028       0.038356      -0.004976       0.039003      -0.008625      -0.006435       0.004479      -0.032051       0.131604      -0.040451      -0.004448       0.044899             11.018250       7.500562      -3.208176      -1.362837       9.270801      -0.269661      16.283388          -0.006487
          418              C      10.840448      26.069353      33.369076      -0.157676      33.463511 0.47004500E+03  0.11370108E+05                                 9.222476                            7.350348      -0.154968       1.911504                    0.998332      31.270430      93.900659       0.587453       0.431030      -1.045637       0.036080       0.009383       0.010532       0.038739      -0.018045       0.003949       0.013893      -0.004574       0.084211      -0.034638       0.002135       0.032503             10.356403       8.007352      -3.461995      -2.689693       9.057135       1.928261      14.004722           0.000620
          419              C      11.018927      26.177189      31.980121       0.010531      29.823294 0.40711169E+03  0.94895082E+04                                 8.532113                            6.837288       0.108725       2.016867                    0.999570      28.817868      84.635647       0.610226       0.430611      -1.047069       0.048612      -0.028974      -0.002357       0.056641      -0.015518       0.013310      -0.003279      -0.001452      -0.039165      -0.020781      -0.004879       0.025660              9.545394       6.641103      -2.806232      -0.213564       8.632627      -0.772045      13.362452          -0.009223
          420              C       1.501686      22.998723       0.341629       0.162998      36.100368 0.42379332E+03  0.99166252E+04                                 9.827656                            7.092758      -0.485659       1.864340                    0.998325      26.499603      76.421394       0.588016       0.445151      -1.044841      -0.001209      -0.002957      -0.016646       0.016950      -0.031057      -0.019532       0.012128       0.015402      -0.021787      -0.028825      -0.016714       0.045538             12.213963       6.736849      -0.546615       3.904186      11.378299      -4.817663      18.526741          -0.001465
          421              C       1.144728      21.680428       0.746894      -0.175392      32.512187 0.44045861E+03  0.10384962E+05                                 8.846206                            7.014330       0.238482       2.056755                    0.999182      29.339409      84.360571       0.620166       0.418889      -1.063041       0.001559       0.002599      -0.006677       0.007333       0.002064      -0.007080       0.018398       0.020529      -0.036814      -0.028092       0.009649       0.018443             10.056978       6.364335       0.225629       2.479988      10.801754      -3.976334      13.004846          -0.000840
          422              C       1.707244      21.181686       1.862211       0.048308      27.107425 0.35020211E+03  0.78141995E+04                                 7.854089                            6.260440       0.208349       2.064331                    0.999810      26.918864      75.844123       0.654061       0.419684      -1.060185       0.036283       0.040551       0.010827       0.055481       0.012243      -0.025181       0.017937      -0.017785      -0.103430      -0.052004       0.019075       0.032928              8.793471       6.091479      -0.138000       2.692583       9.499745      -2.335405      10.789190          -0.000490
          423              C       2.789197      23.155085       2.371304       0.078228      26.472757 0.33710319E+03  0.74726494E+04                                 7.800471                            6.178537       0.107219       2.039438                    0.999774      26.661976      75.601061       0.650661       0.424658      -1.053943      -0.020540      -0.034099      -0.011051       0.041313       0.009445      -0.014061       0.026381       0.016685      -0.052291      -0.041284       0.019220       0.022064              8.777944       6.357430       0.132978       2.924516       9.376493      -2.200039      10.599910          -0.000817
          424              C       2.282070      23.737399       1.232542      -0.179493      32.509120 0.44522635E+03  0.10544906E+05                                 8.891758                            7.070661       0.183642       2.039659                    0.999032      29.565624      85.713043       0.614149       0.421086      -1.059715      -0.003210       0.003694       0.011785       0.012761      -0.000708      -0.016441       0.001325      -0.016270      -0.058813      -0.028564       0.010404       0.018160             10.091126       6.847693      -0.277019       3.966432       9.711589      -2.392921      13.714094          -0.000770
          425              C       4.077939      13.754482      28.659960       0.032820      27.453661 0.35697461E+03  0.80694225E+04                                 8.070801                            6.389833       0.073960       2.015358                    0.999628      27.981992      81.506325       0.631725       0.428917      -1.045826       0.050260      -0.017890       0.001195       0.053362      -0.022629      -0.009619      -0.002513       0.020133       0.011555      -0.028413       0.003348       0.025065              8.859434       8.651931      -1.192540       1.630807      12.664500       1.031422       5.261871          -0.006890
          426              C       3.661898      12.495496      28.251346      -0.212249      33.302827 0.45866179E+03  0.10941038E+05                                 8.832625                            7.027547       0.204533       2.002300                    0.999696      31.358515      91.151341       0.635907       0.403781      -1.071196       0.026595       0.001978      -0.003584       0.026908      -0.006416       0.025712       0.017853       0.023954      -0.154111      -0.062928       0.018283       0.044644              9.565366      11.672844       1.173391       2.718273      10.856052       1.815274       6.167200          -0.000128
          427              C       4.747543      11.692118      28.392016      -0.243926      35.551661 0.51205145E+03  0.12636430E+05                                 9.464112                            7.583009      -0.045120       1.922437                    0.999689      32.863643      99.221931       0.589379       0.421115      -1.053212      -0.018147       0.027468      -0.021339       0.039232       0.002336      -0.007447       0.011500      -0.054976      -0.020870      -0.027519      -0.006663       0.034182             10.414624       9.891909      -0.032721       2.108344      14.306702       2.722972       7.045261          -0.005778
          428              C       5.740871      12.441579      28.937952       0.125961      33.337525 0.40664975E+03  0.94398802E+04                                 9.182939                            6.858618       0.054302       2.019317                    0.999717      27.180932      78.675309       0.608242       0.433794      -1.049147      -0.024196       0.063076      -0.005928       0.067817      -0.017869       0.017709       0.007576       0.011173      -0.070723      -0.034887       0.002428       0.032460             10.613923      13.335058      -2.123928       3.159553      12.067489       0.906182       6.439223          -0.000071
          429              C       7.088696      12.012930      29.272882      -0.048406      43.850740 0.49166136E+03  0.11872026E+05                                10.749238                            7.425921       0.022554       2.001554                    0.999421      28.386887      81.624438       0.603089       0.420597      -1.065834       0.003565      -0.026954      -0.005017       0.027648      -0.017493      -0.035529      -0.004575      -0.074608       0.080260      -0.068022       0.027126       0.040897             13.234774      12.912022      -0.583246       2.952048      18.838115       3.211165       7.954185          -0.013728
          430              C       8.043866      12.845963      29.837574       0.139055      34.814611 0.40129043E+03  0.93140829E+04                                 9.530188                            6.882044      -0.120323       1.968429                    0.999546      27.285347      79.793055       0.596235       0.442596      -1.040590      -0.006276       0.060907       0.033225       0.069663       0.005157       0.015352       0.010125       0.004993      -0.037970      -0.022458       0.000603       0.021855             11.317441      11.779249       2.414982       3.539505      14.583882       3.083939       7.589193           0.000595
          431              C       9.364611      12.441579      30.207337      -0.243130      36.081158 0.51855019E+03  0.12790946E+05                                 9.441205                            7.584996       0.071266       1.954395                    0.999860      32.776946      97.777376       0.596820       0.416055      -1.060221       0.001440       0.019646       0.030405       0.036229      -0.037449       0.014051       0.001389      -0.006418      -0.117081      -0.044549      -0.013306       0.057855             10.228357      11.430956      -1.238968       2.038594      12.740775       1.791210       6.513338          -0.014395
          432              C       9.996058      13.533418      30.743225      -0.180931      33.464209 0.44744639E+03  0.10595294E+05                                 8.893898                            6.975762       0.220625       2.019948                    0.999839      30.533390      88.091184       0.634250       0.407825      -1.069777      -0.013227      -0.011629       0.006692       0.018841      -0.005375       0.032271       0.012728      -0.007330      -0.134502      -0.060546       0.028285       0.032261              9.840698      14.131122      -0.459849       3.085321       9.106053       0.925368       6.284919           0.001282
          433              C       9.069198      14.565948      30.642746       0.015811      29.531058 0.39714566E+03  0.92130108E+04                                 8.497601                            6.775748       0.066289       2.005791                    0.999499      28.728155      84.559216       0.609058       0.433507      -1.043843      -0.039226      -0.032936      -0.022078       0.055776       0.026737       0.011565       0.002344      -0.009323      -0.015239      -0.027214      -0.004825       0.032039              9.335807       9.370697      -0.651086       1.816128      12.541764       1.799784       6.094960          -0.015841
          434              C       7.387802      10.605671      29.024699       0.159028      34.138128 0.40312178E+03  0.93401155E+04                                 9.501645                            6.933428      -0.456500       1.877238                    0.998336      26.369403      76.320038       0.591152       0.447189      -1.040923      -0.009512       0.012934       0.004755       0.016744      -0.005384       0.036671       0.000581       0.031788      -0.011928      -0.032067      -0.013416       0.045484             11.758974       7.829905      -2.150719      -2.798828      18.927517       1.400054       8.519500          -0.001297
          435              C       6.790820       9.592012      29.758530      -0.165826      34.898406 0.47095623E+03  0.11365946E+05                                 9.493272                            7.376369      -0.144536       1.933778                    0.997485      30.297791      90.051720       0.585794       0.433247      -1.047211       0.010710       0.008782      -0.001945       0.013986      -0.006703       0.017853       0.013791       0.041602       0.041072      -0.034847       0.002715       0.032133             11.094115       8.055214      -1.473669      -3.170290      16.490112      -0.324420       8.737019          -0.000688
          436              C       7.194552       8.295284      29.567620       0.037001      30.157000 0.37886184E+03  0.86719103E+04                                 8.603765                            6.602169       0.018551       1.996168                    0.999612      28.057711      81.603349       0.620224       0.431443      -1.046776       0.047664       0.010806      -0.035845       0.060610       0.021311       0.007181      -0.015216       0.030057       0.047083      -0.039086       0.018100       0.020986             10.037001       8.492440      -2.481990      -3.347286      13.600830       0.373337       8.017733          -0.000723
          437              C       8.669158       8.888382      27.951583       0.075675      26.777160 0.32826171E+03  0.72163041E+04                                 7.829487                            6.058579       0.255586       2.086503                    0.999822      26.400412      74.139268       0.664445       0.419327      -1.059060      -0.035552      -0.004610       0.028998       0.046110       0.001973       0.004961       0.013843       0.062456       0.082716      -0.047581       0.015574       0.032007              9.059132       6.871297      -2.349568      -2.482544      12.842010       0.180435       7.464089          -0.000499
          438              C       8.370052      10.268683      28.097278      -0.185981      34.232756 0.46938873E+03  0.11249986E+05                                 9.195928                            7.245999       0.209544       2.044214                    0.999080      29.849806      86.673040       0.609244       0.419464      -1.062156       0.004226      -0.003246      -0.001880       0.005650       0.003585       0.010582      -0.015902      -0.011430       0.035671      -0.020921      -0.003256       0.024177             10.667084       7.841260      -2.832804      -2.925731      15.157266       1.369770       9.002727          -0.001379
          439              C       8.104180      14.854409      27.316891       0.037522      28.604359 0.37189772E+03  0.84793129E+04                                 8.310870                            6.535858       0.115390       2.031970                    0.999540      27.930928      81.269966       0.623672       0.430738      -1.046439      -0.041529       0.015341      -0.004225       0.044473      -0.001646       0.011851       0.011286       0.007054      -0.044070      -0.023829       0.007562       0.016267              9.322889       8.166480      -2.898392       0.719758       6.913773      -1.844400      12.888415          -0.009397
          440              C       8.168186      15.053906      25.896788      -0.186264      33.811199 0.46468220E+03  0.11119151E+05                                 8.994109                            7.119656       0.149927       1.993149                    0.999873      31.040913      90.323424       0.625745       0.409066      -1.067882      -0.027920      -0.018895       0.009207       0.034948      -0.033869      -0.012259       0.006713       0.036944       0.096160      -0.054608       0.012549       0.042059              9.951893       9.007938      -2.829201      -2.052731       6.882219       0.290142      13.965523           0.000351
          441              C       7.088696      15.779103      25.521666      -0.224314      37.694326 0.53300873E+03  0.13235975E+05                                 9.808904                            7.714507      -0.014368       1.933543                    0.999821      32.567991      97.424259       0.589076       0.418710      -1.058722      -0.006727      -0.037209       0.010089       0.039134      -0.008886       0.001060       0.007775      -0.014239       0.129464      -0.033214      -0.010972       0.044186             11.101396       8.899749      -3.022509      -0.371196       7.443019      -1.484156      16.961420          -0.007140
          442              C       6.315697      16.029821      26.733108       0.130238      36.089027 0.40444014E+03  0.93819646E+04                                 9.696104                            6.871080      -0.071803       1.981276                    0.999699      27.153557      78.737023       0.603170       0.437751      -1.046082       0.037457      -0.049243       0.045773       0.076961      -0.025102      -0.000670      -0.004728       0.004835       0.046985      -0.033368       0.013919       0.019449             11.592066      13.023800      -5.979661      -0.263132       9.145997      -0.973602      12.606402           0.000270
          443              C       5.186970      16.746931      26.854687      -0.051251      46.775818 0.47897365E+03  0.11494681E+05                                11.227209                            7.333863      -0.007541       1.991556                    0.999363      28.383249      81.464294       0.606088       0.421100      -1.065110      -0.023098       0.014478      -0.015160       0.031193       0.034191       0.044873      -0.024901      -0.047646       0.029519      -0.076930       0.036419       0.040511             14.365605      12.931805      -5.473229      -0.308927       9.767577      -2.389837      20.397433          -0.007709
          444              C       4.475516      17.011129      28.077182       0.128071      37.737874 0.40530517E+03  0.94124838E+04                                 9.994884                            6.855610      -0.108197       1.964656                    0.999697      27.455164      79.806109       0.606517       0.434852      -1.047216       0.023874      -0.013349       0.062278       0.068019      -0.019119      -0.018869       0.000060       0.013309       0.099507      -0.038618      -0.002427       0.041045             12.442703      10.442860      -4.290878      -3.397016       8.665384       0.177660      18.219867           0.000330
          445              C       3.430490      17.889992      28.221202      -0.259002      38.506040 0.51922634E+03  0.12812430E+05                                 9.855127                            7.570814       0.045235       1.940456                    0.999835      33.059222      98.653847       0.599614       0.413961      -1.061507      -0.001538       0.021159       0.041772       0.046850      -0.052031       0.015890      -0.026875      -0.001255       0.026239      -0.057409      -0.006902       0.064311             11.116583      10.387195      -5.155821      -0.554522      10.000071      -1.261656      12.962483          -0.004414
          446              C       3.068609      17.833378      29.577668      -0.194699      36.588694 0.46186703E+03  0.11039678E+05                                 9.501405                            7.084703       0.197714       2.007003                    0.999840      31.101584      90.575376       0.628795       0.407528      -1.068436       0.015132       0.008109      -0.025366       0.030629      -0.051981      -0.022533      -0.015537       0.015147       0.094269      -0.074871       0.030735       0.044136             11.082490      12.704945      -6.289593      -2.392749      10.248599       0.804669      10.293925           0.001278
          447              C       3.989314      17.008433      30.157097       0.025134      29.511186 0.36868503E+03  0.83958273E+04                                 8.454427                            6.486625       0.106836       2.021159                    0.999731      28.258820      82.429510       0.628470       0.427970      -1.047131       0.037095      -0.004101      -0.045036       0.058490       0.013847      -0.014038       0.004074       0.007435       0.079707      -0.030173      -0.001217       0.031390              9.586577       8.704700      -3.897718       0.187837       7.989435      -1.560142      12.065596          -0.005182
          448              C       4.629377      17.353508      25.595351       0.170245      33.133348 0.38496553E+03  0.88119182E+04                                 9.339954                            6.780337      -0.490184       1.872736                    0.998507      25.877485      74.295939       0.597510       0.447829      -1.041183       0.013058      -0.008752       0.012634       0.020167      -0.031828      -0.020445       0.022476      -0.022420       0.027614      -0.038743      -0.012246       0.050989             11.658080       9.708114      -0.554998       4.068250       8.409272      -5.460926      16.856855          -0.000407
          449              C       3.435414      17.027304      25.113051      -0.168302      31.030262 0.41124234E+03  0.95596846E+04                                 8.623836                            6.800075       0.170915       2.042477                    0.999230      28.974562      83.534735       0.624884       0.421659      -1.058125      -0.003232      -0.001430      -0.010418       0.011001      -0.004391      -0.019364       0.011344      -0.031521      -0.018279      -0.029398       0.002411       0.026987              9.793106       9.305765       0.107472       3.534444       6.953757      -3.285178      13.119796          -0.000464
          450              C       2.989832      17.631186      23.954194       0.084075      25.749786 0.32247925E+03  0.70429137E+04                                 7.598574                            5.998766       0.285305       2.104309                    0.999844      25.873969      71.926981       0.670196       0.418459      -1.061842       0.046860       0.012930      -0.006170       0.049001       0.003488      -0.009765       0.037428       0.007491      -0.058933      -0.047979       0.014750       0.033229              8.587691       8.209239       0.279889       2.285271       6.942325      -3.089415      10.611508          -0.000257
          451              C       4.870632      18.873996      23.796777       0.058468      26.552012 0.33782613E+03  0.74883329E+04                                 7.804670                            6.160052       0.278083       2.093296                    0.999802      26.674823      75.492288       0.656005       0.421218      -1.056703      -0.039737      -0.029582      -0.004277       0.049723       0.011206      -0.023995       0.014596      -0.007359      -0.060171      -0.040416       0.018079       0.022337              8.866021       8.062755       0.567825       1.811605       7.525070      -3.687386      11.010237          -0.000188
          452              C       5.354372      18.315945      24.932189      -0.172027      31.739277 0.42443148E+03  0.99448068E+04                                 8.780020                            6.913456       0.160071       2.033098                    0.999448      29.327250      84.897315       0.619018       0.422293      -1.057689      -0.004796      -0.005112       0.000078       0.007010       0.000374       0.000300       0.030417       0.011228      -0.029316      -0.036001       0.010485       0.025517             10.140374       7.977060       0.430284       1.963426       8.787930      -5.102548      13.656132          -0.000506
          453              C       8.047559      17.739022      29.259485       0.024100      28.988185 0.35417162E+03  0.79806303E+04                                 8.336976                            6.349464       0.153396       2.040839                    0.999787      27.814922      80.571639       0.636782       0.426866      -1.048348      -0.024640      -0.021982       0.038621       0.050813      -0.008046      -0.013035      -0.015012       0.007331       0.046785      -0.026012       0.000826       0.025187              9.474100       6.565672       3.545548       0.475373       9.480307       0.958225      12.376321          -0.009365
          454              C       8.695007      18.690675      29.919297      -0.164676      34.658543 0.41520335E+03  0.97005180E+04                                 9.252933                            6.773413       0.118844       1.993810                    0.999829      30.302459      88.342730       0.632683       0.414367      -1.059944      -0.015619      -0.004233       0.023093       0.028199       0.027464      -0.001866      -0.009575      -0.019795       0.016670      -0.032403       0.002671       0.029732             10.910828       8.532731       5.961668      -1.069778      13.532353      -1.557614      10.667400           0.000918
          455              C       8.589150      18.539704      31.252318      -0.253189      38.028993 0.51526922E+03  0.12682478E+05                                 9.771143                            7.541700       0.045127       1.944347                    0.999883      32.813225      97.593774       0.601175       0.413938      -1.062192       0.003698       0.009161      -0.031237       0.032762       0.058127       0.018899       0.016640      -0.018960       0.009727      -0.060739      -0.006285       0.067025             10.968798       8.258937       4.838617       0.159233      11.498032       0.469399      13.149425          -0.008511
          456              C       7.694293      17.415514      31.379592       0.122150      39.599207 0.42484348E+03  0.99641935E+04                                10.292771                            7.001998      -0.074386       1.972264                    0.999678      27.647512      80.266296       0.603457       0.432759      -1.050463      -0.014080      -0.014551      -0.067133       0.070120       0.023088      -0.005702      -0.015748      -0.011848       0.077975      -0.037288       0.000966       0.036323             12.970679       8.397173       4.472685      -3.210650      11.261789      -2.872075      19.253075           0.000526
          457              C       7.174858      16.852071      32.575292      -0.056542      48.707219 0.49588296E+03  0.12004607E+05                                11.511153                            7.451764      -0.021621       1.981196                    0.999363      28.785301      82.989245       0.602514       0.419924      -1.065815       0.007038       0.009121       0.015989       0.019707      -0.041279       0.033864       0.037256      -0.010026       0.040629      -0.076316       0.032390       0.043927             14.804618      10.147179       5.919392      -0.395905      13.239601       0.803809      21.027074          -0.009936
          458              C       6.249229      15.789886      32.654335       0.131819      36.551070 0.41289048E+03  0.96461421E+04                                 9.828960                            6.953535      -0.136017       1.956231                    0.999645      27.612872      80.858937       0.597007       0.439145      -1.043245      -0.027867      -0.037677      -0.047352       0.066621       0.034011       0.005038      -0.001547      -0.017608       0.029104      -0.040468       0.010017       0.030451             11.933968      10.103858       6.391841      -1.090654      12.725728      -0.216058      12.972317           0.000007
          459              C       5.547621      15.323496       0.294069      -0.228115      36.626152 0.52153600E+03  0.12939959E+05                                 9.706921                            7.684463      -0.150933       1.892782                    0.999489      32.947409     100.002185       0.581411       0.424594      -1.050213      -0.005028      -0.038356      -0.004976       0.039003       0.008626      -0.006435      -0.004478      -0.032052       0.131604      -0.040452      -0.004447       0.044899             11.018313       7.500605       3.208200      -1.362847       9.270862       0.269652      16.283473          -0.006499
          460              C       4.685998      14.369147      33.369076      -0.157683      33.463642 0.47004780E+03  0.11370194E+05                                 9.222501                            7.350371      -0.154972       1.911501                    0.998332      31.270539      93.901098       0.587452       0.431030      -1.045637       0.036080      -0.009383       0.010531       0.038739       0.018046       0.003949      -0.013893      -0.004573       0.084207      -0.034639       0.002138       0.032502             10.356428       8.007362       3.462001      -2.689683       9.057161      -1.928259      14.004761           0.000623
          461              C       4.864477      14.261311      31.980121       0.010524      29.823549 0.40711578E+03  0.94896276E+04                                 8.532157                            6.837319       0.108720       2.016863                    0.999570      28.818026      84.636224       0.610225       0.430611      -1.047069       0.048612       0.028973      -0.002356       0.056640       0.015520       0.013308       0.003280      -0.001453      -0.039157      -0.020779      -0.004882       0.025661              9.545447       6.641134       2.806253      -0.213561       8.632674       0.772049      13.362534          -0.009238
          462              C       7.656136      17.439777       0.341629       0.162981      36.100615 0.42379663E+03  0.99167202E+04                                 9.827687                            7.092776      -0.485652       1.864341                    0.998325      26.499736      76.421802       0.588016       0.445150      -1.044842      -0.001207       0.002958      -0.016646       0.016950       0.031056      -0.019528      -0.012127       0.015398      -0.021788      -0.028822      -0.016712       0.045534             12.214005       6.736869       0.546619       3.904205      11.378321       4.817676      18.526824          -0.001466
          463              C       7.299178      18.758072       0.746894      -0.175396      32.512261 0.44046012E+03  0.10385007E+05                                 8.846219                            7.014342       0.238480       2.056753                    0.999182      29.339473      84.360819       0.620165       0.418889      -1.063041       0.001563      -0.002599      -0.006680       0.007336      -0.002065      -0.007078      -0.018399       0.020526      -0.036814      -0.028091       0.009651       0.018440             10.056989       6.364345      -0.225635       2.479992      10.801757       3.976325      13.004865          -0.000840
          464              C       7.861694      19.256814       1.862211       0.048310      27.107258 0.35019968E+03  0.78141300E+04                                 7.854053                            6.260416       0.208360       2.064337                    0.999810      26.918751      75.843675       0.654063       0.419683      -1.060185       0.036287      -0.040550       0.010827       0.055482      -0.012243      -0.025181      -0.017936      -0.017785      -0.103430      -0.052003       0.019075       0.032928              8.793427       6.091453       0.137997       2.692568       9.499689       2.335383      10.789139          -0.000490
          465              C       8.943647      17.283415       2.371304       0.078214      26.473046 0.33710778E+03  0.74727795E+04                                 7.800533                            6.178583       0.107217       2.039435                    0.999774      26.662194      75.601920       0.650657       0.424659      -1.053943      -0.020537       0.034103      -0.011052       0.041315      -0.009445      -0.014057      -0.026381       0.016682      -0.052286      -0.041282       0.019222       0.022060              8.778017       6.357479      -0.132970       2.924544       9.376560       2.200067      10.600011          -0.000817
          466              C       8.436520      16.701101       1.232542      -0.179500      32.509289 0.44522898E+03  0.10544984E+05                                 8.891786                            7.070679       0.183647       2.039659                    0.999032      29.565737      85.713448       0.614149       0.421085      -1.059715      -0.003209      -0.003692       0.011781       0.012757       0.000708      -0.016440      -0.001324      -0.016275      -0.058817      -0.028565       0.010402       0.018163             10.091161       6.847717       0.277025       3.966453       9.711608       2.392932      13.714159          -0.000770
          467              C       2.076511       0.274982       4.833040       0.032824      27.453422 0.35697087E+03  0.80693120E+04                                 8.070745                            6.389793       0.073983       2.015369                    0.999628      27.981765      81.505372       0.631728       0.428916      -1.045827      -0.050257      -0.017890      -0.001196       0.053360       0.022627      -0.009619       0.002513       0.020133       0.011558      -0.028412       0.003349       0.025063              8.859371       8.651875       1.192519       1.630797      12.664402      -1.031420       5.261837          -0.006891
          468              C       2.492552      25.974996       5.241655      -0.212247      33.302832 0.45866203E+03  0.10941045E+05                                 8.832621                            7.027545       0.204535       2.002299                    0.999696      31.358533      91.151362       0.635908       0.403781      -1.071196      -0.026593       0.001978       0.003582       0.026906       0.006416       0.025713      -0.017854       0.023950      -0.154113      -0.062929       0.018286       0.044643              9.565360      11.672841      -1.173387       2.718272      10.856041      -1.815271       6.167198          -0.000128
          469              C       1.406907      25.171618       5.100984      -0.243922      35.551601 0.51205072E+03  0.12636407E+05                                 9.464103                            7.583005      -0.045120       1.922437                    0.999689      32.863597      99.221755       0.589379       0.421115      -1.053212       0.018147       0.027466       0.021337       0.039230      -0.002337      -0.007448      -0.011499      -0.054974      -0.020863      -0.027519      -0.006661       0.034180             10.414611       9.891904       0.032724       2.108343      14.306676      -2.722963       7.045255          -0.005779
          470              C       0.413579      25.921079       4.555048       0.125963      33.337345 0.40664767E+03  0.94398154E+04                                 9.182900                            6.858596       0.054322       2.019326                    0.999717      27.180795      78.674720       0.608243       0.433794      -1.049148       0.024196       0.063075       0.005926       0.067816       0.017867       0.017710      -0.007577       0.011171      -0.070726      -0.034889       0.002430       0.032458             10.613873      13.334982       2.123901       3.159536      12.067439      -0.906184       6.439197          -0.000071
          471              C      11.374654      25.492430       4.220118      -0.048380      43.850057 0.49165324E+03  0.11871782E+05                                10.749150                            7.425874       0.022555       2.001558                    0.999421      28.386589      81.623434       0.603089       0.420598      -1.065833      -0.003565      -0.026955       0.005015       0.027648       0.017492      -0.035532       0.004577      -0.074608       0.080273      -0.068025       0.027124       0.040901             13.234655      12.911909       0.583234       2.952019      18.837933      -3.211132       7.954122          -0.013732
          472              C      10.419484      26.325464       3.655426       0.139058      34.814402 0.40128834E+03  0.93140178E+04                                 9.530145                            6.882021      -0.120305       1.968438                    0.999546      27.285177      79.792365       0.596237       0.442595      -1.040591       0.006277       0.060906      -0.033227       0.069663      -0.005155       0.015353      -0.010123       0.004993      -0.037971      -0.022458       0.000605       0.021853             11.317384      11.779187      -2.414951       3.539479      14.583814      -3.083913       7.589153           0.000595
          473              C       9.098739      25.921079       3.285663      -0.243118      36.080865 0.51854526E+03  0.12790791E+05                                 9.441155                            7.584961       0.071275       1.954399                    0.999860      32.776745      97.776595       0.596821       0.416056      -1.060221      -0.001438       0.019644      -0.030408       0.036230       0.037449       0.014051      -0.001387      -0.006418      -0.117067      -0.044544      -0.013308       0.057853             10.228300      11.430886       1.238955       2.038580      12.740707      -1.791201       6.513307          -0.014401
          474              C       8.467292       0.053918       2.749775      -0.180929      33.464254 0.44744719E+03  0.10595318E+05                                 8.893906                            6.975768       0.220620       2.019946                    0.999839      30.533416      88.091276       0.634250       0.407825      -1.069777       0.013228      -0.011629      -0.006696       0.018843       0.005376       0.032272      -0.012728      -0.007335      -0.134505      -0.060548       0.028288       0.032260              9.840707      14.131139       0.459845       3.085327       9.106057      -0.925368       6.284926           0.001283
          475              C       9.394152       1.086448       2.850254       0.015821      29.530672 0.39713934E+03  0.92128223E+04                                 8.497520                            6.775688       0.066315       2.005804                    0.999499      28.727841      84.557934       0.609062       0.433506      -1.043844       0.039225      -0.032935       0.022075       0.055773      -0.026736       0.011565      -0.002342      -0.009321      -0.015231      -0.027214      -0.004822       0.032036              9.335715       9.370616       0.651087       1.816112      12.541628      -1.799757       6.094901          -0.015848
          476              C      11.075548      24.085171       4.468301       0.159039      34.137910 0.40311942E+03  0.93400461E+04                                 9.501609                            6.933411      -0.456499       1.877240                    0.998336      26.369287      76.319617       0.591152       0.447189      -1.040923       0.009512       0.012934      -0.004756       0.016745       0.005384       0.036672      -0.000581       0.031790      -0.011922      -0.032068      -0.013418       0.045486             11.758918       7.829880       2.150702      -2.798819      18.927400      -1.400039       8.519474          -0.001299
          477              C      11.672530      23.071512       3.734470      -0.165826      34.898273 0.47095453E+03  0.11365893E+05                                 9.493248                            7.376356      -0.144536       1.933779                    0.997485      30.297708      90.051386       0.585795       0.433247      -1.047212      -0.010711       0.008781       0.001943       0.013986       0.006702       0.017855      -0.013790       0.041601       0.041072      -0.034847       0.002712       0.032134             11.094080       8.055196       1.473658      -3.170282      16.490040       0.324423       8.737003          -0.000687
          478              C      11.268798      21.774784       3.925380       0.037004      30.156847 0.37885985E+03  0.86718509E+04                                 8.603733                            6.602149       0.018564       1.996174                    0.999612      28.057599      81.602882       0.620225       0.431443      -1.046776      -0.047664       0.010807       0.035843       0.060608      -0.021310       0.007182       0.015216       0.030060       0.047089      -0.039087       0.018100       0.020987             10.036957       8.492408       2.481973      -3.347272      13.600757      -0.373332       8.017706          -0.000725
          479              C       9.794192      22.367882       5.541417       0.075675      26.777129 0.32826141E+03  0.72162950E+04                                 7.829480                            6.058576       0.255591       2.086505                    0.999822      26.400386      74.139152       0.664445       0.419327      -1.059060       0.035551      -0.004609      -0.028999       0.046109      -0.001973       0.004962      -0.013843       0.062456       0.082716      -0.047581       0.015574       0.032007              9.059121       6.871290       2.349561      -2.482540      12.841991      -0.180429       7.464083          -0.000501
          480              C      10.093298      23.748183       5.395722      -0.185978      34.232639 0.46938707E+03  0.11249935E+05                                 9.195906                            7.245986       0.209549       2.044216                    0.999080      29.849738      86.672770       0.609245       0.419464      -1.062156      -0.004227      -0.003247       0.001881       0.005652      -0.003584       0.010583       0.015902      -0.011427       0.035673      -0.020921      -0.003257       0.024177             10.667053       7.841243       2.832788      -2.925723      15.157210      -1.369758       9.002707          -0.001378
          481              C      10.359170       1.374909       6.176109       0.037527      28.604058 0.37189296E+03  0.84791737E+04                                 8.310809                            6.535814       0.115405       2.031979                    0.999540      27.930681      81.268991       0.623674       0.430737      -1.046439       0.041528       0.015339       0.004225       0.044471       0.001645       0.011849      -0.011288       0.007053      -0.044070      -0.023829       0.007563       0.016266              9.322818       8.166424       2.898371       0.719747       6.913723       1.844379      12.888306          -0.009399
          482              C      10.295164       1.574406       7.596212      -0.186259      33.811047 0.46467986E+03  0.11119079E+05                                 8.994080                            7.119636       0.149936       1.993153                    0.999873      31.040822      90.323054       0.625746       0.409066      -1.067883       0.027920      -0.018898      -0.009206       0.034949       0.033870      -0.012257      -0.006712       0.036942       0.096165      -0.054609       0.012552       0.042057              9.951857       9.007914       2.829193      -2.052722       6.882200      -0.290141      13.965458           0.000351
          483              C      11.374654       2.299603       7.971334      -0.224311      37.694201 0.53300719E+03  0.13235926E+05                                 9.808882                            7.714497      -0.014363       1.933545                    0.999821      32.567911      97.423937       0.589076       0.418710      -1.058722       0.006728      -0.037210      -0.010087       0.039135       0.008885       0.001058      -0.007776      -0.014239       0.129462      -0.033213      -0.010972       0.044185             11.101364       8.899737       3.022507      -0.371194       7.443010       1.484146      16.961345          -0.007141
          484              C      12.147653       2.550321       6.759892       0.130235      36.088863 0.40443836E+03  0.93819088E+04                                 9.696068                            6.871060      -0.071778       1.981286                    0.999699      27.153446      78.736528       0.603171       0.437750      -1.046082      -0.037455      -0.049243      -0.045772       0.076960       0.025102      -0.000671       0.004728       0.004835       0.046993      -0.033369       0.013921       0.019449             11.592020      13.023742       5.979632      -0.263125       9.145962       0.973602      12.606357           0.000270
          485              C       0.967480       3.267431       6.638313      -0.051250      46.775539 0.47897081E+03  0.11494594E+05                                11.227166                            7.333843      -0.007528       1.991561                    0.999363      28.383141      81.463870       0.606089       0.421100      -1.065110       0.023099       0.014477       0.015160       0.031193      -0.034192       0.044873       0.024901      -0.047646       0.029521      -0.076930       0.036419       0.040511             14.365545      12.931753       5.473207      -0.308923       9.767544       2.389829      20.397337          -0.007711
          486              C       1.678934       3.531629       5.415818       0.128066      37.737724 0.40530381E+03  0.94124399E+04                                 9.994848                            6.855592      -0.108176       1.964665                    0.999697      27.455071      79.805666       0.606519       0.434851      -1.047217      -0.023873      -0.013350      -0.062276       0.068018       0.019121      -0.018868      -0.000060       0.013311       0.099504      -0.038620      -0.002425       0.041044             12.442651      10.442820       4.290864      -3.396987       8.665357      -0.177650      18.219776           0.000329
          487              C       2.723960       4.410492       5.271798      -0.259007      38.506165 0.51922882E+03  0.12812505E+05                                 9.855146                            7.570832       0.045237       1.940456                    0.999835      33.059295      98.654100       0.599613       0.413961      -1.061507       0.001539       0.021158      -0.041771       0.046849       0.052031       0.015890       0.026875      -0.001254       0.026239      -0.057410      -0.006901       0.064312             11.116602      10.387211       5.155828      -0.554531      10.000090       1.261652      12.962505          -0.004418
          488              C       3.085841       4.353878       3.915332      -0.194699      36.588584 0.46186588E+03  0.11039640E+05                                 9.501376                            7.084687       0.197728       2.007008                    0.999840      31.101543      90.575123       0.628797       0.407527      -1.068437      -0.015131       0.008106       0.025365       0.030627       0.051981      -0.022533       0.015539       0.015147       0.094275      -0.074872       0.030736       0.044135             11.082448      12.704889       6.289557      -2.392743      10.248556      -0.804666      10.293900           0.001278
          489              C       2.165136       3.528933       3.335903       0.025133      29.510943 0.36868176E+03  0.83957298E+04                                 8.454377                            6.486593       0.106855       2.021169                    0.999731      28.258612      82.428654       0.628473       0.427970      -1.047131      -0.037093      -0.004102       0.045035       0.058488      -0.013846      -0.014038      -0.004074       0.007438       0.079699      -0.030172      -0.001217       0.031389              9.586515       8.704650       3.897693       0.187831       7.989388       1.560126      12.065506          -0.005184
          490              C       1.525073       3.874008       7.897649       0.170241      33.133351 0.38496578E+03  0.88119245E+04                                 9.339950                            6.780336      -0.490180       1.872737                    0.998507      25.877495      74.295943       0.597511       0.447828      -1.041183      -0.013058      -0.008753      -0.012633       0.020168       0.031828      -0.020445      -0.022476      -0.022420       0.027616      -0.038743      -0.012245       0.050988             11.658072       9.708109       0.554994       4.068240       8.409273       5.460922      16.856833          -0.000406
          491              C       2.719036       3.547804       8.379949      -0.168300      31.030195 0.41124145E+03  0.95596588E+04                                 8.623824                            6.800068       0.170917       2.042479                    0.999230      28.974524      83.534603       0.624884       0.421659      -1.058124       0.003231      -0.001432       0.010419       0.011003       0.004391      -0.019364      -0.011344      -0.031522      -0.018279      -0.029398       0.002411       0.026987              9.793089       9.305752      -0.107477       3.534429       6.953752       3.285170      13.119763          -0.000465
          492              C       3.164618       4.151686       9.538806       0.084076      25.749778 0.32247919E+03  0.70429124E+04                                 7.598573                            5.998766       0.285300       2.104308                    0.999844      25.873963      71.926967       0.670196       0.418460      -1.061842      -0.046861       0.012928       0.006172       0.049001      -0.003488      -0.009765      -0.037428       0.007491      -0.058931      -0.047978       0.014750       0.033228              8.587688       8.209238      -0.279892       2.285268       6.942328       3.089413      10.611497          -0.000257
          493              C       1.283818       5.394496       9.696224       0.058467      26.552053 0.33782675E+03  0.74883513E+04                                 7.804682                            6.160060       0.278075       2.093293                    0.999802      26.674862      75.492465       0.656005       0.421218      -1.056703       0.039735      -0.029585       0.004279       0.049724      -0.011206      -0.023995      -0.014596      -0.007359      -0.060170      -0.040416       0.018079       0.022337              8.866033       8.062770      -0.567829       1.811603       7.525084       3.687392      11.010246          -0.000188
          494              C       0.800079       4.836445       8.560811      -0.172028      31.739371 0.42443294E+03  0.99448504E+04                                 8.780039                            6.913469       0.160067       2.033096                    0.999448      29.327304      84.897542       0.619017       0.422293      -1.057689       0.004795      -0.005114      -0.000076       0.007011      -0.000375       0.000300      -0.030417       0.011229      -0.029314      -0.036001       0.010485       0.025517             10.140397       7.977078      -0.430286       1.963428       8.787952       5.102563      13.656161          -0.000506
          495              C      10.415791       4.259522       4.233515       0.024090      28.988166 0.35417173E+03  0.79806311E+04                                 8.336970                            6.349464       0.153404       2.040843                    0.999787      27.814879      80.571428       0.636783       0.426866      -1.048348       0.024640      -0.021983      -0.038620       0.050812       0.008043      -0.013035       0.015011       0.007331       0.046782      -0.026009       0.000823       0.025186              9.474091       6.565673      -3.545553       0.475369       9.480313      -0.958218      12.376286          -0.009365
          496              C       9.768343       5.211175       3.573703      -0.164683      34.658581 0.41520426E+03  0.97005417E+04                                 9.252926                            6.773411       0.118854       1.993812                    0.999829      30.302507      88.342789       0.632685       0.414366      -1.059945       0.015618      -0.004233      -0.023094       0.028199      -0.027465      -0.001865       0.009574      -0.019794       0.016674      -0.032405       0.002674       0.029731             10.910816       8.532722      -5.961658      -1.069778      13.532336       1.557613      10.667389           0.000917
          497              C       9.874200       5.060204       2.240682      -0.253193      38.028879 0.51526814E+03  0.12682441E+05                                 9.771119                            7.541690       0.045138       1.944351                    0.999883      32.813159      97.593442       0.601175       0.413938      -1.062192      -0.003701       0.009160       0.031237       0.032762      -0.058126       0.018899      -0.016639      -0.018956       0.009724      -0.060737      -0.006286       0.067023             10.968765       8.258911      -4.838593       0.159224      11.497990      -0.469386      13.149393          -0.008511
          498              C      10.769057       3.936014       2.113408       0.122140      39.599060 0.42484228E+03  0.99641521E+04                                10.292728                            7.001977      -0.074361       1.972273                    0.999678      27.647425      80.265826       0.603460       0.432758      -1.050464       0.014080      -0.014552       0.067130       0.070117      -0.023091      -0.005701       0.015748      -0.011849       0.077975      -0.037292       0.000969       0.036323             12.970618       8.397134      -4.472660      -3.210627      11.261734       2.872049      19.252985           0.000526
          499              C      11.288492       3.372571       0.917708      -0.056535      48.706859 0.49587936E+03  0.12004497E+05                                11.511102                            7.451741      -0.021617       1.981199                    0.999363      28.785169      82.988755       0.602514       0.419924      -1.065815      -0.007041       0.009121      -0.015988       0.019708       0.041280       0.033864      -0.037255      -0.010026       0.040629      -0.076317       0.032390       0.043926             14.804546      10.147131      -5.919360      -0.395904      13.239541      -0.803807      21.026967          -0.009936
          500              C      12.214121       2.310386       0.838665       0.131819      36.550943 0.41288920E+03  0.96461004E+04                                 9.828930                            6.953520      -0.135992       1.956241                    0.999645      27.612767      80.858464       0.597009       0.439144      -1.043246       0.027866      -0.037679       0.047350       0.066620      -0.034010       0.005038       0.001548      -0.017607       0.029110      -0.040468       0.010019       0.030449             11.933929      10.103818      -6.391809      -1.090653      12.725677       0.216058      12.972292           0.000006
          501              C       0.606829       1.843996      33.198931      -0.228104      36.625928 0.52153256E+03  0.12939852E+05                                 9.706888                            7.684442      -0.150936       1.892783                    0.999489      32.947272     100.001688       0.581412       0.424595      -1.050212       0.005025      -0.038358       0.004975       0.039004      -0.008625      -0.006436       0.004480      -0.032053       0.131603      -0.040451      -0.004448       0.044899             11.018267       7.500585      -3.208195      -1.362841       9.270840      -0.269644      16.283375          -0.006501
          502              C       1.468452       0.889647       0.123924      -0.157675      33.463523 0.47004617E+03  0.11370144E+05                                 9.222485                            7.350363      -0.154976       1.911501                    0.998332      31.270437      93.900738       0.587452       0.431031      -1.045637      -0.036082      -0.009387      -0.010531       0.038741      -0.018045       0.003951       0.013892      -0.004575       0.084213      -0.034640       0.002136       0.032503             10.356404       8.007352      -3.461999      -2.689673       9.057153       1.928254      14.004707           0.000623
          503              C       1.289973       0.781811       1.512879       0.010545      29.822846 0.40710397E+03  0.94892757E+04                                 8.532015                            6.837213       0.108758       2.016882                    0.999570      28.817491      84.634089       0.610231       0.430610      -1.047070      -0.048611       0.028969       0.002356       0.056638      -0.015516       0.013307      -0.003277      -0.001452      -0.039157      -0.020778      -0.004878       0.025655              9.545281       6.641033      -2.806206      -0.213554       8.632529      -0.772037      13.362283          -0.009241
          504              C      10.807214       3.960277      33.151371       0.162982      36.100585 0.42379669E+03  0.99167210E+04                                 9.827680                            7.092776      -0.485652       1.864341                    0.998325      26.499721      76.421733       0.588016       0.445150      -1.044842       0.001209       0.002957       0.016645       0.016949      -0.031055      -0.019529       0.012126       0.015398      -0.021784      -0.028823      -0.016711       0.045534             12.213991       6.736862      -0.546616       3.904192      11.378327      -4.817671      18.526784          -0.001466
          505              C      11.164172       5.278572      32.746106      -0.175396      32.512298 0.44046056E+03  0.10385020E+05                                 8.846225                            7.014345       0.238478       2.056752                    0.999182      29.339499      84.360911       0.620165       0.418889      -1.063041      -0.001560      -0.002600       0.006678       0.007334       0.002065      -0.007079       0.018399       0.020527      -0.036814      -0.028092       0.009651       0.018441             10.056997       6.364349       0.225632       2.479995      10.801770      -3.976332      13.004871          -0.000841
          506              C      10.601656       5.777314      31.630789       0.048306      27.107406 0.35020192E+03  0.78141940E+04                                 7.854083                            6.260437       0.208349       2.064332                    0.999810      26.918856      75.844081       0.654061       0.419684      -1.060185      -0.036285      -0.040551      -0.010828       0.055482       0.012243      -0.025180       0.017936      -0.017787      -0.103430      -0.052003       0.019074       0.032928              8.793463       6.091477      -0.138000       2.692582       9.499729      -2.335396      10.789183          -0.000490
          507              C       9.519703       3.803915      31.121696       0.078221      26.472876 0.33710538E+03  0.74727111E+04                                 7.800497                            6.178559       0.107216       2.039436                    0.999774      26.662067      75.601417       0.650659       0.424659      -1.053943       0.020539       0.034101       0.011050       0.041314       0.009445      -0.014058       0.026380       0.016683      -0.052289      -0.041282       0.019221       0.022061              8.777971       6.357449       0.132974       2.924521       9.376526      -2.200050      10.599939          -0.000817
          508              C      10.026830       3.221600      32.260458      -0.179494      32.509097 0.44522640E+03  0.10544907E+05                                 8.891753                            7.070661       0.183647       2.039660                    0.999032      29.565631      85.713060       0.614149       0.421086      -1.059715       0.003211      -0.003694      -0.011784       0.012760      -0.000708      -0.016440       0.001324      -0.016273      -0.058814      -0.028564       0.010402       0.018162             10.091116       6.847689      -0.277019       3.966422       9.711589      -2.392914      13.714071          -0.000771
          509              C      10.232389       0.274982      21.579540       0.032822      27.453446 0.35697122E+03  0.80693223E+04                                 8.070752                            6.389798       0.073981       2.015368                    0.999628      27.981783      81.505456       0.631728       0.428916      -1.045827       0.050259      -0.017889      -0.001192       0.053361      -0.022627       0.009618       0.002513       0.020133       0.011559      -0.028411       0.003349       0.025062              8.859380       8.651882      -1.192525      -1.630799      12.664416      -1.031420       5.261841          -0.006890
          510              C       9.816348      25.974996      21.988155      -0.212245      33.302766 0.45866091E+03  0.10941011E+05                                 8.832609                            7.027536       0.204537       2.002301                    0.999696      31.358489      91.151193       0.635909       0.403781      -1.071196       0.026595       0.001978       0.003587       0.026908      -0.006416      -0.025713      -0.017853       0.023950      -0.154110      -0.062928       0.018285       0.044643              9.565347      11.672824       1.173383      -2.718268      10.856027      -1.815267       6.167189          -0.000128
          511              C      10.901993      25.171618      21.847484      -0.243928      35.551712 0.51205275E+03  0.12636469E+05                                 9.464119                            7.583018      -0.045118       1.922437                    0.999689      32.863670      99.222003       0.589379       0.421115      -1.053212      -0.018146       0.027468       0.021341       0.039233       0.002337       0.007447      -0.011499      -0.054974      -0.020867      -0.027518      -0.006662       0.034180             10.414630       9.891923      -0.032726      -2.108347      14.306701      -2.722966       7.045266          -0.005777
          512              C      11.895321      25.921079      21.301548       0.125961      33.337347 0.40664757E+03  0.94398115E+04                                 9.182896                            6.858592       0.054328       2.019328                    0.999717      27.180800      78.674708       0.608244       0.433793      -1.049148      -0.024194       0.063076       0.005929       0.067816      -0.017867      -0.017710      -0.007577       0.011172      -0.070726      -0.034889       0.002430       0.032458             10.613870      13.334977      -2.123907      -3.159533      12.067439      -0.906183       6.439193          -0.000072
          513              C       0.934246      25.492430      20.966618      -0.048399      43.850405 0.49165744E+03  0.11871905E+05                                10.749188                            7.425894       0.022564       2.001559                    0.999421      28.386734      81.623857       0.603090       0.420597      -1.065834       0.003566      -0.026953       0.005018       0.027647      -0.017493       0.035530       0.004575      -0.074609       0.080260      -0.068023       0.027126       0.040897             13.234709      12.911954      -0.583238      -2.952030      18.838025      -3.211149       7.954149          -0.013724
          514              C       1.889416      26.325464      20.401926       0.139056      34.814432 0.40128849E+03  0.93140217E+04                                 9.530146                            6.882020      -0.120301       1.968438                    0.999546      27.285201      79.792429       0.596237       0.442595      -1.040592      -0.006277       0.060906      -0.033223       0.069661       0.005155      -0.015353      -0.010124       0.004995      -0.037973      -0.022459       0.000605       0.021854             11.317389      11.779186       2.414959      -3.539480      14.583827      -3.083920       7.589154           0.000594
          515              C       3.210161      25.921079      20.032163      -0.243132      36.081172 0.51855094E+03  0.12790968E+05                                 9.441209                            7.585003       0.071268       1.954395                    0.999860      32.776944      97.777359       0.596819       0.416056      -1.060221       0.001440       0.019645      -0.030404       0.036228      -0.037449      -0.014051      -0.001389      -0.006417      -0.117075      -0.044547      -0.013307       0.057854             10.228359      11.430956      -1.238954      -2.038595      12.740777      -1.791215       6.513344          -0.014392
          516              C       3.841608       0.053918      19.496275      -0.180928      33.464203 0.44744620E+03  0.10595288E+05                                 8.893895                            6.975758       0.220624       2.019947                    0.999839      30.533398      88.091206       0.634251       0.407824      -1.069777      -0.013227      -0.011629      -0.006692       0.018841      -0.005376      -0.032271      -0.012729      -0.007334      -0.134503      -0.060547       0.028287       0.032259              9.840696      14.131122      -0.459843      -3.085322       9.106048      -0.925369       6.284917           0.001281
          517              C       2.914748       1.086448      19.596754       0.015812      29.530883 0.39714280E+03  0.92129241E+04                                 8.497563                            6.775720       0.066303       2.005798                    0.999499      28.727988      84.558518       0.609060       0.433506      -1.043843      -0.039225      -0.032935       0.022078       0.055774       0.026735      -0.011565      -0.002343      -0.009321      -0.015239      -0.027213      -0.004824       0.032037              9.335765       9.370664      -0.651089      -1.816121      12.541700      -1.799769       6.094930          -0.015839
          518              C       1.233352      24.085171      21.214801       0.159026      34.138093 0.40312166E+03  0.93401102E+04                                 9.501633                            6.933423      -0.456495       1.877240                    0.998336      26.369386      76.319932       0.591153       0.447188      -1.040923      -0.009512       0.012934      -0.004754       0.016744      -0.005384      -0.036670      -0.000580       0.031787      -0.011927      -0.032067      -0.013417       0.045483             11.758956       7.829896      -2.150712       2.798822      18.927482      -1.400046       8.519490          -0.001297
          519              C       0.636370      23.071512      20.480970      -0.165829      34.898416 0.47095655E+03  0.11365955E+05                                 9.493275                            7.376372      -0.144539       1.933777                    0.997485      30.297801      90.051759       0.585794       0.433247      -1.047211       0.010710       0.008782       0.001945       0.013986      -0.006702      -0.017854      -0.013791       0.041603       0.041073      -0.034848       0.002714       0.032134             11.094118       8.055219      -1.473671       3.170291      16.490111       0.324419       8.737022          -0.000688
          520              C       1.040102      21.774784      20.671880       0.036993      30.157140 0.37886415E+03  0.86719765E+04                                 8.603792                            6.602190       0.018550       1.996167                    0.999612      28.057801      81.603683       0.620223       0.431443      -1.046776       0.047664       0.010807       0.035846       0.060610       0.021311      -0.007181       0.015217       0.030056       0.047083      -0.039085       0.018099       0.020986             10.037034       8.492472      -2.482009       3.347297      13.600873      -0.373345       8.017756          -0.000724
          521              C       2.514708      22.367882      22.287917       0.075675      26.777081 0.32826077E+03  0.72162770E+04                                 7.829469                            6.058568       0.255597       2.086507                    0.999822      26.400360      74.139049       0.664446       0.419326      -1.059060      -0.035553      -0.004610      -0.028998       0.046110       0.001973      -0.004960      -0.013843       0.062454       0.082716      -0.047580       0.015574       0.032006              9.059108       6.871280      -2.349557       2.482537      12.841968      -0.180429       7.464074          -0.000501
          522              C       2.215602      23.748183      22.142222      -0.185982      34.232706 0.46938830E+03  0.11249972E+05                                 9.195919                            7.245997       0.209545       2.044215                    0.999080      29.849773      86.672906       0.609245       0.419465      -1.062156       0.004225      -0.003245       0.001881       0.005650       0.003585      -0.010581       0.015902      -0.011431       0.035672      -0.020920      -0.003256       0.024177             10.667071       7.841252      -2.832795       2.925726      15.157238      -1.369762       9.002721          -0.001378
          523              C       1.949730       1.374909      22.922609       0.037527      28.604038 0.37189280E+03  0.84791675E+04                                 8.310799                            6.535809       0.115414       2.031982                    0.999540      27.930662      81.268866       0.623675       0.430737      -1.046440      -0.041527       0.015340       0.004225       0.044471      -0.001645      -0.011849      -0.011287       0.007054      -0.044072      -0.023829       0.007562       0.016267              9.322805       8.166415      -2.898365      -0.719742       6.913714       1.844374      12.888287          -0.009398
          524              C       2.013736       1.574406      24.342712      -0.186261      33.811082 0.46468068E+03  0.11119103E+05                                 8.994085                            7.119642       0.149933       1.993152                    0.999873      31.040840      90.323097       0.625746       0.409066      -1.067883      -0.027920      -0.018896      -0.009206       0.034948      -0.033869       0.012258      -0.006712       0.036942       0.096171      -0.054610       0.012552       0.042059              9.951860       9.007917      -2.829194       2.052720       6.882205      -0.290141      13.965459           0.000352
          525              C       0.934246       2.299603      24.717834      -0.224303      37.693985 0.53300353E+03  0.13235812E+05                                 9.808847                            7.714471      -0.014362       1.933547                    0.999821      32.567781      97.423452       0.589077       0.418710      -1.058722      -0.006727      -0.037208      -0.010086       0.039134      -0.008884      -0.001057      -0.007776      -0.014240       0.129460      -0.033212      -0.010972       0.044184             11.101321       8.899704      -3.022494       0.371191       7.442984       1.484141      16.961274          -0.007141
          526              C       0.161247       2.550321      23.506392       0.130235      36.088869 0.40443855E+03  0.93819135E+04                                 9.696068                            6.871061      -0.071777       1.981287                    0.999699      27.153441      78.736495       0.603172       0.437750      -1.046083       0.037455      -0.049242      -0.045772       0.076960      -0.025102       0.000671       0.004728       0.004836       0.046993      -0.033369       0.013920       0.019449             11.592019      13.023740      -5.979631       0.263127       9.145962       0.973602      12.606354           0.000270
          527              C      11.341420       3.267431      23.384813      -0.051245      46.775461 0.47896990E+03  0.11494567E+05                                11.227158                            7.333838      -0.007530       1.991561                    0.999363      28.383110      81.463781       0.606088       0.421100      -1.065110      -0.023099       0.014478       0.015160       0.031193       0.034192      -0.044873       0.024901      -0.047647       0.029519      -0.076930       0.036420       0.040510             14.365533      12.931740      -5.473200       0.308926       9.767536       2.389826      20.397323          -0.007710
          528              C      10.629966       3.531629      22.162318       0.128066      37.737761 0.40530419E+03  0.94124513E+04                                 9.994857                            6.855597      -0.108177       1.964664                    0.999697      27.455077      79.805703       0.606518       0.434851      -1.047217       0.023874      -0.013349      -0.062276       0.068018      -0.019121       0.018868      -0.000060       0.013310       0.099505      -0.038620      -0.002424       0.041044             12.442663      10.442826      -4.290866       3.396996       8.665362      -0.177653      18.219802           0.000329
          529              C       9.584940       4.410492      22.018298      -0.259001      38.506036 0.51922669E+03  0.12812440E+05                                 9.855126                            7.570817       0.045236       1.940456                    0.999835      33.059224      98.653848       0.599614       0.413961      -1.061507      -0.001538       0.021159      -0.041771       0.046849      -0.052031      -0.015890       0.026875      -0.001255       0.026239      -0.057410      -0.006901       0.064311             11.116577      10.387182      -5.155811       0.554529      10.000066       1.261651      12.962483          -0.004416
          530              C       9.223059       4.353878      20.661832      -0.194703      36.588827 0.46186952E+03  0.11039751E+05                                 9.501422                            7.084719       0.197713       2.007001                    0.999840      31.101684      90.575705       0.628795       0.407528      -1.068437       0.015131       0.008107       0.025366       0.030628      -0.051983       0.022533       0.015539       0.015149       0.094272      -0.074873       0.030737       0.044136             11.082505      12.704952      -6.289594       2.392751      10.248612      -0.804668      10.293950           0.001277
          531              C      10.143764       3.528933      20.082403       0.025130      29.511121 0.36868419E+03  0.83958006E+04                                 8.454411                            6.486614       0.106849       2.021166                    0.999731      28.258741      82.429154       0.628471       0.427970      -1.047131       0.037094      -0.004101       0.045035       0.058489       0.013845       0.014038      -0.004073       0.007438       0.079702      -0.030171      -0.001218       0.031389              9.586555       8.704686      -3.897714      -0.187833       7.989422       1.560134      12.065558          -0.005182
          532              C      10.783827       3.874008      24.644149       0.170242      33.133366 0.38496608E+03  0.88119335E+04                                 9.339955                            6.780340      -0.490182       1.872737                    0.998507      25.877503      74.295987       0.597511       0.447829      -1.041183       0.013059      -0.008754      -0.012633       0.020168      -0.031828       0.020445      -0.022476      -0.022420       0.027618      -0.038743      -0.012245       0.050988             11.658076       9.708111      -0.554993      -4.068240       8.409276       5.460923      16.856841          -0.000406
          533              C       9.589864       3.547804      25.126449      -0.168301      31.030241 0.41124222E+03  0.95596810E+04                                 8.623832                            6.800075       0.170913       2.042477                    0.999230      28.974555      83.534711       0.624884       0.421659      -1.058124      -0.003231      -0.001432       0.010420       0.011003      -0.004390       0.019364      -0.011344      -0.031521      -0.018279      -0.029398       0.002411       0.026987              9.793098       9.305759       0.107476      -3.534433       6.953757       3.285172      13.119776          -0.000464
          534              C       9.144282       4.151686      26.285306       0.084076      25.749797 0.32247952E+03  0.70429213E+04                                 7.598577                            5.998771       0.285297       2.104306                    0.999844      25.873972      71.926998       0.670196       0.418460      -1.061842       0.046861       0.012927       0.006172       0.049002       0.003488       0.009765      -0.037428       0.007492      -0.058930      -0.047978       0.014750       0.033228              8.587692       8.209239       0.279891      -2.285267       6.942333       3.089416      10.611504          -0.000257
          535              C      11.025082       5.394496      26.442723       0.058469      26.552029 0.33782624E+03  0.74883372E+04                                 7.804678                            6.160056       0.278071       2.093292                    0.999802      26.674836      75.492380       0.656005       0.421218      -1.056703      -0.039734      -0.029586       0.004280       0.049724       0.011206       0.023995      -0.014596      -0.007360      -0.060168      -0.040415       0.018079       0.022336              8.866029       8.062763       0.567828      -1.811604       7.525082       3.687392      11.010242          -0.000188
          536              C      11.508822       4.836445      25.307311      -0.172027      31.739351 0.42443266E+03  0.99448422E+04                                 8.780035                            6.913467       0.160067       2.033096                    0.999448      29.327300      84.897524       0.619017       0.422293      -1.057689      -0.004795      -0.005115      -0.000075       0.007011       0.000375      -0.000300      -0.030417       0.011229      -0.029314      -0.036002       0.010485       0.025517             10.140390       7.977075       0.430286      -1.963431       8.787946       5.102556      13.656150          -0.000506
          537              C       1.893109       4.259522      20.980015       0.024099      28.987996 0.35416910E+03  0.79805555E+04                                 8.336935                            6.349438       0.153414       2.040848                    0.999787      27.814749      80.570914       0.636784       0.426866      -1.048349      -0.024639      -0.021982      -0.038620       0.050811      -0.008043       0.013035       0.015011       0.007331       0.046780      -0.026009       0.000823       0.025186              9.474049       6.565641       3.545531      -0.475369       9.480265      -0.958217      12.376241          -0.009367
          538              C       2.540557       5.211175      20.320203      -0.164678      34.658526 0.41520350E+03  0.97005199E+04                                 9.252919                            6.773407       0.118851       1.993811                    0.999829      30.302472      88.342686       0.632685       0.414367      -1.059945      -0.015618      -0.004234      -0.023092       0.028198       0.027463       0.001866       0.009575      -0.019794       0.016677      -0.032404       0.002673       0.029730             10.910806       8.532711       5.961647       1.069777      13.532318       1.557612      10.667389           0.000918
          539              C       2.434700       5.060204      18.987182      -0.253198      38.029158 0.51527249E+03  0.12682578E+05                                 9.771167                            7.541722       0.045126       1.944345                    0.999883      32.813337      97.594156       0.601174       0.413938      -1.062192       0.003699       0.009160       0.031236       0.032761       0.058127      -0.018899      -0.016640      -0.018957       0.009728      -0.060739      -0.006285       0.067024             10.968822       8.258954       4.838624      -0.159221      11.498055      -0.469385      13.149457          -0.008513
          540              C       1.539843       3.936014      18.859908       0.122144      39.599091 0.42484251E+03  0.99641602E+04                                10.292738                            7.001982      -0.074360       1.972273                    0.999678      27.647434      80.265893       0.603459       0.432758      -1.050464      -0.014080      -0.014551       0.067131       0.070118       0.023091       0.005702       0.015748      -0.011850       0.077972      -0.037291       0.000969       0.036322             12.970630       8.397146       4.472671       3.210630      11.261755       2.872050      19.252990           0.000526
          541              C       1.020408       3.372571      17.664208      -0.056540      48.706995 0.49588070E+03  0.12004537E+05                                11.511119                            7.451748      -0.021611       1.981200                    0.999363      28.785219      82.988918       0.602515       0.419924      -1.065815       0.007039       0.009120      -0.015988       0.019706      -0.041278      -0.033865      -0.037256      -0.010027       0.040631      -0.076316       0.032389       0.043928             14.804571      10.147153       5.919379       0.395904      13.239573      -0.803811      21.026986          -0.009937
          542              C       0.094779       2.310386      17.585165       0.131815      36.551010 0.41288992E+03  0.96461215E+04                                 9.828940                            6.953525      -0.135993       1.956240                    0.999645      27.612800      80.858578       0.597009       0.439144      -1.043246      -0.027865      -0.037677       0.047351       0.066619       0.034011      -0.005038       0.001548      -0.017607       0.029112      -0.040469       0.010020       0.030450             11.933943      10.103835       6.391826       1.090647      12.725704       0.216050      12.972290           0.000006
          543              C      11.702071       1.843996      16.452431      -0.228114      36.626131 0.52153634E+03  0.12939970E+05                                 9.706921                            7.684469      -0.150939       1.892781                    0.999489      32.947417     100.002240       0.581411       0.424595      -1.050212      -0.005026      -0.038357       0.004975       0.039004       0.008627       0.006435       0.004480      -0.032052       0.131604      -0.040452      -0.004447       0.044899             11.018303       7.500611       3.208209       1.362844       9.270878      -0.269649      16.283422          -0.006500
          544              C      10.840448       0.889647      16.870424      -0.157681      33.463600 0.47004758E+03  0.11370187E+05                                 9.222496                            7.350372      -0.154975       1.911501                    0.998332      31.270514      93.901024       0.587452       0.431031      -1.045637       0.036081      -0.009385      -0.010531       0.038740       0.018046      -0.003951       0.013892      -0.004574       0.084211      -0.034640       0.002138       0.032502             10.356416       8.007359       3.462002       2.689672       9.057165       1.928251      14.004722           0.000622
          545              C      11.018927       0.781811      18.259379       0.010528      29.823237 0.40711072E+03  0.94894750E+04                                 8.532093                            6.837272       0.108741       2.016874                    0.999570      28.817764      84.635151       0.610228       0.430610      -1.047070       0.048611       0.028970       0.002357       0.056638       0.015519      -0.013306      -0.003278      -0.001452      -0.039151      -0.020777      -0.004881       0.025657              9.545370       6.641088       2.806231       0.213560       8.632608      -0.772040      13.362415          -0.009240
          546              C       1.501686       3.960277      16.404871       0.162975      36.100676 0.42379782E+03  0.99167537E+04                                 9.827692                            7.092781      -0.485646       1.864342                    0.998325      26.499771      76.421890       0.588017       0.445149      -1.044842      -0.001208       0.002958       0.016645       0.016949       0.031054       0.019527       0.012126       0.015396      -0.021786      -0.028821      -0.016711       0.045532             12.214009       6.736871       0.546623      -3.904201      11.378342      -4.817685      18.526813          -0.001464
          547              C       1.144728       5.278572      15.999606      -0.175399      32.512384 0.44046198E+03  0.10385063E+05                                 8.846242                            7.014357       0.238477       2.056751                    0.999182      29.339555      84.361142       0.620164       0.418889      -1.063041       0.001562      -0.002600       0.006680       0.007337      -0.002065       0.007077       0.018399       0.020526      -0.036812      -0.028091       0.009652       0.018439             10.057018       6.364362      -0.225631      -2.480003      10.801788      -3.976341      13.004903          -0.000841
          548              C       1.707244       5.777314      14.884289       0.048303      27.107444 0.35020260E+03  0.78142139E+04                                 7.854092                            6.260444       0.208355       2.064333                    0.999810      26.918895      75.844247       0.654061       0.419684      -1.060185       0.036286      -0.040551      -0.010828       0.055483      -0.012243       0.025181       0.017935      -0.017788      -0.103432      -0.052003       0.019074       0.032929              8.793472       6.091484       0.138001      -2.692586       9.499737      -2.335399      10.789194          -0.000490
          549              C       2.789197       3.803915      14.375196       0.078212      26.473049 0.33710807E+03  0.74727884E+04                                 7.800537                            6.178589       0.107217       2.039435                    0.999774      26.662200      75.601977       0.650657       0.424659      -1.053942      -0.020538       0.034103       0.011051       0.041315      -0.009446       0.014056       0.026380       0.016681      -0.052287      -0.041281       0.019222       0.022059              8.778020       6.357481      -0.132968      -2.924540       9.376578      -2.200071      10.600001          -0.000816
          550              C       2.282070       3.221600      15.513958      -0.179498      32.509199 0.44522792E+03  0.10544953E+05                                 8.891772                            7.070672       0.183650       2.039661                    0.999032      29.565693      85.713300       0.614149       0.421086      -1.059715      -0.003210      -0.003692      -0.011781       0.012757       0.000708       0.016440       0.001324      -0.016275      -0.058816      -0.028565       0.010402       0.018163             10.091141       6.847704       0.277025      -3.966435       9.711612      -2.392931      13.714109          -0.000772
          551              C       8.230961      13.754482      11.913460       0.032811      27.453714 0.35697567E+03  0.80694522E+04                                 8.070811                            6.389843       0.073958       2.015358                    0.999628      27.982024      81.506440       0.631724       0.428917      -1.045826      -0.050261      -0.017888       0.001193       0.053363       0.022629       0.009617      -0.002512       0.020133       0.011552      -0.028411       0.003347       0.025064              8.859445       8.651942       1.192530      -1.630811      12.664514       1.031428       5.261880          -0.006894
          552              C       8.647002      12.495496      11.504846      -0.212248      33.302812 0.45866142E+03  0.10941026E+05                                 8.832616                            7.027539       0.204539       2.002301                    0.999696      31.358520      91.151313       0.635909       0.403781      -1.071196      -0.026596       0.001976      -0.003587       0.026909       0.006416      -0.025713       0.017853       0.023950      -0.154115      -0.062929       0.018286       0.044644              9.565357      11.672836      -1.173394      -2.718273      10.856038       1.815272       6.167195          -0.000128
[truncated: 76,019 more chars]
