# Supplementary material for: A collection of forcefield precursors for metal–organic frameworks
Source: RSC Adv. 2019 Nov 13;9(63):36492–507. doi: 10.1039/c9ra07327b (PMC9075174; doi:10.1039/c9ra07327b)
Supplement: RA-009-C9RA07327B-s4033 [file RA-009-C9RA07327B-s4033.xyz]

   50
jmolscript: load "" {1 1 1} spacegroup "x,y,z" unitcell [{      8.130900     0.000000     0.000000 }, {      2.225317    10.272531     0.000000 }, {      1.112652     5.136249    10.138227 }]
Co     6.079906     9.677127     5.145961     0.243001
Co     9.032698     4.540861     4.992266     0.245368
H      6.936560     9.958178     8.100443     0.094736
H      4.845006     7.145562     6.437774     0.090598
H      5.576649     3.841927     0.014194     0.124150
H      4.562365     6.099815     8.414728     0.126122
H      5.053290     3.130037     1.881655     0.126293
H      5.647553    10.193432     0.113548     0.128849
H      4.812253     2.069909     3.891052     0.093805
H      5.411634     9.254520     2.189857     0.095400
H      7.191199     6.832251     5.490864    -0.001495
H      1.758456     4.821923     2.037784     0.093625
H      7.797800     2.009301     3.700453     0.090733
H      1.511199     3.841927    -0.014194     0.125437
H      7.515160     0.963561     1.723499     0.125702
H      2.100495     8.266292     8.256572     0.127274
H      8.600338     5.057151    10.024679     0.128628
H      1.859460     7.206170     6.247175     0.093205
H      8.364422     4.118245     7.948370     0.095101
H      4.238408    11.968518     4.647363    -0.001176
C      6.443527     9.172330     8.161475     0.082329
C      5.223307     7.525644     7.196519     0.056158
C      6.298940     8.583712     9.406855    -0.196194
C      5.047199     6.892855     8.381881    -0.191267
C      5.583128     7.418806     9.545141     0.088972
C      4.283121     1.635386     0.731980     0.085187
C      4.685421     2.276390     1.913894    -0.195809
C      5.940394    10.655695     0.865196    -0.196387
C      4.530444     1.632300     3.119938     0.059622
C      5.810315    10.092758     2.124770     0.080458
C      7.419456     7.026404     4.611474     0.460191
C      1.265422     4.036074     1.976752     0.085491
C      8.176102     2.389386     2.941708     0.055311
C      1.120837     3.447460     0.731372    -0.197757
C      7.999994     1.756600     1.756346    -0.190406
C      8.535925     2.282555     0.593086     0.089932
C      9.461224     6.771637     9.406247     0.084079
C      1.732626     7.412645     8.224333    -0.197490
C      8.893180     5.519416     9.273031    -0.195505
C      1.577650     6.768559     7.018289     0.060365
C      8.763102     4.956483     8.013457     0.081004
C      4.466664    12.162668     5.526753     0.460649
N      5.916268     8.675141     7.053976    -0.169372
N      6.223442    10.682400     3.248085    -0.166637
N      0.738162     3.538882     3.084251    -0.170831
N      9.176231     5.546128     6.890142    -0.165858
O      6.941335     8.065985     4.105779    -0.461805
O      8.183229     6.228229     4.021024    -0.458509
O      3.988542    13.202247     6.032448    -0.462606
O      5.230436    11.364491     6.117203    -0.458671

The following XYZ coordinates are in angstroms. Other properties are in atomic units.
The sperically averaged electron density of each atom fit to a function of the form exp(a - br)
eigen_1, eigen_2 and eigen_3 are the three eigenvalues of traceless quadrupole moment tensor
  atom number  atomic symbol              X              Y              Z     net charge C6 coefficient C8 coefficient C10 coefficient fluctuating dipole atomic polarizability isotropic forcefield polarizability              a              b squared Pearson coefficient          <r^3>          <r^4>         wp_QDO          m_QDO          q_QDO       dipole_x       dipole_y       dipole_z         dipole            Qxy            Qxz            Qyz     Q(x^2-y^2)  Q(3z^2 - R^2)        eigen_1        eigen_2        eigen_3 static polarizability      alpha(xx)      alpha(xy)      alpha(xz)      alpha(yy)      alpha(yz)      alpha(zz) atomic spin moment
            1             Co       6.079906       9.677127       5.145961       0.243001     244.636452 0.51456827E+04  0.20947136E+06                                29.368133                           21.926798       0.352389       1.824809                    0.999020      66.170248     199.948955       0.429423       0.350380      -1.190262       0.016858       0.007488       0.005222       0.019171      -0.132255      -0.106104       0.111092      -0.427529       0.301340      -0.315119       0.016570       0.298549             38.076415      22.609054      -9.421772      -4.878795      45.181297     -16.852112      46.438895          -0.041139
            2             Co       9.032698       4.540861       4.992266       0.245368     244.089152 0.51324765E+04  0.20878944E+06                                29.322909                           21.896334       0.353219       1.825491                    0.999019      66.100926     199.638825       0.429811       0.350306      -1.190383       0.016982       0.007647      -0.005209       0.019339      -0.135425       0.107302      -0.107597      -0.417601       0.297397      -0.312344       0.017501       0.294843             38.015357      22.576371      -9.408539       4.872800      45.112915      16.820737      46.356784           0.124615
            3              H       6.936560       9.958178       8.100443       0.094736       1.401244 0.10556068E+02  0.11001383E+03                                 2.016556                            1.863952      -0.949600       2.426411                    0.997877       3.539115       9.894928       0.476170       1.234237      -0.722236       0.021730       0.042767      -0.000059       0.047971       0.017219       0.010589       0.004104      -0.015333       0.010073      -0.022397       0.000408       0.021990              2.074387       1.931692       0.532793      -0.047854       2.564996      -0.252102       1.726473           0.000111
            4              H       4.845006       7.145562       6.437774       0.090598       1.320161 0.10069753E+02  0.10496697E+03                                 2.015978                            1.878644      -1.034127       2.383710                    0.996505       3.742068      10.881553       0.447065       1.314321      -0.702496      -0.016988      -0.022586      -0.034252       0.044406       0.013634       0.001571       0.005770      -0.014103       0.014834      -0.017948       0.002037       0.015910              2.066742       1.923952       0.218930       0.305734       1.715629       0.319829       2.560644          -0.000028
            5              H       5.576649       3.841927       0.014194       0.124150       1.047974 0.76780760E+01  0.73942556E+02                                 1.649295                            1.579953      -0.869662       2.471570                    0.999090       3.281645       8.837009       0.521671       1.219178      -0.724023       0.015341       0.016540       0.029359       0.037025       0.013378       0.004913       0.003431      -0.014454       0.018982      -0.018622       0.003223       0.015399              1.665371       1.537812       0.145356       0.246610       1.460221       0.128464       1.998080          -0.000046
            6              H       4.562365       6.099815       8.414728       0.126122       1.064125 0.79833642E+01  0.78341005E+02                                 1.730268                            1.662020      -0.920413       2.452374                    0.998534       3.401638       9.523844       0.481044       1.297532      -0.706418      -0.018496      -0.031921      -0.000015       0.036893       0.014503       0.004106       0.002061      -0.018526       0.012055      -0.019513       0.003138       0.016375              1.746838       1.749605       0.383719      -0.028649       1.898052      -0.115351       1.592858          -0.000075
            7              H       5.053290       3.130037       1.881655       0.126293       1.054090 0.79335378E+01  0.77464427E+02                                 1.697019                            1.639741      -0.897776       2.461722                    0.998846       3.344298       9.236016       0.493578       1.270910      -0.712526       0.014152       0.035855      -0.000232       0.038548       0.012630       0.003348       0.002340      -0.025681       0.010615      -0.019991       0.002872       0.017119              1.706426       1.601230       0.297195      -0.046757       1.941215      -0.102183       1.576833          -0.000082
            8              H       5.647553      10.193432       0.113548       0.128849       1.041222 0.76239035E+01  0.73162714E+02                                 1.634891                            1.569553      -0.858479       2.481197                    0.999321       3.213924       8.590117       0.526730       1.211729      -0.726405      -0.010468      -0.019664      -0.028987       0.036558       0.010925       0.002832       0.003797      -0.021016       0.019688      -0.018491       0.003947       0.014544              1.644640       1.431260       0.124968       0.193501       1.522519       0.170326       1.980142          -0.000054
            9              H       4.812253       2.069909       3.891052       0.093805       1.302914 0.99482948E+01  0.10316954E+03                                 1.986361                            1.858914      -0.974285       2.413385                    0.997511       3.661642      10.547652       0.453421       1.302570      -0.705557       0.011704       0.024699       0.036852       0.045881       0.011093       0.000077       0.005290      -0.020195       0.019285      -0.018393       0.003694       0.014699              2.031318       1.780064       0.184426       0.199856       1.775558       0.379972       2.538330           0.000035
           10              H       5.411634       9.254520       2.189857       0.095400       1.409109 0.10542520E+02  0.10980335E+03                                 2.017415                            1.856609      -1.037022       2.384959                    0.996937       3.562031       9.945790       0.479631       1.226105      -0.723655      -0.017614      -0.046031      -0.000335       0.049287       0.016416       0.008384       0.007032      -0.025497       0.010653      -0.023363      -0.000642       0.024004              2.086319       1.782857       0.442381      -0.034611       2.719381      -0.295404       1.756720           0.000044
           11              H       7.191199       6.832251       5.490864      -0.001495       1.487002 0.11789288E+02  0.12849333E+03                                 2.180159                            2.021598      -1.449761       2.141819                    0.992328       4.578983      13.846855       0.432295       1.299970      -0.700800      -0.014751      -0.010482       0.050931       0.054051       0.002090      -0.002098      -0.001556       0.010809       0.028000      -0.010529       0.000512       0.010017              2.259807       1.901073      -0.156807      -0.336551       1.816222      -0.202642       3.062125          -0.000532
           12              H       1.758456       4.821923       2.037784       0.093625       1.408595 0.10622763E+02  0.11090288E+03                                 2.025287                            1.871153      -0.959478       2.421666                    0.997787       3.547974       9.934090       0.474666       1.235983      -0.721854       0.021708       0.042737       0.000000       0.047934       0.017519      -0.010597      -0.004059      -0.015737       0.009962      -0.022734       0.000492       0.022242              2.083701       1.939914       0.536948       0.048286       2.578093       0.253995       1.733095           0.000000
           13              H       7.797800       2.009301       3.700453       0.090733       1.316758 0.10037363E+02  0.10453182E+03                                 2.011500                            1.874823      -1.028904       2.385832                    0.996572       3.736929      10.857038       0.447863       1.313204      -0.702735      -0.017081      -0.022966       0.034269       0.044649       0.013504      -0.001521      -0.005481      -0.014071       0.014673      -0.017782       0.002182       0.015599              2.062009       1.919772       0.218122      -0.304600       1.712227      -0.318682       2.554029          -0.000034
           14              H       1.511199       3.841927      -0.014194       0.125437       1.046524 0.76666606E+01  0.73815794E+02                                 1.648679                            1.579498      -0.877640       2.468593                    0.999066       3.279668       8.834834       0.521315       1.220290      -0.723754       0.015261       0.016321      -0.028944       0.036565       0.013374      -0.004698      -0.003533      -0.014078       0.019649      -0.018587       0.003293       0.015295              1.664685       1.537243       0.145184      -0.246344       1.459724      -0.128272       1.997089          -0.000061
           15              H       7.515160       0.963561       1.723499       0.125702       1.062859 0.79666993E+01  0.78095494E+02                                 1.724679                            1.656895      -0.904560       2.458059                    0.998699       3.398431       9.493526       0.483521       1.292239      -0.707513      -0.018494      -0.032161       0.000388       0.037101       0.014488      -0.003869      -0.002091      -0.018373       0.012061      -0.019412       0.003137       0.016275              1.741133       1.743830       0.381698       0.028512       1.891626       0.114791       1.587943          -0.000057
           16              H       2.100495       8.266292       8.256572       0.127274       1.048793 0.78859520E+01  0.76896566E+02                                 1.692657                            1.635951      -0.898248       2.462328                    0.998894       3.336631       9.213554       0.493555       1.272675      -0.712163       0.014108       0.035570      -0.000316       0.038267       0.012422      -0.003209      -0.002106      -0.025577       0.009960      -0.019698       0.002788       0.016909              1.701934       1.597304       0.295456       0.046553       1.935079       0.101768       1.573418          -0.000060
           17              H       8.600338       5.057151      10.024679       0.128628       1.041650 0.76291280E+01  0.73237715E+02                                 1.636757                            1.571245      -0.860778       2.480752                    0.999310       3.214474       8.597771       0.525777       1.213513      -0.726016      -0.010783      -0.019789       0.029258       0.036931       0.010999      -0.002450      -0.003654      -0.020793       0.019929      -0.018483       0.004211       0.014272              1.646538       1.432817       0.125261      -0.193911       1.524247      -0.170782       1.982550          -0.000054
           18              H       1.859460       7.206170       6.247175       0.093205       1.310127 0.10018599E+02  0.10412993E+03                                 1.997764                            1.868641      -0.986418       2.408605                    0.997292       3.673470      10.609535       0.450880       1.307002      -0.704632       0.011990       0.024893      -0.036877       0.046080       0.011127      -0.000024      -0.005306      -0.020332       0.018515      -0.018346       0.003567       0.014779              2.043385       1.789559       0.186207      -0.201769       1.785245      -0.383530       2.555351           0.000019
           19              H       8.364422       4.118245       7.948370       0.095101       1.410505 0.10553357E+02  0.10992329E+03                                 2.016845                            1.856063      -1.036096       2.384923                    0.996941       3.563811       9.944822       0.480375       1.224126      -0.724086      -0.017660      -0.046048       0.000042       0.049318       0.016489      -0.008473      -0.007232      -0.025861       0.010757      -0.023551      -0.000748       0.024299              2.085728       1.782387       0.442317       0.034593       2.718673       0.295228       1.756124          -0.000078
           20              H       4.238408      11.968518       4.647363      -0.001176       1.482129 0.11741486E+02  0.12783486E+03                                 2.175090                            2.017285      -1.442835       2.145049                    0.992363       4.570530      13.811207       0.432850       1.299699      -0.700877      -0.014379      -0.010530      -0.051020       0.054043       0.001911       0.002318       0.001354       0.010997       0.028261      -0.010578       0.000417       0.010161              2.254327       1.896834      -0.156099       0.335341       1.812236       0.201968       3.053912          -0.000481
           21              C       6.443527       9.172330       8.161475       0.082329      25.948579 0.32828978E+03  0.72417706E+04                                 7.746524                            6.119088       0.112749       2.049222                    0.999635      26.426052      75.173044       0.649189       0.427708      -1.050240      -0.037042      -0.023672      -0.024089       0.050127      -0.002328       0.012467       0.009439      -0.013343      -0.116432      -0.043035       0.015589       0.027446              8.671757       5.857692       1.910103       0.482541       8.322054      -2.452207      11.835524           0.001449
           22              C       5.223307       7.525644       7.196519       0.056158      26.795990 0.34569972E+03  0.77352851E+04                                 7.936347                            6.288334       0.174517       2.061449                    0.999738      27.040189      77.808564       0.638154       0.428947      -1.048081       0.029844       0.041335       0.015890       0.053401      -0.007651       0.004096       0.037290       0.009992      -0.049998      -0.046323       0.013688       0.032635              8.913024       6.540006       2.493922      -0.498236       8.125357      -2.135312      12.073710           0.001020
           23              C       6.298940       8.583712       9.406855      -0.196194      32.233756 0.44855640E+03  0.10642864E+05                                 8.842629                            7.096977       0.135860       2.011405                    0.999635      30.025257      87.104437       0.613061       0.421076      -1.059792      -0.001104      -0.001819      -0.006598       0.006933       0.004792       0.017111       0.026944      -0.002442       0.042166      -0.027027      -0.011854       0.038881              9.941970       7.096578       2.511837      -0.373104       9.199594      -3.559870      13.529737           0.001427
           24              C       5.047199       6.892855       8.381881      -0.191267      32.375121 0.44668548E+03  0.10613546E+05                                 8.915230                            7.106125       0.070924       1.992944                    0.999508      30.134474      88.190987       0.608068       0.423931      -1.055398       0.007290       0.007621       0.006456       0.012366       0.014427      -0.005394       0.003564      -0.035941      -0.085072      -0.030234      -0.007027       0.037262             10.080052       7.265896       2.156382       0.267247       7.800532      -2.320081      15.173727           0.001036
           25              C       5.583128       7.418806       9.545141       0.088972      34.075341 0.41683516E+03  0.96803019E+04                                 9.311501                            6.906017      -0.065408       1.993015                    0.999513      26.595802      75.559004       0.614694       0.429064      -1.058118       0.002581       0.003715      -0.015074       0.015738       0.009637       0.004598       0.000667      -0.017915       0.024702      -0.017876       0.006515       0.011361             11.296022       7.247996       2.497463      -0.563422       8.985398      -4.221376      17.654674           0.003496
           26              C       4.283121       1.635386       0.731980       0.085187      34.383773 0.42938567E+03  0.10039290E+05                                 9.361032                            7.005262      -0.072924       1.987354                    0.999515      26.792085      76.207564       0.611249       0.428581      -1.059124      -0.003182      -0.006446       0.015939       0.017485       0.017052       0.007641      -0.002665      -0.013091       0.039619      -0.026412       0.010609       0.015803             11.328796       6.599994       2.214767      -0.876374       9.663616      -4.285295      17.722778           0.004248
           27              C       4.685421       2.276390       1.913894      -0.195809      32.709249 0.46872406E+03  0.11254393E+05                                 8.959131                            7.273555       0.081645       1.991870                    0.999547      30.399672      88.975938       0.602690       0.423260      -1.057477      -0.003318      -0.005740      -0.003038       0.007293       0.018286      -0.002320       0.000086      -0.042888      -0.070008      -0.023995      -0.015863       0.039858             10.048760       6.641411       1.781889      -0.088582       8.344599      -2.209006      15.160270           0.000961
           28              C       5.940394      10.655695       0.865196      -0.196387      32.136442 0.44555184E+03  0.10542336E+05                                 8.790008                            7.046761       0.205657       2.033912                    0.999717      29.887905      86.278401       0.619377       0.417938      -1.062934       0.000471       0.001971       0.004058       0.004536       0.004552       0.016284       0.026100      -0.011966       0.039464      -0.025368      -0.012812       0.038179              9.887269       6.191139       2.129690      -0.427228       9.866612      -3.585339      13.604055           0.001061
           29              C       4.530444       1.632300       3.119938       0.059622      26.570314 0.34603521E+03  0.77417701E+04                                 7.889410                            6.294528       0.207639       2.074291                    0.999698      26.956782      77.468618       0.637601       0.429376      -1.048212      -0.023281      -0.043253      -0.015070       0.051380      -0.009886       0.000965       0.035561       0.019008      -0.042468      -0.045166       0.013983       0.031183              8.830466       5.797318       2.078516      -0.588923       8.772103      -2.023100      11.921978           0.001472
           30              C       5.810315      10.092758       2.124770       0.080458      26.741345 0.33600324E+03  0.74554987E+04                                 7.918903                            6.201319       0.068502       2.031389                    0.999641      26.634476      76.002226       0.643157       0.429196      -1.049269       0.035958       0.028231       0.026791       0.052988      -0.001042       0.012879       0.013664      -0.015440      -0.113747      -0.043686       0.014088       0.029597              8.937282       5.284112       1.655955       0.250223       9.196952      -2.588924      12.330783           0.001865
           31              C       7.419456       7.026404       4.611474       0.460191      23.592764 0.23826577E+03  0.49352853E+04                                 7.603698                            5.468218      -0.037129       2.021084                    0.998986      24.386952      71.103965       0.628339       0.470610      -1.007970       0.011975       0.011579      -0.065878       0.067951       0.098920       0.046267       0.028901       0.097206      -0.061332      -0.099993      -0.039097       0.139090              9.025451       7.404403      -4.782882      -0.796006      11.835152      -0.412727       7.836799          -0.002049
           32              C       1.265422       4.036074       1.976752       0.085491      25.856204 0.32680047E+03  0.72007360E+04                                 7.727324                            6.103762       0.114016       2.050368                    0.999656      26.369063      74.968622       0.650232       0.427507      -1.050362      -0.036375      -0.022851       0.024384       0.049395      -0.001607      -0.012333      -0.009873      -0.013607      -0.115104      -0.042658       0.015185       0.027473              8.649586       5.845154       1.909848      -0.479224       8.306922       2.443969      11.796682          -0.000822
           33              C       8.176102       2.389386       2.941708       0.055311      26.826862 0.34622106E+03  0.77501878E+04                                 7.943761                            6.294363       0.167383       2.059243                    0.999731      27.062090      77.898299       0.637626       0.429123      -1.047931       0.029619       0.041606      -0.014998       0.053229      -0.007660      -0.003829      -0.036467       0.009944      -0.049644      -0.045428       0.013469       0.031959              8.921645       6.546140       2.495868       0.500518       8.133102       2.139837      12.085691          -0.000830
           34              C       1.120837       3.447460       0.731372      -0.197757      32.258353 0.44903793E+03  0.10656720E+05                                 8.845864                            7.099699       0.130597       2.009907                    0.999600      30.037979      87.139836       0.613109       0.420948      -1.059916      -0.002164      -0.003668       0.007127       0.008303       0.004719      -0.016873      -0.026683      -0.003332       0.040947      -0.026617      -0.011793       0.038410              9.946098       7.098735       2.513085       0.375437       9.204206       3.564314      13.535352          -0.000783
           35              C       7.999994       1.756600       1.756346      -0.190406      32.355879 0.44629933E+03  0.10602728E+05                                 8.916886                            7.107523       0.066385       1.991955                    0.999515      30.116185      88.148277       0.607398       0.424465      -1.055001       0.007629       0.007468      -0.005631       0.012069       0.014558       0.005357      -0.002483      -0.034906      -0.086402      -0.030374      -0.006758       0.037132             10.082411       7.266606       2.155128      -0.266890       7.800536       2.321727      15.180092          -0.000734
           36              C       8.535925       2.282555       0.593086       0.089932      34.068268 0.41666532E+03  0.96761913E+04                                 9.313966                            6.907037      -0.066134       1.992683                    0.999568      26.591159      75.566068       0.614273       0.429366      -1.057843       0.000987       0.002727       0.014873       0.015153       0.010461      -0.004244      -0.000852      -0.017757       0.026336      -0.018561       0.006744       0.011816             11.300227       7.249112       2.497273       0.564737       8.987257       4.224957      17.664311          -0.001957
           37              C       9.461224       6.771637       9.406247       0.084079      34.379563 0.42929553E+03  0.10036519E+05                                 9.359338                            7.003447      -0.070761       1.988250                    0.999482      26.792230      76.202065       0.611478       0.428448      -1.059220      -0.002194      -0.006034      -0.016524       0.017728       0.016982      -0.007598       0.002554      -0.011160       0.037254      -0.025629       0.010211       0.015419             11.326878       6.599136       2.214429       0.875715       9.661607       4.283266      17.719891          -0.002116
           38              C       1.732626       7.412645       8.224333      -0.197490      32.817249 0.47070259E+03  0.11315289E+05                                 8.984504                            7.293428       0.074770       1.989258                    0.999540      30.459602      89.242299       0.601228       0.423787      -1.057009      -0.004128      -0.006121       0.003832       0.008318       0.017864       0.002169       0.000330      -0.041587      -0.071035      -0.024127      -0.015144       0.039271             10.078845       6.659329       1.782926       0.087468       8.358691       2.215088      15.218515          -0.000880
           39              C       8.893180       5.519416       9.273031      -0.195505      32.122022 0.44537456E+03  0.10537327E+05                                 8.787928                            7.045746       0.207416       2.034839                    0.999755      29.880234      86.259179       0.619357       0.417984      -1.062881       0.001004       0.002663      -0.003708       0.004674       0.004630      -0.015988      -0.025979      -0.014043       0.037315      -0.025167      -0.012759       0.037926              9.883895       6.190484       2.130095       0.425852       9.864571       3.580440      13.596631          -0.000654
           40              C       1.577650       6.768559       7.018289       0.060365      26.546430 0.34558391E+03  0.77293954E+04                                 7.883092                            6.288138       0.206395       2.074087                    0.999698      26.947979      77.439909       0.638252       0.429064      -1.048369      -0.023305      -0.042409       0.014183       0.050427      -0.009646      -0.000913      -0.035073       0.019311      -0.043084      -0.044777       0.014132       0.030645              8.823506       5.791774       2.076185       0.584074       8.761997       2.013479      11.916748          -0.000639
           41              C       8.763102       4.956483       8.013457       0.081004      26.714976 0.33559679E+03  0.74437549E+04                                 7.913164                            6.197367       0.066170       2.030944                    0.999646      26.613867      75.913787       0.643434       0.429169      -1.049353       0.035748       0.028515      -0.026082       0.052643      -0.000610      -0.012599      -0.013311      -0.015427      -0.113882      -0.043442       0.013903       0.029539              8.930170       5.280794       1.655290      -0.250542       9.190567       2.584590      12.319150          -0.001096
           42              C       4.466664      12.162668       5.526753       0.460649      23.588738 0.23823889E+03  0.49345540E+04                                 7.603287                            5.468380      -0.034274       2.022139                    0.999013      24.382591      71.088330       0.628254       0.470691      -1.007934       0.010896       0.011747       0.066093       0.068008       0.098514      -0.046304      -0.029123       0.098280      -0.061064      -0.099915      -0.039124       0.139039              9.024664       7.404492      -4.783243       0.795472      11.835478       0.412269       7.834021          -0.002056
           43              N       5.916268       8.675141       7.053976      -0.169372      36.131034 0.51710914E+03  0.12535657E+05                                 9.324459                            7.492866      -0.173635       1.976204                    0.998410      27.793525      77.835025       0.620578       0.407141      -1.083909      -0.025842      -0.048068       0.115187       0.127461       0.009259       0.012146       0.042414      -0.048207      -0.125077      -0.060082      -0.004737       0.064819             10.666120       7.192282       2.389917       0.301605      10.794480      -2.755174      14.011599          -0.001009
           44              N       6.223442      10.682400       3.248085      -0.166637      36.529598 0.51968575E+03  0.12626847E+05                                 9.424650                            7.534771      -0.216798       1.961486                    0.998568      27.899082      78.484601       0.615349       0.409667      -1.081115       0.024949       0.047574      -0.114429       0.126411       0.001396       0.009399       0.045122      -0.056833      -0.117452      -0.059604      -0.007866       0.067470             10.814943       6.436528       1.994087      -0.032795      12.056347      -2.696991      13.951954          -0.000537
           45              N       0.738162       3.538882       3.084251      -0.170831      36.213265 0.51855783E+03  0.12580927E+05                                 9.342046                            7.506099      -0.175326       1.975061                    0.998473      27.833401      78.005613       0.619624       0.407439      -1.083594      -0.026687      -0.048733      -0.115372       0.128054       0.009273      -0.011456      -0.042258      -0.046836      -0.126057      -0.060141      -0.004031       0.064172             10.687772       7.204317       2.394298      -0.300469      10.815281       2.765598      14.043717          -0.006530
           46              N       9.176231       5.546128       6.890142      -0.165858      36.444446 0.51828093E+03  0.12581501E+05                                 9.403862                            7.519858      -0.203936       1.965942                    0.998578      27.853614      78.267030       0.616671       0.409153      -1.081686       0.025514       0.047907       0.115460       0.127581       0.001457      -0.008875      -0.044919      -0.057613      -0.116148      -0.058936      -0.008578       0.067514             10.788784       6.424099       1.991817       0.030928      12.031783       2.682868      13.910469          -0.006063
           47              O       6.941335       8.065985       4.105779      -0.461805      43.618876 0.56159924E+03  0.13731533E+05                                10.100192                            7.476022      -0.097204       2.011366                    0.997634      27.889716      75.412682       0.671224       0.373204      -1.121181       0.010804      -0.029281       0.043216       0.053308      -0.040645       0.037513       0.007150      -0.081152      -0.248103      -0.099720       0.000582       0.099138             12.301622       9.034301      -6.624457       1.365213      19.345570      -3.916703       8.524995           0.000638
           48              O       8.183229       6.228229       4.021024      -0.458509      40.782921 0.54349493E+03  0.13181654E+05                                 9.657927                            7.350397      -0.036091       2.032959                    0.997502      27.751852      74.758878       0.677445       0.372784      -1.121394      -0.030074       0.012569       0.048814       0.058696      -0.055367       0.030344       0.048068      -0.013051      -0.262373      -0.117015       0.016003       0.101012             11.557046      10.187013      -6.772249      -2.012762      15.966262       3.469118       8.517864          -0.016970
           49              O       3.988542      13.202247       6.032448      -0.462606      43.648714 0.56207786E+03  0.13746129E+05                                10.104219                            7.478967      -0.094942       2.011811                    0.997658      27.902001      75.453233       0.671126       0.373180      -1.121202       0.011305      -0.028994      -0.042598       0.052755      -0.040389      -0.037798      -0.008150      -0.079779      -0.247493      -0.099882       0.001570       0.098312             12.306291       9.039206      -6.628799      -1.363814      19.353668       3.913974       8.526000           0.000574
           50              O       5.230436      11.364491       6.117203      -0.458671      40.840903 0.54441693E+03  0.13210407E+05                                 9.668601                            7.358172      -0.037178       2.032308                    0.997458      27.768431      74.836351       0.676834       0.372940      -1.121209      -0.029775       0.012211      -0.049029       0.058647      -0.055415      -0.030781      -0.048391      -0.012644      -0.262004      -0.117386       0.016433       0.100952             11.569906      10.197932      -6.780786       2.012979      15.986406      -3.470483       8.525380          -0.016780

******************************************************
Auxiliary information for the entire system
The total spin magnetic moment of the unit cell is   0.038786
The total net atomic charge of the unit cell is   -0.000000
Accuracy of reproducing the electrostatic potential in the unit cell:
  The inner radius (bohr) =    5.0000
  The outer radius (bohr) =   12.0000
  Valid grid points have density less than (e/(bohr^3)) =    0.0001
  The number of valid grid points were=        25103
  The rms potential error without charges in kcal/mol is=      4.15357
  The rms potential error with partial charges in kcal/mol is=      1.02873
  The RRMSE value at monopole order=      0.24767
  The rms potential error with partial charges and cloud penetration in kcal/mol is=      1.03271
  The RRMSE value at monopole order with cloud penetration is=      0.24863
  The rms potential error with partial charges and atomic dipoles in kcal/mol is=      0.62058
  The RRMSE value at dipole order=      0.14941
  The rms potential error with partial charges, atomic dipoles and cloud penetration in kcal/mol is=      0.61515
  The RRMSE value at dipole order with cloud penetration=      0.14810

******************************************************
The electron densities and ab initio electrostatic potential were computed in VASP using the PBE functional and
projector augmented wave method. See the main text of the journal article for a description of computational details.
The atomic charges, dipoles, and quadrupoles were computed with the DDEC6 method as described in
(a) T. A. Manz and N. Gabaldon Limas, RSC Adv. 6 (2016) 47771-47801 DOI: 10.1039/c6ra04656h
(b) N. Gabaldon Limas and T. A. Manz, RSC Adv. 8 (2018) 2678-2707 DOI: 10.1039/c7ra11829e.
For each atom in the material, the electron cloud parameters were fit to the spherically averaged atom-in-material
electron density using radial positions for which this density was between 10^-4 and 10^-2 electrons per cubic bohr.
The polarizabilities, dispersion coefficients, and quantum Drude oscillator (QDO) parameters were fit using the MCLF method.
The magnetic structure of the system was optimized in VASP from the default ferromagnetic initial guess using spin polarization.
The atomic spin moments (ASMs) were computed on this optimized magnetic structure using the DDEC6 partition as inputs
to the method of T. A. Manz and D. S. Sholl, J. Chem. Theory Comput. 7 (2011) 4146-4164 DOI: 10.1021/ct200539n.
The RMSE and RRMSE were computed using a uniform grid with Ewald summation.
