# Supplementary material for: A collection of forcefield precursors for metal–organic frameworks
Source: RSC Adv. 2019 Nov 13;9(63):36492–507. doi: 10.1039/c9ra07327b (PMC9075174; doi:10.1039/c9ra07327b)
Supplement: RA-009-C9RA07327B-s4034 [file RA-009-C9RA07327B-s4034.xyz]

   50
jmolscript: load "" {1 1 1} spacegroup "x,y,z" unitcell [{      8.140500     0.000000     0.000000 }, {      2.233064    10.284869     0.000000 }, {      1.116535     5.142446    10.146037 }]
Co     6.125529     4.669953     5.148911     0.257683
Co     3.171811     9.812388     4.997126     0.248879
H      7.103456    12.406645     6.422441     0.089198
H      6.994353     4.971715     8.102625     0.094937
H      5.470037     4.231198     2.173281     0.092202
H      6.845917    11.344220     8.415123     0.125054
H      7.347836     8.418167     1.881075     0.127646
H      5.704611     5.157862     0.101460     0.129176
H      7.086725     7.339287     3.904195     0.091265
H      7.862477     9.135021     0.022321     0.124742
H      9.589887    12.074442     5.478860    -0.000956
H      1.916673     7.264207     3.723596     0.088726
H      4.040633    10.114142     2.043412     0.094623
H      2.516320     9.373639     7.972756     0.092915
H      1.659133     6.201778     1.730914     0.123533
H      4.394120    13.560609     8.264962     0.127372
H      2.750896    10.300308    10.044577     0.128756
H      4.133008    12.481724     6.241842     0.091006
H      3.792227     9.135021    -0.022321     0.124773
H      4.403105     6.932007     4.667177    -0.000083
C      7.498019    12.795414     7.195569     0.061402
C      6.491888     4.168467     8.165531     0.080189
C      7.864582    12.691539     9.551479     0.087833
C      6.555423     6.909376     0.732544     0.080647
C      5.869188     5.091013     2.112405     0.084757
C      7.331748    12.160839     8.382656    -0.192066
C      6.964585     7.549096     1.909484    -0.194364
C      5.995313     5.638166     0.868501    -0.194577
C      6.800359     6.893951     3.114833     0.062533
C      8.582871    13.870185     9.407406    -0.194550
C      9.711529    12.293509     4.618476     0.455641
C      2.311236     7.652974     2.950468     0.060955
C      3.538169     9.310894     1.980506     0.079641
C      2.677797     7.549095     0.594558     0.085179
C      3.601708    12.051820     9.413493     0.083796
C      2.915472    10.233454     8.033632     0.084655
C      2.144964     7.018397     1.763381    -0.188872
C      4.010869    12.691538     8.236553    -0.196157
C      3.041597    10.780610     9.277536    -0.195429
C      3.846643    12.036390     7.031204     0.064239
C      3.396087     8.727741     0.738631    -0.194813
C      4.524748     7.151076     5.527561     0.454901
N      5.958939     3.663478     7.039320    -0.177375
N      6.260657     5.667995     3.244703    -0.171492
N      3.005219     8.805908     3.106717    -0.175562
N      3.306941    10.810434     6.901334    -0.172323
O      6.989859     3.046383     4.111174    -0.460403
O     10.463962    11.492317     4.029397    -0.454830
O      4.036142     8.188820     6.034863    -0.459056
O      5.277181     6.349885     6.116640    -0.455945

The following XYZ coordinates are in angstroms. Other properties are in atomic units.
The sperically averaged electron density of each atom fit to a function of the form exp(a - br)
eigen_1, eigen_2 and eigen_3 are the three eigenvalues of traceless quadrupole moment tensor
  atom number  atomic symbol              X              Y              Z     net charge C6 coefficient C8 coefficient C10 coefficient fluctuating dipole atomic polarizability isotropic forcefield polarizability              a              b squared Pearson coefficient          <r^3>          <r^4>         wp_QDO          m_QDO          q_QDO       dipole_x       dipole_y       dipole_z         dipole            Qxy            Qxz            Qyz     Q(x^2-y^2)  Q(3z^2 - R^2)        eigen_1        eigen_2        eigen_3 static polarizability      alpha(xx)      alpha(xy)      alpha(xz)      alpha(yy)      alpha(yz)      alpha(zz) atomic spin moment
            1             Co       6.125529       4.669953       5.148911       0.257683     242.099005 0.50412685E+04  0.20412681E+06                                29.152365                           21.688482       0.354124       1.828588                    0.999002      65.652654     197.713152       0.432311       0.349905      -1.190928       0.017466       0.007804       0.003328       0.019417      -0.137676      -0.104688       0.101692      -0.392997       0.281865      -0.300201       0.016319       0.283881             37.912456      22.388062      -9.192159      -4.904074      44.828518     -17.000817      46.520786           0.179308
            2             Co       3.171811       9.812388       4.997126       0.248879     244.366062 0.50977305E+04  0.20705965E+06                                29.361667                           21.837737       0.341303       1.823281                    0.999049      65.894096     198.973880       0.429851       0.350808      -1.189752       0.017529       0.007214      -0.003518       0.019280      -0.141006       0.106559      -0.099674      -0.390866       0.280673      -0.301587       0.017696       0.283892             38.189245      22.541078      -9.248353       4.934331      45.140228      17.153954      46.886428          -0.040764
            3              H       7.103456      12.406645       6.422441       0.089198       1.420587 0.11072529E+02  0.11800787E+03                                 2.103612                            1.959040      -1.122550       2.334783                    0.995088       3.842377      11.240457       0.442151       1.299784      -0.705550      -0.018065      -0.023366      -0.035583       0.046244       0.013708       0.001801       0.005553      -0.014264       0.014801      -0.018001       0.002067       0.015934              2.156698       2.013288       0.237709       0.341280       1.787566       0.341024       2.669240          -0.000079
            4              H       6.994353       4.971715       8.102625       0.094937       1.495612 0.11499795E+02  0.12239212E+03                                 2.104252                            1.943694      -1.005069       2.396672                    0.997010       3.626922      10.233670       0.467139       1.231961      -0.722867       0.022954       0.044372       0.000965       0.049967       0.018320       0.010884       0.004432      -0.016057       0.010051      -0.023494       0.000230       0.023264              2.166120       2.013360       0.559937      -0.054660       2.685638      -0.275895       1.799363          -0.000055
            5              H       5.470037       4.231198       2.173281       0.092202       1.509747 0.11480939E+02  0.12197997E+03                                 2.101174                            1.928034      -1.070282       2.362483                    0.996225       3.652440      10.252386       0.474801       1.214180      -0.726458      -0.017151      -0.046405      -0.000556       0.049476       0.016852       0.007820       0.007464      -0.026612       0.010854      -0.023850      -0.000766       0.024617              2.176414       1.843285       0.465106      -0.034683       2.863225      -0.312945       1.822731          -0.000111
            6              H       6.845917      11.344220       8.415123       0.125054       1.130465 0.86505226E+01  0.86556365E+02                                 1.797079                            1.726186      -1.008899       2.405814                    0.997443       3.484173       9.831036       0.473898       1.291707      -0.707638      -0.018499      -0.033216      -0.000518       0.038023       0.014985       0.004074       0.002531      -0.019730       0.010158      -0.019883       0.002394       0.017489              1.813704       1.805212       0.397723      -0.028126       1.984979      -0.121251       1.650920          -0.000081
            7              H       7.347836       8.418167       1.881075       0.127646       1.112931 0.85178442E+01  0.84679394E+02                                 1.761708                            1.700498      -0.988929       2.416420                    0.997949       3.415988       9.526185       0.483954       1.273074      -0.712064       0.015356       0.036446       0.000439       0.039552       0.013249       0.003463       0.002545      -0.026154       0.009338      -0.020383       0.002404       0.017980              1.771759       1.668128       0.319812      -0.048179       2.017322      -0.103239       1.629827          -0.000088
            8              H       5.704611       5.157862       0.101460       0.129176       1.104160 0.82197651E+01  0.80385054E+02                                 1.702646                            1.631454      -0.912430       2.453547                    0.998646       3.280086       8.852342       0.515785       1.214287      -0.725967      -0.010885      -0.020920      -0.028928       0.037322       0.011309       0.002589       0.004329      -0.022621       0.020596      -0.019448       0.003985       0.015463              1.713910       1.479748       0.128314       0.201345       1.583833       0.186910       2.078148          -0.000079
            9              H       7.086725       7.339287       3.904195       0.091265       1.398769 0.10908094E+02  0.11571409E+03                                 2.080026                            1.943912      -1.020912       2.386111                    0.996659       3.768933      10.966672       0.444460       1.299080      -0.706300       0.011854       0.025698       0.038186       0.047529       0.011654      -0.000173       0.006243      -0.020154       0.020865      -0.019186       0.003546       0.015640              2.128881       1.864461       0.194383       0.207166       1.849395       0.402996       2.672789          -0.000078
           10              H       7.862477       9.135021       0.022321       0.124742       1.112481 0.83154016E+01  0.81723395E+02                                 1.719931                            1.646683      -0.972774       2.420509                    0.997934       3.362209       9.157623       0.509653       1.222836      -0.723209       0.015733       0.017652       0.029485       0.037796       0.013947       0.005103       0.003864      -0.014787       0.019989      -0.019345       0.003131       0.016214              1.736527       1.598804       0.152792       0.259316       1.520156       0.137542       2.090623          -0.000082
           11              H       9.589887      12.074442       5.478860      -0.000956       1.344658 0.10351716E+02  0.10937466E+03                                 2.049577                            1.904094      -1.385566       2.177918                    0.993194       4.417710      13.215799       0.441373       1.313396      -0.697988      -0.001574      -0.017441       0.049141       0.052168       0.003085      -0.000769      -0.002632       0.006974       0.028823      -0.009712      -0.000406       0.010118              2.122031       1.753277      -0.169947      -0.166328       1.739491      -0.230318       2.873326          -0.000572
           12              H       1.916673       7.264207       3.723596       0.088726       1.419333 0.11061110E+02  0.11784837E+03                                 2.101980                            1.957737      -1.122358       2.335128                    0.995077       3.840680      11.231386       0.442425       1.299395      -0.705647      -0.018178      -0.023473       0.035853       0.046549       0.013633      -0.001703      -0.005598      -0.014253       0.014867      -0.017957       0.002088       0.015869              2.154961       2.011887       0.237351      -0.340648       1.786353      -0.340428       2.666643          -0.000054
           13              H       4.040633      10.114142       2.043412       0.094623       1.502121 0.11559737E+02  0.12318522E+03                                 2.109858                            1.948366      -1.005075       2.396099                    0.996936       3.633849      10.258353       0.466736       1.231471      -0.722967       0.022901       0.044155      -0.000758       0.049746       0.018559      -0.010907      -0.004605      -0.016425       0.010054      -0.023740       0.000133       0.023607              2.172113       2.018616       0.562450       0.054941       2.693909       0.277178       1.803813           0.000057
           14              H       2.516320       9.373639       7.972756       0.092915       1.519001 0.11569632E+02  0.12323308E+03                                 2.115838                            1.940203      -1.156068       2.324938                    0.995430       3.660212      10.307406       0.471295       1.220130      -0.725135      -0.017276      -0.045709       0.000428       0.048867       0.016672      -0.008099      -0.007486      -0.026595       0.011006      -0.023815      -0.000788       0.024602              2.192217       1.855181       0.470422       0.035106       2.886861       0.316577       1.834610           0.000012
           15              H       1.659133       6.201778       1.730914       0.123533       1.135003 0.86874460E+01  0.86963294E+02                                 1.796560                            1.725570      -0.996214       2.409338                    0.997549       3.489234       9.827073       0.476056       1.285300      -0.708968      -0.018827      -0.033805       0.000273       0.038695       0.014979      -0.004294      -0.002520      -0.019820       0.010463      -0.019996       0.002474       0.017522              1.813203       1.804691       0.397890       0.028176       1.984796       0.121247       1.650123          -0.000068
           16              H       4.394120      13.560609       8.264962       0.127372       1.111167 0.84990124E+01  0.84425699E+02                                 1.757998                            1.697116      -0.985020       2.417783                    0.997972       3.413329       9.507760       0.485193       1.270825      -0.712546       0.015299       0.036733      -0.000188       0.039792       0.013272      -0.003440      -0.002548      -0.026011       0.009576      -0.020383       0.002469       0.017914              1.768008       1.664736       0.318557       0.048030       2.012568       0.102906       1.626718          -0.000082
           17              H       2.750896      10.300308      10.044577       0.128756       1.104685 0.82231513E+01  0.80406291E+02                                 1.701087                            1.630119      -0.904878       2.456179                    0.998699       3.281153       8.847320       0.516919       1.211802      -0.726521      -0.010938      -0.020860       0.029355       0.037636       0.011244      -0.002562      -0.004323      -0.022412       0.020540      -0.019317       0.003955       0.015363              1.712280       1.478486       0.128038      -0.200959       1.582355      -0.186456       2.075998          -0.000049
           18              H       4.133008      12.481724       6.241842       0.091006       1.398307 0.10899245E+02  0.11555656E+03                                 2.076311                            1.940541      -1.014271       2.388255                    0.996713       3.766843      10.945131       0.445889       1.295629      -0.707016       0.012009       0.025982      -0.038128       0.047677       0.011713       0.000133      -0.006187      -0.020305       0.020965      -0.019281       0.003610       0.015672              2.125016       1.861211       0.193946      -0.206800       1.846332      -0.402273       2.667504          -0.000015
           19              H       3.792227       9.135021      -0.022321       0.124773       1.112124 0.83144334E+01  0.81730763E+02                                 1.721524                            1.648181      -0.978251       2.418601                    0.997901       3.362244       9.165718       0.508563       1.225204      -0.722689       0.015853       0.017182      -0.029508       0.037646       0.014037      -0.005023      -0.003974      -0.015285       0.020291      -0.019572       0.003192       0.016380              1.738147       1.600250       0.152994      -0.259648       1.521517      -0.137668       2.092675          -0.000055
           20              H       4.403105       6.932007       4.667177      -0.000083       1.341842 0.10327805E+02  0.10908311E+03                                 2.048892                            1.903589      -1.392444       2.175789                    0.993104       4.413797      13.211294       0.440745       1.315738      -0.697523      -0.001527      -0.017495      -0.049099       0.052146       0.003252       0.000614       0.002230       0.007335       0.027823      -0.009724       0.000070       0.009654              2.121287       1.752875      -0.169883       0.166155       1.739027       0.230031       2.871959          -0.000599
           21              C       7.498019      12.795414       7.195569       0.061402      27.147005 0.35111162E+03  0.78792344E+04                                 7.974625                            6.314409       0.180678       2.062409                    0.999715      27.061429      77.733966       0.640938       0.425845      -1.051012       0.031902       0.043595       0.015802       0.056285      -0.010091       0.004753       0.036124       0.009346      -0.047610      -0.045381       0.012916       0.032465              8.957773       6.567693       2.510324      -0.421368       8.196816      -2.179582      12.108811          -0.002468
           22              C       6.491888       4.168467       8.165531       0.080189      26.733651 0.34106974E+03  0.75897356E+04                                 7.880370                            6.218954       0.111220       2.044031                    0.999694      26.688754      76.052171       0.647291       0.425229      -1.052616      -0.039304      -0.026522      -0.029719       0.055960       0.000626       0.013402       0.011423      -0.015232      -0.111834      -0.042482       0.013677       0.028804              8.833115       5.948335       1.942644       0.468178       8.477098      -2.554239      12.073913          -0.002770
           23              C       7.864582      12.691539       9.551479       0.087833      34.715469 0.42600078E+03  0.99492557E+04                                 9.435281                            6.990453      -0.078073       1.986539                    0.999542      26.803610      76.419067       0.609669       0.430162      -1.057214       0.002430       0.004364      -0.015424       0.016212       0.009924       0.003593      -0.000389      -0.017276       0.026651      -0.018037       0.007853       0.010184             11.460153       7.318499       2.510106      -0.581098       9.098319      -4.287526      17.963640          -0.006878
           24              C       6.555423       6.909376       0.732544       0.080647      34.903495 0.43702070E+03  0.10265436E+05                                 9.458915                            7.072101      -0.089990       1.979821                    0.999444      26.998216      77.034261       0.607582       0.429167      -1.058502      -0.003944      -0.007252       0.016455       0.018410       0.015213       0.005593      -0.004794      -0.008918       0.030242      -0.022549       0.010614       0.011936             11.460528       6.644395       2.205735      -0.863060       9.767078      -4.348970      17.970112          -0.007473
           25              C       5.869188       5.091013       2.112405       0.084757      26.799697 0.33186639E+03  0.73406333E+04                                 7.908247                            6.145324       0.077202       2.034247                    0.999734      26.550201      75.632759       0.648901       0.426734      -1.050823       0.036307       0.030297       0.030365       0.056197      -0.004902       0.010926       0.013499      -0.009274      -0.123742      -0.046078       0.017493       0.028585              8.953171       5.219672       1.631042       0.238243       9.163099      -2.560569      12.476741          -0.002863
           26              C       7.331748      12.160839       8.382656      -0.192066      33.079816 0.45883119E+03  0.10969316E+05                                 9.019000                            7.185326       0.075513       1.991065                    0.999557      30.347548      88.923886       0.607167       0.421960      -1.057224       0.007988       0.007818       0.005447       0.012433       0.014113      -0.005339       0.002413      -0.033410      -0.089970      -0.031386      -0.005481       0.036866             10.199206       7.291054       2.154471       0.319050       7.947783      -2.354413      15.358783          -0.002506
           27              C       6.964585       7.549096       1.909484      -0.194364      33.198207 0.47826271E+03  0.11535844E+05                                 9.026352                            7.330044       0.082485       1.990224                    0.999587      30.537173      89.441254       0.602761       0.421287      -1.059223      -0.004661      -0.006168      -0.004688       0.009041       0.017865      -0.002614      -0.000812      -0.041655      -0.072773      -0.024797      -0.014815       0.039612             10.120833       6.731732       1.852778      -0.101886       8.447128      -2.210736      15.183638          -0.002415
           28              C       5.995313       5.638166       0.868501      -0.194577      32.684184 0.45074325E+03  0.10692939E+05                                 8.868186                            7.072087       0.211796       2.035044                    0.999773      29.952180      86.492773       0.620499       0.416100      -1.064421       0.003671       0.008400       0.001507       0.009290       0.003507       0.015203       0.025859      -0.012108       0.030986      -0.025312      -0.010759       0.036071              9.999788       6.175290       2.110111      -0.427009       9.947335      -3.613354      13.876740          -0.002424
           29              C       6.800359       6.893951       3.114833       0.062533      27.020762 0.35391301E+03  0.79531193E+04                                 7.948694                            6.338974       0.227417       2.078899                    0.999731      27.008752      77.484384       0.640166       0.425768      -1.051691      -0.025382      -0.044182      -0.017297       0.053810      -0.008937       0.000291       0.036947       0.020432      -0.041305      -0.046450       0.014663       0.031787              8.907073       5.848382       2.104781      -0.610736       8.813237      -2.014801      12.059600          -0.002738
           30              C       8.582871      13.870185       9.407406      -0.194550      32.873384 0.45934778E+03  0.10958275E+05                                 8.935548                            7.162141       0.136370       2.009121                    0.999640      30.196631      87.693292       0.613098       0.418770      -1.061792      -0.003236      -0.006680      -0.005389       0.009172       0.004256       0.017767       0.027539      -0.001641       0.036833      -0.028390      -0.010328       0.038719             10.052821       7.145072       2.533588      -0.376533       9.311626      -3.609410      13.701764          -0.002525
           31              C       9.711529      12.293509       4.618476       0.455641      23.112791 0.23171985E+03  0.47731197E+04                                 7.537823                            5.417379      -0.099975       2.002001                    0.998892      24.357393      71.148211       0.626067       0.474948      -1.004242       0.007694       0.008209      -0.064169       0.065148       0.102711       0.044924       0.021408       0.094937      -0.076600      -0.100971      -0.039636       0.140607              8.951391       7.246092      -4.802352      -0.408013      11.864410      -0.657628       7.743673          -0.001895
           32              C       2.311236       7.652974       2.950468       0.060955      27.193740 0.35183562E+03  0.78996327E+04                                 7.983941                            6.321180       0.178897       2.061452                    0.999734      27.088290      77.834277       0.640547       0.425881      -1.050979       0.031463       0.044107      -0.014725       0.056144      -0.008710      -0.004385      -0.036874       0.009030      -0.048371      -0.045779       0.012972       0.032807              8.969358       6.575422       2.513814       0.423809       8.207391       2.185905      12.125261          -0.000426
           33              C       3.538169       9.310894       1.980506       0.079641      26.719668 0.34073473E+03  0.75799773E+04                                 7.874511                            6.213065       0.113949       2.045050                    0.999643      26.682342      76.007910       0.648079       0.424841      -1.052917      -0.038166      -0.025022       0.029006       0.054075       0.000318      -0.013617      -0.010412      -0.015022      -0.113014      -0.042654       0.014241       0.028412              8.827476       5.944448       1.943345      -0.467130       8.473379       2.552925      12.064601          -0.000390
           34              C       2.677797       7.549095       0.594558       0.085179      34.801924 0.42721304E+03  0.99839597E+04                                 9.446823                            6.997305      -0.075260       1.986652                    0.999533      26.844095      76.541498       0.609817       0.429782      -1.057521       0.003309       0.005009       0.016874       0.017910       0.010709      -0.003342       0.000950      -0.017995       0.024104      -0.018449       0.008300       0.010149             11.476676       7.327171       2.514008       0.583845       9.111417       4.298331      17.991442          -0.000945
           35              C       3.601708      12.051820       9.413493       0.083796      34.866148 0.43634790E+03  0.10246654E+05                                 9.456645                            7.069563      -0.094467       1.978639                    0.999473      26.978883      76.991708       0.607258       0.429520      -1.058185      -0.003863      -0.007241      -0.016759       0.018661       0.015478      -0.006049       0.004722      -0.010457       0.035066      -0.023837       0.010461       0.013375             11.459490       6.643463       2.206369       0.865551       9.768636       4.353845      17.966370          -0.000842
           36              C       2.915472      10.233454       8.033632       0.084655      26.776414 0.33143603E+03  0.73287041E+04                                 7.899120                            6.136493       0.082002       2.035748                    0.999741      26.546972      75.610045       0.650140       0.426061      -1.051242       0.037582       0.032229      -0.030922       0.058372      -0.004539      -0.010775      -0.014014      -0.010941      -0.124889      -0.046530       0.017018       0.029512              8.943608       5.214583       1.633707      -0.235544       9.161318       2.559155      12.454922          -0.000389
           37              C       2.144964       7.018397       1.763381      -0.188872      32.981169 0.45699417E+03  0.10914261E+05                                 9.002528                            7.172186       0.078717       1.992849                    0.999542      30.288591      88.700951       0.607573       0.422108      -1.057149       0.007763       0.007939      -0.006142       0.012690       0.015229       0.005396      -0.003016      -0.033835      -0.089879      -0.031546      -0.006207       0.037754             10.180512       7.277720       2.151345      -0.318215       7.935982       2.350637      15.327832          -0.000309
           38              C       4.010869      12.691538       8.236553      -0.196157      33.265789 0.47947633E+03  0.11572043E+05                                 9.037565                            7.339078       0.079845       1.988928                    0.999586      30.574169      89.566207       0.602443       0.421257      -1.059279      -0.003496      -0.004995       0.004698       0.007697       0.017963       0.002775       0.000182      -0.041028      -0.072337      -0.024802      -0.014542       0.039344             10.134445       6.740392       1.854462       0.103498       8.457135       2.217592      15.205806          -0.000471
           39              C       3.041597      10.780610       9.277536      -0.195429      32.710798 0.45108778E+03  0.10702239E+05                                 8.870260                            7.072523       0.213771       2.035221                    0.999745      29.966377      86.514115       0.620831       0.415833      -1.064683       0.002496       0.006666      -0.001549       0.007284       0.003548      -0.014954      -0.026192      -0.012375       0.032221      -0.025308      -0.011150       0.036459             10.004241       6.176508       2.112141       0.430596       9.954188       3.622065      13.882026          -0.000232
           40              C       3.846643      12.036390       7.031204       0.064239      26.970401 0.35304211E+03  0.79281106E+04                                 7.937186                            6.329951       0.234061       2.081373                    0.999694      26.974581      77.342216       0.640851       0.425604      -1.051866      -0.025251      -0.045143       0.016922       0.054423      -0.009351       0.000049      -0.036284       0.020303      -0.039804      -0.045610       0.013924       0.031687              8.894234       5.840329       2.101813       0.609931       8.801935       2.012142      12.040436          -0.000179
           41              C       3.396087       8.727741       0.738631      -0.194813      32.902068 0.45978043E+03  0.10971277E+05                                 8.940116                            7.164724       0.133183       2.007901                    0.999639      30.214418      87.758228       0.613084       0.418678      -1.061840      -0.004149      -0.006748       0.004292       0.009009       0.004809      -0.017045      -0.027831      -0.002152       0.034772      -0.028007      -0.010529       0.038535             10.059409       7.148400       2.535520       0.378019       9.318012       3.614614      13.711814          -0.000283
           42              C       4.524748       7.151076       5.527561       0.454901      23.151452 0.23219083E+03  0.47851051E+04                                 7.544491                            5.421682      -0.098463       2.001981                    0.998936      24.380862      71.226735       0.626045       0.474738      -1.004383       0.008096       0.008326       0.066210       0.067221       0.103180      -0.044453      -0.022654       0.095928      -0.076282      -0.101425      -0.039873       0.141297              8.960004       7.253495      -4.808830       0.407658      11.877864       0.657801       7.748653          -0.002125
           43              N       5.958939       3.663478       7.039320      -0.177375      37.135561 0.53447001E+03  0.13060513E+05                                 9.500774                            7.619343      -0.187167       1.968372                    0.998386      28.069558      78.855683       0.615356       0.407327      -1.084068      -0.023188      -0.046808       0.115120       0.126417       0.009811       0.011010       0.041441      -0.047316      -0.115231      -0.056611      -0.006299       0.062910             10.908771       7.317493       2.442757       0.225726      11.063340      -2.996660      14.345479          -0.011454
           44              N       6.260657       5.667995       3.244703      -0.171492      36.862671 0.52179331E+03  0.12687838E+05                                 9.481125                            7.548644      -0.202853       1.966008                    0.998446      27.933472      78.549944       0.615101       0.409516      -1.081474       0.024687       0.046759      -0.115214       0.126768      -0.002605       0.008584       0.043148      -0.052723      -0.108563      -0.056566      -0.006638       0.063205             10.916588       6.442990       1.946311      -0.066349      11.982210      -2.660203      14.324564          -0.010373
           45              N       3.005219       8.805908       3.106717      -0.175562      37.114691 0.53400824E+03  0.13047850E+05                                 9.500866                            7.618859      -0.189125       1.968184                    0.998467      28.058739      78.849557       0.614967       0.407627      -1.083748      -0.023074      -0.046780      -0.116118       0.127295       0.009876      -0.011986      -0.041239      -0.047453      -0.111889      -0.055846      -0.006848       0.062694             10.908914       7.318141       2.443043      -0.226744      11.062858       2.994618      14.345741          -0.004855
           46              N       3.306941      10.810434       6.901334      -0.172323      36.974047 0.52361331E+03  0.12746980E+05                                 9.509982                            7.569463      -0.210943       1.963014                    0.998434      27.986276      78.821145       0.613139       0.410347      -1.080604       0.023930       0.045865       0.114328       0.125487      -0.003235      -0.008122      -0.044054      -0.052889      -0.108260      -0.057066      -0.006834       0.063900             10.952201       6.460865       1.952058       0.067855      12.019934       2.673827      14.375805          -0.004105
           47              O       6.989859       3.046383       4.111174      -0.460403      43.927501 0.56143031E+03  0.13719032E+05                                10.141236                            7.469737      -0.032319       2.032520                    0.997799      27.833158      75.105503       0.672562       0.372688      -1.122169       0.016030      -0.030340       0.044355       0.056078      -0.043503       0.033610       0.000575      -0.084529      -0.259021      -0.099039      -0.005645       0.104684             12.376136       9.225829      -6.803585       1.417330      19.392021      -3.885793       8.510559          -0.001396
           48              O      10.463962      11.492317       4.029397      -0.454830      40.327763 0.53994188E+03  0.13077991E+05                                 9.588847                            7.326789      -0.036481       2.034146                    0.997338      27.684528      74.601587       0.678267       0.372831      -1.121019      -0.031292       0.016058       0.056108       0.066220      -0.048704       0.025532       0.046193      -0.015078      -0.280180      -0.116467       0.018448       0.098019             11.454035       9.961943      -6.637533      -1.980607      15.885503       3.499037       8.514660          -0.017047
           49              O       4.036142       8.188820       6.034863      -0.459056      43.863565 0.56042331E+03  0.13688617E+05                                10.132356                            7.463713      -0.036135       2.032074                    0.997762      27.805313      75.020473       0.672725       0.372756      -1.122090       0.016274      -0.029728      -0.045261       0.056543      -0.043126      -0.034145      -0.000275      -0.084555      -0.258922      -0.099295      -0.005172       0.104467             12.364980       9.217570      -6.796064      -1.418095      19.372358       3.885653       8.505011          -0.000365
           50              O       5.277181       6.349885       6.116640      -0.455945      40.334780 0.54001229E+03  0.13079328E+05                                 9.587929                            7.325459      -0.042679       2.031653                    0.997252      27.696861      74.618952       0.678620       0.372647      -1.121226      -0.030912       0.016248      -0.055853       0.065872      -0.048274      -0.025673      -0.045301      -0.014627      -0.277538      -0.115289       0.018333       0.096956             11.453584       9.961486      -6.638468       1.979441      15.887290      -3.497650       8.511976          -0.018046

******************************************************
Auxiliary information for the entire system
The total spin magnetic moment of the unit cell is   0.025279
The total net atomic charge of the unit cell is   0.000001
Accuracy of reproducing the electrostatic potential in the unit cell:
  The inner radius (bohr) =    5.0000
  The outer radius (bohr) =   12.0000
  Valid grid points have density less than (e/(bohr^3)) =    0.0001
  The number of valid grid points were=        24574
  The rms potential error without charges in kcal/mol is=      4.10137
  The rms potential error with partial charges in kcal/mol is=      0.94568
  The RRMSE value at monopole order=      0.23058
  The rms potential error with partial charges and cloud penetration in kcal/mol is=      0.94884
  The RRMSE value at monopole order with cloud penetration is=      0.23135
  The rms potential error with partial charges and atomic dipoles in kcal/mol is=      0.60272
  The RRMSE value at dipole order=      0.14695
  The rms potential error with partial charges, atomic dipoles and cloud penetration in kcal/mol is=      0.59652
  The RRMSE value at dipole order with cloud penetration=      0.14544

******************************************************
The electron densities and ab initio electrostatic potential were computed in VASP using the PBE functional and
projector augmented wave method. See the main text of the journal article for a description of computational details.
The atomic charges, dipoles, and quadrupoles were computed with the DDEC6 method as described in
(a) T. A. Manz and N. Gabaldon Limas, RSC Adv. 6 (2016) 47771-47801 DOI: 10.1039/c6ra04656h
(b) N. Gabaldon Limas and T. A. Manz, RSC Adv. 8 (2018) 2678-2707 DOI: 10.1039/c7ra11829e.
For each atom in the material, the electron cloud parameters were fit to the spherically averaged atom-in-material
electron density using radial positions for which this density was between 10^-4 and 10^-2 electrons per cubic bohr.
The polarizabilities, dispersion coefficients, and quantum Drude oscillator (QDO) parameters were fit using the MCLF method.
The magnetic structure of the system was optimized in VASP from the default ferromagnetic initial guess using spin polarization.
The atomic spin moments (ASMs) were computed on this optimized magnetic structure using the DDEC6 partition as inputs
to the method of T. A. Manz and D. S. Sholl, J. Chem. Theory Comput. 7 (2011) 4146-4164 DOI: 10.1021/ct200539n.
The RMSE and RRMSE were computed using a uniform grid with Ewald summation.
