# Supplementary material for: A collection of forcefield precursors for metal–organic frameworks
Source: RSC Adv. 2019 Nov 13;9(63):36492–507. doi: 10.1039/c9ra07327b (PMC9075174; doi:10.1039/c9ra07327b)
Supplement: RA-009-C9RA07327B-s4035 [file RA-009-C9RA07327B-s4035.xyz]

   50
jmolscript: load "" {1 1 1} spacegroup "x,y,z" unitcell [{      8.126600     0.000000     0.000000 }, {      2.292360    10.227753     0.000000 }, {      1.146178     5.113886    10.030062 }]
Ni     6.139659     9.634957     5.093065     0.303234
Ni     9.056779     4.521081     4.936997     0.303284
H      7.094963     9.900472     7.921743     0.093038
H      4.965728     7.108294     6.292861     0.088948
H      5.782062     3.825180    -0.008024     0.120350
H      4.615592     6.060974     8.298873     0.127416
H      5.015230     3.231972     1.909724     0.123222
H      5.668648    10.135703     0.098295     0.129728
H      7.242755    12.191485     3.961874     0.093686
H      5.482543     9.051563     2.186554     0.090846
H      7.277008     6.760550     5.610817    -0.017253
H      1.885484     4.786590     2.108319     0.095656
H      7.882848     1.994415     3.737201     0.088670
H      1.718762     3.825180     0.008024     0.121417
H      7.532713     0.947092     1.731189     0.129399
H      2.098109     8.345854     8.120338     0.122097
H     10.878126    15.249589     9.931767     0.129477
H      2.033275     7.077611     6.068188     0.094603
H     10.692022    14.165445     7.843508     0.090103
H      4.359888    11.874425     4.419245    -0.017230
C      6.499015     9.148733     8.057149     0.085723
C      5.285113     7.507177     7.075406     0.068745
C      6.341054     8.570866     9.310305    -0.193222
C      5.097643     6.855671     8.269786    -0.191626
C      5.635345     7.394674     9.436684     0.091345
C      4.296697     1.632350     0.732796     0.088579
C      4.709584     2.256244     1.912332    -0.186973
C      5.997932    10.604135     0.867801    -0.200691
C      4.562290     1.602692     3.115538     0.067495
C      5.868747    10.031382     2.111328     0.096378
C      7.479512     6.989651     4.589756     0.472687
C      1.289536     4.034850     1.972913     0.080870
C      8.202233     2.393297     2.954656     0.069240
C      1.131575     3.456981     0.719757    -0.193147
C      8.014765     1.741788     1.760276    -0.195599
C      8.552467     2.280789     0.593378     0.092934
C      9.506175     6.746235     9.297266     0.086283
C      1.792463     7.370127     8.117730    -0.185452
C      8.915050     5.490266     9.162261    -0.199694
C      1.645169     6.716572     6.914524     0.067584
C      8.785865     4.917511     7.918734     0.098020
C      4.562392    12.103528     5.440306     0.473360
N      5.964940     8.640412     6.941405    -0.180069
N      6.293156    10.605160     3.239710    -0.186524
N      0.755461     3.526532     3.088657    -0.178126
N      9.210275     5.491287     6.790352    -0.188311
O      6.983068     8.019790     4.084041    -0.493102
O      8.240395     6.193011     3.998384    -0.491713
O      4.065948    13.133668     5.946021    -0.494022
O      5.323275    11.306889     6.031678    -0.491662

The following XYZ coordinates are in angstroms. Other properties are in atomic units.
The sperically averaged electron density of each atom fit to a function of the form exp(a - br)
eigen_1, eigen_2 and eigen_3 are the three eigenvalues of traceless quadrupole moment tensor
  atom number  atomic symbol              X              Y              Z     net charge C6 coefficient C8 coefficient C10 coefficient fluctuating dipole atomic polarizability isotropic forcefield polarizability              a              b squared Pearson coefficient          <r^3>          <r^4>         wp_QDO          m_QDO          q_QDO       dipole_x       dipole_y       dipole_z         dipole            Qxy            Qxz            Qyz     Q(x^2-y^2)  Q(3z^2 - R^2)        eigen_1        eigen_2        eigen_3 static polarizability      alpha(xx)      alpha(xy)      alpha(xz)      alpha(yy)      alpha(yz)      alpha(zz) atomic spin moment
            1             Ni       6.139659       9.634957       5.093065       0.303234     206.015554 0.39734475E+04  0.15130922E+06                                26.125949                           19.143180       0.345382       1.868707                    0.998378      59.406476     172.428832       0.465068       0.345853      -1.196656       0.013064       0.005282       0.000070       0.014091      -0.089978      -0.074281       0.075774      -0.241169       0.205711      -0.194056       0.001220       0.192836             34.402699      19.836905      -8.397260      -4.151445      41.339573     -16.155518      42.031620           1.058122
            2             Ni       9.056779       4.521081       4.936997       0.303284     205.873398 0.39694416E+04  0.15111380E+06                                26.111917                           19.131158       0.377619       1.877917                    0.998309      59.386813     172.329585       0.465315       0.345768      -1.196768       0.013363       0.005551       0.000333       0.014474      -0.090071       0.074668      -0.076055      -0.240968       0.204401      -0.193939       0.000736       0.193204             34.387425      19.825371      -8.391084       4.150111      41.314144      16.149858      42.022759           1.056886
            3              H       7.094963       9.900472       7.921743       0.093038       1.574553 0.12311333E+02  0.13317832E+03                                 2.170129                            2.005223      -1.042143       2.373418                    0.996600       3.706323      10.516297       0.462303       1.224761      -0.724491       0.029891       0.039767      -0.009396       0.050628       0.020107       0.008094       0.000716      -0.006625       0.004264      -0.022497       0.001090       0.021407              2.235391       2.178887       0.610788      -0.102238       2.649471      -0.325057       1.877817          -0.000697
            4              H       4.965728       7.108294       6.292861       0.088948       1.327358 0.10189658E+02  0.10634910E+03                                 2.009658                            1.879058      -1.049790       2.374464                    0.996442       3.738255      10.816466       0.451627       1.299428      -0.705709      -0.012557      -0.024381      -0.038321       0.047124       0.013017       0.002840       0.006904      -0.019072       0.021819      -0.019786       0.002009       0.017777              2.056145       1.886857       0.199648       0.244515       1.728126       0.340684       2.553451          -0.000724
            5              H       5.782062       3.825180      -0.008024       0.120350       1.322970 0.10411872E+02  0.10839652E+03                                 1.937380                            1.846101      -1.190602       2.303452                    0.995372       3.665046      10.321626       0.479299       1.227477      -0.721507       0.030437       0.016893       0.022750       0.041586       0.017797       0.008898       0.001928      -0.008723       0.006359      -0.020935       0.000807       0.020128              1.962076       1.964601       0.200900       0.404393       1.656855       0.135803       2.264771           0.000115
            6              H       4.615592       6.060974       8.298873       0.127416       1.054512 0.78898338E+01  0.77167969E+02                                 1.716490                            1.649870      -0.920852       2.452322                    0.998591       3.387451       9.457485       0.484032       1.293787      -0.707181      -0.019390      -0.033023      -0.001135       0.038311       0.014967       0.003661       0.003585      -0.018420       0.011852      -0.019641       0.002239       0.017402              1.732932       1.735336       0.376986      -0.030293       1.879178      -0.112746       1.584284           0.000104
            7              H       5.015230       3.231972       1.909724       0.123222       1.360985 0.11124759E+02  0.11760949E+03                                 1.973536                            1.908994      -1.091757       2.344727                    0.996776       3.666659      10.364688       0.471633       1.228428      -0.722240       0.007470       0.043027       0.003831       0.043839       0.010961       0.005135       0.004700      -0.034554       0.004557      -0.021803       0.000305       0.021498              1.979770       1.804787       0.305432      -0.048068       2.345158      -0.079527       1.789364           0.000145
            8              H       5.668648      10.135703       0.098295       0.129728       1.143572 0.86298141E+01  0.85593925E+02                                 1.757003                            1.682801      -0.983294       2.419516                    0.997943       3.345484       9.150374       0.501844       1.230540      -0.722160      -0.013767      -0.020427      -0.028803       0.037900       0.011581       0.004217       0.004482      -0.020086       0.019384      -0.018722       0.002936       0.015786              1.769341       1.548940       0.144429       0.232562       1.619850       0.176988       2.139234           0.000163
            9              H       7.242755      12.191485       3.961874       0.093686       1.600745 0.12970614E+02  0.14324607E+03                                 2.249409                            2.098673      -1.195984       2.294073                    0.994713       3.939811      11.581606       0.435535       1.273387      -0.711994       0.019497       0.014969       0.044508       0.050844       0.009825       0.005772       0.005761      -0.015555       0.025046      -0.017018       0.000855       0.016163              2.303511       2.102308       0.232847       0.340671       1.912734       0.352092       2.895489          -0.001030
           10              H       5.482543       9.051563       2.186554       0.090846       1.984218 0.16216264E+02  0.18625229E+03                                 2.439968                            2.226238      -1.424961       2.175288                    0.993933       4.019798      11.413833       0.465298       1.146103      -0.743240      -0.012168      -0.057876       0.002692       0.059202       0.018368       0.007671       0.005994      -0.035731       0.012993      -0.028502       0.001756       0.026747              2.541091       2.083857       0.508487      -0.021696       3.451909      -0.402633       2.087507          -0.000320
           11              H       7.277008       6.760550       5.610817      -0.017253       2.136656 0.19029791E+02  0.23067961E+03                                 2.615724                            2.436865      -1.575188       2.025634                    0.994038       5.309264      16.208679       0.431788       1.170201      -0.729149      -0.009817      -0.014865       0.061543       0.064069       0.000288      -0.002478      -0.002355       0.006850       0.034167      -0.009387      -0.002703       0.012089              2.714671       2.292914      -0.238867      -0.341778       2.128253      -0.249753       3.722846          -0.000611
           12              H       1.885484       4.786590       2.108319       0.095656       1.562042 0.12200879E+02  0.13176154E+03                                 2.164642                            2.000963      -1.055858       2.369861                    0.996399       3.690919      10.483282       0.460883       1.230603      -0.723218       0.029220       0.039104       0.009087       0.049654       0.019760      -0.007988      -0.000556      -0.006713       0.004893      -0.022283       0.001372       0.020910              2.229444       2.173046       0.607276       0.101615       2.641197       0.323615       1.874091          -0.000703
           13              H       7.882848       1.994415       3.737201       0.088670       1.323360 0.10148534E+02  0.10577214E+03                                 2.002184                            1.872600      -1.034151       2.380588                    0.996653       3.731867      10.776890       0.453545       1.295740      -0.706483      -0.012690      -0.024173       0.038719       0.047376       0.013118      -0.002751      -0.006928      -0.019124       0.020893      -0.019734       0.001906       0.017828              2.048310       1.880064       0.198359      -0.243004       1.722174      -0.338612       2.542691          -0.000725
           14              H       1.718762       3.825180       0.008024       0.121417       1.320853 0.10391824E+02  0.10815917E+03                                 1.937373                            1.845964      -1.200630       2.300082                    0.995315       3.661027      10.316258       0.478574       1.229662      -0.721030       0.030374       0.017034      -0.022422       0.041419       0.017570      -0.008789      -0.001763      -0.008956       0.006552      -0.020801       0.001008       0.019792              1.962145       1.964576       0.200922      -0.404594       1.656740      -0.135853       2.265119           0.000116
           15              H       7.532713       0.947092       1.731189       0.129399       1.050481 0.78570678E+01  0.76809997E+02                                 1.716542                            1.649976      -0.983654       2.425419                    0.998066       3.381846       9.456578       0.482195       1.299350      -0.706032      -0.019064      -0.032482       0.001126       0.037680       0.014862      -0.003616      -0.003641      -0.018228       0.012378      -0.019579       0.002338       0.017241              1.732983       1.735426       0.376770       0.030217       1.878988       0.112625       1.584534           0.000106
           16              H       2.098109       8.345854       8.120338       0.122097       1.363408 0.11149312E+02  0.11792170E+03                                 1.974800                            1.910258      -1.089648       2.345151                    0.996799       3.671352      10.376721       0.471838       1.227346      -0.722475       0.007636       0.043527      -0.003930       0.044366       0.010873      -0.005241      -0.004736      -0.034721       0.004623      -0.021872       0.000329       0.021543              1.981015       1.805950       0.305572       0.048096       2.346453       0.079621       1.790641           0.000147
           17              H      10.878126      15.249589       9.931767       0.129477       1.143595 0.86274801E+01  0.85541375E+02                                 1.754659                            1.680655      -0.977472       2.421499                    0.998032       3.345577       9.140811       0.503164       1.227734      -0.722771      -0.013823      -0.020411       0.028942       0.038017       0.011544      -0.004321      -0.004670      -0.020338       0.019183      -0.018751       0.002733       0.016018              1.766953       1.547016       0.144132      -0.232099       1.617764      -0.176708       2.136078           0.000163
           18              H       2.033275       7.077611       6.068188       0.094603       1.603566 0.13000216E+02  0.14369120E+03                                 2.254564                            2.102998      -1.206714       2.289790                    0.994506       3.942537      11.603979       0.434378       1.275729      -0.711487       0.019502       0.015080      -0.044080       0.050505       0.009768      -0.005542      -0.005623      -0.015447       0.025175      -0.016927       0.001026       0.015901              2.308973       2.106909       0.233801      -0.342135       1.916665      -0.353576       2.903344          -0.001034
           19              H      10.692022      14.165445       7.843508       0.090103       1.986616 0.16238175E+02  0.18654643E+03                                 2.440628                            2.226716      -1.422848       2.175637                    0.994002       4.023084      11.420368       0.465621       1.145048      -0.743493      -0.012340      -0.058381      -0.002590       0.059727       0.018223      -0.007694      -0.005874      -0.035616       0.013345      -0.028438       0.001923       0.026515              2.541819       2.084376       0.508864       0.021677       3.453276       0.402650       2.087803          -0.000334
           20              H       4.359888      11.874425       4.419245      -0.017230       2.136186 0.19022683E+02  0.23056057E+03                                 2.614879                            2.436043      -1.577343       2.024680                    0.994117       5.307438      16.199344       0.431980       1.169848      -0.729240      -0.009669      -0.014892      -0.061331       0.063850       0.000292       0.002511       0.002325       0.007000       0.034554      -0.009516      -0.002700       0.012217              2.713812       2.292001      -0.238634       0.341601       2.127579       0.249717       3.721855          -0.000606
           21              C       6.499015       9.148733       8.057149       0.085723      26.881792 0.34324712E+03  0.76445597E+04                                 7.904677                            6.230539       0.161195       2.062021                    0.999650      26.587706      75.608599       0.648463       0.424107      -1.054109      -0.042338      -0.020190      -0.027971       0.054613      -0.005224       0.012951       0.003232       0.000652      -0.131572      -0.046557       0.018535       0.028022              8.897322       6.142784       1.999448       0.357887       8.254822      -2.712117      12.294359          -0.010038
           22              C       5.285113       7.507177       7.075406       0.068745      26.514358 0.34261053E+03  0.76477163E+04                                 7.879365                            6.259220       0.145338       2.053711                    0.999706      26.900522      77.271834       0.639888       0.428816      -1.048334       0.024473       0.040218       0.016861       0.050007      -0.013620       0.008399       0.034198       0.005267      -0.047069      -0.045009       0.012616       0.032393              8.859941       6.444789       2.461237      -0.737855       8.149240      -2.112221      11.985794          -0.008426
           23              C       6.341054       8.570866       9.310305      -0.193222      33.736098 0.47257177E+03  0.11349360E+05                                 9.048560                            7.229311       0.128277       2.002835                    0.999697      30.466318      88.653548       0.614958       0.414722      -1.064810      -0.012776      -0.004776      -0.004700       0.014426       0.002573       0.012946       0.021934       0.017581       0.032501      -0.027598      -0.001994       0.029592             10.201656       7.715216       2.735534      -0.178420       9.309303      -3.598268      13.580450          -0.003469
           24              C       5.097643       6.855671       8.269786      -0.191626      33.016796 0.46076028E+03  0.11029736E+05                                 9.048015                            7.231128       0.048867       1.984502                    0.999412      30.324579      88.986462       0.601240       0.425567      -1.054714       0.008471       0.002986       0.002517       0.009328       0.016834      -0.004723       0.006763      -0.040574      -0.070093      -0.027306      -0.011109       0.038416             10.245015       7.443452       2.249658       0.093578       7.954150      -2.389085      15.337444          -0.003792
           25              C       5.635345       7.394674       9.436684       0.091345      34.808604 0.42636792E+03  0.99699419E+04                                 9.475715                            7.012518      -0.122823       1.972149                    0.999457      26.886949      76.954282       0.605624       0.432509      -1.054721       0.004210       0.004588      -0.014517       0.015796       0.004949       0.001938      -0.004944      -0.013534       0.022870      -0.012782       0.001971       0.010811             11.540951       7.469331       2.623644      -0.778210       9.143549      -4.329041      18.009972          -0.017260
           26              C       4.296697       1.632350       0.732796       0.088579      34.898378 0.43341608E+03  0.10170553E+05                                 9.491953                            7.067325      -0.112687       1.974085                    0.999434      26.972369      77.190486       0.603991       0.432152      -1.055543      -0.001708      -0.009818       0.014353       0.017473       0.007579       0.004252      -0.007856      -0.001425       0.026176      -0.015030       0.002473       0.012557             11.551615       6.757203       2.316589      -1.022142       9.802256      -4.415994      18.095388          -0.020915
           27              C       4.709584       2.256244       1.912332      -0.186973      34.529055 0.49911968E+03  0.12137884E+05                                 9.172689                            7.423254       0.137224       2.003976                    0.999701      30.630948      89.355696       0.608349       0.414014      -1.066491      -0.006619      -0.013771      -0.004890       0.016043       0.008927      -0.006217       0.000252      -0.026080      -0.087417      -0.030420       0.000004       0.030416             10.303391       6.621145       1.709322       0.021672       8.855862      -2.304685      15.433166          -0.002747
           28              C       5.997932      10.604135       0.867801      -0.200691      33.529124 0.46449196E+03  0.11107247E+05                                 9.032603                            7.187049       0.176076       2.019628                    0.999710      30.330979      88.067414       0.614220       0.417017      -1.063349       0.005342       0.011154       0.003943       0.012981      -0.006205       0.020025       0.032041      -0.000154       0.029781      -0.039553       0.000628       0.038926             10.223199       6.428461       2.257991      -0.364102      10.185968      -3.784945      14.055167          -0.003239
           29              C       4.562290       1.602692       3.115538       0.067495      27.779980 0.36446451E+03  0.82274539E+04                                 8.019189                            6.374007       0.262471       2.086509                    0.999827      27.003988      76.937080       0.649075       0.418024      -1.059502      -0.027788      -0.046046      -0.018446       0.056856      -0.018423       0.002456       0.034918       0.020356      -0.048771      -0.047668       0.011092       0.036575              9.021798       6.055924       2.114910      -0.353865       8.664424      -2.327922      12.345046          -0.011343
           30              C       5.868747      10.031382       2.111328       0.096378      28.398195 0.35643226E+03  0.79809649E+04                                 8.100011                            6.277533       0.192974       2.067472                    0.999767      26.524188      74.636421       0.659774       0.414603      -1.064403       0.040394       0.036265       0.031279       0.062651      -0.015228       0.007442       0.009143      -0.002571      -0.097131      -0.036098       0.004578       0.031519              9.221629       5.274003       1.631565       0.261445       9.722141      -2.845159      12.668743          -0.010511
           31              C       7.479512       6.989651       4.589756       0.472687      25.829313 0.26192741E+03  0.55197074E+04                                 7.923874                            5.652850      -0.011992       2.024438                    0.999495      24.483392      70.504906       0.635310       0.457494      -1.021673       0.014275       0.012429      -0.079406       0.081631       0.099331       0.044795       0.027277       0.088418      -0.091662      -0.093494      -0.046613       0.140107              9.468688       7.724048      -5.143171      -0.641923      12.445934      -0.566467       8.236083          -0.004311
           32              C       1.289536       4.034850       1.972913       0.080870      27.063107 0.34622249E+03  0.77284106E+04                                 7.942054                            6.259039       0.158041       2.059258                    0.999675      26.705177      76.059091       0.646666       0.424318      -1.053851      -0.044422      -0.021223       0.027591       0.056436      -0.006597      -0.013589      -0.004287       0.003283      -0.133585      -0.047566       0.017505       0.030061              8.941248       6.167857       2.004007      -0.361799       8.290033       2.730282      12.365853          -0.010066
           33              C       8.202233       2.393297       2.954656       0.069240      26.520268 0.34273733E+03  0.76519404E+04                                 7.886379                            6.265497       0.142864       2.053141                    0.999668      26.900663      77.301900       0.638727       0.429517      -1.047812       0.024743       0.038718      -0.017660       0.049226      -0.013954      -0.009226      -0.034224       0.004763      -0.047701      -0.045482       0.013000       0.032483              8.867779       6.451520       2.464451       0.741156       8.157970       2.117250      11.993845          -0.008426
           34              C       1.131575       3.456981       0.719757      -0.193147      33.724850 0.47233125E+03  0.11341729E+05                                 9.043847                            7.224693       0.146526       2.008630                    0.999655      30.463125      88.626541       0.615531       0.414404      -1.065054      -0.013590      -0.005759       0.005564       0.015774       0.001375      -0.011938      -0.021344       0.017604       0.034009      -0.027285      -0.001035       0.028320             10.196920       7.710397       2.733433       0.177185       9.304071       3.596567      13.576293          -0.003470
           35              C       8.014765       1.741788       1.760276      -0.195599      33.117309 0.46266647E+03  0.11086623E+05                                 9.062704                            7.243031       0.047819       1.983413                    0.999437      30.390115      89.219317       0.601133       0.425211      -1.054953       0.009171       0.004409      -0.002182       0.010407       0.016045       0.003919      -0.006637      -0.039914      -0.070814      -0.026691      -0.011123       0.037814             10.261613       7.456371       2.253562      -0.093238       7.966481       2.393238      15.361988          -0.003800
           36              C       8.552467       2.280789       0.593378       0.092934      34.752471 0.42549218E+03  0.99451897E+04                                 9.470352                            7.008509      -0.128112       1.971105                    0.999472      26.859918      76.881570       0.605332       0.432903      -1.054392       0.003040       0.003321       0.015309       0.015957       0.004519      -0.001985       0.005527      -0.013466       0.025112      -0.012911       0.001185       0.011726             11.534769       7.464483       2.621949       0.777963       9.139072       4.327310      18.000750          -0.017238
           37              C       9.506175       6.746235       9.297266       0.086283      34.945133 0.43408189E+03  0.10189571E+05                                 9.497266                            7.070367      -0.111473       1.974255                    0.999455      26.994955      77.255210       0.604197       0.431861      -1.055774      -0.001943      -0.008682      -0.013865       0.016474       0.007353      -0.003529       0.007749      -0.000554       0.026700      -0.014548       0.002046       0.012502             11.559467       6.760296       2.317195       1.022610       9.806826       4.420185      18.111281          -0.020922
           38              C       1.792463       7.370127       8.117730      -0.185452      34.549594 0.49941294E+03  0.12148560E+05                                 9.182519                            7.430319       0.134573       2.002932                    0.999712      30.642291      89.444170       0.607372       0.414559      -1.065986      -0.006766      -0.013378       0.005889       0.016107       0.009344       0.006573      -0.000847      -0.028685      -0.087341      -0.030655      -0.001039       0.031694             10.315673       6.627609       1.710786      -0.021803       8.864355       2.309000      15.455055          -0.002745
           39              C       8.915050       5.490266       9.162261      -0.199694      33.502956 0.46401472E+03  0.11092906E+05                                 9.029274                            7.184606       0.178286       2.020523                    0.999716      30.311727      87.997878       0.614168       0.417163      -1.063264       0.005634       0.011849      -0.003910       0.013690      -0.005513      -0.019819      -0.032107       0.001029       0.028806      -0.039221       0.000382       0.038839             10.219601       6.426137       2.257037       0.364434      10.182292       3.784151      14.050373          -0.003235
           40              C       1.645169       6.716572       6.914524       0.067584      27.743216 0.36383428E+03  0.82087829E+04                                 8.006590                            6.363515       0.267984       2.088539                    0.999823      26.983927      76.831868       0.650443       0.417371      -1.060031      -0.028391      -0.047307       0.019715       0.058590      -0.018504      -0.001540      -0.034434       0.019997      -0.050278      -0.047046       0.010065       0.036980              9.007647       6.046171       2.110869       0.350474       8.649251       2.320960      12.327518          -0.011349
           41              C       8.785865       4.917511       7.918734       0.098020      28.361109 0.35584710E+03  0.79647416E+04                                 8.093796                            6.272953       0.193459       2.067992                    0.999765      26.502488      74.565389       0.659912       0.414679      -1.064334       0.040888       0.036035      -0.031109       0.062754      -0.014643      -0.006934      -0.009138      -0.003476      -0.096927      -0.035787       0.004803       0.030985              9.214390       5.270488       1.630878      -0.260608       9.716119       2.842445      12.656562          -0.010520
           42              C       4.562392      12.103528       5.440306       0.473360      25.812151 0.26171512E+03  0.55140098E+04                                 7.920068                            5.650300      -0.007597       2.025907                    0.999516      24.472193      70.460407       0.635509       0.457452      -1.021716       0.013248       0.013215       0.079510       0.081682       0.099478      -0.045329      -0.026587       0.088004      -0.090653      -0.093785      -0.046284       0.140068              9.464021       7.719689      -5.139770       0.641557      12.439761       0.566417       8.232614          -0.004305
           43              N       5.964940       8.640412       6.941405      -0.180069      36.251389 0.51654565E+03  0.12523508E+05                                 9.349347                            7.486796      -0.235757       1.954204                    0.998336      27.929934      78.322286       0.620832       0.406925      -1.083626      -0.028731      -0.043815       0.115010       0.126383      -0.000327       0.014741       0.040021      -0.032322      -0.131384      -0.062885       0.007928       0.054956             10.754237       7.174464       2.390786       0.295912      11.084059      -2.923825      14.004189           0.013897
           44              N       6.293156      10.605160       3.239710      -0.186524      37.488100 0.53431424E+03  0.13064846E+05                                 9.574881                            7.626020      -0.289248       1.931792                    0.998441      28.284302      79.664657       0.613717       0.408160      -1.082760       0.020540       0.047877      -0.111052       0.122665      -0.006833       0.002017       0.036492      -0.031332      -0.119034      -0.054812       0.003842       0.050971             11.077519       6.594366       2.028048      -0.155031      12.182598      -2.876820      14.455594           0.013988
           45              N       0.755461       3.526532       3.088657      -0.178126      36.141904 0.51462201E+03  0.12464434E+05                                 9.328540                            7.470815      -0.237226       1.954493                    0.998316      27.880258      78.127564       0.621789       0.406704      -1.083843      -0.028237      -0.044108      -0.114759       0.126144       0.000621      -0.014526      -0.039739      -0.031571      -0.131989      -0.062676       0.007987       0.054689             10.729249       7.159430       2.384892      -0.295989      11.056449       2.914148      13.971869           0.013935
           46              N       9.210275       5.491287       6.790352      -0.188311      37.606987 0.53631887E+03  0.13127606E+05                                 9.598300                            7.642886      -0.288649       1.931070                    0.998414      28.340560      79.893963       0.612662       0.408435      -1.082457       0.019928       0.046856       0.110158       0.121356      -0.007215      -0.002042      -0.036282      -0.030602      -0.120544      -0.055133       0.004374       0.050759             11.107468       6.608952       2.032785       0.157433      12.215023       2.891014      14.498427           0.013976
           47              O       6.983068       8.019790       4.084041      -0.493102      44.664149 0.56828789E+03  0.13915409E+05                                10.174364                            7.469795      -0.045217       2.016463                    0.998354      28.274043      76.134444       0.679357       0.368197      -1.126660       0.017191      -0.022711       0.028325       0.040170      -0.028873       0.033894       0.010360      -0.064230      -0.258150      -0.098761       0.012512       0.086249             12.469643       9.249373      -6.901995       1.466514      19.534538      -4.012229       8.625017           0.024998
           48              O       8.240395       6.193011       3.998384      -0.491713      41.433397 0.55058497E+03  0.13386557E+05                                 9.686823                            7.354734      -0.063798       2.011208                    0.997950      28.235690      75.963189       0.683787       0.368418      -1.125575      -0.025141       0.013309       0.036210       0.046047      -0.037852       0.030290       0.042970      -0.014272      -0.284216      -0.116256       0.029100       0.087156             11.628550      10.151738      -6.835249      -1.974489      16.175835       3.454313       8.558077           0.026621
           49              O       4.065948      13.133668       5.946021      -0.494022      44.694264 0.56871005E+03  0.13928329E+05                                10.178819                            7.472532      -0.040631       2.017677                    0.998383      28.284292      76.169050       0.679238       0.368193      -1.126663       0.017078      -0.022070      -0.028002       0.039533      -0.028775      -0.033839      -0.010061      -0.063298      -0.258514      -0.098719       0.012809       0.085911             12.475805       9.253123      -6.905860      -1.466996      19.546292       4.013852       8.628001           0.024971
           50              O       5.323275      11.306889       6.031678      -0.491662      41.450020 0.55084504E+03  0.13394594E+05                                 9.689473                            7.356633      -0.063138       2.011309                    0.998020      28.241526      75.986210       0.683669       0.368434      -1.125552      -0.024833       0.013309      -0.035915       0.045647      -0.038018      -0.030765      -0.042632      -0.014424      -0.285474      -0.116647       0.029205       0.087442             11.631945      10.154083      -6.837648       1.974461      16.182716      -3.454649       8.559036           0.026650

******************************************************
Auxiliary information for the entire system
The total spin magnetic moment of the unit cell is   2.076190
The total net atomic charge of the unit cell is   0.000001
Accuracy of reproducing the electrostatic potential in the unit cell:
  The inner radius (bohr) =    5.0000
  The outer radius (bohr) =   12.0000
  Valid grid points have density less than (e/(bohr^3)) =    0.0001
  The number of valid grid points were=        22555
  The rms potential error without charges in kcal/mol is=      4.27538
  The rms potential error with partial charges in kcal/mol is=      0.82169
  The RRMSE value at monopole order=      0.19219
  The rms potential error with partial charges and cloud penetration in kcal/mol is=      0.82152
  The RRMSE value at monopole order with cloud penetration is=      0.19215
  The rms potential error with partial charges and atomic dipoles in kcal/mol is=      0.61725
  The RRMSE value at dipole order=      0.14437
  The rms potential error with partial charges, atomic dipoles and cloud penetration in kcal/mol is=      0.60704
  The RRMSE value at dipole order with cloud penetration=      0.14199

******************************************************
The electron densities and ab initio electrostatic potential were computed in VASP using the PBE functional and
projector augmented wave method. See the main text of the journal article for a description of computational details.
The atomic charges, dipoles, and quadrupoles were computed with the DDEC6 method as described in
(a) T. A. Manz and N. Gabaldon Limas, RSC Adv. 6 (2016) 47771-47801 DOI: 10.1039/c6ra04656h
(b) N. Gabaldon Limas and T. A. Manz, RSC Adv. 8 (2018) 2678-2707 DOI: 10.1039/c7ra11829e.
For each atom in the material, the electron cloud parameters were fit to the spherically averaged atom-in-material
electron density using radial positions for which this density was between 10^-4 and 10^-2 electrons per cubic bohr.
The polarizabilities, dispersion coefficients, and quantum Drude oscillator (QDO) parameters were fit using the MCLF method.
The magnetic structure of the system was optimized in VASP from the default ferromagnetic initial guess using spin polarization.
The atomic spin moments (ASMs) were computed on this optimized magnetic structure using the DDEC6 partition as inputs
to the method of T. A. Manz and D. S. Sholl, J. Chem. Theory Comput. 7 (2011) 4146-4164 DOI: 10.1021/ct200539n.
The RMSE and RRMSE were computed using a uniform grid with Ewald summation.
