# Supplementary material for: A collection of forcefield precursors for metal–organic frameworks
Source: RSC Adv. 2019 Nov 13;9(63):36492–507. doi: 10.1039/c9ra07327b (PMC9075174; doi:10.1039/c9ra07327b)
Supplement: RA-009-C9RA07327B-s4036 [file RA-009-C9RA07327B-s4036.xyz]

   50
jmolscript: load "" {1 1 1} spacegroup "x,y,z" unitcell [{      8.140500     0.000000     0.000000 }, {      2.301219    10.248005     0.000000 }, {      1.150606     5.123986    10.043474 }]
Ni     9.425470    12.312970     5.086819     0.304974
Ni     4.204611     7.188967     4.956655     0.304965
H      8.140745     9.571630     3.776346     0.081964
H      3.046058    10.012294     4.419129    -0.015523
H      8.122277     8.546833     1.908260     0.143223
H      8.866002    13.127678     9.701996     0.226761
H      8.044572     2.654230     2.169390     0.071743
H      8.777290    12.297593     7.833910     0.191743
H      7.454860     1.731913    -0.020087     0.133843
H      8.027344     4.498864     6.247041     0.085769
H      8.545374     5.246965     8.215562     0.258373
H      2.919885     4.447624     6.267128     0.083322
H      5.965699     4.888289     5.624345    -0.014143
H      5.202634    13.670825     8.135214     0.144413
H      3.645145     8.003691     0.341478     0.227617
H      5.124930     7.778223     7.874084     0.071526
H      3.556432     7.173600     2.209564     0.193160
H      3.384610     1.731913     0.020087     0.134195
H      5.107704     9.622870     3.796433     0.086145
H      5.625735    10.370978     1.827912     0.256517
C      9.915225    14.566499     9.446892     0.228238
C      8.947873    10.080961     0.739200     0.068690
C      8.706989    10.146545     3.107451     0.080687
C      8.519253     9.437385     1.908260    -0.195035
C      7.257289     1.098585     0.851687    -0.189358
C      9.229333    13.404375     9.290213    -0.341746
C      7.384457     1.654025     2.103103     0.102213
C      2.860621     9.846274     5.441554     0.470360
C      8.118874     4.833970     8.273814    -0.457693
C      9.054010    12.804869     8.074953    -0.056356
C      7.969034     4.228315     7.080649     0.117998
C      4.694369     9.442511     0.596582     0.227673
C      3.727011     4.956945     9.304274     0.068722
C      3.486128     5.022536     6.936023     0.078904
C      3.298391     4.313372     8.135214    -0.195808
C      4.337646     6.222574     9.191787    -0.189960
C      4.008477     8.280387     0.753261    -0.342693
C      4.464814     6.778017     7.940371     0.101980
C      5.780262     4.722273     4.601920     0.469951
C      5.199236     9.957984     1.769660    -0.455085
C      3.833152     7.680877     1.968521    -0.058709
C      5.049395     9.352324     2.962825     0.116680
N      9.261025    11.348635     3.252077    -0.172965
N      9.600394    13.320345     6.952093    -0.158238
N      4.040164     6.224627     6.791397    -0.172121
N      4.379536     8.196349     3.091381    -0.156534
O     10.233539    10.640494     6.032110    -0.483791
O      3.345111     8.824547     5.961806    -0.495846
O      5.012681     5.516495     4.011364    -0.484769
O      6.264753     3.700548     4.081668    -0.495976

The following XYZ coordinates are in angstroms. Other properties are in atomic units.
The sperically averaged electron density of each atom fit to a function of the form exp(a - br)
eigen_1, eigen_2 and eigen_3 are the three eigenvalues of traceless quadrupole moment tensor
  atom number  atomic symbol              X              Y              Z     net charge C6 coefficient C8 coefficient C10 coefficient fluctuating dipole atomic polarizability isotropic forcefield polarizability              a              b squared Pearson coefficient          <r^3>          <r^4>         wp_QDO          m_QDO          q_QDO       dipole_x       dipole_y       dipole_z         dipole            Qxy            Qxz            Qyz     Q(x^2-y^2)  Q(3z^2 - R^2)        eigen_1        eigen_2        eigen_3 static polarizability      alpha(xx)      alpha(xy)      alpha(xz)      alpha(yy)      alpha(yz)      alpha(zz) atomic spin moment
            1             Ni       9.425470      12.312970       5.086819       0.304974     204.787057 0.39708433E+04  0.15113557E+06                                26.048314                           19.153682       0.403167       1.886504                    0.998085      59.265286     171.792088       0.464482       0.346460      -1.196525      -0.027467      -0.014096      -0.005787       0.031411      -0.085750       0.064440      -0.087081      -0.235563       0.231571      -0.189386      -0.007920       0.197307             34.169047      19.856175      -8.341447       4.090590      41.403320      15.829488      41.247646           1.071665
            2             Ni       4.204611       7.188967       4.956655       0.304965     204.687587 0.39692528E+04  0.15105720E+06                                26.038908                           19.149484       0.407004       1.887696                    0.998092      59.254784     171.741474       0.464555       0.346447      -1.196558      -0.027729      -0.014739       0.006080       0.031986      -0.085089      -0.064881       0.086540      -0.236150       0.232701      -0.189654      -0.007235       0.196889             34.152528      19.851084      -8.342711      -4.088446      41.388206     -15.810781      41.218294           1.071128
            3              H       8.140745       9.571630       3.776346       0.081964       1.890930 0.15992781E+02  0.18480322E+03                                 2.434886                            2.266502      -1.244943       2.244221                    0.995717       4.211943      12.375280       0.440049       1.204535      -0.727091      -0.036232      -0.044271       0.013500       0.058779       0.014029      -0.005306      -0.004432      -0.024592      -0.005684      -0.018294      -0.002998       0.021291              2.491729       2.472336       0.465720      -0.458267       2.237873      -0.460738       2.764978          -0.000757
            4              H       3.046058      10.012294       4.419129      -0.015523       2.006577 0.17400090E+02  0.20669968E+03                                 2.532698                            2.348803      -1.521695       2.057147                    0.993800       5.190714      15.797812       0.433655       1.188976      -0.724694       0.010282       0.007535      -0.062406       0.063695       0.000101      -0.004233      -0.004707       0.011145       0.035311      -0.012420      -0.001495       0.013914              2.636785       2.235912      -0.246173      -0.357896       2.036203      -0.175416       3.638241          -0.000615
            5              H       8.122277       8.546833       1.908260       0.143223       1.068448 0.80128140E+01  0.77827971E+02                                 1.667816                            1.613031      -0.858236       2.486306                    0.999080       3.193578       8.576803       0.517874       1.217676      -0.725790      -0.016374      -0.037829      -0.002242       0.041281       0.013297      -0.000995       0.002096      -0.027174       0.013343      -0.021349       0.004365       0.016984              1.676293       1.593034       0.298507       0.010823       1.923931       0.045530       1.511914           0.000123
            6              H       8.866002      13.127678       9.701996       0.226761       0.447760 0.25490840E+01  0.18704406E+02                                 0.946230                            0.921869      -0.988470       2.495377                    0.999962       2.390927       5.689562       0.667668       1.250219      -0.716784      -0.009195      -0.009336      -0.000028       0.013104       0.010525      -0.004126      -0.001679      -0.004792      -0.013037      -0.009646      -0.004163       0.013809              0.953397       0.921193       0.075673      -0.100896       0.879503      -0.016696       1.059495          -0.000170
            7              H       8.044572       2.654230       2.169390       0.071743       2.698119 0.24712325E+02  0.31165665E+03                                 2.853438                            2.635833      -1.344990       2.144652                    0.994283       4.600299      13.169415       0.460670       1.054274      -0.767937       0.040451       0.063292       0.000366       0.075115       0.024249      -0.007459      -0.005108      -0.023492       0.004719      -0.028187      -0.000524       0.028711              2.954642       2.735962       0.800794       0.053746       3.732037       0.382362       2.395928           0.000113
            8              H       8.777290      12.297593       7.833910       0.191743       0.507502 0.28783364E+01  0.21732543E+02                                 1.016867                            0.971411      -0.998666       2.475758                    0.999960       2.503665       6.008210       0.659843       1.229408      -0.721092      -0.000196      -0.009237      -0.010768       0.014189       0.006076       0.000744       0.007147      -0.007632       0.000860      -0.008610      -0.002592       0.011203              1.036279       0.941902       0.135852       0.029664       1.149926       0.143871       1.017010          -0.000761
            9              H       7.454860       1.731913      -0.020087       0.133843       1.555279 0.12898142E+02  0.14016372E+03                                 2.093718                            2.006068      -1.084780       2.346921                    0.996962       3.641278      10.118530       0.481728       1.170026      -0.738028       0.003238       0.030854      -0.039147       0.049950       0.011005      -0.000568      -0.006384      -0.032332       0.049200      -0.027798       0.007138       0.020660              2.103700       1.771432       0.141570      -0.165393       2.023429      -0.351288       2.516240           0.000406
           10              H       8.027344       4.498864       6.247041       0.085769       1.195502 0.85617868E+01  0.85393132E+02                                 1.846143                            1.699219      -0.983631       2.395860                    0.998577       3.612655      10.155862       0.485604       1.264636      -0.711852      -0.014966       0.005219      -0.044279       0.047031       0.007247       0.004716      -0.004150      -0.019727       0.052283      -0.021809       0.003135       0.018673              1.911157       1.609266       0.073272       0.028000       1.544521      -0.264868       2.579683          -0.000773
           11              H       8.545374       5.246965       8.215562       0.258373       0.408479 0.22939850E+01  0.16500743E+02                                 0.919481                            0.899318      -1.090292       2.462809                    0.999941       2.335468       5.619714       0.644060       1.322108      -0.702290       0.004479       0.002849      -0.006483       0.008379       0.007019      -0.003172      -0.008318      -0.000829       0.003726      -0.009450      -0.003205       0.012655              0.928609       0.956002       0.124569       0.004766       0.903793       0.042251       0.926033          -0.000199
           12              H       2.919885       4.447624       6.267128       0.083322       1.881888 0.15901133E+02  0.18350678E+03                                 2.428898                            2.261405      -1.248289       2.243494                    0.995684       4.201307      12.341852       0.440070       1.206035      -0.726760      -0.035627      -0.043814      -0.013424       0.058045       0.014054       0.005241       0.004453      -0.024393      -0.006744      -0.018061      -0.003327       0.021388              2.485428       2.466128       0.463749       0.456412       2.232438       0.458853       2.757718          -0.000750
           13              H       5.965699       4.888289       5.624345      -0.014143       1.999892 0.17330236E+02  0.20568439E+03                                 2.528388                            2.345113      -1.523644       2.056955                    0.993800       5.181264      15.767318       0.433665       1.190020      -0.724459       0.010064       0.007587       0.061749       0.063022       0.000153       0.004228       0.004469       0.011086       0.035929      -0.012386      -0.001625       0.014011              2.632121       2.232273      -0.245436       0.357057       2.032950       0.174946       3.631138          -0.000614
           14              H       5.202634      13.670825       8.135214       0.144413       1.064150 0.79745583E+01  0.77387149E+02                                 1.665970                            1.611358      -0.872066       2.481838                    0.998973       3.185721       8.560318       0.516934       1.220980      -0.725079      -0.016362      -0.037273       0.002164       0.040764       0.013177       0.001022      -0.002252      -0.027074       0.013684      -0.021297       0.004449       0.016848              1.674420       1.591373       0.297842      -0.010774       1.921416      -0.045422       1.510470           0.000125
           15              H       3.645145       8.003691       0.341478       0.227617       0.447147 0.25446427E+01  0.18664133E+02                                 0.945412                            0.921092      -0.988057       2.496037                    0.999966       2.389047       5.684370       0.667905       1.250290      -0.716756      -0.008754      -0.009167       0.000412       0.012682       0.010453       0.004116       0.001732      -0.005011      -0.012773      -0.009617      -0.004120       0.013737              0.952567       0.920427       0.075576       0.100762       0.878785       0.016698       1.058489          -0.000169
           16              H       5.124930       7.778223       7.874084       0.071526       2.700795 0.24741868E+02  0.31211989E+03                                 2.855184                            2.637288      -1.349461       2.142955                    0.994360       4.602695      13.177836       0.460578       1.054178      -0.767961       0.040544       0.063497      -0.000501       0.075339       0.024255       0.007483       0.005259      -0.023307       0.004677      -0.028129      -0.000637       0.028766              2.956537       2.737602       0.801538      -0.053826       3.734672      -0.382821       2.397337           0.000110
           17              H       3.556432       7.173600       2.209564       0.193160       0.505776 0.28673374E+01  0.21635799E+02                                 1.016188                            0.970848      -0.999077       2.476320                    0.999959       2.499335       6.002276       0.658502       1.232693      -0.720377      -0.000562      -0.009398       0.010799       0.014327       0.006131      -0.000694      -0.006984      -0.007444       0.001238      -0.008624      -0.002400       0.011024              1.035566       0.941365       0.135572      -0.029504       1.148933      -0.143506       1.016401          -0.000761
           18              H       3.384610       1.731913       0.020087       0.134195       1.552767 0.12872178E+02  0.13980670E+03                                 2.091083                            2.003738      -1.082480       2.348025                    0.996903       3.638617      10.107386       0.482135       1.169664      -0.738108       0.003137       0.030811       0.038832       0.049670       0.011063       0.000617       0.006505      -0.032160       0.048865      -0.027704       0.006997       0.020707              2.100986       1.769433       0.141237       0.164985       2.020926       0.350431       2.512597           0.000408
           19              H       5.107704       9.622870       3.796433       0.086145       1.193410 0.85439351E+01  0.85163451E+02                                 1.843274                            1.696903      -0.976748       2.398764                    0.998637       3.609478      10.141064       0.486209       1.263826      -0.712026      -0.015046       0.005260       0.044257       0.047040       0.007367      -0.004659       0.004285      -0.019777       0.051639      -0.021797       0.003283       0.018515              1.908052       1.607179       0.073079      -0.028017       1.542416       0.264091       2.574562          -0.000774
           20              H       5.625735      10.370978       1.827912       0.256517       0.409627 0.23027795E+01  0.16582654E+02                                 0.921896                            0.901596      -1.089328       2.462390                    0.999943       2.341017       5.639345       0.642542       1.323740      -0.701955       0.004639       0.003181       0.006457       0.008563       0.007086       0.003189       0.008451      -0.000960       0.004546      -0.009612      -0.003223       0.012835              0.931071       0.958665       0.125260      -0.004768       0.906195      -0.042400       0.928352          -0.000201
           21              C       9.915225      14.566499       9.446892       0.228238      30.288741 0.34795870E+03  0.77061248E+04                                 8.596746                            6.300413       0.137385       2.092651                    0.999115      23.885925      65.768443       0.646482       0.427801      -1.061357       0.000402      -0.007812      -0.039083       0.039859       0.046532      -0.021104      -0.017061      -0.041882       0.035356      -0.058048      -0.001261       0.059309             10.519397       6.486958       2.163424       0.695394       8.284201       4.167392      16.787031          -0.017750
           22              C       8.947873      10.080961       0.739200       0.068690      34.773640 0.43115135E+03  0.10044342E+05                                 9.346429                            6.943615       0.160303       2.063505                    0.999550      26.491875      74.089935       0.626963       0.419346      -1.069845       0.005872       0.019666       0.037549       0.042792       0.015814      -0.010628       0.006807       0.007761       0.014491      -0.023747       0.007518       0.016229             11.404875       6.644368       2.241181       0.855029       9.618269       4.230798      17.951989          -0.023558
           23              C       8.706989      10.146545       3.107451       0.080687      28.216230 0.37161331E+03  0.84027927E+04                                 8.021620                            6.390300       0.353945       2.114688                    0.999777      26.817026      75.674477       0.657342       0.412081      -1.066702       0.035151       0.061060      -0.020195       0.073293      -0.019992       0.012855      -0.022973       0.040284      -0.064840      -0.039321      -0.006592       0.045912              8.951777       6.711912       3.037922       0.398468       9.733634       1.972554      10.409786          -0.013131
           24              C       8.519253       9.437385       1.908260      -0.195035      32.317611 0.47178763E+03  0.11273431E+05                                 8.732653                            7.186163       0.314304       2.074196                    0.999624      29.699709      84.908983       0.624479       0.410468      -1.072521      -0.006400       0.004549      -0.012019       0.014357       0.007442       0.007390       0.008952      -0.009382      -0.091859      -0.033014       0.006616       0.026399              9.712424       6.595317       1.876697      -0.218780       8.283712       1.735304      14.258243          -0.002018
           25              C       7.257289       1.098585       0.851687      -0.189358      35.698814 0.50989175E+03  0.12412613E+05                                 9.259640                            7.420590       0.236160       2.033552                    0.999842      30.575394      87.992280       0.621285       0.404977      -1.077023      -0.005115      -0.024386      -0.001924       0.024991      -0.008022      -0.020669      -0.020785       0.000991       0.056797      -0.033793      -0.001438       0.035232             10.421623       6.508122       2.330925       0.764514      10.416986       3.263945      14.339759          -0.002226
           26              C       9.229333      13.404375       9.290213      -0.341746      25.512477 0.33549940E+03  0.74849256E+04                                 8.061037                            6.533744      -0.188378       1.933421                    0.999213      29.090893      84.833961       0.575369       0.477160      -1.015920       0.046881      -0.006915      -0.077081       0.090482      -0.010991       0.018744      -0.012742      -0.020761       0.018742      -0.025123      -0.004705       0.029828              9.035014       6.540780       2.280796       0.690813       8.701598       3.678441      11.862665          -0.003755
           27              C       7.384457       1.654025       2.103103       0.102213      31.242546 0.40491166E+03  0.93395640E+04                                 8.616308                            6.700069       0.159027       2.043598                    0.999671      27.349025      77.547102       0.638720       0.415747      -1.066018      -0.046919      -0.035295       0.044968       0.073954      -0.019953      -0.004632      -0.004852       0.002745      -0.131379      -0.044758       0.002861       0.041897              9.796159       6.115154       2.155072      -0.223358       9.577694       2.608721      13.695629          -0.012311
           28              C       2.860621       9.846274       5.441554       0.470360      25.690180 0.26136234E+03  0.55067902E+04                                 7.911609                            5.654992      -0.011773       2.024098                    0.999512      24.522983      70.694761       0.633575       0.458831      -1.020564      -0.013429      -0.011857       0.079103       0.081106       0.099727       0.037409       0.025787       0.094394      -0.087579      -0.095791      -0.041518       0.137309              9.442443       7.723989      -5.089465      -0.731344      12.235295      -0.412566       8.368046          -0.004511
           29              C       8.118874       4.833970       8.273814      -0.457693      31.054824 0.41643372E+03  0.98594400E+04                                 9.454151                            7.499923      -0.486008       1.809145                    0.998702      32.278550      98.695802       0.510741       0.506523      -0.995471      -0.082238      -0.043182      -0.003503       0.092952      -0.034583       0.020243      -0.023848      -0.093055      -0.104028      -0.052671      -0.029883       0.082554             10.833010       7.706263       1.682495      -0.239720       7.258797       2.462508      17.533972          -0.005673
           30              C       9.054010      12.804869       8.074953      -0.056356      22.122298 0.27394580E+03  0.58529890E+04                                 7.585171                            6.092270      -0.259491       1.946289                    0.998690      26.511498      77.515230       0.564246       0.508072      -0.992705       0.041733       0.064301       0.067410       0.102080      -0.015761      -0.043500      -0.054793       0.034073      -0.044545      -0.084050       0.024696       0.059353              8.516773       5.330995       1.139416      -0.268781       7.584018       3.120687      12.635306          -0.009939
           31              C       7.969034       4.228315       7.080649       0.117998      23.895396 0.29306151E+03  0.62901683E+04                                 7.361171                            5.786472       0.280437       2.119878                    0.999692      25.257715      71.108516       0.666043       0.428450      -1.048720      -0.004723       0.002266       0.058508       0.058742       0.012329       0.014537      -0.003835      -0.016849      -0.066490      -0.030436       0.004144       0.026293              8.363398       5.581069       1.737626       1.350958       6.959371       2.252403      12.549753          -0.006897
           32              C       4.694369       9.442511       0.596582       0.227673      30.312177 0.34828231E+03  0.77144982E+04                                 8.598250                            6.301303       0.140345       2.093503                    0.999104      23.896002      65.785010       0.646799       0.427524      -1.061609      -0.000489      -0.008457       0.038681       0.039597       0.046682       0.020956       0.016896      -0.042052       0.034888      -0.058132      -0.001146       0.059279             10.521113       6.487710       2.163762      -0.695037       8.285250      -4.167815      16.790380          -0.017752
           33              C       3.727011       4.956945       9.304274       0.068722      34.762088 0.43099340E+03  0.10039709E+05                                 9.343669                            6.941929       0.158959       2.063299                    0.999541      26.488876      74.077221       0.627097       0.419296      -1.069880       0.006986       0.019896      -0.036200       0.041894       0.015957       0.010888      -0.007306       0.007500       0.015357      -0.024325       0.008098       0.016227             11.400703       6.642437       2.240320      -0.854983       9.615185      -4.229297      17.944487          -0.023526
           34              C       3.486128       5.022536       6.936023       0.078904      28.271918 0.37259907E+03  0.84302861E+04                                 8.030154                            6.397462       0.349097       2.112582                    0.999769      26.852565      75.787063       0.657205       0.411912      -1.066859       0.035618       0.060584       0.021766       0.073571      -0.020883      -0.012817       0.022448       0.041500      -0.066937      -0.039380      -0.007607       0.046987              8.961299       6.718108       3.040258      -0.401171       9.743422      -1.977649      10.422366          -0.013145
           35              C       3.298391       4.313372       8.135214      -0.195808      32.366441 0.47274185E+03  0.11302673E+05                                 8.743080                            7.194820       0.309873       2.072763                    0.999629      29.728366      85.033160       0.623881       0.410627      -1.072347      -0.005825       0.006519       0.013645       0.016205       0.006555      -0.006870      -0.008200      -0.009442      -0.093580      -0.033243       0.007643       0.025601              9.723946       6.603637       1.878491       0.218435       8.291896      -1.737965      14.276304          -0.002016
           36              C       4.337646       6.222574       9.191787      -0.189960      35.711732 0.51019425E+03  0.12422101E+05                                 9.262989                            7.423952       0.235677       2.033360                    0.999848      30.582862      88.027832       0.620984       0.405104      -1.076914      -0.005121      -0.024061       0.001454       0.024643      -0.008462       0.020536       0.020642       0.001997       0.058396      -0.034065      -0.001250       0.035316             10.424818       6.510994       2.332279      -0.765739      10.421864      -3.266796      14.341597          -0.002225
           37              C       4.008477       8.280387       0.753261      -0.342693      25.513638 0.33550487E+03  0.74849345E+04                                 8.060514                            6.533179      -0.188677       1.933270                    0.999239      29.091101      84.828605       0.575487       0.477069      -1.015988       0.046211      -0.007767       0.077827       0.090845      -0.011316      -0.018999       0.012105      -0.019723       0.018417      -0.025070      -0.004485       0.029554              9.034415       6.540173       2.280490      -0.691250       8.701289      -3.678804      11.861782          -0.003749
           38              C       4.464814       6.778017       7.940371       0.101980      31.252738 0.40509305E+03  0.93448797E+04                                 8.618432                            6.701877       0.154098       2.042120                    0.999724      27.355493      77.572464       0.638584       0.415786      -1.065984      -0.046516      -0.034777      -0.044846       0.073378      -0.019825       0.004685       0.004955       0.003139      -0.131513      -0.044830       0.003024       0.041806              9.798191       6.116893       2.156569       0.223057       9.581675      -2.609583      13.696004          -0.012320
           39              C       5.780262       4.722273       4.601920       0.469951      25.675781 0.26120430E+03  0.55025179E+04                                 7.908711                            5.653274      -0.015359       2.023233                    0.999558      24.512431      70.653655       0.633686       0.458829      -1.020586      -0.014852      -0.012173      -0.081111       0.083353       0.099348      -0.036874      -0.026013       0.095362      -0.091313      -0.095081      -0.042429       0.137510              9.438919       7.721572      -5.087813       0.731039      12.231603       0.411781       8.363583          -0.004520
           40              C       5.199236       9.957984       1.769660      -0.455085      30.979226 0.41523879E+03  0.98242707E+04                                 9.437611                            7.487698      -0.483303       1.810398                    0.998689      32.248738      98.576115       0.511298       0.506326      -0.995549      -0.081566      -0.042821       0.002944       0.092170      -0.033768      -0.020228       0.023887      -0.092910      -0.106541      -0.052787      -0.029591       0.082378             10.812506       7.694240       1.680980       0.240277       7.247346      -2.455176      17.495933          -0.005667
           41              C       3.833152       7.680877       1.968521      -0.058709      22.189270 0.27500442E+03  0.58814570E+04                                 7.601592                            6.104987      -0.262111       1.944905                    0.998600      26.551518      77.678722       0.563508       0.508231      -0.992596       0.043437       0.065561      -0.068139       0.104058      -0.016493       0.043588       0.055644       0.035446      -0.046182      -0.085439       0.025832       0.059607              8.535729       5.342276       1.141220       0.270706       7.599775      -3.127799      12.665136          -0.009948
           42              C       5.049395       9.352324       2.962825       0.116680      23.924187 0.29353310E+03  0.63030811E+04                                 7.369848                            5.793634       0.275411       2.118175                    0.999690      25.273149      71.177226       0.665172       0.428821      -1.048450      -0.003937       0.003107      -0.059572       0.059783       0.011981      -0.014607       0.003471      -0.017250      -0.067389      -0.030557       0.004257       0.026300              8.373260       5.588889       1.741160      -1.354017       6.969017      -2.257582      12.561872          -0.006899
           43              N       9.261025      11.348635       3.252077      -0.172965      37.966092 0.51822503E+03  0.12585654E+05                                 9.653763                            7.522933      -0.374538       1.907593                    0.998160      28.106644      79.115364       0.615831       0.409531      -1.080933      -0.025910      -0.042111      -0.104113       0.115257      -0.011573      -0.001734      -0.029912      -0.014642      -0.111982      -0.049802       0.008467       0.041335             11.258109       6.794859       2.223184       0.225247      12.364642       3.133246      14.614827           0.012053
           44              N       9.600394      13.320345       6.952093      -0.158238      32.738969 0.48547655E+03  0.11512956E+05                                 8.566050                            7.099960       0.088327       2.072948                    0.998225      26.593393      72.183189       0.663304       0.389381      -1.102879       0.009619       0.027014       0.136398       0.139379       0.020914      -0.027077      -0.062638      -0.063298      -0.110225      -0.073340      -0.018775       0.092115              9.703527       6.380559       1.978840      -0.337648      10.086835       2.427193      12.643186           0.013802
           45              N       4.040164       6.224627       6.791397      -0.172121      37.898852 0.51720847E+03  0.12552820E+05                                 9.636216                            7.510932      -0.369123       1.909533                    0.998114      28.079123      78.971545       0.616989       0.409028      -1.081436      -0.026042      -0.042383       0.104502       0.115737      -0.011821       0.001552       0.030195      -0.014974      -0.111337      -0.049798       0.008074       0.041724             11.235382       6.783463       2.219314      -0.223733      12.340238      -3.123218      14.582444           0.012034
           46              N       4.379536       8.196349       3.091381      -0.156534      32.657707 0.48397885E+03  0.11467543E+05                                 8.549152                            7.086845       0.090861       2.074579                    0.998318      26.552585      72.020144       0.664280       0.389144      -1.103147       0.009660       0.027817      -0.135955       0.139107       0.022055       0.027880       0.062964      -0.064737      -0.112943      -0.074230      -0.019510       0.093740              9.682471       6.369721       1.975596       0.338753      10.065939      -2.416145      12.611753           0.013806
           47              O      10.233539      10.640494       6.032110      -0.483791      39.760734 0.52542659E+03  0.12613351E+05                                 9.396857                            7.154111       0.045390       2.053007                    0.997917      27.806766      74.084737       0.698485       0.365284      -1.129146       0.018316      -0.017596      -0.032642       0.041359      -0.049858       0.015889       0.043152      -0.013084      -0.256999      -0.104860       0.008835       0.096025             11.255238       9.896277      -6.586941      -1.889024      15.658067       3.205423       8.211368           0.028083
           48              O       3.345111       8.824547       5.961806      -0.495846      44.632151 0.57371885E+03  0.14093396E+05                                10.192169                            7.526205      -0.068750       2.006984                    0.998200      28.446331      76.926822       0.673450       0.370241      -1.124179      -0.022471       0.021584      -0.027631       0.041645      -0.021894       0.028943       0.007678      -0.063006      -0.282285      -0.102177       0.016755       0.085422             12.447693       9.241943      -6.780414       1.491083      19.348663      -4.112322       8.752473           0.025314
           49              O       5.012681       5.516495       4.011364      -0.484769      39.817929 0.52630933E+03  0.12640110E+05                                 9.406226                            7.160504       0.045038       2.052455                    0.997949      27.826710      74.159276       0.698102       0.365323      -1.129092       0.018440      -0.017134       0.032227       0.040892      -0.049751      -0.015662      -0.043316      -0.012211      -0.256691      -0.104801       0.008954       0.095846             11.267283       9.906184      -6.595352       1.889867      15.677452      -3.207781       8.218213           0.028064
           50              O       6.264753       3.700548       4.081668      -0.495976      44.651802 0.57401451E+03  0.14102623E+05                                10.195543                            7.528496      -0.070313       2.006559                    0.998207      28.451131      76.947808       0.673293       0.370275      -1.124141      -0.022396       0.022201       0.027297       0.041709      -0.021590      -0.029012      -0.006959      -0.064116      -0.282850      -0.102305       0.016493       0.085811             12.452240       9.245662      -6.783974      -1.490650      19.357132       4.111978       8.753925           0.025321

******************************************************
Auxiliary information for the entire system
The total spin magnetic moment of the unit cell is   2.092474
The total net atomic charge of the unit cell is   0.000000
Accuracy of reproducing the electrostatic potential in the unit cell:
  The inner radius (bohr) =    5.0000
  The outer radius (bohr) =   12.0000
  Valid grid points have density less than (e/(bohr^3)) =    0.0001
  The number of valid grid points were=        25926
  The rms potential error without charges in kcal/mol is=      4.51104
  The rms potential error with partial charges in kcal/mol is=      1.36984
  The RRMSE value at monopole order=      0.30366
  The rms potential error with partial charges and cloud penetration in kcal/mol is=      1.37219
  The RRMSE value at monopole order with cloud penetration is=      0.30419
  The rms potential error with partial charges and atomic dipoles in kcal/mol is=      0.55063
  The RRMSE value at dipole order=      0.12206
  The rms potential error with partial charges, atomic dipoles and cloud penetration in kcal/mol is=      0.54297
  The RRMSE value at dipole order with cloud penetration=      0.12037

******************************************************
The electron densities and ab initio electrostatic potential were computed in VASP using the PBE functional and
projector augmented wave method. See the main text of the journal article for a description of computational details.
The atomic charges, dipoles, and quadrupoles were computed with the DDEC6 method as described in
(a) T. A. Manz and N. Gabaldon Limas, RSC Adv. 6 (2016) 47771-47801 DOI: 10.1039/c6ra04656h
(b) N. Gabaldon Limas and T. A. Manz, RSC Adv. 8 (2018) 2678-2707 DOI: 10.1039/c7ra11829e.
For each atom in the material, the electron cloud parameters were fit to the spherically averaged atom-in-material
electron density using radial positions for which this density was between 10^-4 and 10^-2 electrons per cubic bohr.
The polarizabilities, dispersion coefficients, and quantum Drude oscillator (QDO) parameters were fit using the MCLF method.
The magnetic structure of the system was optimized in VASP from the default ferromagnetic initial guess using spin polarization.
The atomic spin moments (ASMs) were computed on this optimized magnetic structure using the DDEC6 partition as inputs
to the method of T. A. Manz and D. S. Sholl, J. Chem. Theory Comput. 7 (2011) 4146-4164 DOI: 10.1021/ct200539n.
The RMSE and RRMSE were computed using a uniform grid with Ewald summation.
