# Supplementary material for: A collection of forcefield precursors for metal–organic frameworks
Source: RSC Adv. 2019 Nov 13;9(63):36492–507. doi: 10.1039/c9ra07327b (PMC9075174; doi:10.1039/c9ra07327b)
Supplement: RA-009-C9RA07327B-s4037 [file RA-009-C9RA07327B-s4037.xyz]

   36
jmolscript: load "" {1 1 1} spacegroup "x,y,z" unitcell [{      4.810500     0.000000     0.000000 }, {      0.000000     7.676200     0.000000 }, {      0.000000     0.000000    17.844800 }]
Eu     4.667195     7.348810     5.157861     1.385302
Eu     4.667195     0.327390    12.686939     1.385312
Eu     4.667195     3.510710     3.764539     1.385306
Eu     4.667195     4.165490    14.080261     1.385312
C      2.299419     1.224354     4.946579     0.789932
C      0.466137     4.095253     8.372780    -0.093795
C      0.448820     4.571945     7.014791     0.669521
C      2.299419     6.451846    12.898221     0.789935
C      0.466137     3.580947     9.472020    -0.093673
C      0.448820     3.104255    10.830009     0.669511
C      2.299419     5.062454     3.975821     0.789939
C      0.466137     0.257153     0.549620    -0.093791
C      0.448820     0.733845     1.907609     0.669524
C      2.299419     2.613746    13.868979     0.789937
C      0.466137     7.419047    17.295180    -0.093682
C      0.448820     6.942355    15.937191     0.669514
O      1.120847     1.521423     4.270261    -0.565994
O      2.228705     0.132798     5.558298    -0.603465
O      0.337216     5.797066     6.878278    -0.505982
O      0.456516     3.680738     6.146820    -0.441626
O      3.386592     1.886042     4.951575    -0.633940
O      1.120847     6.154777    13.574539    -0.566004
O      2.228705     7.543402    12.286502    -0.603474
O      0.337216     1.879134    10.966522    -0.505987
O      0.456516     3.995462    11.697980    -0.441629
O      3.386592     5.790158    12.893225    -0.633944
O      1.120847     5.359523     4.652139    -0.566001
O      2.228705     3.970898     3.364102    -0.603474
O      0.337216     1.958966     2.044122    -0.505985
O      0.456516     7.518838     2.775580    -0.441631
O      3.386592     5.724142     3.970825    -0.633945
O      1.120847     2.316677    13.192661    -0.566000
O      2.228705     3.705302    14.480698    -0.603472
O      0.337216     5.717234    15.800678    -0.505984
O      0.456516     0.157362    15.069220    -0.441622
O      3.386592     1.952058    13.873975    -0.633945

The following XYZ coordinates are in angstroms. Other properties are in atomic units.
The sperically averaged electron density of each atom fit to a function of the form exp(a - br)
eigen_1, eigen_2 and eigen_3 are the three eigenvalues of traceless quadrupole moment tensor
  atom number  atomic symbol              X              Y              Z     net charge C6 coefficient C8 coefficient C10 coefficient fluctuating dipole atomic polarizability isotropic forcefield polarizability              a              b squared Pearson coefficient          <r^3>          <r^4>         wp_QDO          m_QDO          q_QDO       dipole_x       dipole_y       dipole_z         dipole            Qxy            Qxz            Qyz     Q(x^2-y^2)  Q(3z^2 - R^2)        eigen_1        eigen_2        eigen_3 static polarizability      alpha(xx)      alpha(xy)      alpha(xz)      alpha(yy)      alpha(yz)      alpha(zz) atomic spin moment
            1             Eu       4.667195       7.348810       5.157861       1.385302     208.549873 0.55667781E+04  0.22326527E+06                                24.363973                           21.213230       0.453262       1.848639                    0.998728      92.085315     246.718892       0.503788       0.303138      -1.277532       0.028605      -0.032963       0.010335       0.044851       0.004987       0.015274       0.094574      -0.005271       0.393536      -0.101449      -0.069260       0.170710             27.472660      31.747040      -0.282701      -0.114881      32.443344      -3.106859      18.227596           0.027595
            2             Eu       4.667195       0.327390      12.686939       1.385312     208.549155 0.55667499E+04  0.22326381E+06                                24.363899                           21.213160       0.453270       1.848642                    0.998728      92.085135     246.718091       0.503790       0.303138      -1.277533       0.028609       0.032963      -0.010339       0.044855      -0.004987      -0.015275       0.094574      -0.005272       0.393534      -0.101449      -0.069260       0.170709             27.472598      31.746967       0.282704       0.114877      32.443297      -3.106861      18.227530           0.027580
            3             Eu       4.667195       3.510710       3.764539       1.385306     208.549832 0.55667765E+04  0.22326517E+06                                24.363960                           21.213219       0.453271       1.848641                    0.998728      92.085325     246.718835       0.503789       0.303138      -1.277532       0.028607      -0.032960      -0.010325       0.044848       0.004985      -0.015276      -0.094575      -0.005270       0.393535      -0.101451      -0.069259       0.170710             27.472648      31.747034      -0.282707       0.114882      32.443327       3.106863      18.227583           0.027600
            4             Eu       4.667195       4.165490      14.080261       1.385312     208.549278 0.55667535E+04  0.22326400E+06                                24.363907                           21.213166       0.453273       1.848643                    0.998728      92.085161     246.718182       0.503790       0.303138      -1.277533       0.028607       0.032960       0.010326       0.044848      -0.004986       0.015276      -0.094573      -0.005268       0.393538      -0.101450      -0.069259       0.170709             27.472607      31.746969       0.282715      -0.114878      32.443308       3.106867      18.227544           0.027578
            5              C       2.299419       1.224354       4.946579       0.789932      19.994055 0.21088377E+03  0.42127731E+04                                 6.885812                            5.234924       0.215797       2.140277                    0.999927      21.095968      59.292701       0.629176       0.487314      -1.004921      -0.005846       0.019091      -0.002100       0.020076      -0.020691      -0.020873       0.054041      -0.046079       0.207056      -0.065476      -0.035617       0.101093              7.894928      10.747677       1.661085       1.267555       8.128208      -1.121128       4.808899          -0.013003
            6              C       0.466137       4.095253       8.372780      -0.093795      65.622692 0.49113423E+03  0.11783875E+05                                13.420953                            7.366574       0.305837       2.058056                    0.999896      29.293449      82.303270       0.616107       0.414345      -1.076391      -0.006037       0.034262      -0.057621       0.067309      -0.003214       0.000013       0.068861      -0.013393      -0.298789      -0.125640       0.042882       0.082758             18.027479       6.962490      -0.035974       0.113364       9.768307      -9.057089      37.351640           0.091447
            7              C       0.448820       4.571945       7.014791       0.669521      23.803276 0.21892400E+03  0.43930913E+04                                 7.675090                            5.314407      -0.147833       2.039430                    0.998721      20.949915      58.085232       0.630931       0.483779      -1.011656       0.014854       0.013123      -0.034808       0.040056       0.017082      -0.010320      -0.014849       0.168071      -0.105102      -0.073278      -0.030993       0.104271              9.285102       4.256779      -0.139674      -0.128036       9.486568      -1.446382      14.111958          -0.010063
            8              C       2.299419       6.451846      12.898221       0.789935      19.994080 0.21088396E+03  0.42127781E+04                                 6.885813                            5.234923       0.215809       2.140280                    0.999927      21.096007      59.292825       0.629177       0.487313      -1.004921      -0.005846      -0.019092       0.002101       0.020078       0.020690       0.020873       0.054041      -0.046079       0.207059      -0.065476      -0.035617       0.101093              7.894933      10.747683      -1.661086      -1.267555       8.128213      -1.121129       4.808902          -0.013004
            9              C       0.466137       3.580947       9.472020      -0.093673      65.613552 0.49105971E+03  0.11781589E+05                                13.419558                            7.365858       0.306086       2.058156                    0.999896      29.291558      82.295057       0.616159       0.414327      -1.076407      -0.006037      -0.034258       0.057616       0.067303       0.003217      -0.000013       0.068857      -0.013408      -0.298765      -0.125630       0.042871       0.082759             18.025580       6.961833       0.035971      -0.113354       9.767371      -9.056155      37.347535           0.091437
           10              C       0.448820       3.104255      10.830009       0.669511      23.804034 0.21893183E+03  0.43932880E+04                                 7.675254                            5.314502      -0.147861       2.039413                    0.998721      20.950309      58.086599       0.630925       0.483780      -1.011656       0.014853      -0.013125       0.034813       0.040060      -0.017082       0.010320      -0.014850       0.168066      -0.105095      -0.073277      -0.030990       0.104267              9.285341       4.256859       0.139674       0.128041       9.486759      -1.446475      14.112406          -0.010063
           11              C       2.299419       5.062454       3.975821       0.789939      19.994076 0.21088393E+03  0.42127787E+04                                 6.885827                            5.234933       0.215798       2.140276                    0.999927      21.096003      59.292894       0.629174       0.487315      -1.004920      -0.005846       0.019090       0.002101       0.020076      -0.020691       0.020875      -0.054043      -0.046081       0.207062      -0.065478      -0.035619       0.101097              7.894946      10.747705       1.661089      -1.267558       8.128224       1.121130       4.808908          -0.012999
           12              C       0.466137       0.257153       0.549620      -0.093791      65.622601 0.49113343E+03  0.11783848E+05                                13.420922                            7.366556       0.305855       2.058061                    0.999896      29.293462      82.303202       0.616109       0.414344      -1.076392      -0.006037       0.034264       0.057623       0.067311      -0.003215      -0.000012      -0.068857      -0.013378      -0.298797      -0.125641       0.042891       0.082750             18.027436       6.962474      -0.035974      -0.113364       9.768288       9.057072      37.351545           0.091443
           13              C       0.448820       0.733845       1.907609       0.669524      23.803250 0.21892357E+03  0.43930815E+04                                 7.675092                            5.314407      -0.147834       2.039430                    0.998721      20.949897      58.085217       0.630930       0.483781      -1.011655       0.014854       0.013123       0.034808       0.040055       0.017082       0.010320       0.014849       0.168075      -0.105104      -0.073279      -0.030994       0.104273              9.285106       4.256780      -0.139674       0.128036       9.486573       1.446385      14.111965          -0.010063
           14              C       2.299419       2.613746      13.868979       0.789937      19.994065 0.21088380E+03  0.42127741E+04                                 6.885812                            5.234922       0.215808       2.140280                    0.999927      21.095994      59.292790       0.629177       0.487314      -1.004921      -0.005846      -0.019091      -0.002102       0.020077       0.020690      -0.020873      -0.054041      -0.046079       0.207058      -0.065476      -0.035617       0.101093              7.894930      10.747680      -1.661085       1.267555       8.128211       1.121129       4.808900          -0.013007
           15              C       0.466137       7.419047      17.295180      -0.093682      65.614292 0.49106618E+03  0.11781779E+05                                13.419619                            7.365887       0.306098       2.058156                    0.999896      29.291811      82.295788       0.616161       0.414325      -1.076408      -0.006036      -0.034260      -0.057617       0.067305       0.003216       0.000013      -0.068853      -0.013392      -0.298768      -0.125629       0.042879       0.082750             18.025661       6.961860       0.035971       0.113353       9.767415       9.056202      37.347709           0.091439
           16              C       0.448820       6.942355      15.937191       0.669514      23.804195 0.21893344E+03  0.43933287E+04                                 7.675286                            5.314521      -0.147862       2.039410                    0.998721      20.950405      58.086941       0.630924       0.483780      -1.011656       0.014853      -0.013123      -0.034813       0.040060      -0.017082      -0.010320       0.014850       0.168071      -0.105097      -0.073279      -0.030991       0.104270              9.285381       4.256874       0.139674      -0.128042       9.486795       1.446485      14.112474          -0.010065
           17              O       1.120847       1.521423       4.270261      -0.565994      46.375861 0.75909013E+03  0.19816727E+05                                10.307412                            8.579393      -0.117465       2.001059                    0.995838      28.783168      77.877503       0.645233       0.363623      -1.139647       0.030666      -0.002580      -0.033675       0.045619      -0.001467       0.032274       0.021119       0.006641      -0.028265      -0.041690       0.004602       0.037088             11.736329      15.716378      -1.178015       4.023225      10.127420      -0.188280       9.365188           0.330882
           18              O       2.228705       0.132798       5.558298      -0.603465      32.891338 0.51933201E+03  0.12375252E+05                                 8.085697                            7.016749       0.462421       2.200255                    0.997326      27.673685      72.392677       0.723001       0.355515      -1.141921      -0.004797      -0.017634       0.022754       0.029184       0.004452      -0.001183       0.004986      -0.109214       0.084901      -0.068958       0.026588       0.042370              8.745012       8.222026       0.861772      -0.073230      11.756914      -2.359817       6.256096           0.138725
           19              O       0.337216       5.797066       6.878278      -0.505982      30.218572 0.42795511E+03  0.96919942E+04                                 7.604423                            6.320851       0.726255       2.308874                    0.998682      25.891668      65.494567       0.772515       0.350094      -1.149177       0.033256      -0.039852      -0.012560       0.053403      -0.001304      -0.017177      -0.016544       0.011678      -0.172360      -0.063705       0.025813       0.037892              8.388378       5.008329      -0.534879      -0.024090      12.247787      -3.223653       7.909019           0.112103
           20              O       0.456516       3.680738       6.146820      -0.441626      33.403657 0.49265335E+03  0.11556724E+05                                 8.252339                            6.898791       0.483629       2.242108                    0.996639      25.706839      66.177277       0.720737       0.362273      -1.139414       0.013924       0.027632       0.017511       0.035554       0.022965      -0.021865       0.015014       0.003325      -0.036735      -0.040783       0.010457       0.030326              9.285065       5.629129       0.445234       0.042513       9.181808       4.057454      13.044259           0.231345
           21              O       3.386592       1.886042       4.951575      -0.633940      43.498731 0.62544787E+03  0.15599412E+05                                 9.814731                            7.752869       0.236020       2.116309                    0.996156      28.633702      76.414070       0.681434       0.360384      -1.139037      -0.017658       0.019283       0.027580       0.038004       0.017511      -0.006747       0.026420       0.052807       0.019825      -0.048467       0.019955       0.028512             11.440647      16.755353       5.111202       0.040953      11.693759       0.045718       5.872830           0.082488
           22              O       1.120847       6.154777      13.574539      -0.566004      46.376550 0.75910360E+03  0.19817152E+05                                10.307467                            8.579432      -0.117450       2.001061                    0.995838      28.783447      77.878216       0.645236       0.363620      -1.139650       0.030664       0.002578       0.033675       0.045618       0.001470      -0.032275       0.021113       0.006659      -0.028264      -0.041687       0.004599       0.037089             11.736401      15.716481       1.178021      -4.023258      10.127482      -0.188281       9.365241           0.330846
           23              O       2.228705       7.543402      12.286502      -0.603474      32.891587 0.51933660E+03  0.12375389E+05                                 8.085737                            7.016779       0.462422       2.200254                    0.997326      27.673796      72.393059       0.723000       0.355515      -1.141921      -0.004799       0.017635      -0.022755       0.029186      -0.004452       0.001185       0.004986      -0.109216       0.084901      -0.068959       0.026588       0.042371              8.745061       8.222078      -0.861780       0.073229      11.756984      -2.359831       6.256123           0.138707
           24              O       0.337216       1.879134      10.966522      -0.505987      30.219063 0.42796415E+03  0.96922583E+04                                 7.604524                            6.320938       0.726209       2.308855                    0.998682      25.891866      65.495456       0.772505       0.350096      -1.149174       0.033257       0.039853       0.012562       0.053405       0.001303       0.017178      -0.016541       0.011679      -0.172368      -0.063707       0.025812       0.037894              8.388489       5.008393       0.534887       0.024093      12.247961      -3.223673       7.909112           0.112100
           25              O       0.456516       3.995462      11.697980      -0.441629      33.404094 0.49266221E+03  0.11556993E+05                                 8.252426                            6.898871       0.483587       2.242091                    0.996639      25.707040      66.178141       0.720730       0.362275      -1.139411       0.013925      -0.027634      -0.017509       0.035554      -0.022965       0.021865       0.015016       0.003333      -0.036754      -0.040785       0.010456       0.030329              9.285156       5.629190      -0.445243      -0.042514       9.181944       4.057497      13.044335           0.231345
           26              O       3.386592       5.790158      12.893225      -0.633944      43.499039 0.62545248E+03  0.15599558E+05                                 9.814781                            7.752902       0.236013       2.116306                    0.996156      28.633791      76.414426       0.681432       0.360384      -1.139036      -0.017659      -0.019283      -0.027581       0.038005      -0.017513       0.006747       0.026422       0.052808       0.019833      -0.048470       0.019958       0.028512             11.440718      16.755464      -5.111241      -0.040953      11.693833       0.045715       5.872855           0.082484
           27              O       1.120847       5.359523       4.652139      -0.566001      46.376338 0.75909952E+03  0.19817015E+05                                10.307426                            8.579402      -0.117457       2.001061                    0.995838      28.783387      77.877939       0.645238       0.363619      -1.139651       0.030664      -0.002583       0.033678       0.045620      -0.001474      -0.032277      -0.021126       0.006666      -0.028249      -0.041696       0.004600       0.037095             11.736347      15.716413      -1.178018      -4.023234      10.127430       0.188280       9.365199           0.330866
           28              O       2.228705       3.970898       3.364102      -0.603474      32.891581 0.51933669E+03  0.12375387E+05                                 8.085711                            7.016759       0.462423       2.200255                    0.997326      27.673877      72.393151       0.723004       0.355513      -1.141923      -0.004799      -0.017635      -0.022752       0.029184       0.004449       0.001195      -0.004985      -0.109233       0.084907      -0.068968       0.026591       0.042377              8.745029       8.222044       0.861776       0.073230      11.756937       2.359823       6.256105           0.138709
           29              O       0.337216       1.958966       2.044122      -0.505985      30.218635 0.42795606E+03  0.96920210E+04                                 7.604434                            6.320858       0.726249       2.308872                    0.998682      25.891686      65.494635       0.772515       0.350094      -1.149177       0.033256      -0.039852       0.012561       0.053404      -0.001303       0.017177       0.016546       0.011680      -0.172366      -0.063707       0.025813       0.037894              8.388391       5.008334      -0.534880       0.024090      12.247808       3.223660       7.909030           0.112098
           30              O       0.456516       7.518838       2.775580      -0.441631      33.403828 0.49265641E+03  0.11556810E+05                                 8.252350                            6.898799       0.483628       2.242107                    0.996639      25.706944      66.177521       0.720739       0.362271      -1.139415       0.013925       0.027633      -0.017508       0.035553       0.022964       0.021864      -0.015023       0.003338      -0.036742      -0.040788       0.010462       0.030326              9.285078       5.629136       0.445235      -0.042513       9.181822      -4.057461      13.044275           0.231335
           31              O       3.386592       5.724142       3.970825      -0.633945      43.499007 0.62545235E+03  0.15599550E+05                                 9.814761                            7.752889       0.236009       2.116305                    0.996156      28.633815      76.414407       0.681435       0.360383      -1.139037      -0.017657       0.019284      -0.027579       0.038003       0.017514       0.006751      -0.026427       0.052810       0.019824      -0.048475       0.019961       0.028514             11.440686      16.755418       5.111223      -0.040954      11.693796      -0.045718       5.872845           0.082483
           32              O       1.120847       2.316677      13.192661      -0.566000      46.376293 0.75909851E+03  0.19816992E+05                                10.307448                            8.579419      -0.117470       2.001057                    0.995838      28.783335      77.877935       0.645235       0.363621      -1.139649       0.030666       0.002580      -0.033679       0.045621       0.001471       0.032274      -0.021118       0.006663      -0.028246      -0.041687       0.004597       0.037090             11.736378      15.716451       1.178017       4.023249      10.127463       0.188280       9.365220           0.330852
           33              O       2.228705       3.705302      14.480698      -0.603472      32.891584 0.51933658E+03  0.12375387E+05                                 8.085730                            7.016774       0.462425       2.200255                    0.997326      27.673813      72.393069       0.723001       0.355514      -1.141922      -0.004799       0.017637       0.022754       0.029186      -0.004450      -0.001190      -0.004985      -0.109221       0.084902      -0.068962       0.026590       0.042372              8.745053       8.222069      -0.861781      -0.073230      11.756974       2.359829       6.256117           0.138720
           34              O       0.337216       5.717234      15.800678      -0.505984      30.219127 0.42796512E+03  0.96922854E+04                                 7.604529                            6.320941       0.726208       2.308855                    0.998682      25.891909      65.495571       0.772506       0.350095      -1.149174       0.033257       0.039851      -0.012564       0.053404       0.001302      -0.017179       0.016541       0.011687      -0.172393      -0.063714       0.025812       0.037902              8.388495       5.008396       0.534888      -0.024093      12.247968       3.223681       7.909121           0.112108
           35              O       0.456516       0.157362      15.069220      -0.441622      33.404080 0.49266191E+03  0.11556974E+05                                 8.252380                            6.898834       0.483608       2.242098                    0.996639      25.707129      66.178145       0.720738       0.362271      -1.139415       0.013925      -0.027636       0.017508       0.035556      -0.022963      -0.021863      -0.015028       0.003338      -0.036762      -0.040791       0.010464       0.030326              9.285102       5.629161      -0.445240       0.042514       9.181891      -4.057474      13.044255           0.231360
           36              O       3.386592       1.952058      13.873975      -0.633945      43.499112 0.62545387E+03  0.15599602E+05                                 9.814790                            7.752909       0.236009       2.116304                    0.996156      28.633825      76.414534       0.681432       0.360384      -1.139036      -0.017658      -0.019284       0.027579       0.038003      -0.017514      -0.006749      -0.026425       0.052810       0.019831      -0.048474       0.019961       0.028513             11.440727      16.755477      -5.111244       0.040953      11.693845      -0.045715       5.872859           0.082489

******************************************************
Auxiliary information for the entire system
The total spin magnetic moment of the unit cell is   3.965895
The total net atomic charge of the unit cell is   0.000000
Accuracy of reproducing the electrostatic potential in the unit cell:
  The inner radius (bohr) =    5.0000
  The outer radius (bohr) =   12.0000
  Valid grid points have density less than (e/(bohr^3)) =    0.0001
  The number of valid grid points were=        11528
  The rms potential error without charges in kcal/mol is=      3.07003
  The rms potential error with partial charges in kcal/mol is=      0.50855
  The RRMSE value at monopole order=      0.16565
  The rms potential error with partial charges and cloud penetration in kcal/mol is=      0.48578
  The RRMSE value at monopole order with cloud penetration is=      0.15823
  The rms potential error with partial charges and atomic dipoles in kcal/mol is=      0.52816
  The RRMSE value at dipole order=      0.17204
  The rms potential error with partial charges, atomic dipoles and cloud penetration in kcal/mol is=      0.48725
  The RRMSE value at dipole order with cloud penetration=      0.15871

******************************************************
The electron densities and ab initio electrostatic potential were computed in VASP using the PBE functional and
projector augmented wave method. See the main text of the journal article for a description of computational details.
The atomic charges, dipoles, and quadrupoles were computed with the DDEC6 method as described in
(a) T. A. Manz and N. Gabaldon Limas, RSC Adv. 6 (2016) 47771-47801 DOI: 10.1039/c6ra04656h
(b) N. Gabaldon Limas and T. A. Manz, RSC Adv. 8 (2018) 2678-2707 DOI: 10.1039/c7ra11829e.
For each atom in the material, the electron cloud parameters were fit to the spherically averaged atom-in-material
electron density using radial positions for which this density was between 10^-4 and 10^-2 electrons per cubic bohr.
The polarizabilities, dispersion coefficients, and quantum Drude oscillator (QDO) parameters were fit using the MCLF method.
The magnetic structure of the system was optimized in VASP from the default ferromagnetic initial guess using spin polarization.
The atomic spin moments (ASMs) were computed on this optimized magnetic structure using the DDEC6 partition as inputs
to the method of T. A. Manz and D. S. Sholl, J. Chem. Theory Comput. 7 (2011) 4146-4164 DOI: 10.1021/ct200539n.
The RMSE and RRMSE were computed using a uniform grid with Ewald summation.
