# Supplementary material for: A collection of forcefield precursors for metal–organic frameworks
Source: RSC Adv. 2019 Nov 13;9(63):36492–507. doi: 10.1039/c9ra07327b (PMC9075174; doi:10.1039/c9ra07327b)
Supplement: RA-009-C9RA07327B-s4038 [file RA-009-C9RA07327B-s4038.xyz]

  112
jmolscript: load "" {1 1 1} spacegroup "x,y,z" unitcell [{      8.531000     0.000000     0.000000 }, {     -3.704264    12.011800     0.000000 }, {     -0.028449    -3.616265    12.749013 }]
Cu     1.963585     3.616493    12.487403     0.772200
Cu     6.231894     5.094301     7.232133     0.757811
Cu     2.834702     4.779042     0.261610     0.772816
Cu    -1.433607     3.301234     5.516880     0.757770
H      1.884358     0.210354     0.334024     0.297702
H      2.477300     2.728534     5.723032     0.145441
H      3.243713     1.402206     6.189646     0.133470
H      2.341246     3.456199     8.019129     0.099588
H      1.601916     2.046321     7.831719     0.099369
H      4.330560     2.258453     8.790444     0.143838
H      3.510665     0.890760     8.699926     0.137884
H     -1.894457     7.517828     0.238407     0.145650
H     -2.653446     8.440711     1.304224     0.125354
H     -1.812286     5.740648     1.837133     0.097894
H     -1.054005     7.040733     2.390440     0.104037
H      4.739731     6.450279     3.066138     0.140452
H      5.608126     7.630881     3.706138     0.131134
H      0.375706     9.553529     1.018646     0.112506
H     -1.279761     8.155309    10.813713     0.125850
H     -0.110783     6.886104     9.287656     0.131004
H      1.257785     5.208635    10.030923     0.094945
H      1.003294    -0.939855     4.143429     0.137197
H     -0.231050     0.510763     5.394107     0.086888
H     -0.287809     3.253054     2.628846     0.111250
H      1.131323     1.793859     1.306774     0.119966
H      2.913929     8.185181    12.414989     0.297719
H      2.320987     5.667001     7.025981     0.145444
H      1.554574     6.993329     6.559367     0.133476
H      2.457041     4.939336     4.729884     0.099569
H      3.196371     6.349214     4.917294     0.099369
H      0.467727     6.137082     3.958569     0.143831
H      1.287622     7.504775     4.049087     0.137914
H      6.692744     0.877707    12.510606     0.145651
H      7.451733    -0.045176    11.444789     0.125330
H      6.610573     2.654887    10.911880     0.097913
H      5.852292     1.354802    10.358573     0.104023
H      0.058556     1.945256     9.682875     0.140464
H     -0.809839     0.764654     9.042875     0.131125
H      4.422581    -1.157994    11.730367     0.112497
H      6.078048     0.240226     1.935300     0.125865
H      4.909070     1.509431     3.461357     0.131019
H      3.540502     3.186900     2.718090     0.094945
H      3.794993     9.335390     8.605584     0.137197
H      5.029337     7.884772     7.354906     0.086890
H      5.086096     5.142481    10.120167     0.111256
H      3.666964     6.601676    11.442239     0.119984
C      4.396829     3.075813     6.306937     0.674657
C      3.103907     2.360182     6.394905    -0.335192
C      2.481914     2.499308     7.810045    -0.132240
C      3.429617     1.859805     8.887337    -0.334762
C      2.980497     2.035315    10.313952     0.657699
C      4.689761     6.975570     0.523984     0.667342
C      5.999448     7.506860     0.996973    -0.330389
C     -1.938914     6.675106     2.138009    -0.128133
C      5.651031     6.704998     3.358090    -0.323991
C      6.089348     5.768030     4.488927     0.654054
C      0.277035     9.767416     0.099442    -0.020555
C     -0.607240     7.189443    12.495308     0.201157
C     -0.716375     7.452558    11.114590    -0.157863
C     -0.028774     6.714607    10.218334    -0.095485
C      0.778875     5.727270    10.667099     0.083772
C      0.788984    -0.072517     3.817054    -0.155904
C      1.213609     0.340840     2.702791     0.040113
C      0.019384     0.790547     4.522075     0.106882
C     -0.024948     2.401449     2.959046     0.113437
C      0.837811     1.533901     2.172432    -0.192471
C     -1.530011    11.325982     1.990121     0.412222
C      0.401458     5.319722     6.442076     0.674657
C      1.694380     6.035353     6.354108    -0.335194
C      2.316373     5.896227     4.938968    -0.132258
C      1.368670     6.535730     3.861676    -0.334770
C      1.817790     6.360220     2.435061     0.657719
C      0.108526     1.419965    12.225029     0.667317
C     -1.201161     0.888675    11.752040    -0.330396
C      6.737201     1.720429    10.611004    -0.128107
C     -0.852744     1.690537     9.390923    -0.323990
C     -1.291061     2.627505     8.260086     0.654054
C      4.521252    -1.371881    12.649571    -0.020531
C      5.405527     1.206092     0.253705     0.201178
C      5.514662     0.942977     1.634423    -0.157813
C      4.827061     1.680928     2.530679    -0.095452
C      4.019412     2.668265     2.081914     0.083788
C      4.009303     8.468052     8.931959    -0.155913
C      3.584678     8.054695    10.046222     0.040097
C      4.778903     7.604988     8.226938     0.106881
C      4.823235     5.994086     9.789967     0.113465
C      3.960476     6.861634    10.576581    -0.192438
C      6.328298    -2.930447    10.758892     0.412241
N      0.932745     5.448150    11.956024    -0.218698
N     -1.373716    11.541232     0.668048    -0.377992
N     -0.432463     1.983223     4.137055    -0.218131
N      3.865542     2.947385     0.792989    -0.218819
N      6.172003    -3.145697    12.080965    -0.377995
N      5.230750     6.412312     8.611958    -0.218141
O      4.534946     4.109509     6.948212    -0.537710
O      6.571874     4.646072     4.184226    -0.539424
O      2.520912     3.158087    10.645426    -0.544765
O      5.275809     2.550421     5.580243    -0.558820
O      4.509321     5.741713     0.529084    -0.540606
O      3.829842     7.815099     0.138964    -0.567587
O      3.168308     1.053665    11.081442    -0.533741
O      5.856724     6.184883     5.649088    -0.540567
O     -0.843083    10.375652     2.668368    -0.478112
O      0.263341     4.286026     5.800801    -0.537690
O     -1.773587     3.749463     8.564787    -0.539434
O      2.277375     5.237448     2.103587    -0.544658
O     -0.477522     5.845114     7.168770    -0.558836
O      0.288966     2.653822    12.219929    -0.540680
O      0.968445     0.580436    12.610049    -0.567418
O      1.629979     7.341870     1.667571    -0.533914
O     -1.058437     2.210652     7.099925    -0.540541
O      5.641370    -1.980117    10.080645    -0.478110

The following XYZ coordinates are in angstroms. Other properties are in atomic units.
The sperically averaged electron density of each atom fit to a function of the form exp(a - br)
eigen_1, eigen_2 and eigen_3 are the three eigenvalues of traceless quadrupole moment tensor
  atom number  atomic symbol              X              Y              Z     net charge C6 coefficient C8 coefficient C10 coefficient fluctuating dipole atomic polarizability isotropic forcefield polarizability              a              b squared Pearson coefficient          <r^3>          <r^4>         wp_QDO          m_QDO          q_QDO       dipole_x       dipole_y       dipole_z         dipole            Qxy            Qxz            Qyz     Q(x^2-y^2)  Q(3z^2 - R^2)        eigen_1        eigen_2        eigen_3 static polarizability      alpha(xx)      alpha(xy)      alpha(xz)      alpha(yy)      alpha(yz)      alpha(zz) atomic spin moment
            1             Cu       1.963585       3.616493      12.487403       0.772200      62.343581 0.11836601E+04  0.33315224E+05                                13.517791                           11.882446       1.239192       2.299798                    0.994081      42.477788     106.159751       0.486490       0.447318      -1.121593      -0.025218       0.080612      -0.016244       0.086012       0.110910      -0.028308       0.071916       0.258507       0.332568      -0.242635       0.114706       0.127929             15.004395      18.081655      -0.197488       0.918582      12.699096      -0.884113      14.232435          -0.691872
            2             Cu       6.231894       5.094301       7.232133       0.757811      63.900439 0.12018297E+04  0.33951309E+05                                13.758459                           11.982524       1.256610       2.302252                    0.994151      42.718129     106.911838       0.483958       0.448007      -1.121306      -0.025913       0.060373       0.053729       0.084872       0.080764       0.080534      -0.162638       0.094793      -0.098842      -0.237710       0.106994       0.130716             15.475355      17.714935       0.219580      -0.617650      12.132926      -0.837760      16.578204           0.678330
            3             Cu       2.834702       4.779042       0.261610       0.772816      62.329855 0.11833544E+04  0.33302690E+05                                13.511497                           11.877232       1.240505       2.300323                    0.994093      42.471649     106.119613       0.486849       0.447041      -1.121827       0.025138      -0.080408       0.016196       0.085788       0.110458      -0.028187       0.071620       0.257479       0.331276      -0.241662       0.114238       0.127424             14.997131      18.072447      -0.197306       0.917966      12.693376      -0.883479      14.225570           0.690135
            4             Cu      -1.433607       3.301234       5.516880       0.757770      63.900882 0.12018375E+04  0.33951844E+05                                13.759153                           11.983096       1.256499       2.302206                    0.994150      42.718268     106.915329       0.483910       0.448047      -1.121273       0.025932      -0.060396      -0.053749       0.084907       0.080825       0.080595      -0.162768       0.094872      -0.098941      -0.237898       0.107081       0.130818             15.476166      17.715902       0.219548      -0.617741      12.133518      -0.837820      16.579077          -0.678299
            5              H       1.884358       0.210354       0.334024       0.297702       0.588169 0.38924957E+01  0.32698571E+02                                 1.286265                            1.256390      -1.082626       2.476527                    0.999878       2.704256       7.580115       0.479461       1.520730      -0.662738      -0.015429       0.028863      -0.018631       0.037659      -0.013103       0.001072      -0.009472      -0.009084       0.023303      -0.018642       0.001086       0.017556              1.301213       1.246945      -0.237388      -0.020409       1.446247       0.020626       1.210449           0.000003
            6              H       2.477300       2.728534       5.723032       0.145441       0.917515 0.68000612E+01  0.64803724E+02                                 1.627023                            1.573384      -0.948130       2.430994                    0.997418       3.544747      10.132371       0.470794       1.365173      -0.689989      -0.021228       0.011013      -0.011671       0.026611      -0.001151       0.003245      -0.003682       0.005347       0.018418      -0.006800      -0.001714       0.008514              1.657180       1.734641      -0.174507       0.362369       1.432527      -0.183151       1.804371           0.000041
            7              H       3.243713       1.402206       6.189646       0.133470       1.133253 0.90973861E+01  0.91087168E+02                                 1.730155                            1.710865      -0.826996       2.481134                    0.999232       3.337009       9.058647       0.507013       1.206553      -0.728451       0.006018      -0.024447       0.002535       0.025304      -0.001777      -0.005396      -0.000998      -0.011393      -0.013829      -0.009642       0.001367       0.008275              1.718537       1.483488      -0.021809      -0.017568       2.039831       0.188146       1.632292           0.000650
            8              H       2.341246       3.456199       8.019129       0.099588       0.977403 0.78843411E+01  0.77926592E+02                                 1.683713                            1.683600      -1.144403       2.322895                    0.994271       3.856197      11.205991       0.459666       1.348167      -0.692522      -0.000287       0.031730       0.006178       0.032327      -0.007629       0.001507       0.002914      -0.014112      -0.007136      -0.010069      -0.001818       0.011887              1.674592       1.499947      -0.124758      -0.039397       1.961861       0.039404       1.561969          -0.000035
            9              H       1.601916       2.046321       7.831719       0.099369       1.079077 0.82640133E+01  0.81773787E+02                                 1.737523                            1.676377      -0.838413       2.465283                    0.997299       3.622032      10.173194       0.485400       1.275215      -0.709704      -0.028710      -0.017226      -0.001754       0.033527       0.005761      -0.000174      -0.001833       0.003045      -0.011306      -0.005330      -0.002648       0.007979              1.767492       2.306864       0.332345      -0.073541       1.479142      -0.054022       1.516471          -0.000410
           10              H       4.330560       2.258453       8.790444       0.143838       0.901140 0.68154143E+01  0.65302498E+02                                 1.635928                            1.597519      -1.062629       2.379192                    0.995376       3.651482      10.632805       0.455237       1.404207      -0.681830       0.022003       0.014802      -0.008971       0.027995       0.002029      -0.000697       0.003616       0.010697      -0.006696      -0.007287       0.000450       0.006836              1.657532       2.074739       0.260865      -0.058648       1.399183      -0.120637       1.498673           0.000130
           11              H       3.510665       0.890760       8.699926       0.137884       1.051827 0.83192192E+01  0.81328137E+02                                 1.635869                            1.627929      -0.769133       2.513472                    0.999553       3.222344       8.599749       0.524479       1.194593      -0.731401      -0.002720      -0.025767      -0.005689       0.026527       0.001446       0.001394       0.001551      -0.012043      -0.004829      -0.005757      -0.001570       0.007327              1.620801       1.395027      -0.047432       0.031194       1.963857       0.043079       1.503520          -0.000679
           12              H      -1.894457       7.517828       0.238407       0.145650       0.923332 0.69523882E+01  0.66727935E+02                                 1.643254                            1.598569      -0.996324       2.407754                    0.996801       3.596874      10.370974       0.462991       1.378352      -0.687255       0.022820      -0.004342      -0.015464       0.027906       0.000619      -0.003271      -0.002987       0.006753       0.019970      -0.007343      -0.001248       0.008591              1.664001       1.765806       0.017757      -0.392011       1.404484      -0.008962       1.821714           0.000080
           13              H      -2.653446       8.440711       1.304224       0.125354       1.121541 0.89860181E+01  0.91418652E+02                                 1.829787                            1.784865      -1.158789       2.319949                    0.995072       3.773982      10.989155       0.452860       1.329458      -0.697596      -0.003120       0.019242       0.014201       0.024117      -0.005285       0.000554       0.001693      -0.007928      -0.005336      -0.006091      -0.001577       0.007668              1.846982       1.550028       0.024164       0.020659       2.417265       0.166323       1.573652           0.000628
           14              H      -1.812286       5.740648       1.837133       0.097894       1.003024 0.81136058E+01  0.80655835E+02                                 1.704273                            1.701189      -1.131486       2.327103                    0.994467       3.853577      11.179225       0.460640       1.337588      -0.694863      -0.001297      -0.030925      -0.010939       0.032828      -0.004752      -0.005411       0.003858      -0.014992      -0.008865      -0.010243      -0.002005       0.012248              1.698159       1.503846      -0.124057      -0.020040       1.954625       0.166133       1.636006          -0.000066
           15              H      -1.054005       7.040733       2.390440       0.104037       0.977790 0.73563484E+01  0.71166734E+02                                 1.665365                            1.611774      -0.886362       2.449183                    0.996473       3.641039      10.328806       0.478095       1.324272      -0.698481       0.028785       0.017852       0.007554       0.034703       0.006324       0.002617       0.001622       0.011208       0.000452      -0.008546      -0.000839       0.009385              1.694781       2.192713       0.216739       0.220370       1.432862      -0.001969       1.458767          -0.000389
           16              H       4.739731       6.450279       3.066138       0.140452       0.915482 0.69491574E+01  0.66821646E+02                                 1.645259                            1.606856      -1.049420       2.384395                    0.995605       3.652027      10.608380       0.457160       1.393327      -0.684042      -0.022408      -0.007394      -0.016995       0.029079       0.001447       0.002254      -0.002625       0.007459      -0.019444      -0.007930       0.000456       0.007474              1.667183       2.106566       0.196066       0.199237       1.329331      -0.002111       1.565651           0.000018
           17              H       5.608126       7.630881       3.706138       0.131134       1.051536 0.83413020E+01  0.82109203E+02                                 1.666642                            1.653582      -0.838219       2.474915                    0.999035       3.382088       9.243938       0.506173       1.229275      -0.721666       0.006006       0.024241       0.005385       0.025548       0.000413       0.000450       0.003074      -0.007975       0.001760      -0.004325      -0.001295       0.005620              1.656521       1.394823       0.018466      -0.026871       2.009399       0.134203       1.565340          -0.000593
           18              H       0.375706       9.553529       1.018646       0.112506       1.137375 0.87438656E+01  0.88536578E+02                                 1.841972                            1.760207      -1.337587       2.231883                    0.995381       3.882599      11.356918       0.455231       1.328786      -0.696211       0.006454      -0.016009       0.040473       0.044000      -0.003762       0.005170      -0.003632      -0.000531       0.013445      -0.006301      -0.003129       0.009430              1.849392       1.555110      -0.102525      -0.014466       1.735316      -0.175415       2.257752           0.000030
           19              H      -1.279761       8.155309      10.813713       0.125850       1.049878 0.78865969E+01  0.76760038E+02                                 1.684313                            1.628965      -0.743357       2.534670                    0.999685       3.295093       9.034770       0.498764       1.261727      -0.715046      -0.017762       0.027329      -0.018929       0.037692      -0.013205      -0.000891      -0.002708      -0.010771       0.023401      -0.018355       0.007070       0.011286              1.686181       1.733714      -0.351594       0.150804       1.829697      -0.092650       1.495132           0.000009
           20              H      -0.110783       6.886104       9.287656       0.131004       1.101658 0.79519724E+01  0.78275889E+02                                 1.793343                            1.673000      -1.012464       2.404927                    0.997859       3.506958       9.966360       0.471416       1.319922      -0.700530      -0.006234       0.007933      -0.036893       0.038248      -0.012277      -0.001572      -0.006742      -0.007445       0.012607      -0.016338       0.003113       0.013224              1.843431       1.473150      -0.020745       0.094908       1.440337       0.012962       2.616805           0.000090
           21              H       1.257785       5.208635      10.030923       0.094945       1.025520 0.73036628E+01  0.70822552E+02                                 1.739490                            1.623499      -1.036320       2.378793                    0.996841       3.721026      10.711833       0.466746       1.353302      -0.691837       0.017258      -0.026107      -0.033411       0.045780      -0.006864      -0.004104       0.002793      -0.002386       0.043000      -0.014201      -0.001618       0.015819              1.796386       1.706569      -0.347779      -0.341338       1.792819       0.384660       1.889769           0.000024
           22              H       1.003294      -0.939855       4.143429       0.137197       1.166973 0.83451871E+01  0.81466111E+02                                 1.721116                            1.606709      -1.144686       2.342341                    0.997501       3.276576       8.675681       0.540874       1.160031      -0.738412       0.005014      -0.031829       0.012759       0.034655       0.003077      -0.004019      -0.011203      -0.025487       0.025432      -0.017685      -0.002683       0.020369              1.755487       1.404990      -0.206270      -0.016747       2.326891      -0.234933       1.534579          -0.000011
           23              H      -0.231050       0.510763       5.394107       0.086888       1.220050 0.87016301E+01  0.85572869E+02                                 1.752265                            1.621720      -0.950872       2.409363                    0.998503       3.376554       8.882921       0.549526       1.133397      -0.745019      -0.008601      -0.014761       0.044141       0.047332      -0.006992      -0.004331      -0.012470      -0.013984       0.009727      -0.016409      -0.000626       0.017035              1.805784       1.487220       0.024555      -0.329507       1.506681      -0.122161       2.423450           0.000027
           24              H      -0.287809       3.253054       2.628846       0.111250       0.972121 0.69102336E+01  0.66067175E+02                                 1.680649                            1.582650      -1.011535       2.405620                    0.997206       3.568434      10.190576       0.471308       1.359278      -0.691276      -0.010664       0.047499      -0.016199       0.051306      -0.005714      -0.002086      -0.009593      -0.018513       0.008122      -0.013836      -0.001835       0.015671              1.717984       1.485666      -0.280086       0.058663       2.164747      -0.255047       1.503539           0.000020
           25              H       1.131323       1.793859       1.306774       0.119966       1.091374 0.82648033E+01  0.82768377E+02                                 1.814545                            1.730476      -1.367154       2.230379                    0.992350       3.849816      11.311754       0.450137       1.358719      -0.690227       0.011249       0.014904      -0.034649       0.039361      -0.006850      -0.008548      -0.000429      -0.011280       0.037041      -0.017205       0.001945       0.015260              1.836872       1.659585      -0.002302      -0.308577       1.731253      -0.171408       2.119777           0.000010
           26              H       2.913929       8.185181      12.414989       0.297719       0.588115 0.38920475E+01  0.32693920E+02                                 1.286203                            1.256331      -1.082666       2.476531                    0.999878       2.704094       7.579600       0.479464       1.520762      -0.662733       0.015427      -0.028868       0.018631       0.037663      -0.013103       0.001073      -0.009474      -0.009083       0.023304      -0.018642       0.001084       0.017558              1.301148       1.246885      -0.237368      -0.020404       1.446171       0.020621       1.210389          -0.000007
           27              H       2.320987       5.667001       7.025981       0.145444       0.917495 0.67998745E+01  0.64801499E+02                                 1.627001                            1.573364      -0.948086       2.431019                    0.997418       3.544694      10.132184       0.470797       1.365176      -0.689989       0.021227      -0.011014       0.011673       0.026612      -0.001152       0.003245      -0.003683       0.005346       0.018420      -0.006801      -0.001714       0.008515              1.657157       1.734615      -0.174502       0.362360       1.432508      -0.183145       1.804347          -0.000040
           28              H       1.554574       6.993329       6.559367       0.133476       1.133217 0.90969838E+01  0.91081919E+02                                 1.730098                            1.710811      -0.826936       2.481160                    0.999232       3.336953       9.058365       0.507030       1.206529      -0.728456      -0.006017       0.024445      -0.002535       0.025303      -0.001777      -0.005397      -0.000998      -0.011393      -0.013827      -0.009643       0.001368       0.008275              1.718481       1.483444      -0.021810      -0.017567       2.039757       0.188137       1.632241          -0.000661
           29              H       2.457041       4.939336       4.729884       0.099569       0.977473 0.78850453E+01  0.77935011E+02                                 1.683762                            1.683649      -1.144318       2.322911                    0.994272       3.856346      11.206397       0.459672       1.348125      -0.692530       0.000284      -0.031727      -0.006170       0.032323      -0.007629       0.001507       0.002914      -0.014112      -0.007130      -0.010070      -0.001816       0.011886              1.674642       1.499990      -0.124765      -0.039399       1.961921       0.039404       1.562013           0.000038
           30              H       3.196371       6.349214       4.917294       0.099369       1.079069 0.82639402E+01  0.81772855E+02                                 1.737513                            1.676368      -0.838388       2.465295                    0.997299       3.622019      10.173133       0.485402       1.275213      -0.709704       0.028708       0.017232       0.001754       0.033528       0.005761      -0.000174      -0.001834       0.003042      -0.011308      -0.005331      -0.002648       0.007979              1.767481       2.306845       0.332342      -0.073539       1.479136      -0.054021       1.516463           0.000406
           31              H       0.467727       6.137082       3.958569       0.143831       0.901151 0.68155079E+01  0.65303483E+02                                 1.635928                            1.597518      -1.062558       2.379218                    0.995376       3.651490      10.632763       0.455243       1.404186      -0.681834      -0.022005      -0.014793       0.008968       0.027991       0.002028      -0.000697       0.003615       0.010697      -0.006695      -0.007286       0.000449       0.006836              1.657531       2.074737       0.260865      -0.058649       1.399184      -0.120637       1.498673          -0.000133
           32              H       1.287622       7.504775       4.049087       0.137914       1.051785 0.83188563E+01  0.81324185E+02                                 1.635873                            1.627933      -0.769297       2.513426                    0.999553       3.222253       8.599651       0.524456       1.194650      -0.731388       0.002719       0.025773       0.005678       0.026530       0.001445       0.001395       0.001551      -0.012041      -0.004834      -0.005756      -0.001571       0.007327              1.620805       1.395030      -0.047432       0.031193       1.963860       0.043079       1.503525           0.000659
           33              H       6.692744       0.877707      12.510606       0.145651       0.923397 0.69530190E+01  0.66735552E+02                                 1.643326                            1.598636      -0.996405       2.407702                    0.996800       3.597065      10.371671       0.462983       1.378343      -0.687256      -0.022817       0.004352       0.015462       0.027904       0.000618      -0.003273      -0.002985       0.006747       0.019968      -0.007339      -0.001251       0.008591              1.664075       1.765885       0.017758      -0.392038       1.404539      -0.008962       1.821802          -0.000091
           34              H       7.451733      -0.045176      11.444789       0.125330       1.121610 0.89866757E+01  0.91426518E+02                                 1.829817                            1.784893      -1.158656       2.319983                    0.995075       3.774085      10.989331       0.452873       1.329403      -0.697607       0.003116      -0.019238      -0.014208       0.024118      -0.005286       0.000555       0.001693      -0.007927      -0.005337      -0.006092      -0.001576       0.007668              1.847012       1.550051       0.024162       0.020658       2.417308       0.166328       1.573679          -0.000639
           35              H       6.610573       2.654887      10.911880       0.097913       1.002899 0.81123025E+01  0.80639845E+02                                 1.704162                            1.701080      -1.131471       2.327141                    0.994468       3.853267      11.178208       0.460642       1.337632      -0.694856       0.001305       0.030937       0.010941       0.032840      -0.004752      -0.005412       0.003857      -0.014996      -0.008873      -0.010245      -0.002005       0.012250              1.698048       1.503752      -0.124038      -0.020037       1.954494       0.166119       1.635898           0.000061
           36              H       5.852292       1.354802      10.358573       0.104023       0.977874 0.73571346E+01  0.71175993E+02                                 1.665429                            1.611833      -0.886293       2.449192                    0.996473       3.641203      10.329274       0.478100       1.324228      -0.698490      -0.028780      -0.017845      -0.007560       0.034697       0.006323       0.002620       0.001622       0.011212       0.000443      -0.008544      -0.000843       0.009387              1.694846       2.192810       0.216749       0.220383       1.432907      -0.001972       1.458820           0.000387
           37              H       0.058556       1.945256       9.682875       0.140464       0.915427 0.69486210E+01  0.66815139E+02                                 1.645193                            1.606793      -1.049362       2.384430                    0.995607       3.651867      10.607777       0.457169       1.393326      -0.684043       0.022408       0.007405       0.016994       0.029082       0.001447       0.002252      -0.002624       0.007449      -0.019452      -0.007931       0.000460       0.007471              1.667114       2.106469       0.196057       0.199223       1.329287      -0.002110       1.565587          -0.000024
           38              H      -0.809839       0.764654       9.042875       0.131125       1.051607 0.83420081E+01  0.82117675E+02                                 1.666691                            1.653631      -0.838301       2.474859                    0.999035       3.382216       9.244294       0.506177       1.229243      -0.721673      -0.006006      -0.024237      -0.005388       0.025545       0.000415       0.000450       0.003075      -0.007976       0.001762      -0.004326      -0.001295       0.005621              1.656570       1.394860       0.018464      -0.026874       2.009463       0.134207       1.565386           0.000583
           39              H       4.422581      -1.157994      11.730367       0.112497       1.137447 0.87445644E+01  0.88545377E+02                                 1.842040                            1.760268      -1.337565       2.231878                    0.995382       3.882754      11.357463       0.455227       1.328773      -0.696213      -0.006450       0.015996      -0.040478       0.043999      -0.003760       0.005173      -0.003635      -0.000530       0.013455      -0.006301      -0.003134       0.009435              1.849460       1.555161      -0.102529      -0.014472       1.735376      -0.175419       2.257844          -0.000034
           40              H       6.078048       0.240226       1.935300       0.125865       1.049685 0.78847148E+01  0.76737073E+02                                 1.684117                            1.628782      -0.743275       2.534746                    0.999686       3.294693       9.033373       0.498788       1.261744      -0.715044       0.017764      -0.027340       0.018930       0.037702      -0.013204      -0.000889      -0.002709      -0.010772       0.023381      -0.018352       0.007063       0.011288              1.685983       1.733509      -0.351534       0.150780       1.829477      -0.092639       1.494964          -0.000016
           41              H       4.909070       1.509431       3.461357       0.131019       1.101559 0.79510870E+01  0.78265082E+02                                 1.793253                            1.672921      -1.012410       2.404972                    0.997860       3.506755       9.965686       0.471421       1.319945      -0.700526       0.006235      -0.007938       0.036896       0.038252      -0.012276      -0.001571      -0.006744      -0.007444       0.012601      -0.016336       0.003110       0.013226              1.843334       1.473082      -0.020743       0.094904       1.440270       0.012953       2.616650          -0.000093
           42              H       3.540502       3.186900       2.718090       0.094945       1.025541 0.73038704E+01  0.70825262E+02                                 1.739530                            1.623534      -1.036377       2.378768                    0.996839       3.721119      10.712249       0.466734       1.353322      -0.691833      -0.017258       0.026098       0.033428       0.045786      -0.006863      -0.004109       0.002796      -0.002383       0.043016      -0.014202      -0.001625       0.015827              1.796429       1.706608      -0.347790      -0.341351       1.792859       0.384675       1.889820          -0.000022
           43              H       3.794993       9.335390       8.605584       0.137197       1.166979 0.83452513E+01  0.81466873E+02                                 1.721119                            1.606712      -1.144667       2.342347                    0.997501       3.276595       8.675731       0.540875       1.160026      -0.738413      -0.005017       0.031827      -0.012761       0.034655       0.003075      -0.004020      -0.011204      -0.025486       0.025432      -0.017685      -0.002684       0.020369              1.755490       1.404993      -0.206271      -0.016747       2.326893      -0.234933       1.534583           0.000001
           44              H       5.029337       7.884772       7.354906       0.086890       1.220017 0.87013347E+01  0.85569101E+02                                 1.752221                            1.621683      -0.950818       2.409388                    0.998504       3.376507       8.882706       0.549538       1.133384      -0.745022       0.008601       0.014762      -0.044142       0.047333      -0.006992      -0.004331      -0.012472      -0.013984       0.009731      -0.016411      -0.000626       0.017036              1.805737       1.487186       0.024554      -0.329494       1.506647      -0.122155       2.423379          -0.000036
           45              H       5.086096       5.142481      10.120167       0.111256       0.972054 0.69096154E+01  0.66059723E+02                                 1.680573                            1.582582      -1.011490       2.405656                    0.997208       3.568239      10.189868       0.471317       1.359283      -0.691276       0.010661      -0.047501       0.016208       0.051310      -0.005714      -0.002085      -0.009594      -0.018507       0.008114      -0.013833      -0.001837       0.015670              1.717904       1.485600      -0.280064       0.058661       2.164639      -0.255033       1.503474          -0.000025
           46              H       3.666964       6.601676      11.442239       0.119984       1.091231 0.82634854E+01  0.82752482E+02                                 1.814455                            1.730393      -1.367119       2.230428                    0.992351       3.849574      11.311128       0.450122       1.358807      -0.690211      -0.011253      -0.014916       0.034652       0.039369      -0.006847      -0.008549      -0.000427      -0.011283       0.037039      -0.017204       0.001944       0.015260              1.836780       1.659503      -0.002298      -0.308552       1.731168      -0.171401       2.119668          -0.000015
           47              C       4.396829       3.075813       6.306937       0.674657      18.267885 0.22067356E+03  0.44593400E+04                                 6.569534                            5.395619      -0.041607       2.064340                    0.999767      21.411157      60.556898       0.612664       0.494725      -1.000978       0.023615       0.010397       0.002212       0.025897      -0.034225       0.026512      -0.065822      -0.037401       0.139533      -0.064586      -0.038774       0.103359              7.203162       9.607023       1.325997      -1.981078       5.864870       1.184762       6.137593           0.000378
           48              C       3.103907       2.360182       6.394905      -0.335192      29.981886 0.47632563E+03  0.11455208E+05                                 8.352172                            7.169623      -0.065806       1.963057                    0.997877      30.550656      88.783727       0.629343       0.404688      -1.072001      -0.029545       0.009027       0.085862       0.091251      -0.016359      -0.023419      -0.003946      -0.004823       0.060066      -0.034635       0.001877       0.032758              9.193504      10.619985       1.475286      -1.262810       6.571965      -0.300636      10.388560          -0.000120
           49              C       2.481914       2.499308       7.810045      -0.132240      27.494463 0.45003356E+03  0.10726038E+05                                 8.113441                            7.151011      -0.168739       1.936447                    0.998982      29.485222      86.765622       0.603102       0.426110      -1.052773       0.092972      -0.044683      -0.023022       0.105690      -0.015336       0.011015      -0.015298       0.015076       0.127653      -0.039067      -0.009803       0.048870              8.885454       8.881672      -0.083005      -0.453138       6.028902      -1.392517      11.745789          -0.000411
           50              C       3.429617       1.859805       8.887337      -0.334762      31.198167 0.49138001E+03  0.11895827E+05                                 8.592380                            7.288348      -0.062842       1.963116                    0.997738      30.650047      89.032582       0.624104       0.405389      -1.072772      -0.052943       0.040946      -0.056968       0.087891      -0.005164       0.016833      -0.009336      -0.022441       0.008231      -0.023438       0.000916       0.022522              9.553453       7.858145      -0.298638      -0.039513       6.464815      -1.700506      14.337399           0.000565
           51              C       2.980497       2.035315      10.313952       0.657699      19.889303 0.23757835E+03  0.48706695E+04                                 6.872451                            5.541475      -0.031923       2.059614                    0.999775      21.677592      60.945321       0.616381       0.484702      -1.010181      -0.008874       0.006279       0.025306       0.027542       0.049045       0.037356       0.007487       0.097922      -0.141711      -0.060144      -0.042140       0.102284              7.602349       5.060373      -1.356835      -1.111093       7.076473      -1.238097      10.670201          -0.000166
           52              C       4.689761       6.975570       0.523984       0.667342      19.176881 0.23079261E+03  0.47100495E+04                                 6.770845                            5.503749      -0.071959       2.050408                    0.999723      21.607515      61.144908       0.609784       0.492183      -1.003618      -0.024857      -0.013331      -0.007163       0.029101      -0.015877      -0.042385       0.009507       0.007065       0.267652      -0.064163      -0.038865       0.103029              7.524731      10.141910       0.308937       2.627089       7.376693      -0.395043       5.055591           0.000533
           53              C       5.999448       7.506860       0.996973      -0.330389      30.223467 0.48393424E+03  0.11714024E+05                                 8.437578                            7.251795      -0.181508       1.926864                    0.996939      30.867392      90.743747       0.620941       0.407508      -1.067434       0.032253      -0.052205       0.071323       0.094089      -0.019968       0.007234      -0.010434      -0.003667       0.045228      -0.027664       0.001191       0.026473              9.289389      10.825674       0.830598       2.000828       7.986065      -1.062345       9.056426           0.000467
           54              C      -1.938914       6.675106       2.138009      -0.128133      26.710225 0.44358374E+03  0.10561405E+05                                 8.012990                            7.147802      -0.253050       1.912902                    0.998589      29.530351      87.587648       0.595606       0.431917      -1.046516      -0.092290       0.054002       0.001588       0.106940      -0.002754      -0.020094      -0.023368       0.009191       0.113078      -0.035981      -0.014768       0.050749              8.648361       8.599483      -0.343513       0.336027       6.674793      -1.868727      10.670806          -0.000211
           55              C       5.651031       6.704998       3.358090      -0.323991      30.985911 0.49131195E+03  0.11906368E+05                                 8.581175                            7.304285      -0.079131       1.958669                    0.997565      30.694493      89.516456       0.620661       0.407220      -1.070430       0.053156      -0.007254      -0.068729       0.087189       0.009589      -0.009166       0.004375      -0.010940       0.046070      -0.021500       0.003321       0.018179              9.564381       7.785968      -0.203878       0.026457       7.569815      -3.103897      13.337359           0.000830
           56              C       6.089348       5.768030       4.488927       0.654054      20.030263 0.23980834E+03  0.49268155E+04                                 6.928946                            5.576790      -0.043764       2.057635                    0.999702      21.688474      60.997349       0.613011       0.486335      -1.009551       0.011982      -0.021077       0.019543       0.031141       0.068942      -0.001110       0.011467       0.097298      -0.140382      -0.066743      -0.041153       0.107896              7.766240       5.080966      -1.701613       0.245024       7.012560      -1.600503      11.205194          -0.000006
           57              C       0.277035       9.767416       0.099442      -0.020555      28.613092 0.38687466E+03  0.88975340E+04                                 8.297343                            6.710686      -0.027792       1.997543                    0.998048      27.968240      81.410009       0.610115       0.436511      -1.044222       0.024974      -0.057979      -0.040241       0.074864       0.056322       0.004091       0.006245       0.014423       0.007874      -0.058159       0.001727       0.056432              9.200277       7.943962      -4.034750      -1.728003      10.483949       1.256991       9.172920           0.000533
           58              C      -0.607240       7.189443      12.495308       0.201157      31.471946 0.38579078E+03  0.88009432E+04                                 8.880386                            6.707441      -0.048369       2.007665                    0.999585      25.528349      72.237863       0.613954       0.437314      -1.051503      -0.055172       0.040384       0.060853       0.091530      -0.047740      -0.036839       0.021709      -0.021614       0.116831      -0.070890      -0.004465       0.075354             10.436266       8.613016      -4.282832      -3.126718      10.374139       3.224384      12.321642          -0.000070
           59              C      -0.716375       7.452558      11.114590      -0.157863      30.310307 0.44642421E+03  0.10576570E+05                                 8.451798                            7.070074       0.172164       2.032770                    0.999063      29.514467      85.477401       0.615712       0.419886      -1.060853       0.015922      -0.008846      -0.035998       0.040344      -0.001215       0.003742      -0.010373      -0.035921      -0.068982      -0.025595      -0.005935       0.031529              9.045873       7.334545      -2.620713      -1.281217       8.166999       1.916283      11.636075           0.000519
           60              C      -0.028774       6.714607      10.218334      -0.095485      28.954919 0.40555122E+03  0.94274270E+04                                 8.350574                            6.853035      -0.001820       1.996770                    0.998500      28.562784      83.291281       0.606746       0.434262      -1.046705      -0.023350       0.002911       0.016127       0.028526       0.010694      -0.001278      -0.001676      -0.022193      -0.019720      -0.012181      -0.006679       0.018860              9.042608       7.531577      -3.015892      -0.531026       8.342288       1.276057      11.253959          -0.000057
           61              C       0.778875       5.727270      10.667099       0.083772      24.835403 0.34364790E+03  0.76681570E+04                                 7.568717                            6.334151       0.149647       2.071952                    0.999120      26.230839      75.062204       0.626952       0.437819      -1.044061      -0.024153      -0.014598       0.046606       0.054485       0.038300      -0.010103       0.016347       0.000212      -0.026422      -0.043926       0.000816       0.043110              8.068228       6.928375      -2.909055      -0.323506       7.967072      -0.005585       9.309236           0.000490
           62              C       0.788984      -0.072517       3.817054      -0.155904      29.780389 0.36909657E+03  0.83484629E+04                                 8.313696                            6.409015       0.132906       2.027503                    0.999804      28.352226      80.545490       0.648882       0.417324      -1.061203       0.004037       0.005380       0.006954       0.009675       0.031129       0.033608       0.004101       0.008248      -0.037172      -0.042794      -0.008167       0.050961              9.269441       7.149248      -2.595698      -3.481317      10.250153       1.111978      10.408922          -0.000049
           63              C       1.213609       0.340840       2.702791       0.040113      31.944396 0.39007434E+03  0.89059137E+04                                 8.804848                            6.616769      -0.061632       1.989094                    0.999449      26.677817      75.042733       0.637381       0.420897      -1.063678      -0.004500       0.031240       0.025090       0.040320       0.014175       0.021226       0.015635       0.015293      -0.005296      -0.021008      -0.014510       0.035518             10.368510       8.566125      -3.781058      -4.116649      11.546060       1.448406      10.993345           0.000395
           64              C       0.019384       0.790547       4.522075       0.106882      25.474562 0.30854369E+03  0.66575665E+04                                 7.529682                            5.879382       0.397013       2.153255                    0.999762      25.094930      69.103661       0.675662       0.420124      -1.061901       0.010112       0.049629      -0.032494       0.060176       0.037434       0.017492      -0.006414       0.033168       0.022335      -0.048731       0.007514       0.041216              8.390296       6.556383      -2.817367      -2.557447       9.169919       1.203814       9.444585           0.000532
           65              C      -0.024948       2.401449       2.959046       0.113437      25.883642 0.35181695E+03  0.78664312E+04                                 7.752342                            6.378779       0.209412       2.096340                    0.999026      25.828039      73.062914       0.631619       0.433700      -1.050556       0.011678      -0.014745       0.040507       0.044661       0.016370       0.022478       0.000561       0.009563      -0.049884      -0.030461      -0.002314       0.032776              8.499239       7.074914      -2.508077      -2.327615       9.296175       0.102408       9.126628           0.000531
           66              C       0.837811       1.533901       2.172432      -0.192471      34.663730 0.50380603E+03  0.12318742E+05                                 9.315773                            7.571364       0.001778       1.966212                    0.999001      30.817207      91.064119       0.587066       0.426694      -1.055193       0.003828       0.013069       0.027047       0.030282       0.016941      -0.002487      -0.015545      -0.013757       0.090293      -0.034079      -0.002721       0.036800             10.333137       8.889324      -3.584166      -3.096744      12.196003       0.563379       9.914085          -0.000158
           67              C      -1.530011      11.325982       1.990121       0.412222      29.287971 0.36266193E+03  0.81460812E+04                                 8.589585                            6.622622      -0.006556       2.029268                    0.999690      24.342492      68.341207       0.601271       0.453512      -1.042029       0.048092      -0.048704      -0.028177       0.074019       0.041289      -0.016303       0.012018       0.014619      -0.006139      -0.049173       0.005663       0.043510              9.973149       8.182440      -3.799529      -3.336793      10.109137       2.343426      11.627871           0.000036
           68              C       0.401458       5.319722       6.442076       0.674657      18.267652 0.22067006E+03  0.44592504E+04                                 6.569485                            5.395584      -0.041569       2.064358                    0.999767      21.410910      60.556016       0.612665       0.494726      -1.000978      -0.023618      -0.010388      -0.002197       0.025895      -0.034227       0.026511      -0.065824      -0.037397       0.139556      -0.064592      -0.038773       0.103364              7.203106       9.606916       1.325972      -1.981064       5.864833       1.184766       6.137570          -0.000382
           69              C       1.694380       6.035353       6.354108      -0.335194      29.981862 0.47632526E+03  0.11455194E+05                                 8.352185                            7.169639      -0.065809       1.963057                    0.997876      30.550540      88.783299       0.629340       0.404690      -1.072000       0.029545      -0.009027      -0.085865       0.091253      -0.016358      -0.023424      -0.003951      -0.004824       0.060082      -0.034641       0.001877       0.032764              9.193523      10.619987       1.475284      -1.262836       6.571946      -0.300636      10.388636           0.000129
           70              C       2.316373       5.896227       4.938968      -0.132258      27.494980 0.45004397E+03  0.10726342E+05                                 8.113504                            7.151059      -0.168603       1.936479                    0.998982      29.485689      86.767072       0.603104       0.426105      -1.052776      -0.092974       0.044689       0.023041       0.105698      -0.015328       0.011011      -0.015305       0.015047       0.127612      -0.039048      -0.009811       0.048859              8.885532       8.881720      -0.083025      -0.453124       6.028972      -1.392559      11.745904           0.000387
           71              C       1.368670       6.535730       3.861676      -0.334770      31.198336 0.49138110E+03  0.11895867E+05                                 8.592438                            7.288367      -0.062866       1.963110                    0.997738      30.650089      89.032936       0.624101       0.405390      -1.072771       0.052927      -0.040897       0.056948       0.087846      -0.005163       0.016847      -0.009365      -0.022405       0.008260      -0.023440       0.000889       0.022551              9.553553       7.858165      -0.298631      -0.039512       6.464867      -1.700622      14.337627          -0.000411
           72              C       1.817790       6.360220       2.435061       0.657719      19.889052 0.23757414E+03  0.48705731E+04                                 6.872442                            5.541450      -0.032018       2.059584                    0.999775      21.677624      60.945826       0.616377       0.484707      -1.010177       0.008911      -0.006394      -0.025279       0.027555       0.049013       0.037336       0.007547       0.097917      -0.141768      -0.060101      -0.042171       0.102272              7.602362       5.060354      -1.356803      -1.111060       7.076464      -1.238204      10.670267           0.000134
           73              C       0.108526       1.419965      12.225029       0.667317      19.177037 0.23079499E+03  0.47100949E+04                                 6.770827                            5.503748      -0.071808       2.050463                    0.999723      21.607291      61.143614       0.609791       0.492178      -1.003624       0.024887       0.013220       0.007187       0.029083      -0.015930      -0.042372       0.009492       0.007130       0.267699      -0.064217      -0.038821       0.103038              7.524686      10.141763       0.309051       2.627022       7.376753      -0.395020       5.055543          -0.000566
           74              C      -1.201161       0.888675      11.752040      -0.330396      30.223994 0.48394622E+03  0.11714395E+05                                 8.437670                            7.251886      -0.181465       1.926865                    0.996940      30.868021      90.746130       0.620937       0.407508      -1.067433      -0.032259       0.052251      -0.071331       0.094122      -0.019963       0.007220      -0.010409      -0.003720       0.045226      -0.027659       0.001216       0.026444              9.289464      10.825654       0.830664       2.000762       7.986166      -1.062337       9.056571          -0.000326
           75              C       6.737201       1.720429      10.611004      -0.128107      26.709829 0.44357479E+03  0.10561139E+05                                 8.012926                            7.147745      -0.253084       1.912898                    0.998589      29.529951      87.586233       0.595607       0.431919      -1.046515       0.092310      -0.053988      -0.001589       0.106950      -0.002747      -0.020069      -0.023369       0.009198       0.113074      -0.035969      -0.014768       0.050737              8.648288       8.599411      -0.343470       0.336028       6.674696      -1.868714      10.670757           0.000195
           76              C      -0.852744       1.690537       9.390923      -0.323990      30.985728 0.49130857E+03  0.11906263E+05                                 8.581147                            7.304268      -0.079148       1.958665                    0.997565      30.694351      89.515877       0.620661       0.407221      -1.070430      -0.053156       0.007276       0.068730       0.087191       0.009598      -0.009177       0.004390      -0.010968       0.046081      -0.021524       0.003334       0.018190              9.564346       7.785900      -0.203853       0.026407       7.569823      -3.103892      13.337315          -0.000830
           77              C      -1.291061       2.627505       8.260086       0.654054      20.030136 0.23980657E+03  0.49267673E+04                                 6.928913                            5.576767      -0.043694       2.057661                    0.999702      21.688322      60.996734       0.613013       0.486335      -1.009552      -0.011973       0.021095      -0.019526       0.031138       0.068940      -0.001103       0.011470       0.097296      -0.140378      -0.066740      -0.041152       0.107892              7.766200       5.080933      -1.701595       0.245003       7.012537      -1.600495      11.205131           0.000003
           78              C       4.521252      -1.371881      12.649571      -0.020531      28.613226 0.38687694E+03  0.88976371E+04                                 8.297460                            6.710776      -0.027991       1.997475                    0.998048      27.968691      81.412681       0.610099       0.436520      -1.044212      -0.024985       0.057943       0.040257       0.074848       0.056341       0.004073       0.006266       0.014443       0.007951      -0.058194       0.001754       0.056440              9.200390       7.944013      -4.034713      -1.728085      10.484007       1.257079       9.173152          -0.000537
           79              C       5.405527       1.206092       0.253705       0.201178      31.470851 0.38577610E+03  0.88005370E+04                                 8.880273                            6.707380      -0.048506       2.007638                    0.999585      25.527723      72.236135       0.613946       0.437322      -1.051496       0.055149      -0.040402      -0.060860       0.091529      -0.047731      -0.036827       0.021696      -0.021619       0.116798      -0.070877      -0.004452       0.075329             10.436120       8.612926      -4.282783      -3.126687      10.374034       3.224369      12.321400           0.000058
           80              C       5.514662       0.942977       1.634423      -0.157813      30.307456 0.44637632E+03  0.10575141E+05                                 8.451369                            7.069781       0.172126       2.032798                    0.999062      29.512177      85.469309       0.615714       0.419896      -1.060848      -0.015932       0.008813       0.036000       0.040342      -0.001182       0.003744      -0.010361      -0.035916      -0.069032      -0.025608      -0.005918       0.031527              9.045381       7.334163      -2.620522      -1.281120       8.166560       1.916145      11.635421          -0.000517
           81              C       4.827061       1.680928       2.530679      -0.095452      28.952879 0.40551930E+03  0.94265041E+04                                 8.350277                            6.852844      -0.001934       1.996767                    0.998498      28.561228      83.286079       0.606744       0.434272      -1.046699       0.023337      -0.002919      -0.016122       0.028514       0.010697      -0.001275      -0.001672      -0.022196      -0.019798      -0.012171      -0.006704       0.018875              9.042248       7.531287      -3.015729      -0.530955       8.341949       1.275939      11.253508           0.000050
           82              C       4.019412       2.668265       2.081914       0.083788      24.835239 0.34364743E+03  0.76681770E+04                                 7.568788                            6.334229       0.149484       2.071902                    0.999120      26.231066      75.064064       0.626933       0.437830      -1.044050       0.024153       0.014564      -0.046609       0.054479       0.038322      -0.010110       0.016359       0.000233      -0.026303      -0.043962       0.000849       0.043114              8.068280       6.928413      -2.909012      -0.323596       7.967078      -0.005483       9.309348          -0.000493
           83              C       4.009303       8.468052       8.931959      -0.155913      29.780878 0.36910416E+03  0.83486763E+04                                 8.313765                            6.409066       0.132914       2.027499                    0.999804      28.352605      80.546725       0.648882       0.417322      -1.061204      -0.004048      -0.005389      -0.006962       0.009690       0.031119       0.033603       0.004092       0.008249      -0.037176      -0.042790      -0.008157       0.050947              9.269521       7.149321      -2.595729      -3.481354      10.250233       1.112000      10.409009           0.000037
           84              C       3.584678       8.054695      10.046222       0.040097      31.944643 0.39007880E+03  0.89060375E+04                                 8.804874                            6.616792      -0.061612       1.989099                    0.999449      26.677963      75.043136       0.637382       0.420895      -1.063679       0.004485      -0.031245      -0.025098       0.040327       0.014167       0.021217       0.015631       0.015294      -0.005291      -0.021003      -0.014502       0.035505             10.368538       8.566167      -3.781070      -4.116665      11.546075       1.448411      10.993371          -0.000398
           85              C       4.778903       7.604988       8.226938       0.106881      25.474706 0.30854601E+03  0.66576237E+04                                 7.529683                            5.879387       0.397048       2.153263                    0.999762      25.095028      69.103788       0.675665       0.420122      -1.061904      -0.010116      -0.049630       0.032496       0.060179       0.037428       0.017489      -0.006421       0.033173       0.022346      -0.048730       0.007522       0.041209              8.390297       6.556398      -2.817383      -2.557443       9.169928       1.203844       9.444564          -0.000540
           86              C       4.823235       5.994086       9.789967       0.113465      25.882048 0.35179242E+03  0.78657475E+04                                 7.752097                            6.378617       0.209367       2.096353                    0.999025      25.826862      73.059009       0.631618       0.433708      -1.050550      -0.011686       0.014743      -0.040493       0.044650       0.016389       0.022474       0.000552       0.009601      -0.049863      -0.030459      -0.002332       0.032791              8.498946       7.074667      -2.507935      -2.327502       9.295844       0.102359       9.126326          -0.000537
           87              C       3.960476       6.861634      10.576581      -0.192438      34.661785 0.50377489E+03  0.12317803E+05                                 9.315548                            7.571222       0.001617       1.966189                    0.998999      30.815818      91.059673       0.587060       0.426704      -1.055186      -0.003839      -0.013099      -0.027052       0.030301       0.016951      -0.002473      -0.015552      -0.013764       0.090214      -0.034080      -0.002703       0.036783             10.332860       8.889066      -3.584011      -3.096598      12.195703       0.563269       9.913811           0.000151
           88              C       6.328298      -2.930447      10.758892       0.412241      29.287798 0.36266011E+03  0.81460393E+04                                 8.589600                            6.622641      -0.006655       2.029238                    0.999690      24.342400      68.341200       0.601264       0.453517      -1.042025      -0.048109       0.048687       0.028170       0.074016       0.041299      -0.016297       0.012007       0.014616      -0.006118      -0.049174       0.005658       0.043516              9.973166       8.182478      -3.799542      -3.336819      10.109151       2.343456      11.627868          -0.000038
           89              N       0.932745       5.448150      11.956024      -0.218698      36.020034 0.51454980E+03  0.12406268E+05                                 9.119804                            7.373668       0.124462       2.066583                    0.998941      27.738314      76.421514       0.641093       0.396252      -1.095844      -0.126925       0.102154      -0.037457       0.167178       0.058266      -0.034918       0.035953      -0.005193       0.178539      -0.103473       0.028502       0.074971             10.182938       8.204400      -3.738751      -1.411826      10.939874       0.447106      11.404541           0.000728
           90              N      -1.373716      11.541232       0.668048      -0.377992      37.255921 0.47166205E+03  0.11238904E+05                                 9.523456                            7.122287      -0.383004       1.905124                    0.997242      28.833190      81.584286       0.637344       0.403310      -1.080197       0.059920      -0.064669      -0.018488       0.090079      -0.073112      -0.001084      -0.027458      -0.057225       0.080956      -0.094272       0.018855       0.075417             11.320649       9.052464      -3.665868      -5.124805      10.051286       4.493414      14.858196           0.000060
           91              N      -0.432463       1.983223       4.137055      -0.218131      34.374338 0.50305252E+03  0.12041195E+05                                 8.839177                            7.292023       0.136500       2.081350                    0.998165      27.265539      74.451147       0.645559       0.396382      -1.097531       0.099020      -0.079682      -0.080873       0.150647       0.041411       0.045678      -0.051624      -0.040249       0.002072      -0.093941       0.031062       0.062879              9.768319       7.665209      -2.658571      -2.524255      10.274667       0.508204      11.365082           0.000670
           92              N       3.865542       2.947385       0.792989      -0.218819      36.025747 0.51465189E+03  0.12409395E+05                                 9.120823                            7.374465       0.124070       2.066424                    0.998939      27.741287      76.432762       0.641048       0.396259      -1.095834       0.126924      -0.102224       0.037471       0.167223       0.058256      -0.034910       0.035955      -0.005164       0.178524      -0.103459       0.028494       0.074965             10.184073       8.205280      -3.739171      -1.412099      10.941167       0.447277      11.405774          -0.000736
           93              N       6.172003      -3.145697      12.080965      -0.377995      37.255432 0.47165737E+03  0.11238761E+05                                 9.523400                            7.122271      -0.383102       1.905104                    0.997241      28.832829      81.583063       0.637342       0.403312      -1.080196      -0.059940       0.064641       0.018480       0.090071      -0.073113      -0.001090      -0.027452      -0.057220       0.080975      -0.094276       0.018866       0.075410             11.320561       9.052425      -3.665834      -5.124755      10.051221       4.493371      14.858037          -0.000067
           94              N       5.230750       6.412312       8.611958      -0.218141      34.374390 0.50305508E+03  0.12041265E+05                                 8.839176                            7.292038       0.136457       2.081338                    0.998164      27.265539      74.451039       0.645559       0.396382      -1.097532      -0.099010       0.079687       0.080877       0.150645       0.041407       0.045677      -0.051627      -0.040233       0.002057      -0.093938       0.031062       0.062876              9.768311       7.665211      -2.658568      -2.524229      10.274668       0.508231      11.365055          -0.000673
           95              O       4.534946       4.109509       6.948212      -0.537710      34.488286 0.60767683E+03  0.15082836E+05                                 8.419917                            7.711162       0.092705       2.083732                    0.995963      27.723381      74.375461       0.672508       0.366943      -1.131245       0.003247      -0.003995      -0.011645       0.012732       0.020526       0.048952      -0.017537      -0.072391       0.042364      -0.077895       0.033106       0.044789              8.725674       9.297046       2.305299       0.523901       9.422563       2.082491       7.457413           0.044154
           96              O       6.571874       4.646072       4.184226      -0.539424      34.044022 0.59525679E+03  0.14665367E+05                                 8.282828                            7.570184       0.302009       2.148787                    0.996831      27.632838      73.315866       0.688617       0.361027      -1.138416      -0.007571       0.000979       0.011129       0.013495      -0.012159       0.007534      -0.006651      -0.007325      -0.226219      -0.076213       0.025046       0.051167              8.578216       7.253872      -2.764962       0.346096      10.570974      -0.989809       7.909803          -0.048301
           97              O       2.520912       3.158087      10.645426      -0.544765      35.193755 0.61168509E+03  0.15174240E+05                                 8.479514                            7.688539       0.252681       2.132464                    0.996422      27.765555      73.941298       0.681296       0.362402      -1.137243       0.005711      -0.005062       0.008752       0.011612      -0.009366      -0.008311       0.058991       0.032758      -0.111974      -0.079762       0.026523       0.053239              8.799664       7.456829      -2.485018      -1.707819       9.654538       1.854532       9.287626          -0.050067
           98              O       5.275809       2.550421       5.580243      -0.558820      34.448630 0.53923743E+03  0.12977003E+05                                 8.385637                            7.167432       0.444440       2.186337                    0.998450      27.720147      72.983494       0.712415       0.357255      -1.139999       0.007661       0.015647       0.007220       0.018859      -0.037939      -0.012820      -0.031705       0.075054       0.063056      -0.075935       0.033067       0.042867              9.238742      12.648085      -0.433588      -3.497928       5.717660       1.524905       9.350480          -0.055536
           99              O       4.509321       5.741713       0.529084      -0.540606      35.319734 0.61548200E+03  0.15310324E+05                                 8.535628                            7.734044       0.149524       2.100481                    0.996029      27.768185      74.338806       0.675628       0.364443      -1.134294      -0.001919       0.005362      -0.009988       0.011497       0.041404      -0.030405       0.016632      -0.061308       0.085691      -0.077149       0.036834       0.040315              8.962912       9.585089       2.599330       0.910020      11.358002       0.393865       5.945644           0.046293
          100              O       3.829842       7.815099       0.138964      -0.567587      35.148037 0.55821264E+03  0.13541299E+05                                 8.462913                            7.274408       0.491049       2.192063                    0.998890      28.036934      73.952018       0.710262       0.355490      -1.142170      -0.006743      -0.026392      -0.006917       0.028105      -0.044801      -0.005691      -0.017456       0.093023       0.114062      -0.086289       0.040422       0.045866              9.308513      13.045928      -2.350907       2.958107       8.270106      -1.909390       6.609506          -0.054015
          101              O       3.168308       1.053665      11.081442      -0.533741      34.421560 0.53672559E+03  0.12908255E+05                                 8.406873                            7.184794       0.390754       2.176262                    0.997943      27.483969      72.462448       0.706128       0.360668      -1.136696      -0.000103       0.006329       0.015192       0.016458       0.023655       0.026043      -0.058493       0.036593       0.009253      -0.080473       0.028231       0.052242              9.190785       6.318345      -1.078398       0.433426       9.380969      -4.416875      11.873042           0.057027
          102              O       5.856724       6.184883       5.649088      -0.540567      35.451435 0.54216678E+03  0.13065717E+05                                 8.561056                            7.194025       0.285308       2.135519                    0.998115      27.653134      72.867594       0.710008       0.357966      -1.139385       0.010080      -0.018989       0.007247       0.022687       0.043537      -0.007994       0.015511       0.085886       0.147671      -0.087970       0.036414       0.051556              9.590324       6.367010      -0.584596      -0.856205       5.992541       0.009218      16.411422           0.055832
          103              O      -0.843083      10.375652       2.668368      -0.478112      25.506053 0.41892686E+03  0.94099103E+04                                 6.655148                            6.198700       1.082675       2.410843                    0.999065      26.240283      65.484450       0.792802       0.343949      -1.157609       0.014216      -0.009605      -0.030951       0.035388      -0.025246       0.063517      -0.055675      -0.037728      -0.245271      -0.121148       0.014391       0.106757              6.777817       5.769590      -1.712556       0.314406       8.700395      -0.967406       5.863465           0.000109
          104              O       0.263341       4.286026       5.800801      -0.537690      34.487636 0.60766227E+03  0.15082382E+05                                 8.419815                            7.711067       0.092785       2.083758                    0.995964      27.723050      74.374312       0.672513       0.366942      -1.131245      -0.003278       0.003973       0.011646       0.012734       0.020536       0.048966      -0.017541      -0.072402       0.042359      -0.077914       0.033118       0.044796              8.725571       9.296933       2.305274       0.523904       9.422456       2.082465       7.457322          -0.044148
          105              O      -1.773587       3.749463       8.564787      -0.539434      34.043278 0.59523972E+03  0.14664825E+05                                 8.282677                            7.570057       0.301965       2.148785                    0.996829      27.632516      73.314443       0.688626       0.361025      -1.138418       0.007597      -0.000997      -0.011093       0.013482      -0.012162       0.007538      -0.006642      -0.007321      -0.226164      -0.076194       0.025035       0.051159              8.578050       7.253734      -2.764882       0.346079      10.570769      -0.989752       7.909648           0.048303
          106              O       2.277375       5.237448       2.103587      -0.544658      35.194973 0.61171013E+03  0.15174922E+05                                 8.479459                            7.688518       0.252286       2.132362                    0.996418      27.766178      73.941618       0.681325       0.362386      -1.137264      -0.005787       0.005183      -0.008555       0.011556      -0.009394      -0.008309       0.058928       0.032651      -0.111951      -0.079680       0.026457       0.053223              8.799603       7.456804      -2.485061      -1.707719       9.654658       1.854373       9.287346           0.050322
          107              O      -0.477522       5.845114       7.168770      -0.558836      34.448391 0.53923198E+03  0.12976834E+05                                 8.385598                            7.167400       0.444335       2.186312                    0.998449      27.720007      72.982936       0.712417       0.357255      -1.139999      -0.007620      -0.015638      -0.007208       0.018830      -0.037935      -0.012818      -0.031696       0.075046       0.063071      -0.075925       0.033066       0.042859              9.238700      12.647965      -0.433592      -3.497894       5.717643       1.524924       9.350492           0.055551
          108              O       0.288966       2.653822      12.219929      -0.540680      35.316945 0.61541972E+03  0.15308458E+05                                 8.535403                            7.733792       0.149939       2.100605                    0.996031      27.766866      74.335636       0.675618       0.364456      -1.134279       0.002080      -0.005190       0.010035       0.011487       0.041456      -0.030439       0.016657      -0.061328       0.085866      -0.077238       0.036859       0.040379              8.962704       9.584975       2.599532       0.910006      11.357628       0.393935       5.945509          -0.046054
          109              O       0.968445       0.580436      12.610049      -0.567418      35.143575 0.55812592E+03  0.13538546E+05                                 8.461843                            7.273595       0.490892       2.192067                    0.998888      28.035777      73.944984       0.710344       0.355465      -1.142200       0.006523       0.026373       0.006854       0.028019      -0.044802      -0.005680      -0.017470       0.092867       0.113883      -0.086209       0.040359       0.045849              9.307239      13.043820      -2.350646       2.957605       8.269185      -1.909159       6.608712           0.054268
          110              O       1.629979       7.341870       1.667571      -0.533914      34.425532 0.53680132E+03  0.12910658E+05                                 8.407903                            7.185585       0.390998       2.176295                    0.997945      27.484780      72.468534       0.706040       0.360697      -1.136662       0.000137      -0.006284      -0.015421       0.016653       0.023707       0.026042      -0.058515       0.036728       0.009362      -0.080543       0.028297       0.052246              9.191975       6.319067      -1.078495       0.433404       9.382028      -4.417535      11.874830          -0.056757
          111              O      -1.058437       2.210652       7.099925      -0.540541      35.451122 0.54216135E+03  0.13065558E+05                                 8.561026                            7.193999       0.285399       2.135546                    0.998115      27.652944      72.867098       0.710008       0.357967      -1.139384      -0.010085       0.019014      -0.007282       0.022721       0.043548      -0.007986       0.015509       0.085909       0.147703      -0.087989       0.036425       0.051563              9.590292       6.366992      -0.584591      -0.856202       5.992517       0.009194      16.411368          -0.055819
          112              O       5.641370      -1.980117      10.080645      -0.478110      25.505883 0.41892413E+03  0.94098311E+04                                 6.655108                            6.198669       1.082747       2.410870                    0.999065      26.240250      65.484249       0.792806       0.343948      -1.157611      -0.014213       0.009580       0.030923       0.035356      -0.025233       0.063518      -0.055674      -0.037729      -0.245238      -0.121142       0.014399       0.106743              6.777772       5.769556      -1.712531       0.314389       8.700326      -0.967384       5.863435          -0.000125

******************************************************
Auxiliary information for the entire system
The total spin magnetic moment of the unit cell is   -0.000686
The total net atomic charge of the unit cell is   -0.000007
Accuracy of reproducing the electrostatic potential in the unit cell:
  The inner radius (bohr) =    5.0000
  The outer radius (bohr) =   12.0000
  Valid grid points have density less than (e/(bohr^3)) =    0.0001
  The number of valid grid points were=        10417
  The rms potential error without charges in kcal/mol is=      4.55371
  The rms potential error with partial charges in kcal/mol is=      0.34347
  The RRMSE value at monopole order=      0.07543
  The rms potential error with partial charges and cloud penetration in kcal/mol is=      0.34516
  The RRMSE value at monopole order with cloud penetration is=      0.07580
  The rms potential error with partial charges and atomic dipoles in kcal/mol is=      0.34655
  The RRMSE value at dipole order=      0.07610
  The rms potential error with partial charges, atomic dipoles and cloud penetration in kcal/mol is=      0.33643
  The RRMSE value at dipole order with cloud penetration=      0.07388

******************************************************
The electron densities and ab initio electrostatic potential were computed in VASP using the PBE functional and
projector augmented wave method. See the main text of the journal article for a description of computational details.
The atomic charges, dipoles, and quadrupoles were computed with the DDEC6 method as described in
(a) T. A. Manz and N. Gabaldon Limas, RSC Adv. 6 (2016) 47771-47801 DOI: 10.1039/c6ra04656h
(b) N. Gabaldon Limas and T. A. Manz, RSC Adv. 8 (2018) 2678-2707 DOI: 10.1039/c7ra11829e.
For each atom in the material, the electron cloud parameters were fit to the spherically averaged atom-in-material
electron density using radial positions for which this density was between 10^-4 and 10^-2 electrons per cubic bohr.
The polarizabilities, dispersion coefficients, and quantum Drude oscillator (QDO) parameters were fit using the MCLF method.
The magnetic structure of the system was optimized in VASP from the default ferromagnetic initial guess using spin polarization.
The atomic spin moments (ASMs) were computed on this optimized magnetic structure using the DDEC6 partition as inputs
to the method of T. A. Manz and D. S. Sholl, J. Chem. Theory Comput. 7 (2011) 4146-4164 DOI: 10.1021/ct200539n.
The RMSE and RRMSE were computed using a uniform grid with Ewald summation.
