# Supplementary material for: A collection of forcefield precursors for metal–organic frameworks
Source: RSC Adv. 2019 Nov 13;9(63):36492–507. doi: 10.1039/c9ra07327b (PMC9075174; doi:10.1039/c9ra07327b)
Supplement: RA-009-C9RA07327B-s4039 [file RA-009-C9RA07327B-s4039.xyz]

   13
jmolscript: load "" {1 1 1} spacegroup "x,y,z" unitcell [{      6.547000     0.000000     0.000000 }, {      1.869319     6.363415     0.000000 }, {     -1.869353    -2.394623     5.895651 }]
Er     0.000000     0.000000     0.000000     2.040099
H      1.473516     4.260438     2.717895     0.008772
H      5.073439     0.914867     4.970034     0.008768
H      3.273498     0.277815     0.412696    -0.005687
C      7.204651     4.842945     2.762702     0.593386
C     -0.657699     0.737177     5.526583     0.593389
C      3.273468     3.708439     5.508896     0.548317
O      5.178866    -0.721600     1.847107    -0.654331
O      6.436838     4.694992     3.720745    -0.629715
O      4.381673     3.450901     4.988310    -0.609480
O      1.368123     1.982882     0.026530    -0.654329
O      0.110107     1.680475     5.750028    -0.629710
O      2.165269     3.323033     5.074387    -0.609480

The following XYZ coordinates are in angstroms. Other properties are in atomic units.
The sperically averaged electron density of each atom fit to a function of the form exp(a - br)
eigen_1, eigen_2 and eigen_3 are the three eigenvalues of traceless quadrupole moment tensor
  atom number  atomic symbol              X              Y              Z     net charge C6 coefficient C8 coefficient C10 coefficient fluctuating dipole atomic polarizability isotropic forcefield polarizability              a              b squared Pearson coefficient          <r^3>          <r^4>         wp_QDO          m_QDO          q_QDO       dipole_x       dipole_y       dipole_z         dipole            Qxy            Qxz            Qyz     Q(x^2-y^2)  Q(3z^2 - R^2)        eigen_1        eigen_2        eigen_3 static polarizability      alpha(xx)      alpha(xy)      alpha(xz)      alpha(yy)      alpha(yz)      alpha(zz) atomic spin moment
            1             Er       0.000000       0.000000       0.000000       2.040099     101.615381 0.20517952E+04  0.63175449E+05                                14.464626                           12.269226       2.236449       2.471659                    0.999797      68.574714     153.374575       0.723036       0.275126      -1.328417       0.000001       0.007101       0.010552       0.012719      -0.141400       0.095171       0.090418      -0.045760       0.192707      -0.233160       0.108064       0.125095             16.653635      17.127557       4.650134      -3.130313      17.818570      -3.451423      15.014778           0.000077
            2              H       1.473516       4.260438       2.717895       0.008772       1.675669 0.14025112E+02  0.15727763E+03                                 2.250724                            2.122308      -1.257543       2.225834                    0.994392       4.364377      12.749652       0.453528       1.204320      -0.725068       0.055524      -0.044037      -0.002050       0.070897      -0.006284       0.003143       0.003264       0.011722      -0.029023      -0.011968      -0.001574       0.013543              2.282810       2.640817      -0.689227      -0.019330       2.197391      -0.006178       2.010221           0.000017
            3              H       5.073439       0.914867       4.970034       0.008768       1.675611 0.14024562E+02  0.15727061E+03                                 2.250720                            2.122305      -1.257418       2.225887                    0.994396       4.364341      12.749696       0.453514       1.204363      -0.725058      -0.055525       0.014673      -0.041571       0.070897      -0.005275       0.004639      -0.000675       0.021420       0.000081      -0.011966      -0.001574       0.013540              2.282804       2.640809      -0.241452       0.645834       2.041030      -0.069683       2.166573           0.000016
            4              H       3.273498       0.277815       0.412696      -0.005687       1.823039 0.15264944E+02  0.17425088E+03                                 2.335959                            2.180199      -1.491927       2.111369                    0.992838       4.501093      13.119751       0.459513       1.167692      -0.733179      -0.000000       0.035944       0.053396       0.064367       0.002465      -0.001660       0.004997      -0.016982       0.025107      -0.013296       0.001563       0.011732              2.382127       2.049051      -0.136761       0.092060       2.297131       0.619285       2.800197           0.000009
            5              C       7.204651       4.842945       2.762702       0.593386      19.259003 0.20623009E+03  0.40988816E+04                                 6.552653                            5.050209       0.085133       2.089998                    0.999585      22.111286      62.086885       0.664500       0.463765      -1.016947      -0.096647       0.037169      -0.004999       0.103668       0.053200       0.085208       0.097557      -0.012604      -0.141602      -0.128702      -0.029965       0.158667              7.307308       6.118630      -0.830108      -1.543198       5.777327      -2.318282      10.025965           0.000011
            6              C      -0.657699       0.737177       5.526583       0.593389      19.259095 0.20623126E+03  0.40989199E+04                                 6.552725                            5.050258       0.085113       2.089991                    0.999585      22.111435      62.087871       0.664488       0.463771      -1.016942       0.096647      -0.018622       0.032556       0.103670      -0.058919      -0.081349       0.043035       0.121620       0.261017      -0.128700      -0.029956       0.158657              7.307393       6.118667       1.117391       1.349814      11.041029      -0.180401       4.762484           0.000013
            7              C       3.273468       3.708439       5.508896       0.548317      20.313038 0.21773426E+03  0.43863518E+04                                 6.754559                            5.153737       0.138294       2.088384                    0.999534      22.938305      64.830566       0.664631       0.457456      -1.020507       0.000001      -0.056178      -0.083462       0.100607      -0.021166       0.014250      -0.087127      -0.246911       0.105353      -0.143130      -0.023533       0.166663              7.601451      11.771392      -0.318407       0.214348       4.968210       1.349859       6.064752           0.000015
            8              O       5.178866      -0.721600       1.847107      -0.654331      40.224230 0.58521598E+03  0.14360679E+05                                 9.284793                            7.469168       0.535070       2.184912                    0.998994      29.182109      77.340558       0.698213       0.357486      -1.140916      -0.108039      -0.076665       0.083297       0.156487       0.058362       0.049360      -0.001540      -0.053754       0.113671      -0.096986       0.024218       0.072768             10.526073       6.418052      -0.275808       0.034971       9.124223      -5.246870      16.035944           0.000010
            9              O       6.436838       4.694992       3.720745      -0.629715      41.412232 0.59719705E+03  0.14747061E+05                                 9.528072                            7.604533       0.203418       2.085294                    0.997739      29.050582      77.541976       0.683061       0.363127      -1.135077      -0.010301       0.023493      -0.132371       0.134834       0.087412       0.004800       0.019215       0.002861       0.080228      -0.101637       0.022114       0.079523             10.849890       9.580905       1.465866      -4.820187       6.910157      -2.582682      16.058606           0.000008
           10              O       4.381673       3.450901       4.988310      -0.609480      40.661651 0.58849588E+03  0.14465693E+05                                 9.416782                            7.539716       0.306515       2.123813                    0.997510      28.776662      76.405560       0.687880       0.362241      -1.136812      -0.115083      -0.030110      -0.045597       0.127396      -0.025217      -0.043864      -0.083625       0.021320      -0.093712      -0.116261       0.041974       0.074287             10.719349      17.941720      -1.691757      -2.596642       6.709904       0.151026       7.506422           0.000016
           11              O       1.368123       1.982882       0.026530      -0.654329      40.224655 0.58522261E+03  0.14360894E+05                                 9.284905                            7.469243       0.535058       2.184913                    0.998994      29.182068      77.340794       0.698204       0.357490      -1.140913       0.108033       0.106016      -0.039690       0.156480      -0.023761      -0.072645       0.009331      -0.080549       0.033280      -0.096986       0.024232       0.072754             10.526213       6.418116      -0.136188       0.242377      18.716100      -1.351084       6.444424           0.000009
           12              O       0.110107       1.680475       5.750028      -0.629710      41.412303 0.59719661E+03  0.14747060E+05                                 9.528128                            7.604561       0.203319       2.085269                    0.997738      29.050447      77.541853       0.683055       0.363130      -1.135073       0.010295      -0.131471      -0.028047       0.134824       0.028447      -0.082791       0.028260      -0.019397       0.013457      -0.101635       0.022111       0.079524             10.849963       9.580924       5.017513       0.455782      16.564180       1.338406       6.404786           0.000007
           13              O       2.165269       3.323033       5.074387      -0.609480      40.661172 0.58848694E+03  0.14465412E+05                                 9.416684                            7.539638       0.306530       2.123817                    0.997509      28.776581      76.405070       0.687886       0.362239      -1.136815       0.115083      -0.030918      -0.045052       0.127396       0.031150       0.039877      -0.072561      -0.005930      -0.175388      -0.116257       0.041971       0.074286             10.719234      17.941494       1.769155       2.544558       7.288246       0.385963       6.927962           0.000018

******************************************************
Auxiliary information for the entire system
The total spin magnetic moment of the unit cell is   0.000224
The total net atomic charge of the unit cell is   -0.000001
Accuracy of reproducing the electrostatic potential in the unit cell:
  The inner radius (bohr) =    5.0000
  The outer radius (bohr) =   12.0000
  Valid grid points have density less than (e/(bohr^3)) =    0.0001
  The number of valid grid points were=         5167
  The rms potential error without charges in kcal/mol is=      8.99669
  The rms potential error with partial charges in kcal/mol is=      1.92694
  The RRMSE value at monopole order=      0.21418
  The rms potential error with partial charges and cloud penetration in kcal/mol is=      1.91631
  The RRMSE value at monopole order with cloud penetration is=      0.21300
  The rms potential error with partial charges and atomic dipoles in kcal/mol is=      1.31224
  The RRMSE value at dipole order=      0.14586
  The rms potential error with partial charges, atomic dipoles and cloud penetration in kcal/mol is=      1.29334
  The RRMSE value at dipole order with cloud penetration=      0.14376

******************************************************
The electron densities and ab initio electrostatic potential were computed in VASP using the PBE functional and
projector augmented wave method. See the main text of the journal article for a description of computational details.
The atomic charges, dipoles, and quadrupoles were computed with the DDEC6 method as described in
(a) T. A. Manz and N. Gabaldon Limas, RSC Adv. 6 (2016) 47771-47801 DOI: 10.1039/c6ra04656h
(b) N. Gabaldon Limas and T. A. Manz, RSC Adv. 8 (2018) 2678-2707 DOI: 10.1039/c7ra11829e.
For each atom in the material, the electron cloud parameters were fit to the spherically averaged atom-in-material
electron density using radial positions for which this density was between 10^-4 and 10^-2 electrons per cubic bohr.
The polarizabilities, dispersion coefficients, and quantum Drude oscillator (QDO) parameters were fit using the MCLF method.
The magnetic structure of the system was optimized in VASP from the default ferromagnetic initial guess using spin polarization.
The atomic spin moments (ASMs) were computed on this optimized magnetic structure using the DDEC6 partition as inputs
to the method of T. A. Manz and D. S. Sholl, J. Chem. Theory Comput. 7 (2011) 4146-4164 DOI: 10.1021/ct200539n.
The RMSE and RRMSE were computed using a uniform grid with Ewald summation.
