# Supplementary material for: A collection of forcefield precursors for metal–organic frameworks
Source: RSC Adv. 2019 Nov 13;9(63):36492–507. doi: 10.1039/c9ra07327b (PMC9075174; doi:10.1039/c9ra07327b)
Supplement: RA-009-C9RA07327B-s4040 [file RA-009-C9RA07327B-s4040.xyz]

  252
jmolscript: load "" {1 1 1} spacegroup "x,y,z" unitcell [{     14.294100     0.000000     0.000000 }, {     -6.728414    13.854159     0.000000 }, {      0.000000     0.000000    16.725600 }]
Cd    10.514473     2.862546     6.184291     0.924377
Cd    -0.074463     3.789390     6.091296     0.925481
Cd     7.562470     4.064533    14.547091     0.924377
Cd     3.857306     3.137690    14.454096     0.925481
Cd    -2.948787    10.991613    10.541309     0.924377
Cd     7.640149    10.064769    10.634304     0.925481
Cd     0.003216     9.789626     2.178509     0.924377
Cd     3.708380    10.716469     2.271504     0.925481
H      2.271742     4.673008     8.091845     0.118630
H      4.785616     3.002196    11.058967     0.082145
H      5.550674     4.408393    11.000427     0.081747
H      4.242884     1.503176     9.643981     0.139632
H      7.996741     2.362134     8.145367     0.116150
H      6.549997     5.738393     9.799529     0.139637
H      9.885564     5.763330     7.516485     0.101025
H      9.793799     7.314996     5.410732     0.138972
H      7.835469     8.922078     5.126396     0.056697
H      8.740300     8.804318     6.452736     0.081481
H      7.725966    13.056159     6.153348     0.151695
H      4.735260    13.398357     3.463872     0.100222
H      6.058851     9.801817     4.415558     0.114688
H     -2.867145    10.486213     3.522411     0.118072
H     -0.979712     7.029600     3.427075     0.098444
H      0.981115     1.034906     7.310760     0.098583
H     -2.064944     4.204737     7.797475     0.432957
H     12.484215     2.617051     7.959713     0.414816
H      1.511101     2.254072    16.454645     0.118630
H     -1.002773     3.924883     2.696167     0.082145
H     12.526269     2.518686     2.637627     0.081747
H     -0.460041     5.423903     1.281181     0.139632
H     10.080202     4.564945    16.508167     0.116150
H     11.526946     1.188687     1.436729     0.139637
H      8.191379     1.163749    15.879285     0.101025
H      1.554730    13.466243    13.773532     0.138972
H      3.513060    11.859160    13.489196     0.056697
H      2.608229    11.976920    14.815536     0.081481
H      3.622563     7.725079    14.516148     0.151695
H      6.613269     7.382881    11.826672     0.100222
H      5.289678    10.979421    12.778358     0.114688
H     -0.078426    10.295026    11.885211     0.118072
H     -1.965859    13.751638    11.789875     0.098443
H      2.801728     5.892174    15.673560     0.098583
H      5.847787     2.722342    16.160275     0.432957
H      5.592728     4.310029    16.322513     0.414816
H      5.293944     9.181151     8.633755     0.118630
H      2.780070    10.851963     5.666633     0.082145
H      2.015012     9.445766     5.725173     0.081747
H      3.322802    12.350983     7.081619     0.139632
H     -0.431055    11.492025     8.580233     0.116150
H      1.015689     8.115766     6.926071     0.139637
H     -2.319878     8.090829     9.209115     0.101025
H     -2.228113     6.539163    11.314868     0.138972
H     -0.269783     4.932081    11.599204     0.056697
H     -1.174614     5.049841    10.272864     0.081481
H     -0.160280     0.798000    10.572252     0.151695
H      2.830426     0.455802    13.261728     0.100222
H      1.506835     4.052342    12.310042     0.114688
H     10.432831     3.367946    13.203189     0.118071
H      8.545398     6.824559    13.298525     0.098444
H      6.584571    12.819253     9.414840     0.098583
H     -4.663470     9.649422     8.928125     0.432957
H     -4.918529    11.237108     8.765887     0.414816
H      6.054585    11.600087     0.270955     0.118630
H      8.568459     9.929276    14.029433     0.082145
H     -4.960583    11.335473    14.087973     0.081747
H      8.025727     8.430256    15.444419     0.139632
H     -2.514516     9.289214     0.217433     0.116150
H     -3.961260    12.665472    15.288871     0.139637
H     -0.625693    12.690410     0.846315     0.101025
H      6.010956     0.387916     2.952068     0.138972
H      4.052626     1.994999     3.236404     0.056697
H      4.957457     1.877239     1.910064     0.081481
H      3.943123     6.129080     2.209452     0.151695
H      0.952417     6.471278     4.898928     0.100222
H      2.276008     2.874738     3.947242     0.114688
H      7.644112     3.559133     4.840389     0.118071
H      9.531545     0.102521     4.935725     0.098443
H      4.763958     7.961985     1.052040     0.098583
H      1.717899    11.131817     0.565325     0.432957
H      1.972958     9.544130     0.403087     0.414816
C      2.358384     3.732310     8.197217    -0.041652
C      3.385269     3.230790     8.996700     0.224737
C      5.185344     3.671352    10.448482     0.152255
C      3.527629     1.863384     9.133850    -0.205579
C      2.617706     1.032135     8.521693    -0.030962
C     -4.008692    13.390045     8.658843     0.582066
C      8.068680     3.300061     8.284190    -0.037311
C      7.144446     3.911029     9.110434     0.231706
C      7.208678     5.279820     9.289398    -0.198456
C      8.262822     5.964215     8.704002    -0.035760
C      8.397247     7.456308     8.914745     0.582327
C      9.166380     5.283976     7.909536     0.031470
C     -2.633002     5.462695     4.803592     0.600408
C     -2.740144     6.931236     4.425594    -0.026626
C     10.491637     7.702912     4.895583    -0.208819
C     -3.812222     9.059235     4.587832     0.236380
C      8.435085     9.418057     5.738553     0.167753
C      7.004930    11.285598     5.422440     0.228972
C      7.090182    12.664087     5.566280    -0.167049
C      6.215618    13.452388     4.825336    -0.034668
C      5.334085    12.851118     3.960622     0.035155
C      6.100940    10.745286     4.519257    -0.071593
C     12.940979     1.105562     4.974193     0.595338
C     -2.816074     9.574609     3.785003    -0.042770
C     -1.730303     7.544975     3.696358     0.032340
C      1.607292     1.605697     7.738935     0.030408
C      1.424459     3.194769    16.560017    -0.041652
C      0.397574     3.696290     0.633900     0.224737
C     -1.402501     3.255727     2.085682     0.152255
C      0.255214     5.063695     0.771050    -0.205579
C      1.165137     5.894945     0.158893    -0.030962
C      1.063121     7.391194     0.296043     0.582066
C     10.008263     3.627019    16.646990    -0.037311
C     10.932497     3.016050     0.747634     0.231706
C     10.868265     1.647260     0.926598    -0.198456
C      9.814121     0.962864     0.341202    -0.035760
C      2.951282    13.324930     0.551945     0.582327
C      8.910563     1.643103    16.272336     0.031470
C      6.415845     1.464385    13.166392     0.600408
C      6.522987    -0.004156    12.788394    -0.026626
C      0.856892    13.078326    13.258383    -0.208819
C      0.866651    11.722004    12.950632     0.236380
C      2.913444    11.363181    14.101353     0.167753
C      4.343599     9.495641    13.785240     0.228972
C      4.258347     8.117152    13.929080    -0.167049
C      5.132911     7.328850    13.188136    -0.034668
C      6.014444     7.930121    12.323422     0.035155
C      5.247589    10.035953    12.882057    -0.071593
C      5.135964     5.821518    13.336993     0.595338
C     -0.129497    11.206629    12.147803    -0.042770
C     -1.215268    13.236264    12.059158     0.032340
C      2.175551     5.321382    16.101735     0.030408
C      5.207302    10.121849     8.528383    -0.041652
C      4.180417    10.623369     7.728900     0.224737
C      2.380342    10.182807     6.277118     0.152255
C      4.038057    11.990775     7.591750    -0.205579
C      4.947980    12.822024     8.203907    -0.030962
C     11.574378     0.464114     8.066757     0.582066
C     -0.502994    10.554098     8.441410    -0.037311
C      0.421240     9.943130     7.615166     0.231706
C      0.357008     8.574339     7.436202    -0.198457
C     -0.697136     7.889944     8.021598    -0.035760
C     -0.831561     6.397851     7.810855     0.582327
C     -1.600694     8.570183     8.816064     0.031470
C     -4.095412     8.391464    11.922008     0.600408
C     10.305830     6.922923    12.300006    -0.026626
C     -2.925951     6.151247    11.830017    -0.208819
C     11.377908     4.794924    12.137768     0.236380
C     -0.869399     4.436102    10.987047     0.167753
C      0.560756     2.568561    11.303160     0.228972
C      0.475504     1.190072    11.159320    -0.167049
C      1.350068     0.401771    11.900264    -0.034668
C      2.231601     1.003041    12.764978     0.035155
C      1.464746     3.108873    12.206343    -0.071593
C     -5.375293    12.748597    11.751407     0.595338
C     10.381760     4.279550    12.940597    -0.042770
C      9.295989     6.309184    13.029242     0.032340
C      5.958394    12.248462     8.986665     0.030408
C      6.141227    10.659390     0.165583    -0.041652
C      7.168112    10.157869    16.091700     0.224737
C      8.968187    10.598432    14.639918     0.152255
C      7.310472     8.790464    15.954550    -0.205579
C      6.400549     7.959214    16.566707    -0.030962
C      6.502565     6.462965    16.429557     0.582066
C     -2.442577    10.227140     0.078610    -0.037311
C     -3.366811    10.838109    15.977966     0.231706
C     -3.302579    12.206899    15.799002    -0.198456
C     -2.248435    12.891295    16.384398    -0.035760
C      4.614404     0.529229    16.173655     0.582327
C     -1.344877    12.211056     0.453264     0.031470
C      1.149841    12.389774     3.559208     0.600408
C      7.771113     0.004156     3.937206    -0.026626
C      6.708794     0.775833     3.467217    -0.208819
C      6.699035     2.132155     3.774968     0.236380
C      4.652242     2.490978     2.624247     0.167753
C      3.222087     4.358518     2.940360     0.228972
C      3.307339     5.737007     2.796520    -0.167049
C      2.432775     6.525309     3.537464    -0.034668
C      1.551242     5.924038     4.402178     0.035155
C      2.318097     3.818206     3.843543    -0.071593
C      2.429722     8.032641     3.388607     0.595338
C      7.695183     2.647530     4.577797    -0.042770
C      8.780954     0.617895     4.666442     0.032340
C      5.390135     8.532777     0.623865     0.030408
N      9.056234     3.956748     7.673705    -0.210070
N      5.283134    11.519733     3.790021    -0.191169
N      1.494283     2.927384     7.573352    -0.202412
N     -1.782600     8.841724     3.361846    -0.198506
N      9.020709     2.970332    16.036505    -0.210070
N      6.065395     9.261505    12.152821    -0.191169
N      2.288560     3.999696    15.936152    -0.202412
N     -1.162971    11.939514    11.724646    -0.198506
N     -1.490548     9.897411     9.051895    -0.210070
N      2.282552     2.334426    12.935579    -0.191169
N      6.071403    10.926775     9.152248    -0.202412
N      9.348286     5.012435    13.363754    -0.198506
N     -1.455023    10.883827     0.689095    -0.210070
N      1.500291     4.592654     4.572779    -0.191169
N      5.277126     9.854463     0.789448    -0.202412
N      8.728657     1.914645     5.000954    -0.198506
O      7.483781     8.021558     9.558680    -0.576752
O      4.188644     4.178414     9.600494    -0.231819
O     -3.032853    12.949482     9.324522    -0.582048
O      6.232086     3.070082     9.712556    -0.223114
O      9.436358     7.998006     8.444755    -0.571440
O     11.853545     1.684666     4.718292    -0.579454
O     10.593569     4.902987     5.184936    -0.559717
O     -4.747761     9.958369     5.027715    -0.231361
O      7.783637    10.518078     6.278790    -0.199057
O     -1.496303     4.952862     4.698221    -0.580614
O     -4.905601    12.705649     8.121951    -0.550579
O     -0.272389     1.652801     5.317068    -0.555824
O     12.371440     3.426134     7.449582    -0.821581
O      3.864748    12.759680     1.195880    -0.576752
O     -0.405801     2.748665     1.237694    -0.231819
O      0.087282     7.831756     0.961722    -0.582048
O     11.844857     3.856998     1.349756    -0.223114
O      1.912171    12.783233     0.081955    -0.571440
O      6.223398     5.242414    13.081092    -0.579454
O      7.483374     2.024093    13.547736    -0.559717
O      1.802190    10.822869    13.390515    -0.231361
O      3.564892    10.263161    14.641590    -0.199057
O      5.279146     1.974218    13.061021    -0.580614
O      1.960030     8.075589    16.484751    -0.550579
O      4.055232     5.274278    13.679868    -0.555824
O      5.705503     3.500946    15.812382    -0.821581
O      0.081905     5.832601     7.166920    -0.576752
O      3.377042     9.675745     7.125106    -0.231819
O     10.598539     0.904677     7.401078    -0.582048
O      1.333600    10.784077     7.013044    -0.223114
O     -1.870672     5.856153     8.280845    -0.571440
O     -4.287859    12.169493    12.007308    -0.579454
O     -3.027883     8.951172    11.540664    -0.559717
O     12.313447     3.895790    11.697885    -0.231361
O     -0.217951     3.336081    10.446810    -0.199057
O      9.061989     8.901297    12.027379    -0.580614
O     12.471287     1.148510     8.603649    -0.550579
O      7.838075    12.201358    11.408532    -0.555824
O     -4.805754    10.428025     9.276018    -0.821581
O      3.700938     1.094479    15.529720    -0.576752
O      7.971487    11.105494    15.487906    -0.231819
O      7.478404     6.022403    15.763878    -0.582048
O     -4.279171     9.997161    15.375844    -0.223114
O      5.653515     1.070926    16.643645    -0.571440
O      1.342288     8.611745     3.644508    -0.579454
O      0.082312    11.830066     3.177864    -0.559717
O      5.763496     3.031290     3.335085    -0.231361
O      4.000794     3.590998     2.084010    -0.199057
O      2.286540    11.879941     3.664579    -0.580614
O      5.605656     5.778570     0.240849    -0.550579
O      3.510454     8.579881     3.045732    -0.555824
O      1.860183    10.353213     0.913218    -0.821581

The following XYZ coordinates are in angstroms. Other properties are in atomic units.
The sperically averaged electron density of each atom fit to a function of the form exp(a - br)
eigen_1, eigen_2 and eigen_3 are the three eigenvalues of traceless quadrupole moment tensor
  atom number  atomic symbol              X              Y              Z     net charge C6 coefficient C8 coefficient C10 coefficient fluctuating dipole atomic polarizability isotropic forcefield polarizability              a              b squared Pearson coefficient          <r^3>          <r^4>         wp_QDO          m_QDO          q_QDO       dipole_x       dipole_y       dipole_z         dipole            Qxy            Qxz            Qyz     Q(x^2-y^2)  Q(3z^2 - R^2)        eigen_1        eigen_2        eigen_3 static polarizability      alpha(xx)      alpha(xy)      alpha(xz)      alpha(yy)      alpha(yz)      alpha(zz) atomic spin moment
            1             Cd      10.514473       2.862546       6.184291       0.924377     168.535182 0.44322178E+04  0.16876784E+06                                23.290474                           20.886096       0.957979       2.017708                    0.996819      77.119556     204.681587       0.435826       0.369084      -1.210051       0.094325      -0.021825      -0.030585       0.101533      -0.006277       0.012386      -0.046333      -0.126004      -0.022257      -0.062283      -0.027516       0.089799             25.673811      26.608186      -0.337166       0.077186      27.137800       2.860885      23.275447           0.000003
            2             Cd      -0.074463       3.789390       6.091296       0.925481     165.488929 0.42028236E+04  0.15813175E+06                                23.540810                           20.792698       0.988197       2.029222                    0.996637      76.901949     203.773887       0.422004       0.385755      -1.195165      -0.102165       0.019985      -0.009760       0.104558       0.003653      -0.012775       0.033555      -0.159207      -0.116991      -0.068276      -0.038551       0.106827             26.482101      26.058772      -0.031345       1.080188      26.241171      -4.008968      27.146359           0.000004
            3             Cd       7.562470       4.064533      14.547091       0.924377     168.535180 0.44322178E+04  0.16876784E+06                                23.290474                           20.886096       0.957979       2.017708                    0.996819      77.119556     204.681588       0.435826       0.369084      -1.210051      -0.094325       0.021825      -0.030585       0.101533      -0.006277      -0.012386       0.046333      -0.126004      -0.022257      -0.062283      -0.027516       0.089799             25.673811      26.608184      -0.337164      -0.077183      27.137803      -2.860884      23.275448           0.000003
            4             Cd       3.857306       3.137690      14.454096       0.925481     165.488940 0.42028234E+04  0.15813174E+06                                23.540811                           20.792698       0.988197       2.029222                    0.996637      76.901952     203.773902       0.422004       0.385755      -1.195165       0.102165      -0.019985      -0.009760       0.104558       0.003653       0.012775      -0.033555      -0.159207      -0.116991      -0.068276      -0.038551       0.106827             26.482104      26.058770      -0.031343      -1.080188      26.241181       4.008966      27.146360           0.000004
            5             Cd      -2.948787      10.991613      10.541309       0.924377     168.535182 0.44322177E+04  0.16876784E+06                                23.290474                           20.886096       0.957979       2.017708                    0.996819      77.119556     204.681588       0.435826       0.369084      -1.210051      -0.094325       0.021825       0.030585       0.101533      -0.006277       0.012386      -0.046333      -0.126004      -0.022257      -0.062283      -0.027516       0.089799             25.673812      26.608186      -0.337165       0.077187      27.137801       2.860885      23.275448           0.000003
            6             Cd       7.640149      10.064769      10.634304       0.925481     165.488925 0.42028234E+04  0.15813174E+06                                23.540811                           20.792698       0.988197       2.029222                    0.996637      76.901951     203.773899       0.422004       0.385755      -1.195165       0.102165      -0.019985       0.009760       0.104558       0.003653      -0.012775       0.033555      -0.159207      -0.116991      -0.068276      -0.038551       0.106827             26.482102      26.058772      -0.031344       1.080189      26.241174      -4.008969      27.146360           0.000004
            7             Cd       0.003216       9.789626       2.178509       0.924377     168.535179 0.44322178E+04  0.16876784E+06                                23.290474                           20.886096       0.957979       2.017708                    0.996819      77.119556     204.681588       0.435826       0.369084      -1.210051       0.094325      -0.021825       0.030585       0.101533      -0.006277      -0.012386       0.046333      -0.126004      -0.022257      -0.062283      -0.027516       0.089799             25.673812      26.608185      -0.337165      -0.077183      27.137803      -2.860884      23.275447           0.000003
            8             Cd       3.708380      10.716469       2.271504       0.925481     165.488940 0.42028235E+04  0.15813174E+06                                23.540810                           20.792697       0.988197       2.029222                    0.996637      76.901948     203.773885       0.422004       0.385755      -1.195165      -0.102165       0.019985       0.009760       0.104558       0.003653       0.012775      -0.033555      -0.159207      -0.116991      -0.068276      -0.038551       0.106827             26.482103      26.058770      -0.031344      -1.080187      26.241179       4.008964      27.146359           0.000004
            9              H       2.271742       4.673008       8.091845       0.118630       1.234968 0.92596353E+01  0.93914874E+02                                 1.876144                            1.759968      -1.169262       2.330359                    0.995922       3.559073       9.996902       0.481414       1.254431      -0.715310      -0.002395       0.045612      -0.004163       0.045864       0.005476       0.003264       0.000579      -0.023448      -0.017041      -0.011678      -0.004179       0.015856              1.908375       1.633514      -0.200651       0.124198       2.516670      -0.234007       1.574941           0.000000
           10              H       4.785616       3.002196      11.058967       0.082145       1.098412 0.81557829E+01  0.81839511E+02                                 1.867667                            1.743565      -1.370256       2.209543                    0.991625       4.124084      12.342028       0.436683       1.397790      -0.681721      -0.022133      -0.028376       0.033498       0.049165       0.000269      -0.006497      -0.002281       0.004110      -0.021716      -0.010283       0.001719       0.008564              1.950037       1.768471       0.394459      -0.213655       1.961011      -0.459796       2.120629           0.000000
           11              H       5.550674       4.408393      11.000427       0.081747       1.127967 0.82688646E+01  0.82910619E+02                                 1.876534                            1.737094      -1.254693       2.272512                    0.993477       3.998541      11.798381       0.446385       1.368460      -0.688236       0.020337       0.032276       0.030553       0.048876      -0.004744       0.001868       0.002955      -0.000689      -0.031408      -0.011463       0.001431       0.010032              1.966985       1.738533       0.460313       0.205664       2.080888       0.502990       2.081533           0.000001
           12              H       4.242884       1.503176       9.643981       0.139632       1.092235 0.82925853E+01  0.83292035E+02                                 1.836203                            1.746883      -1.447568       2.205476                    0.992580       3.824952      11.333211       0.441900       1.379967      -0.686104       0.027837      -0.018970       0.017267       0.037854      -0.006679       0.010574      -0.001705       0.010414       0.007856      -0.011009      -0.004529       0.015538              1.878610       2.093847      -0.068558       0.471561       1.776990      -0.126659       1.764994           0.000000
           13              H       7.996741       2.362134       8.145367       0.116150       1.267728 0.95779044E+01  0.97537247E+02                                 1.880748                            1.768339      -1.208582       2.313937                    0.994638       3.515470       9.753351       0.491263       1.224311      -0.722841      -0.001920      -0.046019      -0.003473       0.046190       0.006701      -0.003709       0.003228      -0.023005      -0.029612      -0.013694      -0.004721       0.018415              1.905091       1.591158       0.016560      -0.107039       2.524009       0.245337       1.600105           0.000001
           14              H       6.549997       5.738393       9.799529       0.139637       1.084983 0.81306010E+01  0.80914727E+02                                 1.804260                            1.712062      -1.344657       2.257639                    0.993314       3.673472      10.683207       0.455254       1.351909      -0.692607      -0.025255       0.021047       0.018482       0.037715      -0.007749      -0.008567       0.003176       0.014726      -0.006140      -0.009722      -0.006540       0.016262              1.842802       1.941477      -0.087400      -0.450238       1.811855       0.202189       1.775075           0.000001
           15              H       9.885564       5.763330       7.516485       0.101025       1.125255 0.81830581E+01  0.82387024E+02                                 1.898393                            1.751321      -1.553536       2.127615                    0.992085       4.178907      12.629415       0.432829       1.405552      -0.679082       0.035750       0.022555      -0.016584       0.045407       0.004182      -0.010538      -0.005445       0.003109      -0.012666      -0.011941      -0.002216       0.014157              1.979341       2.263335       0.369445      -0.484741       1.869681      -0.194610       1.805006           0.000001
           16              H       9.793799       7.314996       5.410732       0.138972       1.145642 0.87168684E+01  0.87994593E+02                                 1.845836                            1.753648      -1.387198       2.234668                    0.992963       3.706723      10.745803       0.458622       1.322987      -0.698560      -0.024744      -0.017871       0.020227       0.036616       0.004478      -0.008171      -0.004785       0.014153      -0.018317      -0.010860      -0.004535       0.015394              1.880214       2.030668       0.069810      -0.477831       1.807790      -0.185731       1.802185           0.000001
           17              H       7.835469       8.922078       5.126396       0.056697       1.327241 0.10904289E+02  0.11361517E+03                                 1.876675                            1.832618      -0.881123       2.428277                    0.998315       3.645978       9.917946       0.508967       1.154988      -0.740482      -0.030510      -0.024200      -0.026245       0.046961       0.005812      -0.000384       0.003710       0.006900       0.004570      -0.008680       0.002144       0.006537              1.872556       2.075542       0.041009       0.390734       1.716896       0.201395       1.825229           0.000001
           18              H       8.740300       8.804318       6.452736       0.081481       1.166156 0.85117210E+01  0.85286430E+02                                 1.861056                            1.718491      -1.200797       2.292483                    0.995583       3.884365      11.164477       0.469824       1.301093      -0.702527       0.015406      -0.028519       0.035378       0.047983       0.004776      -0.002170       0.001966       0.004738      -0.021983      -0.008521      -0.000516       0.009037              1.942839       1.648774      -0.384792       0.238002       1.945323      -0.540901       2.234419           0.000000
           19              H       7.725966      13.056159       6.153348       0.151695       1.053725 0.76773142E+01  0.75922232E+02                                 1.825627                            1.706503      -1.402046       2.238497                    0.993164       3.721025      11.073685       0.435422       1.422446      -0.678394       0.026046       0.014788       0.020145       0.036096       0.002730       0.001697       0.004838       0.003586      -0.008367      -0.006591       0.000101       0.006490              1.886616       1.922649       0.261325       0.528495       1.800800       0.287482       1.936398           0.000000
           20              H       4.735260      13.398357       3.463872       0.100222       1.123761 0.81517250E+01  0.81885128E+02                                 1.891873                            1.744885      -1.516892       2.149192                    0.992175       4.102699      12.331921       0.435347       1.400604      -0.680576      -0.029450       0.027557      -0.022787       0.046325      -0.005996       0.007791      -0.007289      -0.003679      -0.020807      -0.012319      -0.002525       0.014844              1.979604       2.016673      -0.342893       0.499547       1.917197      -0.314444       2.004943           0.000001
           21              H       6.058851       9.801817       4.415558       0.114688       1.160097 0.88367625E+01  0.88866630E+02                                 1.823251                            1.738291      -1.080966       2.370893                    0.996899       3.552267      10.039106       0.474982       1.282281      -0.709137      -0.006735      -0.042727      -0.005880       0.043652      -0.000556       0.005329       0.000187      -0.022845      -0.009596      -0.012798      -0.000237       0.013036              1.838210       1.636279      -0.022183       0.123730       2.345679       0.135553       1.532670           0.000001
           22              H      -2.867145      10.486213       3.522411       0.118072       1.304331 0.98643132E+01  0.10124361E+03                                 1.926876                            1.803296      -1.086396       2.372880                    0.996058       3.505729       9.779305       0.482733       1.236228      -0.720758      -0.002663       0.044216      -0.010449       0.045511      -0.005643      -0.003501      -0.006418      -0.020289      -0.029046      -0.014048      -0.003487       0.017535              1.955264       1.626389       0.001851      -0.103234       2.519694      -0.401614       1.719708          -0.000000
           23              H      -0.979712       7.029600       3.427075       0.098444       1.098380 0.79522668E+01  0.79481477E+02                                 1.871725                            1.730100      -1.515894       2.150449                    0.992040       4.102775      12.348424       0.434158       1.411507      -0.678462       0.035608      -0.025268      -0.011568       0.045169      -0.007843      -0.007949       0.004495       0.000192      -0.023678      -0.011888      -0.003311       0.015199              1.950837       2.309449      -0.452058      -0.366787       1.882330       0.143340       1.660733           0.000000
           24              H       0.981115       1.034906       7.310760       0.098583       1.189552 0.86009101E+01  0.87167901E+02                                 1.928837                            1.764197      -1.510165       2.146112                    0.992361       4.096329      12.185937       0.445362       1.357003      -0.689092      -0.029897      -0.027336      -0.018282       0.044444       0.006282       0.005884       0.006496      -0.000472      -0.019395      -0.010340      -0.003046       0.013386              2.020723       2.142863       0.455204       0.549985       2.019481       0.312357       1.899826           0.000001
           25              H      -2.064944       4.204737       7.797475       0.432957       0.392541 0.22841484E+01  0.17316720E+02                                 1.096048                            1.049480      -1.347504       2.409241                    0.998859       2.522803       7.425574       0.446796       1.808237      -0.615495      -0.006765       0.007624      -0.000025       0.010193      -0.003647      -0.002556      -0.005979       0.008777       0.024680      -0.011913       0.001579       0.010333              1.125172       0.947603      -0.019508       0.008812       1.443756       0.125935       0.984157           0.000001
           26              H      12.484215       2.617051       7.959713       0.414816       0.575844 0.36783166E+01  0.31369038E+02                                 1.388100                            1.306038      -1.804977       2.144888                    0.995861       3.109876       9.663147       0.413009       1.738978      -0.622422       0.004935      -0.003503      -0.001973       0.006366      -0.003791      -0.001918       0.008853       0.002651       0.011532      -0.009743      -0.001298       0.011041              1.436510       1.131978      -0.015379       0.034644       1.917121      -0.282343       1.260432           0.000001
           27              H       1.511101       2.254072      16.454645       0.118630       1.234968 0.92596271E+01  0.93914773E+02                                 1.876144                            1.759967      -1.169262       2.330359                    0.995922       3.559073       9.996902       0.481414       1.254431      -0.715310       0.002395      -0.045612      -0.004163       0.045864       0.005476      -0.003264      -0.000579      -0.023448      -0.017041      -0.011678      -0.004179       0.015856              1.908374       1.633514      -0.200650      -0.124198       2.516669       0.234007       1.574940           0.000000
           28              H      -1.002773       3.924883       2.696167       0.082145       1.098412 0.81557828E+01  0.81839510E+02                                 1.867667                            1.743565      -1.370256       2.209543                    0.991625       4.124084      12.342028       0.436683       1.397790      -0.681721       0.022133       0.028376       0.033498       0.049165       0.000269       0.006497       0.002281       0.004110      -0.021716      -0.010283       0.001719       0.008564              1.950037       1.768471       0.394459       0.213655       1.961011       0.459796       2.120628           0.000000
           29              H      12.526269       2.518686       2.637627       0.081747       1.127967 0.82688636E+01  0.82910608E+02                                 1.876534                            1.737094      -1.254693       2.272512                    0.993477       3.998541      11.798382       0.446385       1.368461      -0.688236      -0.020337      -0.032276       0.030553       0.048876      -0.004744      -0.001868      -0.002955      -0.000689      -0.031408      -0.011463       0.001431       0.010032              1.966985       1.738533       0.460313      -0.205664       2.080888      -0.502989       2.081533           0.000001
           30              H      -0.460041       5.423903       1.281181       0.139632       1.092235 0.82925839E+01  0.83292023E+02                                 1.836204                            1.746883      -1.447569       2.205476                    0.992580       3.824952      11.333213       0.441900       1.379968      -0.686104      -0.027837       0.018970       0.017267       0.037854      -0.006679      -0.010574       0.001705       0.010414       0.007856      -0.011009      -0.004529       0.015538              1.878611       2.093848      -0.068558      -0.471561       1.776990       0.126660       1.764994           0.000000
           31              H      10.080202       4.564945      16.508167       0.116150       1.267727 0.95778976E+01  0.97537165E+02                                 1.880747                            1.768339      -1.208582       2.313937                    0.994638       3.515470       9.753352       0.491263       1.224312      -0.722841       0.001920       0.046019      -0.003473       0.046190       0.006701       0.003709      -0.003228      -0.023005      -0.029612      -0.013694      -0.004721       0.018415              1.905091       1.591158       0.016560       0.107039       2.524009      -0.245337       1.600105           0.000001
           32              H      11.526946       1.188687       1.436729       0.139637       1.084983 0.81306054E+01  0.80914778E+02                                 1.804260                            1.712062      -1.344657       2.257639                    0.993314       3.673473      10.683208       0.455254       1.351908      -0.692608       0.025255      -0.021047       0.018482       0.037715      -0.007749       0.008567      -0.003176       0.014726      -0.006140      -0.009722      -0.006540       0.016262              1.842802       1.941476      -0.087400       0.450238       1.811855      -0.202189       1.775075           0.000001
           33              H       8.191379       1.163749      15.879285       0.101025       1.125255 0.81830578E+01  0.82387020E+02                                 1.898393                            1.751321      -1.553536       2.127615                    0.992085       4.178907      12.629415       0.432829       1.405552      -0.679082      -0.035750      -0.022555      -0.016584       0.045407       0.004182       0.010538       0.005445       0.003109      -0.012666      -0.011941      -0.002216       0.014157              1.979340       2.263335       0.369444       0.484740       1.869681       0.194609       1.805006           0.000001
           34              H       1.554730      13.466243      13.773532       0.138972       1.145642 0.87168696E+01  0.87994609E+02                                 1.845837                            1.753648      -1.387198       2.234668                    0.992963       3.706723      10.745804       0.458622       1.322987      -0.698560       0.024744       0.017871       0.020227       0.036616       0.004478       0.008171       0.004785       0.014153      -0.018317      -0.010860      -0.004535       0.015394              1.880215       2.030668       0.069810       0.477830       1.807791       0.185731       1.802185           0.000001
           35              H       3.513060      11.859160      13.489196       0.056697       1.327241 0.10904286E+02  0.11361513E+03                                 1.876675                            1.832618      -0.881123       2.428277                    0.998315       3.645977       9.917945       0.508967       1.154989      -0.740481       0.030510       0.024200      -0.026245       0.046961       0.005812       0.000384      -0.003710       0.006900       0.004570      -0.008680       0.002144       0.006537              1.872556       2.075542       0.041009      -0.390734       1.716897      -0.201395       1.825229           0.000001
           36              H       2.608229      11.976920      14.815536       0.081481       1.166156 0.85117212E+01  0.85286433E+02                                 1.861056                            1.718491      -1.200797       2.292483                    0.995583       3.884365      11.164477       0.469824       1.301093      -0.702527      -0.015406       0.028519       0.035378       0.047983       0.004776       0.002170      -0.001966       0.004738      -0.021983      -0.008521      -0.000516       0.009037              1.942839       1.648774      -0.384792      -0.238002       1.945324       0.540901       2.234419           0.000000
           37              H       3.622563       7.725079      14.516148       0.151695       1.053725 0.76773166E+01  0.75922261E+02                                 1.825628                            1.706503      -1.402046       2.238497                    0.993164       3.721025      11.073685       0.435422       1.422446      -0.678394      -0.026046      -0.014788       0.020145       0.036096       0.002730      -0.001697      -0.004838       0.003586      -0.008367      -0.006591       0.000101       0.006490              1.886616       1.922649       0.261325      -0.528495       1.800800      -0.287483       1.936398           0.000000
           38              H       6.613269       7.382881      11.826672       0.100222       1.123762 0.81517337E+01  0.81885233E+02                                 1.891874                            1.744885      -1.516892       2.149191                    0.992175       4.102700      12.331923       0.435347       1.400603      -0.680576       0.029450      -0.027557      -0.022787       0.046325      -0.005996      -0.007791       0.007289      -0.003679      -0.020807      -0.012319      -0.002525       0.014844              1.979605       2.016673      -0.342894      -0.499547       1.917199       0.314444       2.004943           0.000001
           39              H       5.289678      10.979421      12.778358       0.114688       1.160101 0.88367946E+01  0.88866965E+02                                 1.823248                            1.738288      -1.080966       2.370894                    0.996899       3.552277      10.039110       0.474986       1.282272      -0.709139       0.006735       0.042727      -0.005880       0.043652      -0.000556      -0.005329      -0.000187      -0.022845      -0.009596      -0.012798      -0.000237       0.013036              1.838206       1.636276      -0.022183      -0.123730       2.345675      -0.135552       1.532668           0.000001
           40              H      -0.078426      10.295026      11.885211       0.118072       1.304331 0.98643089E+01  0.10124356E+03                                 1.926875                            1.803296      -1.086396       2.372880                    0.996058       3.505730       9.779308       0.482733       1.236228      -0.720758       0.002663      -0.044216      -0.010449       0.045511      -0.005643       0.003501       0.006418      -0.020289      -0.029046      -0.014048      -0.003487       0.017535              1.955263       1.626389       0.001850       0.103234       2.519693       0.401614       1.719708          -0.000000
           41              H      -1.965859      13.751638      11.789875       0.098443       1.098380 0.79522659E+01  0.79481463E+02                                 1.871724                            1.730100      -1.515894       2.150448                    0.992040       4.102776      12.348426       0.434158       1.411507      -0.678462      -0.035608       0.025268      -0.011568       0.045169      -0.007843       0.007949      -0.004495       0.000192      -0.023678      -0.011888      -0.003311       0.015199              1.950837       2.309449      -0.452058       0.366787       1.882329      -0.143340       1.660733           0.000000
           42              H       2.801728       5.892174      15.673560       0.098583       1.189552 0.86009138E+01  0.87167948E+02                                 1.928837                            1.764197      -1.510165       2.146112                    0.992361       4.096329      12.185938       0.445362       1.357003      -0.689092       0.029897       0.027336      -0.018282       0.044444       0.006282      -0.005884      -0.006496      -0.000472      -0.019395      -0.010340      -0.003046       0.013386              2.020724       2.142863       0.455204      -0.549984       2.019482      -0.312357       1.899826           0.000001
           43              H       5.847787       2.722342      16.160275       0.432957       0.392541 0.22841499E+01  0.17316733E+02                                 1.096049                            1.049480      -1.347504       2.409241                    0.998859       2.522803       7.425574       0.446796       1.808237      -0.615495       0.006765      -0.007624      -0.000025       0.010193      -0.003647       0.002556       0.005979       0.008777       0.024680      -0.011913       0.001579       0.010333              1.125172       0.947604      -0.019508      -0.008812       1.443756      -0.125935       0.984157           0.000001
           44              H       5.592728       4.310029      16.322513       0.414816       0.575844 0.36783165E+01  0.31369037E+02                                 1.388100                            1.306038      -1.804977       2.144888                    0.995861       3.109876       9.663147       0.413009       1.738978      -0.622422      -0.004935       0.003503      -0.001973       0.006366      -0.003791       0.001918      -0.008853       0.002651       0.011532      -0.009743      -0.001298       0.011041              1.436510       1.131978      -0.015379      -0.034644       1.917121       0.282343       1.260432           0.000001
           45              H       5.293944       9.181151       8.633755       0.118630       1.234968 0.92596354E+01  0.93914872E+02                                 1.876144                            1.759968      -1.169262       2.330359                    0.995922       3.559073       9.996901       0.481414       1.254431      -0.715310       0.002395      -0.045612       0.004163       0.045864       0.005476       0.003265       0.000579      -0.023448      -0.017041      -0.011678      -0.004179       0.015856              1.908375       1.633514      -0.200650       0.124198       2.516670      -0.234007       1.574941           0.000000
           46              H       2.780070      10.851963       5.666633       0.082145       1.098412 0.81557839E+01  0.81839522E+02                                 1.867667                            1.743565      -1.370256       2.209543                    0.991625       4.124084      12.342027       0.436683       1.397790      -0.681721       0.022133       0.028376      -0.033498       0.049165       0.000269      -0.006497      -0.002281       0.004110      -0.021716      -0.010283       0.001719       0.008564              1.950037       1.768471       0.394459      -0.213655       1.961011      -0.459796       2.120629           0.000000
           47              H       2.015012       9.445766       5.725173       0.081747       1.127967 0.82688637E+01  0.82910609E+02                                 1.876534                            1.737094      -1.254693       2.272512                    0.993477       3.998541      11.798382       0.446385       1.368461      -0.688236      -0.020337      -0.032276      -0.030553       0.048876      -0.004744       0.001868       0.002955      -0.000689      -0.031408      -0.011463       0.001431       0.010032              1.966985       1.738533       0.460313       0.205664       2.080888       0.502990       2.081533           0.000001
           48              H       3.322802      12.350983       7.081619       0.139632       1.092235 0.82925860E+01  0.83292042E+02                                 1.836203                            1.746882      -1.447568       2.205476                    0.992580       3.824952      11.333210       0.441900       1.379967      -0.686104      -0.027837       0.018970      -0.017267       0.037854      -0.006679       0.010574      -0.001705       0.010414       0.007856      -0.011009      -0.004529       0.015538              1.878610       2.093847      -0.068558       0.471560       1.776990      -0.126659       1.764993           0.000000
           49              H      -0.431055      11.492025       8.580233       0.116150       1.267728 0.95779019E+01  0.97537221E+02                                 1.880748                            1.768339      -1.208582       2.313937                    0.994638       3.515469       9.753350       0.491263       1.224312      -0.722841       0.001920       0.046019       0.003473       0.046190       0.006701      -0.003709       0.003228      -0.023005      -0.029612      -0.013694      -0.004721       0.018415              1.905091       1.591159       0.016560      -0.107039       2.524009       0.245337       1.600106           0.000001
           50              H       1.015689       8.115766       6.926071       0.139637       1.084983 0.81306010E+01  0.80914727E+02                                 1.804260                            1.712062      -1.344657       2.257639                    0.993314       3.673472      10.683207       0.455254       1.351909      -0.692607       0.025255      -0.021047      -0.018482       0.037715      -0.007749      -0.008567       0.003176       0.014726      -0.006140      -0.009722      -0.006540       0.016262              1.842802       1.941477      -0.087400      -0.450238       1.811855       0.202189       1.775075           0.000001
           51              H      -2.319878       8.090829       9.209115       0.101025       1.125255 0.81830591E+01  0.82387034E+02                                 1.898393                            1.751321      -1.553536       2.127615                    0.992085       4.178907      12.629414       0.432829       1.405552      -0.679082      -0.035750      -0.022555       0.016584       0.045407       0.004182      -0.010538      -0.005445       0.003109      -0.012666      -0.011941      -0.002216       0.014157              1.979341       2.263335       0.369445      -0.484741       1.869681      -0.194610       1.805006           0.000001
           52              H      -2.228113       6.539163      11.314868       0.138972       1.145642 0.87168674E+01  0.87994584E+02                                 1.845837                            1.753648      -1.387198       2.234668                    0.992963       3.706723      10.745805       0.458622       1.322988      -0.698560       0.024744       0.017871      -0.020227       0.036616       0.004478      -0.008171      -0.004785       0.014153      -0.018317      -0.010860      -0.004535       0.015394              1.880215       2.030669       0.069810      -0.477831       1.807790      -0.185731       1.802185           0.000001
           53              H      -0.269783       4.932081      11.599204       0.056697       1.327241 0.10904290E+02  0.11361519E+03                                 1.876675                            1.832618      -0.881123       2.428277                    0.998315       3.645978       9.917948       0.508967       1.154989      -0.740481       0.030510       0.024200       0.026245       0.046961       0.005812      -0.000384       0.003710       0.006900       0.004570      -0.008680       0.002144       0.006537              1.872556       2.075543       0.041009       0.390734       1.716897       0.201395       1.825229           0.000001
           54              H      -1.174614       5.049841      10.272864       0.081481       1.166156 0.85117210E+01  0.85286431E+02                                 1.861056                            1.718491      -1.200797       2.292483                    0.995583       3.884365      11.164477       0.469824       1.301093      -0.702527      -0.015406       0.028519      -0.035378       0.047983       0.004776      -0.002170       0.001966       0.004738      -0.021984      -0.008521      -0.000516       0.009037              1.942839       1.648774      -0.384792       0.238002       1.945323      -0.540901       2.234419           0.000000
           55              H      -0.160280       0.798000      10.572252       0.151695       1.053724 0.76773134E+01  0.75922225E+02                                 1.825628                            1.706503      -1.402046       2.238497                    0.993164       3.721025      11.073686       0.435422       1.422447      -0.678394      -0.026046      -0.014788      -0.020145       0.036096       0.002730       0.001697       0.004838       0.003586      -0.008367      -0.006591       0.000101       0.006490              1.886616       1.922649       0.261325       0.528495       1.800800       0.287482       1.936398           0.000000
           56              H       2.830426       0.455802      13.261728       0.100222       1.123762 0.81517306E+01  0.81885192E+02                                 1.891873                            1.744885      -1.516892       2.149191                    0.992175       4.102700      12.331922       0.435347       1.400603      -0.680576       0.029450      -0.027557       0.022787       0.046325      -0.005996       0.007791      -0.007289      -0.003679      -0.020807      -0.012319      -0.002525       0.014844              1.979604       2.016673      -0.342893       0.499547       1.917197      -0.314444       2.004943           0.000001
           57              H       1.506835       4.052342      12.310042       0.114688       1.160101 0.88368020E+01  0.88867058E+02                                 1.823249                            1.738289      -1.080966       2.370894                    0.996899       3.552277      10.039111       0.474985       1.282272      -0.709139       0.006735       0.042727       0.005880       0.043652      -0.000556       0.005329       0.000187      -0.022845      -0.009596      -0.012798      -0.000237       0.013036              1.838207       1.636277      -0.022183       0.123730       2.345676       0.135552       1.532668           0.000001
           58              H      10.432831       3.367946      13.203189       0.118071       1.304332 0.98643213E+01  0.10124372E+03                                 1.926877                            1.803298      -1.086397       2.372880                    0.996058       3.505730       9.779311       0.482732       1.236229      -0.720758       0.002663      -0.044216       0.010449       0.045511      -0.005643      -0.003501      -0.006418      -0.020289      -0.029046      -0.014048      -0.003487       0.017535              1.955265       1.626391       0.001851      -0.103234       2.519696      -0.401614       1.719710          -0.000000
           59              H       8.545398       6.824559      13.298525       0.098444       1.098380 0.79522668E+01  0.79481477E+02                                 1.871725                            1.730100      -1.515894       2.150449                    0.992040       4.102775      12.348424       0.434158       1.411507      -0.678462      -0.035608       0.025268       0.011568       0.045169      -0.007843      -0.007949       0.004495       0.000192      -0.023678      -0.011888      -0.003311       0.015199              1.950837       2.309449      -0.452058      -0.366787       1.882330       0.143340       1.660733           0.000000
           60              H       6.584571      12.819253       9.414840       0.098583       1.189552 0.86009146E+01  0.87167954E+02                                 1.928837                            1.764197      -1.510165       2.146112                    0.992361       4.096330      12.185939       0.445362       1.357003      -0.689092       0.029897       0.027336       0.018282       0.044444       0.006282       0.005884       0.006496      -0.000472      -0.019395      -0.010340      -0.003046       0.013386              2.020724       2.142864       0.455204       0.549985       2.019481       0.312357       1.899826           0.000001
           61              H      -4.663470       9.649422       8.928125       0.432957       0.392541 0.22841484E+01  0.17316720E+02                                 1.096048                            1.049480      -1.347504       2.409241                    0.998859       2.522803       7.425574       0.446796       1.808237      -0.615495       0.006765      -0.007624       0.000025       0.010193      -0.003647      -0.002556      -0.005979       0.008777       0.024680      -0.011913       0.001579       0.010333              1.125172       0.947603      -0.019508       0.008812       1.443756       0.125935       0.984157           0.000001
           62              H      -4.918529      11.237108       8.765887       0.414816       0.575844 0.36783166E+01  0.31369038E+02                                 1.388100                            1.306038      -1.804977       2.144888                    0.995861       3.109876       9.663147       0.413009       1.738978      -0.622422      -0.004935       0.003503       0.001973       0.006366      -0.003791      -0.001918       0.008853       0.002651       0.011532      -0.009743      -0.001298       0.011041              1.436510       1.131978      -0.015379       0.034644       1.917121      -0.282343       1.260432           0.000001
           63              H       6.054585      11.600087       0.270955       0.118630       1.234967 0.92596258E+01  0.93914752E+02                                 1.876143                            1.759967      -1.169262       2.330359                    0.995922       3.559073       9.996900       0.481414       1.254431      -0.715310      -0.002395       0.045612       0.004163       0.045864       0.005476      -0.003264      -0.000579      -0.023448      -0.017041      -0.011678      -0.004179       0.015856              1.908374       1.633513      -0.200650      -0.124198       2.516668       0.234007       1.574940           0.000000
           64              H       8.568459       9.929276      14.029433       0.082145       1.098412 0.81557828E+01  0.81839510E+02                                 1.867667                            1.743565      -1.370256       2.209543                    0.991625       4.124084      12.342028       0.436683       1.397790      -0.681721      -0.022133      -0.028376      -0.033498       0.049165       0.000269       0.006497       0.002281       0.004110      -0.021716      -0.010283       0.001719       0.008564              1.950037       1.768471       0.394459       0.213655       1.961011       0.459796       2.120628           0.000000
           65              H      -4.960583      11.335473      14.087973       0.081747       1.127967 0.82688646E+01  0.82910618E+02                                 1.876534                            1.737094      -1.254693       2.272512                    0.993477       3.998541      11.798381       0.446385       1.368460      -0.688236       0.020337       0.032276      -0.030553       0.048876      -0.004744      -0.001868      -0.002955      -0.000689      -0.031408      -0.011463       0.001431       0.010032              1.966985       1.738533       0.460313      -0.205664       2.080888      -0.502989       2.081533           0.000001
           66              H       8.025727       8.430256      15.444419       0.139632       1.092235 0.82925846E+01  0.83292030E+02                                 1.836203                            1.746883      -1.447569       2.205476                    0.992580       3.824952      11.333212       0.441900       1.379967      -0.686104       0.027837      -0.018970      -0.017267       0.037854      -0.006679      -0.010574       0.001705       0.010414       0.007856      -0.011009      -0.004529       0.015538              1.878610       2.093847      -0.068558      -0.471560       1.776990       0.126660       1.764994           0.000000
           67              H      -2.514516       9.289214       0.217433       0.116150       1.267727 0.95778974E+01  0.97537161E+02                                 1.880747                            1.768339      -1.208583       2.313937                    0.994638       3.515470       9.753351       0.491263       1.224311      -0.722841      -0.001920      -0.046019       0.003473       0.046190       0.006701       0.003709      -0.003228      -0.023005      -0.029612      -0.013694      -0.004721       0.018415              1.905090       1.591158       0.016560       0.107039       2.524008      -0.245337       1.600105           0.000001
           68              H      -3.961260      12.665472      15.288871       0.139637       1.084983 0.81306005E+01  0.80914724E+02                                 1.804260                            1.712062      -1.344657       2.257639                    0.993314       3.673472      10.683208       0.455254       1.351909      -0.692607      -0.025255       0.021047      -0.018482       0.037715      -0.007749       0.008567      -0.003176       0.014726      -0.006140      -0.009722      -0.006540       0.016262              1.842802       1.941477      -0.087400       0.450238       1.811855      -0.202189       1.775075           0.000001
           69              H      -0.625693      12.690410       0.846315       0.101025       1.125255 0.81830588E+01  0.82387030E+02                                 1.898393                            1.751321      -1.553536       2.127615                    0.992085       4.178907      12.629414       0.432829       1.405552      -0.679082       0.035750       0.022555       0.016584       0.045407       0.004182       0.010538       0.005445       0.003109      -0.012666      -0.011941      -0.002216       0.014157              1.979340       2.263335       0.369444       0.484740       1.869681       0.194609       1.805006           0.000001
           70              H       6.010956       0.387916       2.952068       0.138972       1.145642 0.87168710E+01  0.87994626E+02                                 1.845837                            1.753648      -1.387198       2.234668                    0.992963       3.706723      10.745804       0.458622       1.322987      -0.698560      -0.024744      -0.017871      -0.020227       0.036616       0.004478       0.008171       0.004785       0.014153      -0.018317      -0.010860      -0.004535       0.015394              1.880215       2.030668       0.069811       0.477831       1.807791       0.185731       1.802185           0.000001
           71              H       4.052626       1.994999       3.236404       0.056697       1.327241 0.10904285E+02  0.11361511E+03                                 1.876675                            1.832617      -0.881123       2.428278                    0.998315       3.645977       9.917943       0.508967       1.154989      -0.740482      -0.030510      -0.024200       0.026245       0.046961       0.005813       0.000384      -0.003710       0.006900       0.004570      -0.008680       0.002144       0.006537              1.872556       2.075542       0.041009      -0.390734       1.716896      -0.201395       1.825228           0.000001
           72              H       4.957457       1.877239       1.910064       0.081481       1.166156 0.85117159E+01  0.85286372E+02                                 1.861056                            1.718491      -1.200796       2.292483                    0.995583       3.884364      11.164476       0.469824       1.301094      -0.702527       0.015406      -0.028519      -0.035378       0.047983       0.004776       0.002170      -0.001966       0.004738      -0.021983      -0.008521      -0.000516       0.009037              1.942839       1.648774      -0.384792      -0.238002       1.945324       0.540901       2.234419           0.000000
           73              H       3.943123       6.129080       2.209452       0.151695       1.053725 0.76773166E+01  0.75922260E+02                                 1.825628                            1.706503      -1.402046       2.238497                    0.993164       3.721025      11.073685       0.435422       1.422446      -0.678394       0.026046       0.014788      -0.020145       0.036096       0.002730      -0.001697      -0.004838       0.003586      -0.008367      -0.006591       0.000101       0.006490              1.886616       1.922649       0.261325      -0.528495       1.800800      -0.287483       1.936398           0.000000
           74              H       0.952417       6.471278       4.898928       0.100222       1.123762 0.81517350E+01  0.81885248E+02                                 1.891874                            1.744885      -1.516892       2.149191                    0.992175       4.102700      12.331923       0.435347       1.400603      -0.680576      -0.029450       0.027557       0.022787       0.046325      -0.005996      -0.007791       0.007289      -0.003679      -0.020807      -0.012319      -0.002525       0.014844              1.979605       2.016673      -0.342894      -0.499547       1.917199       0.314444       2.004943           0.000001
           75              H       2.276008       2.874738       3.947242       0.114688       1.160096 0.88367506E+01  0.88866483E+02                                 1.823250                            1.738290      -1.080966       2.370894                    0.996899       3.552266      10.039103       0.474982       1.282281      -0.709137      -0.006735      -0.042727       0.005880       0.043652      -0.000556      -0.005329      -0.000187      -0.022845      -0.009596      -0.012798      -0.000237       0.013036              1.838209       1.636279      -0.022183      -0.123730       2.345678      -0.135553       1.532670           0.000001
           76              H       7.644112       3.559133       4.840389       0.118071       1.304331 0.98643108E+01  0.10124358E+03                                 1.926876                            1.803296      -1.086396       2.372880                    0.996058       3.505730       9.779309       0.482733       1.236228      -0.720758      -0.002663       0.044216       0.010449       0.045511      -0.005643       0.003501       0.006418      -0.020289      -0.029046      -0.014048      -0.003487       0.017535              1.955264       1.626390       0.001850       0.103234       2.519694       0.401614       1.719709          -0.000000
           77              H       9.531545       0.102521       4.935725       0.098443       1.098380 0.79522659E+01  0.79481463E+02                                 1.871724                            1.730100      -1.515894       2.150448                    0.992040       4.102776      12.348426       0.434158       1.411507      -0.678462       0.035608      -0.025268       0.011568       0.045169      -0.007843       0.007949      -0.004495       0.000192      -0.023678      -0.011888      -0.003311       0.015199              1.950837       2.309449      -0.452058       0.366787       1.882329      -0.143340       1.660733           0.000000
           78              H       4.763958       7.961985       1.052040       0.098583       1.189553 0.86009192E+01  0.87168012E+02                                 1.928837                            1.764197      -1.510165       2.146112                    0.992361       4.096330      12.185939       0.445362       1.357002      -0.689092      -0.029897      -0.027336       0.018282       0.044444       0.006282      -0.005884      -0.006496      -0.000472      -0.019395      -0.010340      -0.003046       0.013386              2.020724       2.142863       0.455204      -0.549984       2.019482      -0.312357       1.899826           0.000001
           79              H       1.717899      11.131817       0.565325       0.432957       0.392541 0.22841499E+01  0.17316733E+02                                 1.096049                            1.049480      -1.347504       2.409241                    0.998859       2.522803       7.425574       0.446796       1.808237      -0.615495      -0.006765       0.007624       0.000025       0.010193      -0.003647       0.002556       0.005979       0.008777       0.024680      -0.011913       0.001579       0.010333              1.125172       0.947604      -0.019508      -0.008812       1.443756      -0.125935       0.984157           0.000001
           80              H       1.972958       9.544130       0.403087       0.414816       0.575844 0.36783165E+01  0.31369037E+02                                 1.388100                            1.306038      -1.804977       2.144888                    0.995861       3.109876       9.663147       0.413009       1.738978      -0.622422       0.004935      -0.003503       0.001973       0.006366      -0.003791       0.001918      -0.008853       0.002651       0.011532      -0.009743      -0.001298       0.011041              1.436510       1.131978      -0.015379      -0.034644       1.917121       0.282343       1.260432           0.000001
           81              C       2.358384       3.732310       8.197217      -0.041652      30.242075 0.39153831E+03  0.90050891E+04                                 8.511691                            6.671716      -0.067952       1.970574                    0.998906      28.284809      81.539948       0.624684       0.426316      -1.053526      -0.050487      -0.022688      -0.032234       0.064052       0.014938      -0.057396       0.013922      -0.054787      -0.002535      -0.076737       0.031604       0.045133              9.498842      10.702245      -0.107496       4.591047       9.611982      -0.594937       8.182298           0.000001
           82              C       3.385269       3.230790       8.996700       0.224737      31.012618 0.37082829E+03  0.83649771E+04                                 8.717894                            6.546498       0.010345       2.020008                    0.999722      25.384061      71.110039       0.626524       0.433388      -1.055311       0.051443       0.037192       0.031360       0.070803       0.021497       0.020862       0.011722       0.010940      -0.026064      -0.022676      -0.015785       0.038460             10.220620      12.398426       1.859342       5.248483      10.141370       0.606106       8.122062          -0.000000
           83              C       5.185344       3.671352      10.448482       0.152255      23.643768 0.31998220E+03  0.70174202E+04                                 7.389290                            6.052585      -0.149112       1.992378                    0.997557      25.476544      72.395204       0.650530       0.429326      -1.048652       0.009504      -0.006273      -0.091381       0.092088      -0.027766       0.006300       0.002683       0.039826       0.002965      -0.035429       0.001172       0.034257              8.355357      10.244173       1.966263       0.217731       6.205952       0.221728       8.615945           0.000001
           84              C       3.527629       1.863384       9.133850      -0.205579      34.510840 0.49548433E+03  0.12121845E+05                                 9.382864                            7.574673      -0.260455       1.878320                    0.998719      31.519654      94.608591       0.576552       0.434239      -1.045646      -0.007518      -0.033474      -0.010831       0.035977      -0.013459      -0.030966      -0.000527       0.049311       0.130636      -0.050711      -0.009882       0.060593             10.388806      10.551550       2.666484       3.484614      13.330267       0.753304       7.284601           0.000000
           85              C       2.617706       1.032135       8.521693      -0.030962      36.456025 0.44714934E+03  0.10521982E+05                                 9.509707                            7.030487      -0.018215       1.996328                    0.999292      27.472272      77.449080       0.627930       0.414524      -1.071961       0.020065       0.038375       0.011772       0.044875       0.002349      -0.005639       0.004846       0.055688       0.025904      -0.032890       0.007460       0.025430             11.188372       9.745576       0.388031       3.701640      16.023056      -0.852067       7.796482           0.000001
           86              C      -4.008692      13.390045       8.658843       0.582066      22.756354 0.25444826E+03  0.52808785E+04                                 7.321401                            5.622108      -0.033837       2.041957                    0.999534      22.433190      62.452133       0.633533       0.465833      -1.025260       0.016927      -0.054207      -0.000627       0.056792       0.000762      -0.065567       0.005995       0.049847       0.161884      -0.053865      -0.043527       0.097392              8.319785       7.491060       0.142733       2.456297      11.604668      -0.568517       5.863626           0.000002
           87              C       8.068680       3.300061       8.284190      -0.037311      30.029791 0.37151281E+03  0.84098735E+04                                 8.377184                            6.430048       0.058924       2.013156                    0.999398      27.684407      78.467576       0.648343       0.417336      -1.062074       0.059491       0.017188      -0.021280       0.065479       0.017136       0.059685      -0.023472      -0.045785       0.005608      -0.079811       0.027409       0.052402              9.443728      10.763465       0.540793      -4.743670       9.389970       1.002549       8.177749           0.000001
           88              C       7.144446       3.911029       9.110434       0.231706      31.508906 0.35406581E+03  0.78769927E+04                                 8.746779                            6.352371       0.125822       2.060362                    0.999514      24.873213      68.683059       0.644185       0.427385      -1.061422      -0.047772      -0.033890       0.042018       0.072085       0.017422      -0.015759      -0.007839       0.022680      -0.029458      -0.017291      -0.015645       0.032935             10.488410      12.719641       2.523166      -5.492985      10.434346      -0.210521       8.311244           0.000000
           89              C       7.208678       5.279820       9.289398      -0.198456      35.208928 0.47778485E+03  0.11540873E+05                                 9.411092                            7.364702      -0.053282       1.947410                    0.999346      30.767617      90.678737       0.595649       0.425705      -1.054685       0.019659       0.033468       0.001218       0.038834      -0.020475       0.026291      -0.008045       0.050379       0.120375      -0.052542      -0.004497       0.057039             10.639390      11.033772       3.530486      -3.661565      13.499753      -0.133239       7.384646           0.000001
           90              C       8.262822       5.964215       8.704002      -0.035760      37.508999 0.44261922E+03  0.10372619E+05                                 9.645910                            6.959196       0.040449       2.011955                    0.999231      27.381934      76.642062       0.636984       0.410317      -1.076386      -0.019185      -0.038906       0.019945       0.047744      -0.003075       0.007605      -0.005469       0.040600       0.027377      -0.025808       0.004406       0.021402             11.550454      10.315345       1.517752      -3.824732      16.313765       1.682720       8.022253          -0.000000
           91              C       8.397247       7.456308       8.914745       0.582327      22.705574 0.25553281E+03  0.53118544E+04                                 7.328147                            5.639852       0.122448       2.092611                    0.999755      22.485665      62.757109       0.631228       0.466788      -1.024190       0.002865       0.056984       0.018136       0.059869      -0.009147       0.053756      -0.027118       0.042907       0.165186      -0.056237      -0.035685       0.091922              8.367562       7.629587       0.505684      -2.308791      11.433707       1.150768       6.039393           0.000002
           92              C       9.166380       5.283976       7.909536       0.031470      30.792261 0.38891010E+03  0.89515272E+04                                 8.728969                            6.718477      -0.151477       1.948788                    0.999280      27.892965      81.088471       0.611413       0.435235      -1.045519      -0.008105      -0.054583       0.011978       0.056467       0.008043       0.045430      -0.029094       0.031116       0.059928      -0.055776      -0.006509       0.062285              9.901355       9.703934       0.214127      -3.802748      12.173161       1.905622       7.826970           0.000001
           93              C      -2.633002       5.462695       4.803592       0.600408      22.474300 0.25348091E+03  0.52825549E+04                                 7.392711                            5.705321      -0.022434       2.053345                    0.999403      22.547160      63.951197       0.610325       0.481555      -1.011636       0.004223      -0.058376       0.013522       0.060070       0.005569       0.014515       0.044527       0.004361       0.267915      -0.060191      -0.044023       0.104213              8.359382       9.064447      -0.194954      -1.354194      10.776698      -1.740367       5.237000           0.000002
           94              C      -2.740144       6.931236       4.425594      -0.026626      36.730069 0.44555504E+03  0.10464901E+05                                 9.550178                            7.011848       0.093981       2.034603                    0.999353      27.292821      76.626943       0.630199       0.413804      -1.073473      -0.025439       0.037125       0.008087       0.045725       0.002650       0.010143       0.011166       0.039956       0.035379      -0.028936       0.003979       0.024958             11.295742      10.591819      -1.621104      -3.276884      15.713625      -2.190151       7.581781           0.000001
           95              C      10.491637       7.702912       4.895583      -0.208819      35.465589 0.48865090E+03  0.11870186E+05                                 9.456359                            7.452784      -0.094799       1.932574                    0.998922      31.067697      91.829623       0.591531       0.426255      -1.054318       0.023901      -0.033867       0.009161       0.042452       0.014565       0.019164       0.013476       0.040519       0.097373      -0.041929      -0.004393       0.046322             10.623845      11.124297      -3.565556      -3.180424      13.634171      -0.434505       7.113066           0.000002
           96              C      -3.812222       9.059235       4.587832       0.236380      31.194254 0.34872277E+03  0.77235124E+04                                 8.650828                            6.293342       0.133227       2.065699                    0.999555      24.693567      67.885990       0.649319       0.425906      -1.063054      -0.045007       0.036736       0.041382       0.071328      -0.018454      -0.014129       0.007892       0.021573      -0.033740      -0.017197      -0.015731       0.032927             10.359474      12.936538      -3.036423      -4.879454      10.519131       0.033400       7.622753           0.000001
           97              C       8.435085       9.418057       5.738553       0.167753      22.293647 0.28953304E+03  0.61601274E+04                                 6.927559                            5.624267       0.231204       2.113069                    0.999382      24.604561      67.683310       0.702667       0.409699      -1.066633       0.033475       0.093642       0.001060       0.099451       0.005728      -0.022099       0.014270       0.023537      -0.043987      -0.033643       0.003569       0.030074              7.926718       9.541324      -3.235655      -0.722516       7.879798       0.031142       6.359032           0.000001
           98              C       7.004930      11.285598       5.422440       0.228972      31.537349 0.37491881E+03  0.84995418E+04                                 8.877317                            6.626107      -0.100543       1.988331                    0.999616      25.540546      72.255180       0.615229       0.439148      -1.049474       0.044475      -0.024361       0.057633       0.076766      -0.027557       0.023272      -0.008757      -0.004193      -0.004792      -0.032312      -0.008358       0.040670             10.553872      10.528040      -3.335396       4.195501      13.015347      -0.919486       8.118228          -0.000000
           99              C       7.090182      12.664087       5.566280      -0.167049      35.095923 0.47875351E+03  0.11604001E+05                                 9.526396                            7.461405      -0.241246       1.900456                    0.997872      30.561621      91.091923       0.579495       0.436074      -1.045299      -0.005331       0.029090      -0.000081       0.029574       0.005527      -0.036201      -0.010644       0.086892       0.081441      -0.058359      -0.007431       0.065790             10.827331       9.160115      -2.078608       3.623828      14.887787      -0.475763       8.434090           0.000001
          100              C       6.215618      13.452388       4.825336      -0.034668      36.473941 0.44300830E+03  0.10404624E+05                                 9.534261                            7.009405       0.019598       2.012034                    0.999384      27.365711      77.179200       0.627061       0.415893      -1.070635       0.014311      -0.036799       0.015624       0.042463      -0.001477      -0.014647      -0.004536       0.061490       0.016906      -0.034252      -0.000941       0.035194             11.380458       8.965932      -0.462205       3.910107      16.482988       0.638828       8.692455           0.000001
          101              C       5.334085      12.851118       3.960622       0.035155      29.868438 0.38227527E+03  0.87760605E+04                                 8.601168                            6.695253      -0.119650       1.962650                    0.999279      27.825203      81.240003       0.606727       0.439733      -1.041050       0.005550      -0.052165       0.002588       0.052523      -0.016266      -0.054235      -0.022726       0.034455       0.047445      -0.062185      -0.005054       0.067239              9.757649       8.722324       0.278121       4.040753      11.846696       1.090082       8.703928           0.000002
          102              C       6.100940      10.745286       4.519257      -0.071593      29.832543 0.40146555E+03  0.92799943E+04                                 8.368567                            6.718699       0.231390       2.061888                    0.999471      28.552709      82.189600       0.628425       0.421651      -1.057725      -0.052943       0.022846      -0.049193       0.075795      -0.002055      -0.058680      -0.013919      -0.040432      -0.031216      -0.072705       0.023441       0.049264              9.236200       9.709993      -1.244125       4.382125       9.505685      -0.239137       8.492922           0.000001
          103              C      12.940979       1.105562       4.974193       0.595338      22.598142 0.25703353E+03  0.53711365E+04                                 7.408128                            5.732808      -0.061991       2.036624                    0.999450      22.625901      64.100627       0.611299       0.479486      -1.013503       0.001338       0.057704       0.005614       0.057992       0.000170      -0.025593      -0.017270       0.016053       0.305608      -0.061240      -0.046762       0.108002              8.434438       8.720906       0.597467       1.581160      11.529667       0.708128       5.052741           0.000002
          104              C      -2.816074       9.574609       3.785003      -0.042770      29.940506 0.37213250E+03  0.84291714E+04                                 8.353061                            6.432760       0.112763       2.030321                    0.999559      27.739478      78.701909       0.648471       0.416993      -1.062070       0.056762      -0.021638      -0.013753       0.062284      -0.010886       0.049780       0.021971      -0.067992       0.026382      -0.074174       0.024178       0.049996              9.368297      11.215333      -1.014058      -4.190464       9.224652      -1.285952       7.664904          -0.000000
          105              C      -1.730303       7.544975       3.696358       0.032340      30.065602 0.38470107E+03  0.88337726E+04                                 8.600367                            6.692946      -0.079896       1.973901                    0.999343      27.772039      80.736590       0.610859       0.436659      -1.044289      -0.012116       0.052569      -0.004881       0.054168      -0.015227       0.037251       0.032956       0.011315       0.081847      -0.058016       0.001232       0.056784              9.675298      10.075108      -0.344199      -3.359404      11.657329      -2.071851       7.293456           0.000001
          106              C       1.607292       1.605697       7.738935       0.030408      30.204383 0.39011879E+03  0.90061560E+04                                 8.692651                            6.786869      -0.196573       1.937942                    0.998853      28.073793      82.326828       0.599225       0.442765      -1.038751       0.004824       0.050109       0.009819       0.051289       0.014384      -0.049120       0.020381       0.036961       0.074007      -0.057011      -0.008847       0.065859              9.775579       9.514090      -0.340893       4.053200      11.743804      -1.079671       8.068843           0.000002
          107              C       1.424459       3.194769      16.560017      -0.041652      30.242057 0.39153819E+03  0.90050857E+04                                 8.511688                            6.671715      -0.067951       1.970574                    0.998906      28.284806      81.539934       0.624684       0.426316      -1.053526       0.050487       0.022688      -0.032234       0.064052       0.014938       0.057396      -0.013922      -0.054787      -0.002535      -0.076737       0.031604       0.045133              9.498837      10.702234      -0.107498      -4.591040       9.611984       0.594939       8.182292           0.000001
          108              C       0.397574       3.696290       0.633900       0.224737      31.012603 0.37082827E+03  0.83649762E+04                                 8.717891                            6.546497       0.010345       2.020008                    0.999722      25.384060      71.110032       0.626524       0.433387      -1.055311      -0.051443      -0.037193       0.031360       0.070803       0.021497      -0.020862      -0.011722       0.010940      -0.026064      -0.022676      -0.015785       0.038460             10.220613      12.398410       1.859337      -5.248474      10.141375      -0.606102       8.122055          -0.000000
          109              C      -1.402501       3.255727       2.085682       0.152255      23.643761 0.31998227E+03  0.70174220E+04                                 7.389288                            6.052586      -0.149112       1.992378                    0.997557      25.476544      72.395204       0.650530       0.429326      -1.048652      -0.009504       0.006273      -0.091381       0.092088      -0.027766      -0.006300      -0.002683       0.039826       0.002965      -0.035429       0.001172       0.034257              8.355354      10.244167       1.966262      -0.217733       6.205952      -0.221730       8.615942           0.000001
          110              C       0.255214       5.063695       0.771050      -0.205579      34.510830 0.49548414E+03  0.12121839E+05                                 9.382862                            7.574672      -0.260455       1.878320                    0.998719      31.519652      94.608586       0.576552       0.434239      -1.045646       0.007518       0.033474      -0.010831       0.035977      -0.013459       0.030966       0.000527       0.049311       0.130636      -0.050711      -0.009882       0.060593             10.388803      10.551543       2.666481      -3.484611      13.330268      -0.753302       7.284598           0.000000
          111              C       1.165137       5.894945       0.158893      -0.030962      36.456041 0.44714966E+03  0.10521991E+05                                 9.509710                            7.030490      -0.018215       1.996328                    0.999292      27.472272      77.449079       0.627930       0.414524      -1.071961      -0.020065      -0.038375       0.011772       0.044875       0.002349       0.005639      -0.004846       0.055688       0.025904      -0.032890       0.007460       0.025430             11.188375       9.745572       0.388029      -3.701636      16.023071       0.852070       7.796482           0.000001
          112              C       1.063121       7.391194       0.296043       0.582066      22.756342 0.25444805E+03  0.52808733E+04                                 7.321398                            5.622106      -0.033837       2.041957                    0.999534      22.433190      62.452132       0.633533       0.465833      -1.025260      -0.016927       0.054207      -0.000627       0.056792       0.000761       0.065567      -0.005995       0.049847       0.161884      -0.053865      -0.043527       0.097392              8.319780       7.491062       0.142734      -2.456299      11.604654       0.568516       5.863625           0.000002
          113              C      10.008263       3.627019      16.646990      -0.037311      30.029765 0.37151258E+03  0.84098671E+04                                 8.377179                            6.430046       0.058924       2.013156                    0.999398      27.684407      78.467575       0.648343       0.417336      -1.062074      -0.059491      -0.017188      -0.021280       0.065479       0.017136      -0.059685       0.023472      -0.045785       0.005608      -0.079811       0.027409       0.052402              9.443721      10.763453       0.540789       4.743664       9.389966      -1.002552       8.177744           0.000001
          114              C      10.932497       3.016050       0.747634       0.231706      31.508895 0.35406582E+03  0.78769930E+04                                 8.746777                            6.352371       0.125822       2.060362                    0.999514      24.873213      68.683059       0.644185       0.427385      -1.061422       0.047772       0.033890       0.042018       0.072085       0.017422       0.015759       0.007839       0.022680      -0.029458      -0.017291      -0.015645       0.032935             10.488406      12.719626       2.523162       5.492976      10.434353       0.210517       8.311238           0.000001
          115              C      10.868265       1.647260       0.926598      -0.198456      35.208925 0.47778461E+03  0.11540865E+05                                 9.411091                            7.364700      -0.053282       1.947410                    0.999346      30.767615      90.678731       0.595649       0.425706      -1.054685      -0.019659      -0.033468       0.001217       0.038834      -0.020475      -0.026291       0.008045       0.050379       0.120375      -0.052542      -0.004497       0.057039             10.639391      11.033768       3.530488       3.661563      13.499758       0.133240       7.384645           0.000001
          116              C       9.814121       0.962864       0.341202      -0.035760      37.509009 0.44261937E+03  0.10372623E+05                                 9.645912                            6.959198       0.040449       2.011955                    0.999231      27.381934      76.642064       0.636984       0.410317      -1.076386       0.019185       0.038906       0.019945       0.047744      -0.003075      -0.007605       0.005469       0.040600       0.027377      -0.025808       0.004406       0.021402             11.550457      10.315345       1.517757       3.824731      16.313775      -1.682719       8.022253          -0.000000
          117              C       2.951282      13.324930       0.551945       0.582327      22.705568 0.25553269E+03  0.53118514E+04                                 7.328146                            5.639851       0.122448       2.092611                    0.999755      22.485664      62.757104       0.631229       0.466788      -1.024190      -0.002865      -0.056984       0.018136       0.059869      -0.009147      -0.053756       0.027118       0.042907       0.165186      -0.056237      -0.035685       0.091922              8.367560       7.629587       0.505681       2.308792      11.433701      -1.150770       6.039393           0.000002
          118              C       8.910563       1.643103      16.272336       0.031470      30.792266 0.38891035E+03  0.89515344E+04                                 8.728970                            6.718480      -0.151477       1.948788                    0.999280      27.892964      81.088469       0.611412       0.435235      -1.045519       0.008105       0.054583       0.011978       0.056467       0.008043      -0.045430       0.029094       0.031116       0.059928      -0.055776      -0.006509       0.062285              9.901357       9.703935       0.214125       3.802749      12.173163      -1.905623       7.826972           0.000001
          119              C       6.415845       1.464385      13.166392       0.600408      22.474301 0.25348091E+03  0.52825548E+04                                 7.392711                            5.705321      -0.022434       2.053345                    0.999403      22.547160      63.951196       0.610325       0.481555      -1.011636      -0.004223       0.058376       0.013522       0.060070       0.005569      -0.014515      -0.044527       0.004361       0.267915      -0.060191      -0.044023       0.104213              8.359382       9.064447      -0.194953       1.354195      10.776699       1.740368       5.237001           0.000002
          120              C       6.522987      -0.004156      12.788394      -0.026626      36.730079 0.44555520E+03  0.10464906E+05                                 9.550180                            7.011849       0.093981       2.034603                    0.999353      27.292821      76.626945       0.630199       0.413804      -1.073473       0.025439      -0.037125       0.008087       0.045725       0.002650      -0.010143      -0.011166       0.039956       0.035378      -0.028936       0.003978       0.024958             11.295745      10.591818      -1.621105       3.276883      15.713635       2.190151       7.581782           0.000001
          121              C       0.856892      13.078326      13.258383      -0.208819      35.465605 0.48865102E+03  0.11870190E+05                                 9.456362                            7.452785      -0.094799       1.932574                    0.998922      31.067700      91.829637       0.591531       0.426255      -1.054318      -0.023901       0.033867       0.009161       0.042452       0.014565      -0.019164      -0.013476       0.040519       0.097373      -0.041929      -0.004393       0.046322             10.623848      11.124293      -3.565555       3.180422      13.634186       0.434509       7.113067           0.000002
          122              C       0.866651      11.722004      12.950632       0.236380      31.194253 0.34872282E+03  0.77235140E+04                                 8.650828                            6.293342       0.133226       2.065699                    0.999555      24.693569      67.885998       0.649319       0.425906      -1.063054       0.045007      -0.036736       0.041382       0.071328      -0.018454       0.014129      -0.007892       0.021573      -0.033740      -0.017197      -0.015731       0.032927             10.359473      12.936528      -3.036421       4.879448      10.519140      -0.033396       7.622751           0.000000
          123              C       2.913444      11.363181      14.101353       0.167753      22.293640 0.28953288E+03  0.61601233E+04                                 6.927558                            5.624266       0.231204       2.113070                    0.999382      24.604560      67.683309       0.702667       0.409699      -1.066633      -0.033475      -0.093642       0.001060       0.099451       0.005728       0.022099      -0.014270       0.023537      -0.043987      -0.033643       0.003569       0.030074              7.926717       9.541322      -3.235656       0.722515       7.879798      -0.031143       6.359030           0.000001
          124              C       4.343599       9.495641      13.785240       0.228972      31.537374 0.37491907E+03  0.84995494E+04                                 8.877322                            6.626110      -0.100543       1.988331                    0.999616      25.540559      72.255225       0.615229       0.439148      -1.049474      -0.044475       0.024361       0.057633       0.076766      -0.027557      -0.023272       0.008757      -0.004193      -0.004792      -0.032312      -0.008358       0.040670             10.553878      10.528047      -3.335402      -4.195503      13.015357       0.919488       8.118231          -0.000000
          125              C       4.258347       8.117152      13.929080      -0.167049      35.095945 0.47875394E+03  0.11604014E+05                                 9.526401                            7.461409      -0.241246       1.900456                    0.997872      30.561624      91.091942       0.579495       0.436074      -1.045299       0.005331      -0.029090      -0.000081       0.029574       0.005527       0.036201       0.010644       0.086892       0.081441      -0.058359      -0.007431       0.065790             10.827337       9.160116      -2.078612      -3.623826      14.887804       0.475763       8.434091           0.000001
          126              C       5.132911       7.328850      13.188136      -0.034668      36.473960 0.44300846E+03  0.10404628E+05                                 9.534265                            7.009407       0.019597       2.012034                    0.999384      27.365713      77.179210       0.627061       0.415893      -1.070635      -0.014311       0.036799       0.015624       0.042463      -0.001477       0.014647       0.004536       0.061490       0.016906      -0.034252      -0.000942       0.035194             11.380464       8.965929      -0.462203      -3.910103      16.483010      -0.638832       8.692453           0.000001
          127              C       6.014444       7.930121      12.323422       0.035155      29.868443 0.38227527E+03  0.87760605E+04                                 8.601169                            6.695254      -0.119650       1.962650                    0.999279      27.825205      81.240013       0.606727       0.439733      -1.041050      -0.005550       0.052165       0.002588       0.052523      -0.016266       0.054235       0.022726       0.034455       0.047445      -0.062185      -0.005054       0.067239              9.757650       8.722320       0.278122      -4.040749      11.846706      -1.090085       8.703925           0.000002
          128              C       5.247589      10.035953      12.882057      -0.071593      29.832701 0.40146823E+03  0.92800614E+04                                 8.368543                            6.718682       0.231391       2.061888                    0.999471      28.552850      82.189726       0.628432       0.421646      -1.057729       0.052943      -0.022846      -0.049193       0.075795      -0.002055       0.058680       0.013919      -0.040432      -0.031216      -0.072705       0.023441       0.049264              9.236172       9.709959      -1.244122      -4.382107       9.505662       0.239137       8.492894           0.000001
          129              C       5.135964       5.821518      13.336993       0.595338      22.598150 0.25703351E+03  0.53711360E+04                                 7.408129                            5.732807      -0.061991       2.036624                    0.999450      22.625901      64.100628       0.611299       0.479486      -1.013503      -0.001338      -0.057704       0.005614       0.057992       0.000170       0.025593       0.017270       0.016053       0.305608      -0.061240      -0.046762       0.108002              8.434441       8.720903       0.597469      -1.581159      11.529680      -0.708130       5.052742           0.000002
          130              C      -0.129497      11.206629      12.147803      -0.042770      29.940483 0.37213225E+03  0.84291645E+04                                 8.353057                            6.432758       0.112763       2.030321                    0.999559      27.739478      78.701910       0.648471       0.416993      -1.062070      -0.056762       0.021638      -0.013753       0.062284      -0.010886      -0.049780      -0.021971      -0.067992       0.026382      -0.074174       0.024178       0.049996              9.368291      11.215323      -1.014054       4.190460       9.224648       1.285954       7.664901          -0.000000
          131              C      -1.215268      13.236264      12.059158       0.032340      30.065599 0.38470118E+03  0.88337756E+04                                 8.600366                            6.692947      -0.079897       1.973901                    0.999343      27.772040      80.736591       0.610859       0.436659      -1.044289       0.012116      -0.052569      -0.004881       0.054168      -0.015227      -0.037251      -0.032956       0.011315       0.081847      -0.058016       0.001232       0.056784              9.675296      10.075109      -0.344196       3.359406      11.657322       2.071851       7.293456           0.000001
          132              C       2.175551       5.321382      16.101735       0.030408      30.204383 0.39011878E+03  0.90061557E+04                                 8.692651                            6.786869      -0.196573       1.937942                    0.998853      28.073793      82.326828       0.599225       0.442765      -1.038751      -0.004824      -0.050109       0.009819       0.051289       0.014384       0.049120      -0.020381       0.036961       0.074007      -0.057011      -0.008847       0.065859              9.775578       9.514083      -0.340894      -4.053195      11.743812       1.079672       8.068839           0.000002
          133              C       5.207302      10.121849       8.528383      -0.041652      30.242075 0.39153831E+03  0.90050890E+04                                 8.511691                            6.671716      -0.067951       1.970574                    0.998906      28.284809      81.539945       0.624684       0.426316      -1.053526       0.050487       0.022688       0.032234       0.064052       0.014938      -0.057396       0.013922      -0.054787      -0.002535      -0.076737       0.031604       0.045133              9.498841      10.702244      -0.107496       4.591047       9.611981      -0.594937       8.182298           0.000001
          134              C       4.180417      10.623369       7.728900       0.224737      31.012617 0.37082827E+03  0.83649764E+04                                 8.717893                            6.546497       0.010345       2.020008                    0.999722      25.384060      71.110034       0.626524       0.433388      -1.055311      -0.051443      -0.037192      -0.031360       0.070803       0.021497       0.020862       0.011722       0.010940      -0.026064      -0.022676      -0.015785       0.038460             10.220619      12.398425       1.859342       5.248482      10.141370       0.606106       8.122062          -0.000000
          135              C       2.380342      10.182807       6.277118       0.152255      23.643768 0.31998220E+03  0.70174202E+04                                 7.389290                            6.052585      -0.149112       1.992378                    0.997557      25.476544      72.395205       0.650530       0.429326      -1.048652      -0.009504       0.006273       0.091381       0.092088      -0.027766       0.006300       0.002683       0.039826       0.002965      -0.035429       0.001172       0.034257              8.355357      10.244174       1.966263       0.217731       6.205952       0.221728       8.615945           0.000001
          136              C       4.038057      11.990775       7.591750      -0.205579      34.510838 0.49548428E+03  0.12121843E+05                                 9.382864                            7.574673      -0.260455       1.878320                    0.998719      31.519652      94.608586       0.576552       0.434239      -1.045646       0.007518       0.033474       0.010831       0.035977      -0.013459      -0.030966      -0.000527       0.049311       0.130636      -0.050711      -0.009882       0.060593             10.388806      10.551549       2.666484       3.484614      13.330267       0.753304       7.284601           0.000000
          137              C       4.947980      12.822024       8.203907      -0.030962      36.456025 0.44714934E+03  0.10521982E+05                                 9.509707                            7.030487      -0.018215       1.996328                    0.999292      27.472272      77.449079       0.627931       0.414524      -1.071961      -0.020065      -0.038375      -0.011772       0.044875       0.002349      -0.005639       0.004846       0.055688       0.025904      -0.032890       0.007460       0.025430             11.188371       9.745576       0.388031       3.701640      16.023056      -0.852067       7.796482           0.000001
          138              C      11.574378       0.464114       8.066757       0.582066      22.756353 0.25444824E+03  0.52808780E+04                                 7.321401                            5.622108      -0.033837       2.041957                    0.999534      22.433189      62.452130       0.633533       0.465833      -1.025260      -0.016927       0.054207       0.000627       0.056792       0.000762      -0.065567       0.005995       0.049847       0.161884      -0.053865      -0.043527       0.097392              8.319784       7.491060       0.142733       2.456297      11.604667      -0.568517       5.863626           0.000002
          139              C      -0.502994      10.554098       8.441410      -0.037311      30.029783 0.37151271E+03  0.84098704E+04                                 8.377181                            6.430046       0.058924       2.013156                    0.999398      27.684403      78.467555       0.648343       0.417336      -1.062074      -0.059491      -0.017188       0.021280       0.065479       0.017136       0.059685      -0.023472      -0.045785       0.005608      -0.079811       0.027409       0.052402              9.443725      10.763462       0.540793      -4.743668       9.389967       1.002549       8.177746           0.000001
          140              C       0.421240       9.943130       7.615166       0.231706      31.508904 0.35406579E+03  0.78769921E+04                                 8.746778                            6.352371       0.125822       2.060362                    0.999514      24.873212      68.683054       0.644185       0.427385      -1.061422       0.047772       0.033890      -0.042018       0.072085       0.017422      -0.015759      -0.007839       0.022680      -0.029458      -0.017291      -0.015645       0.032935             10.488410      12.719640       2.523165      -5.492984      10.434346      -0.210521       8.311243           0.000000
          141              C       0.357008       8.574339       7.436202      -0.198457      35.208927 0.47778484E+03  0.11540872E+05                                 9.411092                            7.364702      -0.053282       1.947410                    0.999346      30.767616      90.678736       0.595649       0.425706      -1.054685      -0.019659      -0.033468      -0.001217       0.038834      -0.020475       0.026291      -0.008045       0.050379       0.120376      -0.052542      -0.004497       0.057039             10.639391      11.033772       3.530486      -3.661565      13.499754      -0.133240       7.384647           0.000001
          142              C      -0.697136       7.889944       8.021598      -0.035760      37.508993 0.44261914E+03  0.10372617E+05                                 9.645909                            6.959196       0.040449       2.011955                    0.999231      27.381931      76.642050       0.636984       0.410317      -1.076386       0.019185       0.038906      -0.019945       0.047744      -0.003075       0.007605      -0.005469       0.040600       0.027377      -0.025808       0.004406       0.021402             11.550453      10.315344       1.517752      -3.824732      16.313763       1.682720       8.022252          -0.000000
          143              C      -0.831561       6.397851       7.810855       0.582327      22.705573 0.25553279E+03  0.53118540E+04                                 7.328147                            5.639852       0.122448       2.092611                    0.999755      22.485664      62.757106       0.631228       0.466788      -1.024190      -0.002865      -0.056984      -0.018136       0.059869      -0.009147       0.053756      -0.027118       0.042907       0.165186      -0.056237      -0.035685       0.091922              8.367562       7.629587       0.505684      -2.308791      11.433707       1.150768       6.039393           0.000002
          144              C      -1.600694       8.570183       8.816064       0.031470      30.792256 0.38891003E+03  0.89515250E+04                                 8.728968                            6.718477      -0.151477       1.948788                    0.999280      27.892962      81.088459       0.611413       0.435235      -1.045519       0.008105       0.054583      -0.011978       0.056467       0.008043       0.045430      -0.029094       0.031116       0.059928      -0.055776      -0.006509       0.062285              9.901354       9.703933       0.214127      -3.802748      12.173160       1.905622       7.826969           0.000001
          145              C      -4.095412       8.391464      11.922008       0.600408      22.474300 0.25348092E+03  0.52825549E+04                                 7.392711                            5.705321      -0.022434       2.053345                    0.999403      22.547160      63.951196       0.610325       0.481555      -1.011636      -0.004223       0.058376      -0.013522       0.060070       0.005569       0.014515       0.044527       0.004361       0.267915      -0.060191      -0.044023       0.104213              8.359382       9.064447      -0.194954      -1.354194      10.776698      -1.740367       5.237000           0.000002
          146              C      10.305830       6.922923      12.300006      -0.026626      36.730072 0.44555507E+03  0.10464902E+05                                 9.550179                            7.011848       0.093981       2.034603                    0.999353      27.292822      76.626947       0.630199       0.413804      -1.073473       0.025439      -0.037125      -0.008087       0.045725       0.002650       0.010143       0.011166       0.039956       0.035379      -0.028936       0.003979       0.024958             11.295742      10.591819      -1.621104      -3.276884      15.713626      -2.190151       7.581782           0.000001
          147              C      -2.925951       6.151247      11.830017      -0.208819      35.465590 0.48865091E+03  0.11870187E+05                                 9.456359                            7.452785      -0.094799       1.932574                    0.998922      31.067697      91.829626       0.591531       0.426255      -1.054318      -0.023901       0.033867      -0.009161       0.042452       0.014565       0.019164       0.013476       0.040519       0.097373      -0.041929      -0.004393       0.046322             10.623845      11.124297      -3.565556      -3.180424      13.634172      -0.434505       7.113066           0.000002
          148              C      11.377908       4.794924      12.137768       0.236380      31.194257 0.34872280E+03  0.77235133E+04                                 8.650828                            6.293342       0.133227       2.065699                    0.999555      24.693568      67.885994       0.649319       0.425906      -1.063054       0.045007      -0.036736      -0.041382       0.071328      -0.018454      -0.014129       0.007892       0.021573      -0.033740      -0.017197      -0.015730       0.032927             10.359475      12.936539      -3.036423      -4.879454      10.519131       0.033400       7.622754           0.000001
          149              C      -0.869399       4.436102      10.987047       0.167753      22.293644 0.28953299E+03  0.61601261E+04                                 6.927559                            5.624267       0.231204       2.113069                    0.999382      24.604559      67.683306       0.702667       0.409699      -1.066633      -0.033475      -0.093642      -0.001060       0.099451       0.005728      -0.022099       0.014270       0.023537      -0.043987      -0.033643       0.003569       0.030074              7.926717       9.541323      -3.235654      -0.722516       7.879798       0.031142       6.359031           0.000001
          150              C       0.560756       2.568561      11.303160       0.228972      31.537374 0.37491910E+03  0.84995500E+04                                 8.877322                            6.626110      -0.100543       1.988331                    0.999616      25.540560      72.255227       0.615229       0.439148      -1.049474      -0.044475       0.024361      -0.057633       0.076766      -0.027557       0.023272      -0.008757      -0.004193      -0.004792      -0.032312      -0.008358       0.040670             10.553878      10.528046      -3.335400       4.195503      13.015355      -0.919488       8.118232          -0.000000
          151              C       0.475504       1.190072      11.159320      -0.167049      35.095929 0.47875361E+03  0.11604004E+05                                 9.526397                            7.461406      -0.241246       1.900456                    0.997872      30.561625      91.091942       0.579495       0.436074      -1.045299       0.005331      -0.029090       0.000081       0.029574       0.005527      -0.036201      -0.010644       0.086892       0.081441      -0.058359      -0.007431       0.065790             10.827333       9.160117      -2.078611       3.623829      14.887789      -0.475765       8.434092           0.000001
          152              C       1.350068       0.401771      11.900264      -0.034668      36.473943 0.44300832E+03  0.10404625E+05                                 9.534262                            7.009405       0.019598       2.012034                    0.999384      27.365712      77.179204       0.627061       0.415893      -1.070635      -0.014311       0.036799      -0.015624       0.042463      -0.001477      -0.014647      -0.004536       0.061490       0.016906      -0.034252      -0.000941       0.035194             11.380459       8.965933      -0.462205       3.910108      16.482988       0.638828       8.692456           0.000001
          153              C       2.231601       1.003041      12.764978       0.035155      29.868439 0.38227526E+03  0.87760603E+04                                 8.601169                            6.695253      -0.119650       1.962650                    0.999279      27.825205      81.240011       0.606727       0.439733      -1.041050      -0.005550       0.052165      -0.002588       0.052523      -0.016266      -0.054235      -0.022726       0.034455       0.047445      -0.062185      -0.005054       0.067239              9.757649       8.722325       0.278122       4.040753      11.846694       1.090083       8.703929           0.000002
          154              C       1.464746       3.108873      12.206343      -0.071593      29.832712 0.40146837E+03  0.92800654E+04                                 8.368545                            6.718683       0.231391       2.061888                    0.999471      28.552850      82.189726       0.628432       0.421646      -1.057729       0.052943      -0.022846       0.049193       0.075795      -0.002056      -0.058680      -0.013919      -0.040432      -0.031215      -0.072705       0.023441       0.049264              9.236174       9.709963      -1.244121       4.382110       9.505661      -0.239136       8.492898           0.000001
          155              C      -5.375293      12.748597      11.751407       0.595338      22.598143 0.25703353E+03  0.53711364E+04                                 7.408128                            5.732808      -0.061991       2.036624                    0.999450      22.625901      64.100627       0.611299       0.479486      -1.013503      -0.001338      -0.057704      -0.005614       0.057992       0.000170      -0.025593      -0.017270       0.016053       0.305608      -0.061240      -0.046762       0.108002              8.434438       8.720906       0.597467       1.581160      11.529667       0.708128       5.052741           0.000002
          156              C      10.381760       4.279550      12.940597      -0.042770      29.940496 0.37213234E+03  0.84291668E+04                                 8.353058                            6.432758       0.112763       2.030321                    0.999559      27.739473      78.701887       0.648471       0.416993      -1.062070      -0.056762       0.021638       0.013753       0.062284      -0.010886       0.049780       0.021971      -0.067992       0.026382      -0.074174       0.024178       0.049996              9.368294      11.215328      -1.014058      -4.190462       9.224651      -1.285952       7.664902          -0.000000
          157              C       9.295989       6.309184      13.029242       0.032340      30.065602 0.38470107E+03  0.88337726E+04                                 8.600367                            6.692946      -0.079897       1.973901                    0.999343      27.772039      80.736592       0.610859       0.436659      -1.044289       0.012116      -0.052569       0.004881       0.054168      -0.015227       0.037251       0.032956       0.011315       0.081848      -0.058016       0.001232       0.056784              9.675298      10.075108      -0.344199      -3.359405      11.657329      -2.071852       7.293456           0.000001
          158              C       5.958394      12.248462       8.986665       0.030408      30.204381 0.39011875E+03  0.90061549E+04                                 8.692651                            6.786869      -0.196573       1.937942                    0.998853      28.073792      82.326825       0.599225       0.442765      -1.038751      -0.004824      -0.050109      -0.009819       0.051289       0.014384      -0.049120       0.020381       0.036961       0.074007      -0.057011      -0.008847       0.065859              9.775579       9.514090      -0.340893       4.053200      11.743804      -1.079671       8.068843           0.000002
          159              C       6.141227      10.659390       0.165583      -0.041652      30.242062 0.39153827E+03  0.90050880E+04                                 8.511689                            6.671716      -0.067952       1.970574                    0.998906      28.284809      81.539946       0.624684       0.426316      -1.053526      -0.050487      -0.022688       0.032234       0.064052       0.014938       0.057396      -0.013922      -0.054787      -0.002535      -0.076737       0.031604       0.045133              9.498838      10.702236      -0.107498      -4.591041       9.611985       0.594939       8.182293           0.000001
          160              C       7.168112      10.157869      16.091700       0.224737      31.012604 0.37082829E+03  0.83649769E+04                                 8.717891                            6.546497       0.010345       2.020008                    0.999722      25.384061      71.110038       0.626524       0.433388      -1.055311       0.051443       0.037193      -0.031360       0.070803       0.021497      -0.020862      -0.011722       0.010940      -0.026064      -0.022676      -0.015785       0.038460             10.220614      12.398411       1.859338      -5.248474      10.141376      -0.606102       8.122056          -0.000000
          161              C       8.968187      10.598432      14.639918       0.152255      23.643761 0.31998226E+03  0.70174218E+04                                 7.389288                            6.052586      -0.149112       1.992378                    0.997557      25.476544      72.395205       0.650530       0.429326      -1.048652       0.009504      -0.006273       0.091381       0.092088      -0.027766      -0.006300      -0.002683       0.039826       0.002965      -0.035429       0.001172       0.034257              8.355354      10.244167       1.966262      -0.217733       6.205952      -0.221729       8.615942           0.000001
          162              C       7.310472       8.790464      15.954550      -0.205579      34.510831 0.49548416E+03  0.12121840E+05                                 9.382862                            7.574672      -0.260455       1.878320                    0.998719      31.519653      94.608589       0.576552       0.434239      -1.045646      -0.007518      -0.033474       0.010831       0.035977      -0.013459       0.030966       0.000527       0.049311       0.130636      -0.050711      -0.009882       0.060593             10.388803      10.551544       2.666482      -3.484611      13.330268      -0.753302       7.284598           0.000000
          163              C       6.400549       7.959214      16.566707      -0.030962      36.456043 0.44714969E+03  0.10521992E+05                                 9.509710                            7.030490      -0.018215       1.996328                    0.999292      27.472273      77.449083       0.627930       0.414524      -1.071961       0.020065       0.038375      -0.011772       0.044875       0.002349       0.005639      -0.004846       0.055688       0.025904      -0.032890       0.007460       0.025430             11.188375       9.745573       0.388029      -3.701636      16.023072       0.852070       7.796482           0.000001
          164              C       6.502565       6.462965      16.429557       0.582066      22.756340 0.25444803E+03  0.52808728E+04                                 7.321398                            5.622106      -0.033837       2.041957                    0.999534      22.433189      62.452130       0.633533       0.465833      -1.025260       0.016927      -0.054207       0.000627       0.056792       0.000762       0.065567      -0.005995       0.049847       0.161884      -0.053865      -0.043527       0.097392              8.319780       7.491062       0.142734      -2.456299      11.604654       0.568516       5.863625           0.000002
          165              C      -2.442577      10.227140       0.078610      -0.037311      30.029759 0.37151250E+03  0.84098646E+04                                 8.377178                            6.430045       0.058924       2.013156                    0.999398      27.684404      78.467560       0.648343       0.417336      -1.062074       0.059491       0.017188       0.021280       0.065479       0.017136      -0.059685       0.023472      -0.045785       0.005608      -0.079811       0.027409       0.052402              9.443719      10.763451       0.540789       4.743663       9.389964      -1.002552       8.177742           0.000001
          166              C      -3.366811      10.838109      15.977966       0.231706      31.508896 0.35406585E+03  0.78769936E+04                                 8.746777                            6.352371       0.125822       2.060362                    0.999514      24.873214      68.683061       0.644185       0.427385      -1.061422      -0.047772      -0.033890      -0.042018       0.072085       0.017422       0.015759       0.007839       0.022680      -0.029458      -0.017291      -0.015645       0.032935             10.488406      12.719626       2.523162       5.492976      10.434354       0.210517       8.311238           0.000000
          167              C      -3.302579      12.206899      15.799002      -0.198456      35.208929 0.47778468E+03  0.11540868E+05                                 9.411092                            7.364701      -0.053282       1.947410                    0.999346      30.767617      90.678738       0.595649       0.425705      -1.054685       0.019659       0.033468      -0.001217       0.038834      -0.020475      -0.026291       0.008045       0.050379       0.120376      -0.052542      -0.004497       0.057039             10.639391      11.033769       3.530488       3.661563      13.499759       0.133240       7.384646           0.000001
          168              C      -2.248435      12.891295      16.384398      -0.035760      37.509009 0.44261937E+03  0.10372623E+05                                 9.645912                            6.959198       0.040449       2.011955                    0.999231      27.381934      76.642062       0.636984       0.410317      -1.076386      -0.019185      -0.038906      -0.019945       0.047744      -0.003075      -0.007605       0.005469       0.040600       0.027377      -0.025808       0.004406       0.021402             11.550457      10.315344       1.517757       3.824731      16.313774      -1.682718       8.022253          -0.000000
          169              C       4.614404       0.529229      16.173655       0.582327      22.705570 0.25553271E+03  0.53118519E+04                                 7.328146                            5.639851       0.122448       2.092611                    0.999755      22.485665      62.757108       0.631229       0.466788      -1.024190       0.002865       0.056984      -0.018136       0.059869      -0.009147      -0.053756       0.027118       0.042907       0.165186      -0.056237      -0.035685       0.091922              8.367561       7.629588       0.505681       2.308792      11.433702      -1.150770       6.039393           0.000002
          170              C      -1.344877      12.211056       0.453264       0.031470      30.792264 0.38891032E+03  0.89515333E+04                                 8.728970                            6.718479      -0.151477       1.948788                    0.999280      27.892963      81.088462       0.611413       0.435235      -1.045519      -0.008105      -0.054583      -0.011978       0.056467       0.008043      -0.045430       0.029094       0.031116       0.059928      -0.055776      -0.006509       0.062285              9.901356       9.703934       0.214125       3.802748      12.173161      -1.905623       7.826971           0.000001
          171              C       1.149841      12.389774       3.559208       0.600408      22.474300 0.25348090E+03  0.52825544E+04                                 7.392711                            5.705321      -0.022434       2.053345                    0.999403      22.547159      63.951193       0.610325       0.481555      -1.011636       0.004223      -0.058376      -0.013522       0.060070       0.005569      -0.014515      -0.044527       0.004361       0.267915      -0.060191      -0.044023       0.104213              8.359382       9.064447      -0.194953       1.354195      10.776699       1.740367       5.237001           0.000002
          172              C       7.771113       0.004156       3.937206      -0.026626      36.730079 0.44555521E+03  0.10464906E+05                                 9.550180                            7.011849       0.093981       2.034603                    0.999353      27.292821      76.626946       0.630199       0.413804      -1.073473      -0.025439       0.037125      -0.008087       0.045725       0.002650      -0.010143      -0.011166       0.039956       0.035379      -0.028936       0.003979       0.024958             11.295745      10.591818      -1.621105       3.276883      15.713635       2.190151       7.581782           0.000001
          173              C       6.708794       0.775833       3.467217      -0.208819      35.465605 0.48865102E+03  0.11870190E+05                                 9.456361                            7.452785      -0.094799       1.932574                    0.998922      31.067700      91.829637       0.591531       0.426255      -1.054318       0.023901      -0.033867      -0.009161       0.042452       0.014565      -0.019164      -0.013476       0.040519       0.097373      -0.041929      -0.004393       0.046322             10.623848      11.124293      -3.565556       3.180422      13.634186       0.434509       7.113066           0.000002
          174              C       6.699035       2.132155       3.774968       0.236380      31.194253 0.34872283E+03  0.77235141E+04                                 8.650828                            6.293342       0.133226       2.065699                    0.999555      24.693569      67.885998       0.649319       0.425906      -1.063054      -0.045007       0.036736      -0.041382       0.071328      -0.018454       0.014129      -0.007892       0.021573      -0.033740      -0.017197      -0.015731       0.032927             10.359473      12.936528      -3.036421       4.879448      10.519140      -0.033396       7.622751           0.000000
          175              C       4.652242       2.490978       2.624247       0.167753      22.293640 0.28953289E+03  0.61601233E+04                                 6.927558                            5.624265       0.231204       2.113070                    0.999382      24.604559      67.683301       0.702667       0.409699      -1.066633       0.033475       0.093642      -0.001060       0.099451       0.005728       0.022099      -0.014270       0.023537      -0.043987      -0.033643       0.003569       0.030074              7.926716       9.541321      -3.235656       0.722515       7.879797      -0.031143       6.359029           0.000001
          176              C       3.222087       4.358518       2.940360       0.228972      31.537348 0.37491878E+03  0.84995412E+04                                 8.877317                            6.626107      -0.100543       1.988331                    0.999616      25.540545      72.255178       0.615229       0.439148      -1.049474       0.044475      -0.024361      -0.057633       0.076766      -0.027557      -0.023272       0.008757      -0.004193      -0.004792      -0.032312      -0.008358       0.040670             10.553872      10.528041      -3.335398      -4.195501      13.015349       0.919486       8.118228          -0.000001
          177              C       3.307339       5.737007       2.796520      -0.167049      35.095942 0.47875390E+03  0.11604012E+05                                 9.526399                            7.461408      -0.241246       1.900456                    0.997872      30.561622      91.091929       0.579495       0.436074      -1.045299      -0.005331       0.029090       0.000081       0.029574       0.005527       0.036201       0.010644       0.086892       0.081441      -0.058359      -0.007431       0.065790             10.827335       9.160114      -2.078610      -3.623825      14.887802       0.475762       8.434090           0.000001
          178              C       2.432775       6.525309       3.537464      -0.034668      36.473958 0.44300843E+03  0.10404628E+05                                 9.534264                            7.009406       0.019597       2.012034                    0.999384      27.365712      77.179203       0.627061       0.415893      -1.070635       0.014311      -0.036799      -0.015624       0.042463      -0.001477       0.014647       0.004536       0.061490       0.016906      -0.034252      -0.000941       0.035194             11.380462       8.965927      -0.462203      -3.910102      16.483008      -0.638832       8.692451           0.000001
          179              C       1.551242       5.924038       4.402178       0.035155      29.868441 0.38227525E+03  0.87760597E+04                                 8.601168                            6.695253      -0.119650       1.962650                    0.999279      27.825203      81.240000       0.606727       0.439733      -1.041050       0.005550      -0.052165      -0.002588       0.052523      -0.016266       0.054235       0.022726       0.034455       0.047445      -0.062185      -0.005054       0.067239              9.757649       8.722319       0.278121      -4.040748      11.846706      -1.090084       8.703923           0.000002
          180              C       2.318097       3.818206       3.843543      -0.071593      29.832528 0.40146536E+03  0.92799891E+04                                 8.368565                            6.718698       0.231390       2.061888                    0.999471      28.552707      82.189592       0.628425       0.421651      -1.057725      -0.052943       0.022846       0.049193       0.075795      -0.002055       0.058680       0.013919      -0.040432      -0.031216      -0.072705       0.023441       0.049264              9.236197       9.709988      -1.244126      -4.382122       9.505686       0.239138       8.492918           0.000001
          181              C       2.429722       8.032641       3.388607       0.595338      22.598151 0.25703353E+03  0.53711366E+04                                 7.408129                            5.732807      -0.061991       2.036624                    0.999450      22.625902      64.100630       0.611299       0.479486      -1.013504       0.001338       0.057704      -0.005614       0.057992       0.000170       0.025593       0.017270       0.016053       0.305608      -0.061240      -0.046762       0.108002              8.434441       8.720903       0.597469      -1.581159      11.529680      -0.708130       5.052742           0.000002
          182              C       7.695183       2.647530       4.577797      -0.042770      29.940474 0.37213213E+03  0.84291610E+04                                 8.353054                            6.432756       0.112763       2.030321                    0.999559      27.739474      78.701889       0.648471       0.416993      -1.062070       0.056762      -0.021638       0.013753       0.062284      -0.010886      -0.049780      -0.021971      -0.067992       0.026382      -0.074174       0.024178       0.049996              9.368288      11.215319      -1.014053       4.190458       9.224647       1.285954       7.664899          -0.000000
          183              C       8.780954       0.617895       4.666442       0.032340      30.065596 0.38470113E+03  0.88337743E+04                                 8.600366                            6.692947      -0.079897       1.973901                    0.999343      27.772038      80.736587       0.610859       0.436659      -1.044289      -0.012116       0.052569       0.004881       0.054168      -0.015227      -0.037251      -0.032956       0.011315       0.081847      -0.058016       0.001232       0.056784              9.675296      10.075109      -0.344196       3.359406      11.657322       2.071851       7.293456           0.000001
          184              C       5.390135       8.532777       0.623865       0.030408      30.204383 0.39011878E+03  0.90061558E+04                                 8.692651                            6.786869      -0.196573       1.937942                    0.998853      28.073794      82.326832       0.599225       0.442765      -1.038751       0.004824       0.050109      -0.009819       0.051289       0.014384       0.049120      -0.020381       0.036961       0.074007      -0.057011      -0.008847       0.065859              9.775578       9.514083      -0.340894      -4.053195      11.743812       1.079672       8.068840           0.000002
          185              N       9.056234       3.956748       7.673705      -0.210070      37.040740 0.50459087E+03  0.12069645E+05                                 9.205120                            7.232838       0.160614       2.077832                    0.998795      27.463441      74.609667       0.658630       0.388785      -1.104462      -0.108212       0.081849       0.107758       0.173265       0.059865       0.040854      -0.046786      -0.043424      -0.035666      -0.099755       0.026299       0.073456             10.462883      10.580381       1.518299      -3.870663      12.487651       1.167024       8.320619          -0.000000
          186              N       5.283134      11.519733       3.790021      -0.191169      36.399245 0.50002783E+03  0.11955695E+05                                 9.158887                            7.246103       0.105877       2.068375                    0.998264      27.295717      74.593219       0.650548       0.393773      -1.098891       0.108032       0.066245       0.116551       0.172173      -0.047579      -0.038615      -0.052488      -0.051959      -0.089704      -0.096587       0.018990       0.077596             10.401093       9.643780      -1.264192       4.123567      12.202950      -0.080391       9.356548           0.000000
          187              N       1.494283       2.927384       7.573352      -0.202412      36.086174 0.51200398E+03  0.12329973E+05                                 9.117485                            7.342159      -0.041201       2.014232                    0.997847      27.729832      76.359775       0.644187       0.394826      -1.096797       0.116907      -0.063772       0.106114       0.170277       0.051183      -0.038962       0.036290      -0.081695      -0.060306      -0.092101       0.013425       0.078676             10.215160       9.652028       0.578286       3.838847      12.344328      -0.512010       8.649124           0.000000
          188              N      -1.782600       8.841724       3.361846      -0.198506      36.677209 0.49779031E+03  0.11878282E+05                                 9.169260                            7.207925       0.118547       2.069488                    0.998259      27.322097      74.373714       0.655834       0.391386      -1.101543      -0.116222      -0.070809       0.099631       0.168665      -0.055428       0.045878       0.036767      -0.054336      -0.053023      -0.096366       0.025022       0.071344             10.369694      11.175408      -1.788237      -3.263483      12.310696      -1.503686       7.622977          -0.000000
          189              N       9.020709       2.970332      16.036505      -0.210070      37.040747 0.50459122E+03  0.12069655E+05                                 9.205122                            7.232841       0.160614       2.077832                    0.998795      27.463441      74.609669       0.658630       0.388785      -1.104462       0.108212      -0.081849       0.107758       0.173265       0.059865      -0.040854       0.046786      -0.043424      -0.035666      -0.099755       0.026299       0.073456             10.462884      10.580383       1.518298       3.870664      12.487649      -1.167024       8.320622          -0.000000
          190              N       6.065395       9.261505      12.152821      -0.191169      36.399291 0.50002832E+03  0.11955710E+05                                 9.158894                            7.246108       0.105877       2.068375                    0.998264      27.295740      74.593291       0.650548       0.393773      -1.098891      -0.108032      -0.066245       0.116551       0.172173      -0.047579       0.038615       0.052488      -0.051959      -0.089704      -0.096587       0.018990       0.077596             10.401100       9.643783      -1.264192      -4.123568      12.202965       0.080389       9.356553           0.000000
          191              N       2.288560       3.999696      15.936152      -0.202412      36.086167 0.51200384E+03  0.12329969E+05                                 9.117483                            7.342158      -0.041201       2.014232                    0.997847      27.729832      76.359775       0.644187       0.394826      -1.096797      -0.116907       0.063772       0.106114       0.170277       0.051183       0.038962      -0.036290      -0.081695      -0.060306      -0.092101       0.013425       0.078676             10.215158       9.652021       0.578286      -3.838843      12.344333       0.512010       8.649120           0.000000
          192              N      -1.162971      11.939514      11.724646      -0.198506      36.677217 0.49779068E+03  0.11878292E+05                                 9.169262                            7.207928       0.118547       2.069488                    0.998259      27.322097      74.373718       0.655833       0.391386      -1.101543       0.116222       0.070809       0.099631       0.168665      -0.055428      -0.045878      -0.036767      -0.054336      -0.053023      -0.096366       0.025022       0.071344             10.369695      11.175413      -1.788238       3.263485      12.310694       1.503684       7.622979          -0.000001
          193              N      -1.490548       9.897411       9.051895      -0.210070      37.040741 0.50459089E+03  0.12069646E+05                                 9.205121                            7.232839       0.160614       2.077832                    0.998795      27.463441      74.609670       0.658630       0.388785      -1.104462       0.108212      -0.081849      -0.107758       0.173265       0.059865       0.040854      -0.046786      -0.043424      -0.035666      -0.099755       0.026299       0.073456             10.462884      10.580382       1.518300      -3.870663      12.487652       1.167024       8.320619          -0.000000
          194              N       2.282552       2.334426      12.935579      -0.191169      36.399291 0.50002845E+03  0.11955714E+05                                 9.158894                            7.246109       0.105877       2.068375                    0.998264      27.295740      74.593290       0.650548       0.393773      -1.098891      -0.108032      -0.066245      -0.116551       0.172173      -0.047579      -0.038615      -0.052488      -0.051959      -0.089704      -0.096587       0.018990       0.077596             10.401100       9.643787      -1.264190       4.123571      12.202957      -0.080388       9.356556           0.000000
          195              N       6.071403      10.926775       9.152248      -0.202412      36.086172 0.51200395E+03  0.12329972E+05                                 9.117485                            7.342159      -0.041201       2.014232                    0.997847      27.729831      76.359774       0.644187       0.394826      -1.096797      -0.116907       0.063772      -0.106114       0.170277       0.051183      -0.038962       0.036290      -0.081695      -0.060306      -0.092101       0.013425       0.078676             10.215160       9.652028       0.578286       3.838847      12.344328      -0.512010       8.649124           0.000000
          196              N       9.348286       5.012435      13.363754      -0.198506      36.677210 0.49779034E+03  0.11878282E+05                                 9.169261                            7.207925       0.118547       2.069488                    0.998259      27.322097      74.373717       0.655833       0.391386      -1.101543       0.116222       0.070809      -0.099631       0.168665      -0.055428       0.045878       0.036767      -0.054336      -0.053023      -0.096366       0.025022       0.071344             10.369695      11.175409      -1.788238      -3.263483      12.310697      -1.503686       7.622978          -0.000000
          197              N      -1.455023      10.883827       0.689095      -0.210070      37.040751 0.50459130E+03  0.12069657E+05                                 9.205122                            7.232842       0.160613       2.077832                    0.998795      27.463443      74.609676       0.658630       0.388785      -1.104462      -0.108212       0.081849      -0.107758       0.173265       0.059865      -0.040854       0.046786      -0.043424      -0.035666      -0.099755       0.026299       0.073456             10.462885      10.580384       1.518298       3.870665      12.487650      -1.167024       8.320622           0.000000
          198              N       1.500291       4.592654       4.572779      -0.191169      36.399246 0.50002770E+03  0.11955691E+05                                 9.158888                            7.246103       0.105877       2.068375                    0.998264      27.295717      74.593221       0.650548       0.393773      -1.098891       0.108032       0.066245      -0.116551       0.172173      -0.047579       0.038615       0.052488      -0.051959      -0.089704      -0.096587       0.018990       0.077596             10.401093       9.643776      -1.264193      -4.123564      12.202958       0.080391       9.356545           0.000000
          199              N       5.277126       9.854463       0.789448      -0.202412      36.086166 0.51200380E+03  0.12329968E+05                                 9.117484                            7.342158      -0.041201       2.014232                    0.997847      27.729831      76.359775       0.644187       0.394826      -1.096797       0.116907      -0.063772      -0.106114       0.170277       0.051183       0.038962      -0.036290      -0.081695      -0.060306      -0.092101       0.013425       0.078676             10.215158       9.652021       0.578286      -3.838843      12.344333       0.512010       8.649120           0.000000
          200              N       8.728657       1.914645       5.000954      -0.198506      36.677217 0.49779069E+03  0.11878293E+05                                 9.169262                            7.207928       0.118547       2.069488                    0.998259      27.322097      74.373718       0.655833       0.391386      -1.101543      -0.116222      -0.070809      -0.099631       0.168665      -0.055428      -0.045878      -0.036767      -0.054336      -0.053023      -0.096366       0.025022       0.071344             10.369696      11.175413      -1.788238       3.263485      12.310695       1.503684       7.622979          -0.000001
          201              O       7.483781       8.021558       9.558680      -0.576752      38.095647 0.58644424E+03  0.14390563E+05                                 8.963063                            7.522028       0.292761       2.147458                    0.995036      27.832136      73.631640       0.689891       0.361805      -1.138113       0.028079       0.000673      -0.007454       0.029060      -0.046255       0.002952       0.018854       0.032539       0.104539      -0.069281       0.025740       0.043541              9.930842       9.368249      -3.086063      -3.148156      11.164343       2.987606       9.259934           0.000000
          202              O       4.188644       4.178414       9.600494      -0.231819      25.048976 0.32288903E+03  0.68271275E+04                                 6.831896                            5.498264       0.487355       2.270711                    0.999566      22.834635      56.129836       0.825073       0.351099      -1.146356       0.034345      -0.163741       0.031774       0.170295       0.029144       0.143077       0.021375       0.113415       0.000997      -0.117446      -0.062305       0.179751              7.858795      10.865056       2.386449       4.155863       5.892668       1.299044       6.818661          -0.000000
          203              O      -3.032853      12.949482       9.324522      -0.582048      35.942649 0.56097777E+03  0.13624086E+05                                 8.602197                            7.341846       0.350272       2.159485                    0.995714      27.972462      73.804863       0.699920       0.360326      -1.138411      -0.022132       0.001022      -0.019096       0.029250      -0.034693       0.003066      -0.034214       0.059753       0.107936      -0.072220       0.017801       0.054419              9.408245       9.886056      -3.018052       3.319735       9.983789      -2.655874       8.354890           0.000000
          204              O       6.232086       3.070082       9.712556      -0.223114      26.871211 0.33940768E+03  0.72589531E+04                                 7.200930                            5.662364       0.504708       2.287391                    0.999441      22.659120      55.828801       0.808441       0.354246      -1.144986      -0.024180       0.165120       0.024654       0.168693       0.015267      -0.130793      -0.003858       0.139318      -0.051121      -0.109280      -0.061413       0.170693              8.486782      12.387995       2.585050      -4.544090       6.039932      -1.333538       7.032419          -0.000000
          205              O       9.436358       7.998006       8.444755      -0.571440      34.042087 0.54676473E+03  0.13106821E+05                                 8.190284                            7.161917       0.762936       2.317784                    0.995154      26.795904      68.736516       0.726306       0.351795      -1.152867      -0.010092       0.001550       0.017709       0.020442       0.040696       0.016166      -0.037874       0.057788       0.052162      -0.076570       0.034248       0.042322              8.847060       9.649333       2.607202      -1.984220       9.620937      -0.809288       7.270911           0.000000
          206              O      11.853545       1.684666       4.718292      -0.579454      37.182002 0.62934321E+03  0.15723898E+05                                 8.818373                            7.818132       0.202937       2.115329                    0.994084      28.162101      75.267004       0.673106       0.364208      -1.135821       0.012605       0.000464      -0.005656       0.013824      -0.059068      -0.017387      -0.018709       0.093008       0.136087      -0.101919       0.043429       0.058490              9.417350      11.333199      -2.903470       0.660761       9.347252      -0.254171       7.571599           0.000000
          207              O      10.593569       4.902987       5.184936      -0.559717      35.537178 0.54074510E+03  0.13020035E+05                                 8.565212                            7.210022       0.351803       2.167916                    0.995657      27.608083      72.664678       0.705626       0.360505      -1.137624       0.027961      -0.000870      -0.001086       0.027995       0.054778      -0.019234       0.003787       0.012905       0.095639      -0.073438       0.024722       0.048716              9.425295      10.479465       3.619176      -2.664358      10.453182      -2.230588       7.343237          -0.000000
          208              O      -4.747761       9.958369       5.027715      -0.231361      26.955588 0.32795006E+03  0.69493781E+04                                 7.165365                            5.537860       0.484161       2.270922                    0.999483      22.752443      55.680524       0.824253       0.350677      -1.148643      -0.014256      -0.151133       0.048672       0.159415      -0.013880      -0.128859       0.006340       0.142686      -0.146655      -0.124354      -0.047921       0.172275              8.574384      12.831859      -3.704292      -4.262477       6.666196       1.521867       6.225098          -0.000000
          209              O       7.783637      10.518078       6.278790      -0.199057      31.383272 0.38430954E+03  0.84942204E+04                                 8.096010                            6.125187       0.168201       2.189629                    0.996167      22.727117      57.268832       0.756964       0.366091      -1.133520       0.008458      -0.040208      -0.143124       0.148905      -0.140226       0.030483      -0.010732      -0.098547      -0.144097      -0.129043      -0.046730       0.175773              9.826689      10.739437      -6.449495       1.019062      11.475487      -0.673008       7.265143          -0.000000
          210              O      -1.496303       4.952862       4.698221      -0.580614      40.395122 0.66462000E+03  0.16836427E+05                                 9.348983                            8.054242       0.102463       2.081018                    0.993774      28.367079      76.388042       0.660575       0.366022      -1.134196      -0.022868       0.002182      -0.001868       0.023047      -0.039124       0.024238       0.032597       0.088565       0.134694      -0.092708       0.031948       0.060760             10.157329      13.042318      -3.601230      -0.397927       9.513515      -0.313485       7.916154           0.000001
          211              O      -4.905601      12.705649       8.121951      -0.550579      32.307382 0.48666377E+03  0.11373898E+05                                 7.981152                            6.782385       0.702893       2.298817                    0.996459      26.586144      68.167682       0.739365       0.354460      -1.146393       0.021724       0.006674       0.004258       0.023121       0.049488      -0.014922       0.017346       0.046970       0.057352      -0.070087       0.024359       0.045728              8.714420       8.487744       2.875308       2.682961      10.484958       1.150090       7.170556           0.000001
          212              O      -0.272389       1.652801       5.317068      -0.555824      35.487807 0.53026262E+03  0.12692554E+05                                 8.543654                            7.120692       0.501737       2.222740                    0.995557      27.304019      71.418079       0.713614       0.358579      -1.140294      -0.025154       0.003941       0.007123       0.026438       0.053950       0.010110       0.005900       0.038609       0.105537      -0.074898       0.025569       0.049329              9.544339      10.996743       4.196728       2.595375      10.509836       1.616383       7.126437          -0.000000
          213              O      12.371440       3.426134       7.449582      -0.821581      35.411105 0.67421167E+03  0.17295202E+05                                 8.670194                            8.023253      -0.464861       1.880405                    0.994117      30.597220      85.378586       0.666869       0.358044      -1.130275       0.003937      -0.005669      -0.025269       0.026194      -0.017336      -0.009892       0.007437      -0.017491       0.049654      -0.028187       0.002272       0.025915              9.194256       7.455911       0.415057       0.252302      12.304713      -0.421056       7.822144          -0.000000
          214              O       3.864748      12.759680       1.195880      -0.576752      38.095657 0.58644427E+03  0.14390564E+05                                 8.963065                            7.522028       0.292761       2.147458                    0.995036      27.832136      73.631640       0.689891       0.361805      -1.138113      -0.028079      -0.000673      -0.007454       0.029059      -0.046255      -0.002952      -0.018854       0.032539       0.104539      -0.069281       0.025740       0.043541              9.930845       9.368252      -3.086066       3.148158      11.164347      -2.987608       9.259937           0.000000
          215              O      -0.405801       2.748665       1.237694      -0.231819      25.048968 0.32288911E+03  0.68271295E+04                                 6.831894                            5.498265       0.487355       2.270711                    0.999566      22.834634      56.129833       0.825073       0.351099      -1.146356      -0.034346       0.163741       0.031774       0.170295       0.029144      -0.143077      -0.021375       0.113415       0.000998      -0.117446      -0.062305       0.179751              7.858792      10.865048       2.386448      -4.155859       5.892669      -1.299043       6.818659          -0.000000
          216              O       0.087282       7.831756       0.961722      -0.582048      35.942651 0.56097768E+03  0.13624084E+05                                 8.602197                            7.341845       0.350272       2.159485                    0.995714      27.972463      73.804865       0.699920       0.360326      -1.138411       0.022132      -0.001022      -0.019096       0.029250      -0.034693      -0.003066       0.034214       0.059753       0.107936      -0.072220       0.017801       0.054419              9.408245       9.886059      -3.018050      -3.319737       9.983785       2.655873       8.354891           0.000000
          217              O      11.844857       3.856998       1.349756      -0.223114      26.871201 0.33940786E+03  0.72589579E+04                                 7.200928                            5.662366       0.504708       2.287391                    0.999441      22.659121      55.828802       0.808441       0.354246      -1.144986       0.024180      -0.165120       0.024654       0.168693       0.015267       0.130793       0.003858       0.139318      -0.051121      -0.109280      -0.061413       0.170693              8.486777      12.387983       2.585048       4.544084       6.039934       1.333537       7.032415          -0.000000
          218              O       1.912171      12.783233       0.081955      -0.571440      34.042082 0.54676455E+03  0.13106816E+05                                 8.190283                            7.161916       0.762936       2.317784                    0.995154      26.795904      68.736517       0.726307       0.351795      -1.152867       0.010092      -0.001550       0.017709       0.020442       0.040696      -0.016166       0.037874       0.057788       0.052162      -0.076570       0.034248       0.042322              8.847059       9.649334       2.607200       1.984221       9.620934       0.809287       7.270910           0.000000
          219              O       6.223398       5.242414      13.081092      -0.579454      37.182002 0.62934322E+03  0.15723898E+05                                 8.818373                            7.818132       0.202937       2.115329                    0.994084      28.162101      75.267002       0.673106       0.364208      -1.135821      -0.012605      -0.000464      -0.005656       0.013824      -0.059068       0.017387       0.018709       0.093008       0.136087      -0.101919       0.043429       0.058490              9.417350      11.333197      -2.903471      -0.660762       9.347255       0.254171       7.571598           0.000000
          220              O       7.483374       2.024093      13.547736      -0.559717      35.537180 0.54074507E+03  0.13020034E+05                                 8.565212                            7.210022       0.351803       2.167916                    0.995657      27.608083      72.664678       0.705626       0.360505      -1.137624      -0.027961       0.000870      -0.001086       0.027995       0.054778       0.019234      -0.003787       0.012905       0.095639      -0.073438       0.024722       0.048716              9.425295      10.479465       3.619176       2.664358      10.453183       2.230589       7.343237          -0.000000
          221              O       1.802190      10.822869      13.390515      -0.231361      26.955586 0.32795018E+03  0.69493814E+04                                 7.165365                            5.537862       0.484161       2.270922                    0.999483      22.752442      55.680523       0.824252       0.350677      -1.148643       0.014256       0.151132       0.048672       0.159415      -0.013880       0.128859      -0.006340       0.142686      -0.146655      -0.124354      -0.047921       0.172275              8.574384      12.831855      -3.704292       4.262475       6.666198      -1.521867       6.225098          -0.000000
          222              O       3.564892      10.263161      14.641590      -0.199057      31.383270 0.38430941E+03  0.84942171E+04                                 8.096009                            6.125185       0.168201       2.189629                    0.996167      22.727118      57.268837       0.756964       0.366091      -1.133520      -0.008458       0.040208      -0.143124       0.148905      -0.140226      -0.030483       0.010732      -0.098547      -0.144097      -0.129043      -0.046730       0.175773              9.826689      10.739436      -6.449496      -1.019058      11.475489       0.673006       7.265141          -0.000000
          223              O       5.279146       1.974218      13.061021      -0.580614      40.395124 0.66462000E+03  0.16836428E+05                                 9.348983                            8.054242       0.102463       2.081018                    0.993774      28.367079      76.388044       0.660575       0.366022      -1.134196       0.022868      -0.002182      -0.001868       0.023047      -0.039124      -0.024238      -0.032597       0.088565       0.134694      -0.092708       0.031948       0.060760             10.157330      13.042317      -3.601230       0.397927       9.513516       0.313485       7.916156           0.000001
          224              O       1.960030       8.075589      16.484751      -0.550579      32.307378 0.48666356E+03  0.11373892E+05                                 7.981151                            6.782383       0.702894       2.298817                    0.996459      26.586144      68.167681       0.739365       0.354460      -1.146393      -0.021724      -0.006674       0.004258       0.023121       0.049488       0.014922      -0.017346       0.046970       0.057352      -0.070087       0.024359       0.045728              8.714418       8.487745       2.875307      -2.682962      10.484955      -1.150089       7.170556           0.000001
          225              O       4.055232       5.274278      13.679868      -0.555824      35.487819 0.53026280E+03  0.12692559E+05                                 8.543656                            7.120693       0.501737       2.222740                    0.995557      27.304019      71.418080       0.713614       0.358579      -1.140294       0.025154      -0.003941       0.007123       0.026438       0.053950      -0.010110      -0.005900       0.038609       0.105537      -0.074898       0.025569       0.049329              9.544342      10.996741       4.196732      -2.595375      10.509845      -1.616386       7.126439          -0.000000
          226              O       5.705503       3.500946      15.812382      -0.821581      35.411119 0.67421206E+03  0.17295214E+05                                 8.670196                            8.023255      -0.464861       1.880405                    0.994117      30.597220      85.378585       0.666869       0.358044      -1.130275      -0.003937       0.005669      -0.025269       0.026194      -0.017336       0.009892      -0.007437      -0.017491       0.049654      -0.028187       0.002272       0.025915              9.194258       7.455912       0.415057      -0.252302      12.304716       0.421057       7.822146          -0.000000
          227              O       0.081905       5.832601       7.166920      -0.576752      38.095646 0.58644424E+03  0.14390563E+05                                 8.963063                            7.522028       0.292761       2.147458                    0.995036      27.832136      73.631640       0.689891       0.361805      -1.138113      -0.028079      -0.000673       0.007454       0.029060      -0.046255       0.002952       0.018854       0.032539       0.104539      -0.069281       0.025740       0.043541              9.930842       9.368249      -3.086063      -3.148156      11.164343       2.987606       9.259934           0.000000
          228              O       3.377042       9.675745       7.125106      -0.231819      25.048975 0.32288901E+03  0.68271270E+04                                 6.831895                            5.498264       0.487355       2.270711                    0.999566      22.834635      56.129835       0.825073       0.351099      -1.146356      -0.034346       0.163741      -0.031774       0.170295       0.029144       0.143077       0.021375       0.113415       0.000998      -0.117446      -0.062305       0.179751              7.858794      10.865055       2.386449       4.155863       5.892667       1.299044       6.818660          -0.000000
          229              O      10.598539       0.904677       7.401078      -0.582048      35.942648 0.56097774E+03  0.13624085E+05                                 8.602196                            7.341845       0.350272       2.159485                    0.995714      27.972462      73.804861       0.699920       0.360326      -1.138411       0.022132      -0.001022       0.019096       0.029250      -0.034693       0.003066      -0.034214       0.059753       0.107936      -0.072220       0.017801       0.054419              9.408244       9.886055      -3.018052       3.319734       9.983788      -2.655874       8.354890           0.000000
          230              O       1.333600      10.784077       7.013044      -0.223114      26.871211 0.33940768E+03  0.72589532E+04                                 7.200930                            5.662364       0.504708       2.287391                    0.999441      22.659121      55.828802       0.808441       0.354246      -1.144986       0.024180      -0.165120      -0.024654       0.168693       0.015267      -0.130793      -0.003858       0.139318      -0.051121      -0.109280      -0.061413       0.170693              8.486781      12.387994       2.585050      -4.544090       6.039932      -1.333538       7.032418          -0.000000
          231              O      -1.870672       5.856153       8.280845      -0.571440      34.042087 0.54676472E+03  0.13106821E+05                                 8.190284                            7.161917       0.762936       2.317784                    0.995154      26.795904      68.736516       0.726306       0.351795      -1.152867       0.010092      -0.001550      -0.017709       0.020442       0.040696       0.016166      -0.037874       0.057788       0.052162      -0.076570       0.034248       0.042322              8.847060       9.649333       2.607202      -1.984220       9.620937      -0.809288       7.270911           0.000000
          232              O      -4.287859      12.169493      12.007308      -0.579454      37.182004 0.62934325E+03  0.15723899E+05                                 8.818373                            7.818132       0.202937       2.115329                    0.994084      28.162102      75.267006       0.673106       0.364208      -1.135821      -0.012605      -0.000464       0.005656       0.013824      -0.059068      -0.017387      -0.018709       0.093008       0.136087      -0.101919       0.043429       0.058490              9.417350      11.333199      -2.903470       0.660761       9.347252      -0.254171       7.571599           0.000000
          233              O      -3.027883       8.951172      11.540664      -0.559717      35.537177 0.54074508E+03  0.13020035E+05                                 8.565211                            7.210022       0.351803       2.167916                    0.995657      27.608083      72.664676       0.705626       0.360505      -1.137624      -0.027961       0.000870       0.001086       0.027995       0.054778      -0.019234       0.003787       0.012905       0.095639      -0.073438       0.024722       0.048716              9.425294      10.479464       3.619176      -2.664358      10.453182      -2.230588       7.343237          -0.000000
          234              O      12.313447       3.895790      11.697885      -0.231361      26.955590 0.32795009E+03  0.69493790E+04                                 7.165365                            5.537861       0.484161       2.270922                    0.999483      22.752443      55.680526       0.824253       0.350677      -1.148643       0.014256       0.151132      -0.048672       0.159415      -0.013880      -0.128859       0.006340       0.142686      -0.146655      -0.124354      -0.047921       0.172275              8.574385      12.831860      -3.704292      -4.262478       6.666197       1.521867       6.225099          -0.000001
          235              O      -0.217951       3.336081      10.446810      -0.199057      31.383276 0.38430957E+03  0.84942215E+04                                 8.096011                            6.125187       0.168201       2.189629                    0.996167      22.727118      57.268837       0.756964       0.366091      -1.133520      -0.008458       0.040208       0.143124       0.148905      -0.140226       0.030483      -0.010732      -0.098547      -0.144097      -0.129043      -0.046730       0.175773              9.826690      10.739437      -6.449496       1.019061      11.475490      -0.673007       7.265143          -0.000000
          236              O       9.061989       8.901297      12.027379      -0.580614      40.395123 0.66461999E+03  0.16836427E+05                                 9.348983                            8.054242       0.102463       2.081018                    0.993774      28.367079      76.388042       0.660575       0.366022      -1.134196       0.022868      -0.002182       0.001868       0.023047      -0.039124       0.024239       0.032597       0.088565       0.134694      -0.092708       0.031948       0.060760             10.157329      13.042317      -3.601229      -0.397927       9.513515      -0.313485       7.916154           0.000001
          237              O      12.471287       1.148510       8.603649      -0.550579      32.307386 0.48666385E+03  0.11373901E+05                                 7.981153                            6.782385       0.702893       2.298817                    0.996459      26.586146      68.167688       0.739365       0.354460      -1.146393      -0.021724      -0.006674      -0.004258       0.023121       0.049488      -0.014922       0.017346       0.046970       0.057352      -0.070087       0.024359       0.045728              8.714420       8.487744       2.875308       2.682961      10.484959       1.150090       7.170557           0.000001
          238              O       7.838075      12.201358      11.408532      -0.555824      35.487807 0.53026261E+03  0.12692554E+05                                 8.543654                            7.120692       0.501737       2.222740                    0.995557      27.304018      71.418077       0.713614       0.358579      -1.140294       0.025154      -0.003941      -0.007123       0.026438       0.053950       0.010110       0.005900       0.038609       0.105537      -0.074898       0.025569       0.049329              9.544339      10.996743       4.196728       2.595376      10.509836       1.616383       7.126437          -0.000000
          239              O      -4.805754      10.428025       9.276018      -0.821581      35.411105 0.67421166E+03  0.17295201E+05                                 8.670193                            8.023253      -0.464861       1.880405                    0.994117      30.597220      85.378584       0.666869       0.358044      -1.130275      -0.003937       0.005669       0.025269       0.026194      -0.017336      -0.009892       0.007437      -0.017491       0.049654      -0.028187       0.002272       0.025915              9.194255       7.455910       0.415057       0.252302      12.304713      -0.421056       7.822143           0.000000
          240              O       3.700938       1.094479      15.529720      -0.576752      38.095655 0.58644421E+03  0.14390562E+05                                 8.963065                            7.522028       0.292761       2.147458                    0.995036      27.832134      73.631636       0.689891       0.361805      -1.138113       0.028079       0.000673       0.007454       0.029059      -0.046255      -0.002952      -0.018854       0.032539       0.104539      -0.069281       0.025740       0.043541              9.930845       9.368252      -3.086065       3.148158      11.164346      -2.987608       9.259937           0.000000
          241              O       7.971487      11.105494      15.487906      -0.231819      25.048968 0.32288911E+03  0.68271296E+04                                 6.831894                            5.498265       0.487355       2.270711                    0.999566      22.834634      56.129833       0.825073       0.351099      -1.146356       0.034345      -0.163741      -0.031774       0.170295       0.029144      -0.143077      -0.021375       0.113415       0.000998      -0.117446      -0.062305       0.179751              7.858792      10.865048       2.386448      -4.155859       5.892669      -1.299043       6.818659          -0.000000
          242              O       7.478404       6.022403      15.763878      -0.582048      35.942648 0.56097763E+03  0.13624082E+05                                 8.602196                            7.341845       0.350272       2.159485                    0.995714      27.972462      73.804860       0.699920       0.360326      -1.138411      -0.022132       0.001022       0.019096       0.029250      -0.034693      -0.003066       0.034214       0.059753       0.107936      -0.072220       0.017801       0.054419              9.408244       9.886058      -3.018050      -3.319737       9.983784       2.655872       8.354891           0.000000
          243              O      -4.279171       9.997161      15.375844      -0.223114      26.871203 0.33940788E+03  0.72589585E+04                                 7.200929                            5.662366       0.504708       2.287391                    0.999441      22.659121      55.828804       0.808441       0.354246      -1.144986      -0.024180       0.165120      -0.024654       0.168693       0.015267       0.130793       0.003858       0.139318      -0.051121      -0.109280      -0.061413       0.170693              8.486778      12.387984       2.585048       4.544084       6.039935       1.333537       7.032415          -0.000000
          244              O       5.653515       1.070926      16.643645      -0.571440      34.042082 0.54676455E+03  0.13106816E+05                                 8.190283                            7.161916       0.762936       2.317784                    0.995154      26.795904      68.736517       0.726307       0.351795      -1.152867      -0.010092       0.001550      -0.017709       0.020442       0.040696      -0.016166       0.037874       0.057788       0.052162      -0.076570       0.034248       0.042322              8.847059       9.649334       2.607200       1.984221       9.620934       0.809287       7.270910           0.000000
          245              O       1.342288       8.611745       3.644508      -0.579454      37.182000 0.62934319E+03  0.15723897E+05                                 8.818373                            7.818132       0.202937       2.115329                    0.994084      28.162100      75.267001       0.673106       0.364208      -1.135821       0.012605       0.000464       0.005656       0.013824      -0.059068       0.017387       0.018709       0.093008       0.136087      -0.101919       0.043429       0.058490              9.417350      11.333197      -2.903471      -0.660762       9.347255       0.254171       7.571598           0.000000
          246              O       0.082312      11.830066       3.177864      -0.559717      35.537176 0.54074501E+03  0.13020032E+05                                 8.565211                            7.210021       0.351803       2.167916                    0.995657      27.608083      72.664674       0.705626       0.360505      -1.137624       0.027961      -0.000870       0.001086       0.027995       0.054778       0.019234      -0.003787       0.012905       0.095639      -0.073438       0.024722       0.048716              9.425294      10.479464       3.619175       2.664358      10.453182       2.230588       7.343236          -0.000000
          247              O       5.763496       3.031290       3.335085      -0.231361      26.955585 0.32795019E+03  0.69493816E+04                                 7.165365                            5.537862       0.484161       2.270922                    0.999483      22.752442      55.680524       0.824252       0.350677      -1.148643      -0.014256      -0.151132      -0.048672       0.159415      -0.013880       0.128859      -0.006340       0.142686      -0.146655      -0.124354      -0.047921       0.172275              8.574384      12.831855      -3.704292       4.262475       6.666198      -1.521867       6.225097          -0.000000
          248              O       4.000794       3.590998       2.084010      -0.199057      31.383263 0.38430934E+03  0.84942150E+04                                 8.096008                            6.125185       0.168201       2.189629                    0.996167      22.727116      57.268828       0.756964       0.366091      -1.133520       0.008458      -0.040208       0.143124       0.148905      -0.140226      -0.030483       0.010732      -0.098547      -0.144097      -0.129043      -0.046730       0.175773              9.826687      10.739435      -6.449494      -1.019059      11.475485       0.673006       7.265141          -0.000000
          249              O       2.286540      11.879941       3.664579      -0.580614      40.395121 0.66461996E+03  0.16836426E+05                                 9.348983                            8.054242       0.102463       2.081018                    0.993774      28.367078      76.388040       0.660575       0.366022      -1.134196      -0.022868       0.002182       0.001868       0.023047      -0.039124      -0.024239      -0.032597       0.088565       0.134694      -0.092708       0.031948       0.060760             10.157329      13.042317      -3.601230       0.397927       9.513516       0.313485       7.916155           0.000001
          250              O       5.605656       5.778570       0.240849      -0.550579      32.307382 0.48666364E+03  0.11373895E+05                                 7.981152                            6.782384       0.702893       2.298817                    0.996459      26.586146      68.167688       0.739365       0.354460      -1.146393       0.021724       0.006674      -0.004258       0.023121       0.049488       0.014922      -0.017346       0.046970       0.057352      -0.070087       0.024359       0.045728              8.714419       8.487745       2.875307      -2.682962      10.484956      -1.150089       7.170557           0.000001
          251              O       3.510454       8.579881       3.045732      -0.555824      35.487820 0.53026282E+03  0.12692560E+05                                 8.543656                            7.120694       0.501737       2.222740                    0.995557      27.304019      71.418082       0.713614       0.358579      -1.140294      -0.025154       0.003941      -0.007123       0.026438       0.053950      -0.010110      -0.005900       0.038609       0.105537      -0.074898       0.025569       0.049329              9.544342      10.996743       4.196733      -2.595375      10.509846      -1.616386       7.126439          -0.000000
          252              O       1.860183      10.353213       0.913218      -0.821581      35.411119 0.67421206E+03  0.17295214E+05                                 8.670196                            8.023255      -0.464861       1.880405                    0.994117      30.597220      85.378584       0.666869       0.358044      -1.130275       0.003937      -0.005669       0.025269       0.026194      -0.017336       0.009892      -0.007437      -0.017491       0.049654      -0.028187       0.002272       0.025915              9.194258       7.455912       0.415057      -0.252302      12.304715       0.421057       7.822145          -0.000000

******************************************************
Auxiliary information for the entire system
The total spin magnetic moment of the unit cell is   0.000164
The total net atomic charge of the unit cell is   0.000011
Accuracy of reproducing the electrostatic potential in the unit cell:
  The inner radius (bohr) =    5.0000
  The outer radius (bohr) =   12.0000
  Valid grid points have density less than (e/(bohr^3)) =    0.0001
  The number of valid grid points were=        52370
  The rms potential error without charges in kcal/mol is=      3.68239
  The rms potential error with partial charges in kcal/mol is=      1.12141
  The RRMSE value at monopole order=      0.30453
  The rms potential error with partial charges and cloud penetration in kcal/mol is=      1.11472
  The RRMSE value at monopole order with cloud penetration is=      0.30272
  The rms potential error with partial charges and atomic dipoles in kcal/mol is=      0.45465
  The RRMSE value at dipole order=      0.12346
  The rms potential error with partial charges, atomic dipoles and cloud penetration in kcal/mol is=      0.45501
  The RRMSE value at dipole order with cloud penetration=      0.12356

******************************************************
The electron densities and ab initio electrostatic potential were computed in VASP using the PBE functional and
projector augmented wave method. See the main text of the journal article for a description of computational details.
The atomic charges, dipoles, and quadrupoles were computed with the DDEC6 method as described in
(a) T. A. Manz and N. Gabaldon Limas, RSC Adv. 6 (2016) 47771-47801 DOI: 10.1039/c6ra04656h
(b) N. Gabaldon Limas and T. A. Manz, RSC Adv. 8 (2018) 2678-2707 DOI: 10.1039/c7ra11829e.
For each atom in the material, the electron cloud parameters were fit to the spherically averaged atom-in-material
electron density using radial positions for which this density was between 10^-4 and 10^-2 electrons per cubic bohr.
The polarizabilities, dispersion coefficients, and quantum Drude oscillator (QDO) parameters were fit using the MCLF method.
The magnetic structure of the system was optimized in VASP from the default ferromagnetic initial guess using spin polarization.
The atomic spin moments (ASMs) were computed on this optimized magnetic structure using the DDEC6 partition as inputs
to the method of T. A. Manz and D. S. Sholl, J. Chem. Theory Comput. 7 (2011) 4146-4164 DOI: 10.1021/ct200539n.
The RMSE and RRMSE were computed using a uniform grid with Ewald summation.
