# Supplementary material for: A collection of forcefield precursors for metal–organic frameworks
Source: RSC Adv. 2019 Nov 13;9(63):36492–507. doi: 10.1039/c9ra07327b (PMC9075174; doi:10.1039/c9ra07327b)
Supplement: RA-009-C9RA07327B-s4041 [file RA-009-C9RA07327B-s4041.xyz]

   13
jmolscript: load "" {1 1 1} spacegroup "x,y,z" unitcell [{      6.592000     0.000000     0.000000 }, {      1.891754     6.412998     0.000000 }, {     -1.891709    -2.428247     5.935514 }]
Dy     0.000000     0.000000     0.000000     2.051322
H      5.117900     0.921334     5.021445     0.009485
H      1.474159     4.298690     2.754078     0.009476
H      3.296003     0.278933     0.415486    -0.015780
C     -0.659021     0.722392     5.565731     0.589268
C      7.251085     4.877777     2.776040     0.589235
C      3.296042     3.705420     5.519434     0.559996
O      1.374543     1.986498     0.022555    -0.655306
O      0.117334     1.671851     5.785939    -0.627573
O      4.399753     3.459063     5.014916    -0.613645
O      5.217471    -0.731301     1.847132    -0.655295
O      6.474738     4.722080     3.738187    -0.627537
O      2.192324     3.331749     5.100387    -0.613646

The following XYZ coordinates are in angstroms. Other properties are in atomic units.
The sperically averaged electron density of each atom fit to a function of the form exp(a - br)
eigen_1, eigen_2 and eigen_3 are the three eigenvalues of traceless quadrupole moment tensor
  atom number  atomic symbol              X              Y              Z     net charge C6 coefficient C8 coefficient C10 coefficient fluctuating dipole atomic polarizability isotropic forcefield polarizability              a              b squared Pearson coefficient          <r^3>          <r^4>         wp_QDO          m_QDO          q_QDO       dipole_x       dipole_y       dipole_z         dipole            Qxy            Qxz            Qyz     Q(x^2-y^2)  Q(3z^2 - R^2)        eigen_1        eigen_2        eigen_3 static polarizability      alpha(xx)      alpha(xy)      alpha(xz)      alpha(yy)      alpha(yz)      alpha(zz) atomic spin moment
            1             Dy       0.000000       0.000000       0.000000       2.051322     109.172103 0.22610787E+04  0.71370568E+05                                15.070030                           12.794964       2.283319       2.464113                    0.999742      72.013397     163.377921       0.714676       0.271515      -1.332065       0.000007       0.002304       0.003438       0.004139      -0.143339       0.096216       0.090192      -0.031486       0.179044      -0.233366       0.113130       0.120236             17.344575      17.859789       4.879116      -3.275547      18.561897      -3.605169      15.612039          -0.000011
            2              H       5.117900       0.921334       5.021445       0.009485       1.662631 0.13902572E+02  0.15563192E+03                                 2.243204                            2.116317      -1.254765       2.227800                    0.994426       4.353645      12.725939       0.452903       1.208085      -0.724176      -0.055977       0.017690      -0.040804       0.071494      -0.005382       0.004228      -0.000749       0.022581      -0.000192      -0.012479      -0.001382       0.013861              2.275472       2.635072      -0.265283       0.627849       2.049436      -0.085923       2.141907           0.000007
            3              H       1.474159       4.298690       2.754078       0.009476       1.662546 0.13901617E+02  0.15561721E+03                                 2.243044                            2.116180      -1.254464       2.227917                    0.994422       4.353478      12.724926       0.452942       1.208011      -0.724193       0.055984      -0.044476       0.000913       0.071506      -0.005942       0.003380       0.003387       0.012460      -0.030534      -0.012475      -0.001376       0.013852              2.275305       2.634862      -0.681469       0.007797       2.188718      -0.028872       2.002334           0.000006
            4              H       3.296003       0.278933       0.415486      -0.015780       2.078826 0.18053332E+02  0.21407159E+03                                 2.506743                            2.335598      -1.542133       2.067143                    0.993655       4.751362      13.936524       0.455863       1.133104      -0.741598       0.000002       0.036170       0.053875       0.064891       0.002474      -0.001661       0.004792      -0.014240       0.022086      -0.011555       0.000976       0.010578              2.559048       2.186214      -0.152324       0.102267       2.466278       0.682432       3.024652           0.000003
            5              C      -0.659021       0.722392       5.565731       0.589268      19.609229 0.21154500E+03  0.42295837E+04                                 6.632662                            5.114786       0.088537       2.088977                    0.999620      22.237670      62.542348       0.660584       0.463750      -1.017380       0.096586      -0.020876       0.032805       0.104119      -0.060715      -0.077874       0.042725       0.119760       0.259427      -0.129030      -0.026500       0.155530              7.401999       6.192518       1.121539       1.321403      11.234183      -0.222690       4.779297           0.000001
            6              C       7.251085       4.877777       2.776040       0.589235      19.609903 0.21155375E+03  0.42298044E+04                                 6.632851                            5.114931       0.088558       2.088973                    0.999620      22.238135      62.544086       0.660566       0.463757      -1.017376      -0.096557       0.038259      -0.006920       0.104091       0.049090       0.085702       0.096903      -0.012675      -0.137963      -0.129031      -0.026503       0.155534              7.402217       6.192592      -0.798312      -1.538422       5.860964      -2.421069      10.153096           0.000002
            7              C       3.296042       3.705420       5.519434       0.559996      20.422025 0.21650297E+03  0.43555181E+04                                 6.765003                            5.134947       0.133359       2.087709                    0.999488      22.875177      64.614743       0.666639       0.456709      -1.020889      -0.000000      -0.059189      -0.088178       0.106201      -0.020294       0.013612      -0.090108      -0.241277       0.093807      -0.138239      -0.029222       0.167461              7.622782      11.855372      -0.296589       0.199106       4.953591       1.351492       6.059382          -0.000003
            8              O       1.374543       1.986498       0.022555      -0.655306      40.684849 0.59535958E+03  0.14670387E+05                                 9.360911                            7.536250       0.522597       2.179113                    0.999030      29.301477      77.781833       0.694834       0.357736      -1.140881       0.106307       0.103745      -0.038998       0.153575      -0.020201      -0.072188       0.008759      -0.088274       0.030830      -0.098636       0.028667       0.069969             10.614581       6.484628      -0.050246       0.218507      18.865333      -1.352785       6.493780          -0.000006
            9              O       0.117334       1.671851       5.785939      -0.627573      41.259881 0.60000510E+03  0.14831263E+05                                 9.506509                            7.621417       0.217807       2.089978                    0.997658      29.074925      77.602696       0.682551       0.363034      -1.135342       0.009883      -0.129165      -0.027254       0.132378       0.032054      -0.082014       0.028645      -0.027320       0.007132      -0.104500       0.028269       0.076230             10.805219       9.634518       5.003607       0.451332      16.382379       1.316022       6.398761          -0.000008
           10              O       4.399753       3.459063       5.014916      -0.613645      40.852518 0.58693472E+03  0.14429252E+05                                 9.458198                            7.544966       0.296062       2.120286                    0.997338      28.841644      76.783125       0.685009       0.363711      -1.134757      -0.111844      -0.029235      -0.044420       0.123842      -0.022277      -0.037180      -0.086857       0.014148      -0.097599      -0.114428       0.036089       0.078339             10.777347      18.099386      -1.693185      -2.595025       6.718991       0.162282       7.513664          -0.000006
           11              O       5.217471      -0.731301       1.847132      -0.655295      40.683860 0.59534228E+03  0.14669845E+05                                 9.360728                            7.536115       0.522648       2.179128                    0.999031      29.301206      77.780656       0.694845       0.357733      -1.140883      -0.106311      -0.075392       0.081273       0.153595       0.059168       0.046034      -0.003836      -0.057531       0.123116      -0.098652       0.028685       0.069968             10.614362       6.484494      -0.221249      -0.036232       9.215476      -5.300357      16.143116          -0.000006
           12              O       6.474738       4.722080       3.738187      -0.627537      41.258187 0.59997447E+03  0.14830312E+05                                 9.506233                            7.621208       0.217774       2.089976                    0.997659      29.074357      77.600583       0.682562       0.363033      -1.135344      -0.009862       0.023690      -0.129886       0.132396       0.088055       0.001365       0.016880       0.001397       0.093277      -0.104506       0.028276       0.076230             10.804891       9.634165       1.476811      -4.801742       6.907538      -2.560048      15.872971          -0.000008
           13              O       2.192324       3.331749       5.100387      -0.613646      40.852825 0.58694014E+03  0.14429420E+05                                 9.458267                            7.545017       0.296211       2.120337                    0.997338      28.841598      76.783124       0.685004       0.363712      -1.134755       0.111849      -0.030050      -0.043883       0.123851       0.025971       0.034699      -0.076585      -0.010988      -0.172999      -0.114436       0.036089       0.078347             10.777431      18.099569       1.760687       2.549658       7.286051       0.394243       6.946673          -0.000006

******************************************************
Auxiliary information for the entire system
The total spin magnetic moment of the unit cell is   -0.000034
The total net atomic charge of the unit cell is   0.000000
Accuracy of reproducing the electrostatic potential in the unit cell:
  The inner radius (bohr) =    5.0000
  The outer radius (bohr) =   12.0000
  Valid grid points have density less than (e/(bohr^3)) =    0.0001
  The number of valid grid points were=         5600
  The rms potential error without charges in kcal/mol is=      9.23345
  The rms potential error with partial charges in kcal/mol is=      1.93730
  The RRMSE value at monopole order=      0.20981
  The rms potential error with partial charges and cloud penetration in kcal/mol is=      1.92736
  The RRMSE value at monopole order with cloud penetration is=      0.20874
  The rms potential error with partial charges and atomic dipoles in kcal/mol is=      1.29890
  The RRMSE value at dipole order=      0.14067
  The rms potential error with partial charges, atomic dipoles and cloud penetration in kcal/mol is=      1.28099
  The RRMSE value at dipole order with cloud penetration=      0.13873

******************************************************
The electron densities and ab initio electrostatic potential were computed in VASP using the PBE functional and
projector augmented wave method. See the main text of the journal article for a description of computational details.
The atomic charges, dipoles, and quadrupoles were computed with the DDEC6 method as described in
(a) T. A. Manz and N. Gabaldon Limas, RSC Adv. 6 (2016) 47771-47801 DOI: 10.1039/c6ra04656h
(b) N. Gabaldon Limas and T. A. Manz, RSC Adv. 8 (2018) 2678-2707 DOI: 10.1039/c7ra11829e.
For each atom in the material, the electron cloud parameters were fit to the spherically averaged atom-in-material
electron density using radial positions for which this density was between 10^-4 and 10^-2 electrons per cubic bohr.
The polarizabilities, dispersion coefficients, and quantum Drude oscillator (QDO) parameters were fit using the MCLF method.
The magnetic structure of the system was optimized in VASP from the default ferromagnetic initial guess using spin polarization.
The atomic spin moments (ASMs) were computed on this optimized magnetic structure using the DDEC6 partition as inputs
to the method of T. A. Manz and D. S. Sholl, J. Chem. Theory Comput. 7 (2011) 4146-4164 DOI: 10.1021/ct200539n.
The RMSE and RRMSE were computed using a uniform grid with Ewald summation.
