# Supplementary material for: A collection of forcefield precursors for metal–organic frameworks
Source: RSC Adv. 2019 Nov 13;9(63):36492–507. doi: 10.1039/c9ra07327b (PMC9075174; doi:10.1039/c9ra07327b)
Supplement: RA-009-C9RA07327B-s4042 [file RA-009-C9RA07327B-s4042.xyz]

   95
jmolscript: load "" {1 1 1} spacegroup "x,y,z" unitcell [{      9.275000     0.000000     0.000000 }, {     -1.407675    12.845098     0.000000 }, {     -1.823840    -4.006697    13.882726 }]
Co     1.527177     8.926270     9.966548     0.915754
Co     6.256696     5.528879    12.121980     0.736745
Co     4.516308    -0.087869     3.916178     0.915758
Co    -0.213211     3.309522     1.760746     0.736758
Co     0.000000     0.000000     0.000000     0.451186
H      4.477043     1.235041    11.574029     0.119190
H      4.006184    -0.576868     8.056146     0.131333
H      5.300211     3.204953     8.175537     0.129066
H     -1.302726    11.294407     2.925090     0.109025
H      4.781077    -3.335373    12.388945     0.100074
H     -0.597740     6.562725    10.253781     0.117313
H      0.633230    -2.221866    13.137224     0.359643
H      1.671458    -2.139342    12.072419     0.357385
H      7.659549     7.212205     0.156875     0.353126
H      7.559928     6.930712     1.617338     0.364269
H      2.819554     6.107370     9.356957     0.356900
H      3.934498     5.286782     9.908102     0.356480
H      1.566442     7.603360     2.308697     0.119190
H      2.037301     9.415269     5.826580     0.131334
H      0.743274     5.633448     5.707189     0.129069
H      7.346211    -2.456006    10.957636     0.109027
H      1.262408    12.173774     1.493781     0.100072
H      6.641225     2.275676     3.628945     0.117315
H      5.410255    11.060267     0.745502     0.359639
H      4.372027    10.977743     1.810307     0.357384
H     -1.616064     1.626196    13.725851     0.353126
H     -1.516443     1.907689    12.265388     0.364268
H      3.223931     2.731031     4.525769     0.356899
H      2.108987     3.551619     3.974624     0.356479
C      5.431326     3.585598    10.791043     0.548974
C      4.983996     2.373879     9.991398    -0.032231
C      4.535108     1.248756    10.645274    -0.111094
C      4.166186     0.123288     9.898384    -0.015761
C      4.240996     0.174111     8.551759    -0.106861
C      4.663527     1.329815     7.885388    -0.010505
C      5.026547     2.427813     8.607290    -0.114416
C      4.694457     1.354630     6.392995     0.581807
C      3.657913    -1.126727    10.602238     0.589517
C      7.795387     8.779557     1.228621     0.575521
C     -1.333048    10.657571     2.247613     0.160011
C      3.701980     6.958673    10.853515     0.576963
C      3.642738     8.687697    12.046041     0.162674
C     -0.738348     9.023013    12.005781     0.542418
C     -0.783328     7.223377    10.879892     0.169456
C      0.612159     5.252803     3.091683     0.548975
C      1.059489     6.464522     3.891328    -0.032230
C      1.508377     7.589645     3.237452    -0.111092
C      1.877299     8.715113     3.984342    -0.015761
C      1.802489     8.664290     5.330967    -0.106860
C      1.379958     7.508586     5.997338    -0.010504
C      1.016938     6.410588     5.275436    -0.114415
C      1.349028     7.483771     7.489731     0.581806
C      2.385572     9.965128     3.280488     0.589517
C     -1.751902     0.058844    12.654105     0.575523
C      7.376533    -1.819170    11.635113     0.160011
C      2.341505     1.879728     3.029211     0.576964
C      2.400747     0.150704     1.836685     0.162669
C      6.781833    -0.184612     1.876945     0.542417
C      6.826813     1.615024     3.002834     0.169454
N     -1.721100     7.124071    11.789211    -0.205350
N     -1.694616     8.287190    12.534713    -0.245784
N     -0.116744     8.396818    10.957636    -0.450997
N      1.037262    -2.569204    12.462523    -0.732373
N     -1.243565    10.928894     0.987062    -0.152277
N      7.948812     9.730162     0.302643    -0.371935
N      7.797526     9.335999     2.451689    -0.461056
N      7.654968     7.491216     0.970403    -0.721562
N      4.612489     8.023866    12.534713    -0.120965
N      4.689621     6.843965    11.785046    -0.349089
N      3.033470     8.106212    10.985401    -0.461303
N      3.455400     6.000898     9.926149    -0.712120
N      7.764585     1.714330     2.093515    -0.205351
N      7.738101     0.551211     1.348013    -0.245784
N      6.160229     0.441583     2.925090    -0.450997
N      5.006223    11.407605     1.420203    -0.732372
N      7.287050    -2.090493    12.895664    -0.152279
N     -1.905327    -0.891761    13.580083    -0.371938
N     -1.754041    -0.497598    11.431037    -0.461055
N     -1.611483     1.347185    12.912323    -0.721562
N      1.430996     0.814535     1.348013    -0.120965
N      1.353864     1.994436     2.097680    -0.349096
N      3.010015     0.732189     2.897325    -0.461305
N      2.588085     2.837503     3.956577    -0.712126
O      5.243833     3.628166    12.032159    -0.534517
O      5.990585     4.541436    10.194086    -0.522210
O      3.238759    -2.026228     9.806758    -0.552768
O      3.670721    -1.198975    11.818365    -0.549068
O      4.550190     0.221066     5.821027    -0.540252
O      4.849503     2.418686     5.790485    -0.564741
O      0.799652     5.210235     1.850567    -0.534517
O      0.052900     4.296965     3.688640    -0.522209
O      2.804726    10.864629     4.075968    -0.552767
O      2.372764    10.037376     2.064361    -0.549068
O      1.493295     8.617335     8.061699    -0.540253
O      1.193982     6.419715     8.092241    -0.564742

The following XYZ coordinates are in angstroms. Other properties are in atomic units.
The sperically averaged electron density of each atom fit to a function of the form exp(a - br)
eigen_1, eigen_2 and eigen_3 are the three eigenvalues of traceless quadrupole moment tensor
  atom number  atomic symbol              X              Y              Z     net charge C6 coefficient C8 coefficient C10 coefficient fluctuating dipole atomic polarizability isotropic forcefield polarizability              a              b squared Pearson coefficient          <r^3>          <r^4>         wp_QDO          m_QDO          q_QDO       dipole_x       dipole_y       dipole_z         dipole            Qxy            Qxz            Qyz     Q(x^2-y^2)  Q(3z^2 - R^2)        eigen_1        eigen_2        eigen_3 static polarizability      alpha(xx)      alpha(xy)      alpha(xz)      alpha(yy)      alpha(yz)      alpha(zz) atomic spin moment
            1             Co       1.527177       8.926270       9.966548       0.915754     108.457583 0.21220264E+04  0.68492367E+05                                16.810893                           13.722376       0.757122       2.110646                    0.995950      45.802887     119.034301       0.570264       0.332766      -1.218596       0.001298       0.053079      -0.068198       0.086429       0.020582       0.005864      -0.039160      -0.094217       0.141021      -0.076624       0.000042       0.076582             19.947018      21.775929       0.881002      -0.979959      16.201714      -0.630783      21.863412           2.962644
            2             Co       6.256696       5.528879      12.121980       0.736745     123.234721 0.26145598E+04  0.89145582E+05                                18.424115                           15.284647       0.931475       2.107273                    0.996850      50.669145     136.514046       0.536119       0.335076      -1.213279       0.046146      -0.110321      -0.040449       0.126240      -0.092160      -0.073560      -0.004945       0.111324      -0.102683      -0.115538      -0.031080       0.146617             21.776213      17.363932       4.442940       2.752109      29.226872       4.851697      18.737835           2.931061
            3             Co       4.516308      -0.087869       3.916178       0.915758     108.457367 0.21220204E+04  0.68492118E+05                                16.810866                           13.722351       0.757125       2.110648                    0.995950      45.802838     119.034085       0.570264       0.332766      -1.218597      -0.001299      -0.053078       0.068198       0.086429       0.020579       0.005863      -0.039159      -0.094217       0.141018      -0.076622       0.000041       0.076581             19.946989      21.775904       0.881000      -0.979958      16.201684      -0.630789      21.863378           2.962657
            4             Co      -0.213211       3.309522       1.760746       0.736758     123.233710 0.26145326E+04  0.89144413E+05                                18.424018                           15.284569       0.931476       2.107275                    0.996850      50.668905     136.513184       0.536121       0.335076      -1.213279      -0.046146       0.110318       0.040453       0.126238      -0.092123      -0.073568      -0.004920       0.111330      -0.102581      -0.115502      -0.031091       0.146593             21.776097      17.363850       4.442912       2.752092      29.226698       4.851657      18.737742           2.931065
            5             Co       0.000000       0.000000       0.000000       0.451186     113.598703 0.21394570E+04  0.70250055E+05                                19.091998                           15.110932       1.127590       2.132670                    0.991351      56.661002     156.037469       0.466072       0.400231      -1.146182       0.000000      -0.000000       0.000000       0.000000      -0.015133      -0.014490       0.053848       0.007075       0.023668      -0.054265      -0.007352       0.061617             23.402264      25.624523       1.469247      -0.675017      21.601381      -0.445759      22.980888          -0.008209
            6              H       4.477043       1.235041      11.574029       0.119190       1.241768 0.96185494E+01  0.98611341E+02                                 1.885589                            1.797538      -1.277435       2.276250                    0.994843       3.646033      10.338966       0.474254       1.259731      -0.713656      -0.004505      -0.000504       0.039662       0.039920      -0.001648      -0.002672       0.002170       0.002342       0.045195      -0.009577      -0.006045       0.015622              1.911376       1.531883       0.078817       0.029288       1.794990      -0.003950       2.407254           0.000178
            7              H       4.006184      -0.576868       8.056146       0.131333       1.047613 0.75769781E+01  0.73133016E+02                                 1.679147                            1.590917      -1.130346       2.355196                    0.997366       3.374928       9.265157       0.506592       1.252651      -0.715150      -0.009851      -0.033538      -0.021278       0.040922       0.002879       0.004595       0.010341      -0.011008      -0.008517      -0.010419      -0.004343       0.014762              1.706762       1.344018       0.218713       0.079010       1.934905       0.256700       1.841364           0.000403
            8              H       5.300211       3.204953       8.175537       0.129066       1.196339 0.89355345E+01  0.89369227E+02                                 1.799590                            1.701767      -1.215117       2.312934                    0.996191       3.433833       9.420406       0.503881       1.215377      -0.724658       0.013285       0.032059      -0.018702       0.039421       0.003899      -0.005591      -0.006843      -0.012462      -0.017606      -0.010869      -0.002893       0.013762              1.826023       1.460158       0.226076      -0.074215       2.153812      -0.195713       1.864099           0.000136
            9              H      -1.302726      11.294407       2.925090       0.109025       1.156370 0.83459334E+01  0.81710333E+02                                 1.752943                            1.645369      -0.719625       2.550663                    0.999709       3.179620       8.510929       0.514306       1.216418      -0.727603       0.001292       0.033337       0.046942       0.057589       0.000946      -0.001534       0.010022      -0.029264       0.043969      -0.022094       0.000427       0.021667              1.780192       1.475047       0.016781       0.054389       1.949076       0.503734       1.916454           0.000086
           10              H       4.781077      -3.335373      12.388945       0.100074       1.145045 0.84439098E+01  0.85067980E+02                                 1.876882                            1.750350      -1.384924       2.216441                    0.993501       3.932439      11.611970       0.446834       1.360622      -0.689568      -0.014171       0.044338       0.022597       0.051742      -0.002465      -0.000073       0.014312      -0.013595       0.015597      -0.011284      -0.007844       0.019128              1.927409       1.711669      -0.340087      -0.029142       2.455633       0.256808       1.614923           0.000562
           11              H      -0.597740       6.562725      10.253781       0.117313       1.221084 0.86139369E+01  0.85498552E+02                                 1.839310                            1.682468      -1.070183       2.384905                    0.997318       3.401368       9.342760       0.500756       1.232319      -0.721042       0.007111      -0.039102      -0.039266       0.055869       0.004750      -0.001440       0.012350      -0.021834      -0.009098      -0.013380      -0.006309       0.019689              1.893143       1.623217      -0.145492      -0.300554       1.980574       0.575576       2.075638           0.000003
           12              H       0.633230      -2.221866      13.137224       0.359643       0.478806 0.29232489E+01  0.22969568E+02                                 1.143382                            1.107703      -1.217346       2.453553                    0.999913       2.412216       6.642351       0.495230       1.574027      -0.653920      -0.006268       0.017858       0.016601       0.025175       0.010231      -0.005991       0.013576      -0.021253      -0.015360      -0.020902      -0.000941       0.021843              1.158837       1.149882      -0.096269      -0.213739       1.055983       0.132143       1.270647           0.000058
           13              H       1.671458      -2.139342      12.072419       0.357385       0.488339 0.28611453E+01  0.22269746E+02                                 1.132126                            1.072257      -1.321653       2.381732                    0.999511       2.464778       6.665191       0.522206       1.506916      -0.663797       0.006755       0.013672      -0.006883       0.016731       0.003423      -0.009294       0.011070      -0.028296       0.010545      -0.021360       0.001306       0.020055              1.169506       1.362867       0.237039      -0.247187       1.098007      -0.117488       1.047643           0.000443
           14              H       7.659549       7.212205       0.156875       0.353126       0.511849 0.30328808E+01  0.23876941E+02                                 1.151687                            1.090601      -1.354459       2.363182                    0.999238       2.490657       6.703663       0.529024       1.470643      -0.669980      -0.003388      -0.004956      -0.014071       0.015299       0.006213      -0.001211      -0.002666      -0.031217      -0.002497      -0.016414      -0.001240       0.017654              1.179870       0.935751      -0.030461       0.036047       1.149772       0.207822       1.454088           0.000323
           15              H       7.559928       6.930712       1.617338       0.364269       0.546012 0.33018431E+01  0.26321156E+02                                 1.186843                            1.130441      -1.154097       2.496269                    0.999846       2.215382       5.831047       0.529404       1.451344      -0.678104      -0.004613      -0.014781       0.021135       0.026200       0.007545      -0.002759      -0.002036      -0.035973       0.039778      -0.026269       0.010585       0.015684              1.214482       0.999547       0.005104      -0.005672       1.390398      -0.263660       1.253501           0.000261
           16              H       2.819554       6.107370       9.356957       0.356900       0.495774 0.28726217E+01  0.22315642E+02                                 1.128324                            1.061915      -1.277255       2.400529                    0.999572       2.454373       6.567124       0.535603       1.472083      -0.669659      -0.006666      -0.003528      -0.012256       0.014391      -0.004505       0.004623       0.013233      -0.025038      -0.003899      -0.016965      -0.004123       0.021088              1.164647       1.258553      -0.092811       0.339234       0.974754      -0.030726       1.260634           0.000360
           17              H       3.934498       5.286782       9.908102       0.356480       0.477407 0.27662229E+01  0.21355865E+02                                 1.119009                            1.057832      -1.190500       2.456900                    0.999970       2.412516       6.503051       0.522997       1.516971      -0.662515       0.006617      -0.016764      -0.004946       0.018689      -0.001883       0.013397       0.012477      -0.013759       0.016093      -0.020346       0.000316       0.020030              1.151267       1.115396      -0.303505       0.034275       1.391478       0.046556       0.946927          -0.000171
           18              H       1.566442       7.603360       2.308697       0.119190       1.241768 0.96185494E+01  0.98611339E+02                                 1.885589                            1.797538      -1.277436       2.276250                    0.994843       3.646032      10.338962       0.474254       1.259731      -0.713656       0.004505       0.000504      -0.039662       0.039920      -0.001648      -0.002672       0.002170       0.002342       0.045195      -0.009577      -0.006045       0.015622              1.911376       1.531883       0.078817       0.029288       1.794990      -0.003950       2.407254           0.000179
           19              H       2.037301       9.415269       5.826580       0.131334       1.047611 0.75769641E+01  0.73132859E+02                                 1.679147                            1.590916      -1.130344       2.355197                    0.997366       3.374925       9.265152       0.506592       1.252652      -0.715150       0.009851       0.033538       0.021278       0.040922       0.002879       0.004595       0.010341      -0.011008      -0.008517      -0.010419      -0.004343       0.014762              1.706762       1.344018       0.218712       0.079010       1.934904       0.256700       1.841363           0.000403
           20              H       0.743274       5.633448       5.707189       0.129069       1.196334 0.89354825E+01  0.89368548E+02                                 1.799581                            1.701760      -1.215114       2.312935                    0.996191       3.433824       9.420363       0.503883       1.215373      -0.724659      -0.013285      -0.032059       0.018703       0.039421       0.003899      -0.005591      -0.006843      -0.012462      -0.017606      -0.010869      -0.002893       0.013762              1.826014       1.460152       0.226075      -0.074215       2.153800      -0.195711       1.864089           0.000136
           21              H       7.346211      -2.456006      10.957636       0.109027       1.156368 0.83459101E+01  0.81710029E+02                                 1.752938                            1.645364      -0.719623       2.550663                    0.999709       3.179618       8.510913       0.514307       1.216415      -0.727603      -0.001292      -0.033336      -0.046942       0.057589       0.000946      -0.001534       0.010022      -0.029264       0.043969      -0.022094       0.000427       0.021667              1.780187       1.475044       0.016781       0.054388       1.949070       0.503731       1.916448           0.000086
           22              H       1.262408      12.173774       1.493781       0.100072       1.145049 0.84439479E+01  0.85068451E+02                                 1.876886                            1.750353      -1.384928       2.216439                    0.993501       3.932447      11.611995       0.446834       1.360621      -0.689569       0.014171      -0.044338      -0.022597       0.051742      -0.002465      -0.000072       0.014312      -0.013595       0.015598      -0.011285      -0.007844       0.019129              1.927413       1.711673      -0.340088      -0.029142       2.455639       0.256809       1.614926           0.000563
           23              H       6.641225       2.275676       3.628945       0.117315       1.221083 0.86139245E+01  0.85498350E+02                                 1.839304                            1.682462      -1.070179       2.384906                    0.997318       3.401365       9.342730       0.500759       1.232313      -0.721044      -0.007111       0.039101       0.039266       0.055869       0.004750      -0.001440       0.012350      -0.021834      -0.009098      -0.013380      -0.006309       0.019689              1.893136       1.623212      -0.145491      -0.300552       1.980567       0.575572       2.075630           0.000002
           24              H       5.410255      11.060267       0.745502       0.359639       0.478807 0.29232604E+01  0.22969678E+02                                 1.143384                            1.107705      -1.217344       2.453553                    0.999913       2.412220       6.642362       0.495229       1.574028      -0.653920       0.006268      -0.017858      -0.016601       0.025175       0.010231      -0.005991       0.013576      -0.021253      -0.015360      -0.020902      -0.000941       0.021843              1.158840       1.149884      -0.096270      -0.213740       1.055985       0.132144       1.270650           0.000058
           25              H       4.372027      10.977743       1.810307       0.357384       0.488338 0.28611429E+01  0.22269725E+02                                 1.132126                            1.072257      -1.321651       2.381733                    0.999511       2.464777       6.665189       0.522205       1.506918      -0.663797      -0.006755      -0.013672       0.006883       0.016731       0.003423      -0.009294       0.011070      -0.028296       0.010545      -0.021360       0.001305       0.020055              1.169506       1.362868       0.237039      -0.247187       1.098007      -0.117488       1.047644           0.000444
           26              H      -1.616064       1.626196      13.725851       0.353126       0.511851 0.30328927E+01  0.23877054E+02                                 1.151688                            1.090602      -1.354465       2.363178                    0.999238       2.490661       6.703672       0.529025       1.470641      -0.669981       0.003387       0.004957       0.014071       0.015299       0.006212      -0.001211      -0.002666      -0.031217      -0.002496      -0.016414      -0.001240       0.017654              1.179871       0.935752      -0.030461       0.036048       1.149773       0.207822       1.454090           0.000323
           27              H      -1.516443       1.907689      12.265388       0.364268       0.546010 0.33018343E+01  0.26321073E+02                                 1.186843                            1.130440      -1.154097       2.496270                    0.999846       2.215380       5.831044       0.529403       1.451347      -0.678103       0.004613       0.014781      -0.021135       0.026200       0.007545      -0.002759      -0.002036      -0.035972       0.039777      -0.026269       0.010585       0.015684              1.214482       0.999546       0.005104      -0.005672       1.390398      -0.263660       1.253501           0.000261
           28              H       3.223931       2.731031       4.525769       0.356899       0.495776 0.28726388E+01  0.22315798E+02                                 1.128326                            1.061916      -1.277261       2.400525                    0.999572       2.454379       6.567134       0.535604       1.472078      -0.669660       0.006666       0.003528       0.012256       0.014391      -0.004505       0.004623       0.013233      -0.025038      -0.003899      -0.016965      -0.004123       0.021089              1.164648       1.258554      -0.092811       0.339234       0.974755      -0.030726       1.260636           0.000360
           29              H       2.108987       3.551619       3.974624       0.356479       0.477409 0.27662388E+01  0.21356007E+02                                 1.119009                            1.057833      -1.190499       2.456899                    0.999970       2.412521       6.503056       0.522998       1.516965      -0.662516      -0.006617       0.016764       0.004946       0.018689      -0.001884       0.013398       0.012477      -0.013759       0.016093      -0.020346       0.000316       0.020030              1.151268       1.115397      -0.303505       0.034276       1.391479       0.046556       0.946927          -0.000171
           30              C       5.431326       3.585598      10.791043       0.548974      25.742053 0.27079258E+03  0.56972056E+04                                 8.032910                            5.781344      -0.004530       2.044444                    0.999581      22.792135      63.482464       0.628968       0.462863      -1.028891       0.014759       0.045625       0.030023       0.056576      -0.062628      -0.001451      -0.030180       0.086178      -0.091798      -0.077168      -0.015526       0.092694             10.115059       5.418104       2.865491       1.083315      14.566110       4.190165      10.360964          -0.000324
           31              C       4.983996       2.373879       9.991398      -0.032231      41.232656 0.44056160E+03  0.10318524E+05                                10.332269                            6.955618       0.114198       2.041643                    0.999364      27.310141      76.568201       0.635037       0.411809      -1.074769      -0.003904      -0.038196      -0.030946       0.049314       0.007101      -0.009647      -0.000683      -0.001998       0.027800      -0.014080      -0.000751       0.014830             13.569117       6.421277       3.976881       1.491325      18.729834       4.167858      15.556240           0.001396
           32              C       4.535108       1.248756      10.645274      -0.111094      35.510347 0.45511197E+03  0.10916591E+05                                 9.663536                            7.322599      -0.326925       1.865056                    0.998850      30.504883      91.113439       0.577955       0.441818      -1.039557       0.000358      -0.005109      -0.019495       0.020157      -0.028005      -0.005694       0.000967       0.074277       0.040839      -0.053332       0.012431       0.040901             11.348358       6.332936       3.704662       0.517143      17.006330       0.526367      10.705807           0.001868
           33              C       4.166186       0.123288       9.898384      -0.015761      38.745391 0.42698270E+03  0.99238739E+04                                 9.906306                            6.852135      -0.019759       2.003015                    0.999310      26.979162      75.383449       0.639090       0.412356      -1.074266       0.019187       0.033591      -0.016015       0.041869      -0.002036       0.005815       0.015762       0.007085       0.002728      -0.018810       0.003555       0.015255             12.505706       6.538179       4.322524      -0.782134      17.167476      -2.658880      13.811465           0.005623
           34              C       4.240996       0.174111       8.551759      -0.106861      34.716926 0.42400133E+03  0.99583088E+04                                 9.419136                            7.016335      -0.110913       1.941932                    0.999527      29.369191      85.852354       0.598967       0.435396      -1.046889       0.008752       0.015997       0.001470       0.018294      -0.021397       0.012449       0.025167       0.052354      -0.139877      -0.061857       0.004619       0.057238             11.051403       5.421649       2.210060      -0.951580      11.321387      -2.911230      16.411174           0.001035
           35              C       4.663527       1.329815       7.885388      -0.010505      40.132965 0.41134473E+03  0.94513962E+04                                10.086444                            6.682690       0.063430       2.032806                    0.999325      26.523226      73.172197       0.654769       0.407125      -1.080010       0.001523      -0.007681       0.042796       0.043507      -0.000983      -0.002686      -0.000846      -0.010573      -0.046970      -0.016078       0.002860       0.013218             13.377698       5.636752       2.042559       0.329939      11.524648       1.195552      22.971694           0.004180
           36              C       5.026547       2.427813       8.607290      -0.114416      35.244031 0.42241798E+03  0.99128640E+04                                 9.500914                            6.975119      -0.088451       1.944476                    0.999510      29.588937      86.487718       0.604306       0.431909      -1.048888       0.003709      -0.016418       0.012372       0.020890      -0.015760      -0.010550      -0.024939       0.050511      -0.124730      -0.056790       0.006098       0.050692             11.433890       5.451842       2.049183       1.160660      11.881527       3.683398      16.968302           0.001841
           37              C       4.694457       1.354630       6.392995       0.581807      25.415846 0.25895906E+03  0.53819669E+04                                 7.923762                            5.659881      -0.007504       2.046940                    0.999485      22.290295      61.491051       0.635304       0.463890      -1.029420       0.005473      -0.020869      -0.051512       0.055848      -0.009283       0.003502       0.005684       0.134159      -0.249160      -0.083711      -0.025585       0.109296              9.916939       4.373631       0.472606       0.215067       8.222331       0.796709      17.154853           0.002587
           38              C       3.657913      -1.126727      10.602238       0.589517      23.295159 0.25480621E+03  0.52839197E+04                                 7.497363                            5.649022       0.051583       2.072959                    0.999667      22.192203      61.517725       0.628915       0.469643      -1.024384      -0.027188      -0.054865       0.005201       0.061452      -0.057267       0.005203       0.020659       0.121371      -0.126046      -0.075694      -0.028808       0.104502              8.801415       5.532719       3.050478      -0.396415      11.834674      -2.024798       9.036851           0.002668
           39              C       7.795387       8.779557       1.228621       0.575521      24.268847 0.25404805E+03  0.52985100E+04                                 7.839501                            5.690636      -0.178016       2.000020                    0.999594      22.404697      63.618097       0.614372       0.478010      -1.013281      -0.005233      -0.063021      -0.012613       0.064483       0.009355       0.009687       0.005661      -0.030449      -0.092434      -0.033724      -0.000581       0.034304              9.321956       4.176958       0.395065       0.263642      16.636751       0.980183       7.152159           0.010145
           40              C      -1.333048      10.657571       2.247613       0.160011      22.368258 0.30136953E+03  0.65197218E+04                                 7.034925                            5.903443       0.116119       2.052443                    0.999675      25.813370      73.175026       0.652881       0.433653      -1.044619       0.005966      -0.043238       0.011853       0.045229      -0.015873       0.002572       0.034993       0.059845       0.024766      -0.056564       0.022809       0.033755              7.512056       4.374058       0.082847       0.277347       9.947469       1.184386       8.214639           0.014393
           41              C       3.701980       6.958673      10.853515       0.576963      23.575449 0.25473973E+03  0.52855229E+04                                 7.543639                            5.606315      -0.062759       2.038449                    0.999089      21.972595      61.051570       0.638007       0.462689      -1.027564      -0.016322      -0.020775      -0.033922       0.042996       0.008229      -0.006899       0.017387      -0.024401       0.025392      -0.024115      -0.001509       0.025624              8.710311       7.146778      -0.666947       2.716150       9.944046       3.841737       9.040108           0.008622
           42              C       3.642738       8.687697      12.046041       0.162674      24.113696 0.30139741E+03  0.65377372E+04                                 7.457711                            5.923965       0.000019       2.019314                    0.999450      25.886745      74.118264       0.646698       0.436633      -1.040078      -0.022197      -0.044898      -0.052178       0.072326       0.027194      -0.051838      -0.011353      -0.004551       0.014539      -0.055182      -0.008389       0.063571              8.363763       8.471996      -1.868539       2.641212       9.187249       1.562731       7.432045           0.009295
           43              C      -0.738348       9.023013      12.005781       0.542418      23.172135 0.27180315E+03  0.57487473E+04                                 7.508477                            5.833255      -0.128682       2.009009                    0.999358      22.768296      64.493660       0.616863       0.469460      -1.020807       0.029138       0.038119       0.000076       0.047980       0.006135       0.012697       0.015241      -0.058303      -0.014996      -0.032524      -0.006240       0.038764              8.495233       8.394192       2.174166      -2.283557      10.220368       1.900193       6.871140           0.007396
           44              C      -0.783328       7.223377      10.879892       0.169456      23.750801 0.28690999E+03  0.61058095E+04                                 7.223841                            5.676620       0.246568       2.098888                    0.999874      25.121197      69.684028       0.683350       0.421178      -1.056625       0.014193       0.061048       0.007515       0.063125      -0.020691       0.048055      -0.001045       0.001679       0.035348      -0.050874      -0.004601       0.055474              8.032573       8.346419       1.141968      -3.144671       7.899076       1.898711       7.852225          -0.002525
           45              C       0.612159       5.252803       3.091683       0.548975      25.742115 0.27079334E+03  0.56972254E+04                                 8.032921                            5.781351      -0.004534       2.044442                    0.999581      22.792167      63.482568       0.628968       0.462863      -1.028891      -0.014759      -0.045625      -0.030022       0.056576      -0.062628      -0.001451      -0.030180       0.086176      -0.091796      -0.077167      -0.015526       0.092693             10.115073       5.418110       2.865495       1.083317      14.566132       4.190174      10.360978          -0.000323
           46              C       1.059489       6.464522       3.891328      -0.032230      41.232641 0.44056152E+03  0.10318520E+05                                10.332259                            6.955612       0.114198       2.041643                    0.999364      27.310142      76.568152       0.635038       0.411809      -1.074769       0.003904       0.038196       0.030946       0.049314       0.007101      -0.009647      -0.000683      -0.001999       0.027801      -0.014080      -0.000751       0.014830             13.569102       6.421270       3.976875       1.491324      18.729811       4.167857      15.556224           0.001396
           47              C       1.508377       7.589645       3.237452      -0.111092      35.510285 0.45511109E+03  0.10916563E+05                                 9.663520                            7.322588      -0.326923       1.865056                    0.998850      30.504853      91.113285       0.577956       0.441818      -1.039557      -0.000359       0.005109       0.019495       0.020157      -0.028005      -0.005694       0.000967       0.074276       0.040839      -0.053332       0.012431       0.040901             11.348337       6.332925       3.704653       0.517142      17.006295       0.526368      10.705791           0.001868
           48              C       1.877299       8.715113       3.984342      -0.015761      38.745376 0.42698256E+03  0.99238700E+04                                 9.906305                            6.852135      -0.019759       2.003015                    0.999310      26.979155      75.383425       0.639090       0.412357      -1.074266      -0.019187      -0.033591       0.016015       0.041869      -0.002036       0.005815       0.015763       0.007085       0.002728      -0.018810       0.003556       0.015255             12.505703       6.538177       4.322522      -0.782133      17.167469      -2.658879      13.811463           0.005624
           49              C       1.802489       8.664290       5.330967      -0.106860      34.716915 0.42400122E+03  0.99583056E+04                                 9.419136                            7.016335      -0.110911       1.941933                    0.999527      29.369182      85.852330       0.598967       0.435396      -1.046889      -0.008752      -0.015997      -0.001470       0.018294      -0.021397       0.012449       0.025167       0.052354      -0.139877      -0.061857       0.004618       0.057238             11.051402       5.421648       2.210060      -0.951581      11.321385      -2.911231      16.411172           0.001036
           50              C       1.379958       7.508586       5.997338      -0.010504      40.132973 0.41134482E+03  0.94513987E+04                                10.086445                            6.682691       0.063429       2.032806                    0.999325      26.523230      73.172211       0.654769       0.407125      -1.080010      -0.001523       0.007681      -0.042796       0.043507      -0.000983      -0.002686      -0.000846      -0.010573      -0.046970      -0.016078       0.002860       0.013218             13.377699       5.636752       2.042558       0.329938      11.524646       1.195550      22.971700           0.004180
           51              C       1.016938       6.410588       5.275436      -0.114415      35.244056 0.42241838E+03  0.99128744E+04                                 9.500915                            6.975121      -0.088446       1.944477                    0.999510      29.588947      86.487714       0.604307       0.431909      -1.048888      -0.003709       0.016418      -0.012372       0.020890      -0.015761      -0.010550      -0.024939       0.050511      -0.124729      -0.056790       0.006098       0.050692             11.433891       5.451842       2.049182       1.160661      11.881524       3.683405      16.968308           0.001841
           52              C       1.349028       7.483771       7.489731       0.581806      25.415853 0.25895913E+03  0.53819686E+04                                 7.923762                            5.659881      -0.007501       2.046940                    0.999485      22.290301      61.491067       0.635304       0.463890      -1.029420      -0.005474       0.020869       0.051512       0.055848      -0.009283       0.003502       0.005684       0.134159      -0.249159      -0.083710      -0.025585       0.109296              9.916939       4.373631       0.472606       0.215066       8.222333       0.796708      17.154854           0.002587
           53              C       2.385572       9.965128       3.280488       0.589517      23.295139 0.25480598E+03  0.52839136E+04                                 7.497358                            5.649020       0.051585       2.072960                    0.999667      22.192190      61.517677       0.628915       0.469643      -1.024384       0.027188       0.054865      -0.005200       0.061452      -0.057267       0.005203       0.020658       0.121371      -0.126047      -0.075694      -0.028809       0.104502              8.801408       5.532715       3.050475      -0.396415      11.834664      -2.024796       9.036846           0.002669
           54              C      -1.751902       0.058844      12.654105       0.575523      24.268851 0.25404805E+03  0.52985105E+04                                 7.839503                            5.690637      -0.178025       2.000017                    0.999594      22.404703      63.618135       0.614371       0.478010      -1.013281       0.005233       0.063020       0.012613       0.064483       0.009355       0.009687       0.005661      -0.030450      -0.092435      -0.033724      -0.000580       0.034305              9.321960       4.176960       0.395064       0.263642      16.636759       0.980183       7.152160           0.010145
           55              C       7.376533      -1.819170      11.635113       0.160011      22.368288 0.30137008E+03  0.65197367E+04                                 7.034931                            5.903448       0.116119       2.052443                    0.999676      25.813394      73.175106       0.652880       0.433653      -1.044619      -0.005966       0.043238      -0.011853       0.045229      -0.015873       0.002572       0.034993       0.059847       0.024766      -0.056564       0.022809       0.033756              7.512061       4.374062       0.082846       0.277347       9.947476       1.184385       8.214647           0.014393
           56              C       2.341505       1.879728       3.029211       0.576964      23.575463 0.25473981E+03  0.52855252E+04                                 7.543641                            5.606315      -0.062768       2.038446                    0.999089      21.972609      61.051621       0.638007       0.462689      -1.027564       0.016321       0.020774       0.033923       0.042997       0.008228      -0.006899       0.017387      -0.024402       0.025390      -0.024114      -0.001510       0.025624              8.710314       7.146781      -0.666946       2.716151       9.944050       3.841740       9.040112           0.008620
           57              C       2.400747       0.150704       1.836685       0.162669      24.113755 0.30139823E+03  0.65377594E+04                                 7.457719                            5.923970       0.000023       2.019315                    0.999450      25.886798      74.118435       0.646698       0.436633      -1.040079       0.022196       0.044898       0.052179       0.072327       0.027193      -0.051838      -0.011352      -0.004552       0.014538      -0.055182      -0.008388       0.063570              8.363773       8.472007      -1.868543       2.641215       9.187261       1.562733       7.432052           0.009291
           58              C       6.781833      -0.184612       1.876945       0.542417      23.172141 0.27180322E+03  0.57487495E+04                                 7.508478                            5.833256      -0.128682       2.009009                    0.999358      22.768300      64.493678       0.616863       0.469460      -1.020807      -0.029137      -0.038119      -0.000075       0.047979       0.006135       0.012698       0.015241      -0.058302      -0.014996      -0.032524      -0.006240       0.038763              8.495236       8.394196       2.174167      -2.283558      10.220371       1.900193       6.871140           0.007396
           59              C       6.826813       1.615024       3.002834       0.169454      23.750849 0.28691072E+03  0.61058285E+04                                 7.223848                            5.676626       0.246567       2.098887                    0.999874      25.121239      69.684154       0.683350       0.421177      -1.056625      -0.014192      -0.061049      -0.007514       0.063126      -0.020691       0.048055      -0.001045       0.001680       0.035346      -0.050873      -0.004600       0.055474              8.032580       8.346431       1.141971      -3.144676       7.899080       1.898708       7.852230          -0.002530
           60              N      -1.721100       7.124071      11.789211      -0.205350      37.187398 0.50060286E+03  0.11947433E+05                                 9.175055                            7.120862       0.291054       2.096195                    0.999729      27.995042      75.904505       0.675650       0.379842      -1.111193       0.058496       0.166600       0.028491       0.178855      -0.030277      -0.014965       0.067434      -0.016883       0.115131      -0.066023      -0.026943       0.092966             10.815458      12.959557       4.062907      -3.786622      11.089401       0.476849       8.397417           0.040278
           61              N      -1.694616       8.287190      12.534713      -0.245784      38.707293 0.54588576E+03  0.13382631E+05                                 9.659406                            7.619207      -0.068678       1.998318                    0.998061      28.605997      79.954518       0.626495       0.398794      -1.092061      -0.009512      -0.101783      -0.065297       0.121301       0.012744       0.012411       0.042224      -0.067916      -0.081478      -0.047671      -0.022004       0.069675             11.365737      13.288916       2.385893      -4.692328      10.692623       1.211863      10.115670          -0.001219
           62              N      -0.116744       8.396818      10.957636      -0.450997      42.000051 0.58936967E+03  0.14625035E+05                                 9.885264                            7.661182       0.253525       2.071072                    0.999123      30.132707      82.811209       0.660940       0.373452      -1.117963      -0.081088      -0.061306       0.029576       0.105870       0.009032       0.026837       0.040895      -0.085674      -0.044677      -0.056886      -0.016819       0.073705             11.854644      15.570856       2.577025      -6.329894       9.355828       0.691184      10.637248           0.047910
           63              N       1.037262      -2.569204      12.462523      -0.732373      32.641733 0.52653763E+03  0.12839959E+05                                 8.538041                            7.438725      -0.229141       1.926463                    0.996385      31.358359      88.481788       0.637343       0.394093      -1.091244      -0.020173      -0.022414      -0.014135       0.033304       0.052248      -0.036765       0.084670      -0.177989      -0.065664      -0.130390      -0.017138       0.147528              9.046909       9.349164       2.020078      -2.041256      10.501296       1.362373       7.290268           0.012294
           64              N      -1.243565      10.928894       0.987062      -0.152277      34.860027 0.52814638E+03  0.12865685E+05                                 9.023789                            7.513026      -0.111500       1.973319                    0.999113      28.454926      79.773745       0.627366       0.400781      -1.088633      -0.015065      -0.143885      -0.019091       0.145925      -0.013300       0.008141       0.050221      -0.064601       0.096006      -0.056341      -0.018690       0.075031             10.138374       5.868020       0.267752       0.168476      13.889681      -1.293218      10.657422          -0.002690
           65              N       7.948812       9.730162       0.302643      -0.371935      40.808828 0.60660112E+03  0.15244359E+05                                 9.795122                            7.904535       0.117081       2.027862                    0.998153      30.458527      85.751793       0.630986       0.386261      -1.102549       0.000958       0.102632       0.114308       0.153625       0.022546       0.021933       0.034582      -0.130229      -0.146367      -0.068248      -0.034558       0.102806             11.038169       5.502468       0.128314       0.338955      14.379619      -1.058222      13.232421           0.053230
           66              N       7.797526       9.335999       2.451689      -0.461056      34.081361 0.56328999E+03  0.13834589E+05                                 8.536054                            7.501519       0.347936       2.086442                    0.999462      30.667808      84.126018       0.665693       0.374626      -1.115958       0.033492       0.122261      -0.138948       0.188085       0.004357       0.036181       0.142099      -0.096939      -0.394458      -0.200926       0.019486       0.181440              8.972927       5.406414      -0.166580       0.395711      12.229237       0.240170       9.283132           0.006374
           67              N       7.654968       7.491216       0.970403      -0.721562      34.064880 0.43955399E+03  0.10248406E+05                                 8.757043                            6.719060       0.031002       2.029222                    0.995570      29.995191      82.828562       0.682065       0.385156      -1.097231      -0.007282       0.058596       0.018581       0.061902       0.031533      -0.002514      -0.005137      -0.182098       0.095797      -0.112339       0.031338       0.081002             10.218633       5.079073       0.029367       0.404583      17.528331       1.168793       8.048495           0.016340
           68              N       4.612489       8.023866      12.534713      -0.120965      35.262694 0.49084217E+03  0.11709179E+05                                 9.047949                            7.202255      -0.031199       2.016012                    0.999156      27.264168      74.993042       0.647881       0.396302      -1.094568      -0.015465      -0.086347      -0.103616       0.135762      -0.020357      -0.017754       0.025705      -0.056449      -0.097080      -0.044796      -0.015909       0.060705             10.551373      11.792149      -1.381531       4.295271       9.743608       1.595658      10.118362           0.000967
           69              N       4.689621       6.843965      11.785046      -0.349089      40.488546 0.58932564E+03  0.14634168E+05                                 9.676052                            7.722879       0.251837       2.076353                    0.999426      29.557408      81.449278       0.649919       0.379520      -1.112669      -0.031179       0.127444       0.042520       0.137921       0.023985       0.010477       0.078208      -0.075219       0.046233      -0.061563      -0.043728       0.105291             11.148945      12.321923      -3.124861       4.115128      11.442038       1.394211       9.682875           0.056113
           70              N       3.033470       8.106212      10.985401      -0.461303      41.050446 0.58036668E+03  0.14351740E+05                                 9.693457                            7.593293       0.307991       2.090821                    0.999235      30.024747      82.473317       0.664837       0.372554      -1.118213       0.072236       0.002459       0.068438       0.099538       0.025952      -0.009936       0.050687      -0.063914       0.073143      -0.063726      -0.010122       0.073848             11.298515      13.261276      -3.443714       4.894047      10.618419       0.763192      10.015848           0.043621
           71              N       3.455400       6.000898       9.926149      -0.712120      34.029056 0.47226148E+03  0.11202757E+05                                 8.778000                            7.017858      -0.136196       1.968582                    0.996167      30.402072      84.492764       0.660246       0.391073      -1.093798       0.020018       0.027375       0.021811       0.040322      -0.018740       0.057835       0.089297      -0.098742       0.040837      -0.116646      -0.005252       0.121898              9.762980       7.743400      -0.929132       2.770910      11.202856       3.788589      10.342685           0.013068
           72              N       7.764585       1.714330       2.093515      -0.205351      37.187468 0.50060385E+03  0.11947466E+05                                 9.175076                            7.120876       0.291025       2.096186                    0.999729      27.995064      75.904649       0.675648       0.379843      -1.111192      -0.058494      -0.166602      -0.028490       0.178856      -0.030275      -0.014965       0.067435      -0.016882       0.115137      -0.066023      -0.026944       0.092967             10.815486      12.959598       4.062924      -3.786633      11.089426       0.476845       8.397433           0.040279
           73              N       7.738101       0.551211       1.348013      -0.245784      38.707298 0.54588588E+03  0.13382635E+05                                 9.659406                            7.619207      -0.068677       1.998318                    0.998061      28.606003      79.954544       0.626495       0.398794      -1.092061       0.009513       0.101783       0.065299       0.121302       0.012744       0.012411       0.042224      -0.067916      -0.081479      -0.047671      -0.022004       0.069675             11.365737      13.288921       2.385894      -4.692331      10.692619       1.211860      10.115671          -0.001218
           74              N       6.160229       0.441583       2.925090      -0.450997      42.000131 0.58937083E+03  0.14625073E+05                                 9.885281                            7.661193       0.253517       2.071069                    0.999123      30.132734      82.811345       0.660939       0.373453      -1.117962       0.081089       0.061306      -0.029576       0.105870       0.009032       0.026837       0.040896      -0.085674      -0.044678      -0.056886      -0.016819       0.073705             11.854669      15.570899       2.577032      -6.329914       9.355839       0.691180      10.637269           0.047910
           75              N       5.006223      11.407605       1.420203      -0.732372      32.641639 0.52653554E+03  0.12839895E+05                                 8.538023                            7.438708      -0.229137       1.926465                    0.996385      31.358303      88.481573       0.637344       0.394093      -1.091244       0.020173       0.022413       0.014135       0.033303       0.052248      -0.036764       0.084670      -0.177989      -0.065664      -0.130390      -0.017138       0.147528              9.046890       9.349142       2.020072      -2.041252      10.501273       1.362371       7.290255           0.012295
           76              N       7.287050      -2.090493      12.895664      -0.152279      34.860107 0.52814788E+03  0.12865733E+05                                 9.023807                            7.513039      -0.111501       1.973318                    0.999113      28.454981      79.773985       0.627365       0.400781      -1.088633       0.015066       0.143886       0.019090       0.145926      -0.013301       0.008142       0.050221      -0.064602       0.096007      -0.056342      -0.018689       0.075032             10.138395       5.868031       0.267752       0.168477      13.889714      -1.293223      10.657440          -0.002693
           77              N      -1.905327      -0.891761      13.580083      -0.371938      40.809060 0.60660522E+03  0.15244495E+05                                 9.795176                            7.904575       0.117045       2.027850                    0.998153      30.458631      85.752306       0.630982       0.386262      -1.102548      -0.000957      -0.102633      -0.114309       0.153626       0.022546       0.021933       0.034581      -0.130228      -0.146366      -0.068246      -0.034558       0.102805             11.038233       5.502495       0.128313       0.338959      14.379703      -1.058231      13.232501           0.053232
           78              N      -1.754041      -0.497598      11.431037      -0.461055      34.081271 0.56328805E+03  0.13834528E+05                                 8.536033                            7.501500       0.347939       2.086443                    0.999462      30.667779      84.125862       0.665695       0.374625      -1.115958      -0.033493      -0.122261       0.138949       0.188086       0.004357       0.036181       0.142098      -0.096941      -0.394458      -0.200926       0.019486       0.181440              8.972905       5.406401      -0.166580       0.395710      12.229202       0.240168       9.283113           0.006373
           79              N      -1.611483       1.347185      12.912323      -0.721562      34.064916 0.43955450E+03  0.10248422E+05                                 8.757051                            6.719065       0.031000       2.029221                    0.995570      29.995207      82.828631       0.682065       0.385156      -1.097231       0.007281      -0.058595      -0.018581       0.061900       0.031533      -0.002513      -0.005137      -0.182098       0.095795      -0.112339       0.031337       0.081002             10.218643       5.079077       0.029367       0.404584      17.528352       1.168792       8.048500           0.016339
           80              N       1.430996       0.814535       1.348013      -0.120965      35.262712 0.49084237E+03  0.11709186E+05                                 9.047955                            7.202258      -0.031204       2.016010                    0.999156      27.264183      74.993115       0.647880       0.396302      -1.094567       0.015464       0.086347       0.103617       0.135762      -0.020357      -0.017754       0.025705      -0.056448      -0.097078      -0.044795      -0.015908       0.060703             10.551381      11.792161      -1.381534       4.295277       9.743612       1.595656      10.118370           0.000969
           81              N       1.353864       1.994436       2.097680      -0.349096      40.488805 0.58933008E+03  0.14634304E+05                                 9.676081                            7.722899       0.251878       2.076363                    0.999426      29.557542      81.449680       0.649919       0.379519      -1.112669       0.031178      -0.127445      -0.042518       0.137920       0.023985       0.010477       0.078210      -0.075222       0.046235      -0.061565      -0.043729       0.105294             11.148982      12.321969      -3.124876       4.115146      11.442072       1.394213       9.682905           0.056108
           82              N       3.010015       0.732189       2.897325      -0.461305      41.050546 0.58036816E+03  0.14351787E+05                                 9.693474                            7.593304       0.307984       2.090818                    0.999235      30.024790      82.473486       0.664836       0.372554      -1.118213      -0.072237      -0.002458      -0.068438       0.099539       0.025951      -0.009936       0.050688      -0.063913       0.073144      -0.063725      -0.010123       0.073848             11.298538      13.261309      -3.443723       4.894061      10.618437       0.763192      10.015868           0.043622
           83              N       2.588085       2.837503       3.956577      -0.712126      34.029169 0.47226328E+03  0.11202809E+05                                 8.778010                            7.017864      -0.136194       1.968581                    0.996167      30.402172      84.493039       0.660247       0.391072      -1.093799      -0.020020      -0.027376      -0.021811       0.040323      -0.018741       0.057837       0.089298      -0.098742       0.040836      -0.116649      -0.005250       0.121899              9.762992       7.743407      -0.929131       2.770915      11.202869       3.788596      10.342699           0.013064
           84              O       5.243833       3.628166      12.032159      -0.534517      32.108940 0.48175507E+03  0.11270770E+05                                 8.018454                            6.766913       0.431864       2.191093                    0.997819      27.180123      70.542923       0.734501       0.356440      -1.140725      -0.021117       0.004638      -0.027472       0.034959      -0.006067       0.000848       0.020947       0.019130       0.118727      -0.036616      -0.008838       0.045454              8.986389       5.178673       0.665976       0.770822       9.377626       2.658174      12.402868           0.042174
           85              O       5.990585       4.541436      10.194086      -0.522210      28.300953 0.43245403E+03  0.98347125E+04                                 7.279060                            6.347578       0.614596       2.254920                    0.998680      26.602249      67.773512       0.770863       0.349387      -1.147981      -0.014860      -0.012117      -0.003421       0.019477       0.008191      -0.004268      -0.018637      -0.016173      -0.102943      -0.039737       0.005837       0.033900              7.991527       6.126402       2.182453      -0.202306      11.333243       0.375390       6.514936           0.037941
           86              O       3.238759      -2.026228       9.806758      -0.552768      35.119621 0.49527644E+03  0.11664307E+05                                 8.450541                            6.832362       0.469140       2.199531                    0.998073      27.339299      71.127077       0.735816       0.353448      -1.143451       0.011513       0.039368       0.004468       0.041260       0.007424       0.015132       0.038949      -0.043736      -0.045606      -0.041290      -0.013619       0.054909              9.484817       6.567597       3.607674       0.791008      14.795195       1.611514       7.091658           0.075157
           87              O       3.670721      -1.198975      11.818365      -0.549068      25.952380 0.40549289E+03  0.90573920E+04                                 6.752667                            6.100615       1.105706       2.415245                    0.999143      26.413217      66.283835       0.796693       0.344188      -1.154451       0.007864       0.008425      -0.018330       0.021652      -0.061873      -0.000556      -0.012328       0.140282       0.052782      -0.103464       0.018510       0.084955              7.098689       5.726096       0.564927      -0.214750       6.204221      -1.683895       9.365750           0.011453
           88              O       4.550190       0.221066       5.821027      -0.540252      35.544122 0.47539980E+03  0.11064609E+05                                 8.521151                            6.646195       0.450749       2.190743                    0.998927      27.100472      69.728958       0.755285       0.348432      -1.149361       0.005879       0.020856       0.031466       0.038205       0.006019       0.002398       0.048239      -0.032797       0.015564      -0.039200      -0.019202       0.058402             10.179490       5.107682       0.612095       0.675550       9.504327       5.038134      15.926461           0.076939
           89              O       4.849503       2.418686       5.790485      -0.564741      26.680424 0.40289459E+03  0.89802467E+04                                 6.866694                            6.042859       1.033974       2.378743                    0.999474      26.749312      66.942509       0.808508       0.339879      -1.158692       0.006100      -0.009554       0.028220       0.030412      -0.015620       0.008484      -0.070583       0.075648      -0.227099      -0.117937       0.034584       0.083352              7.327980       5.058006       0.241347       0.051966       7.576713      -2.307523       9.349219           0.012500
           90              O       0.799652       5.210235       1.850567      -0.534517      32.108987 0.48175595E+03  0.11270796E+05                                 8.018457                            6.766916       0.431855       2.191090                    0.997819      27.180166      70.543038       0.734502       0.356439      -1.140725       0.021116      -0.004638       0.027472       0.034958      -0.006066       0.000848       0.020947       0.019130       0.118728      -0.036615      -0.008839       0.045454              8.986393       5.178675       0.665977       0.770823       9.377631       2.658178      12.402873           0.042174
           91              O       0.052900       4.296965       3.688640      -0.522209      28.300854 0.43245219E+03  0.98346593E+04                                 7.279038                            6.347561       0.614575       2.254914                    0.998680      26.602226      67.773394       0.770864       0.349387      -1.147981       0.014862       0.012117       0.003421       0.019479       0.008191      -0.004269      -0.018635      -0.016176      -0.102943      -0.039736       0.005835       0.033901              7.991502       6.126385       2.182444      -0.202307      11.333204       0.375384       6.514916           0.037942
           92              O       2.804726      10.864629       4.075968      -0.552767      35.119618 0.49527642E+03  0.11664307E+05                                 8.450543                            6.832363       0.469142       2.199532                    0.998073      27.339291      71.127062       0.735816       0.353448      -1.143451      -0.011513      -0.039368      -0.004469       0.041260       0.007424       0.015132       0.038949      -0.043736      -0.045607      -0.041290      -0.013618       0.054909              9.484818       6.567598       3.607674       0.791008      14.795197       1.611512       7.091659           0.075158
           93              O       2.372764      10.037376       2.064361      -0.549068      25.952350 0.40549229E+03  0.90573757E+04                                 6.752665                            6.100613       1.105703       2.415245                    0.999143      26.413183      66.283749       0.796692       0.344188      -1.154450      -0.007864      -0.008424       0.018329       0.021651      -0.061872      -0.000556      -0.012328       0.140283       0.052783      -0.103465       0.018510       0.084955              7.098687       5.726094       0.564926      -0.214750       6.204220      -1.683894       9.365747           0.011456
           94              O       1.493295       8.617335       8.061699      -0.540253      35.544118 0.47539971E+03  0.11064606E+05                                 8.521150                            6.646194       0.450749       2.190743                    0.998927      27.100471      69.728951       0.755285       0.348432      -1.149361      -0.005879      -0.020856      -0.031465       0.038205       0.006019       0.002398       0.048240      -0.032797       0.015563      -0.039201      -0.019202       0.058403             10.179487       5.107681       0.612095       0.675550       9.504328       5.038133      15.926454           0.076938
           95              O       1.193982       6.419715       8.092241      -0.564742      26.680452 0.40289512E+03  0.89802619E+04                                 6.866703                            6.042865       1.033975       2.378744                    0.999474      26.749309      66.942527       0.808507       0.339880      -1.158692      -0.006101       0.009554      -0.028219       0.030411      -0.015620       0.008484      -0.070583       0.075647      -0.227099      -0.117937       0.034585       0.083352              7.327989       5.058012       0.241348       0.051965       7.576723      -2.307527       9.349231           0.012500

******************************************************
Auxiliary information for the entire system
The total spin magnetic moment of the unit cell is   13.005799
The total net atomic charge of the unit cell is   0.000001
Accuracy of reproducing the electrostatic potential in the unit cell:
  The inner radius (bohr) =    5.0000
  The outer radius (bohr) =   12.0000
  Valid grid points have density less than (e/(bohr^3)) =    0.0001
  The number of valid grid points were=        82526
  The rms potential error without charges in kcal/mol is=      5.09365
  The rms potential error with partial charges in kcal/mol is=      1.36406
  The RRMSE value at monopole order=      0.26780
  The rms potential error with partial charges and cloud penetration in kcal/mol is=      1.36770
  The RRMSE value at monopole order with cloud penetration is=      0.26851
  The rms potential error with partial charges and atomic dipoles in kcal/mol is=      0.44569
  The RRMSE value at dipole order=      0.08750
  The rms potential error with partial charges, atomic dipoles and cloud penetration in kcal/mol is=      0.44186
  The RRMSE value at dipole order with cloud penetration=      0.08675

******************************************************
The electron densities and ab initio electrostatic potential were computed in VASP using the PBE functional and
projector augmented wave method. See the main text of the journal article for a description of computational details.
The atomic charges, dipoles, and quadrupoles were computed with the DDEC6 method as described in
(a) T. A. Manz and N. Gabaldon Limas, RSC Adv. 6 (2016) 47771-47801 DOI: 10.1039/c6ra04656h
(b) N. Gabaldon Limas and T. A. Manz, RSC Adv. 8 (2018) 2678-2707 DOI: 10.1039/c7ra11829e.
For each atom in the material, the electron cloud parameters were fit to the spherically averaged atom-in-material
electron density using radial positions for which this density was between 10^-4 and 10^-2 electrons per cubic bohr.
The polarizabilities, dispersion coefficients, and quantum Drude oscillator (QDO) parameters were fit using the MCLF method.
The magnetic structure of the system was optimized in VASP from the default ferromagnetic initial guess using spin polarization.
The atomic spin moments (ASMs) were computed on this optimized magnetic structure using the DDEC6 partition as inputs
to the method of T. A. Manz and D. S. Sholl, J. Chem. Theory Comput. 7 (2011) 4146-4164 DOI: 10.1021/ct200539n.
The RMSE and RRMSE were computed using a uniform grid with Ewald summation.
