# Supplementary material for: A collection of forcefield precursors for metal–organic frameworks
Source: RSC Adv. 2019 Nov 13;9(63):36492–507. doi: 10.1039/c9ra07327b (PMC9075174; doi:10.1039/c9ra07327b)
Supplement: RA-009-C9RA07327B-s4043 [file RA-009-C9RA07327B-s4043.xyz]

  260
jmolscript: load "" {1 1 1} spacegroup "x,y,z" unitcell [{      5.213300     0.000000     0.000000 }, {      0.000000    18.414000     0.000000 }, {      0.000000     0.000000    28.517000 }]
Cd     0.532382    12.341983    18.818653     0.918904
Cd     3.139032     6.072016     9.698347     0.919466
Cd     0.532382     3.134983    23.956847     0.928291
Cd     3.139032    15.279016     4.560153     0.928922
H      1.599962     6.060047    23.329758     0.139089
H      2.937695     6.840801    23.580707     0.135991
H      0.810147     5.702816    21.002770     0.111902
H      0.757492     6.494618    18.841182     0.112642
H      4.110166     8.534889    19.474259     0.116894
H      4.207133     7.730197    21.627293     0.102502
H      3.206179     8.415198    17.215713     0.159903
H      1.964893     7.494498    16.950505     0.131621
H      1.795982     9.996961    20.871592     0.097144
H      3.730116    11.838361    21.575962     0.109483
H      2.999733    10.468359    23.771771     0.119938
H      3.971492     9.295387    24.148196     0.130795
H      2.375701    13.561911    24.909599     0.164516
H      3.368313    13.493779    23.697627     0.167746
H      2.423142    12.282138    24.005611     0.150642
H      3.609689    14.850891    25.745148     0.171379
H      3.376654    14.550743    27.265104     0.159863
H      4.761828    15.099480    26.777463     0.168652
H      5.100171     8.507268    25.673855     0.156010
H      1.170386     9.032067    24.943820     0.157214
H      1.190196     8.805575    26.495145     0.160051
H      2.521673    10.860577    27.769855     0.161032
H      1.434700    10.906612     0.382128     0.152139
H      1.546786     9.648936    27.969474     0.167667
H      0.956641    14.276374    28.055025     0.129433
H      1.587971    12.983711     0.162547     0.118271
H      5.048560    15.316765     1.582693     0.129300
H      3.072719    12.272931     2.888772     0.102343
H      4.206612    12.353953     5.187242     0.139177
H      0.331045    11.573199     4.936293     0.136582
H      3.416797    12.711184     7.514229     0.111206
H      3.364142    11.919382     9.675818     0.111464
H      1.503516     9.879111     9.042741     0.118001
H      1.600483    10.683803     6.889707     0.105219
H      0.599530     9.998802    11.301287     0.159012
H      4.571543    10.919502    11.566495     0.129866
H      4.402632     8.417039     7.645408     0.097195
H      1.123466     6.575639     6.941038     0.113796
H      0.393083     7.945641     4.745229     0.116661
H      1.364842     9.118613     4.368804     0.128785
H      4.982351     4.852089     3.607400     0.163579
H      0.761663     4.920221     4.819373     0.170257
H      5.029792     6.131862     4.511389     0.154198
H      1.003039     3.563109     2.771852     0.172655
H      0.770004     3.863257     1.251896     0.159800
H      2.155178     3.314520     1.739537     0.169054
H      2.493521     9.906732     2.843145     0.157670
H      3.777036     9.381933     3.573180     0.160968
H      3.796846     9.608425     2.021855     0.159087
H      5.128323     7.553423     0.747145     0.160844
H      4.041350     7.507388    28.134872     0.151613
H      4.153436     8.765064     0.547526     0.168949
H      3.563291     4.137626     0.461975     0.130415
H      4.194621     5.430289    28.354453     0.118413
H      2.441910     3.097235    26.934306     0.129697
H      0.466069     6.141069    25.628228     0.101947
H      1.599962    15.267047    19.445742     0.138568
H      2.937695    16.047801    19.194793     0.135026
H      0.810147    14.909816    21.772729     0.112103
H      0.757492    15.701618    23.934318     0.112681
H      4.110166    17.741889    23.301241     0.116788
H      4.207133    16.937197    21.148207     0.102575
H      3.206179    17.622198    25.559787     0.159714
H      1.964893    16.701498    25.824995     0.132028
H      1.795982     0.789961    21.903908     0.096959
H      3.730116     2.631361    21.199538     0.109373
H      2.999733     1.261359    19.003729     0.119747
H      3.971492     0.088387    18.627304     0.129897
H      2.375701     4.354911    17.865900     0.164199
H      3.368313     4.286779    19.077873     0.167454
H      2.423142     3.075138    18.769889     0.150676
H      3.609689     5.643891    17.030352     0.172370
H      3.376654     5.343743    15.510396     0.158179
H      4.761828     5.892480    15.998037     0.168499
H      5.100171    17.714268    17.101645     0.154334
H      1.170386    18.239067    17.831680     0.157176
H      1.190196    18.012575    16.280355     0.159188
H      2.521673     1.653577    15.005645     0.160068
H      1.434700     1.699612    13.876372     0.148009
H      1.546786     0.441936    14.806026     0.167980
H      0.956641     5.069374    14.720475     0.136210
H      1.587971     3.776711    14.095953     0.115749
H      5.048560     6.109765    12.675806     0.125248
H      3.072719     3.065931    11.369728     0.104569
H      4.206612     3.146953     9.071258     0.137976
H      0.331045     2.366199     9.322207     0.134249
H      3.416797     3.504184     6.744270     0.113527
H      3.364142     2.712382     4.582682     0.112085
H      1.503516     0.672111     5.215759     0.117030
H      1.600483     1.476803     7.368793     0.102858
H      0.599530     0.791802     2.957213     0.159248
H      4.571543     1.712502     2.692005     0.130480
H      4.402632    17.624039     6.613092     0.096836
H      1.123466    15.782639     7.317462     0.108769
H      0.393083    17.152641     9.513271     0.119777
H      1.364842    18.325613     9.889696     0.129525
H      4.982351    14.059089    10.651099     0.164267
H      0.761663    14.127221     9.439127     0.169119
H      5.029792    15.338862     9.747111     0.151334
H      1.003039    12.770109    11.486648     0.173536
H      0.770004    13.070257    13.006604     0.158044
H      2.155178    12.521520    12.518963     0.168962
H      2.493521     0.699732    11.415355     0.154664
H      3.777036     0.174933    10.685320     0.158198
H      3.796846     0.401425    12.236645     0.158808
H      5.128323    16.760423    13.511355     0.160096
H      4.041350    16.714388    14.640628     0.147765
H      4.153436    17.972064    13.710974     0.167904
H      3.563291    13.344626    13.796525     0.136702
H      4.194621    14.637289    14.421047     0.115531
H      2.441910    12.304235    15.841193     0.123950
H      0.466069    15.348069    17.147272     0.103755
C      3.257270     4.855772    23.152952     0.667788
C      2.512289     6.174214    23.018922    -0.419512
C      2.496649     6.667709    21.564555     0.144254
C      1.474843     6.281015    20.703342    -0.161880
C      1.447212     6.756097    19.408670    -0.160840
C      2.436175     7.625237    18.926733     0.160937
C      3.439214     7.965896    19.776539    -0.165239
C      3.495518     7.492657    21.079766    -0.179624
C      2.320440     8.181340    17.535103    -0.409805
C      1.422710     9.416920    17.458107     0.680925
C      1.017115    10.273171    21.299347     0.147145
C      4.468841    11.278575    21.652958     0.045813
C      3.929264    10.240025    23.925763    -0.181575
C      4.460499    11.057607    25.097812    -0.066906
C      4.015284    12.383415    25.303134     0.061099
C      2.945514    12.985553    24.393442    -0.519283
C      4.505855    13.127341    26.346856     0.061964
C      4.019454    14.534170    26.552179    -0.507107
C      0.222608    12.560189    27.210921    -0.051726
C      0.648013    11.234381    27.036968     0.069113
C      0.195499    10.495980    25.964728     0.066858
C      0.651662     9.083626    25.750851    -0.515135
C      1.626550    10.604623    28.006546    -0.515150
C      0.760099    13.379612    28.365860    -0.175725
C      4.710217    14.458673     1.708168     0.091253
C      3.655045    12.806937     2.398280     0.123779
C      0.650620    13.558228     5.364048     0.667415
C      5.118939    12.239786     5.498078    -0.419232
C      5.103299    11.746291     6.952445     0.144667
C      4.081493    12.132985     7.813658    -0.162041
C      4.053862    11.657903     9.108330    -0.162387
C      5.042825    10.788763     9.590267     0.159751
C      0.832564    10.448104     8.740460    -0.162848
C      0.888868    10.921343     7.437234    -0.175642
C      4.927090    10.232660    10.981897    -0.410046
C      4.029360     8.997080    11.058893     0.680962
C      3.623765     8.140829     7.217653     0.150667
C      1.862191     7.135425     6.864042     0.083606
C      1.322614     8.173975     4.591237    -0.168538
C      1.853849     7.356393     3.419188    -0.048583
C      1.408634     6.030585     3.213866     0.062958
C      0.338864     5.428447     4.123558    -0.519334
C      1.899205     5.286659     2.170144     0.063547
C      1.412804     3.879830     1.964821    -0.507224
C      2.829258     5.853811     1.306079    -0.046703
C      3.254663     7.179619     1.480032     0.068927
C      2.802149     7.918020     2.552271     0.071366
C      3.258312     9.330374     2.766149    -0.514371
C      4.233200     7.809377     0.510454    -0.514960
C      3.366749     5.034388     0.151140    -0.174020
C      2.103567     3.955327    26.808832     0.091629
C      1.048395     5.607063    26.118720     0.123066
C      3.257270    14.062772    19.622548     0.665469
C      2.512289    15.381214    19.756578    -0.419592
C      2.496649    15.874709    21.210945     0.144803
C      1.474843    15.488015    22.072158    -0.161552
C      1.447212    15.963097    23.366830    -0.160909
C      2.436175    16.832237    23.848767     0.161067
C      3.439214    17.172896    22.998960    -0.165336
C      3.495518    16.699657    21.695734    -0.179151
C      2.320440    17.388340    25.240397    -0.410001
C      1.422710     0.209920    25.317393     0.680433
C      1.017115     1.066171    21.476153     0.146970
C      4.468841     2.071575    21.122542     0.045877
C      3.929264     1.033025    18.849737    -0.182945
C      4.460499     1.850607    17.677688    -0.070392
C      4.015284     3.176415    17.472366     0.059889
C      2.945514     3.778553    18.382058    -0.518831
C      4.505855     3.920341    16.428644     0.060643
C      4.019454     5.327170    16.223321    -0.507226
C      0.222608     3.353189    15.564579    -0.063826
C      0.648013     2.027381    15.738532     0.067745
C      0.195499     1.288980    16.810771     0.067012
C      0.651662    18.290626    17.024649    -0.514892
C      1.626550     1.397623    14.768954    -0.514859
C      0.760099     4.172612    14.409640    -0.188984
C      4.710217     5.251673    12.550332     0.042004
C      3.655045     3.599937    11.860220     0.116454
C      0.650620     4.351228     8.894452     0.663924
C      5.118939     3.032786     8.760422    -0.420367
C      5.103299     2.539291     7.306055     0.145516
C      4.081493     2.925985     6.444842    -0.160548
C      4.053862     2.450903     5.150170    -0.161943
C      5.042825     1.581763     4.668233     0.160117
C      0.832564     1.241104     5.518039    -0.164954
C      0.888868     1.714343     6.821266    -0.178501
C      4.927090     1.025660     3.276603    -0.410295
C      4.029360    18.204080     3.199607     0.680416
C      3.623765    17.347829     7.040847     0.145805
C      1.862191    16.342425     7.394458     0.040182
C      1.322614    17.380975     9.667263    -0.181983
C      1.853849    16.563393    10.839312    -0.065890
C      1.408634    15.237585    11.044634     0.061458
C      0.338864    14.635447    10.134942    -0.518755
C      1.899205    14.493659    12.088356     0.062006
C      1.412804    13.086830    12.293679    -0.507081
C      2.829258    15.060811    12.952421    -0.061233
C      3.254663    16.386619    12.778468     0.067570
C      2.802149    17.125020    11.706228     0.067784
C      3.258312     0.123374    11.492351    -0.514861
C      4.233200    17.016377    13.748046    -0.514809
C      3.366749    14.241388    14.107360    -0.188107
C      2.103567    13.162327    15.966668     0.037476
C      1.048395    14.814063    16.656780     0.115398
N      3.859406    14.125379     2.674324    -0.322548
N      5.008417    13.445903     0.963875     0.198977
N      4.341115    12.357635     1.394481    -0.270811
N      4.707089    10.486773    22.696680     0.233631
N      0.668345     9.809138    22.469685    -0.239191
N      0.190807    11.169932    20.745832    -0.250834
N      1.252756     4.288621    25.842676    -0.323027
N      2.401767     4.968097    27.553125     0.198908
N      1.734465     6.056365    27.122519    -0.269933
N      2.100439     7.927227     5.820320     0.175279
N      3.274995     8.604862     6.047315    -0.273394
N      2.797457     7.244068     7.771168    -0.284869
N      3.859406     4.918379    11.584176    -0.300360
N      5.008417     4.238903    13.294625     0.259431
N      4.341115     3.150635    12.864019    -0.237894
N      4.707089     1.279773    20.078820     0.234141
N      0.668345     0.602138    20.305815    -0.238970
N      0.190807     1.962932    22.029668    -0.252568
N      1.252756    13.495621    16.932824    -0.304100
N      2.401767    14.175097    15.222375     0.258595
N      1.734465    15.263365    15.652981    -0.239001
N      2.100439    17.134227     8.438180     0.232301
N      3.274995    17.811862     8.211185    -0.243130
N      2.797457    16.451068     6.487332    -0.253584
O      0.436875     9.357995    16.716665    -0.634500
O      1.712048    10.391020    18.178732    -0.632217
O      4.488130     4.927586    23.355423    -0.569626
O      2.609257     3.774870    23.047439    -0.608893
O      3.043525     9.056005    11.800335    -0.639263
O      4.318698     8.022980    10.338268    -0.629996
O      1.881480    13.486414     5.161577    -0.569382
O      0.002607    14.639130     5.469561    -0.609174
O      0.436875     0.150995    26.058835    -0.635088
O      1.712048     1.184020    24.596768    -0.634457
O      4.488130    14.134586    19.420077    -0.571553
O      2.609257    12.981870    19.728061    -0.606478
O      3.043525    18.263005     2.458165    -0.637263
O      4.318698    17.229980     3.920232    -0.632994
O      1.881480     4.279414     9.096923    -0.572934
O      0.002607     5.432130     8.788939    -0.601695

The following XYZ coordinates are in angstroms. Other properties are in atomic units.
The sperically averaged electron density of each atom fit to a function of the form exp(a - br)
eigen_1, eigen_2 and eigen_3 are the three eigenvalues of traceless quadrupole moment tensor
  atom number  atomic symbol              X              Y              Z     net charge C6 coefficient C8 coefficient C10 coefficient fluctuating dipole atomic polarizability isotropic forcefield polarizability              a              b squared Pearson coefficient          <r^3>          <r^4>         wp_QDO          m_QDO          q_QDO       dipole_x       dipole_y       dipole_z         dipole            Qxy            Qxz            Qyz     Q(x^2-y^2)  Q(3z^2 - R^2)        eigen_1        eigen_2        eigen_3 static polarizability      alpha(xx)      alpha(xy)      alpha(xz)      alpha(yy)      alpha(yz)      alpha(zz) atomic spin moment
            1             Cd       0.532382      12.341983      18.818653       0.918904     178.871772 0.45731507E+04  0.17653188E+06                                24.168038                           21.147253       0.651336       1.915667                    0.997705      79.422905     216.335523       0.432688       0.366711      -1.204935       0.051253      -0.004910       0.024387       0.056971      -0.014176       0.055018       0.068610       0.076126      -0.389135      -0.167344       0.052048       0.115295             26.877478      23.702426      -0.065142      -4.370808      28.691367      -6.927081      28.238641           0.014839
            2             Cd       3.139032       6.072016       9.698347       0.919466     177.430538 0.45266991E+04  0.17423818E+06                                24.006818                           21.013777       0.673328       1.922795                    0.997703      79.228189     215.273107       0.434997       0.365812      -1.206056       0.048416       0.005451      -0.020428       0.052832       0.016884      -0.066871       0.068442       0.082192      -0.390988      -0.173118       0.049251       0.123868             26.685298      23.470683       0.085117       4.320473      28.553654      -6.865422      28.031556           0.009432
            3             Cd       0.532382       3.134983      23.956847       0.928291     172.845296 0.43896603E+04  0.16756629E+06                                23.535816                           20.643785       0.734271       1.943699                    0.997681      78.568704     212.168215       0.440729       0.364065      -1.208246       0.038151      -0.007106      -0.019391       0.043382      -0.013905      -0.082864      -0.065700       0.100098      -0.399093      -0.180752       0.038891       0.141860             26.119014      22.973868      -0.114309       4.149298      27.992520       6.632348      27.390654           0.002095
            4             Cd       3.139032      15.279016       4.560153       0.928922     172.736317 0.43853006E+04  0.16735367E+06                                23.524555                           20.631943       0.736408       1.944479                    0.997679      78.538842     212.039181       0.440918       0.364009      -1.208326       0.038141       0.007442       0.019939       0.043677       0.013379       0.083190      -0.066443       0.099599      -0.397711      -0.180908       0.039174       0.141734             26.112241      22.964668       0.105834      -4.157380      27.945703       6.641807      27.426350           0.002738
            5              H       1.599962       6.060047      23.329758       0.139089       1.025214 0.78076995E+01  0.77846361E+02                                 1.814435                            1.733504      -1.488745       2.176976                    0.991700       3.977343      12.040431       0.425631       1.443304      -0.673247      -0.024359      -0.002656       0.001126       0.024529      -0.000141      -0.002609       0.000847       0.004312      -0.003587      -0.002872      -0.001225       0.004097              1.855631       2.289993       0.105053      -0.295135       1.527184      -0.041597       1.749715           0.000074
            6              H       2.937695       6.840801      23.580707       0.135991       0.959101 0.72100150E+01  0.69585921E+02                                 1.666188                            1.613588      -0.966943       2.421732                    0.997697       3.549504      10.144734       0.468641       1.354192      -0.692751       0.011093       0.014328       0.006817       0.019360       0.003497       0.001834       0.003575      -0.001439      -0.000150      -0.003929      -0.002197       0.006126              1.693653       1.543350       0.213286       0.160211       1.825452       0.312963       1.712158           0.000145
            7              H       0.810147       5.702816      21.002770       0.111902       0.977946 0.72344222E+01  0.70013098E+02                                 1.686347                            1.619871      -1.082539       2.363213                    0.996684       3.661562      10.544447       0.465310       1.360155      -0.690680      -0.024956      -0.020478       0.010903       0.034074       0.011802       0.005133      -0.003899       0.005365       0.018506      -0.016889       0.006813       0.010076              1.698380       1.898507       0.359889      -0.172247       1.681153      -0.137990       1.515480           0.000316
            8              H       0.757492       6.494618      18.841182       0.112642       0.879778 0.62719288E+01  0.58253320E+02                                 1.544231                            1.486583      -0.784008       2.507084                    0.999536       3.401467       9.427631       0.499089       1.321321      -0.699483      -0.026786      -0.007453      -0.020875       0.034767       0.011953       0.007963      -0.005086       0.004072       0.018661      -0.018559       0.006636       0.011922              1.567170       1.756378       0.165107       0.322241       1.376272       0.176402       1.568859           0.000007
            9              H       4.110166       8.534889      19.474259       0.116894       0.905652 0.66182864E+01  0.62946935E+02                                 1.633991                            1.573902      -1.078581       2.373377                    0.995787       3.652621      10.595166       0.458813       1.403593      -0.681939       0.024030       0.021791      -0.015259       0.035849       0.011416       0.001045      -0.007772       0.009514       0.017008      -0.017397       0.005296       0.012100              1.649294       1.867047       0.358359      -0.132271       1.629750      -0.100043       1.451086           0.000187
           10              H       4.207133       7.730197      21.627293       0.102502       1.024413 0.76500429E+01  0.75506239E+02                                 1.770173                            1.687399      -1.299296       2.252799                    0.993165       3.936176      11.662716       0.444615       1.395734      -0.682330       0.026077       0.003647       0.018075       0.031937       0.005854       0.003532      -0.008541       0.003789       0.030729      -0.014568       0.000742       0.013826              1.806353       2.063806       0.243347       0.392611       1.592919       0.187030       1.762334           0.000395
           11              H       3.206179       8.415198      17.215713       0.159903       0.947734 0.71327256E+01  0.68934187E+02                                 1.683129                            1.629982      -1.053631       2.399269                    0.996515       3.498294      10.138848       0.453718       1.396822      -0.684617       0.022979       0.010353      -0.007393       0.026266       0.001791      -0.001249      -0.002359       0.007114       0.020210      -0.007638       0.000178       0.007461              1.690427       2.048621       0.138077      -0.216445       1.525110      -0.044206       1.497552           0.000005
           12              H       1.964893       7.494498      16.950505       0.131621       1.090645 0.82596414E+01  0.82035435E+02                                 1.779512                            1.698049      -1.049429       2.374347                    0.997466       3.599239      10.256389       0.471081       1.309093      -0.702353      -0.010056      -0.009587      -0.012012       0.018366       0.006342      -0.002450       0.002561      -0.007994       0.011302      -0.010203       0.003951       0.006252              1.825364       1.584602       0.148216       0.166449       2.086420       0.438093       1.805069           0.000027
           13              H       1.795982       9.996961      20.871592       0.097144       1.073595 0.75378402E+01  0.74399189E+02                                 1.846038                            1.688923      -1.482467       2.167145                    0.992814       4.063442      12.186196       0.437301       1.419071      -0.676999       0.037624      -0.015521      -0.029064       0.050012      -0.007680      -0.007248      -0.008848       0.008981       0.003335      -0.016669       0.006745       0.009923              1.919696       2.381702      -0.347439      -0.463700       1.643351       0.229070       1.734035           0.005576
           14              H       3.730116      11.838361      21.575962       0.109483       1.033531 0.74291909E+01  0.72646810E+02                                 1.764409                            1.651246      -1.291179       2.258264                    0.994833       3.850988      11.283798       0.455111       1.376301      -0.686089      -0.039019       0.036360      -0.008645       0.054030      -0.015389      -0.011352      -0.006639       0.007864      -0.001272      -0.022587       0.004758       0.017830              1.801548       2.086907      -0.520945       0.104708       1.822141      -0.137076       1.495594           0.008599
           15              H       2.999733      10.468359      23.771771       0.119938       0.976461 0.74028457E+01  0.72789164E+02                                 1.746980                            1.680636      -1.437848       2.190470                    0.992491       4.006521      12.020530       0.435370       1.430803      -0.675126      -0.027777       0.008961       0.007842       0.030222      -0.003890      -0.007349      -0.005042       0.005386       0.018158      -0.011563       0.000395       0.011168              1.777392       2.301826      -0.158527       0.089123       1.552382       0.021484       1.477969           0.001141
           16              H       3.971492       9.295387      24.148196       0.130795       0.923059 0.68975715E+01  0.66057502E+02                                 1.644443                            1.594508      -0.999378       2.413600                    0.996700       3.566647      10.265786       0.462692       1.382256      -0.686909       0.000515      -0.028578       0.015913       0.032714       0.001698      -0.006657      -0.001301      -0.013583       0.002542      -0.011008       0.003341       0.007667              1.658008       1.456892      -0.017225       0.068222       2.020104      -0.132478       1.497028           0.001275
           17              H       2.375701      13.561911      24.909599       0.164516       0.860502 0.64521017E+01  0.61106783E+02                                 1.599015                            1.566751      -1.177801       2.340136                    0.995859       3.561710      10.381194       0.453302       1.426691      -0.677724      -0.006200       0.008709       0.013691       0.017370      -0.006353      -0.000628       0.006988       0.003344       0.013154      -0.010713       0.000805       0.009908              1.596686       1.659352      -0.260299      -0.195182       1.624288       0.194924       1.506418           0.000118
           18              H       3.368313      13.493779      23.697627       0.167746       0.841781 0.62215992E+01  0.58005282E+02                                 1.543955                            1.514120      -0.872524       2.486453                    0.998788       3.336309       9.441900       0.475434       1.381815      -0.687695       0.011875       0.011100      -0.009324       0.018739       0.008400      -0.003606      -0.004475       0.003330       0.001431      -0.008981      -0.002294       0.011275              1.553994       1.388195       0.136898      -0.214730       1.569878      -0.345400       1.703908           0.000507
           19              H       2.423142      12.282138      24.005611       0.150642       0.876932 0.65261227E+01  0.61744401E+02                                 1.597926                            1.558831      -1.000561       2.414527                    0.997568       3.515532      10.112416       0.463649       1.396286      -0.684032      -0.007691      -0.011536      -0.002625       0.014111       0.000905       0.005895      -0.000253      -0.001101      -0.001697      -0.006405       0.000877       0.005528              1.594389       1.583531       0.251838       0.144390       1.796771       0.231794       1.402866           0.000095
           20              H       3.609689      14.850891      25.745148       0.171379       0.817867 0.57053220E+01  0.52405032E+02                                 1.550113                            1.474892      -1.164148       2.355258                    0.996186       3.428731       9.846232       0.466382       1.429788      -0.677263      -0.002901       0.001875      -0.017540       0.017877      -0.001450      -0.000487       0.000688      -0.004643       0.007851      -0.004058       0.001033       0.003025              1.584666       1.411271      -0.149715       0.329386       1.513509      -0.295119       1.829219           0.000003
           21              H       3.376654      14.550743      27.265104       0.159863       0.904237 0.66556012E+01  0.62608921E+02                                 1.574580                            1.529806      -0.769057       2.527317                    0.999466       3.265606       9.046255       0.493788       1.318611      -0.701321      -0.009683      -0.002898       0.007240       0.012433       0.001171      -0.006849      -0.000269      -0.000557      -0.006465      -0.007715       0.001161       0.006554              1.588116       1.710888       0.011557      -0.407249       1.280058      -0.056859       1.773401           0.000159
           22              H       4.761828      15.099480      26.777463       0.168652       0.893707 0.65106800E+01  0.60921734E+02                                 1.566236                            1.516669      -0.814682       2.515271                    0.999576       3.205984       8.863388       0.494053       1.324911      -0.700345       0.012982       0.008211      -0.001192       0.015407       0.000949       0.000486       0.002258       0.005083      -0.014617      -0.005773       0.000540       0.005232              1.572793       1.767339       0.310942       0.150140       1.583609      -0.009998       1.367430           0.000033
           23              H       5.100171       8.507268      25.673855       0.156010       0.874505 0.63477105E+01  0.59079619E+02                                 1.545346                            1.498358      -0.749529       2.534561                    0.999652       3.267669       9.038753       0.496181       1.326311      -0.699472      -0.014419      -0.003978       0.001942       0.015083       0.001824      -0.000204       0.001631       0.005093      -0.021384      -0.007465       0.000761       0.006703              1.557601       1.708533       0.296859       0.069236       1.627894      -0.027411       1.336376           0.000279
           24              H       1.170386       9.032067      24.943820       0.157214       0.916741 0.67324380E+01  0.64254235E+02                                 1.647697                            1.582269      -1.149237       2.338014                    0.997861       3.603125      10.441639       0.460211       1.394504      -0.683608       0.010022       0.004063      -0.007348       0.013074       0.000176      -0.004020       0.003610       0.004334      -0.028687      -0.011394       0.003431       0.007963              1.675173       1.645506      -0.037096      -0.407918       1.372134       0.025508       2.007879           0.000396
           25              H       1.190196       8.805575      26.495145       0.160051       0.893020 0.64280301E+01  0.60607354E+02                                 1.619454                            1.547665      -1.125078       2.360008                    0.997393       3.494809      10.046803       0.464891       1.397356      -0.683665       0.008100       0.003954       0.012833       0.015682       0.003571      -0.000104       0.002227       0.007813      -0.000607      -0.005972       0.000483       0.005489              1.641994       1.516110      -0.120009       0.352980       1.496856      -0.133434       1.913017           0.000030
           26              H       2.521673      10.860577      27.769855       0.161032       0.907274 0.68195643E+01  0.65626799E+02                                 1.666396                            1.616381      -1.328507       2.262122                    0.993734       3.714312      10.988761       0.443016       1.436686      -0.675107       0.009707       0.004508      -0.008742       0.013819      -0.000611      -0.003523      -0.002726      -0.002462      -0.009049      -0.006053       0.001991       0.004063              1.685737       2.228692       0.204036      -0.190983       1.411070      -0.078117       1.417449           0.000036
           27              H       1.434700      10.906612       0.382128       0.152139       0.975010 0.74002363E+01  0.72336508E+02                                 1.720130                            1.662782      -1.242720       2.297824                    0.995904       3.678594      10.797810       0.447237       1.401058      -0.682627      -0.005922       0.004253       0.009837       0.012244      -0.003619       0.002248       0.000224      -0.012135       0.018434      -0.010437       0.003936       0.006501              1.734481       1.457466      -0.088770      -0.100534       1.566065       0.182654       2.179912           0.000094
           28              H       1.546786       9.648936      27.969474       0.167667       0.781240 0.54946671E+01  0.49729292E+02                                 1.479697                            1.430413      -0.814767       2.519099                    0.999390       3.245033       9.088878       0.484643       1.396410      -0.684951      -0.005053      -0.015237      -0.002767       0.016289       0.000229       0.002608      -0.002206      -0.001768      -0.005855      -0.004361       0.001135       0.003226              1.487299       1.240829       0.077309       0.067056       1.887338       0.025982       1.333730           0.000038
           29              H       0.956641      14.276374      28.055025       0.129433       1.018886 0.78283332E+01  0.76536853E+02                                 1.693046                            1.650259      -0.826337       2.492380                    0.998926       3.422202       9.601767       0.480218       1.304566      -0.704608       0.008530       0.028302      -0.019067       0.035175       0.004287      -0.008078      -0.001935      -0.017401      -0.001341      -0.013798       0.002377       0.011421              1.701930       1.568006       0.134491      -0.070662       1.916942      -0.270391       1.620842           0.000227
           30              H       1.587971      12.983711       0.162547       0.118271       0.952066 0.71457409E+01  0.69311388E+02                                 1.695369                            1.634911      -1.176116       2.318265                    0.994596       3.783714      11.100646       0.450170       1.402725      -0.681726       0.028043      -0.018039       0.000109       0.033344      -0.003083      -0.001782       0.000234       0.011137       0.005122      -0.007224       0.001007       0.006218              1.715695       2.079101      -0.268524       0.213453       1.566529      -0.063757       1.501455           0.000096
           31              H       5.048560      15.316765       1.582693       0.129300       1.087019 0.78110638E+01  0.76070246E+02                                 1.747405                            1.639727      -0.872575       2.487293                    0.999472       3.277936       9.079016       0.487234       1.290816      -0.708851       0.014134       0.054727      -0.002333       0.056571       0.008183      -0.012001      -0.003719      -0.026487      -0.012781      -0.020715       0.000767       0.019948              1.769844       1.467835       0.314784      -0.050651       2.359315       0.043910       1.482383           0.000069
           32              H       3.072719      12.272931       2.888772       0.102343       1.045916 0.72299070E+01  0.69801838E+02                                 1.752546                            1.610544      -1.031953       2.390224                    0.997725       3.606253      10.297055       0.471551       1.345375      -0.694123      -0.029189      -0.027924       0.027566       0.048905       0.007845      -0.010420      -0.001972      -0.007639      -0.011502      -0.014167       0.000076       0.014091              1.808859       1.810468       0.386506      -0.361269       1.797016      -0.310938       1.819093           0.000051
           33              H       4.206612      12.353953       5.187242       0.139177       1.021552 0.77713592E+01  0.77379870E+02                                 1.809265                            1.728874      -1.479731       2.181466                    0.991812       3.964657      11.986951       0.426495       1.442318      -0.673482      -0.024545       0.002251      -0.000857       0.024662       0.000470       0.002576       0.000784       0.004255      -0.004372      -0.002851      -0.001311       0.004163              1.850214       2.282181      -0.104243       0.293915       1.523012      -0.041248       1.745449           0.000044
           34              H       0.331045      11.573199       4.936293       0.136582       0.953794 0.71568220E+01  0.68926852E+02                                 1.658816                            1.606737      -0.954879       2.428202                    0.997775       3.532666      10.077388       0.470151       1.352698      -0.693122       0.011191      -0.014833      -0.006496       0.019683      -0.003716      -0.001848       0.003661      -0.001368      -0.001475      -0.004065      -0.002313       0.006378              1.686016       1.536755      -0.211670      -0.159204       1.816330       0.310912       1.704962           0.000030
           35              H       3.416797      12.711184       7.514229       0.111206       0.981460 0.72672841E+01  0.70409583E+02                                 1.689950                            1.623146      -1.086646       2.360575                    0.996624       3.670326      10.574952       0.465020       1.359485      -0.690777      -0.024974       0.020140      -0.011087       0.033944      -0.011846      -0.005080      -0.003887       0.005066       0.018889      -0.016932       0.006927       0.010005              1.701972       1.902575      -0.361053       0.173023       1.684433      -0.138765       1.518907          -0.000560
           36              H       3.364142      11.919382       9.675818       0.111464       0.883899 0.63098148E+01  0.58690771E+02                                 1.548401                            1.490513      -0.784529       2.505588                    0.999513       3.412299       9.463115       0.498731       1.320342      -0.699645      -0.026756       0.007087       0.020602       0.034505      -0.012096      -0.008005      -0.005156       0.003707       0.018875      -0.018745       0.006811       0.011935              1.571382       1.761257      -0.165675      -0.323483       1.379567       0.176795       1.573324          -0.000103
           37              H       1.503516       9.879111       9.042741       0.118001       0.898129 0.65441373E+01  0.62037490E+02                                 1.622693                            1.563401      -1.061714       2.382469                    0.996040       3.623788      10.478188       0.461301       1.400618      -0.682621       0.024161      -0.022303       0.014676       0.036008      -0.011374      -0.000824      -0.007578       0.010062       0.016534      -0.017263       0.005159       0.012104              1.637631       1.852883      -0.354614       0.130955       1.618439      -0.099085       1.441570          -0.000026
           38              H       1.600483      10.683803       6.889707       0.105219       1.005525 0.74691118E+01  0.73257043E+02                                 1.747870                            1.667192      -1.273817       2.267625                    0.993555       3.882102      11.454237       0.447499       1.395512      -0.682577       0.026652      -0.004750      -0.018597       0.032845      -0.006038      -0.004352      -0.008216       0.004921       0.030323      -0.014988       0.001404       0.013584              1.783007       2.034938      -0.238077      -0.384977       1.573440       0.183591       1.740642           0.000006
           39              H       0.599530       9.998802      11.301287       0.159012       0.952496 0.71781991E+01  0.69489971E+02                                 1.688977                            1.635245      -1.059829       2.395522                    0.996440       3.511389      10.188200       0.452917       1.396951      -0.684542       0.023129      -0.010440       0.006965       0.026315      -0.001888       0.001248      -0.002231       0.007335       0.019605      -0.007647       0.000399       0.007248              1.696379       2.056881      -0.139207       0.217577       1.530123      -0.044586       1.502134           0.000005
           40              H       4.571543      10.919502      11.566495       0.129866       1.100876 0.83581983E+01  0.83258473E+02                                 1.789656                            1.707276      -1.057314       2.368764                    0.997433       3.621040      10.332714       0.470180       1.307754      -0.702553      -0.010142       0.009414       0.011500       0.017993      -0.006282       0.002573       0.002616      -0.007812       0.010640      -0.010084       0.003880       0.006204              1.835967       1.593142      -0.149443      -0.167935       2.099125       0.441683       1.815633           0.000035
           41              H       4.402632       8.417039       7.645408       0.097195       1.036319 0.72104020E+01  0.70299105E+02                                 1.799788                            1.649934      -1.344097       2.235988                    0.993758       3.946265      11.717417       0.443722       1.415810      -0.678182       0.036250       0.012702       0.027226       0.047082       0.004970       0.006964      -0.007946       0.010612      -0.004084      -0.014476       0.004287       0.010189              1.869472       2.313106       0.333630       0.446692       1.603388       0.220798       1.691922          -0.000048
           42              H       1.123466       6.575639       6.941038       0.113796       0.976932 0.69170060E+01  0.66454574E+02                                 1.707909                            1.600659      -1.219590       2.304187                    0.995455       3.702753      10.761174       0.458975       1.389027      -0.684374      -0.036318      -0.032503       0.009226       0.049604       0.009490       0.007528      -0.002337       0.006047      -0.012444      -0.012947      -0.000493       0.013440              1.742593       2.015354       0.498484      -0.100075       1.763484      -0.129878       1.448942          -0.000080
           43              H       0.393083       7.945641       4.745229       0.116661       0.979299 0.74204534E+01  0.72928285E+02                                 1.742861                            1.676879      -1.407913       2.202110                    0.992736       3.996720      11.946887       0.438567       1.421033      -0.677001      -0.027578      -0.008907      -0.005652       0.029526       0.004446       0.007018      -0.004577       0.007284       0.015929      -0.011657       0.001089       0.010568              1.772812       2.294937       0.158001      -0.088611       1.548894       0.021600       1.474605           0.000002
           44              H       1.364842       9.118613       4.368804       0.128785       0.920628 0.68669659E+01  0.65624745E+02                                 1.635116                            1.586010      -0.965619       2.428259                    0.997000       3.547769      10.166872       0.466579       1.373657      -0.688680       0.001602       0.029362      -0.013244       0.032251      -0.001561       0.006363      -0.001123      -0.015419       0.000304      -0.011344       0.003005       0.008339              1.648358       1.449395       0.017434      -0.067594       2.006582      -0.131150       1.489098           0.000020
           45              H       4.982351       4.852089       3.607400       0.163579       0.862291 0.64645777E+01  0.61212285E+02                                 1.596630                            1.564563      -1.168514       2.343368                    0.996021       3.556178      10.340677       0.455544       1.419963      -0.678993      -0.006314      -0.008505      -0.013016       0.016781       0.006355       0.000339       0.007025       0.003950       0.013384      -0.010986       0.001231       0.009755              1.594161       1.656401       0.259787       0.194087       1.622374       0.194199       1.503709           0.000004
           46              H       0.761663       4.920221       4.819373       0.170257       0.828390 0.60864967E+01  0.56376537E+02                                 1.522481                            1.493751      -0.841401       2.503238                    0.999081       3.284813       9.234510       0.481011       1.374738      -0.689293       0.012049      -0.010722       0.009964       0.018958      -0.008224       0.004321      -0.004593       0.004939       0.002189      -0.009113      -0.002628       0.011741              1.532041       1.370114      -0.134233       0.210341       1.547348      -0.337688       1.678660          -0.000018
           47              H       5.029792       6.131862       4.511389       0.154198       0.867980 0.64403359E+01  0.60736217E+02                                 1.588173                            1.549605      -1.003992       2.416033                    0.997537       3.488248      10.020266       0.464517       1.398186      -0.683746      -0.008188       0.011751       0.003492       0.014742      -0.001086      -0.005981      -0.000238      -0.000821      -0.002145      -0.006491       0.000804       0.005687              1.584465       1.573089      -0.249175      -0.143333       1.785169       0.230010       1.395137          -0.000012
           48              H       1.003039       3.563109       2.771852       0.172655       0.815246 0.56814197E+01  0.52129141E+02                                 1.546773                            1.471768      -1.165851       2.355330                    0.996207       3.420052       9.815023       0.466906       1.429728      -0.677291      -0.002780      -0.002132       0.017630       0.017974       0.001560       0.000673       0.000699      -0.004665       0.007607      -0.004104       0.001049       0.003055              1.581291       1.408452       0.149313      -0.328467       1.510315      -0.294475       1.825107          -0.000002
           49              H       0.770004       3.863257       1.251896       0.159800       0.903478 0.66469961E+01  0.62496384E+02                                 1.572604                            1.527947      -0.764120       2.529487                    0.999489       3.261803       9.028072       0.494600       1.317111      -0.701649      -0.009717       0.002539      -0.007037       0.012264      -0.001153       0.006958      -0.000067      -0.000655      -0.006469      -0.007861       0.001284       0.006577              1.586053       1.708579      -0.011632       0.406370       1.278703      -0.057014       1.770879           0.000036
           50              H       2.155178       3.314520       1.739537       0.169054       0.893271 0.65065935E+01  0.60876162E+02                                 1.565978                            1.516392      -0.815482       2.515160                    0.999572       3.204659       8.860248       0.493983       1.325259      -0.700274       0.012878      -0.008427       0.001538       0.015467      -0.000906      -0.000456       0.002249       0.005151      -0.014536      -0.005750       0.000523       0.005227              1.572534       1.766994      -0.311005      -0.149933       1.583511      -0.010170       1.367097           0.000019
           51              H       2.493521       9.906732       2.843145       0.157670       0.870539 0.63097826E+01  0.58631931E+02                                 1.540140                            1.493502      -0.747076       2.536672                    0.999681       3.254976       8.992993       0.497230       1.325650      -0.699640      -0.013968       0.004477      -0.001202       0.014717      -0.002052       0.000153       0.001846       0.004520      -0.020719      -0.007334       0.000807       0.006527              1.552225       1.702408      -0.295430      -0.069154       1.621993      -0.026919       1.332273           0.000047
           52              H       3.777036       9.381933       3.573180       0.160968       0.906774 0.66383323E+01  0.63130849E+02                                 1.635987                            1.571457      -1.150764       2.339540                    0.997959       3.574391      10.338509       0.461685       1.395010      -0.683575       0.009745      -0.003660       0.007831       0.013026      -0.000126       0.003705       0.003838       0.003489      -0.030326      -0.011831       0.004134       0.007697              1.663091       1.633305       0.036592       0.403438       1.362985       0.025139       1.992983           0.000017
           53              H       3.796846       9.608425       2.021855       0.159087       0.894496 0.64384718E+01  0.60701957E+02                                 1.618111                            1.546465      -1.118277       2.362220                    0.997486       3.491963      10.022931       0.466399       1.392927      -0.684529       0.008120      -0.003716      -0.012375       0.015261      -0.003542      -0.000098       0.002364       0.007351      -0.000363      -0.005866       0.000511       0.005355              1.640579       1.514982       0.119944      -0.352646       1.495628      -0.133254       1.911127           0.000038
           54              H       5.128323       7.553423       0.747145       0.160844       0.908685 0.68310469E+01  0.65750008E+02                                 1.666521                            1.616439      -1.327723       2.262110                    0.993781       3.713610      10.979591       0.443644       1.434375      -0.675532       0.009520      -0.004173       0.008751       0.013588       0.000712       0.003286      -0.002680      -0.002743      -0.008620      -0.005818       0.001825       0.003992              1.685812       2.228853      -0.204074       0.191141       1.411084      -0.078230       1.417499           0.000053
           55              H       4.041350       7.507388      28.134872       0.151613       0.975758 0.74063627E+01  0.72400981E+02                                 1.719953                            1.662623      -1.238891       2.299082                    0.995961       3.679059      10.794456       0.447665       1.399632      -0.682899      -0.005893      -0.003911      -0.009821       0.012102       0.003692      -0.002245       0.000139      -0.012144       0.018659      -0.010506       0.003913       0.006593              1.734239       1.457299       0.088800       0.100668       1.565762       0.182508       2.179658           0.000057
           56              H       4.153436       8.765064       0.547526       0.168949       0.778445 0.54698308E+01  0.49455379E+02                                 1.477173                            1.428000      -0.817420       2.518879                    0.999397       3.238280       9.069596       0.484566       1.398022      -0.684658      -0.004937       0.015475       0.002706       0.016467      -0.000145      -0.002535      -0.002324      -0.001714      -0.006087      -0.004374       0.001038       0.003337              1.484778       1.238842      -0.077223      -0.066835       1.884097       0.025970       1.331397           0.000052
           57              H       3.563291       4.137626       0.461975       0.130415       1.012780 0.77662361E+01  0.75769879E+02                                 1.685874                            1.643441      -0.818941       2.496810                    0.998999       3.407668       9.547283       0.481384       1.304154      -0.704746       0.008693      -0.028507       0.019048       0.035370      -0.004398       0.008127      -0.001652      -0.017828      -0.001299      -0.014053       0.002599       0.011454              1.694691       1.561383      -0.133475       0.070124       1.908736      -0.269180       1.613953           0.000038
           58              H       4.194621       5.430289      28.354453       0.118413       0.950361 0.71284962E+01  0.69093239E+02                                 1.692609                            1.632407      -1.170405       2.321118                    0.994659       3.776521      11.070689       0.450794       1.401813      -0.681927       0.028056       0.017933       0.000031       0.033297       0.003086       0.001743       0.000264       0.011190       0.005911      -0.007378       0.001236       0.006142              1.712783       2.075333       0.267963      -0.212854       1.564122      -0.063737       1.498896           0.000049
           59              H       2.441910       3.097235      26.934306       0.129697       1.084653 0.77883918E+01  0.75788637E+02                                 1.744537                            1.637084      -0.871593       2.488114                    0.999482       3.272428       9.057896       0.487780       1.290404      -0.708961       0.014123      -0.054876       0.002548       0.056722      -0.008212       0.012136      -0.003778      -0.026412      -0.012985      -0.020812       0.000783       0.020028              1.767009       1.465633      -0.314207       0.050548       2.355445       0.043337       1.479949           0.000066
           60              H       0.466069       6.141069      25.628228       0.101947       1.048492 0.72523231E+01  0.70079981E+02                                 1.755926                            1.613385      -1.035431       2.388200                    0.997675       3.613881      10.327000       0.470933       1.345953      -0.693974      -0.029218       0.027851      -0.027315       0.048739      -0.007791       0.010380      -0.001788      -0.007483      -0.011603      -0.014136       0.000213       0.013922              1.812483       1.813973      -0.387839       0.362299       1.801123      -0.312034       1.822353           0.000049
           61              H       1.599962      15.267047      19.445742       0.138568       1.024852 0.78036935E+01  0.77810303E+02                                 1.815322                            1.734021      -1.488760       2.176420                    0.991818       3.982902      12.064582       0.425137       1.444907      -0.672940      -0.024730      -0.002680      -0.000967       0.024894      -0.000147       0.002803      -0.001312       0.004430      -0.004232      -0.003449      -0.000937       0.004386              1.857049       2.293099       0.105395       0.295525       1.527235       0.041861       1.750812           0.000477
           62              H       2.937695      16.047801      19.194793       0.135026       0.966113 0.72849316E+01  0.70543062E+02                                 1.678370                            1.625088      -0.983868       2.412790                    0.997523       3.580290      10.274542       0.465283       1.359439      -0.691570       0.011024       0.014313      -0.006317       0.019139       0.003507      -0.001170      -0.003334      -0.001007      -0.002218      -0.004042      -0.001611       0.005653              1.706190       1.554110       0.215194      -0.161871       1.839547      -0.316083       1.724911           0.000384
           63              H       0.810147      14.909816      21.772729       0.112103       0.975541 0.72123141E+01  0.69746477E+02                                 1.683801                            1.617608      -1.079405       2.365045                    0.996709       3.656682      10.526777       0.465538       1.360514      -0.690627      -0.025004      -0.020593      -0.011061       0.034229       0.011819      -0.005035       0.004059       0.005339       0.018590      -0.016944       0.007014       0.009930              1.695771       1.895558       0.358826       0.172085       1.677980       0.137714       1.513775           0.000265
           64              H       0.757492      15.701618      23.934318       0.112681       0.879937 0.62731312E+01  0.58267047E+02                                 1.544402                            1.486712      -0.784382       2.506926                    0.999536       3.401398       9.427523       0.499076       1.321297      -0.699489      -0.026768      -0.007461       0.020882       0.034760       0.011953      -0.007929       0.005105       0.004034       0.018609      -0.018546       0.006673       0.011873              1.567343       1.756585       0.164940      -0.322361       1.376060      -0.176323       1.569384           0.000060
           65              H       4.110166      17.741889      23.301241       0.116788       0.906568 0.66265555E+01  0.63041844E+02                                 1.634716                            1.574589      -1.078440       2.373335                    0.995787       3.653309      10.596652       0.458867       1.403065      -0.682040       0.024027       0.021763       0.015229       0.035817       0.011411      -0.001035       0.007786       0.009527       0.017049      -0.017404       0.005290       0.012114              1.649920       1.867805       0.358293       0.132441       1.630033       0.100000       1.451923           0.000201
           66              H       4.207133      16.937197      21.148207       0.102575       1.023121 0.76387611E+01  0.75369956E+02                                 1.768923                            1.686360      -1.298931       2.253044                    0.993167       3.935226      11.659429       0.444654       1.396076      -0.682262       0.026036       0.003631      -0.018117       0.031926       0.005801      -0.003514       0.008594       0.003648       0.030729      -0.014523       0.000651       0.013872              1.805050       2.062000       0.242751      -0.392206       1.591594      -0.186714       1.761555           0.000373
           67              H       3.206179      17.622198      25.559787       0.159714       0.950655 0.71593851E+01  0.69250232E+02                                 1.685980                            1.632512      -1.055263       2.398283                    0.996495       3.501157      10.148473       0.453620       1.395946      -0.684786       0.022974       0.010212       0.007324       0.026187       0.001803       0.001264       0.002190       0.007246       0.020135      -0.007645       0.000256       0.007389              1.693366       2.052462       0.138425       0.217554       1.526906       0.044524       1.500731           0.000024
           68              H       1.964893      16.701498      25.824995       0.132028       1.090768 0.82610455E+01  0.82053798E+02                                 1.779985                            1.698532      -1.048371       2.375323                    0.997460       3.596126      10.248174       0.470867       1.309616      -0.702275      -0.010115      -0.009680       0.012043       0.018468       0.006330       0.002463      -0.002582      -0.007899       0.011261      -0.010175       0.003940       0.006235              1.825684       1.585147       0.148268      -0.166670       2.085304      -0.437832       1.806600           0.000044
           69              H       1.795982       0.789961      21.903908       0.096959       1.075376 0.75523560E+01  0.74578509E+02                                 1.847959                            1.690429      -1.484220       2.166101                    0.992797       4.067510      12.201444       0.437152       1.418870      -0.677021       0.037617      -0.015576       0.029022       0.050000      -0.007754       0.007227       0.008798       0.008965       0.003640      -0.016672       0.006760       0.009913              1.921870       2.384840      -0.348337       0.464632       1.644920      -0.229643       1.735848           0.005641
           70              H       3.730116       2.631361      21.199538       0.109373       1.036365 0.74537193E+01  0.72945768E+02                                 1.767317                            1.653688      -1.294783       2.256280                    0.994790       3.856519      11.304088       0.454898       1.375831      -0.686157      -0.038995       0.036383       0.008429       0.053994      -0.015428       0.011300       0.006593       0.007940      -0.001138      -0.022566       0.004718       0.017848              1.804625       2.090857      -0.522588      -0.104857       1.825517       0.137308       1.497500           0.008809
           71              H       2.999733       1.261359      19.003729       0.119747       0.977719 0.74165066E+01  0.72970702E+02                                 1.749712                            1.683128      -1.441158       2.188741                    0.992445       4.013659      12.053178       0.434601       1.432406      -0.674811      -0.027817       0.009083      -0.007865       0.030301      -0.003852       0.007435       0.004961       0.005449       0.017432      -0.011477       0.000384       0.011094              1.780278       2.305999      -0.159308      -0.089306       1.554908      -0.021424       1.479929           0.001226
           72              H       3.971492       0.088387      18.627304       0.129897       0.928889 0.69561668E+01  0.66787620E+02                                 1.653474                            1.602808      -1.013154       2.406199                    0.996525       3.589763      10.359554       0.460634       1.384919      -0.686292       0.000655      -0.028274      -0.015791       0.032391       0.001522       0.006344       0.001027      -0.012993       0.002085      -0.010494       0.003353       0.007141              1.667336       1.464418      -0.017583      -0.068924       2.032841       0.133511       1.504749           0.001505
           73              H       2.375701       4.354911      17.865900       0.164199       0.861679 0.64636003E+01  0.61242446E+02                                 1.600231                            1.567928      -1.180541       2.338582                    0.995819       3.565923      10.395472       0.453231       1.426293      -0.677777      -0.006246       0.008679      -0.013641       0.017332      -0.006212       0.000675      -0.007025       0.003458       0.012379      -0.010556       0.000742       0.009814              1.597994       1.660814      -0.260857       0.195473       1.625870      -0.195042       1.507299           0.000126
           74              H       3.368313       4.286779      19.077873       0.167454       0.842278 0.62259308E+01  0.58052660E+02                                 1.544208                            1.514361      -0.871298       2.486820                    0.998793       3.337100       9.443057       0.475557       1.381294      -0.687797       0.011964       0.011093       0.009287       0.018773       0.008365       0.003707       0.004442       0.003291       0.001213      -0.008884      -0.002420       0.011304              1.554206       1.388364       0.136884       0.214772       1.570403       0.345487       1.703850           0.000636
           75              H       2.423142       3.075138      18.769889       0.150676       0.875967 0.65166968E+01  0.61632087E+02                                 1.596762                            1.557724      -0.998224       2.415759                    0.997578       3.513092      10.103041       0.463812       1.396320      -0.684037      -0.007708      -0.011617       0.002582       0.014179       0.000910      -0.005846       0.000233      -0.000968      -0.001918      -0.006343       0.000841       0.005502              1.593230       1.582203       0.251435      -0.143992       1.795822      -0.231502       1.401664           0.000032
           76              H       3.609689       5.643891      17.030352       0.172370       0.814919 0.56817777E+01  0.52155195E+02                                 1.549086                            1.473998      -1.164929       2.355896                    0.996176       3.426047       9.847905       0.465320       1.433973      -0.676505      -0.002867       0.001939       0.017781       0.018115      -0.001416       0.000537      -0.000667      -0.004486       0.007761      -0.003963       0.000977       0.002986              1.583545       1.409994      -0.149429      -0.328303       1.513054       0.295040       1.827587          -0.000056
           77              H       3.376654       5.343743      15.510396       0.158179       0.911944 0.67363038E+01  0.63613236E+02                                 1.588158                            1.542678      -0.777692       2.522298                    0.999336       3.296711       9.175451       0.489576       1.324831      -0.699903      -0.009788      -0.002745      -0.006809       0.012236       0.001262       0.006771       0.000640       0.000366      -0.006623      -0.007462       0.000604       0.006858              1.601869       1.726617       0.011505       0.412350       1.290037       0.057594       1.788952           0.000722
           78              H       4.761828       5.892480      15.998037       0.168499       0.890748 0.64871624E+01  0.60668221E+02                                 1.564861                            1.515599      -0.812681       2.516496                    0.999558       3.208710       8.878723       0.493235       1.327839      -0.699712       0.013117       0.008242       0.001436       0.015558       0.000919      -0.000722      -0.002074       0.005295      -0.014105      -0.005535       0.000262       0.005273              1.571451       1.765832       0.310395      -0.149201       1.582315       0.010708       1.366204           0.000267
           79              H       5.100171      17.714268      17.101645       0.154334       0.885983 0.64611205E+01  0.60464884E+02                                 1.564312                            1.515829      -0.775666       2.520565                    0.999513       3.310334       9.213116       0.490780       1.333595      -0.697789      -0.013853      -0.003398      -0.001665       0.014360       0.000680      -0.000087      -0.001885       0.003923      -0.019072      -0.006801       0.001532       0.005269              1.577143       1.730188       0.302498      -0.070504       1.650482       0.027989       1.350758           0.000638
           80              H       1.170386      18.239067      17.831680       0.157176       0.917335 0.67406601E+01  0.64375408E+02                                 1.650732                            1.585041      -1.153809       2.335939                    0.997815       3.611179      10.480715       0.458858       1.397687      -0.682973       0.009906       0.004351       0.007617       0.013232       0.000373       0.004197      -0.003609       0.003735      -0.028614      -0.011463       0.003742       0.007720              1.678280       1.649324      -0.037172       0.409641       1.374525      -0.025290       2.010991           0.000374
           81              H       1.190196      18.012575      16.280355       0.159188       0.894952 0.64509845E+01  0.60922036E+02                                 1.626413                            1.554077      -1.121048       2.361902                    0.997286       3.511543      10.126946       0.461963       1.403946      -0.682368       0.007845       0.004084      -0.013185       0.015877       0.003923      -0.000231      -0.001772       0.006468       0.001196      -0.005662       0.000569       0.005093              1.648989       1.522953      -0.120933      -0.355237       1.503765       0.133822       1.920248           0.000352
           82              H       2.521673       1.653577      15.005645       0.160068       0.911331 0.68609158E+01  0.66140512E+02                                 1.672571                            1.622185      -1.335528       2.257971                    0.993657       3.731110      11.056819       0.441744       1.438301      -0.674755       0.009651       0.004226       0.009343       0.014082      -0.000839       0.003526       0.002969      -0.002365      -0.008826      -0.006200       0.002093       0.004107              1.692223       2.239019       0.204603       0.192936       1.415663       0.078297       1.421986           0.000608
           83              H       1.434700       1.699612      13.876372       0.148009       0.999347 0.76420694E+01  0.75330717E+02                                 1.748573                            1.689310      -1.268451       2.280983                    0.995745       3.749770      11.066201       0.443717       1.400358      -0.682465      -0.005614       0.003482      -0.008460       0.010734      -0.003521      -0.003270       0.000599      -0.011938       0.013276      -0.009782       0.003474       0.006308              1.763086       1.479555      -0.091392       0.102287       1.591345      -0.187160       2.218359           0.001113
           84              H       1.546786       0.441936      14.806026       0.167980       0.779273 0.54777122E+01  0.49551671E+02                                 1.479174                            1.429757      -0.814778       2.519652                    0.999390       3.244200       9.092788       0.483827       1.399447      -0.684384      -0.005063      -0.015537       0.002849       0.016588       0.000261      -0.002586       0.002227      -0.002062      -0.006467      -0.004488       0.001168       0.003320              1.486930       1.240273       0.077383      -0.067019       1.887841      -0.027562       1.332676           0.000025
           85              H       0.956641       5.069374      14.720475       0.136210       1.003741 0.77004215E+01  0.75129093E+02                                 1.690927                            1.648591      -0.853558       2.485495                    0.998785       3.411907       9.626464       0.474318       1.323557      -0.700644       0.009295       0.029195       0.019821       0.036491       0.003698       0.008435       0.001351      -0.017425      -0.003058      -0.014020       0.003021       0.010999              1.699951       1.566821       0.133085       0.071121       1.913565       0.269930       1.619467           0.000391
           86              H       1.587971       3.776711      14.095953       0.115749       0.969020 0.73177266E+01  0.71487225E+02                                 1.721810                            1.659087      -1.214646       2.297666                    0.994156       3.853783      11.390411       0.444488       1.410566      -0.679973       0.027506      -0.018107       0.002014       0.032992      -0.002867       0.002341       0.000102       0.009848       0.004444      -0.006505       0.000448       0.006058              1.743208       2.117840      -0.275360      -0.217431       1.589628       0.064029       1.522156           0.005178
           87              H       5.048560       6.109765      12.675806       0.125248       1.188802 0.87871307E+01  0.88495070E+02                                 1.877403                            1.755920      -1.031739       2.402635                    0.997767       3.504948      10.005254       0.462211       1.315812      -0.702570       0.014288       0.060562       0.004607       0.062395       0.011000       0.022181       0.001541      -0.038668      -0.012234      -0.034964       0.008274       0.026690              1.903537       1.568473       0.346459       0.057213       2.554892      -0.053326       1.587245           0.013290
           88              H       3.072719       3.065931      11.369728       0.104569       1.067999 0.74393516E+01  0.72543314E+02                                 1.794201                            1.646461      -1.180251       2.321490                    0.995975       3.696979      10.707244       0.459669       1.366467      -0.689477      -0.029844      -0.030787      -0.030404       0.052563       0.008986       0.011783       0.001447      -0.010218      -0.005401      -0.016437       0.001321       0.015116              1.853089       1.854573       0.399899       0.372765       1.842430       0.321078       1.862264           0.005536
           89              H       4.206612       3.146953       9.071258       0.137976       1.028777 0.78403238E+01  0.78258320E+02                                 1.818797                            1.737118      -1.490256       2.174935                    0.991848       3.990821      12.090526       0.425161       1.443297      -0.673203      -0.024662       0.002733       0.000733       0.024824       0.000144      -0.002758      -0.001340       0.004357      -0.004006      -0.003411      -0.000899       0.004310              1.860558       2.297530      -0.105979      -0.296317       1.530073       0.042281       1.754070           0.000287
           90              H       0.331045       2.366199       9.322207       0.134249       0.969001 0.73118061E+01  0.70857460E+02                                 1.680460                            1.627056      -0.984062       2.411877                    0.997552       3.585275      10.287542       0.465515       1.357725      -0.691896       0.011067      -0.014289       0.006131       0.019085      -0.003564       0.001167      -0.003374      -0.001097      -0.002086      -0.004102      -0.001622       0.005725              1.708316       1.556166      -0.215591       0.162234       1.841602      -0.316300       1.727181           0.000010
           91              H       3.416797       3.504184       6.744270       0.113527       0.962769 0.70857588E+01  0.68158564E+02                                 1.664399                            1.599876      -1.051551       2.379543                    0.997132       3.610268      10.335037       0.470061       1.354620      -0.692001      -0.025284       0.021221       0.010955       0.034779      -0.012720       0.005199       0.003644       0.004817       0.016920      -0.017400       0.006535       0.010864              1.675839       1.871593      -0.352110      -0.169098       1.658386       0.135214       1.497537          -0.000120
           92              H       3.364142       2.712382       4.582682       0.112085       0.881242 0.62824236E+01  0.58357441E+02                                 1.544061                            1.486291      -0.781007       2.507880                    0.999554       3.400476       9.416063       0.500064       1.318596      -0.700057      -0.026774       0.007401      -0.020646       0.034611      -0.012162       0.007937       0.005220       0.003518       0.018226      -0.018728       0.006940       0.011788              1.567021       1.756182      -0.164997       0.322292       1.375719      -0.176359       1.569161          -0.000008
           93              H       1.503516       0.672111       5.215759       0.117030       0.905261 0.66144801E+01  0.62897224E+02                                 1.633139                            1.573172      -1.077019       2.374271                    0.995808       3.649601      10.582816       0.459073       1.403099      -0.682047       0.023984      -0.021974      -0.015111       0.035866      -0.011328       0.000983       0.007810       0.009511       0.017109      -0.017338       0.005225       0.012113              1.648252       1.865847      -0.357626      -0.132220       1.628115       0.099790       1.450795          -0.000296
           94              H       1.600483       1.476803       7.368793       0.102858       1.021785 0.76255840E+01  0.75205166E+02                                 1.767293                            1.684845      -1.297647       2.253928                    0.993190       3.930880      11.642695       0.444891       1.395977      -0.682295       0.026038      -0.003787       0.018152       0.031966      -0.005804       0.003553       0.008569       0.003639       0.030595      -0.014510       0.000685       0.013824              1.803319       2.059807      -0.242358       0.391858       1.589893      -0.186325       1.760258          -0.000671
           95              H       0.599530       0.791802       2.957213       0.159248       0.952941 0.71814607E+01  0.69521555E+02                                 1.688918                            1.635169      -1.058651       2.396264                    0.996458       3.508032      10.174690       0.453164       1.396187      -0.684713       0.023027      -0.010446      -0.007077       0.026257      -0.001900      -0.001208       0.002173       0.007177       0.019892      -0.007613       0.000318       0.007295              1.696386       2.056627      -0.139012      -0.218014       1.529372       0.044620       1.503158           0.000018
           96              H       4.571543       1.712502       2.692005       0.130480       1.100079 0.83493187E+01  0.83144828E+02                                 1.788884                            1.706504      -1.055593       2.370203                    0.997436       3.614948      10.312514       0.470248       1.307961      -0.702551      -0.010122       0.009426      -0.011684       0.018106      -0.006312      -0.002604      -0.002586      -0.007849       0.011018      -0.010175       0.003995       0.006179              1.835118       1.592525      -0.149339       0.168022       2.096570      -0.441408       1.816258           0.000019
           97              H       4.402632      17.624039       6.613092       0.096836       1.074321 0.75425711E+01  0.74454255E+02                                 1.846605                            1.689226      -1.481541       2.167445                    0.992791       4.064212      12.187422       0.437370       1.418689      -0.677074       0.037854       0.015331      -0.028972       0.050073       0.007709      -0.007370       0.008887       0.008998       0.003593      -0.016785       0.006734       0.010051              1.920444       2.382994       0.347844      -0.464253       1.643502      -0.229412       1.734836          -0.000204
           98              H       1.123466      15.782639       7.317462       0.108769       1.038238 0.74713805E+01  0.73154252E+02                                 1.768521                            1.654933      -1.290957       2.257277                    0.994817       3.860830      11.315626       0.455068       1.374647      -0.686376      -0.039223      -0.036251      -0.008692       0.054112       0.015599      -0.011503       0.006916       0.008453      -0.000752      -0.023058       0.005000       0.018058              1.805761       2.092015       0.522423       0.104864       1.826324       0.137384       1.498944          -0.005465
           99              H       0.393083      17.152641       9.513271       0.119777       0.977859 0.74165134E+01  0.72962148E+02                                 1.749009                            1.682433      -1.439304       2.189445                    0.992511       4.011768      12.042131       0.435012       1.431223      -0.675031      -0.027583      -0.009151       0.007337       0.029973       0.003924      -0.007363       0.004971       0.005154       0.018139      -0.011522       0.000394       0.011128              1.779583       2.305166       0.159241       0.089261       1.554103      -0.021415       1.479481          -0.000761
          100              H       1.364842      18.325613       9.889696       0.129525       0.929126 0.69572155E+01  0.66790538E+02                                 1.652828                            1.602203      -1.009042       2.407886                    0.996560       3.588103      10.349315       0.461101       1.383664      -0.686547       0.000795       0.028350       0.015256       0.032204      -0.001454      -0.006237       0.000876      -0.013233       0.001959      -0.010489       0.003413       0.007076              1.666646       1.463819       0.017515       0.068883       2.031787       0.133611       1.504331          -0.001844
          101              H       4.982351      14.059089      10.651099       0.164267       0.861669 0.64625498E+01  0.61224121E+02                                 1.599594                            1.567292      -1.179430       2.339010                    0.995855       3.564107      10.386207       0.453587       1.425369      -0.677952      -0.006272      -0.008796       0.013303       0.017137       0.006214      -0.000639      -0.007108       0.003737       0.012573      -0.010700       0.000839       0.009861              1.597346       1.660140       0.260761      -0.195475       1.625039      -0.195042       1.506860          -0.000179
          102              H       0.761663      14.127221       9.439127       0.169119       0.839110 0.61980469E+01  0.57745572E+02                                 1.542403                            1.512663      -0.877224       2.485449                    0.998763       3.331519       9.432879       0.474878       1.384397      -0.687200       0.011868      -0.011185      -0.009544       0.018896      -0.008453      -0.003574       0.004454       0.003505       0.001221      -0.009024      -0.002284       0.011308              1.552338       1.386896      -0.136588      -0.214528       1.568101       0.344671       1.702016          -0.000656
          103              H       5.029792      15.338862       9.747111       0.151334       0.873177 0.64895948E+01  0.61310748E+02                                 1.593508                            1.554627      -0.994591       2.418119                    0.997595       3.504893      10.073527       0.464217       1.396581      -0.684017      -0.007765       0.011415      -0.003023       0.014133      -0.000856       0.005928       0.000178      -0.000833      -0.001702      -0.006357       0.000725       0.005632              1.589984       1.578876      -0.250677       0.143614       1.791881      -0.231018       1.399196          -0.000083
          104              H       1.003039      12.770109      11.486648       0.173536       0.812537 0.56617454E+01  0.51934646E+02                                 1.547283                            1.472371      -1.167894       2.355433                    0.996161       3.421271       9.836401       0.465033       1.435872      -0.676161      -0.002800      -0.002183      -0.017893       0.018242       0.001418      -0.000611      -0.000720      -0.004487       0.007531      -0.003933       0.000936       0.002996              1.581639       1.408466       0.149123       0.327823       1.510976       0.294372       1.825474          -0.000016
          105              H       0.770004      13.070257      13.006604       0.158044       0.911568 0.67318954E+01  0.63554904E+02                                 1.587060                            1.541636      -0.774909       2.523383                    0.999348       3.295429       9.167710       0.490046       1.323907      -0.700094      -0.009773       0.002520       0.006665       0.012095      -0.001257      -0.006810       0.000515       0.000340      -0.006380      -0.007478       0.000623       0.006855              1.600787       1.725335      -0.011490      -0.411987       1.289132       0.057557       1.787893           0.000299
          106              H       2.155178      12.521520      12.518963       0.168962       0.889454 0.64757631E+01  0.60540092E+02                                 1.563900                            1.514718      -0.812980       2.516740                    0.999555       3.206823       8.874367       0.493117       1.328629      -0.699549       0.013061      -0.008422      -0.001723       0.015636      -0.000891       0.000685      -0.002012       0.005288      -0.014029      -0.005471       0.000235       0.005236              1.570453       1.764802      -0.310177       0.149078       1.581093       0.010666       1.365463           0.000272
          107              H       2.493521       0.699732      11.415355       0.154664       0.884606 0.64472388E+01  0.60294060E+02                                 1.561916                            1.513604      -0.772461       2.522247                    0.999536       3.304747       9.190224       0.491500       1.332545      -0.698024      -0.013841       0.003490       0.001419       0.014344      -0.000839       0.000072      -0.001954       0.003927      -0.019258      -0.006890       0.001525       0.005365              1.574671       1.727474      -0.301810       0.070466       1.647577       0.027865       1.348963          -0.000039
          108              H       3.777036       0.174933      10.685320       0.158198       0.914552 0.67144602E+01  0.64065417E+02                                 1.647833                            1.582327      -1.154893       2.336188                    0.997818       3.603796      10.455812       0.459072       1.398340      -0.682866       0.009872      -0.004221      -0.007790       0.013265      -0.000348      -0.004099      -0.003777       0.003627      -0.028811      -0.011551       0.003885       0.007666              1.675341       1.646264       0.037016      -0.408529       1.372196      -0.025187       2.007562          -0.000067
          109              H       3.796846       0.401425      12.236645       0.158808       0.895158 0.64509590E+01  0.60906532E+02                                 1.625080                            1.552827      -1.116684       2.363553                    0.997342       3.508416      10.108416       0.462822       1.401693      -0.682813       0.007895      -0.004123       0.013018       0.015774      -0.003857       0.000250      -0.001823       0.006438       0.001037      -0.005605       0.000532       0.005073              1.647658       1.521743       0.120746       0.354930       1.502410       0.133640       1.918821           0.000353
          110              H       5.128323      16.760423      13.511355       0.160096       0.911346 0.68603565E+01  0.66129195E+02                                 1.672145                            1.621760      -1.335229       2.258093                    0.993675       3.729768      11.049848       0.441979       1.437665      -0.674876       0.009602      -0.004248      -0.009342       0.014053       0.000850      -0.003423       0.002926      -0.002505      -0.008652      -0.006080       0.002000       0.004081              1.691805       2.238381      -0.204535      -0.192949       1.415305       0.078249       1.421730           0.000561
          111              H       4.041350      16.714388      14.640628       0.147765       1.000940 0.76576929E+01  0.75527090E+02                                 1.750590                            1.691125      -1.270940       2.279525                    0.995728       3.755011      11.086607       0.443421       1.400505      -0.682412      -0.005574      -0.003507       0.008384       0.010661       0.003524       0.003363       0.000614      -0.011948       0.012974      -0.009780       0.003442       0.006338              1.765211       1.481086       0.091601      -0.102380       1.593111      -0.187670       2.221436           0.000981
          112              H       4.153436      17.972064      13.710974       0.167904       0.779578 0.54801269E+01  0.49576989E+02                                 1.479300                            1.429860      -0.814658       2.519578                    0.999391       3.244445       9.092603       0.483937       1.399032      -0.684462      -0.005054       0.015500      -0.002893       0.016558      -0.000245       0.002561       0.002243      -0.001995      -0.006477      -0.004469       0.001154       0.003315              1.487053       1.240328      -0.077381       0.067049       1.888064      -0.027665       1.332765           0.000068
          113              H       3.563291      13.344626      13.796525       0.136702       1.000456 0.76686190E+01  0.74743816E+02                                 1.687603                            1.645517      -0.850304       2.487558                    0.998818       3.405913       9.605731       0.474602       1.324094      -0.700551       0.009320      -0.029314      -0.019784       0.036573      -0.003717      -0.008482       0.001165      -0.017599      -0.003010      -0.014148       0.003177       0.010971              1.696569       1.563916      -0.132544      -0.070993       1.909185       0.269225       1.616606          -0.000196
          114              H       4.194621      14.637289      14.421047       0.115531       0.968635 0.73140289E+01  0.71442208E+02                                 1.721385                            1.658702      -1.212228       2.298712                    0.994168       3.853556      11.389101       0.444526       1.410624      -0.679965       0.027494       0.018046      -0.002051       0.032951       0.002881      -0.002274       0.000132       0.009881       0.004352      -0.006513       0.000489       0.006024              1.742831       2.117586       0.275324       0.217200       1.589211       0.063857       1.521697           0.005151
          115              H       2.441910      12.304235      15.841193       0.123950       1.199881 0.88957344E+01  0.89892024E+02                                 1.890480                            1.767827      -1.042946       2.396101                    0.997578       3.529899      10.103670       0.460085       1.317434      -0.702138       0.013744      -0.060822      -0.005336       0.062583      -0.010930      -0.023309       0.001473      -0.039999      -0.012606      -0.036424       0.009096       0.027329              1.916796       1.578659      -0.349304      -0.057848       2.573610      -0.054466       1.598118           0.013966
          116              H       0.466069      15.348069      17.147272       0.103755       1.071857 0.74741532E+01  0.72979340E+02                                 1.799274                            1.650875      -1.184520       2.318858                    0.995871       3.709198      10.755327       0.458744       1.367406      -0.689249      -0.029756       0.030872       0.030284       0.052494      -0.009096      -0.011900       0.001350      -0.010508      -0.004349      -0.016689       0.001529       0.015160              1.858399       1.859956      -0.401486      -0.374197       1.847825       0.322165       1.867417           0.005648
          117              C       3.257270       4.855772      23.152952       0.667788      20.711340 0.24151016E+03  0.49801458E+04                                 7.036360                            5.594517      -0.034457       2.047293                    0.999528      22.081430      62.610193       0.611193       0.485983      -1.007790       0.023759      -0.024443      -0.013652       0.036719      -0.003382      -0.025428       0.005135      -0.008801       0.256113      -0.052217      -0.038118       0.090335              7.766953       9.723689      -0.204457       0.967988       9.202800      -0.292428       4.374369           0.000449
          118              C       2.512289       6.174214      23.018922      -0.419512      34.091756 0.54094990E+03  0.13492692E+05                                 9.160836                            7.709396      -0.438080       1.829746                    0.997409      32.971539      99.083624       0.596005       0.412017      -1.062227       0.004846       0.015279      -0.064593       0.066552       0.028083       0.009518       0.004063       0.045060      -0.013047      -0.033836      -0.006722       0.040558              9.922153       8.391190      -1.503204       0.137929      10.601637      -1.920945      10.773632           0.000236
          119              C       2.496649       6.667709      21.564555       0.144254      29.851697 0.41272932E+03  0.95765031E+04                                 8.547264                            6.928382       0.009604       2.021389                    0.999616      26.247885      74.926568       0.605250       0.436144      -1.052121      -0.002634      -0.022837       0.051728       0.056606       0.006409       0.006124      -0.039884       0.007625       0.174995      -0.050590      -0.022833       0.073422              9.209586       8.671416       2.189845       1.189465       7.482759      -2.400863      11.474581           0.000251
          120              C       1.474843       6.281015      20.703342      -0.161880      30.308309 0.46279905E+03  0.11093805E+05                                 8.476443                            7.240567       0.064317       1.991411                    0.998859      30.194342      88.744453       0.601498       0.424799      -1.054902      -0.007652       0.012966      -0.029496       0.033116       0.012917      -0.011804      -0.013926      -0.004935      -0.007945      -0.014263      -0.011813       0.026076              8.798691       9.056470       1.879007       1.609732       6.708557      -1.149320      10.631044           0.000445
          121              C       1.447212       6.756097      19.408670      -0.160840      30.126179 0.46761290E+03  0.11207269E+05                                 8.404440                            7.256534       0.196793       2.035094                    0.999377      29.851434      86.941941       0.605187       0.422283      -1.059390      -0.009487      -0.000257       0.033203       0.034533      -0.002213       0.027355       0.002315       0.003287       0.009819      -0.026209      -0.002835       0.029044              8.656567       8.536817       2.228534       0.499002       7.532670      -1.413194       9.900214           0.000052
          122              C       2.436175       7.625237      18.926733       0.160937      28.486017 0.39639612E+03  0.91102936E+04                                 8.279358                            6.791495      -0.029897       2.012997                    0.999541      25.875495      73.648213       0.610760       0.436348      -1.051404      -0.010728       0.037964      -0.041195       0.057039       0.001757      -0.000444      -0.028938      -0.003830       0.094465      -0.028108      -0.017497       0.045605              8.827819       8.349889       1.691212       1.782729       7.367843      -1.909067      10.765724           0.000146
          123              C       3.439214       7.965896      19.776539      -0.165239      30.925714 0.46452729E+03  0.11171733E+05                                 8.674323                            7.309094      -0.021589       1.965693                    0.998493      30.390857      90.154970       0.590540       0.431268      -1.048468       0.003792      -0.009965       0.035045       0.036631      -0.002300      -0.021358      -0.024771      -0.007691      -0.011897      -0.034831       0.003569       0.031262              9.092960       9.670700       1.881511       2.163217       6.806443      -0.995830      10.801737           0.000404
          124              C       3.495518       7.492657      21.079766      -0.179624      31.594661 0.47924084E+03  0.11607532E+05                                 8.746365                            7.374717       0.030947       1.974352                    0.998562      30.871165      91.691522       0.594226       0.425567      -1.052710       0.008508       0.002543      -0.041004       0.041954      -0.007038       0.021360      -0.001262       0.015776       0.036895      -0.019570      -0.010109       0.029679              9.154167       9.531272       2.646978       0.694838       7.803154      -1.749977      10.128075           0.000357
          125              C       2.320440       8.181340      17.535103      -0.409805      32.642655 0.50409835E+03  0.12349885E+05                                 8.910701                            7.440235      -0.364135       1.861887                    0.997592      32.163971      95.697206       0.607113       0.411803      -1.062691      -0.007598       0.005347       0.042139       0.043152       0.036445       0.003785      -0.008898       0.022314       0.128597      -0.060404       0.016498       0.043906              9.699943       8.153332      -2.307320       0.550909      11.396656      -0.920592       9.549841           0.000315
          126              C       1.422710       9.416920      17.458107       0.680925      20.266466 0.23506748E+03  0.48206921E+04                                 6.999045                            5.562305      -0.123016       2.025184                    0.999447      21.885158      62.137785       0.605119       0.493570      -1.002634       0.007768       0.022633       0.004718       0.024389       0.025680      -0.075873      -0.043775       0.020091       0.085595      -0.067539      -0.041216       0.108755              7.683158       6.969762      -1.420270       1.956020       9.969203       1.039412       6.110510           0.000271
          127              C       1.017115      10.273171      21.299347       0.147145      24.297824 0.32410198E+03  0.71777984E+04                                 7.636774                            6.248079      -0.187876       1.959831                    0.997840      26.462500      77.214775       0.612285       0.451692      -1.028605      -0.060634       0.014719      -0.004648       0.062568       0.004211      -0.001962       0.032849      -0.006920      -0.073368      -0.043154       0.008753       0.034401              8.257696      10.083632      -2.390415      -2.448736       6.532162      -0.444789       8.157294          -0.042923
          128              C       4.468841      11.278575      21.652958       0.045813      24.862072 0.33448530E+03  0.74031338E+04                                 7.499063                            6.183115       0.391781       2.141921                    0.999206      26.406132      74.915162       0.645652       0.428616      -1.051082       0.056893      -0.025438      -0.024369       0.066916      -0.027937       0.004287      -0.001045       0.004478      -0.018173      -0.025239      -0.006213       0.031453              8.040615       8.972156      -2.443101      -1.122512       6.760482      -1.729463       8.389208           0.009086
          129              C       3.929264      10.240025      23.925763      -0.181575      29.802292 0.44235456E+03  0.10529864E+05                                 8.548332                            7.136567      -0.378721       1.878078                    0.996006      29.848221      88.659122       0.595956       0.431757      -1.046113       0.056330       0.039060       0.007260       0.068931      -0.011899      -0.037028      -0.025738       0.007947       0.072318      -0.050401      -0.001660       0.052061              9.347563       8.587818       0.497275      -0.710889       7.323627       1.271270      12.131244           0.001074
          130              C       4.460499      11.057607      25.097812      -0.066906      36.014991 0.50425578E+03  0.12234502E+05                                 9.415149                            7.485243       0.173159       2.039759                    0.999695      28.729058      82.390110       0.605869       0.416670      -1.069985      -0.026884      -0.042042      -0.054957       0.074233       0.008551       0.036742       0.036661      -0.028104       0.009082      -0.049405      -0.009075       0.058479             10.367593       8.374902      -2.121686       3.360763      10.643124       1.900567      12.084753           0.010302
          131              C       4.015284      12.383415      25.303134       0.061099      30.898720 0.43526970E+03  0.10191752E+05                                 8.548328                            6.999368       0.136435       2.047379                    0.999572      26.954241      76.240068       0.619762       0.422076      -1.065246      -0.070332       0.029916      -0.060795       0.097660      -0.029292       0.031515      -0.019766       0.006450      -0.016563      -0.032768      -0.021955       0.054723              9.172745       8.112113      -2.105541       3.152882       9.919511       1.174230       9.486610           0.003665
          132              C       2.945514      12.985553      24.393442      -0.519283      28.422938 0.50581226E+03  0.12404155E+05                                 7.991910                            7.376680      -0.119872       1.912526                    0.997474      33.580477     100.007607       0.619105       0.403426      -1.068014       0.049952      -0.031330       0.048558       0.076385       0.000235       0.031435       0.000015       0.018425       0.009590      -0.026109      -0.010810       0.036919              8.215873       8.511804      -1.144975       1.314270       8.046386      -1.012746       8.089429           0.000866
          133              C       4.505855      13.127341      26.346856       0.061964      30.941898 0.42395819E+03  0.98736144E+04                                 8.578657                            6.923002       0.127714       2.047095                    0.999602      26.836156      75.999657       0.620377       0.423933      -1.062800      -0.031751       0.094062       0.016977       0.100718      -0.026031       0.003138      -0.000768      -0.055064      -0.078065      -0.028170      -0.022776       0.050946              9.276998       7.785531      -2.005266       3.338303      10.192905       0.677980       9.852558           0.001957
          134              C       4.019454      14.534170      26.552179      -0.507107      27.358852 0.45802339E+03  0.10926363E+05                                 7.714882                            6.946397       0.128695       2.003998                    0.997657      32.203512      93.731921       0.649913       0.395060      -1.076630       0.022841      -0.065633      -0.019815       0.072264      -0.009261      -0.009850       0.012585      -0.051321      -0.069082      -0.029927      -0.011974       0.041901              7.966451       7.193673      -1.016102       0.308928       9.286691      -0.834233       7.418990           0.000237
          135              C       0.222608      12.560189      27.210921      -0.051726      36.183458 0.49650470E+03  0.12025524E+05                                 9.499300                            7.464678      -0.052990       1.972132                    0.999423      28.696345      82.800191       0.600890       0.420853      -1.065040       0.027614       0.040202       0.060308       0.077561       0.005197       0.039704       0.039442      -0.011197       0.034326      -0.051281      -0.010640       0.061921             10.588038       8.414087      -2.229156       3.304527      10.875951       1.732874      12.474074           0.009857
          136              C       0.648013      11.234381      27.036968       0.069113      32.204254 0.43936670E+03  0.10336985E+05                                 8.876873                            7.092784       0.071990       2.028989                    0.999669      27.110263      77.479694       0.606320       0.429376      -1.058105       0.065556      -0.032337       0.066156       0.098590      -0.027389       0.034422      -0.019832      -0.004588      -0.011484      -0.037367      -0.017336       0.054703              9.725492       8.097443      -2.143978       3.288469      10.480913       1.297158      10.598121           0.000511
          137              C       0.195499      10.495980      25.964728       0.066858      31.572557 0.42429152E+03  0.98841894E+04                                 8.708056                            6.930926       0.215054       2.077571                    0.999632      26.753461      75.798043       0.619270       0.424570      -1.062308       0.029305      -0.096094      -0.021838       0.102810      -0.029971       0.006520       0.001185      -0.049668      -0.087027      -0.033540      -0.019923       0.053463              9.535965       7.700644      -2.001030       3.120417      10.638217       1.393114      10.269035           0.004647
          138              C       0.651662       9.083626      25.750851      -0.515135      29.183104 0.48355622E+03  0.11718655E+05                                 8.112107                            7.186186      -0.026010       1.948006                    0.997313      33.014885      97.550265       0.631094       0.400480      -1.070617      -0.021780       0.078364       0.020703       0.083928       0.003765       0.002111       0.016693      -0.005848      -0.085774      -0.034044       0.009974       0.024070              8.458105       7.232857      -1.173627      -0.007028      10.241922       0.054239       7.899536           0.000737
          139              C       1.626550      10.604623      28.006546      -0.515150      28.680060 0.48438736E+03  0.11733286E+05                                 7.959528                            7.129209       0.050690       1.973424                    0.997181      32.903141      96.912307       0.642626       0.393479      -1.076315      -0.055796       0.021599      -0.055161       0.081379      -0.020221       0.021980      -0.012259      -0.018724       0.043601      -0.033320      -0.004687       0.038007              8.339615       8.660484      -0.943018       1.612446       7.680805      -0.954174       8.677556           0.000233
          140              C       0.760099      13.379612      28.365860      -0.175725      29.665020 0.42889343E+03  0.10129550E+05                                 8.541010                            7.032535      -0.315449       1.898898                    0.997184      29.582365      87.487989       0.599735       0.432420      -1.045848      -0.064167      -0.035104       0.000424       0.073142      -0.005067      -0.046329       0.002820       0.006255       0.027118      -0.042901      -0.008057       0.050958              9.561699       9.032906      -0.121600      -1.449313       6.996566       1.622262      12.655623           0.001067
          141              C       4.710217      14.458673       1.708168       0.091253      23.278846 0.29543229E+03  0.63251139E+04                                 7.136400                            5.777677       0.614802       2.235698                    0.999463      25.019142      69.314695       0.675174       0.423721      -1.056410      -0.036474      -0.004624       0.044449       0.057684       0.001229       0.029631      -0.014824      -0.014017      -0.017918      -0.037518       0.007831       0.029687              7.812745       5.699896       0.775473      -2.428847       9.075901       1.739133       8.662437           0.000219
          142              C       3.655045      12.806937       2.398280       0.123779      24.525146 0.32124326E+03  0.70544777E+04                                 7.489569                            6.092975       0.142952       2.062147                    0.999324      26.102401      74.308116       0.643605       0.433367      -1.045832       0.018152       0.036313       0.009632       0.041724       0.010852       0.029640      -0.024026       0.021259      -0.011960      -0.044899       0.008791       0.036108              8.163885       7.111026       1.758626      -3.000541       8.177872       0.024711       9.202758           0.000065
          143              C       0.650620      13.558228       5.364048       0.667415      20.731482 0.24182545E+03  0.49881882E+04                                 7.039554                            5.597438      -0.037234       2.045953                    0.999521      22.096747      62.659776       0.611163       0.485856      -1.007873       0.024035       0.024685       0.014461       0.037366       0.003049       0.025532       0.005285      -0.008628       0.255032      -0.051896      -0.038145       0.090041              7.768903       9.730255       0.203760      -0.969735       9.197940      -0.292824       4.378513          -0.000486
          144              C       5.118939      12.239786       5.498078      -0.419232      34.082678 0.54076391E+03  0.13485148E+05                                 9.158603                            7.708165      -0.433643       1.831391                    0.997411      32.942124      98.942720       0.596118       0.412027      -1.062358       0.004353      -0.016527       0.065216       0.067418      -0.027447      -0.009874       0.004007       0.045205      -0.020145      -0.032213      -0.009060       0.041273              9.919852       8.386812       1.505762      -0.140651      10.588833      -1.921779      10.783913           0.000108
          145              C       5.103299      11.746291       6.952445       0.144667      29.816629 0.41218044E+03  0.95594294E+04                                 8.538252                            6.921947       0.007994       2.021271                    0.999618      26.220663      74.802315       0.605844       0.435914      -1.052387      -0.004326       0.020758      -0.053075       0.057154      -0.006382      -0.006540      -0.040235       0.007695       0.174208      -0.050817      -0.022648       0.073465              9.200210       8.656395      -2.180417      -1.191074       7.467092      -2.398510      11.477143          -0.000038
          146              C       4.081493      12.132985       7.813658      -0.162041      30.324620 0.46290287E+03  0.11096892E+05                                 8.478743                            7.240132       0.062844       1.990674                    0.998867      30.206347      88.781512       0.601673       0.424653      -1.054996      -0.008981      -0.015515       0.028436       0.033615      -0.012782       0.012341      -0.013731      -0.006404      -0.006631      -0.014602      -0.011626       0.026228              8.802455       9.052819      -1.877156      -1.609027       6.706088      -1.155594      10.648458          -0.000349
          147              C       4.053862      11.657903       9.108330      -0.162387      30.195721 0.46879050E+03  0.11242932E+05                                 8.416774                            7.264729       0.194829       2.033591                    0.999389      29.904006      87.133328       0.604942       0.422174      -1.059423      -0.010715      -0.002303      -0.034326       0.036033       0.001824      -0.027820       0.002196       0.002404       0.010950      -0.026726      -0.002693       0.029419              8.670192       8.544910      -2.230019      -0.497730       7.538351      -1.423520       9.927316          -0.000088
          148              C       5.042825      10.788763       9.590267       0.159751      28.500706 0.39657973E+03  0.91141917E+04                                 8.277054                            6.788880      -0.026639       2.013756                    0.999541      25.878983      73.620502       0.611535       0.435810      -1.051887      -0.012267      -0.039892       0.040608       0.058231      -0.002132       0.000693      -0.029031      -0.003260       0.096681      -0.028631      -0.017538       0.046169              8.825756       8.343233      -1.689093      -1.779043       7.361590      -1.916726      10.772445          -0.000000
          149              C       0.832564      10.448104       8.740460      -0.162848      30.821253 0.46259791E+03  0.11111312E+05                                 8.653534                            7.293622      -0.018233       1.968027                    0.998480      30.290603      89.736302       0.591331       0.431235      -1.048719       0.002648       0.006555      -0.037090       0.037758       0.001661       0.020458      -0.023277      -0.008411      -0.012648      -0.032951       0.003068       0.029883              9.070200       9.642885      -1.875177      -2.158036       6.786169      -0.995292      10.781546          -0.000002
          150              C       0.888868      10.921343       7.437234      -0.175642      31.464578 0.47703311E+03  0.11538573E+05                                 8.726644                            7.362292       0.026756       1.974912                    0.998527      30.739486      91.183519       0.594283       0.426097      -1.052579       0.007103      -0.006831       0.039827       0.041028       0.006470      -0.021233      -0.001117       0.014833       0.034335      -0.018867      -0.010065       0.028932              9.131201       9.499439      -2.635516      -0.685324       7.780378      -1.749108      10.113786          -0.000062
          151              C       4.927090      10.232660      10.981897      -0.410046      32.683532 0.50481534E+03  0.12373680E+05                                 8.919361                            7.445785      -0.366128       1.860396                    0.997635      32.218184      95.929104       0.606764       0.411832      -1.062515      -0.008031      -0.005476      -0.043483       0.044556      -0.036990      -0.003355      -0.007590       0.024535       0.124924      -0.060437       0.018029       0.042408              9.709543       8.164771       2.306175      -0.552699      11.401766      -0.926575       9.562092           0.000232
          152              C       4.029360       8.997080      11.058893       0.680962      20.274606 0.23513734E+03  0.48225917E+04                                 7.001854                            5.563521      -0.124973       2.024526                    0.999453      21.891024      62.162030       0.604976       0.493639      -1.002576       0.005885      -0.021269      -0.006781       0.023086      -0.025495       0.076272      -0.043208       0.022024       0.087493      -0.067270      -0.041860       0.109131              7.686667       6.972637       1.422613      -1.956420       9.976454       1.040336       6.110911           0.000068
          153              C       3.623765       8.140829       7.217653       0.150667      23.957073 0.31916854E+03  0.70334006E+04                                 7.539590                            6.184770      -0.135675       1.981615                    0.997654      26.177831      75.908678       0.618447       0.449426      -1.031083      -0.047091      -0.015821       0.020008       0.053555      -0.022099      -0.010552       0.031740      -0.021930      -0.074191      -0.040515      -0.010645       0.051159              8.139879       9.893972       2.333635       2.392323       6.452962      -0.458123       8.072702          -0.000065
          154              C       1.862191       7.135425       6.864042       0.083606      23.919210 0.31949046E+03  0.69818249E+04                                 7.300146                            6.037982       0.432028       2.168437                    0.998994      25.645033      71.997160       0.654995       0.427915      -1.052840       0.033673       0.007343       0.036737       0.050373      -0.007870      -0.023299       0.024467      -0.019274      -0.057885      -0.039791       0.000197       0.039594              7.815546       8.694081       2.355721       1.080509       6.584775      -1.685233       8.167783           0.000012
          155              C       1.322614       8.173975       4.591237      -0.168538      29.619907 0.43903741E+03  0.10439200E+05                                 8.558047                            7.149104      -0.434083       1.862771                    0.996104      29.728405      88.473549       0.590075       0.436549      -1.042437       0.063855      -0.040406       0.001874       0.075589       0.008832       0.037662      -0.019246       0.007758       0.079934      -0.045049      -0.007347       0.052396              9.354362       8.601997      -0.492859       0.716639       7.327595       1.280201      12.133494           0.000025
          156              C       1.853849       7.356393       3.419188      -0.048583      35.221861 0.49109583E+03  0.11827114E+05                                 9.266139                            7.377784       0.180944       2.047825                    0.999694      28.274134      80.571726       0.611895       0.415640      -1.071515      -0.027728       0.043241       0.058239       0.077656      -0.012507      -0.028565       0.031941      -0.018604       0.002508      -0.037484      -0.013288       0.050772             10.196972       8.244113       2.086859      -3.296621      10.481323       1.861557      11.865479           0.000032
          157              C       1.408634       6.030585       3.213866       0.062958      30.744687 0.43285634E+03  0.10117361E+05                                 8.516779                            6.978391       0.143669       2.051341                    0.999567      26.838637      75.753000       0.621133       0.421889      -1.065765      -0.069013      -0.033714       0.062643       0.099113       0.025895      -0.028054      -0.019184       0.006908      -0.016709      -0.028539      -0.021085       0.049624              9.135464       8.078777       2.094198      -3.133721       9.886928       1.171270       9.440687           0.000017
          158              C       0.338864       5.428447       4.123558      -0.519334      28.345926 0.50411656E+03  0.12346707E+05                                 7.971898                            7.362111      -0.106697       1.917996                    0.997491      33.458830      99.436889       0.620270       0.403186      -1.068648       0.050313       0.031196      -0.046814       0.075473       0.000948      -0.032041      -0.000643       0.025545       0.009411      -0.025125      -0.014363       0.039488              8.192323       8.485968       1.143101      -1.312836       8.027628      -1.004251       8.063372          -0.000021
          159              C       1.899205       5.286659       2.170144       0.063547      30.862084 0.42280749E+03  0.98384832E+04                                 8.563494                            6.913794       0.129860       2.048508                    0.999594      26.778143      75.761910       0.620868       0.423957      -1.062963      -0.031821      -0.095321      -0.013480       0.101392       0.025280      -0.001564      -0.002389      -0.051703      -0.071230      -0.024656      -0.023482       0.048139              9.259024       7.773084       2.004168      -3.331532      10.176324       0.665515       9.827665           0.000030
          160              C       1.412804       3.879830       1.964821      -0.507224      27.325565 0.45729965E+03  0.10903569E+05                                 7.707292                            6.939846       0.131322       2.005458                    0.997628      32.163889      93.558757       0.650441       0.394939      -1.076833       0.022718       0.064921       0.020860       0.071875       0.009514       0.011855       0.013562      -0.052514      -0.070519      -0.032230      -0.011083       0.043313              7.959104       7.186866       1.012981      -0.309632       9.278422      -0.839070       7.412026           0.000040
          161              C       2.829258       5.853811       1.306079      -0.046703      35.962991 0.49314797E+03  0.11919117E+05                                 9.450391                            7.431629      -0.040763       1.977166                    0.999446      28.565433      82.226058       0.603416       0.419974      -1.066032       0.029711      -0.041260      -0.061374       0.079699      -0.007237      -0.037192       0.038268      -0.007833       0.034707      -0.047254      -0.012995       0.060249             10.528472       8.372206       2.224476      -3.282184      10.827179       1.706994      12.386033           0.000057
          162              C       3.254663       7.179619       1.480032       0.068927      32.147755 0.43865468E+03  0.10314776E+05                                 8.866541                            7.087698       0.073777       2.030277                    0.999666      27.069377      77.311187       0.606527       0.429456      -1.058186       0.067304       0.033880      -0.064797       0.099380       0.027381      -0.031815      -0.019102      -0.006131      -0.010041      -0.035421      -0.016983       0.052404              9.711449       8.083781       2.143832      -3.276894      10.476940       1.292657      10.573625           0.000078
          163              C       2.802149       7.918020       2.552271       0.071366      31.418014 0.42209800E+03  0.98194001E+04                                 8.686921                            6.919177       0.211445       2.078426                    0.999643      26.641809      75.405167       0.619024       0.425331      -1.061936       0.033810       0.096632       0.022054       0.104725       0.026974      -0.004248       0.000197      -0.043329      -0.080463      -0.028856      -0.019188       0.048044              9.509269       7.677984       1.992148      -3.108740      10.608830       1.389316      10.240993           0.000048
          164              C       3.258312       9.330374       2.766149      -0.514371      29.085958 0.48160567E+03  0.11657300E+05                                 8.093665                            7.172597       0.015292       1.962595                    0.997319      32.906169      97.107840       0.631695       0.400583      -1.070759      -0.021522      -0.077936      -0.018698       0.082987      -0.003742      -0.003993       0.017763      -0.013266      -0.086122      -0.034573       0.006745       0.027827              8.437117       7.213104       1.165875       0.004277      10.210632       0.055832       7.887616           0.000077
          165              C       4.233200       7.809377       0.510454      -0.514960      28.635014 0.48343900E+03  0.11703207E+05                                 7.948192                            7.119954       0.056571       1.975786                    0.997165      32.860796      96.721183       0.643426       0.393228      -1.076613      -0.055678      -0.020777       0.055560       0.081355       0.020705      -0.022074      -0.012763      -0.017469       0.048546      -0.033841      -0.005274       0.039115              8.326685       8.645410       0.939732      -1.605191       7.672112      -0.952251       8.662532           0.000128
          166              C       3.366749       5.034388       0.151140      -0.174020      29.590349 0.42778708E+03  0.10096447E+05                                 8.530730                            7.027675      -0.319174       1.898914                    0.997129      29.516328      87.249804       0.599430       0.432939      -1.045581      -0.063788       0.035325       0.000417       0.072917       0.004393       0.047748       0.003685       0.006795       0.029801      -0.043932      -0.008870       0.052802              9.545435       9.021897       0.122465       1.447837       6.987421       1.611752      12.626988           0.000085
          167              C       2.103567       3.955327      26.808832       0.091629      23.256240 0.29514849E+03  0.63170698E+04                                 7.130489                            5.774189       0.617317       2.236722                    0.999469      25.002426      69.241484       0.675551       0.423616      -1.056550      -0.037127       0.004615      -0.043965       0.057729      -0.001079      -0.029343      -0.015151      -0.013851      -0.018609      -0.037354       0.007628       0.029726              7.803972       5.694551      -0.776828       2.424180       9.071340       1.731557       8.646026           0.000219
          168              C       1.048395       5.607063      26.118720       0.123066      24.537786 0.32143365E+03  0.70597711E+04                                 7.491378                            6.094003       0.145007       2.062602                    0.999326      26.114966      74.352042       0.643668       0.433257      -1.045889       0.017686      -0.036372      -0.009116       0.041458      -0.010963      -0.029619      -0.023857       0.021003      -0.012674      -0.044839       0.008914       0.035925              8.165210       7.112199      -1.761872       3.000178       8.186207       0.020464       9.197225           0.000087
          169              C       3.257270      14.062772      19.622548       0.665469      20.866303 0.24369940E+03  0.50451971E+04                                 7.109522                            5.646876      -0.083436       2.030090                    0.999636      22.294090      63.690453       0.602961       0.490674      -1.003668       0.023540      -0.024388       0.015039       0.037082      -0.003183       0.027544      -0.006696      -0.007968       0.246678      -0.051029      -0.037313       0.088343              7.853438       9.851682      -0.214767      -0.983082       9.288534       0.303123       4.420099           0.002207
          170              C       2.512289      15.381214      19.756578      -0.419592      34.122951 0.54122922E+03  0.13504675E+05                                 9.167894                            7.710089      -0.438568       1.829144                    0.997435      33.018041      99.320422       0.595984       0.411878      -1.062059       0.004391       0.015425       0.065234       0.067176       0.028563      -0.008224      -0.004869       0.046318      -0.017448      -0.033891      -0.007700       0.041591              9.935098       8.414911      -1.515746      -0.145378      10.606005       1.932862      10.784377           0.001345
          171              C       2.496649      15.874709      21.210945       0.144803      29.839989 0.41237376E+03  0.95662423E+04                                 8.546882                            6.926109       0.010011       2.021830                    0.999616      26.233296      74.878344       0.605253       0.436233      -1.052061      -0.002529      -0.023036      -0.051838       0.056782       0.006421      -0.006109       0.039781       0.007539       0.174094      -0.050404      -0.022711       0.073115              9.212216       8.666854       2.180388      -1.195092       7.476716       2.409982      11.493078           0.000334
          172              C       1.474843      15.488015      22.072158      -0.161552      30.297630 0.46248676E+03  0.11083899E+05                                 8.474305                            7.237692       0.066606       1.992365                    0.998860      30.176065      88.666677       0.601701       0.424749      -1.054986      -0.007618       0.012733       0.029330       0.032870       0.012882       0.011947       0.014287      -0.005121      -0.007733      -0.014556      -0.011838       0.026395              8.799232       9.053955       1.873059      -1.611402       6.697789       1.153934      10.645952           0.000413
          173              C       1.447212      15.963097      23.366830      -0.160909      30.130460 0.46757832E+03  0.11206088E+05                                 8.405357                            7.256013       0.197309       2.035278                    0.999377      29.849575      86.931481       0.605248       0.422253      -1.059422      -0.009441      -0.000295      -0.033149       0.034468      -0.002209      -0.027321      -0.002238       0.003199       0.010089      -0.026166      -0.002850       0.029016              8.658904       8.537300       2.225055      -0.497756       7.522926       1.416561       9.916487           0.000132
          174              C       2.436175      16.832237      23.848767       0.161067      28.489360 0.39635328E+03  0.91091243E+04                                 8.280892                            6.791368      -0.030554       2.012829                    0.999541      25.874037      73.644940       0.610729       0.436378      -1.051378      -0.010751       0.037942       0.041335       0.057130       0.001721       0.000393       0.028906      -0.003936       0.094543      -0.028045      -0.017561       0.045606              8.832205       8.349281       1.689145      -1.782340       7.358900       1.911204      10.788434           0.000214
          175              C       3.439214      17.172896      22.998960      -0.165336      30.933324 0.46454839E+03  0.11172349E+05                                 8.676057                            7.309110      -0.021580       1.965663                    0.998492      30.392889      90.160966       0.590559       0.431250      -1.048480       0.003824      -0.009932      -0.035089       0.036668      -0.002304       0.021328       0.024762      -0.007650      -0.011753      -0.034790       0.003548       0.031241              9.096506       9.669425       1.878525      -2.164578       6.801243       0.996823      10.818852           0.000404
          176              C       3.495518      16.699657      21.695734      -0.179151      31.579491 0.47893900E+03  0.11598241E+05                                 8.744004                            7.372695       0.030848       1.974565                    0.998550      30.855781      91.634052       0.594279       0.425602      -1.052702       0.008510       0.002544       0.040804       0.041760      -0.007229      -0.021390       0.001350       0.015225       0.037037      -0.019690      -0.009982       0.029672              9.152286       9.522306       2.640300      -0.693819       7.795772       1.754786      10.138779           0.000367
          177              C       2.320440      17.388340      25.240397      -0.410001      32.633608 0.50401670E+03  0.12347874E+05                                 8.909774                            7.440489      -0.364979       1.861632                    0.997586      32.170076      95.727736       0.606973       0.411898      -1.062588      -0.007675       0.005099      -0.042390       0.043380       0.036354      -0.003806       0.008327       0.023016       0.128024      -0.060251       0.016668       0.043583              9.696694       8.151857      -2.298564      -0.547544      11.363465       0.924436       9.574759           0.000100
          178              C       1.422710       0.209920      25.317393       0.680433      20.311603 0.23573277E+03  0.48359349E+04                                 6.999548                            5.563650      -0.136115       2.020123                    0.999446      21.895011      62.099769       0.606338       0.492415      -1.003599       0.007311       0.021786      -0.005399       0.023606       0.025808       0.075559       0.042835       0.021369       0.085729      -0.066598      -0.041602       0.108200              7.680572       6.970952      -1.419700      -1.959765       9.944358      -1.044329       6.126407           0.000187
          179              C       1.017115       1.066171      21.476153       0.146970      24.314040 0.32435582E+03  0.71851149E+04                                 7.640331                            6.250560      -0.189349       1.959062                    0.997846      26.480896      77.287717       0.612134       0.451697      -1.028560      -0.060626       0.014888       0.004267       0.062573       0.003881       0.002020      -0.033205      -0.006715      -0.073255      -0.043442       0.008887       0.034556              8.261595      10.095069      -2.396110       2.452791       6.533687       0.438282       8.156028          -0.042392
          180              C       4.468841       2.071575      21.122542       0.045877      24.874997 0.33470183E+03  0.74094579E+04                                 7.501539                            6.185122       0.388580       2.140655                    0.999210      26.422833      74.981306       0.645517       0.428617      -1.051035       0.057491      -0.025096       0.023585       0.067016      -0.028184      -0.003937       0.000551       0.004984      -0.017904      -0.025571      -0.005994       0.031565              8.041527       8.978928      -2.450059       1.121547       6.764988       1.723874       8.380665           0.012823
          181              C       3.929264       1.033025      18.849737      -0.182945      29.862242 0.44345313E+03  0.10563696E+05                                 8.557350                            7.142966      -0.377946       1.877341                    0.996041      29.912647      88.913973       0.595933       0.431460      -1.046181       0.056340       0.039207      -0.006497       0.068947      -0.012674       0.036173       0.025414       0.007756       0.068417      -0.050099      -0.000202       0.050301              9.354857       8.594934       0.495972       0.711900       7.341678      -1.276246      12.127960           0.001927
          182              C       4.460499       1.850607      17.677688      -0.070392      36.184795 0.50697634E+03  0.12320139E+05                                 9.449644                            7.508916       0.165996       2.036503                    0.999694      28.824948      82.798446       0.604338       0.417060      -1.069468      -0.025803      -0.040055       0.054683       0.072528       0.006611      -0.038880      -0.037805      -0.029594       0.010652      -0.052787      -0.007119       0.059906             10.406467       8.400480      -2.131306      -3.365678      10.700657      -1.923104      12.118265           0.018159
          183              C       4.015284       3.176415      17.472366       0.059889      30.948842 0.43585640E+03  0.10209651E+05                                 8.557934                            7.003659       0.135284       2.046682                    0.999577      26.984023      76.357569       0.619585       0.422025      -1.065203      -0.069370       0.028393       0.061893       0.097206      -0.029770      -0.033413       0.019757       0.006906      -0.017998      -0.034683      -0.021771       0.056454              9.184957       8.119834      -2.110666      -3.153780       9.942251      -1.181510       9.492785           0.007712
          184              C       2.945514       3.778553      18.382058      -0.518831      28.427355 0.50587107E+03  0.12406329E+05                                 7.993500                            7.377803      -0.120318       1.912284                    0.997478      33.585963     100.036695       0.618952       0.403502      -1.067931       0.049994      -0.031582      -0.048509       0.076485       0.000214      -0.030909      -0.000180       0.018380       0.006482      -0.025917      -0.010272       0.036189              8.217273       8.513892      -1.149270      -1.312225       8.055727       1.013478       8.082200           0.000956
          185              C       4.505855       3.920341      16.428644       0.060643      31.040501 0.42537653E+03  0.99157688E+04                                 8.591339                            6.929960       0.126752       2.045092                    0.999584      26.912571      76.272430       0.620632       0.423369      -1.063063      -0.028757       0.093683      -0.016269       0.099339      -0.027268      -0.003386       0.000958      -0.057604      -0.084914      -0.030068      -0.023802       0.053871              9.291674       7.795524      -2.012267      -3.339146      10.217667      -0.685029       9.861832           0.004099
          186              C       4.019454       5.327170      16.223321      -0.507226      27.443203 0.45999564E+03  0.10988253E+05                                 7.736659                            6.965626       0.116631       1.999555                    0.997590      32.279905      94.103022       0.648236       0.395547      -1.076000       0.023030      -0.064588       0.020926       0.071693      -0.009093       0.010529      -0.012687      -0.047741      -0.070785      -0.030516      -0.010107       0.040624              7.991308       7.214528      -1.025923      -0.303196       9.323593       0.843264       7.435805           0.001246
          187              C       0.222608       3.353189      15.564579      -0.063826      36.770765 0.50545500E+03  0.12305787E+05                                 9.616270                            7.542925      -0.071707       1.962091                    0.999411      29.036458      84.192335       0.596006       0.422113      -1.063494       0.029323       0.038848      -0.058052       0.075756       0.003842      -0.046093      -0.041496      -0.015553       0.037188      -0.058661      -0.008828       0.067489             10.727624       8.510182      -2.262189      -3.340272      11.019816      -1.785544      12.652873           0.018090
          188              C       0.648013       2.027381      15.738532       0.067745      32.259901 0.43999719E+03  0.10358041E+05                                 8.890297                            7.099132       0.078269       2.030574                    0.999668      27.157267      77.698854       0.605740       0.429528      -1.057755       0.066026      -0.029549      -0.064836       0.097140      -0.028595      -0.036316       0.020757      -0.005666      -0.010881      -0.039540      -0.017816       0.057356              9.742708       8.109008      -2.150176      -3.286832      10.516204      -1.319508      10.602912           0.005178
          189              C       0.195499       1.288980      16.810771       0.067012      31.631623 0.42491921E+03  0.99042974E+04                                 8.723691                            6.938383       0.212086       2.076324                    0.999640      26.785242      75.954852       0.618511       0.424856      -1.061933       0.029421      -0.095302       0.023150       0.102391      -0.030603      -0.006774      -0.001855      -0.052992      -0.089722      -0.034995      -0.020453       0.055448              9.556127       7.707118      -2.007677      -3.114771      10.691996      -1.413949      10.269266           0.003821
          190              C       0.651662      18.290626      17.024649      -0.514892      29.213178 0.48394194E+03  0.11733421E+05                                 8.119089                            7.187029      -0.030004       1.946318                    0.997274      33.066325      97.808669       0.631158       0.400255      -1.070486      -0.022230       0.078998      -0.020302       0.084540       0.003621      -0.003042      -0.016166      -0.009554      -0.077921      -0.031378       0.007085       0.024293              8.470660       7.244345      -1.175524       0.007867      10.283362      -0.060250       7.884273           0.001185
          191              C       1.626550       1.397623      14.768954      -0.514859      28.717769 0.48527519E+03  0.11764731E+05                                 7.970240                            7.137608      -0.005335       1.954933                    0.997053      32.994771      97.346360       0.641747       0.393685      -1.075757      -0.055538       0.020856       0.055578       0.081292      -0.020597      -0.021240       0.013434      -0.019754       0.041186      -0.032944      -0.005454       0.038399              8.348481       8.673434      -0.948481      -1.606892       7.699460       0.937979       8.672548           0.001355
          192              C       0.760099       4.172612      14.409640      -0.188984      29.982145 0.43370620E+03  0.10269846E+05                                 8.573673                            7.042726      -0.281526       1.907000                    0.996962      29.803088      88.199506       0.603143       0.428862      -1.048213      -0.054862      -0.034169       0.007084       0.065020      -0.006695       0.046677      -0.003045      -0.006988       0.009490      -0.047983       0.001061       0.046922              9.610066       9.091934      -0.151242       1.486417       7.017796      -1.660146      12.720467           0.003880
          193              C       4.710217       5.251673      12.550332       0.042004      24.846924 0.31910930E+03  0.69921643E+04                                 7.505354                            6.035909       0.387232       2.142304                    0.999004      26.341468      74.773672       0.652915       0.428131      -1.049583      -0.051083      -0.033735      -0.032270       0.069201       0.014396       0.020662       0.006314      -0.085821      -0.022505      -0.050443      -0.000258       0.050701              8.234767       5.995062       0.838717       2.580770       9.586669      -1.842488       9.122569           0.089651
          194              C       3.655045       3.599937      11.860220       0.116454      25.053712 0.32979964E+03  0.73102596E+04                                 7.659114                            6.215033       0.022264       2.017818                    0.999104      26.624102      76.836756       0.629152       0.439206      -1.039468       0.034032       0.034423       0.001329       0.048424       0.029974      -0.016737       0.033589       0.002540       0.007082      -0.054408       0.017592       0.036816              8.354698       7.292861       1.837309       3.084957       8.381717       0.011113       9.389515          -0.020232
          195              C       0.650620       4.351228       8.894452       0.663924      20.879171 0.24385672E+03  0.50455775E+04                                 7.094820                            5.636521      -0.067651       2.034926                    0.999617      22.253551      63.404884       0.605914       0.488561      -1.005486       0.024271       0.024255      -0.016529       0.038087       0.004059      -0.028016      -0.006472      -0.008228       0.247519      -0.051728      -0.037055       0.088783              7.834642       9.823626       0.210613       0.981295       9.270509       0.304817       4.409790           0.001272
          196              C       5.118939       3.032786       8.760422      -0.420367      34.179379 0.54230918E+03  0.13538953E+05                                 9.179696                            7.719361      -0.439156       1.828216                    0.997475      33.062948      99.496495       0.595417       0.412047      -1.061904       0.004552      -0.015414      -0.065828       0.067761      -0.028630       0.008213      -0.005355       0.046426      -0.018178      -0.033892      -0.007967       0.041860              9.948049       8.424372       1.513232       0.145321      10.611988       1.941071      10.807786           0.000756
          197              C       5.103299       2.539291       7.306055       0.145516      29.809280 0.41179256E+03  0.95483617E+04                                 8.539129                            6.919637       0.010241       2.022205                    0.999616      26.207591      74.761407       0.605810       0.436033      -1.052295      -0.002659       0.023103       0.051890       0.056863      -0.006150       0.006264       0.039705       0.007071       0.171870      -0.049841      -0.022666       0.072508              9.204319       8.650981      -2.173850       1.191455       7.464980       2.411784      11.496995           0.000036
          198              C       4.081493       2.925985       6.444842      -0.160548      30.228123 0.46117216E+03  0.11040586E+05                                 8.455558                            7.224231       0.077172       1.996320                    0.998907      30.096938      88.283861       0.602873       0.424377      -1.055595      -0.007855      -0.012416      -0.029196       0.032685      -0.013834      -0.011551       0.013965      -0.006796      -0.010589      -0.014428      -0.012397       0.026825              8.778842       9.024066      -1.860412       1.613706       6.676445       1.149140      10.636016          -0.000441
          199              C       4.053862       2.450903       5.150170      -0.161943      30.153318 0.46798720E+03  0.11216815E+05                                 8.404511                            7.255503       0.201772       2.036091                    0.999414      29.863512      86.937096       0.605812       0.421825      -1.059835      -0.010100      -0.000401       0.033703       0.035186       0.001102       0.027801      -0.001616       0.002221       0.008844      -0.026709      -0.002439       0.029148              8.658109       8.536917      -2.223999       0.500565       7.517120       1.412663       9.920291           0.000043
          200              C       5.042825       1.581763       4.668233       0.160117      28.521714 0.39685763E+03  0.91235663E+04                                 8.286024                            6.794688      -0.031438       2.012169                    0.999541      25.894778      73.714190       0.610718       0.436250      -1.051461      -0.011356      -0.038970      -0.040898       0.057622      -0.002124      -0.000372       0.029237      -0.003608       0.095562      -0.028609      -0.017475       0.046083              8.838571       8.353390      -1.688504       1.786965       7.356266       1.910748      10.806057          -0.000204
          201              C       0.832564       1.241104       5.518039      -0.164954      30.928895 0.46435953E+03  0.11166572E+05                                 8.676237                            7.308119      -0.022788       1.965446                    0.998484      30.382801      90.123438       0.590544       0.431309      -1.048454       0.003251       0.008728       0.035667       0.036863       0.002170      -0.021077       0.024807      -0.007862      -0.012240      -0.034626       0.003417       0.031208              9.098151       9.668440      -1.876694       2.168262       6.795973       0.995664      10.830040          -0.000511
          202              C       0.888868       1.714343       6.821266      -0.178501      31.550481 0.47836129E+03  0.11580180E+05                                 8.738633                            7.368136       0.031120       1.975006                    0.998542      30.828877      91.523208       0.594506       0.425589      -1.052762       0.008251      -0.003343      -0.040521       0.041487       0.007326       0.021366       0.001553       0.014056       0.035487      -0.019507      -0.009779       0.029286              9.146669       9.511791      -2.635066       0.693619       7.784981       1.755485      10.143234          -0.000335
          203              C       4.927090       1.025660       3.276603      -0.410295      32.673161 0.50472082E+03  0.12371196E+05                                 8.918646                            7.446548      -0.367364       1.860166                    0.997616      32.218894      95.941008       0.606535       0.411993      -1.062376      -0.007765      -0.005492       0.043070       0.044107      -0.037095       0.003672       0.007979       0.023685       0.126349      -0.060719       0.017761       0.042957              9.706471       8.161268       2.298401       0.549948      11.368473       0.922139       9.589672           0.000074
          204              C       4.029360      18.204080       3.199607       0.680416      20.311800 0.23572560E+03  0.48361357E+04                                 7.001275                            5.564624      -0.137032       2.019885                    0.999453      21.900839      62.134680       0.606064       0.492602      -1.003423       0.006751      -0.021609       0.005807       0.023372      -0.025523      -0.075586       0.043154       0.021947       0.084782      -0.066778      -0.041457       0.108235              7.682037       6.973016       1.420574       1.960270       9.944398      -1.045134       6.128698          -0.000175
          205              C       3.623765      17.347829       7.040847       0.145805      24.332504 0.32463782E+03  0.71924923E+04                                 7.640908                            6.250605      -0.183830       1.960406                    0.997861      26.499123      77.331823       0.612561       0.451311      -1.028842      -0.060600      -0.015223      -0.003139       0.062562      -0.003502      -0.003272      -0.032724      -0.004698      -0.075270      -0.043832       0.010490       0.033342              8.262794      10.097576       2.396094      -2.453753       6.531088       0.437820       8.159716          -0.094678
          206              C       1.862191      16.342425       7.394458       0.040182      25.007861 0.33690990E+03  0.74709391E+04                                 7.526008                            6.204053       0.389159       2.139028                    0.999228      26.530497      75.361247       0.644727       0.428419      -1.051110       0.058409       0.026495      -0.024027       0.068490       0.030360       0.002978       0.003079       0.007716      -0.016349      -0.027884      -0.005909       0.033793              8.069070       9.008912       2.456846      -1.127203       6.783529       1.730463       8.414769          -0.231013
          207              C       1.322614      17.380975       9.667263      -0.181983      29.821848 0.44263592E+03  0.10538935E+05                                 8.550885                            7.137365      -0.378651       1.877725                    0.996007      29.874795      88.767244       0.596068       0.431579      -1.046152       0.056567      -0.039562       0.006045       0.069293       0.012499      -0.035110       0.024614       0.006508       0.068143      -0.048815      -0.000191       0.049007              9.350039       8.589812      -0.495165      -0.713615       7.332701      -1.272608      12.127603          -0.006303
          208              C       1.853849      16.563393      10.839312      -0.065890      35.994450 0.50381350E+03  0.12222171E+05                                 9.416068                            7.484910       0.171037       2.039498                    0.999694      28.714233      82.365989       0.605470       0.416999      -1.069679      -0.025893       0.040279      -0.055972       0.073660      -0.008107       0.036765      -0.036024      -0.027138       0.007991      -0.049246      -0.008327       0.057573             10.369515       8.370888       2.121004       3.353626      10.655681      -1.915516      12.081975          -0.017371
          209              C       1.408634      15.237585      11.044634       0.061458      30.877163 0.43473094E+03  0.10176240E+05                                 8.546902                            6.996501       0.138499       2.048599                    0.999577      26.934070      76.178403       0.619679       0.422253      -1.065108      -0.068521      -0.029796      -0.062718       0.097552       0.028498       0.031646       0.019535       0.006787      -0.018137      -0.032709      -0.021484       0.054193              9.172540       8.107832       2.104751       3.148909       9.923574      -1.182623       9.486212          -0.002210
          210              C       0.338864      14.635447      10.134942      -0.518755      28.388893 0.50505831E+03  0.12380332E+05                                 7.985047                            7.371010      -0.120540       1.913003                    0.997432      33.539806      99.846116       0.619401       0.403407      -1.068088       0.049926       0.031161       0.047485       0.075621       0.000474       0.032309      -0.000572       0.020220       0.006425      -0.026937      -0.011146       0.038083              8.207894       8.503839       1.146518       1.308820       8.041585       1.008370       8.078257          -0.001226
          211              C       1.899205      14.493659      12.088356       0.062006      30.983941 0.42452348E+03  0.98904988E+04                                 8.582448                            6.924374       0.127656       2.046025                    0.999584      26.873403      76.130144       0.620725       0.423536      -1.063003      -0.028633      -0.094326       0.014858       0.099690       0.026606       0.002658       0.001782      -0.055517      -0.082634      -0.028484      -0.023826       0.052310              9.281751       7.786893       2.007484       3.336432      10.199489      -0.685584       9.858872          -0.003620
          212              C       1.412804      13.086830      12.293679      -0.507081      27.412872 0.45943908E+03  0.10970930E+05                                 7.729970                            6.960827       0.115926       1.999957                    0.997544      32.246698      93.969188       0.648583       0.395480      -1.076115       0.023113       0.063988      -0.021540       0.071363       0.009289      -0.011708      -0.013000      -0.048623      -0.071932      -0.031861      -0.009629       0.041490              7.983066       7.208679       1.022734       0.302690       9.306763       0.841335       7.433755           0.000704
          213              C       2.829258      15.060811      12.952421      -0.061233      36.659608 0.50367684E+03  0.12249620E+05                                 9.593532                            7.526670      -0.065942       1.964648                    0.999420      28.966478      83.898824       0.597105       0.421779      -1.063884       0.030446      -0.039556       0.058204       0.076677      -0.004781       0.044774      -0.040771      -0.014235       0.036905      -0.056545      -0.009886       0.066431             10.703066       8.489178       2.256196       3.330064      10.989785      -1.783252      12.630235          -0.012293
          214              C       3.254663      16.386619      12.778468       0.067570      32.245193 0.43978991E+03  0.10351416E+05                                 8.887540                            7.097535       0.079737       2.031277                    0.999667      27.143773      77.640822       0.605830       0.429538      -1.057803       0.066667       0.030079       0.064384       0.097440       0.028463       0.035711       0.020563      -0.006272      -0.010590      -0.039115      -0.017590       0.056705              9.740242       8.105715       2.148229       3.285576      10.509148      -1.321948      10.605862           0.002337
          215              C       2.802149      17.125020      11.706228       0.067784      31.597740 0.42444023E+03  0.98898668E+04                                 8.718209                            6.935223       0.211368       2.076529                    0.999642      26.760024      75.858860       0.618581       0.424948      -1.061927       0.030782       0.095426      -0.023146       0.102905       0.029933       0.006560      -0.001626      -0.051582      -0.088366      -0.034171      -0.020087       0.054258              9.550185       7.701868       2.003200       3.114667      10.677094      -1.414138      10.271593          -0.008888
          216              C       3.258312       0.123374      11.492351      -0.514861      29.186985 0.48344556E+03  0.11717297E+05                                 8.112932                            7.182839      -0.027232       1.947576                    0.997264      33.036244      97.673192       0.631466       0.400199      -1.070622      -0.022023      -0.079105       0.019787       0.084463      -0.003761       0.003655      -0.016700      -0.010403      -0.078761      -0.031947       0.006758       0.025189              8.463126       7.238018       1.172090      -0.006899      10.267094      -0.060287       7.884266          -0.000408
          217              C       4.233200      17.016377      13.748046      -0.514809      28.705907 0.48500709E+03  0.11756376E+05                                 7.967133                            7.134790      -0.003295       1.955638                    0.997055      32.986841      97.309043       0.642000       0.393591      -1.075842      -0.055507      -0.020892      -0.055867       0.081478       0.020489       0.021323       0.013310      -0.019724       0.042161      -0.033053      -0.005328       0.038382              8.345439       8.669007       0.946994       1.605567       7.695300       0.934562       8.672011           0.000932
          218              C       3.366749      14.241388      14.107360      -0.188107      29.960485 0.43316549E+03  0.10253825E+05                                 8.572058                            7.039863      -0.283237       1.907031                    0.996922      29.774048      88.099205       0.603071       0.429048      -1.048101      -0.054681       0.034122      -0.007538       0.064894       0.006542      -0.047257      -0.003336      -0.007015       0.009847      -0.048511       0.000963       0.047548              9.611917       9.093090       0.155362      -1.493076       7.013285      -1.664356      12.729376           0.000200
          219              C       2.103567      13.162327      15.966668       0.037476      25.045073 0.32216353E+03  0.70798414E+04                                 7.553542                            6.070446       0.362856       2.131903                    0.998980      26.519283      75.525644       0.649775       0.428940      -1.048507      -0.053917       0.034198       0.030184       0.070623      -0.013581      -0.024509       0.007467      -0.091514      -0.022804      -0.055432       0.001766       0.053666              8.290288       6.033245      -0.843782      -2.600980       9.647778      -1.860405       9.189840           0.096429
          220              C       1.048395      14.814063      16.656780       0.115398      25.111370 0.33070779E+03  0.73378407E+04                                 7.676026                            6.226854       0.014841       2.014616                    0.999081      26.697330      77.170009       0.627853       0.439667      -1.038854       0.034042      -0.034631      -0.002165       0.048609      -0.031471       0.016780       0.034232       0.000999       0.009479      -0.055870       0.017424       0.038446              8.373992       7.311483      -1.844299      -3.093398       8.400733       0.010916       9.409760          -0.020184
          221              N       3.859406      14.125379       2.674324      -0.322548      38.134657 0.58435703E+03  0.14537796E+05                                 9.500835                            7.849266       0.092463       2.031754                    0.998608      29.462395      82.325312       0.622694       0.395377      -1.096970       0.075981      -0.077061      -0.083872       0.136916       0.075069      -0.001400      -0.050300      -0.049044      -0.038214      -0.085480      -0.015658       0.101138             10.727978       7.859028       0.112536      -3.562622      10.487221       3.389596      13.837686          -0.000011
          222              N       5.008417      13.445903       0.963875       0.198977      24.376859 0.27598891E+03  0.56605945E+04                                 6.980260                            5.259821       0.217513       2.189710                    0.999511      20.947233      52.193580       0.794427       0.375908      -1.117070       0.006574      -0.053811      -0.020634       0.058005       0.017505      -0.073790       0.007507      -0.022422       0.043213      -0.081542       0.007570       0.073971              8.279598       6.939854      -0.280650      -4.667170       6.248232       1.947980      11.650707           0.001016
          223              N       4.341115      12.357635       1.394481      -0.270811      30.779857 0.48287848E+03  0.11357654E+05                                 7.967792                            6.955823       1.018215       2.338267                    0.999401      27.548436      72.815568       0.693050       0.375743      -1.120429       0.003080       0.213217       0.076122       0.226419       0.068731      -0.061818      -0.106463       0.160237       0.085786      -0.160065      -0.007696       0.167761              8.509316       7.332243       0.938608      -3.232970       7.957403       0.572921      10.238302           0.000244
          224              N       4.707089      10.486773      22.696680       0.233631      23.619945 0.28864146E+03  0.59950162E+04                                 6.865712                            5.437646       0.156555       2.167586                    0.999594      20.992559      52.872297       0.767680       0.384144      -1.109514       0.046713      -0.026307       0.006436       0.053996      -0.066909      -0.076877      -0.053571       0.072866       0.139927      -0.140167       0.031606       0.108561              7.718505       7.065075      -0.618139      -3.186985       4.899421      -1.288215      11.191018          -0.147505
          225              N       0.668345       9.809138      22.469685      -0.239191      29.924330 0.48985267E+03  0.11556728E+05                                 7.830601                            7.030442       1.082041       2.371492                    0.999508      27.079075      71.555353       0.686129       0.378383      -1.119083      -0.130752       0.164981      -0.144725       0.255461      -0.036633      -0.115641       0.059425       0.157382      -0.005121      -0.115865      -0.061951       0.177816              8.174771       8.902802      -1.354721      -1.985522       6.329950      -0.568982       9.291562          -0.089644
          226              N       0.190807      11.169932      20.745832      -0.250834      34.217820 0.52254384E+03  0.12662419E+05                                 8.826557                            7.433823       0.004933       2.024000                    0.998560      28.133068      78.000403       0.637352       0.396582      -1.094339      -0.015162      -0.067850       0.114958       0.134346      -0.037816      -0.021845       0.022294       0.048096      -0.140984      -0.056467      -0.019174       0.075642              9.570775       9.485989      -1.423174      -2.134730       8.298722      -2.746871      10.927613          -0.057980
          227              N       1.252756       4.288621      25.842676      -0.323027      38.127371 0.58437905E+03  0.14538105E+05                                 9.497946                            7.848576       0.095701       2.032720                    0.998615      29.464524      82.323637       0.622837       0.395292      -1.097057       0.075512       0.076674       0.084519       0.136837      -0.074926       0.001274      -0.050323      -0.049359      -0.038016      -0.085472      -0.015559       0.101031             10.719772       7.854158      -0.115410       3.555811      10.491361       3.381875      13.813796          -0.000052
          228              N       2.401767       4.968097      27.553125       0.198908      24.363362 0.27594230E+03  0.56591760E+04                                 6.976236                            5.258837       0.216477       2.189435                    0.999514      20.944379      52.177605       0.794655       0.375831      -1.117171       0.006657       0.053656       0.020819       0.057937      -0.017582       0.074284       0.007671      -0.022683       0.042465      -0.082152       0.007860       0.074292              8.270377       6.935138       0.277878       4.660067       6.245864       1.940251      11.630129           0.000106
          229              N       1.734465       6.056365      27.122519      -0.269933      30.761927 0.48255213E+03  0.11348311E+05                                 7.966124                            6.954771       1.013936       2.337231                    0.999414      27.534473      72.778570       0.692893       0.375883      -1.120300       0.002691      -0.212856      -0.075863       0.225987      -0.068763       0.061979      -0.106196       0.159479       0.084386      -0.159463      -0.008176       0.167639              8.506000       7.330456      -0.940134       3.230766       7.960330       0.568094      10.227215           0.000118
          230              N       2.100439       7.927227       5.820320       0.175279      24.027113 0.29524416E+03  0.61493448E+04                                 6.846197                            5.427395       0.275206       2.204725                    0.999605      21.286737      53.190024       0.786006       0.374139      -1.120051       0.019618       0.036058      -0.037830       0.055823       0.047044       0.060128      -0.040811       0.052488       0.119582      -0.105042       0.019368       0.085674              7.691029       7.039944       0.612169       3.176614       4.884943      -1.281820      11.148201           0.000079
          231              N       3.274995       8.604862       6.047315      -0.273394      30.630469 0.50457510E+03  0.11984765E+05                                 7.915531                            7.106783       1.103788       2.370765                    0.999526      27.573291      72.953613       0.686991       0.375363      -1.122052      -0.109137      -0.133864       0.125533       0.213516       0.001610       0.109349       0.084395       0.142333      -0.021957      -0.147927      -0.014215       0.162142              8.260873       8.982178       1.367488       2.001895       6.399247      -0.579179       9.401194           0.000023
          232              N       2.797457       7.244068       7.771168      -0.284869      34.745755 0.53332369E+03  0.12977859E+05                                 8.879374                            7.485101       0.061372       2.038542                    0.998645      28.415192      78.711225       0.638937       0.393945      -1.097172      -0.005491       0.066453      -0.100326       0.120464       0.035530       0.024382       0.036500       0.059153      -0.185271      -0.078912      -0.008021       0.086933              9.622804       9.479967       1.406650       2.125507       8.361626      -2.799327      11.026818          -0.000213
          233              N       3.859406       4.918379      11.584176      -0.300360      38.948642 0.59778995E+03  0.15006226E+05                                 9.741045                            8.014552      -0.080139       1.974654                    0.997962      29.828391      84.631849       0.605539       0.402941      -1.088184       0.086229      -0.072838       0.093956       0.146863       0.065250       0.007907       0.039287      -0.090739      -0.003846      -0.080618      -0.014907       0.095525             11.016098       8.087935       0.125587       3.718112      10.738581      -3.460760      14.221778          -0.035697
          234              N       5.008417       4.238903      13.294625       0.259431      24.309273 0.27310717E+03  0.56115349E+04                                 7.098108                            5.321597       0.026182       2.125977                    0.999592      20.829342      52.701063       0.766612       0.388850      -1.102776      -0.023385      -0.052739      -0.014761       0.059549       0.028425       0.106506      -0.008693      -0.044841       0.032380      -0.122167       0.020789       0.101378              8.439929       7.068308      -0.302830       4.778555       6.371543      -2.021308      11.879936          -0.109344
          235              N       4.341115       3.150635      12.864019      -0.237894      30.464728 0.47668792E+03  0.11191115E+05                                 7.964781                            6.948405       0.969526       2.327413                    0.999425      27.244035      72.263342       0.686910       0.379811      -1.115901       0.002393       0.258682      -0.084881       0.272263       0.086847       0.092227       0.090394       0.097667       0.060964      -0.123815      -0.062254       0.186069              8.505548       7.333439       0.948826       3.227046       7.991491      -0.578707      10.191716          -0.056485
          236              N       4.707089       1.279773      20.078820       0.234141      23.615374 0.28859082E+03  0.59937655E+04                                 6.864548                            5.437118       0.158351       2.168184                    0.999591      20.991260      52.869992       0.767720       0.384137      -1.109507       0.047184      -0.025624      -0.006497       0.054084      -0.066995       0.076767       0.053395       0.072574       0.138908      -0.139962       0.031703       0.108259              7.714836       7.065292      -0.620084       3.186511       4.898451       1.285214      11.180765          -0.144737
          237              N       0.668345       0.602138      20.305815      -0.238970      29.928556 0.48999281E+03  0.11560928E+05                                 7.831180                            7.031487       1.080373       2.370949                    0.999511      27.080977      71.564506       0.686068       0.378387      -1.119074      -0.130632       0.165554       0.144372       0.255570      -0.036621       0.115577      -0.059501       0.157675      -0.003657      -0.115962      -0.061896       0.177858              8.174958       8.907544      -1.358467       1.987919       6.330464       0.565798       9.286866          -0.087920
          238              N       0.190807       1.962932      22.029668      -0.252568      34.270225 0.52384159E+03  0.12700727E+05                                 8.832843                            7.441972       0.007454       2.023923                    0.998598      28.169278      78.101535       0.637192       0.396467      -1.094505      -0.014963      -0.067831      -0.115562       0.134832      -0.037945       0.022000      -0.021957       0.048304      -0.137610      -0.055352      -0.019963       0.075314              9.573112       9.494326      -1.430229       2.134845       8.301679       2.738058      10.923331          -0.057779
          239              N       1.252756      13.495621      16.932824      -0.304100      39.281187 0.60370537E+03  0.15199505E+05                                 9.807583                            8.061835      -0.128603       1.957453                    0.997881      29.996625      85.371142       0.602598       0.403714      -1.087130       0.086597       0.072679      -0.095642       0.148083      -0.065447      -0.007350       0.039563      -0.097415       0.002948      -0.083730      -0.013069       0.096799             11.099001       8.144682      -0.121716      -3.753612      10.807371      -3.500420      14.344950          -0.034956
          240              N       2.401767      14.175097      15.222375       0.258595      24.359379 0.27356488E+03  0.56247620E+04                                 7.113330                            5.329158       0.009941       2.120489                    0.999603      20.855767      52.830917       0.765199       0.389303      -1.102167      -0.023573       0.052535       0.014821       0.059458      -0.028311      -0.107682      -0.008481      -0.045118       0.030094      -0.123330       0.021101       0.102229              8.462471       7.084734       0.306906      -4.794133       6.386070      -2.032883      11.916608          -0.106255
          241              N       1.734465      15.263365      15.652981      -0.239001      30.551281 0.47834072E+03  0.11241390E+05                                 7.983376                            6.962768       0.960678       2.323989                    0.999430      27.286543      72.449903       0.685750       0.380065      -1.115541       0.001808      -0.259498       0.084145       0.272805      -0.087210      -0.092792       0.089706       0.097536       0.060859      -0.123331      -0.063003       0.186334              8.526744       7.348674      -0.950126      -3.234175       8.015740      -0.587548      10.215817          -0.053324
          242              N       2.100439      17.134227       8.438180       0.232301      23.627279 0.28870621E+03  0.59966961E+04                                 6.865431                            5.436900       0.156943       2.167552                    0.999594      21.002012      52.897551       0.768020       0.383953      -1.109652       0.046780       0.026030       0.005639       0.053831       0.067509      -0.078077       0.054152       0.074167       0.140572      -0.141756       0.031676       0.110080              7.717993       7.067142       0.619780      -3.188071       4.898409       1.286543      11.188428          -0.291815
          243              N       3.274995      17.811862       8.211185      -0.243130      30.051449 0.49252833E+03  0.11635861E+05                                 7.850247                            7.047635       1.085242       2.370909                    0.999505      27.159902      71.821844       0.685570       0.378170      -1.119224      -0.131632      -0.166402      -0.146092       0.257604       0.037323      -0.116540      -0.058543       0.158018      -0.004946      -0.115220      -0.063590       0.178810              8.195836       8.930027       1.363129      -1.991601       6.343917       0.568693       9.313564          -0.235745
          244              N       2.797457      16.451068       6.487332      -0.253584      34.316328 0.52457812E+03  0.12723111E+05                                 8.838903                            7.445493       0.010370       2.024218                    0.998611      28.200112      78.202107       0.637257       0.396285      -1.094626      -0.015706       0.067105       0.116629       0.135469       0.038189      -0.021998      -0.020411       0.049084      -0.137440      -0.054411      -0.020908       0.075320              9.581836       9.501443       1.429677      -2.139297       8.302427       2.741269      10.941638          -0.072754
          245              O       0.436875       9.357995      16.716665      -0.634500      30.897722 0.49737936E+03  0.11698561E+05                                 7.541898                            6.729970       0.813182       2.263326                    0.999729      28.804904      74.315132       0.762591       0.341484      -1.156067       0.010281      -0.003600       0.011847       0.016094       0.067303       0.003018      -0.048481       0.197731       0.143355      -0.154541       0.055732       0.098809              7.734324       9.242374       0.212202       3.083093       6.149327       0.022831       7.811270           0.001178
          246              O       1.712048      10.391020      18.178732      -0.632217      41.407495 0.65147597E+03  0.16435279E+05                                 9.485591                            7.937268       0.349578       2.140229                    0.995326      29.220290      78.742252       0.669503       0.362639      -1.135862      -0.017839      -0.023946      -0.022944       0.037657       0.011818      -0.038661       0.041613      -0.107750       0.087918      -0.087236       0.008905       0.078331             10.396086       6.407003       0.376393       0.463410      16.221576       3.597624       8.559678           0.002081
          247              O       4.488130       4.927586      23.355423      -0.569626      37.585075 0.56482078E+03  0.13686730E+05                                 8.773678                            7.281666       0.625333       2.264437                    0.995241      27.227833      70.840643       0.718017       0.352032      -1.149586      -0.010905      -0.008797      -0.023124       0.027037      -0.015602       0.013405      -0.011497       0.108864       0.060971      -0.067837       0.014513       0.053323              9.679033      15.954355      -0.769526       2.078712       6.784084      -0.190527       6.298660           0.000681
          248              O       2.609257       3.774870      23.047439      -0.608893      40.511918 0.65832058E+03  0.16622987E+05                                 9.309209                            7.976914       0.285001       2.131596                    0.994180      28.691800      76.922695       0.669223       0.362463      -1.137942      -0.001320       0.001098      -0.006223       0.006455       0.075443      -0.036631       0.007056      -0.036553       0.065867      -0.097911       0.024687       0.073224             10.088568      10.852697       4.241972      -0.493848      12.920405       0.774137       6.492601           0.001248
          249              O       3.043525       9.056005      11.800335      -0.639263      31.157082 0.50276584E+03  0.11858542E+05                                 7.586176                            6.768317       0.795240       2.255291                    0.999733      28.932481      74.778143       0.760000       0.341686      -1.155759       0.009730       0.004983      -0.016012       0.019387      -0.066836      -0.002685      -0.047706       0.199985       0.142023      -0.154643       0.055104       0.099540              7.779803       9.298800      -0.209745      -3.102902       6.185739       0.020268       7.854869           0.000991
          250              O       4.318698       8.022980      10.338268      -0.629996      41.063384 0.64463412E+03  0.16214962E+05                                 9.423345                            7.886609       0.371240       2.148481                    0.995498      29.110879      78.255853       0.672984       0.361825      -1.136840      -0.019337       0.025812       0.018277       0.037071      -0.012678       0.038667       0.042032      -0.105294       0.087161      -0.086624       0.008678       0.077946             10.326283       6.367676      -0.376634      -0.462264      16.106595       3.578794       8.504578           0.000968
          251              O       1.881480      13.486414       5.161577      -0.569382      37.561334 0.56435257E+03  0.13672418E+05                                 8.769652                            7.278315       0.625625       2.264629                    0.995240      27.221491      70.814240       0.718239       0.352000      -1.149623      -0.010744       0.008165       0.024223       0.027728       0.015294      -0.013421      -0.011606       0.107642       0.059238      -0.066923       0.013996       0.052926              9.674142      15.945907       0.766714      -2.078813       6.776132      -0.189315       6.300387          -0.000298
          252              O       0.002607      14.639130       5.469561      -0.609174      40.504960 0.65825374E+03  0.16620718E+05                                 9.307241                            7.976135       0.285755       2.131846                    0.994172      28.692234      76.920111       0.669309       0.362429      -1.137979      -0.001329      -0.001213       0.007264       0.007484      -0.075454       0.036785       0.007420      -0.036556       0.065174      -0.098009       0.024812       0.073196             10.084130      10.851984      -4.237749       0.494394      12.904896       0.774507       6.495510          -0.001441
          253              O       0.436875       0.150995      26.058835      -0.635088      30.627843 0.49163156E+03  0.11526706E+05                                 7.484924                            6.678471       0.816857       2.264115                    0.999743      28.762235      74.022025       0.767883       0.340209      -1.157461       0.010293      -0.005248      -0.012629       0.017117       0.066900      -0.002763       0.047738       0.197563       0.143918      -0.154000       0.055575       0.098425              7.678101       9.170035       0.205672      -3.061612       6.086919      -0.017047       7.777350           0.000189
          254              O       1.712048       1.184020      24.596768      -0.634457      41.275856 0.64911354E+03  0.16358223E+05                                 9.458640                            7.917352       0.363045       2.143511                    0.995611      29.230567      78.687231       0.671151       0.362135      -1.136437      -0.017262      -0.024934       0.021338       0.037081       0.013671       0.039644      -0.042719      -0.104307       0.079889      -0.086793       0.008965       0.077828             10.360336       6.389196       0.365210      -0.457329      16.134894      -3.612077       8.556919           0.000711
          255              O       4.488130      14.134586      19.420077      -0.571553      38.416025 0.57936597E+03  0.14143130E+05                                 8.935105                            7.398866       0.550110       2.237462                    0.994710      27.455569      71.936350       0.708117       0.354331      -1.146547      -0.009618      -0.008694       0.026021       0.029072      -0.015580      -0.015615       0.007936       0.110734       0.044891      -0.065420       0.008768       0.056651              9.876531      16.326240      -0.794687      -2.144212       6.890417       0.201449       6.412937           0.002991
          256              O       2.609257      12.981870      19.728061      -0.606478      40.679502 0.66156434E+03  0.16732989E+05                                 9.346764                            8.004922       0.251900       2.121537                    0.993813      28.724768      77.189614       0.666701       0.363223      -1.136833      -0.001763       0.000504       0.006717       0.006963       0.075282       0.039545      -0.007777      -0.036817       0.058207      -0.098343       0.023493       0.074850             10.135202      10.939428       4.275811       0.496906      12.943886      -0.780185       6.522291           0.002092
          257              O       3.043525      18.263005       2.458165      -0.637263      30.765021 0.49445364E+03  0.11610369E+05                                 7.509580                            6.699573       0.810162       2.261057                    0.999743      28.821285      74.248676       0.766277       0.340408      -1.157202       0.010056       0.004102       0.014573       0.018175      -0.066263       0.002559       0.048386       0.198350       0.141127      -0.153843       0.054941       0.098903              7.703990       9.202271      -0.205011       3.073658       6.105652      -0.016188       7.804046           0.000195
          258              O       4.318698      17.229980       3.920232      -0.632994      41.177819 0.64719117E+03  0.16297035E+05                                 9.442902                            7.904951       0.363837       2.144479                    0.995598      29.190459      78.538265       0.671789       0.362074      -1.136531      -0.017381       0.024626      -0.020387       0.036389      -0.013899      -0.039227      -0.042718      -0.103646       0.079664      -0.086331       0.008793       0.077538             10.340666       6.379545      -0.367323       0.457649      16.093924      -3.607449       8.548527          -0.000125
          259              O       1.881480       4.279414       9.096923      -0.572934      38.296709 0.57737680E+03  0.14079216E+05                                 8.908511                            7.380742       0.567769       2.242936                    0.994914      27.436593      71.793442       0.709929       0.353812      -1.147231      -0.009923       0.010872      -0.027927       0.031569       0.015931       0.015539       0.008632       0.110926       0.051093      -0.066721       0.010456       0.056266              9.840861      16.254628       0.800967       2.134188       6.873736       0.204873       6.394219           0.001804
          260              O       0.002607       5.432130       8.788939      -0.601695      40.030767 0.64840439E+03  0.16308900E+05                                 9.230145                            7.911391       0.286260       2.135889                    0.993815      28.506673      76.251727       0.672723       0.361985      -1.138435      -0.001852       0.002733      -0.008818       0.009416      -0.076809      -0.038508      -0.010398      -0.042034       0.054059      -0.100294       0.025016       0.075278             10.001022      10.769656      -4.218057      -0.480434      12.791119      -0.762725       6.442291           0.000566

******************************************************
Auxiliary information for the entire system
The total spin magnetic moment of the unit cell is   -1.631790
The total net atomic charge of the unit cell is   0.000001
Accuracy of reproducing the electrostatic potential in the unit cell:
  The inner radius (bohr) =    5.0000
  The outer radius (bohr) =   12.0000
  Valid grid points have density less than (e/(bohr^3)) =    0.0001
  The number of valid grid points were=         3791
  The rms potential error without charges in kcal/mol is=      5.66651
  The rms potential error with partial charges in kcal/mol is=      0.72214
  The RRMSE value at monopole order=      0.12744
  The rms potential error with partial charges and cloud penetration in kcal/mol is=      0.71516
  The RRMSE value at monopole order with cloud penetration is=      0.12621
  The rms potential error with partial charges and atomic dipoles in kcal/mol is=      0.60049
  The RRMSE value at dipole order=      0.10597
  The rms potential error with partial charges, atomic dipoles and cloud penetration in kcal/mol is=      0.59083
  The RRMSE value at dipole order with cloud penetration=      0.10427

******************************************************
The electron densities and ab initio electrostatic potential were computed in VASP using the PBE functional and
projector augmented wave method. See the main text of the journal article for a description of computational details.
The atomic charges, dipoles, and quadrupoles were computed with the DDEC6 method as described in
(a) T. A. Manz and N. Gabaldon Limas, RSC Adv. 6 (2016) 47771-47801 DOI: 10.1039/c6ra04656h
(b) N. Gabaldon Limas and T. A. Manz, RSC Adv. 8 (2018) 2678-2707 DOI: 10.1039/c7ra11829e.
For each atom in the material, the electron cloud parameters were fit to the spherically averaged atom-in-material
electron density using radial positions for which this density was between 10^-4 and 10^-2 electrons per cubic bohr.
The polarizabilities, dispersion coefficients, and quantum Drude oscillator (QDO) parameters were fit using the MCLF method.
The magnetic structure of the system was optimized in VASP from the default ferromagnetic initial guess using spin polarization.
The atomic spin moments (ASMs) were computed on this optimized magnetic structure using the DDEC6 partition as inputs
to the method of T. A. Manz and D. S. Sholl, J. Chem. Theory Comput. 7 (2011) 4146-4164 DOI: 10.1021/ct200539n.
The RMSE and RRMSE were computed using a uniform grid with Ewald summation.
