# Supplementary material for: A collection of forcefield precursors for metal–organic frameworks
Source: RSC Adv. 2019 Nov 13;9(63):36492–507. doi: 10.1039/c9ra07327b (PMC9075174; doi:10.1039/c9ra07327b)
Supplement: RA-009-C9RA07327B-s4044 [file RA-009-C9RA07327B-s4044.xyz]

  234
jmolscript: load "" {1 1 1} spacegroup "x,y,z" unitcell [{     14.848000     0.000000     0.000000 }, {      0.000000    17.664000     0.000000 }, {      0.000000    -6.832295    16.792272 }]
Zn     1.458074    -1.090301     2.793898     0.997967
Zn    13.430016    16.486299     2.801623     1.012204
Zn     7.480571     7.693723     2.781136     1.079387
Zn     5.961917     8.860711     0.083122     1.015966
Zn     8.882074     6.506153     5.602238     0.997967
Zn     6.006016     6.593554     5.594513     1.012204
Zn     0.056571    -2.277870     5.615000     1.079387
Zn    13.385917    14.219142     8.313014     1.015966
Zn    13.389926    11.922006    13.998374     0.997967
Zn     1.417984    -5.654594    13.990649     1.012204
Zn     7.367429     3.137982    14.011136     1.079387
Zn     8.886083     1.970994    16.709150     1.015967
Zn     5.965926     4.325552    11.190034     0.997967
Zn     8.841984     4.238151    11.197759     1.012204
Zn    14.791429    -4.554425    11.177272     1.079387
Zn     1.462083    -3.387437     8.479258     1.015966
Zn     0.000000     0.000000     0.000000     1.090416
Zn     7.424000     5.415853     8.396136     1.090416
H     -0.010394     0.663018     2.282070     0.544398
H      0.089088    14.680235     3.282889     0.490891
H      7.418061     7.015608     0.470184     0.519078
H     13.185024     2.996598     2.090638     0.119646
H     10.352026    -3.472852    16.011431     0.119502
H     11.870976     4.266307     3.541490     0.122243
H      9.033523     4.631601     0.668332     0.116293
H     12.161997     8.792829    14.496768     0.110508
H     11.104819    13.435939     0.940367     0.115468
H     11.162726     7.218349    13.104689     0.112909
H     10.110003     5.011900    16.343918     0.111323
H      3.694182    11.942015     1.989884     0.116551
H      6.013440    10.730399     5.076304     0.114937
H      2.571674    13.413310     3.405473     0.110706
H      4.792934    12.099709     6.525477     0.118097
H      7.413606     4.752835     6.114066     0.544398
H      7.513088     8.399617     5.113247     0.490891
H     -0.005939    -1.599755     7.925952     0.519078
H      5.761024     2.419254     6.305498     0.119646
H      2.928026     2.056410     9.176977     0.119501
H      4.446976     1.149545     4.854646     0.122243
H      1.609523     0.784251     7.727804     0.116293
H      4.737997     7.454729    10.691640     0.110508
H      3.680819     9.643914     7.455769     0.115468
H      3.738726     9.029209    12.083719     0.112909
H      2.686003    11.235657     8.844490     0.111323
H     11.118182    11.137838     6.406252     0.116551
H     13.437440    12.349454     3.319832     0.114937
H      9.995674     9.666543     4.990663     0.110706
H     12.216934    10.980143     1.870659     0.118097
H      0.010394    10.168687    14.510202     0.544398
H     14.758912    -3.848530    13.509383     0.490891
H      7.429939     3.816097    16.322088     0.519078
H      1.662976     7.835107    14.701634     0.119646
H      4.495974    14.304557     0.780841     0.119501
H      2.977024     6.565398    13.250782     0.122243
H      5.814477     6.200104    16.123940     0.116293
H      2.686003     2.038876     2.295504     0.110508
H      3.743181    -2.604234    15.851905     0.115468
H      3.685274     3.613356     3.687583     0.112909
H      4.737997     5.819805     0.448354     0.111323
H     11.153818    -1.110310    14.802388     0.116551
H      8.834560     0.101306    11.715968     0.114937
H     12.276326    -2.581605    13.386799     0.110706
H     10.055066    -1.268004    10.266795     0.118097
H      7.434394     6.078870    10.678206     0.544398
H      7.334912     2.432088    11.679025     0.490891
H      0.005939    12.431460     8.866320     0.519078
H      9.086976     8.412451    10.486774     0.119646
H     11.919974     8.775295     7.615295     0.119501
H     10.401024     9.682160    11.937626     0.122243
H     13.238477    10.047454     9.064468     0.116293
H     10.110003     3.376976     6.100632     0.110508
H     11.167181     1.187791     9.336503     0.115468
H     11.109274     1.802496     4.708553     0.112909
H     12.161997    -0.403952     7.947782     0.111323
H      3.729818    -0.306133    10.386020     0.116551
H      1.410560    -1.517749    13.472440     0.114937
H      4.852326     1.165162    11.801609     0.110706
H      2.631066    -0.148438    14.921613     0.118097
C     12.723103    -4.614840    16.389593     0.598728
C     11.884785     3.046409     0.519049    -0.022737
C     12.340470     3.323712     1.804162    -0.100785
C     10.657152     3.540491     0.100922    -0.098561
C     11.560207     4.076457     2.664430    -0.098191
C      9.872732     4.295292     0.959175    -0.100657
C     10.320548     4.555195     2.247981    -0.022935
C      9.476142     5.362557     3.181968     0.605991
C     12.419610    15.674296     0.346089     0.613552
C     11.733484     7.847979    16.248538    -0.025855
C     11.745659     8.026371    14.871908    -0.100713
C     11.118331    13.555764    -0.001008    -0.098892
C     11.154115     7.090764    14.046903    -0.100541
C     10.526193     5.779309    15.968611    -0.101765
C     10.542674     5.959376    14.590469    -0.022935
C      9.859220     4.972322    13.696113     0.617497
C      5.621898    10.175870     2.501545     0.609084
C      4.941711    11.172783     3.398588    -0.024053
C      3.924920    11.979746     2.910437    -0.102210
C      5.288561    11.246662     4.744321    -0.100454
C      3.243991    12.840578     3.754248    -0.099004
C      4.574669    12.075003     5.601566    -0.099822
C      3.543327    12.868256     5.113247    -0.019811
C      2.684667    13.703104     6.024396     0.615889
C      5.299103     3.198397     8.798815     0.598728
C      4.460785     2.369444     7.877087    -0.022737
C      4.916470     2.092140     6.591974    -0.100785
C      3.233152     1.875362     8.295214    -0.098561
C      4.136207     1.339395     5.731706    -0.098192
C      2.448732     1.120561     7.436961    -0.100657
C      2.896548     0.860658     6.148155    -0.022935
C      2.052142     0.053296     5.214168     0.605991
C      4.995610     7.405557     8.050047     0.613552
C      4.309484     8.399579     8.939870    -0.025855
C      4.321659     8.221186    10.316500    -0.100713
C      3.694331     9.524089     8.397144    -0.098892
C      3.730115     9.156794    11.141505    -0.100541
C      3.102193    10.468248     9.219797    -0.101764
C      3.118674    10.288181    10.597939    -0.022935
C      2.435220    11.275236    11.492295     0.617497
C     13.045898    12.903983     5.894591     0.609084
C     12.365711    11.907069     4.997548    -0.024053
C     11.348920    11.100107     5.485699    -0.102209
C     12.712561    11.833190     3.651815    -0.100454
C     10.667991    10.239274     4.641888    -0.099004
C     11.998669    11.004850     2.794570    -0.099822
C     10.967327    10.211596     3.282889    -0.019811
C     10.108667     9.376749     2.371740     0.615889
C      2.124897    15.446545     0.402679     0.598728
C      2.963215     7.785296    16.273223    -0.022737
C      2.507530     7.507993    14.988110    -0.100785
C      4.190848     7.291214    16.691350    -0.098561
C      3.287793     6.755248    14.127842    -0.098191
C      4.975268     6.536413    15.833097    -0.100657
C      4.527452     6.276510    14.544291    -0.022935
C      5.371858     5.469148    13.610304     0.605991
C      2.428390    -4.842591    16.446183     0.613552
C      3.114516     2.983726     0.543734    -0.025855
C      3.102341     2.805334     1.920364    -0.100713
C      3.729669     4.108236     0.001008    -0.098892
C      3.693885     3.740941     2.745369    -0.100541
C      4.321807     5.052396     0.823661    -0.101765
C      4.305326     4.872329     2.201803    -0.022935
C      4.988780     5.859383     3.096159     0.617497
C      9.226102     0.655835    14.290727     0.609084
C      9.906289    -0.341078    13.393684    -0.024053
C     10.923080    -1.148041    13.881835    -0.102209
C      9.559439    -0.414957    12.047951    -0.100454
C     11.604009    -2.008873    13.038024    -0.099004
C     10.273331    -1.243298    11.190706    -0.099822
C     11.304673    -2.036551    11.679025    -0.019811
C     12.163333    -2.871399    10.767876     0.615889
C      9.548897     7.633308     7.993457     0.598728
C     10.387215     8.462261     8.915185    -0.022737
C      9.931530     8.739565    10.200298    -0.100785
C     11.614848     8.956343     8.497058    -0.098561
C     10.711793     9.492310    11.060566    -0.098191
C     12.399268     9.711144     9.355311    -0.100657
C     11.951452     9.971047    10.644117    -0.022935
C     12.795858    10.778409    11.578104     0.605991
C      9.852390     3.426148     8.742225     0.613552
C     10.538516     2.432126     7.852402    -0.025855
C     10.526341     2.610519     6.475772    -0.100713
C     11.153669     1.307616     8.395128    -0.098892
C     11.117885     1.674911     5.650767    -0.100541
C     11.745807     0.363457     7.572475    -0.101764
C     11.729326     0.543524     6.194333    -0.022935
C     12.412780    -0.443531     5.299977     0.617497
C      1.802102    -2.072278    10.897681     0.609084
C      2.482289    -1.075364    11.794724    -0.024053
C      3.499080    -0.268402    11.306573    -0.102209
C      2.135439    -1.001485    13.140457    -0.100454
C      4.180009     0.592431    12.150384    -0.099004
C      2.849331    -0.173145    13.997702    -0.099822
C      3.880673     0.620109    13.509383    -0.019811
C      4.739333     1.454956    14.420532     0.615889
O     -0.028360     0.017258     2.040597    -1.042789
O      0.046771    15.376593     3.560633    -0.978365
O      7.437809     7.683259     0.728617    -1.014407
O     13.860014     1.855801    -0.021326    -0.590766
O     12.221983    -4.880049    15.257962    -0.542656
O      8.346209     5.754622     2.805317    -0.592693
O      9.971917     5.572722     4.331231    -0.547515
O     12.970767     9.830411    16.627540    -0.582270
O     12.398674    15.410259     1.592411    -0.571143
O      9.322020     3.964697    14.189470    -0.586858
O      9.868723     5.259483    12.456339    -0.569794
O      6.700457     9.659745     2.873997    -0.589240
O      5.031690     9.917733     1.408536    -0.557680
O      2.004332    14.608712     5.519116    -0.582097
O      2.693130    13.394501     7.264337    -0.565832
O      7.395640     5.398594     6.355539    -1.042789
O      7.470771     7.703259     4.835503    -0.978365
O      0.013809    -2.267406     7.667519    -1.014407
O      6.436014     3.560051     8.417462    -0.590766
O      4.797983     3.463606     9.930446    -0.542656
O      0.922209    -0.338770     5.590819    -0.592693
O      2.547917    -0.156870     4.064905    -0.547515
O      5.546767     6.417146     8.560868    -0.582270
O      4.974674     7.669593     6.803725    -0.571142
O      1.898020    12.282860    10.998938    -0.586858
O      2.444723    10.988075    12.732069    -0.569794
O     14.124457    13.420108     5.522139    -0.589240
O     12.455690    13.162119     6.987600    -0.557680
O      9.428332     8.471141     2.877020    -0.582097
O     10.117130     9.685352     1.131799    -0.565832
O      0.028360    10.814447    14.751675    -1.042789
O     14.801229    -4.544888    13.231639    -0.978365
O      7.410191     3.148446    16.063655    -1.014407
O      0.987986    15.808199     0.021326    -0.590766
O      2.626017    15.711754     1.534310    -0.542656
O      6.501791     5.077083    13.986955    -0.592693
O      4.876083     5.258983    12.461041    -0.547515
O      1.877233     1.001294     0.164732    -0.582270
O      2.449326    -4.578554    15.199861    -0.571143
O      5.525980     6.867008     2.602802    -0.586858
O      4.979277     5.572222     4.335933    -0.569794
O      8.147543     1.171960    13.918275    -0.589240
O      9.816310     0.913972    15.383736    -0.557680
O     12.843668    -3.777007    11.273156    -0.582097
O     12.154870    -2.562796     9.527935    -0.565832
O      7.452360     5.433111    10.436733    -1.042789
O      7.377229     3.128446    11.956769    -0.978365
O     -0.013809    13.099111     9.124753    -1.014407
O      8.411986     7.271654     8.374810    -0.590766
O     10.050017     7.368099     6.861826    -0.542656
O     13.925791    11.170475    11.201453    -0.592693
O     12.300083    10.988575    12.727367    -0.547515
O      9.301233     4.414559     8.231404    -0.582270
O      9.873326     3.162112     9.988547    -0.571143
O     12.949980    -1.451155     5.793334    -0.586858
O     12.403277    -0.156370     4.060203    -0.569794
O      0.723543    -2.588403    11.270133    -0.589240
O      2.392310    -2.330414     9.804672    -0.557680
O      5.419668     2.360564    13.915252    -0.582097
O      4.730870     1.146353    15.660473    -0.565832

The following XYZ coordinates are in angstroms. Other properties are in atomic units.
The sperically averaged electron density of each atom fit to a function of the form exp(a - br)
eigen_1, eigen_2 and eigen_3 are the three eigenvalues of traceless quadrupole moment tensor
  atom number  atomic symbol              X              Y              Z     net charge C6 coefficient C8 coefficient C10 coefficient fluctuating dipole atomic polarizability isotropic forcefield polarizability              a              b squared Pearson coefficient          <r^3>          <r^4>         wp_QDO          m_QDO          q_QDO       dipole_x       dipole_y       dipole_z         dipole            Qxy            Qxz            Qyz     Q(x^2-y^2)  Q(3z^2 - R^2)        eigen_1        eigen_2        eigen_3 static polarizability      alpha(xx)      alpha(xy)      alpha(xz)      alpha(yy)      alpha(yz)      alpha(zz) atomic spin moment
            1             Zn       1.458074      -1.090301       2.793898       0.997967      79.403646 0.16175167E+04  0.49715208E+05                                15.400553                           13.337489      -0.034982       1.892839                    0.997700      43.385509     117.047968       0.483209       0.412411      -1.133280      -0.010012       0.003421       0.000869       0.010616      -0.001238       0.000544      -0.044825       0.030488      -0.129035      -0.069525       0.032364       0.037161             18.111065      15.249301       0.024813       0.155198      14.668994       1.009738      24.414900           0.000000
            2             Zn      13.430016      16.486299       2.801623       1.012204      75.137700 0.15474541E+04  0.47063368E+05                                14.860027                           13.060668       0.047458       1.917889                    0.997325      43.025099     115.667917       0.487188       0.413375      -1.132013       0.021801       0.005236      -0.001213       0.022454       0.001104       0.000123      -0.043434      -0.025607      -0.135946      -0.064242       0.009838       0.054404             17.139924      16.232794       0.154563       0.159825      12.514815       2.066741      22.672164          -0.000000
            3             Zn       7.480571       7.693723       2.781136       1.079387      76.970056 0.13933624E+04  0.41597095E+05                                16.502252                           13.550367      -0.019333       1.889666                    0.998674      43.105286     117.717215       0.415181       0.494162      -1.074356       0.002817      -0.002950       0.002945       0.005031       0.007233       0.026819       0.040761      -0.039129       0.132329      -0.049917      -0.024095       0.074012             20.175919      19.799665      -0.316012       0.608529      19.467176      -3.932249      21.260916          -0.000000
            4             Zn       5.961917       8.860711       0.083122       1.015966      75.760234 0.15754797E+04  0.48107574E+05                                14.951205                           13.192309       0.041815       1.916169                    0.997433      42.981919     115.597290       0.484223       0.414248      -1.131972       0.014270      -0.014558       0.005806       0.021197       0.004573      -0.013346      -0.041502       0.013727      -0.139398      -0.068112       0.023641       0.044471             17.168480      15.488371       0.101045       0.701114      13.553564       1.280545      22.463505           0.000000
            5             Zn       8.882074       6.506153       5.602238       0.997967      79.403647 0.16175169E+04  0.49715214E+05                                15.400553                           13.337490      -0.034982       1.892838                    0.997700      43.385509     117.047969       0.483209       0.412411      -1.133280      -0.010012      -0.003421      -0.000869       0.010616       0.001238      -0.000544      -0.044825       0.030488      -0.129035      -0.069525       0.032364       0.037161             18.111065      15.249301      -0.024813      -0.155200      14.668996       1.009740      24.414897           0.000000
            6             Zn       6.006016       6.593554       5.594513       1.012204      75.137708 0.15474541E+04  0.47063370E+05                                14.860027                           13.060668       0.047458       1.917889                    0.997325      43.025100     115.667917       0.487188       0.413375      -1.132013       0.021801      -0.005236       0.001213       0.022454      -0.001104      -0.000123      -0.043434      -0.025607      -0.135947      -0.064242       0.009838       0.054404             17.139926      16.232795      -0.154563      -0.159836      12.514815       2.066742      22.672166          -0.000000
            7             Zn       0.056571      -2.277870       5.615000       1.079387      76.970060 0.13933624E+04  0.41597094E+05                                16.502253                           13.550367      -0.019333       1.889666                    0.998674      43.105286     117.717217       0.415181       0.494162      -1.074356       0.002817       0.002950      -0.002946       0.005031      -0.007233      -0.026819       0.040761      -0.039129       0.132329      -0.049917      -0.024095       0.074012             20.175920      19.799667       0.316017      -0.608529      19.467179      -3.932247      21.260914          -0.000000
            8             Zn      13.385917      14.219142       8.313014       1.015966      75.760236 0.15754799E+04  0.48107582E+05                                14.951205                           13.192310       0.041815       1.916169                    0.997433      42.981919     115.597290       0.484223       0.414248      -1.131972       0.014270       0.014558      -0.005806       0.021197      -0.004573       0.013346      -0.041502       0.013727      -0.139398      -0.068112       0.023641       0.044471             17.168480      15.488371      -0.101046      -0.701123      13.553565       1.280542      22.463504           0.000000
            9             Zn      13.389926      11.922006      13.998374       0.997967      79.403646 0.16175167E+04  0.49715209E+05                                15.400553                           13.337489      -0.034982       1.892838                    0.997700      43.385509     117.047969       0.483209       0.412411      -1.133280       0.010012      -0.003421      -0.000869       0.010616      -0.001238       0.000544      -0.044825       0.030488      -0.129035      -0.069525       0.032364       0.037161             18.111065      15.249301       0.024812       0.155197      14.668994       1.009738      24.414900           0.000000
           10             Zn       1.417984      -5.654594      13.990649       1.012204      75.137702 0.15474541E+04  0.47063369E+05                                14.860026                           13.060668       0.047458       1.917889                    0.997325      43.025100     115.667918       0.487188       0.413375      -1.132013      -0.021801      -0.005236       0.001213       0.022454       0.001104       0.000123      -0.043434      -0.025607      -0.135947      -0.064242       0.009838       0.054404             17.139924      16.232794       0.154563       0.159825      12.514814       2.066741      22.672164          -0.000000
           11             Zn       7.367429       3.137982      14.011136       1.079387      76.970053 0.13933623E+04  0.41597093E+05                                16.502252                           13.550367      -0.019333       1.889666                    0.998674      43.105287     117.717221       0.415181       0.494162      -1.074356      -0.002817       0.002950      -0.002945       0.005031       0.007233       0.026819       0.040761      -0.039129       0.132329      -0.049917      -0.024095       0.074012             20.175919      19.799665      -0.316012       0.608528      19.467176      -3.932250      21.260916          -0.000000
           12             Zn       8.886083       1.970994      16.709150       1.015967      75.760229 0.15754796E+04  0.48107570E+05                                14.951204                           13.192308       0.041815       1.916169                    0.997433      42.981918     115.597284       0.484223       0.414248      -1.131972      -0.014270       0.014558      -0.005806       0.021197       0.004573      -0.013346      -0.041502       0.013727      -0.139398      -0.068112       0.023641       0.044471             17.168479      15.488370       0.101045       0.701114      13.553563       1.280545      22.463503           0.000000
           13             Zn       5.965926       4.325552      11.190034       0.997967      79.403648 0.16175169E+04  0.49715215E+05                                15.400553                           13.337490      -0.034982       1.892838                    0.997700      43.385509     117.047971       0.483209       0.412411      -1.133280       0.010012       0.003421       0.000869       0.010616       0.001238      -0.000544      -0.044825       0.030488      -0.129035      -0.069525       0.032364       0.037161             18.111065      15.249302      -0.024813      -0.155200      14.668997       1.009740      24.414897           0.000000
           14             Zn       8.841984       4.238151      11.197759       1.012204      75.137709 0.15474542E+04  0.47063371E+05                                14.860027                           13.060668       0.047458       1.917889                    0.997325      43.025100     115.667919       0.487188       0.413375      -1.132013      -0.021801       0.005236      -0.001213       0.022454      -0.001104      -0.000123      -0.043434      -0.025607      -0.135946      -0.064242       0.009838       0.054404             17.139926      16.232796      -0.154563      -0.159836      12.514816       2.066742      22.672166          -0.000000
           15             Zn      14.791429      -4.554425      11.177272       1.079387      76.970062 0.13933624E+04  0.41597095E+05                                16.502252                           13.550367      -0.019333       1.889666                    0.998674      43.105286     117.717215       0.415181       0.494162      -1.074356      -0.002817      -0.002950       0.002945       0.005031      -0.007233      -0.026819       0.040761      -0.039129       0.132329      -0.049917      -0.024095       0.074012             20.175920      19.799667       0.316017      -0.608530      19.467179      -3.932247      21.260913          -0.000000
           16             Zn       1.462083      -3.387437       8.479258       1.015966      75.760235 0.15754799E+04  0.48107580E+05                                14.951205                           13.192309       0.041815       1.916169                    0.997433      42.981919     115.597288       0.484223       0.414248      -1.131972      -0.014270      -0.014558       0.005806       0.021197      -0.004573       0.013346      -0.041502       0.013727      -0.139398      -0.068112       0.023641       0.044471             17.168480      15.488370      -0.101046      -0.701123      13.553565       1.280542      22.463504           0.000000
           17             Zn       0.000000       0.000000       0.000000       1.090416      78.216284 0.13887120E+04  0.41382356E+05                                16.610924                           13.481762      -0.020884       1.893093                    0.998678      42.731307     116.210028       0.418785       0.490809      -1.077259       0.000000      -0.000000      -0.000000       0.000000       0.003307       0.018977       0.044911      -0.048550       0.133253      -0.051224      -0.024279       0.075503             20.546002      19.889865      -0.640205       0.936463      19.884677      -4.446432      21.863463           0.000000
           18             Zn       7.424000       5.415853       8.396136       1.090416      78.216269 0.13887120E+04  0.41382358E+05                                16.610921                           13.481762      -0.020884       1.893093                    0.998678      42.731308     116.210029       0.418785       0.490809      -1.077259       0.000000       0.000000       0.000000       0.000000      -0.003307      -0.018976       0.044911      -0.048550       0.133253      -0.051224      -0.024279       0.075503             20.545996      19.889862       0.640202      -0.936463      19.884669      -4.446426      21.863459           0.000000
           19              H      -0.010394       0.663018       2.282070       0.544398       0.204906 0.10050233E+01  0.60682693E+01                                 0.662370                            0.661101      -1.496939       2.485918                    0.999888       1.485827       3.627881       0.622052       1.630762      -0.645886       0.000522       0.020681       0.006020       0.021546       0.001391      -0.000283       0.006762      -0.013316      -0.008141      -0.006589      -0.004770       0.011359              0.667328       0.643266      -0.002503       0.002190       0.711106       0.007693       0.647612           0.000000
           20              H       0.089088      14.680235       3.282889       0.490891       0.272672 0.14627323E+01  0.96870773E+01                                 0.795764                            0.792615      -1.406685       2.471591                    0.999929       1.734548       4.415246       0.574231       1.610614      -0.648804       0.001918      -0.025358      -0.007690       0.026567      -0.002564       0.000124       0.007823      -0.012260      -0.006008      -0.007427      -0.004471       0.011899              0.802793       0.767534       0.000133      -0.003410       0.870641       0.015719       0.770205          -0.000000
           21              H       7.418061       7.015608       0.470184       0.519078       0.234321 0.11961007E+01  0.75130256E+01                                 0.711988                            0.710982      -1.457272       2.478293                    0.999921       1.580822       3.885662       0.615287       1.584824      -0.653127      -0.001149      -0.023514      -0.007143       0.024602       0.001419       0.000030       0.007248      -0.013565      -0.007451      -0.006583      -0.005233       0.011816              0.716781       0.688789      -0.000641      -0.002973       0.768168       0.012936       0.693387           0.000000
           22              H      13.185024       2.996598       2.090638       0.119646       1.117699 0.80255701E+01  0.77948059E+02                                 1.709974                            1.604420      -0.847122       2.476993                    0.999295       3.279483       8.794460       0.524306       1.202795      -0.728350       0.035187      -0.012564       0.014884       0.040218      -0.009436       0.012946       0.002177       0.015418       0.007997      -0.017126      -0.001740       0.018867              1.763399       2.178257      -0.429632       0.141843       1.581312      -0.043781       1.530628           0.000000
           23              H      10.352026      -3.472852      16.011431       0.119502       1.259564 0.94596457E+01  0.95376446E+02                                 1.824690                            1.722106      -1.047517       2.381200                    0.997375       3.398323       9.173148       0.516730       1.175645      -0.735244      -0.016479      -0.008718      -0.036523       0.041006      -0.003860       0.011476       0.005460       0.017616       0.018663      -0.016064      -0.001427       0.017491              1.854639       1.591590      -0.072901       0.158803       1.557933       0.154049       2.414395          -0.000000
           24              H      11.870976       4.266307       3.541490       0.122243       1.219544 0.90748141E+01  0.90455051E+02                                 1.782863                            1.685069      -0.972356       2.420455                    0.998297       3.310225       8.853539       0.523700       1.173353      -0.736386       0.017136       0.008121       0.037480       0.042004      -0.003973       0.011706       0.003977       0.016239       0.021262      -0.015105      -0.002504       0.017608              1.809641       1.569832      -0.064189       0.148160       1.534013       0.165990       2.325077           0.000000
           25              H       9.033523       4.631601       0.668332       0.116293       1.132259 0.81978021E+01  0.80051623E+02                                 1.724046                            1.621101      -0.833581       2.478851                    0.999372       3.314484       8.914874       0.521771       1.202137      -0.728386      -0.036388       0.012579      -0.015556       0.041525      -0.009189       0.012330       0.001619       0.015322       0.010144      -0.016496      -0.001865       0.018360              1.773500       2.171357      -0.432796       0.146551       1.598579      -0.048240       1.550564           0.000000
           26              H      12.161997       8.792829      14.496768       0.110508       1.109839 0.78217847E+01  0.76480475E+02                                 1.769132                            1.630303      -1.192057       2.304001                    0.996122       3.640261      10.224413       0.491586       1.274271      -0.708540       0.015623       0.031239      -0.017353       0.039001       0.007638      -0.004547      -0.002856      -0.002481       0.011946      -0.009942      -0.000175       0.010117              1.855527       1.639993       0.518994      -0.104357       2.223962      -0.319484       1.702626          -0.000000
           27              H      11.104819      13.435939       0.940367       0.115468       1.281101 0.95802610E+01  0.97440736E+02                                 1.876093                            1.754801      -1.184611       2.314028                    0.995778       3.552711       9.808923       0.499613       1.205340      -0.726611      -0.003651      -0.005139       0.039165       0.039669       0.007626      -0.005607      -0.003670      -0.005471       0.029445      -0.013304      -0.000423       0.013727              1.920577       1.499256       0.131493       0.093469       1.670094      -0.163987       2.592380           0.000000
           28              H      11.162726       7.218349      13.104689       0.112909       1.262901 0.93814512E+01  0.95117862E+02                                 1.866900                            1.741695      -1.231512       2.288211                    0.995362       3.613348      10.028685       0.498206       1.212566      -0.724015       0.001775       0.005585      -0.038547       0.038990       0.006685      -0.004547      -0.002870      -0.005775       0.025690      -0.011827       0.000254       0.011573              1.916874       1.480429       0.141760       0.082164       1.657299      -0.178078       2.612895          -0.000000
           29              H      10.110003       5.011900      16.343918       0.111323       1.130856 0.79649251E+01  0.78266036E+02                                 1.792184                            1.645493      -1.245955       2.279154                    0.995415       3.680497      10.376887       0.488959       1.274799      -0.708177      -0.015899      -0.031451       0.017514       0.039353       0.008233      -0.004990      -0.001747      -0.002820       0.009069      -0.010453       0.000470       0.009983              1.883720       1.672616       0.524810      -0.102662       2.265029      -0.342065       1.713513          -0.000000
           30              H       3.694182      11.942015       1.989884       0.116551       1.282102 0.96728113E+01  0.98616329E+02                                 1.878092                            1.764469      -1.227547       2.295386                    0.995400       3.550774       9.814432       0.497741       1.206998      -0.726380      -0.012825      -0.002061      -0.036140       0.038403      -0.007674       0.009496       0.001787       0.010556       0.021660      -0.014798      -0.000016       0.014814              1.916611       1.550641      -0.147953       0.126901       1.618472      -0.010065       2.580719           0.000000
           31              H       6.013440      10.730399       5.076304       0.114937       1.148288 0.82376929E+01  0.80662074E+02                                 1.749148                            1.630963      -0.857050       2.467975                    0.999107       3.355952       9.084052       0.516569       1.210915      -0.725951       0.031342      -0.020295       0.016301       0.040742      -0.012784       0.012058      -0.000924       0.006082       0.016299      -0.018131      -0.000657       0.018788              1.814372       2.046007      -0.548615       0.170076       1.811206      -0.129761       1.585903           0.000000
           32              H       2.571674      13.413310       3.405473       0.110706       1.134902 0.80913306E+01  0.79744874E+02                                 1.797750                            1.661007      -1.064005       2.366256                    0.996887       3.608248      10.156311       0.486037       1.278657      -0.708324      -0.026682       0.023923      -0.016941       0.039639      -0.010111       0.009474      -0.000011       0.013340       0.013704      -0.015552      -0.000633       0.016185              1.884700       2.013673      -0.616358       0.168668       1.954640      -0.203898       1.685788          -0.000000
           33              H       4.792934      12.099709       6.525477       0.118097       1.256824 0.93754835E+01  0.94253432E+02                                 1.821046                            1.714143      -0.972203       2.417617                    0.998098       3.360692       9.038487       0.518407       1.175254      -0.735801       0.010242      -0.000148       0.040638       0.041909      -0.008904       0.010343       0.001789       0.006154       0.029463      -0.016658       0.000383       0.016275              1.850727       1.564097      -0.095776       0.116168       1.530150       0.001068       2.457935          -0.000000
           34              H       7.413606       4.752835       6.114066       0.544398       0.204906 0.10050227E+01  0.60682644E+01                                 0.662370                            0.661101      -1.496939       2.485918                    0.999888       1.485827       3.627881       0.622052       1.630763      -0.645886       0.000522      -0.020681      -0.006020       0.021546      -0.001391       0.000283       0.006762      -0.013316      -0.008141      -0.006589      -0.004770       0.011359              0.667328       0.643266       0.002503      -0.002190       0.711106       0.007693       0.647612           0.000000
           35              H       7.513088       8.399617       5.113247       0.490891       0.272672 0.14627323E+01  0.96870773E+01                                 0.795764                            0.792615      -1.406685       2.471591                    0.999929       1.734548       4.415246       0.574231       1.610614      -0.648804       0.001918       0.025358       0.007690       0.026567       0.002564      -0.000124       0.007823      -0.012260      -0.006008      -0.007427      -0.004471       0.011899              0.802793       0.767534      -0.000133       0.003410       0.870641       0.015719       0.770205          -0.000000
           36              H      -0.005939      -1.599755       7.925952       0.519078       0.234321 0.11961007E+01  0.75130255E+01                                 0.711988                            0.710982      -1.457272       2.478293                    0.999921       1.580822       3.885662       0.615287       1.584824      -0.653127      -0.001149       0.023514       0.007144       0.024602      -0.001419      -0.000030       0.007248      -0.013565      -0.007451      -0.006583      -0.005233       0.011816              0.716781       0.688789       0.000641       0.002973       0.768168       0.012936       0.693387           0.000000
           37              H       5.761024       2.419254       6.305498       0.119646       1.117699 0.80255700E+01  0.77948058E+02                                 1.709973                            1.604420      -0.847122       2.476993                    0.999295       3.279483       8.794460       0.524306       1.202795      -0.728350       0.035187       0.012564      -0.014884       0.040218       0.009436      -0.012946       0.002177       0.015418       0.007997      -0.017126      -0.001740       0.018867              1.763399       2.178257       0.429631      -0.141843       1.581312      -0.043781       1.530628           0.000000
           38              H       2.928026       2.056410       9.176977       0.119501       1.259565 0.94596516E+01  0.95376519E+02                                 1.824690                            1.722106      -1.047517       2.381200                    0.997375       3.398324       9.173151       0.516730       1.175645      -0.735244      -0.016479       0.008718       0.036523       0.041006       0.003860      -0.011476       0.005460       0.017616       0.018663      -0.016064      -0.001427       0.017491              1.854640       1.591591       0.072901      -0.158803       1.557934       0.154049       2.414396          -0.000000
           39              H       4.446976       1.149545       4.854646       0.122243       1.219544 0.90748136E+01  0.90455042E+02                                 1.782863                            1.685069      -0.972356       2.420455                    0.998297       3.310225       8.853538       0.523700       1.173353      -0.736386       0.017136      -0.008121      -0.037480       0.042004       0.003973      -0.011706       0.003977       0.016239       0.021262      -0.015105      -0.002504       0.017608              1.809641       1.569832       0.064189      -0.148160       1.534013       0.165990       2.325077           0.000000
           40              H       1.609523       0.784251       7.727804       0.116293       1.132259 0.81978005E+01  0.80051606E+02                                 1.724046                            1.621101      -0.833581       2.478851                    0.999372       3.314483       8.914872       0.521770       1.202137      -0.728386      -0.036389      -0.012579       0.015556       0.041525       0.009189      -0.012330       0.001619       0.015322       0.010144      -0.016496      -0.001865       0.018360              1.773501       2.171357       0.432796      -0.146551       1.598580      -0.048240       1.550564           0.000000
           41              H       4.737997       7.454729      10.691640       0.110508       1.109838 0.78217787E+01  0.76480402E+02                                 1.769132                            1.630302      -1.192057       2.304001                    0.996122       3.640261      10.224412       0.491586       1.274271      -0.708540       0.015623      -0.031239       0.017353       0.039001      -0.007638       0.004547      -0.002856      -0.002481       0.011946      -0.009942      -0.000175       0.010117              1.855526       1.639992      -0.518994       0.104357       2.223961      -0.319484       1.702626          -0.000000
           42              H       3.680819       9.643914       7.455769       0.115468       1.281101 0.95802596E+01  0.97440714E+02                                 1.876092                            1.754800      -1.184611       2.314028                    0.995778       3.552711       9.808921       0.499613       1.205339      -0.726611      -0.003651       0.005139      -0.039165       0.039669      -0.007626       0.005607      -0.003670      -0.005471       0.029445      -0.013304      -0.000423       0.013727              1.920576       1.499256      -0.131493      -0.093469       1.670094      -0.163987       2.592379           0.000000
           43              H       3.738726       9.029209      12.083719       0.112909       1.262901 0.93814512E+01  0.95117864E+02                                 1.866900                            1.741695      -1.231512       2.288211                    0.995362       3.613348      10.028686       0.498206       1.212566      -0.724015       0.001775      -0.005585       0.038547       0.038990      -0.006685       0.004547      -0.002870      -0.005775       0.025690      -0.011827       0.000254       0.011573              1.916874       1.480429      -0.141760      -0.082164       1.657299      -0.178078       2.612895          -0.000000
           44              H       2.686003      11.235657       8.844490       0.111323       1.130856 0.79649228E+01  0.78266013E+02                                 1.792184                            1.645493      -1.245955       2.279154                    0.995415       3.680497      10.376889       0.488959       1.274800      -0.708177      -0.015899       0.031451      -0.017514       0.039353      -0.008233       0.004990      -0.001747      -0.002820       0.009069      -0.010453       0.000470       0.009983              1.883720       1.672616      -0.524810       0.102662       2.265030      -0.342065       1.713514          -0.000000
           45              H      11.118182      11.137838       6.406252       0.116551       1.282102 0.96728094E+01  0.98616297E+02                                 1.878091                            1.764468      -1.227547       2.295386                    0.995400       3.550774       9.814429       0.497741       1.206997      -0.726380      -0.012825       0.002061       0.036140       0.038403       0.007674      -0.009496       0.001787       0.010556       0.021660      -0.014798      -0.000016       0.014814              1.916610       1.550640       0.147953      -0.126902       1.618471      -0.010065       2.580717           0.000000
           46              H      13.437440      12.349454       3.319832       0.114937       1.148288 0.82376969E+01  0.80662129E+02                                 1.749149                            1.630964      -0.857050       2.467975                    0.999107       3.355952       9.084055       0.516569       1.210916      -0.725951       0.031342       0.020295      -0.016301       0.040742       0.012784      -0.012058      -0.000924       0.006082       0.016299      -0.018131      -0.000657       0.018788              1.814373       2.046008       0.548616      -0.170076       1.811208      -0.129761       1.585904           0.000000
           47              H       9.995674       9.666543       4.990663       0.110706       1.134901 0.80913282E+01  0.79744843E+02                                 1.797750                            1.661006      -1.064005       2.366256                    0.996887       3.608248      10.156310       0.486037       1.278657      -0.708324      -0.026682      -0.023923       0.016941       0.039639       0.010111      -0.009474      -0.000011       0.013340       0.013704      -0.015552      -0.000633       0.016185              1.884700       2.013673       0.616357      -0.168668       1.954638      -0.203898       1.685788          -0.000000
           48              H      12.216934      10.980143       1.870659       0.118097       1.256824 0.93754818E+01  0.94253407E+02                                 1.821046                            1.714143      -0.972203       2.417616                    0.998098       3.360692       9.038486       0.518407       1.175254      -0.735801       0.010242       0.000148      -0.040638       0.041909       0.008904      -0.010343       0.001789       0.006154       0.029464      -0.016658       0.000383       0.016275              1.850727       1.564097       0.095776      -0.116167       1.530150       0.001069       2.457934          -0.000000
           49              H       0.010394      10.168687      14.510202       0.544398       0.204906 0.10050234E+01  0.60682694E+01                                 0.662370                            0.661101      -1.496939       2.485918                    0.999888       1.485827       3.627881       0.622052       1.630762      -0.645886      -0.000522      -0.020681      -0.006020       0.021546       0.001391      -0.000283       0.006762      -0.013316      -0.008141      -0.006589      -0.004770       0.011359              0.667328       0.643266      -0.002503       0.002190       0.711106       0.007693       0.647612          -0.000000
           50              H      14.758912      -3.848530      13.509383       0.490891       0.272672 0.14627323E+01  0.96870773E+01                                 0.795764                            0.792615      -1.406685       2.471591                    0.999929       1.734548       4.415246       0.574231       1.610614      -0.648804      -0.001918       0.025358       0.007690       0.026567      -0.002564       0.000124       0.007823      -0.012260      -0.006008      -0.007427      -0.004471       0.011899              0.802793       0.767534       0.000133      -0.003410       0.870641       0.015719       0.770205          -0.000000
           51              H       7.429939       3.816097      16.322088       0.519078       0.234321 0.11961007E+01  0.75130256E+01                                 0.711988                            0.710982      -1.457272       2.478293                    0.999921       1.580822       3.885662       0.615287       1.584824      -0.653127       0.001149       0.023514       0.007143       0.024602       0.001419       0.000030       0.007248      -0.013565      -0.007451      -0.006583      -0.005233       0.011816              0.716781       0.688789      -0.000641      -0.002973       0.768168       0.012936       0.693387           0.000000
           52              H       1.662976       7.835107      14.701634       0.119646       1.117700 0.80255739E+01  0.77948103E+02                                 1.709974                            1.604420      -0.847122       2.476993                    0.999295       3.279484       8.794462       0.524306       1.202795      -0.728350      -0.035187       0.012564      -0.014884       0.040218      -0.009436       0.012946       0.002177       0.015418       0.007997      -0.017126      -0.001740       0.018867              1.763399       2.178258      -0.429632       0.141843       1.581312      -0.043781       1.530628           0.000000
           53              H       4.495974      14.304557       0.780841       0.119501       1.259565 0.94596496E+01  0.95376492E+02                                 1.824690                            1.722106      -1.047517       2.381200                    0.997375       3.398324       9.173150       0.516730       1.175644      -0.735244       0.016479       0.008718       0.036523       0.041006      -0.003860       0.011476       0.005460       0.017616       0.018663      -0.016064      -0.001427       0.017491              1.854640       1.591591      -0.072901       0.158803       1.557934       0.154049       2.414395          -0.000000
           54              H       2.977024       6.565398      13.250782       0.122243       1.219545 0.90748202E+01  0.90455128E+02                                 1.782864                            1.685069      -0.972356       2.420455                    0.998297       3.310226       8.853543       0.523699       1.173353      -0.736386      -0.017136      -0.008121      -0.037480       0.042004      -0.003973       0.011706       0.003977       0.016239       0.021262      -0.015105      -0.002504       0.017608              1.809642       1.569833      -0.064189       0.148160       1.534014       0.165990       2.325078           0.000000
           55              H       5.814477       6.200104      16.123940       0.116293       1.132259 0.81978021E+01  0.80051623E+02                                 1.724046                            1.621101      -0.833581       2.478851                    0.999372       3.314484       8.914874       0.521771       1.202137      -0.728386       0.036388      -0.012579       0.015556       0.041525      -0.009189       0.012330       0.001619       0.015322       0.010144      -0.016496      -0.001865       0.018360              1.773500       2.171357      -0.432796       0.146551       1.598579      -0.048240       1.550564           0.000000
           56              H       2.686003       2.038876       2.295504       0.110508       1.109839 0.78217853E+01  0.76480481E+02                                 1.769132                            1.630303      -1.192057       2.304001                    0.996122       3.640261      10.224412       0.491586       1.274271      -0.708540      -0.015623      -0.031239       0.017353       0.039001       0.007638      -0.004547      -0.002856      -0.002481       0.011946      -0.009942      -0.000175       0.010117              1.855527       1.639993       0.518994      -0.104357       2.223962      -0.319484       1.702626          -0.000000
           57              H       3.743181      -2.604234      15.851905       0.115468       1.281100 0.95802550E+01  0.97440657E+02                                 1.876092                            1.754800      -1.184610       2.314028                    0.995778       3.552710       9.808918       0.499613       1.205340      -0.726611       0.003651       0.005139      -0.039165       0.039669       0.007626      -0.005607      -0.003670      -0.005471       0.029445      -0.013304      -0.000423       0.013727              1.920576       1.499255       0.131493       0.093469       1.670093      -0.163987       2.592378           0.000000
           58              H       3.685274       3.613356       3.687583       0.112909       1.262900 0.93814481E+01  0.95117826E+02                                 1.866900                            1.741695      -1.231512       2.288211                    0.995362       3.613347      10.028683       0.498206       1.212566      -0.724015      -0.001775      -0.005585       0.038547       0.038990       0.006685      -0.004547      -0.002870      -0.005775       0.025690      -0.011827       0.000254       0.011573              1.916874       1.480429       0.141760       0.082164       1.657299      -0.178078       2.612895          -0.000000
           59              H       4.737997       5.819805       0.448354       0.111323       1.130856 0.79649239E+01  0.78266025E+02                                 1.792184                            1.645493      -1.245955       2.279154                    0.995415       3.680497      10.376889       0.488959       1.274800      -0.708177       0.015899       0.031451      -0.017514       0.039353       0.008233      -0.004990      -0.001747      -0.002820       0.009069      -0.010453       0.000470       0.009983              1.883720       1.672616       0.524810      -0.102662       2.265030      -0.342065       1.713514          -0.000000
           60              H      11.153818      -1.110310      14.802388       0.116551       1.282102 0.96728126E+01  0.98616342E+02                                 1.878092                            1.764469      -1.227548       2.295386                    0.995400       3.550774       9.814431       0.497741       1.206998      -0.726380       0.012825       0.002061       0.036140       0.038403      -0.007674       0.009496       0.001787       0.010556       0.021660      -0.014798      -0.000016       0.014814              1.916610       1.550641      -0.147953       0.126901       1.618472      -0.010065       2.580719           0.000000
           61              H       8.834560       0.101306      11.715968       0.114937       1.148287 0.82376889E+01  0.80662033E+02                                 1.749149                            1.630963      -0.857049       2.467975                    0.999107       3.355951       9.084052       0.516569       1.210917      -0.725951      -0.031342       0.020295      -0.016301       0.040742      -0.012784       0.012058      -0.000924       0.006082       0.016299      -0.018131      -0.000657       0.018788              1.814372       2.046008      -0.548615       0.170076       1.811207      -0.129761       1.585903           0.000000
           62              H      12.276326      -2.581605      13.386799       0.110706       1.134902 0.80913316E+01  0.79744882E+02                                 1.797750                            1.661006      -1.064005       2.366256                    0.996887       3.608248      10.156309       0.486037       1.278657      -0.708324       0.026682      -0.023923       0.016941       0.039639      -0.010111       0.009474      -0.000011       0.013340       0.013704      -0.015552      -0.000633       0.016185              1.884700       2.013673      -0.616358       0.168668       1.954639      -0.203898       1.685788          -0.000000
           63              H      10.055066      -1.268004      10.266795       0.118097       1.256824 0.93754781E+01  0.94253365E+02                                 1.821046                            1.714143      -0.972202       2.417617                    0.998098       3.360691       9.038484       0.518407       1.175255      -0.735801      -0.010242       0.000148      -0.040638       0.041909      -0.008904       0.010343       0.001789       0.006154       0.029463      -0.016658       0.000383       0.016275              1.850727       1.564097      -0.095776       0.116168       1.530150       0.001068       2.457934          -0.000000
           64              H       7.434394       6.078870      10.678206       0.544398       0.204906 0.10050227E+01  0.60682644E+01                                 0.662370                            0.661101      -1.496939       2.485918                    0.999888       1.485827       3.627881       0.622052       1.630763      -0.645886      -0.000522       0.020681       0.006020       0.021546      -0.001391       0.000283       0.006762      -0.013316      -0.008141      -0.006589      -0.004770       0.011359              0.667328       0.643266       0.002503      -0.002190       0.711106       0.007693       0.647612           0.000000
           65              H       7.334912       2.432088      11.679025       0.490891       0.272672 0.14627323E+01  0.96870773E+01                                 0.795764                            0.792615      -1.406685       2.471591                    0.999929       1.734548       4.415246       0.574231       1.610614      -0.648804      -0.001918      -0.025358      -0.007690       0.026567       0.002564      -0.000124       0.007823      -0.012260      -0.006008      -0.007427      -0.004471       0.011899              0.802793       0.767534      -0.000133       0.003410       0.870641       0.015719       0.770205          -0.000000
           66              H       0.005939      12.431460       8.866320       0.519078       0.234321 0.11961007E+01  0.75130255E+01                                 0.711988                            0.710982      -1.457272       2.478293                    0.999921       1.580822       3.885662       0.615287       1.584824      -0.653127       0.001149      -0.023514      -0.007143       0.024602      -0.001419      -0.000030       0.007248      -0.013565      -0.007451      -0.006583      -0.005233       0.011816              0.716781       0.688789       0.000641       0.002973       0.768168       0.012936       0.693387           0.000000
           67              H       9.086976       8.412451      10.486774       0.119646       1.117699 0.80255725E+01  0.77948083E+02                                 1.709973                            1.604420      -0.847122       2.476993                    0.999295       3.279484       8.794461       0.524307       1.202794      -0.728350      -0.035187      -0.012564       0.014884       0.040218       0.009436      -0.012946       0.002177       0.015418       0.007997      -0.017126      -0.001740       0.018867              1.763399       2.178257       0.429631      -0.141843       1.581311      -0.043781       1.530627           0.000000
           68              H      11.919974       8.775295       7.615295       0.119501       1.259564 0.94596436E+01  0.95376415E+02                                 1.824689                            1.722105      -1.047517       2.381200                    0.997375       3.398323       9.173146       0.516730       1.175644      -0.735244       0.016479      -0.008718      -0.036523       0.041006       0.003860      -0.011476       0.005460       0.017616       0.018663      -0.016064      -0.001427       0.017491              1.854639       1.591590       0.072901      -0.158803       1.557933       0.154049       2.414394          -0.000000
           69              H      10.401024       9.682160      11.937626       0.122243       1.219544 0.90748109E+01  0.90455014E+02                                 1.782863                            1.685069      -0.972355       2.420455                    0.998297       3.310224       8.853537       0.523699       1.173354      -0.736386      -0.017136       0.008121       0.037480       0.042004       0.003973      -0.011706       0.003977       0.016239       0.021262      -0.015105      -0.002504       0.017608              1.809641       1.569832       0.064189      -0.148160       1.534013       0.165990       2.325077           0.000000
           70              H      13.238477      10.047454       9.064468       0.116293       1.132259 0.81978032E+01  0.80051636E+02                                 1.724046                            1.621101      -0.833581       2.478851                    0.999372       3.314484       8.914874       0.521771       1.202137      -0.728386       0.036389       0.012579      -0.015556       0.041525       0.009189      -0.012330       0.001619       0.015322       0.010144      -0.016496      -0.001865       0.018360              1.773501       2.171357       0.432796      -0.146551       1.598580      -0.048240       1.550564           0.000000
           71              H      10.110003       3.376976       6.100632       0.110508       1.109838 0.78217799E+01  0.76480417E+02                                 1.769132                            1.630302      -1.192057       2.304001                    0.996122       3.640261      10.224412       0.491586       1.274271      -0.708540      -0.015623       0.031239      -0.017353       0.039001      -0.007638       0.004547      -0.002856      -0.002481       0.011946      -0.009942      -0.000175       0.010117              1.855526       1.639992      -0.518994       0.104357       2.223961      -0.319484       1.702626          -0.000000
           72              H      11.167181       1.187791       9.336503       0.115468       1.281100 0.95802554E+01  0.97440664E+02                                 1.876092                            1.754800      -1.184610       2.314028                    0.995778       3.552710       9.808919       0.499613       1.205340      -0.726611       0.003651      -0.005139       0.039165       0.039669      -0.007626       0.005607      -0.003670      -0.005471       0.029445      -0.013304      -0.000423       0.013727              1.920576       1.499256      -0.131493      -0.093469       1.670094      -0.163987       2.592379           0.000000
           73              H      11.109274       1.802496       4.708553       0.112909       1.262901 0.93814513E+01  0.95117861E+02                                 1.866900                            1.741694      -1.231512       2.288211                    0.995362       3.613348      10.028684       0.498206       1.212565      -0.724015      -0.001775       0.005585      -0.038547       0.038990      -0.006685       0.004547      -0.002870      -0.005775       0.025690      -0.011827       0.000254       0.011573              1.916874       1.480429      -0.141760      -0.082164       1.657299      -0.178078       2.612894          -0.000000
           74              H      12.161997      -0.403952       7.947782       0.111323       1.130856 0.79649190E+01  0.78265968E+02                                 1.792184                            1.645493      -1.245955       2.279154                    0.995415       3.680496      10.376887       0.488959       1.274800      -0.708176       0.015899      -0.031451       0.017514       0.039353      -0.008233       0.004990      -0.001747      -0.002820       0.009069      -0.010453       0.000470       0.009983              1.883720       1.672616      -0.524810       0.102662       2.265030      -0.342065       1.713513          -0.000000
           75              H       3.729818      -0.306133      10.386020       0.116551       1.282102 0.96728111E+01  0.98616324E+02                                 1.878092                            1.764469      -1.227547       2.295386                    0.995400       3.550774       9.814431       0.497741       1.206998      -0.726380       0.012825      -0.002061      -0.036140       0.038403       0.007674      -0.009496       0.001787       0.010556       0.021660      -0.014798      -0.000016       0.014814              1.916610       1.550641       0.147953      -0.126902       1.618471      -0.010065       2.580718           0.000000
           76              H       1.410560      -1.517749      13.472440       0.114937       1.148288 0.82376968E+01  0.80662126E+02                                 1.749149                            1.630964      -0.857050       2.467975                    0.999107       3.355952       9.084054       0.516569       1.210916      -0.725951      -0.031342      -0.020295       0.016301       0.040742       0.012784      -0.012058      -0.000924       0.006082       0.016299      -0.018131      -0.000657       0.018788              1.814373       2.046008       0.548616      -0.170076       1.811208      -0.129761       1.585903           0.000000
           77              H       4.852326       1.165162      11.801609       0.110706       1.134902 0.80913323E+01  0.79744889E+02                                 1.797750                            1.661006      -1.064005       2.366256                    0.996887       3.608249      10.156311       0.486037       1.278656      -0.708324       0.026682       0.023923      -0.016941       0.039639       0.010111      -0.009474      -0.000011       0.013340       0.013704      -0.015552      -0.000633       0.016185              1.884699       2.013673       0.616357      -0.168668       1.954638      -0.203898       1.685787          -0.000000
           78              H       2.631066      -0.148438      14.921613       0.118097       1.256824 0.93754783E+01  0.94253367E+02                                 1.821046                            1.714143      -0.972202       2.417617                    0.998098       3.360691       9.038484       0.518407       1.175255      -0.735801      -0.010242      -0.000148       0.040638       0.041909       0.008904      -0.010343       0.001789       0.006154       0.029463      -0.016658       0.000383       0.016275              1.850727       1.564097       0.095776      -0.116168       1.530150       0.001069       2.457934          -0.000000
           79              C      12.723103      -4.614840      16.389593       0.598728      24.973422 0.25555483E+03  0.53066550E+04                                 7.867947                            5.646998      -0.031335       2.042605                    0.999607      22.271054      61.904831       0.630357       0.467932      -1.024677       0.025688      -0.041570      -0.036102       0.060756       0.068790       0.001192      -0.059166      -0.066879      -0.098671      -0.086393      -0.024373       0.110766              9.810109      10.240207      -4.438647      -1.406266       8.389864       3.049241      10.800255           0.000001
           80              C      11.884785       3.046409       0.519049      -0.022737      37.960879 0.42870674E+03  0.99469473E+04                                 9.736626                            6.829578       0.057175       2.024920                    0.999211      26.897859      74.429217       0.647020       0.407999      -1.080051      -0.029436       0.021978       0.030700       0.047875       0.005689       0.000182      -0.001168      -0.002294      -0.003902      -0.005347      -0.001187       0.006534             12.460369      13.154842      -6.483808      -2.974178      10.708105       4.675105      13.518159          -0.000000
           81              C      12.340470       3.323712       1.804162      -0.100785      33.649720 0.41935544E+03  0.97609579E+04                                 9.029701                            6.821178       0.130051       2.014172                    0.999645      28.896472      82.393386       0.632453       0.416071      -1.065471      -0.023219       0.009419      -0.001410       0.025096      -0.002527       0.017968      -0.013169       0.016901      -0.040723      -0.027018       0.000673       0.026346             10.643394      10.783732      -4.496809      -2.087716       8.726255       3.660497      12.420195           0.000000
           82              C      10.657152       3.540491       0.100922      -0.098561      33.927135 0.41539016E+03  0.96620566E+04                                 9.117576                            6.815886       0.065124       1.997044                    0.999697      28.930506      82.919214       0.627875       0.419392      -1.061559       0.002466       0.002156       0.026451       0.026653       0.016563       0.016874      -0.000790      -0.008206       0.031554      -0.027634       0.004502       0.023131             10.827950      11.874798      -5.315690      -2.012017       9.122631       3.041095      11.486421          -0.000001
           83              C      11.560207       4.076457       2.664430      -0.098191      33.647078 0.41277976E+03  0.95782987E+04                                 9.049742                            6.782869       0.113263       2.013585                    0.999717      28.777872      82.160607       0.631533       0.417965      -1.063342      -0.005054      -0.004391      -0.023045       0.023997       0.014138       0.016434      -0.004140      -0.008466       0.041068      -0.027698       0.005472       0.022226             10.740257      11.852843      -5.251257      -2.088758       9.082354       3.085152      11.285574          -0.000000
           84              C       9.872732       4.295292       0.959175      -0.100657      33.625926 0.42016840E+03  0.97898863E+04                                 9.039910                            6.836454       0.122777       2.011512                    0.999651      28.961255      82.765771       0.630205       0.417128      -1.064222       0.018045      -0.011051       0.001103       0.021189      -0.000969       0.017829      -0.011956       0.018014      -0.039130      -0.026259       0.000748       0.025511             10.642974      10.628747      -4.465924      -2.071996       8.727347       3.662339      12.572829           0.000000
           85              C      10.320548       4.555195       2.247981      -0.022935      37.976425 0.43107174E+03  0.10017605E+05                                 9.748886                            6.854430       0.054732       2.023553                    0.999313      26.945811      74.669877       0.644863       0.408719      -1.079357       0.030134      -0.024699      -0.029581       0.048919       0.006031       0.002627      -0.001665      -0.005677      -0.003009      -0.007625       0.000458       0.007167             12.462836      13.001408      -6.336609      -3.082245      10.590915       4.732412      13.796184          -0.000000
           86              C       9.476142       5.362557       3.181968       0.605991      24.797657 0.25573242E+03  0.53131613E+04                                 7.844875                            5.657610      -0.054776       2.034453                    0.999467      22.257255      61.955087       0.628098       0.469366      -1.023528      -0.029238       0.036418       0.041627       0.062562       0.070135       0.003456      -0.053959      -0.065060      -0.107246      -0.085480      -0.023433       0.108913              9.751573      10.004156      -4.393020      -1.458087       8.367411       2.902451      10.883152           0.000001
           87              C      12.419610      15.674296       0.346089       0.613552      25.177543 0.24907429E+03  0.51400359E+04                                 7.898511                            5.582571      -0.025016       2.049057                    0.999506      22.034828      61.099178       0.632554       0.469214      -1.023766       0.017229       0.041271       0.045232       0.063609      -0.082709      -0.029771      -0.014682       0.067033      -0.136214      -0.087114      -0.026589       0.113704              9.842188       7.693289       4.665882       1.884245      10.693148       1.359132      11.140126           0.000001
           88              C      11.733484       7.847979      16.248538      -0.025855      38.993837 0.43015076E+03  0.99905656E+04                                 9.901735                            6.834735       0.037863       2.017231                    0.999294      27.002841      74.799627       0.647564       0.407243      -1.080365      -0.022859      -0.029010      -0.027803       0.046229      -0.005810      -0.001886      -0.001135      -0.001327      -0.005094      -0.006072      -0.000646       0.006718             12.726441       9.911803       6.929016       3.208894      14.533720       2.973636      13.733799           0.000000
           89              C      11.745659       8.026371      14.871908      -0.100713      35.281722 0.42970909E+03  0.10088867E+05                                 9.389100                            6.952944       0.032958       1.984033                    0.999693      29.230566      84.408887       0.618364       0.421885      -1.059072      -0.015788      -0.015306       0.008138       0.023447      -0.003023      -0.013003      -0.016850      -0.002071      -0.051317      -0.029818       0.010933       0.018885             11.144704       8.224600       5.028085       2.454507      11.996372       1.873535      13.213141          -0.000000
           90              C      11.118331      13.555764      -0.001008      -0.098892      35.372533 0.42317651E+03  0.99034999E+04                                 9.404017                            6.898391       0.008004       1.976788                    0.999637      29.255854      84.512507       0.620631       0.421702      -1.058547      -0.003839      -0.000855      -0.028222       0.028495      -0.011662      -0.009304      -0.008120       0.012522       0.051743      -0.025151       0.003836       0.021315             11.252264       8.754015       5.888787       1.985376      13.389288       1.484285      11.613489           0.000000
           91              C      11.154115       7.090764      14.046903      -0.100541      35.697220 0.42661443E+03  0.10004628E+05                                 9.465049                            6.930824      -0.009514       1.970482                    0.999598      29.330128      84.827344       0.618551       0.422246      -1.058158       0.002890      -0.000260       0.026821       0.026978      -0.012566      -0.009666      -0.006223       0.013141       0.048747      -0.024948       0.004444       0.020503             11.330332       8.765717       5.906698       1.998873      13.367662       1.520840      11.857617           0.000000
           92              C      10.526193       5.779309      15.968611      -0.101765      35.591074 0.43449948E+03  0.10231000E+05                                 9.454387                            6.999826       0.013576       1.978039                    0.999645      29.308151      84.792406       0.615121       0.422879      -1.058309       0.014964       0.014118      -0.005452       0.021283      -0.002928      -0.013406      -0.015692      -0.002332      -0.049116      -0.028817       0.010651       0.018166             11.219863       8.338163       5.075669       2.422210      12.136770       1.731008      13.184657          -0.000000
           93              C      10.542674       5.959376      14.590469      -0.022935      38.861728 0.43056604E+03  0.10004109E+05                                 9.885099                            6.843341       0.043829       2.019751                    0.999282      26.982745      74.794801       0.646308       0.407876      -1.079786       0.023919       0.031305       0.026389       0.047419      -0.006508      -0.001082      -0.001556      -0.003441      -0.002337      -0.006879      -0.000284       0.007164             12.655407       9.881267       6.813273       3.212038      14.271318       2.907757      13.813635          -0.000000
           94              C       9.859220       4.972322      13.696113       0.617497      25.103866 0.24853672E+03  0.51271635E+04                                 7.888287                            5.580876      -0.041871       2.044391                    0.999550      22.004651      61.043435       0.631792       0.469943      -1.023170      -0.017244      -0.043328      -0.045713       0.065302      -0.082858      -0.032810      -0.013816       0.066042      -0.135727      -0.088241      -0.026012       0.114253              9.802527       7.693559       4.595886       1.878308      10.550354       1.270315      11.163668           0.000001
           95              C       5.621898      10.175870       2.501545       0.609084      24.878275 0.25564922E+03  0.53100979E+04                                 7.868776                            5.663865      -0.030702       2.044958                    0.999640      22.189959      61.725720       0.626665       0.470557      -1.023053       0.017528      -0.048323      -0.034560       0.061941       0.070573      -0.018340      -0.068272      -0.017266      -0.062236      -0.085256      -0.027542       0.112798              9.768891       9.397107      -4.658594      -0.799765       9.794501       3.338604      10.115064           0.000001
           96              C       4.941711      11.172783       3.398588      -0.024053      38.653624 0.43094046E+03  0.10013291E+05                                 9.852438                            6.844970       0.011854       2.009146                    0.999213      27.004442      74.815406       0.646531       0.407715      -1.080075      -0.027106       0.025822       0.028531       0.047069       0.008918       0.001919       0.004177       0.013641      -0.017976      -0.010391      -0.004456       0.014846             12.641595      11.398384      -7.206778      -2.231464      13.171870       4.211287      13.354532          -0.000000
           97              C       3.924920      11.979746       2.910437      -0.102210      35.078866 0.42127911E+03  0.98456426E+04                                 9.342262                            6.872578       0.019559       1.980977                    0.999630      29.203223      84.236275       0.623349       0.420437      -1.059599      -0.002810      -0.001354       0.029532       0.029697       0.018694       0.016309      -0.002800      -0.004141       0.027121      -0.028783       0.006174       0.022609             11.220020      10.653789      -6.297637      -1.565200      11.350631       2.341634      11.655640           0.000000
           98              C       5.288561      11.246662       4.744321      -0.100454      33.911731 0.42499992E+03  0.99325731E+04                                 9.094425                            6.882219       0.103007       2.004794                    0.999645      29.062636      83.230058       0.627096       0.417926      -1.063525      -0.021479       0.015749      -0.003150       0.026819      -0.005939       0.018956      -0.016011       0.009216      -0.033735      -0.027091      -0.001173       0.028264             10.624663       9.808260      -4.897860      -1.648484       9.618784       2.909548      12.446944          -0.000000
           99              C       3.243991      12.840578       3.754248      -0.099004      35.148025 0.43250461E+03  0.10170015E+05                                 9.374191                            6.975707       0.059180       1.992978                    0.999725      29.223289      84.426243       0.617388       0.421907      -1.059158       0.021425      -0.010721       0.003136       0.024162       0.000524       0.014059      -0.014696       0.008171      -0.051011      -0.028529       0.008180       0.020349             11.165216       9.911661      -5.437319      -1.977086      10.416951       2.685413      13.167035           0.000000
          100              C       4.574669      12.075003       5.601566      -0.099822      34.081140 0.41520308E+03  0.96534555E+04                                 9.127662                            6.805535       0.108389       2.010415                    0.999720      28.933840      82.821872       0.629780       0.418307      -1.062594      -0.002812      -0.007297      -0.023554       0.024818       0.010328       0.014447      -0.006663       0.005981       0.065149      -0.025928      -0.001809       0.027737             10.773691      10.820981      -5.739445      -1.519678      10.197905       2.125168      11.302187          -0.000001
          101              C       3.543327      12.868256       5.113247      -0.019811      38.303475 0.43029436E+03  0.99942365E+04                                 9.794305                            6.845520       0.037126       2.018186                    0.999211      26.931241      74.590394       0.645719       0.408393      -1.079658       0.025988      -0.024037      -0.027885       0.045063       0.005258      -0.003925      -0.008612      -0.026503      -0.000009      -0.014681      -0.004112       0.018793             12.473858      12.548317      -7.067090      -2.899993      11.377292       3.266843      13.495965          -0.000000
          102              C       2.684667      13.703104       6.024396       0.615889      25.251781 0.24798581E+03  0.51122804E+04                                 7.905721                            5.568125      -0.008332       2.055290                    0.999517      21.993357      60.964598       0.633718       0.468837      -1.023909      -0.027661       0.035136       0.045523       0.063812       0.087060       0.045381       0.001128       0.018226      -0.121197      -0.088224      -0.027370       0.115594              9.831035       8.744189      -4.609951      -2.156694       9.329784       0.672516      11.419131           0.000002
          103              C       5.299103       3.198397       8.798815       0.598728      24.973419 0.25555474E+03  0.53066528E+04                                 7.867947                            5.646997      -0.031335       2.042605                    0.999607      22.271053      61.904828       0.630357       0.467932      -1.024677       0.025688       0.041570       0.036102       0.060756      -0.068790      -0.001192      -0.059166      -0.066879      -0.098671      -0.086393      -0.024373       0.110766              9.810108      10.240208       4.438647       1.406268       8.389861       3.049241      10.800255           0.000001
          104              C       4.460785       2.369444       7.877087      -0.022737      37.960880 0.42870665E+03  0.99469445E+04                                 9.736626                            6.829578       0.057175       2.024920                    0.999211      26.897857      74.429210       0.647020       0.407999      -1.080051      -0.029436      -0.021978      -0.030700       0.047875      -0.005689      -0.000182      -0.001168      -0.002294      -0.003902      -0.005347      -0.001187       0.006534             12.460370      13.154843       6.483809       2.974183      10.708106       4.675109      13.518161          -0.000000
          105              C       4.916470       2.092140       6.591974      -0.100785      33.649723 0.41935548E+03  0.97609588E+04                                 9.029701                            6.821178       0.130051       2.014172                    0.999645      28.896472      82.393380       0.632453       0.416071      -1.065471      -0.023218      -0.009419       0.001410       0.025096       0.002527      -0.017968      -0.013169       0.016900      -0.040723      -0.027018       0.000673       0.026346             10.643394      10.783733       4.496809       2.087718       8.726256       3.660500      12.420195           0.000000
          106              C       3.233152       1.875362       8.295214      -0.098561      33.927132 0.41539010E+03  0.96620550E+04                                 9.117576                            6.815886       0.065124       1.997044                    0.999697      28.930505      82.919210       0.627875       0.419392      -1.061559       0.002466      -0.002156      -0.026451       0.026653      -0.016563      -0.016874      -0.000790      -0.008206       0.031554      -0.027634       0.004502       0.023131             10.827950      11.874798       5.315689       2.012018       9.122631       3.041096      11.486420          -0.000001
          107              C       4.136207       1.339395       5.731706      -0.098192      33.647076 0.41277970E+03  0.95782969E+04                                 9.049742                            6.782869       0.113263       2.013585                    0.999717      28.777873      82.160610       0.631533       0.417965      -1.063342      -0.005054       0.004390       0.023045       0.023997      -0.014138      -0.016434      -0.004140      -0.008466       0.041068      -0.027698       0.005472       0.022226             10.740257      11.852845       5.251256       2.088757       9.082352       3.085153      11.285573          -0.000001
          108              C       2.448732       1.120561       7.436961      -0.100657      33.625941 0.42016856E+03  0.97898910E+04                                 9.039912                            6.836455       0.122777       2.011512                    0.999651      28.961256      82.765773       0.630205       0.417128      -1.064223       0.018045       0.011051      -0.001103       0.021189       0.000969      -0.017829      -0.011956       0.018014      -0.039130      -0.026260       0.000748       0.025511             10.642978      10.628750       4.465927       2.071998       8.727352       3.662341      12.572832           0.000000
          109              C       2.896548       0.860658       6.148155      -0.022935      37.976415 0.43107160E+03  0.10017602E+05                                 9.748884                            6.854429       0.054732       2.023553                    0.999313      26.945810      74.669873       0.644863       0.408719      -1.079357       0.030134       0.024699       0.029581       0.048919      -0.006031      -0.002627      -0.001665      -0.005677      -0.003009      -0.007625       0.000458       0.007167             12.462834      13.001407       6.336607       3.082243      10.590912       4.732411      13.796181          -0.000000
          110              C       2.052142       0.053296       5.214168       0.605991      24.797669 0.25573254E+03  0.53131642E+04                                 7.844877                            5.657611      -0.054776       2.034453                    0.999467      22.257255      61.955086       0.628098       0.469366      -1.023528      -0.029238      -0.036418      -0.041627       0.062562      -0.070135      -0.003456      -0.053959      -0.065060      -0.107246      -0.085480      -0.023433       0.108913              9.751577      10.004160       4.393024       1.458090       8.367418       2.902455      10.883154           0.000001
          111              C       4.995610       7.405557       8.050047       0.613552      25.177555 0.24907443E+03  0.51400395E+04                                 7.898514                            5.582573      -0.025016       2.049057                    0.999506      22.034828      61.099176       0.632554       0.469214      -1.023766       0.017229      -0.041271      -0.045232       0.063609       0.082709       0.029771      -0.014682       0.067033      -0.136214      -0.087114      -0.026589       0.113704              9.842192       7.693291      -4.665884      -1.884249      10.693151       1.359138      11.140133           0.000001
          112              C       4.309484       8.399579       8.939870      -0.025855      38.993837 0.43015080E+03  0.99905667E+04                                 9.901735                            6.834735       0.037863       2.017231                    0.999294      27.002841      74.799627       0.647564       0.407243      -1.080365      -0.022859       0.029010       0.027803       0.046229       0.005810       0.001886      -0.001135      -0.001327      -0.005094      -0.006072      -0.000646       0.006718             12.726441       9.911803      -6.929017      -3.208892      14.533722       2.973634      13.733797           0.000000
          113              C       4.321659       8.221186      10.316500      -0.100713      35.281709 0.42970908E+03  0.10088867E+05                                 9.389098                            6.952945       0.032958       1.984033                    0.999693      29.230567      84.408892       0.618364       0.421885      -1.059072      -0.015788       0.015306      -0.008138       0.023447       0.003023       0.013003      -0.016850      -0.002071      -0.051317      -0.029818       0.010933       0.018885             11.144701       8.224599      -5.028084      -2.454502      11.996372       1.873528      13.213133           0.000000
          114              C       3.694331       9.524089       8.397144      -0.098892      35.372529 0.42317634E+03  0.99034952E+04                                 9.404016                            6.898390       0.008004       1.976788                    0.999637      29.255855      84.512510       0.620631       0.421702      -1.058547      -0.003839       0.000855       0.028222       0.028495       0.011662       0.009304      -0.008120       0.012522       0.051744      -0.025151       0.003836       0.021315             11.252263       8.754015      -5.888786      -1.985379      13.389284       1.484287      11.613490           0.000000
          115              C       3.730115       9.156794      11.141505      -0.100541      35.697220 0.42661450E+03  0.10004630E+05                                 9.465049                            6.930824      -0.009514       1.970482                    0.999598      29.330132      84.827359       0.618551       0.422246      -1.058158       0.002890       0.000260      -0.026821       0.026978       0.012566       0.009666      -0.006223       0.013141       0.048747      -0.024948       0.004444       0.020503             11.330331       8.765716      -5.906698      -1.998868      13.367662       1.520834      11.857614           0.000000
          116              C       3.102193      10.468248       9.219797      -0.101764      35.591072 0.43449934E+03  0.10230996E+05                                 9.454387                            6.999825       0.013576       1.978039                    0.999645      29.308152      84.792417       0.615121       0.422879      -1.058309       0.014964      -0.014118       0.005452       0.021283       0.002927       0.013406      -0.015692      -0.002332      -0.049116      -0.028816       0.010651       0.018166             11.219864       8.338164      -5.075669      -2.422211      12.136768       1.731010      13.184660          -0.000000
          117              C       3.118674      10.288181      10.597939      -0.022935      38.861730 0.43056605E+03  0.10004110E+05                                 9.885100                            6.843342       0.043828       2.019751                    0.999282      26.982748      74.794820       0.646308       0.407876      -1.079786       0.023919      -0.031305      -0.026389       0.047419       0.006508       0.001082      -0.001556      -0.003441      -0.002337      -0.006879      -0.000284       0.007163             12.655408       9.881268      -6.813274      -3.212034      14.271321       2.907753      13.813635           0.000000
          118              C       2.435220      11.275236      11.492295       0.617497      25.103858 0.24853664E+03  0.51271613E+04                                 7.888285                            5.580875      -0.041871       2.044392                    0.999550      22.004652      61.043439       0.631792       0.469943      -1.023170      -0.017244       0.043328       0.045713       0.065302       0.082858       0.032810      -0.013816       0.066042      -0.135727      -0.088241      -0.026012       0.114253              9.802524       7.693558      -4.595885      -1.878303      10.550351       1.270311      11.163663           0.000001
          119              C      13.045898      12.903983       5.894591       0.609084      24.878271 0.25564925E+03  0.53100987E+04                                 7.868775                            5.663865      -0.030703       2.044958                    0.999640      22.189959      61.725720       0.626665       0.470557      -1.023053       0.017528       0.048323       0.034560       0.061941      -0.070573       0.018340      -0.068272      -0.017266      -0.062236      -0.085256      -0.027542       0.112798              9.768889       9.397107       4.658593       0.799760       9.794498       3.338598      10.115061           0.000001
          120              C      12.365711      11.907069       4.997548      -0.024053      38.653613 0.43094044E+03  0.10013291E+05                                 9.852436                            6.844970       0.011854       2.009146                    0.999213      27.004443      74.815411       0.646531       0.407715      -1.080075      -0.027106      -0.025822      -0.028531       0.047069      -0.008918      -0.001919       0.004177       0.013641      -0.017976      -0.010391      -0.004456       0.014846             12.641591      11.398381       7.206773       2.231458      13.171863       4.211281      13.354529          -0.000000
          121              C      11.348920      11.100107       5.485699      -0.102209      35.078853 0.42127903E+03  0.98456400E+04                                 9.342260                            6.872578       0.019559       1.980977                    0.999630      29.203219      84.236257       0.623349       0.420437      -1.059599      -0.002809       0.001354      -0.029532       0.029697      -0.018694      -0.016309      -0.002800      -0.004141       0.027121      -0.028783       0.006174       0.022609             11.220016      10.653787       6.297635       1.565195      11.350627       2.341631      11.655633           0.000000
          122              C      12.712561      11.833190       3.651815      -0.100454      33.911750 0.42500004E+03  0.99325768E+04                                 9.094428                            6.882221       0.103007       2.004794                    0.999645      29.062639      83.230076       0.627095       0.417926      -1.063525      -0.021479      -0.015749       0.003150       0.026819       0.005939      -0.018956      -0.016011       0.009216      -0.033735      -0.027091      -0.001173       0.028264             10.624668       9.808264       4.897864       1.648486       9.618789       2.909550      12.446949          -0.000000
          123              C      10.667991      10.239274       4.641888      -0.099004      35.148009 0.43250456E+03  0.10170014E+05                                 9.374189                            6.975707       0.059180       1.992978                    0.999725      29.223288      84.426240       0.617388       0.421907      -1.059158       0.021425       0.010721      -0.003136       0.024162      -0.000524      -0.014059      -0.014696       0.008171      -0.051011      -0.028529       0.008180       0.020349             11.165212       9.911659       5.437316       1.977082      10.416948       2.685410      13.167029           0.000000
          124              C      11.998669      11.004850       2.794570      -0.099822      34.081149 0.41520314E+03  0.96534573E+04                                 9.127663                            6.805536       0.108389       2.010415                    0.999720      28.933842      82.821880       0.629780       0.418307      -1.062594      -0.002812       0.007297       0.023554       0.024818      -0.010328      -0.014447      -0.006663       0.005981       0.065149      -0.025928      -0.001809       0.027737             10.773693      10.820982       5.739446       1.519684      10.197908       2.125174      11.302190          -0.000001
          125              C      10.967327      10.211596       3.282889      -0.019811      38.303479 0.43029439E+03  0.99942373E+04                                 9.794305                            6.845520       0.037126       2.018186                    0.999211      26.931240      74.590390       0.645719       0.408393      -1.079658       0.025988       0.024037       0.027885       0.045063      -0.005258       0.003925      -0.008612      -0.026503      -0.000009      -0.014681      -0.004112       0.018793             12.473859      12.548319       7.067092       2.899998      11.377293       3.266845      13.495965          -0.000000
          126              C      10.108667       9.376749       2.371740       0.615889      25.251781 0.24798578E+03  0.51122794E+04                                 7.905720                            5.568124      -0.008332       2.055290                    0.999517      21.993358      60.964597       0.633718       0.468837      -1.023910      -0.027661      -0.035136      -0.045523       0.063812      -0.087060      -0.045381       0.001128       0.018226      -0.121197      -0.088224      -0.027369       0.115594              9.831033       8.744189       4.609950       2.156696       9.329781       0.672517      11.419131           0.000002
          127              C       2.124897      15.446545       0.402679       0.598728      24.973423 0.25555484E+03  0.53066554E+04                                 7.867947                            5.646998      -0.031335       2.042605                    0.999607      22.271055      61.904833       0.630357       0.467932      -1.024677      -0.025688       0.041570       0.036102       0.060756       0.068790       0.001192      -0.059166      -0.066879      -0.098671      -0.086393      -0.024373       0.110766              9.810109      10.240207      -4.438647      -1.406266       8.389863       3.049241      10.800255           0.000001
          128              C       2.963215       7.785296      16.273223      -0.022737      37.960878 0.42870672E+03  0.99469467E+04                                 9.736626                            6.829578       0.057175       2.024920                    0.999211      26.897858      74.429215       0.647020       0.407999      -1.080051       0.029436      -0.021978      -0.030700       0.047875       0.005689       0.000182      -0.001168      -0.002294      -0.003902      -0.005347      -0.001187       0.006534             12.460369      13.154842      -6.483808      -2.974178      10.708105       4.675105      13.518159          -0.000000
          129              C       2.507530       7.507993      14.988110      -0.100785      33.649724 0.41935549E+03  0.97609593E+04                                 9.029701                            6.821178       0.130051       2.014172                    0.999645      28.896475      82.393393       0.632453       0.416071      -1.065471       0.023219      -0.009419       0.001410       0.025096      -0.002527       0.017968      -0.013169       0.016900      -0.040723      -0.027018       0.000673       0.026346             10.643394      10.783732      -4.496809      -2.087716       8.726255       3.660498      12.420196           0.000000
          130              C       4.190848       7.291214      16.691350      -0.098561      33.927133 0.41539012E+03  0.96620555E+04                                 9.117576                            6.815886       0.065124       1.997044                    0.999697      28.930505      82.919211       0.627875       0.419392      -1.061559      -0.002466      -0.002156      -0.026451       0.026653       0.016563       0.016874      -0.000790      -0.008206       0.031554      -0.027634       0.004502       0.023131             10.827950      11.874797      -5.315689      -2.012017       9.122630       3.041094      11.486421          -0.000001
          131              C       3.287793       6.755248      14.127842      -0.098191      33.647076 0.41277971E+03  0.95782973E+04                                 9.049742                            6.782869       0.113263       2.013585                    0.999717      28.777871      82.160604       0.631533       0.417965      -1.063342       0.005054       0.004390       0.023045       0.023997       0.014138       0.016434      -0.004140      -0.008466       0.041068      -0.027698       0.005472       0.022226             10.740256      11.852842      -5.251257      -2.088757       9.082353       3.085152      11.285574          -0.000000
          132              C       4.975268       6.536413      15.833097      -0.100657      33.625928 0.42016843E+03  0.97898872E+04                                 9.039911                            6.836454       0.122777       2.011512                    0.999651      28.961256      82.765776       0.630205       0.417128      -1.064222      -0.018045       0.011051      -0.001103       0.021189      -0.000969       0.017829      -0.011956       0.018014      -0.039130      -0.026259       0.000748       0.025511             10.642975      10.628748      -4.465924      -2.071996       8.727348       3.662339      12.572830           0.000000
          133              C       4.527452       6.276510      14.544291      -0.022935      37.976425 0.43107174E+03  0.10017605E+05                                 9.748886                            6.854430       0.054732       2.023553                    0.999313      26.945811      74.669878       0.644863       0.408719      -1.079357      -0.030134       0.024699       0.029581       0.048919       0.006031       0.002627      -0.001665      -0.005677      -0.003009      -0.007625       0.000458       0.007167             12.462836      13.001408      -6.336609      -3.082245      10.590915       4.732412      13.796184          -0.000000
          134              C       5.371858       5.469148      13.610304       0.605991      24.797658 0.25573244E+03  0.53131618E+04                                 7.844875                            5.657610      -0.054776       2.034453                    0.999467      22.257256      61.955089       0.628098       0.469366      -1.023528       0.029238      -0.036418      -0.041627       0.062562       0.070135       0.003456      -0.053959      -0.065060      -0.107246      -0.085480      -0.023433       0.108913              9.751573      10.004156      -4.393020      -1.458087       8.367411       2.902451      10.883151           0.000001
          135              C       2.428390      -4.842591      16.446183       0.613552      25.177542 0.24907427E+03  0.51400355E+04                                 7.898511                            5.582571      -0.025016       2.049057                    0.999506      22.034827      61.099175       0.632554       0.469214      -1.023766      -0.017229      -0.041271      -0.045232       0.063609      -0.082709      -0.029771      -0.014682       0.067033      -0.136214      -0.087114      -0.026589       0.113704              9.842188       7.693289       4.665882       1.884245      10.693148       1.359132      11.140126           0.000001
          136              C       3.114516       2.983726       0.543734      -0.025855      38.993838 0.43015076E+03  0.99905658E+04                                 9.901736                            6.834735       0.037862       2.017231                    0.999294      27.002841      74.799629       0.647564       0.407243      -1.080365       0.022859       0.029010       0.027803       0.046229      -0.005810      -0.001886      -0.001135      -0.001327      -0.005094      -0.006072      -0.000646       0.006718             12.726442       9.911804       6.929016       3.208894      14.533722       2.973637      13.733800           0.000000
          137              C       3.102341       2.805334       1.920364      -0.100713      35.281723 0.42970911E+03  0.10088867E+05                                 9.389099                            6.952944       0.032958       1.984033                    0.999693      29.230567      84.408888       0.618364       0.421885      -1.059072       0.015787       0.015306      -0.008138       0.023447      -0.003023      -0.013003      -0.016850      -0.002071      -0.051317      -0.029818       0.010933       0.018885             11.144704       8.224600       5.028085       2.454507      11.996372       1.873535      13.213140           0.000000
          138              C       3.729669       4.108236       0.001008      -0.098892      35.372531 0.42317648E+03  0.99034990E+04                                 9.404017                            6.898391       0.008004       1.976788                    0.999637      29.255852      84.512500       0.620631       0.421702      -1.058547       0.003839       0.000855       0.028222       0.028495      -0.011662      -0.009304      -0.008120       0.012522       0.051743      -0.025151       0.003836       0.021315             11.252264       8.754015       5.888787       1.985377      13.389289       1.484286      11.613488           0.000000
          139              C       3.693885       3.740941       2.745369      -0.100541      35.697219 0.42661443E+03  0.10004628E+05                                 9.465048                            6.930823      -0.009514       1.970482                    0.999598      29.330128      84.827341       0.618551       0.422246      -1.058158      -0.002890       0.000260      -0.026821       0.026978      -0.012566      -0.009667      -0.006223       0.013141       0.048747      -0.024948       0.004444       0.020504             11.330331       8.765716       5.906698       1.998873      13.367661       1.520839      11.857617           0.000000
          140              C       4.321807       5.052396       0.823661      -0.101765      35.591075 0.43449951E+03  0.10231001E+05                                 9.454388                            6.999827       0.013576       1.978039                    0.999645      29.308151      84.792413       0.615121       0.422879      -1.058309      -0.014964      -0.014118       0.005452       0.021283      -0.002927      -0.013406      -0.015692      -0.002332      -0.049116      -0.028816       0.010651       0.018166             11.219865       8.338164       5.075669       2.422210      12.136772       1.731009      13.184658          -0.000000
          141              C       4.305326       4.872329       2.201803      -0.022935      38.861735 0.43056611E+03  0.10004111E+05                                 9.885100                            6.843342       0.043828       2.019751                    0.999282      26.982747      74.794813       0.646308       0.407876      -1.079786      -0.023919      -0.031305      -0.026389       0.047419      -0.006508      -0.001082      -0.001556      -0.003441      -0.002337      -0.006879      -0.000284       0.007163             12.655409       9.881269       6.813275       3.212038      14.271321       2.907758      13.813637          -0.000000
          142              C       4.988780       5.859383       3.096159       0.617497      25.103868 0.24853675E+03  0.51271640E+04                                 7.888287                            5.580876      -0.041871       2.044392                    0.999550      22.004652      61.043439       0.631792       0.469943      -1.023170       0.017244       0.043328       0.045713       0.065302      -0.082858      -0.032810      -0.013816       0.066042      -0.135727      -0.088241      -0.026012       0.114253              9.802527       7.693560       4.595886       1.878308      10.550354       1.270315      11.163668           0.000001
          143              C       9.226102       0.655835      14.290727       0.609084      24.878275 0.25564922E+03  0.53100980E+04                                 7.868776                            5.663865      -0.030703       2.044958                    0.999640      22.189959      61.725721       0.626665       0.470557      -1.023053      -0.017528       0.048323       0.034560       0.061941       0.070573      -0.018340      -0.068272      -0.017266      -0.062236      -0.085256      -0.027542       0.112798              9.768891       9.397107      -4.658594      -0.799765       9.794501       3.338604      10.115065           0.000001
          144              C       9.906289      -0.341078      13.393684      -0.024053      38.653626 0.43094049E+03  0.10013292E+05                                 9.852438                            6.844971       0.011854       2.009146                    0.999213      27.004443      74.815409       0.646531       0.407715      -1.080075       0.027106      -0.025821      -0.028531       0.047069       0.008918       0.001919       0.004177       0.013641      -0.017976      -0.010391      -0.004456       0.014846             12.641596      11.398384      -7.206778      -2.231464      13.171871       4.211287      13.354532          -0.000000
          145              C      10.923080      -1.148041      13.881835      -0.102209      35.078858 0.42127900E+03  0.98456393E+04                                 9.342261                            6.872577       0.019559       1.980977                    0.999630      29.203219      84.236258       0.623349       0.420437      -1.059599       0.002810       0.001354      -0.029532       0.029697       0.018694       0.016309      -0.002800      -0.004141       0.027121      -0.028783       0.006174       0.022609             11.220017      10.653787      -6.297636      -1.565199      11.350628       2.341633      11.655637           0.000000
          146              C       9.559439      -0.414957      12.047951      -0.100454      33.911733 0.42499996E+03  0.99325742E+04                                 9.094425                            6.882219       0.103007       2.004794                    0.999645      29.062637      83.230062       0.627096       0.417926      -1.063525       0.021479      -0.015749       0.003150       0.026819      -0.005939       0.018956      -0.016011       0.009216      -0.033735      -0.027091      -0.001173       0.028264             10.624663       9.808260      -4.897861      -1.648484       9.618785       2.909548      12.446944          -0.000000
          147              C      11.604009      -2.008873      13.038024      -0.099004      35.148020 0.43250454E+03  0.10170013E+05                                 9.374191                            6.975706       0.059180       1.992978                    0.999725      29.223286      84.426232       0.617388       0.421907      -1.059158      -0.021425       0.010721      -0.003136       0.024162       0.000524       0.014059      -0.014696       0.008171      -0.051011      -0.028529       0.008180       0.020349             11.165215       9.911660      -5.437318      -1.977085      10.416950       2.685413      13.167034           0.000000
          148              C      10.273331      -1.243298      11.190706      -0.099822      34.081138 0.41520305E+03  0.96534545E+04                                 9.127660                            6.805534       0.108390       2.010415                    0.999720      28.933839      82.821863       0.629780       0.418307      -1.062594       0.002812       0.007297       0.023554       0.024818       0.010328       0.014447      -0.006663       0.005981       0.065149      -0.025928      -0.001809       0.027737             10.773690      10.820980      -5.739444      -1.519678      10.197904       2.125168      11.302185          -0.000001
          149              C      11.304673      -2.036551      11.679025      -0.019811      38.303474 0.43029436E+03  0.99942365E+04                                 9.794304                            6.845520       0.037126       2.018186                    0.999211      26.931241      74.590393       0.645719       0.408393      -1.079658      -0.025988       0.024037       0.027885       0.045063       0.005258      -0.003925      -0.008612      -0.026503      -0.000009      -0.014681      -0.004112       0.018793             12.473858      12.548317      -7.067090      -2.899993      11.377292       3.266843      13.495964          -0.000000
          150              C      12.163333      -2.871399      10.767876       0.615889      25.251780 0.24798580E+03  0.51122800E+04                                 7.905720                            5.568124      -0.008332       2.055290                    0.999517      21.993356      60.964592       0.633718       0.468837      -1.023910       0.027661      -0.035136      -0.045523       0.063812       0.087060       0.045381       0.001128       0.018226      -0.121197      -0.088224      -0.027370       0.115594              9.831034       8.744188      -4.609951      -2.156694       9.329783       0.672516      11.419129           0.000002
          151              C       9.548897       7.633308       7.993457       0.598728      24.973424 0.25555478E+03  0.53066538E+04                                 7.867947                            5.646997      -0.031335       2.042605                    0.999607      22.271055      61.904834       0.630357       0.467932      -1.024677      -0.025688      -0.041570      -0.036102       0.060756      -0.068790      -0.001192      -0.059166      -0.066879      -0.098671      -0.086393      -0.024373       0.110766              9.810109      10.240210       4.438648       1.406269       8.389863       3.049241      10.800256           0.000001
          152              C      10.387215       8.462261       8.915185      -0.022737      37.960885 0.42870670E+03  0.99469461E+04                                 9.736627                            6.829578       0.057175       2.024920                    0.999211      26.897859      74.429218       0.647020       0.407999      -1.080051       0.029436       0.021978       0.030700       0.047875      -0.005689      -0.000182      -0.001168      -0.002294      -0.003902      -0.005347      -0.001187       0.006534             12.460372      13.154846       6.483810       2.974184      10.708108       4.675110      13.518162          -0.000000
          153              C       9.931530       8.739565      10.200298      -0.100785      33.649726 0.41935551E+03  0.97609598E+04                                 9.029701                            6.821179       0.130051       2.014172                    0.999645      28.896473      82.393386       0.632453       0.416071      -1.065471       0.023219       0.009419      -0.001410       0.025096       0.002527      -0.017968      -0.013169       0.016900      -0.040723      -0.027018       0.000673       0.026346             10.643396      10.783734       4.496810       2.087719       8.726257       3.660501      12.420196           0.000000
          154              C      11.614848       8.956343       8.497058      -0.098561      33.927133 0.41539011E+03  0.96620552E+04                                 9.117576                            6.815886       0.065124       1.997044                    0.999697      28.930504      82.919207       0.627875       0.419392      -1.061559      -0.002466       0.002156       0.026451       0.026653      -0.016563      -0.016874      -0.000789      -0.008206       0.031554      -0.027634       0.004502       0.023131             10.827950      11.874799       5.315690       2.012018       9.122632       3.041096      11.486420          -0.000001
          155              C      10.711793       9.492310      11.060566      -0.098191      33.647070 0.41277962E+03  0.95782945E+04                                 9.049741                            6.782868       0.113263       2.013586                    0.999717      28.777870      82.160598       0.631534       0.417965      -1.063342       0.005054      -0.004390      -0.023045       0.023997      -0.014138      -0.016434      -0.004140      -0.008466       0.041067      -0.027698       0.005472       0.022226             10.740255      11.852843       5.251255       2.088757       9.082350       3.085152      11.285571          -0.000000
          156              C      12.399268       9.711144       9.355311      -0.100657      33.625943 0.42016859E+03  0.97898919E+04                                 9.039913                            6.836456       0.122776       2.011512                    0.999651      28.961257      82.765780       0.630205       0.417128      -1.064222      -0.018045      -0.011051       0.001103       0.021189       0.000969      -0.017829      -0.011956       0.018014      -0.039130      -0.026260       0.000748       0.025511             10.642979      10.628751       4.465928       2.071998       8.727353       3.662341      12.572833           0.000000
          157              C      11.951452       9.971047      10.644117      -0.022935      37.976420 0.43107166E+03  0.10017603E+05                                 9.748885                            6.854429       0.054732       2.023553                    0.999313      26.945812      74.669880       0.644863       0.408719      -1.079357      -0.030134      -0.024699      -0.029581       0.048919      -0.006031      -0.002627      -0.001665      -0.005677      -0.003008      -0.007625       0.000458       0.007167             12.462835      13.001409       6.336608       3.082243      10.590913       4.732411      13.796182          -0.000000
          158              C      12.795858      10.778409      11.578104       0.605991      24.797671 0.25573255E+03  0.53131646E+04                                 7.844878                            5.657612      -0.054776       2.034453                    0.999467      22.257256      61.955091       0.628098       0.469366      -1.023528       0.029238       0.036418       0.041627       0.062562      -0.070135      -0.003456      -0.053959      -0.065060      -0.107246      -0.085480      -0.023433       0.108913              9.751578      10.004161       4.393025       1.458090       8.367419       2.902455      10.883154           0.000001
          159              C       9.852390       3.426148       8.742225       0.613552      25.177554 0.24907442E+03  0.51400394E+04                                 7.898514                            5.582573      -0.025016       2.049057                    0.999506      22.034828      61.099177       0.632554       0.469214      -1.023766      -0.017229       0.041271       0.045232       0.063609       0.082709       0.029771      -0.014682       0.067033      -0.136214      -0.087114      -0.026589       0.113704              9.842191       7.693290      -4.665883      -1.884249      10.693151       1.359138      11.140133           0.000001
          160              C      10.538516       2.432126       7.852402      -0.025855      38.993836 0.43015080E+03  0.99905666E+04                                 9.901735                            6.834735       0.037863       2.017231                    0.999294      27.002841      74.799624       0.647564       0.407243      -1.080365       0.022859      -0.029010      -0.027803       0.046229       0.005810       0.001886      -0.001135      -0.001327      -0.005094      -0.006072      -0.000646       0.006718             12.726440       9.911802      -6.929016      -3.208892      14.533722       2.973634      13.733796           0.000000
          161              C      10.526341       2.610519       6.475772      -0.100713      35.281703 0.42970901E+03  0.10088864E+05                                 9.389096                            6.952943       0.032958       1.984033                    0.999693      29.230565      84.408878       0.618364       0.421885      -1.059072       0.015788      -0.015306       0.008138       0.023447       0.003023       0.013003      -0.016850      -0.002071      -0.051317      -0.029818       0.010933       0.018885             11.144699       8.224597      -5.028083      -2.454501      11.996369       1.873527      13.213130          -0.000000
          162              C      11.153669       1.307616       8.395128      -0.098892      35.372521 0.42317625E+03  0.99034923E+04                                 9.404014                            6.898389       0.008004       1.976788                    0.999637      29.255851      84.512492       0.620631       0.421702      -1.058547       0.003839      -0.000855      -0.028222       0.028495       0.011662       0.009304      -0.008120       0.012522       0.051743      -0.025151       0.003836       0.021315             11.252261       8.754013      -5.888785      -1.985378      13.389282       1.484287      11.613488           0.000000
          163              C      11.117885       1.674911       5.650767      -0.100541      35.697208 0.42661434E+03  0.10004626E+05                                 9.465047                            6.930823      -0.009514       1.970482                    0.999598      29.330126      84.827333       0.618551       0.422246      -1.058158      -0.002890      -0.000260       0.026821       0.026978       0.012566       0.009667      -0.006223       0.013141       0.048747      -0.024948       0.004444       0.020503             11.330328       8.765714      -5.906697      -1.998868      13.367659       1.520834      11.857611           0.000000
          164              C      11.745807       0.363457       7.572475      -0.101764      35.591066 0.43449926E+03  0.10230994E+05                                 9.454386                            6.999824       0.013576       1.978040                    0.999645      29.308149      84.792400       0.615121       0.422879      -1.058309      -0.014964       0.014118      -0.005452       0.021283       0.002928       0.013406      -0.015692      -0.002332      -0.049116      -0.028816       0.010651       0.018166             11.219862       8.338163      -5.075668      -2.422211      12.136766       1.731010      13.184657          -0.000000
          165              C      11.729326       0.543524       6.194333      -0.022935      38.861725 0.43056602E+03  0.10004109E+05                                 9.885098                            6.843341       0.043828       2.019751                    0.999282      26.982747      74.794809       0.646308       0.407876      -1.079786      -0.023919       0.031305       0.026389       0.047419       0.006508       0.001082      -0.001556      -0.003441      -0.002337      -0.006879      -0.000284       0.007163             12.655405       9.881266      -6.813273      -3.212033      14.271318       2.907752      13.813633          -0.000000
          166              C      12.412780      -0.443531       5.299977       0.617497      25.103857 0.24853664E+03  0.51271614E+04                                 7.888285                            5.580875      -0.041871       2.044392                    0.999550      22.004652      61.043438       0.631792       0.469943      -1.023170       0.017244      -0.043328      -0.045713       0.065302       0.082858       0.032810      -0.013816       0.066042      -0.135727      -0.088241      -0.026012       0.114253              9.802524       7.693557      -4.595885      -1.878303      10.550351       1.270311      11.163663           0.000001
          167              C       1.802102      -2.072278      10.897681       0.609084      24.878273 0.25564927E+03  0.53100992E+04                                 7.868775                            5.663865      -0.030702       2.044958                    0.999640      22.189960      61.725723       0.626665       0.470557      -1.023053      -0.017528      -0.048323      -0.034560       0.061941      -0.070573       0.018340      -0.068272      -0.017266      -0.062236      -0.085256      -0.027542       0.112798              9.768889       9.397107       4.658594       0.799760       9.794499       3.338598      10.115061           0.000001
          168              C       2.482289      -1.075364      11.794724      -0.024053      38.653615 0.43094047E+03  0.10013292E+05                                 9.852436                            6.844971       0.011854       2.009146                    0.999213      27.004444      74.815414       0.646531       0.407715      -1.080075       0.027106       0.025822       0.028531       0.047069      -0.008918      -0.001919       0.004177       0.013641      -0.017976      -0.010391      -0.004456       0.014846             12.641592      11.398381       7.206774       2.231458      13.171864       4.211281      13.354529          -0.000000
          169              C       3.499080      -0.268402      11.306573      -0.102209      35.078857 0.42127907E+03  0.98456413E+04                                 9.342260                            6.872578       0.019559       1.980977                    0.999630      29.203221      84.236265       0.623349       0.420437      -1.059599       0.002809      -0.001354       0.029532       0.029697      -0.018694      -0.016309      -0.002800      -0.004141       0.027121      -0.028783       0.006174       0.022609             11.220016      10.653787       6.297636       1.565195      11.350628       2.341631      11.655634           0.000000
          170              C       2.135439      -1.001485      13.140457      -0.100454      33.911748 0.42500001E+03  0.99325758E+04                                 9.094428                            6.882220       0.103007       2.004794                    0.999645      29.062638      83.230070       0.627095       0.417926      -1.063525       0.021479       0.015749      -0.003150       0.026819       0.005939      -0.018956      -0.016011       0.009216      -0.033735      -0.027091      -0.001173       0.028264             10.624667       9.808263       4.897864       1.648486       9.618789       2.909550      12.446949          -0.000000
          171              C       4.180009       0.592431      12.150384      -0.099004      35.148009 0.43250454E+03  0.10170013E+05                                 9.374189                            6.975707       0.059180       1.992978                    0.999725      29.223288      84.426240       0.617388       0.421907      -1.059158      -0.021425      -0.010721       0.003136       0.024162      -0.000524      -0.014059      -0.014696       0.008171      -0.051011      -0.028529       0.008180       0.020349             11.165212       9.911659       5.437316       1.977083      10.416948       2.685410      13.167029           0.000000
          172              C       2.849331      -0.173145      13.997702      -0.099822      34.081144 0.41520307E+03  0.96534551E+04                                 9.127662                            6.805535       0.108389       2.010415                    0.999720      28.933839      82.821868       0.629780       0.418307      -1.062594       0.002812      -0.007297      -0.023554       0.024818      -0.010328      -0.014447      -0.006663       0.005981       0.065149      -0.025928      -0.001809       0.027737             10.773692      10.820981       5.739445       1.519684      10.197906       2.125174      11.302189          -0.000001
          173              C       3.880673       0.620109      13.509383      -0.019811      38.303481 0.43029442E+03  0.99942381E+04                                 9.794306                            6.845520       0.037126       2.018186                    0.999211      26.931241      74.590393       0.645719       0.408393      -1.079658      -0.025988      -0.024037      -0.027885       0.045063      -0.005258       0.003925      -0.008612      -0.026503      -0.000009      -0.014681      -0.004112       0.018793             12.473860      12.548319       7.067092       2.899998      11.377294       3.266846      13.495966          -0.000000
          174              C       4.739333       1.454956      14.420532       0.615889      25.251779 0.24798575E+03  0.51122789E+04                                 7.905720                            5.568124      -0.008332       2.055290                    0.999517      21.993357      60.964597       0.633718       0.468837      -1.023910       0.027661       0.035136       0.045523       0.063812      -0.087060      -0.045381       0.001128       0.018226      -0.121197      -0.088224      -0.027370       0.115594              9.831034       8.744189       4.609950       2.156696       9.329781       0.672517      11.419131           0.000002
          175              O      -0.028360       0.017258       2.040597      -1.042789      42.271513 0.81911471E+03  0.22031610E+05                                 9.992703                            9.071790      -0.424161       1.856111                    0.995147      33.277421      94.679771       0.604411       0.376767      -1.117416      -0.006718      -0.053135      -0.030966       0.061865      -0.000685      -0.007390       0.011174      -0.050274      -0.083841      -0.032218      -0.008773       0.040991             11.226475       9.947706      -0.015608       0.016555      10.440989      -3.200185      13.290729           0.000000
          176              O       0.046771      15.376593       3.560633      -0.978365      42.172841 0.81923652E+03  0.21986602E+05                                 9.818792                            8.941543      -0.323165       1.890406                    0.994708      32.929529      92.907774       0.623606       0.365971      -1.128080      -0.004038       0.029551       0.030850       0.042910      -0.004384       0.006559       0.015299      -0.070361      -0.093859      -0.037050      -0.016668       0.053718             10.994523       9.680204       0.008600       0.181522      10.484278      -3.000217      12.819087          -0.000000
          177              O       7.437809       7.683259       0.728617      -1.014407      41.818376 0.81971607E+03  0.22027857E+05                                 9.851960                            9.025297      -0.345097       1.881630                    0.994771      33.145806      93.928362       0.611655       0.372641      -1.121715      -0.003975       0.043981       0.031114       0.054021       0.003652      -0.002391       0.012232      -0.066807      -0.084392      -0.030818      -0.018733       0.049551             10.962605       9.795872      -0.009380      -0.373979      10.281068      -2.938748      12.810874           0.000000
          178              O      13.860014       1.855801      -0.021326      -0.590766      38.018085 0.54840026E+03  0.13252592E+05                                 9.006419                            7.246594       0.367636       2.163693                    0.996625      28.006723      73.880283       0.705832       0.359088      -1.138595      -0.023848       0.028114       0.001865       0.036913       0.013692       0.012997      -0.053064       0.038827      -0.139584      -0.082752       0.035314       0.047438             10.642255      14.453632      -5.616968       1.081875      10.160766      -0.509555       7.312365           0.000000
          179              O      12.221983      -4.880049      15.257962      -0.542656      31.066879 0.44876252E+03  0.10295827E+05                                 7.744048                            6.448873       0.628655       2.268854                    0.997797      26.530954      67.789907       0.768208       0.347522      -1.150038      -0.015259      -0.004603       0.036130       0.039490       0.034896       0.013518       0.010851      -0.047133       0.129351      -0.064116       0.012444       0.051672              8.824711       6.253855      -1.271720      -0.505119       6.807612       2.612962      13.412666          -0.000000
          180              O       8.346209       5.754622       2.805317      -0.592693      37.418134 0.54995273E+03  0.13302275E+05                                 8.910920                            7.262942       0.367581       2.162880                    0.996492      28.078476      74.153877       0.704003       0.359692      -1.137880       0.017777      -0.028191       0.000862       0.033339       0.012708       0.013180      -0.051593       0.032474      -0.161300      -0.084829       0.036776       0.048054             10.415725      13.832057      -5.336274       0.984885      10.238718      -0.489697       7.176401           0.000000
          181              O       9.971917       5.572722       4.331231      -0.547515      31.844467 0.45790149E+03  0.10552235E+05                                 7.873075                            6.509934       0.696686       2.291825                    0.998202      26.550247      67.856533       0.765810       0.347066      -1.151107       0.014022       0.001691      -0.032305       0.035258       0.034457       0.014959       0.006839      -0.043506       0.127466      -0.062923       0.013698       0.049224              9.028641       6.226406      -1.359524      -0.618636       6.962333       2.492882      13.897183          -0.000000
          182              O      12.970767       9.830411      16.627540      -0.582270      41.126660 0.57144645E+03  0.13949625E+05                                 9.508918                            7.427369       0.314075       2.148117                    0.996390      27.987859      74.156283       0.693096       0.362014      -1.136511      -0.037181      -0.019901      -0.001349       0.042193      -0.032564      -0.043547      -0.024299       0.012566      -0.192367      -0.090404       0.021947       0.068458             11.401995      10.886941       6.395701      -0.992926      15.182780      -2.366909       8.136265          -0.000000
          183              O      12.398674      15.410259       1.592411      -0.571143      31.992156 0.45175238E+03  0.10364503E+05                                 7.836721                            6.413290       0.769400       2.301835                    0.999143      26.849021      68.233615       0.781926       0.341423      -1.157050      -0.024866      -0.002897      -0.036223       0.044032      -0.033013       0.006051      -0.003254       0.040496       0.142926      -0.062549       0.013523       0.049025              9.000314       6.114648       1.524622       2.302532       6.412446       1.036126      14.473848           0.000000
          184              O       9.322020       3.964697      14.189470      -0.586858      40.383854 0.56394061E+03  0.13730098E+05                                 9.399388                            7.379163       0.308960       2.143767                    0.996630      28.100872      74.519201       0.694790       0.362086      -1.135699       0.041301       0.015666       0.000150       0.044172      -0.030696      -0.045056      -0.020252       0.011737      -0.195415      -0.089795       0.021408       0.068387             11.201191      10.785396       6.155112      -0.993479      14.705994      -2.357018       8.112184          -0.000001
          185              O       9.868723       5.259483      12.456339      -0.569794      32.405878 0.45457178E+03  0.10446727E+05                                 7.917716                            6.441990       0.695191       2.279679                    0.998809      26.818640      68.241519       0.778501       0.342349      -1.156123       0.020953       0.000903       0.035796       0.041488      -0.034851       0.007698      -0.004743       0.042980       0.126823      -0.062082       0.016625       0.045457              9.128625       6.183528       1.511664       2.324216       6.357145       0.927575      14.845201           0.000000
          186              O       6.700457       9.659745       2.873997      -0.589240      38.028680 0.54579430E+03  0.13172509E+05                                 9.007885                            7.227415       0.405777       2.176644                    0.996607      27.969852      73.709359       0.707128       0.358896      -1.138869      -0.018267       0.022438       0.000545       0.028938       0.006933      -0.003164      -0.061846       0.057426      -0.117794      -0.087857       0.035293       0.052564             10.676166      13.498130      -6.153044       1.000198      11.428866      -0.503962       7.101501          -0.000000
          187              O       5.031690       9.917733       1.408536      -0.557680      30.299489 0.44777575E+03  0.10266440E+05                                 7.581264                            6.419676       0.621284       2.257124                    0.998490      26.811579      68.460558       0.774016       0.345141      -1.152139      -0.013623      -0.000589       0.042789       0.044909       0.044509       0.012679       0.005137      -0.019524       0.116293      -0.065381       0.019110       0.046272              8.495433       5.904502      -1.025389       0.119189       7.052047       3.102173      12.529750          -0.000000
          188              O       2.004332      14.608712       5.519116      -0.582097      42.669086 0.59397644E+03  0.14651384E+05                                 9.770908                            7.598731       0.212506       2.114252                    0.996230      28.181330      75.241835       0.681165       0.364539      -1.133692       0.034826      -0.012993       0.000355       0.037173       0.034510       0.050768      -0.010121      -0.019863      -0.190268      -0.091510       0.019193       0.072318             11.722464      12.509855      -6.767356       1.303198      14.303676      -2.395075       8.353861           0.000000
          189              O       2.693130      13.394501       7.264337      -0.565832      33.362595 0.46423526E+03  0.10715037E+05                                 8.075604                            6.516547       0.861102       2.339324                    0.998679      26.706271      67.894948       0.773610       0.343027      -1.156632       0.025342       0.002354      -0.029405       0.038890       0.038150      -0.003787      -0.008498       0.006940       0.148699      -0.063215       0.011618       0.051597              9.325459       6.558083      -1.361245      -2.436355       6.446069      -0.385908      14.972224          -0.000000
          190              O       7.395640       5.398594       6.355539      -1.042789      42.271491 0.81911431E+03  0.22031596E+05                                 9.992701                            9.071789      -0.424161       1.856111                    0.995147      33.277422      94.679775       0.604411       0.376767      -1.117416      -0.006718       0.053135       0.030966       0.061865       0.000685       0.007390       0.011174      -0.050274      -0.083841      -0.032218      -0.008773       0.040991             11.226471       9.947703       0.015609      -0.016556      10.440985      -3.200182      13.290725           0.000000
          191              O       7.470771       7.703259       4.835503      -0.978365      42.172841 0.81923647E+03  0.21986601E+05                                 9.818791                            8.941542      -0.323165       1.890406                    0.994708      32.929530      92.907776       0.623606       0.365971      -1.128080      -0.004038      -0.029551      -0.030850       0.042910       0.004384      -0.006559       0.015299      -0.070361      -0.093859      -0.037050      -0.016668       0.053718             10.994523       9.680205      -0.008599      -0.181523      10.484277      -3.000218      12.819088          -0.000000
          192              O       0.013809      -2.267406       7.667519      -1.014407      41.818380 0.81971620E+03  0.22027861E+05                                 9.851961                            9.025298      -0.345097       1.881630                    0.994771      33.145807      93.928365       0.611655       0.372641      -1.121715      -0.003975      -0.043981      -0.031114       0.054021      -0.003652       0.002391       0.012232      -0.066807      -0.084392      -0.030818      -0.018733       0.049551             10.962605       9.795872       0.009380       0.373977      10.281070      -2.938748      12.810874           0.000000
          193              O       6.436014       3.560051       8.417462      -0.590766      38.018085 0.54840031E+03  0.13252594E+05                                 9.006420                            7.246594       0.367636       2.163693                    0.996625      28.006723      73.880283       0.705832       0.359088      -1.138595      -0.023848      -0.028114      -0.001865       0.036913      -0.013692      -0.012997      -0.053064       0.038827      -0.139584      -0.082752       0.035314       0.047438             10.642255      14.453634       5.616968      -1.081874      10.160765      -0.509554       7.312365           0.000000
          194              O       4.797983       3.463606       9.930446      -0.542656      31.066884 0.44876261E+03  0.10295830E+05                                 7.744049                            6.448874       0.628655       2.268854                    0.997797      26.530955      67.789912       0.768208       0.347522      -1.150038      -0.015259       0.004603      -0.036130       0.039490      -0.034896      -0.013518       0.010851      -0.047133       0.129351      -0.064116       0.012444       0.051672              8.824713       6.253855       1.271721       0.505120       6.807614       2.612963      13.412669          -0.000000
          195              O       0.922209      -0.338770       5.590819      -0.592693      37.418145 0.54995285E+03  0.13302278E+05                                 8.910922                            7.262942       0.367581       2.162880                    0.996492      28.078477      74.153880       0.704003       0.359692      -1.137880       0.017777       0.028191      -0.000862       0.033339      -0.012708      -0.013180      -0.051593       0.032474      -0.161300      -0.084829       0.036776       0.048054             10.415729      13.832059       5.336279      -0.984885      10.238726      -0.489698       7.176401           0.000000
          196              O       2.547917      -0.156870       4.064905      -0.547515      31.844463 0.45790149E+03  0.10552235E+05                                 7.873075                            6.509934       0.696686       2.291825                    0.998202      26.550246      67.856529       0.765810       0.347066      -1.151107       0.014022      -0.001691       0.032305       0.035258      -0.034457      -0.014959       0.006839      -0.043506       0.127466      -0.062923       0.013698       0.049224              9.028640       6.226405       1.359524       0.618637       6.962334       2.492884      13.897181          -0.000000
          197              O       5.546767       6.417146       8.560868      -0.582270      41.126663 0.57144678E+03  0.13949634E+05                                 9.508919                            7.427371       0.314075       2.148117                    0.996390      27.987858      74.156280       0.693096       0.362014      -1.136511      -0.037181       0.019900       0.001349       0.042193       0.032565       0.043547      -0.024299       0.012566      -0.192367      -0.090404       0.021947       0.068458             11.401996      10.886941      -6.395698       0.992925      15.182781      -2.366909       8.136265          -0.000000
          198              O       4.974674       7.669593       6.803725      -0.571142      31.992150 0.45175219E+03  0.10364498E+05                                 7.836719                            6.413288       0.769400       2.301835                    0.999143      26.849020      68.233610       0.781926       0.341423      -1.157050      -0.024866       0.002897       0.036223       0.044032       0.033013      -0.006051      -0.003254       0.040496       0.142926      -0.062549       0.013523       0.049025              9.000313       6.114647      -1.524621      -2.302534       6.412443       1.036130      14.473848           0.000000
          199              O       1.898020      12.282860      10.998938      -0.586858      40.383838 0.56394016E+03  0.13730085E+05                                 9.399385                            7.379161       0.308960       2.143767                    0.996630      28.100870      74.519195       0.694790       0.362086      -1.135699       0.041301      -0.015666      -0.000150       0.044172       0.030696       0.045056      -0.020252       0.011737      -0.195415      -0.089795       0.021408       0.068387             11.201188      10.785394      -6.155111       0.993481      14.705986      -2.357020       8.112184          -0.000001
          200              O       2.444723      10.988075      12.732069      -0.569794      32.405879 0.45457174E+03  0.10446726E+05                                 7.917716                            6.441990       0.695191       2.279679                    0.998809      26.818639      68.241517       0.778501       0.342349      -1.156123       0.020953      -0.000903      -0.035796       0.041487       0.034851      -0.007698      -0.004743       0.042980       0.126823      -0.062082       0.016625       0.045457              9.128625       6.183528      -1.511664      -2.324215       6.357144       0.927575      14.845203          -0.000000
          201              O      14.124457      13.420108       5.522139      -0.589240      38.028684 0.54579430E+03  0.13172509E+05                                 9.007886                            7.227416       0.405777       2.176644                    0.996607      27.969851      73.709358       0.707128       0.358896      -1.138869      -0.018267      -0.022438      -0.000545       0.028938      -0.006933       0.003164      -0.061846       0.057425      -0.117794      -0.087857       0.035293       0.052564             10.676167      13.498130       6.153045      -1.000200      11.428868      -0.503964       7.101502          -0.000000
          202              O      12.455690      13.162119       6.987600      -0.557680      30.299481 0.44777567E+03  0.10266438E+05                                 7.581263                            6.419675       0.621284       2.257124                    0.998490      26.811578      68.460555       0.774016       0.345141      -1.152139      -0.013623       0.000589      -0.042789       0.044909      -0.044509      -0.012679       0.005137      -0.019524       0.116293      -0.065381       0.019110       0.046272              8.495430       5.904501       1.025390      -0.119191       7.052044       3.102168      12.529746          -0.000000
          203              O       9.428332       8.471141       2.877020      -0.582097      42.669087 0.59397645E+03  0.14651384E+05                                 9.770909                            7.598731       0.212506       2.114252                    0.996230      28.181330      75.241835       0.681165       0.364539      -1.133692       0.034826       0.012993      -0.000355       0.037173      -0.034510      -0.050768      -0.010121      -0.019863      -0.190268      -0.091510       0.019193       0.072318             11.722464      12.509858       6.767358      -1.303197      14.303675      -2.395073       8.353860           0.000000
          204              O      10.117130       9.685352       1.131799      -0.565832      33.362587 0.46423512E+03  0.10715033E+05                                 8.075603                            6.516546       0.861102       2.339324                    0.998679      26.706268      67.894935       0.773611       0.343027      -1.156632       0.025342      -0.002354       0.029405       0.038890      -0.038150       0.003787      -0.008498       0.006940       0.148699      -0.063215       0.011618       0.051597              9.325457       6.558081       1.361245       2.436354       6.446068      -0.385908      14.972221          -0.000000
          205              O       0.028360      10.814447      14.751675      -1.042789      42.271518 0.81911482E+03  0.22031613E+05                                 9.992704                            9.071790      -0.424161       1.856111                    0.995147      33.277423      94.679778       0.604411       0.376767      -1.117416       0.006718       0.053135       0.030966       0.061865      -0.000685      -0.007390       0.011174      -0.050274      -0.083841      -0.032218      -0.008773       0.040991             11.226475       9.947707      -0.015608       0.016555      10.440989      -3.200186      13.290730           0.000000
          206              O      14.801229      -4.544888      13.231639      -0.978365      42.172841 0.81923652E+03  0.21986602E+05                                 9.818792                            8.941543      -0.323165       1.890406                    0.994708      32.929529      92.907774       0.623606       0.365971      -1.128080       0.004038      -0.029551      -0.030850       0.042910      -0.004384       0.006559       0.015299      -0.070361      -0.093859      -0.037050      -0.016668       0.053718             10.994523       9.680204       0.008601       0.181522      10.484278      -3.000217      12.819087          -0.000000
          207              O       7.410191       3.148446      16.063655      -1.014407      41.818378 0.81971612E+03  0.22027859E+05                                 9.851961                            9.025297      -0.345097       1.881630                    0.994771      33.145807      93.928366       0.611655       0.372641      -1.121715       0.003975      -0.043981      -0.031114       0.054021       0.003652      -0.002391       0.012232      -0.066807      -0.084392      -0.030818      -0.018733       0.049551             10.962605       9.795872      -0.009380      -0.373979      10.281068      -2.938748      12.810875           0.000000
          208              O       0.987986      15.808199       0.021326      -0.590766      38.018089 0.54840034E+03  0.13252595E+05                                 9.006420                            7.246595       0.367636       2.163693                    0.996625      28.006724      73.880289       0.705832       0.359088      -1.138595       0.023848      -0.028114      -0.001865       0.036913       0.013692       0.012997      -0.053064       0.038827      -0.139584      -0.082752       0.035314       0.047438             10.642256      14.453634      -5.616969       1.081875      10.160767      -0.509555       7.312366           0.000000
          209              O       2.626017      15.711754       1.534310      -0.542656      31.066880 0.44876255E+03  0.10295828E+05                                 7.744048                            6.448873       0.628655       2.268854                    0.997797      26.530955      67.789910       0.768208       0.347522      -1.150038       0.015259       0.004603      -0.036130       0.039490       0.034896       0.013518       0.010851      -0.047133       0.129351      -0.064116       0.012444       0.051672              8.824711       6.253855      -1.271721      -0.505119       6.807613       2.612962      13.412667          -0.000000
          210              O       6.501791       5.077083      13.986955      -0.592693      37.418137 0.54995279E+03  0.13302276E+05                                 8.910920                            7.262942       0.367581       2.162880                    0.996492      28.078478      74.153882       0.704003       0.359692      -1.137880      -0.017777       0.028191      -0.000862       0.033339       0.012708       0.013180      -0.051593       0.032474      -0.161300      -0.084829       0.036776       0.048054             10.415726      13.832058      -5.336274       0.984885      10.238718      -0.489697       7.176401           0.000000
          211              O       4.876083       5.258983      12.461041      -0.547515      31.844468 0.45790151E+03  0.10552236E+05                                 7.873076                            6.509934       0.696686       2.291825                    0.998202      26.550247      67.856534       0.765810       0.347066      -1.151107      -0.014022      -0.001691       0.032305       0.035258       0.034457       0.014959       0.006839      -0.043506       0.127466      -0.062923       0.013698       0.049224              9.028641       6.226406      -1.359525      -0.618636       6.962333       2.492882      13.897184          -0.000000
          212              O       1.877233       1.001294       0.164732      -0.582270      41.126659 0.57144644E+03  0.13949624E+05                                 9.508918                            7.427369       0.314075       2.148117                    0.996390      27.987859      74.156282       0.693096       0.362014      -1.136511       0.037181       0.019901       0.001349       0.042193      -0.032565      -0.043547      -0.024299       0.012566      -0.192367      -0.090404       0.021947       0.068458             11.401995      10.886941       6.395701      -0.992926      15.182780      -2.366909       8.136265          -0.000000
          213              O       2.449326      -4.578554      15.199861      -0.571143      31.992154 0.45175235E+03  0.10364503E+05                                 7.836720                            6.413290       0.769400       2.301835                    0.999143      26.849021      68.233613       0.781926       0.341423      -1.157050       0.024866       0.002897       0.036223       0.044032      -0.033013       0.006051      -0.003254       0.040496       0.142927      -0.062549       0.013523       0.049025              9.000313       6.114647       1.524621       2.302532       6.412445       1.036126      14.473847           0.000000
          214              O       5.525980       6.867008       2.602802      -0.586858      40.383854 0.56394060E+03  0.13730098E+05                                 9.399388                            7.379164       0.308960       2.143767                    0.996630      28.100871      74.519199       0.694790       0.362086      -1.135699      -0.041301      -0.015666      -0.000150       0.044172      -0.030696      -0.045056      -0.020252       0.011737      -0.195415      -0.089795       0.021408       0.068387             11.201192      10.785396       6.155112      -0.993479      14.705994      -2.357018       8.112184          -0.000001
          215              O       4.979277       5.572222       4.335933      -0.569794      32.405874 0.45457170E+03  0.10446725E+05                                 7.917715                            6.441989       0.695191       2.279679                    0.998809      26.818638      68.241512       0.778501       0.342349      -1.156123      -0.020953      -0.000903      -0.035796       0.041487      -0.034851       0.007698      -0.004743       0.042980       0.126823      -0.062082       0.016625       0.045457              9.128624       6.183528       1.511664       2.324215       6.357145       0.927575      14.845200          -0.000000
          216              O       8.147543       1.171960      13.918275      -0.589240      38.028680 0.54579430E+03  0.13172509E+05                                 9.007885                            7.227416       0.405777       2.176644                    0.996607      27.969851      73.709358       0.707128       0.358896      -1.138869       0.018267      -0.022438      -0.000545       0.028938       0.006933      -0.003164      -0.061846       0.057425      -0.117794      -0.087857       0.035293       0.052564             10.676166      13.498131      -6.153044       1.000198      11.428867      -0.503962       7.101501          -0.000000
          217              O       9.816310       0.913972      15.383736      -0.557680      30.299486 0.44777569E+03  0.10266438E+05                                 7.581263                            6.419675       0.621284       2.257124                    0.998490      26.811578      68.460554       0.774016       0.345141      -1.152139       0.013623       0.000589      -0.042789       0.044909       0.044509       0.012679       0.005137      -0.019524       0.116293      -0.065381       0.019110       0.046272              8.495432       5.904501      -1.025389       0.119189       7.052046       3.102173      12.529749          -0.000000
          218              O      12.843668      -3.777007      11.273156      -0.582097      42.669086 0.59397644E+03  0.14651384E+05                                 9.770908                            7.598731       0.212506       2.114252                    0.996230      28.181330      75.241835       0.681165       0.364539      -1.133692      -0.034826       0.012993      -0.000355       0.037173       0.034510       0.050768      -0.010121      -0.019863      -0.190268      -0.091510       0.019193       0.072318             11.722464      12.509855      -6.767356       1.303198      14.303676      -2.395075       8.353861           0.000000
          219              O      12.154870      -2.562796       9.527935      -0.565832      33.362587 0.46423513E+03  0.10715034E+05                                 8.075602                            6.516546       0.861102       2.339324                    0.998679      26.706269      67.894939       0.773611       0.343027      -1.156632      -0.025342      -0.002354       0.029405       0.038890       0.038150      -0.003787      -0.008498       0.006940       0.148699      -0.063215       0.011618       0.051597              9.325457       6.558082      -1.361245      -2.436355       6.446068      -0.385908      14.972221          -0.000000
          220              O       7.452360       5.433111      10.436733      -1.042789      42.271494 0.81911431E+03  0.22031596E+05                                 9.992701                            9.071789      -0.424161       1.856111                    0.995147      33.277422      94.679775       0.604411       0.376767      -1.117416       0.006718      -0.053135      -0.030966       0.061865       0.000685       0.007390       0.011174      -0.050274      -0.083841      -0.032218      -0.008773       0.040991             11.226472       9.947703       0.015609      -0.016556      10.440986      -3.200184      13.290726           0.000000
          221              O       7.377229       3.128446      11.956769      -0.978365      42.172840 0.81923643E+03  0.21986599E+05                                 9.818791                            8.941542      -0.323165       1.890406                    0.994708      32.929529      92.907774       0.623606       0.365971      -1.128080       0.004038       0.029551       0.030850       0.042910       0.004384      -0.006559       0.015299      -0.070361      -0.093859      -0.037050      -0.016668       0.053718             10.994523       9.680205      -0.008599      -0.181523      10.484277      -3.000218      12.819088          -0.000000
          222              O      -0.013809      13.099111       9.124753      -1.014407      41.818380 0.81971619E+03  0.22027861E+05                                 9.851961                            9.025298      -0.345097       1.881630                    0.994771      33.145807      93.928363       0.611655       0.372641      -1.121715       0.003975       0.043981       0.031114       0.054021      -0.003652       0.002391       0.012232      -0.066807      -0.084392      -0.030818      -0.018733       0.049551             10.962605       9.795871       0.009380       0.373977      10.281070      -2.938748      12.810874           0.000000
          223              O       8.411986       7.271654       8.374810      -0.590766      38.018091 0.54840033E+03  0.13252594E+05                                 9.006421                            7.246594       0.367636       2.163693                    0.996625      28.006724      73.880288       0.705832       0.359088      -1.138595       0.023848       0.028114       0.001865       0.036913      -0.013692      -0.012997      -0.053064       0.038827      -0.139584      -0.082752       0.035314       0.047438             10.642256      14.453637       5.616970      -1.081874      10.160768      -0.509554       7.312365           0.000000
          224              O      10.050017       7.368099       6.861826      -0.542656      31.066881 0.44876256E+03  0.10295828E+05                                 7.744049                            6.448874       0.628655       2.268854                    0.997797      26.530954      67.789908       0.768208       0.347522      -1.150038       0.015259      -0.004603       0.036130       0.039490      -0.034896      -0.013518       0.010851      -0.047133       0.129351      -0.064116       0.012444       0.051672              8.824712       6.253855       1.271721       0.505120       6.807614       2.612963      13.412668          -0.000000
          225              O      13.925791      11.170475      11.201453      -0.592693      37.418149 0.54995292E+03  0.13302281E+05                                 8.910922                            7.262943       0.367581       2.162880                    0.996492      28.078478      74.153885       0.704003       0.359692      -1.137880      -0.017777      -0.028191       0.000862       0.033339      -0.012708      -0.013180      -0.051593       0.032474      -0.161300      -0.084829       0.036776       0.048054             10.415730      13.832060       5.336280      -0.984885      10.238727      -0.489698       7.176402           0.000000
          226              O      12.300083      10.988575      12.727367      -0.547515      31.844462 0.45790147E+03  0.10552235E+05                                 7.873075                            6.509934       0.696686       2.291825                    0.998202      26.550246      67.856528       0.765811       0.347066      -1.151107      -0.014022       0.001691      -0.032305       0.035258      -0.034457      -0.014959       0.006839      -0.043506       0.127466      -0.062923       0.013698       0.049224              9.028639       6.226405       1.359524       0.618637       6.962333       2.492884      13.897180          -0.000000
          227              O       9.301233       4.414559       8.231404      -0.582270      41.126667 0.57144684E+03  0.13949636E+05                                 9.508920                            7.427372       0.314075       2.148117                    0.996390      27.987859      74.156283       0.693096       0.362014      -1.136511       0.037181      -0.019900      -0.001349       0.042193       0.032564       0.043547      -0.024299       0.012566      -0.192367      -0.090404       0.021947       0.068457             11.401996      10.886940      -6.395698       0.992925      15.182783      -2.366910       8.136266          -0.000000
          228              O       9.873326       3.162112       9.988547      -0.571143      31.992154 0.45175224E+03  0.10364500E+05                                 7.836720                            6.413289       0.769400       2.301835                    0.999143      26.849021      68.233614       0.781926       0.341423      -1.157050       0.024865      -0.002897      -0.036223       0.044032       0.033013      -0.006051      -0.003254       0.040496       0.142926      -0.062549       0.013523       0.049025              9.000314       6.114648      -1.524621      -2.302534       6.412443       1.036130      14.473850          -0.000000
          229              O      12.949980      -1.451155       5.793334      -0.586858      40.383838 0.56394016E+03  0.13730085E+05                                 9.399385                            7.379161       0.308960       2.143767                    0.996630      28.100870      74.519196       0.694790       0.362086      -1.135699      -0.041301       0.015666       0.000150       0.044172       0.030696       0.045056      -0.020252       0.011737      -0.195415      -0.089795       0.021408       0.068387             11.201188      10.785394      -6.155111       0.993481      14.705985      -2.357020       8.112184          -0.000001
          230              O      12.403277      -0.156370       4.060203      -0.569794      32.405876 0.45457170E+03  0.10446725E+05                                 7.917716                            6.441989       0.695191       2.279679                    0.998809      26.818638      68.241514       0.778501       0.342349      -1.156123      -0.020953       0.000903       0.035796       0.041487       0.034851      -0.007698      -0.004743       0.042980       0.126823      -0.062082       0.016625       0.045457              9.128624       6.183528      -1.511664      -2.324215       6.357144       0.927575      14.845202           0.000000
          231              O       0.723543      -2.588403      11.270133      -0.589240      38.028685 0.54579431E+03  0.13172509E+05                                 9.007886                            7.227416       0.405777       2.176644                    0.996607      27.969851      73.709359       0.707128       0.358896      -1.138869       0.018267       0.022438       0.000545       0.028938      -0.006933       0.003164      -0.061846       0.057426      -0.117794      -0.087857       0.035293       0.052564             10.676167      13.498131       6.153045      -1.000200      11.428869      -0.503964       7.101503          -0.000000
          232              O       2.392310      -2.330414       9.804672      -0.557680      30.299482 0.44777568E+03  0.10266438E+05                                 7.581263                            6.419675       0.621284       2.257124                    0.998490      26.811578      68.460555       0.774016       0.345141      -1.152139       0.013623      -0.000589       0.042789       0.044909      -0.044509      -0.012679       0.005137      -0.019524       0.116293      -0.065381       0.019110       0.046272              8.495431       5.904501       1.025390      -0.119191       7.052044       3.102168      12.529746          -0.000000
          233              O       5.419668       2.360564      13.915252      -0.582097      42.669087 0.59397645E+03  0.14651384E+05                                 9.770909                            7.598731       0.212506       2.114252                    0.996230      28.181330      75.241835       0.681165       0.364539      -1.133692      -0.034826      -0.012993       0.000355       0.037173      -0.034510      -0.050768      -0.010121      -0.019863      -0.190268      -0.091510       0.019193       0.072318             11.722464      12.509858       6.767358      -1.303197      14.303675      -2.395073       8.353860           0.000000
          234              O       4.730870       1.146353      15.660473      -0.565832      33.362592 0.46423521E+03  0.10715036E+05                                 8.075604                            6.516547       0.861102       2.339324                    0.998679      26.706269      67.894941       0.773610       0.343027      -1.156632      -0.025342       0.002354      -0.029405       0.038890      -0.038150       0.003787      -0.008498       0.006940       0.148699      -0.063215       0.011618       0.051597              9.325458       6.558082       1.361245       2.436355       6.446069      -0.385908      14.972223          -0.000000

******************************************************
Auxiliary information for the entire system
The total spin magnetic moment of the unit cell is   0.000026
The total net atomic charge of the unit cell is   -0.000009
Accuracy of reproducing the electrostatic potential in the unit cell:
  The inner radius (bohr) =    5.0000
  The outer radius (bohr) =   12.0000
  Valid grid points have density less than (e/(bohr^3)) =    0.0001
  The number of valid grid points were=       295976
  The rms potential error without charges in kcal/mol is=      2.50351
  The rms potential error with partial charges in kcal/mol is=      0.47201
  The RRMSE value at monopole order=      0.18854
  The rms potential error with partial charges and cloud penetration in kcal/mol is=      0.46972
  The RRMSE value at monopole order with cloud penetration is=      0.18762
  The rms potential error with partial charges and atomic dipoles in kcal/mol is=      0.34303
  The RRMSE value at dipole order=      0.13702
  The rms potential error with partial charges, atomic dipoles and cloud penetration in kcal/mol is=      0.32947
  The RRMSE value at dipole order with cloud penetration=      0.13160

******************************************************
The electron densities and ab initio electrostatic potential were computed in VASP using the PBE functional and
projector augmented wave method. See the main text of the journal article for a description of computational details.
The atomic charges, dipoles, and quadrupoles were computed with the DDEC6 method as described in
(a) T. A. Manz and N. Gabaldon Limas, RSC Adv. 6 (2016) 47771-47801 DOI: 10.1039/c6ra04656h
(b) N. Gabaldon Limas and T. A. Manz, RSC Adv. 8 (2018) 2678-2707 DOI: 10.1039/c7ra11829e.
For each atom in the material, the electron cloud parameters were fit to the spherically averaged atom-in-material
electron density using radial positions for which this density was between 10^-4 and 10^-2 electrons per cubic bohr.
The polarizabilities, dispersion coefficients, and quantum Drude oscillator (QDO) parameters were fit using the MCLF method.
The magnetic structure of the system was optimized in VASP from the default ferromagnetic initial guess using spin polarization.
The atomic spin moments (ASMs) were computed on this optimized magnetic structure using the DDEC6 partition as inputs
to the method of T. A. Manz and D. S. Sholl, J. Chem. Theory Comput. 7 (2011) 4146-4164 DOI: 10.1021/ct200539n.
The RMSE and RRMSE were computed using a uniform grid with Ewald summation.
