# Supplementary material for: A collection of forcefield precursors for metal–organic frameworks
Source: RSC Adv. 2019 Nov 13;9(63):36492–507. doi: 10.1039/c9ra07327b (PMC9075174; doi:10.1039/c9ra07327b)
Supplement: RA-009-C9RA07327B-s4045 [file RA-009-C9RA07327B-s4045.xyz]

  234
jmolscript: load "" {1 1 1} spacegroup "x,y,z" unitcell [{     15.260500     0.000000     0.000000 }, {      0.000000    17.737400     0.000000 }, {      0.000000    -7.156945    16.802785 }]
Zn     7.560052     2.902525    14.017555     1.060133
Zn     1.470960    -1.154044     2.792287     0.969719
Zn     9.095716     1.705773    16.722300     0.981110
Zn    13.838832    -1.230800     2.808417     0.969132
Zn    15.190302    -4.769242    11.186622     1.060133
Zn     9.101210     6.444271     5.609106     0.969719
Zn     1.465466    -3.572490     8.481878     0.981110
Zn     6.208582     6.521027     5.592975     0.969132
Zn     7.700448     7.677930     2.785230     1.060133
Zn    13.789540    -6.002901    14.010498     0.969720
Zn     6.164784     8.874682     0.080485     0.981110
Zn     1.421668    -5.926145    13.994368     0.969132
Zn     0.070198    -2.387703     5.616163     1.060133
Zn     6.159290     4.136184    11.193679     0.969719
Zn    13.795034    14.152945     8.320907     0.981110
Zn     9.051918     4.059428    11.209810     0.969132
Zn     0.000000     0.000000     0.000000     1.063976
Zn     7.630250     5.290227     8.401392     1.063976
H      7.555474     2.042557    11.561996     0.411207
H      7.628724     3.764154    16.465049     0.414095
H     15.217771     0.857282     2.443125     0.413233
H     12.580756    -2.736680    13.408622     0.111694
H     11.417906    -1.317823    14.791492     0.114712
H      9.250915    -0.036296    11.666174     0.112540
H     10.497698    -1.391921    10.259781     0.119718
H      1.823630     7.648679    14.628505     0.114072
H      3.148241     6.367893    13.225472     0.122477
H      5.824933     5.879848    16.182762     0.113548
H      4.498795    14.329279     0.784690     0.119680
H     10.334411     4.853975    16.359191     0.111247
H     11.396541    13.548338     0.919112     0.116066
H     12.563970     8.477481    14.502484     0.110626
H     11.483526     6.967385    13.138098     0.114988
H     15.185724    -3.909274    13.642181     0.411207
H     -0.001526    12.106529     8.739128     0.414095
H      7.587521     4.432946     5.958268     0.413233
H      4.950506     0.869963    11.795555     0.111694
H      3.787656    -0.548894    10.412686     0.114712
H      1.620665    -1.830422    13.538004     0.112540
H      2.867448    -0.474796    14.944397     0.119718
H      9.453880     8.222003    10.575673     0.114072
H     10.778491     9.502789    11.978705     0.122477
H     13.455183     9.990834     9.021415     0.113548
H     12.129045     8.698348     7.616702     0.119680
H      2.704161    11.016707     8.844986     0.111247
H      3.766291     9.479290     7.482280     0.116066
H      4.933720     7.393202    10.701694     0.110626
H      3.853276     8.903297    12.066080     0.114988
H      7.705026     8.537898     5.240789     0.411207
H      7.631776     6.816301     0.337736     0.414095
H      0.042729     9.723173    14.359660     0.413233
H      2.679744    13.317135     3.394163     0.111694
H      3.842594    11.898278     2.011293     0.114712
H      6.009585    10.616751     5.136611     0.112540
H      4.762802    11.972376     6.543004     0.119718
H     13.436870     2.931776     2.174280     0.114072
H     12.112259     4.212562     3.577313     0.122477
H      9.435567     4.700607     0.620023     0.113548
H     10.761705    -3.748824    16.018095     0.119680
H      4.926089     5.726480     0.443594     0.111247
H      3.863959    -2.967883    15.883673     0.116066
H      2.696530     2.102974     2.300301     0.110626
H      3.776974     3.613070     3.664687     0.114988
H      0.074776    14.489729     3.160604     0.411207
H      0.001526    -1.526074     8.063657     0.414095
H      7.672979     6.147509    10.844517     0.413233
H     10.309994     9.710492     5.007230     0.111694
H     11.472844    11.129349     6.390099     0.114712
H     13.639835    12.410877     3.264781     0.112540
H     12.393052    11.055251     1.858388     0.119718
H      5.806620     2.358452     6.227112     0.114072
H      4.482009     1.077666     4.824080     0.122477
H      1.805317     0.589621     7.781370     0.113548
H      3.131455     1.882107     9.186083     0.119680
H     12.556339    -0.436252     7.957799     0.111247
H     11.494209     1.101165     9.320505     0.116066
H     10.326780     3.187253     6.101091     0.110626
H     11.407224     1.677158     4.736705     0.114988
C     12.588386    -2.990955    10.790749     0.616279
C     11.694121    -2.180094    11.681296    -0.018871
C     11.935237    -2.170956    13.050723    -0.100626
C     11.230202    -1.330782    13.880781    -0.102161
C     10.236743    -0.498781    13.368296    -0.020342
C      9.521026     0.466023    14.263884     0.606942
C      9.942216    -0.552667    12.012311    -0.102147
C     10.682350    -1.377904    11.172172    -0.102721
C      2.162413    15.517492     0.356219     0.612220
C      3.029209     7.545484    16.253334    -0.025917
C      2.627858     7.299879    14.939356    -0.101729
C      3.421404     6.536723    14.099217    -0.097974
C      4.630036     6.024181    14.561293    -0.023271
C      5.493780     5.211297    13.642181     0.603090
C      5.028335     6.244269    15.868550    -0.102666
C      4.228685     7.013089    16.712050    -0.098839
C     10.059722     4.791699    13.719474     0.616249
C     10.790700     5.763971    14.610022    -0.023017
C     10.772387     5.584004    15.986170    -0.101257
C     11.416380    13.661003    -0.003361    -0.105877
C     12.089368     7.591571    16.261735    -0.025629
C     12.835607    15.710207     0.332695     0.618868
C     12.112259     7.755605    14.877186    -0.103012
C     11.466740     6.851172    14.060570    -0.104928
C      4.958136     1.124238    14.413429     0.616279
C      4.063871     0.313376    13.522881    -0.018871
C      4.304987     0.304238    12.153454    -0.100626
C      3.599952    -0.535936    11.323397    -0.102161
C      2.606493    -1.367937    11.835882    -0.020342
C      1.890776    -2.332740    10.940293     0.606942
C      2.311966    -1.314051    13.191867    -0.102147
C      3.052100    -0.488813    14.032006    -0.102721
C      9.792663     7.510136     8.045173     0.612220
C     10.659459     8.325198     8.950844    -0.025917
C     10.258108     8.570803    10.264821    -0.101729
C     11.051654     9.333960    11.104961    -0.097974
C     12.260286     9.846501    10.642884    -0.023271
C     13.124030    10.659386    11.561996     0.603090
C     12.658585     9.626413     9.335627    -0.102666
C     11.858935     8.857593     8.492128    -0.098839
C      2.429472    11.078983    11.484704     0.616249
C      3.160450    10.106711    10.594156    -0.023017
C      3.142137    10.286679     9.218008    -0.101257
C      3.786130     9.366624     8.404753    -0.105877
C      4.459118     8.279112     8.942442    -0.025629
C      5.205357     7.317421     8.068697     0.618868
C      4.482009     8.115077    10.326992    -0.103012
C      3.836490     9.019510    11.143607    -0.104928
C      2.672114    13.571410     6.012036     0.616279
C      3.566379    12.760549     5.121489    -0.018871
C      3.325263    12.751411     3.752062    -0.100626
C      4.030298    11.911237     2.922004    -0.102161
C      5.023757    11.079236     3.434489    -0.020342
C      5.739474    10.114432     2.538901     0.606942
C      5.318284    11.133122     4.790474    -0.102147
C      4.578150    11.958359     5.630613    -0.102721
C     13.098087    -4.937037    16.446566     0.612220
C     12.231291     3.034971     0.549451    -0.025917
C     12.632642     3.280576     1.863429    -0.101728
C     11.839096     4.043732     2.703568    -0.097974
C     10.630464     4.556274     2.241492    -0.023271
C      9.766720     5.369158     3.160604     0.603090
C     10.232165     4.336186     0.934235    -0.102666
C     11.031815     3.567366     0.090735    -0.098839
C      5.200778     5.788756     3.083311     0.616249
C      4.469800     4.816484     2.192763    -0.023017
C      4.488113     4.996451     0.816615    -0.101257
C      3.844120     4.076397     0.003361    -0.105877
C      3.171132     2.988884     0.541050    -0.025629
C      2.424893    -5.129752    16.470090     0.618868
C      3.148241     2.824850     1.925599    -0.103012
C      3.793760     3.729283     2.742215    -0.104928
C     10.302364     9.456217     2.389356     0.616279
C     11.196629    10.267079     3.279904    -0.018871
C     10.955513    10.276217     4.649331    -0.100626
C     11.660548    11.116391     5.479388    -0.102161
C     12.654007    11.948392     4.966903    -0.020341
C     13.369724    12.913195     5.862492     0.606942
C     12.948534    11.894506     3.610918    -0.102147
C     12.208400    11.069268     2.770779    -0.102721
C      5.467837     3.070319     8.757612     0.612220
C      4.601041     2.255257     7.851941    -0.025917
C      5.002392     2.009652     6.537964    -0.101728
C      4.208846     1.246495     5.697824    -0.097974
C      3.000214     0.733954     6.159901    -0.023271
C      2.136470    -0.078931     5.240789     0.603090
C      2.601915     0.954042     7.467158    -0.102666
C      3.401565     1.722862     8.310657    -0.098839
C     12.831028    -0.498528     5.318081     0.616249
C     12.100050     0.473744     6.208629    -0.023017
C     12.118363     0.293776     7.584777    -0.101257
C     11.474370     1.213831     8.398032    -0.105877
C     10.801382     2.301343     7.860343    -0.025629
C     10.055143     3.263034     8.734088     0.618868
C     10.778491     2.465378     6.475793    -0.103012
C     11.424010     1.560945     5.659178    -0.104928
O      7.576380     2.941930    11.951989    -0.865627
O      7.602628     2.866094    16.074888    -0.870771
O     -0.019839    -0.040846     2.052292    -0.865113
O      5.041306     5.035299    12.470859    -0.543933
O      2.628774    15.732499     1.511747    -0.546426
O     12.567480    -2.720725     9.544990    -0.561373
O      8.451875     0.978920    13.868851    -0.588447
O      6.596962     4.803016    14.056034    -0.588330
O     13.424662     9.499927    16.620307    -0.573052
O     10.052702     0.687545    15.393703    -0.553783
O      1.057247     8.758375    16.741791    -0.591587
O     13.286554    -3.874765    11.307434    -0.578736
O      9.472192     3.829792    14.221709    -0.577197
O     12.795929    15.455492     1.584503    -0.571973
O     10.095584     5.065195    12.473547    -0.568300
O     15.206630    -4.808647    13.252189    -0.865627
O     -0.027622    13.004588     9.129289    -0.870771
O      7.610411     5.331074     6.349100    -0.865113
O     12.671556    10.835383    12.733319    -0.543933
O     10.259024     7.295129     6.889646    -0.546426
O      4.937230     0.854007    15.659187    -0.561374
O      0.821625    -2.845637    11.335327    -0.588447
O     14.227212    11.067667    11.148144    -0.588330
O      5.794412     6.370755     8.583871    -0.573052
O      2.422452    -2.554263     9.810474    -0.553783
O      8.687497     7.112307     8.462387    -0.591587
O      5.656304     2.008047    13.896743    -0.578736
O      1.841942    12.040890    10.982468    -0.577197
O      5.165679     7.572136     6.816890    -0.571973
O      2.465334    10.805488    12.730630    -0.568300
O      7.684120     7.638525     4.850796    -0.865627
O      7.657872     7.714361     0.727897    -0.870771
O      0.019839    10.621301    14.750493    -0.865113
O     10.219194     5.545156     4.331926    -0.543933
O     12.631726    -5.152044    15.291038    -0.546426
O      2.693020    13.301180     7.257795    -0.561374
O      6.808625     9.601535     2.933934    -0.588447
O      8.663538     5.777439     2.746751    -0.588330
O      1.835838     1.080528     0.182478    -0.573052
O      5.207798     9.892910     1.409082    -0.553783
O     14.203253     1.822080     0.060994    -0.591587
O      1.973946    14.455220     5.495351    -0.578736
O      5.788308     6.750663     2.581076    -0.577197
O      2.464571    -4.875037    15.218282    -0.571973
O      5.164916     5.515260     4.329238    -0.568301
O      0.053870    15.389102     3.550596    -0.865627
O      0.027622    -2.424133     7.673496    -0.870771
O      7.650089     5.249381    10.453685    -0.865113
O      2.588944    -0.254928     4.069466    -0.543933
O      5.001476     3.285326     9.913139    -0.546426
O     10.323270     9.726448     1.143598    -0.561374
O     14.438875    13.426092     5.467458    -0.588447
O      1.033288    -0.487212     5.654641    -0.588330
O      9.466088     4.209700     8.218914    -0.573052
O     12.838048    13.134718     6.992311    -0.553783
O      6.573003     3.468148     8.340398    -0.591588
O      9.604196     8.572408     2.906042    -0.578736
O     13.418558    -1.460435     5.820317    -0.577197
O     10.094821     3.008319     9.985895    -0.571973
O     12.795166    -0.225033     4.072155    -0.568301

The following XYZ coordinates are in angstroms. Other properties are in atomic units.
The sperically averaged electron density of each atom fit to a function of the form exp(a - br)
eigen_1, eigen_2 and eigen_3 are the three eigenvalues of traceless quadrupole moment tensor
  atom number  atomic symbol              X              Y              Z     net charge C6 coefficient C8 coefficient C10 coefficient fluctuating dipole atomic polarizability isotropic forcefield polarizability              a              b squared Pearson coefficient          <r^3>          <r^4>         wp_QDO          m_QDO          q_QDO       dipole_x       dipole_y       dipole_z         dipole            Qxy            Qxz            Qyz     Q(x^2-y^2)  Q(3z^2 - R^2)        eigen_1        eigen_2        eigen_3 static polarizability      alpha(xx)      alpha(xy)      alpha(xz)      alpha(yy)      alpha(yz)      alpha(zz) atomic spin moment
            1             Zn       7.560052       2.902525      14.017555       1.060133      81.496320 0.14610540E+04  0.44216492E+05                                17.189987                           13.951648      -0.054139       1.867046                    0.998805      44.161592     122.130496       0.405109       0.499593      -1.069530      -0.003509       0.001592      -0.002728       0.004721       0.005370       0.025305       0.028937      -0.030066       0.125180      -0.043751      -0.018158       0.061910             21.262822      21.378316      -0.238457       0.440206      20.430292      -4.007177      21.979857          -0.000000
            2             Zn       1.470960      -1.154044       2.792287       0.969719      83.458390 0.17273154E+04  0.54077136E+05                                16.012811                           13.877223      -0.062486       1.869225                    0.997943      44.718776     122.561620       0.467950       0.418085      -1.127153      -0.005269       0.000394      -0.000256       0.005290       0.001237       0.000567      -0.052283       0.054898      -0.099776      -0.075525       0.031405       0.044120             18.840882      16.251383       0.065560       0.176192      15.075091       0.735969      25.196170          -0.000000
            3             Zn       9.095716       1.705773      16.722300       0.981110      80.726561 0.16984406E+04  0.52951575E+05                                15.679750                           13.784182      -0.053700       1.874210                    0.997961      44.461307     121.617167       0.468311       0.419511      -1.126151      -0.006272       0.011653      -0.004822       0.014085       0.003490      -0.012985      -0.050822       0.038498      -0.115456      -0.074264       0.026712       0.047552             18.121076      16.500838       0.109705       0.679505      14.189335       1.083423      23.673054          -0.000000
            4             Zn      13.838832      -1.230800       2.808417       0.969132      79.850323 0.16840009E+04  0.52410839E+05                                15.551102                           13.705019      -0.028595       1.879672                    0.997871      44.680081     122.273067       0.470521       0.418262      -1.126531       0.010866       0.001213      -0.000103       0.010934      -0.000182       0.001015      -0.052547       0.003393      -0.109808      -0.068904       0.019988       0.048915             17.950055      17.095420       0.176460       0.153237      13.229582       1.825711      23.525163          -0.000000
            5             Zn      15.190302      -4.769242      11.186622       1.060133      81.496303 0.14610540E+04  0.44216492E+05                                17.189985                           13.951648      -0.054139       1.867046                    0.998805      44.161592     122.130496       0.405109       0.499593      -1.069530      -0.003509      -0.001592       0.002728       0.004721      -0.005370      -0.025305       0.028937      -0.030066       0.125180      -0.043751      -0.018158       0.061910             21.262817      21.378317       0.238455      -0.440207      20.430288      -4.007171      21.979846          -0.000000
            6             Zn       9.101210       6.444271       5.609106       0.969719      83.458409 0.17273154E+04  0.54077139E+05                                16.012813                           13.877224      -0.062486       1.869225                    0.997943      44.718776     122.561620       0.467950       0.418085      -1.127153      -0.005269      -0.000394       0.000256       0.005290      -0.001237      -0.000567      -0.052283       0.054898      -0.099776      -0.075525       0.031405       0.044120             18.840887      16.251387      -0.065554      -0.176193      15.075093       0.735967      25.196183          -0.000000
            7             Zn       1.465466      -3.572490       8.481878       0.981110      80.726566 0.16984403E+04  0.52951565E+05                                15.679750                           13.784181      -0.053700       1.874210                    0.997961      44.461307     121.617169       0.468311       0.419511      -1.126151      -0.006272      -0.011653       0.004822       0.014085      -0.003490       0.012985      -0.050822       0.038498      -0.115456      -0.074264       0.026712       0.047552             18.121078      16.500838      -0.109701      -0.679496      14.189337       1.083429      23.673058          -0.000000
            8             Zn       6.208582       6.521027       5.592975       0.969132      79.850313 0.16840009E+04  0.52410837E+05                                15.551101                           13.705019      -0.028595       1.879672                    0.997871      44.680081     122.273065       0.470521       0.418262      -1.126531       0.010866      -0.001213       0.000103       0.010934       0.000182      -0.001015      -0.052547       0.003393      -0.109808      -0.068904       0.019988       0.048915             17.950053      17.095420      -0.176457      -0.153225      13.229580       1.825708      23.525158          -0.000000
            9             Zn       7.700448       7.677930       2.785230       1.060133      81.496321 0.14610540E+04  0.44216492E+05                                17.189987                           13.951648      -0.054139       1.867046                    0.998805      44.161592     122.130496       0.405109       0.499593      -1.069530       0.003509      -0.001592       0.002728       0.004721       0.005370       0.025305       0.028937      -0.030066       0.125180      -0.043751      -0.018158       0.061910             21.262822      21.378316      -0.238457       0.440207      20.430293      -4.007178      21.979857          -0.000000
           10             Zn      13.789540      -6.002901      14.010498       0.969720      83.458389 0.17273154E+04  0.54077136E+05                                16.012811                           13.877223      -0.062486       1.869225                    0.997943      44.718776     122.561620       0.467950       0.418085      -1.127153       0.005269      -0.000395       0.000256       0.005290       0.001237       0.000567      -0.052283       0.054898      -0.099776      -0.075525       0.031405       0.044120             18.840881      16.251383       0.065560       0.176192      15.075091       0.735969      25.196170          -0.000000
           11             Zn       6.164784       8.874682       0.080485       0.981110      80.726563 0.16984406E+04  0.52951574E+05                                15.679750                           13.784182      -0.053700       1.874210                    0.997961      44.461307     121.617168       0.468311       0.419511      -1.126151       0.006272      -0.011653       0.004822       0.014085       0.003490      -0.012985      -0.050822       0.038498      -0.115456      -0.074264       0.026712       0.047552             18.121076      16.500838       0.109705       0.679505      14.189335       1.083423      23.673055          -0.000000
           12             Zn       1.421668      -5.926145      13.994368       0.969132      79.850321 0.16840009E+04  0.52410838E+05                                15.551102                           13.705019      -0.028595       1.879672                    0.997871      44.680081     122.273065       0.470521       0.418262      -1.126531      -0.010866      -0.001213       0.000103       0.010934      -0.000182       0.001015      -0.052547       0.003393      -0.109808      -0.068904       0.019988       0.048915             17.950054      17.095420       0.176460       0.153237      13.229581       1.825711      23.525162          -0.000000
           13             Zn       0.070198      -2.387703       5.616163       1.060133      81.496301 0.14610540E+04  0.44216491E+05                                17.189985                           13.951648      -0.054139       1.867046                    0.998805      44.161591     122.130494       0.405109       0.499593      -1.069530       0.003509       0.001592      -0.002728       0.004721      -0.005370      -0.025305       0.028937      -0.030066       0.125180      -0.043751      -0.018158       0.061910             21.262817      21.378317       0.238454      -0.440207      20.430288      -4.007171      21.979846          -0.000000
           14             Zn       6.159290       4.136184      11.193679       0.969719      83.458408 0.17273154E+04  0.54077139E+05                                16.012813                           13.877224      -0.062486       1.869225                    0.997943      44.718776     122.561620       0.467950       0.418085      -1.127153       0.005269       0.000394      -0.000256       0.005290      -0.001237      -0.000567      -0.052283       0.054898      -0.099776      -0.075525       0.031405       0.044120             18.840887      16.251387      -0.065555      -0.176193      15.075092       0.735968      25.196182          -0.000000
           15             Zn      13.795034      14.152945       8.320907       0.981110      80.726564 0.16984403E+04  0.52951564E+05                                15.679750                           13.784181      -0.053700       1.874210                    0.997961      44.461307     121.617167       0.468311       0.419511      -1.126151       0.006272       0.011653      -0.004822       0.014085      -0.003490       0.012985      -0.050822       0.038498      -0.115456      -0.074264       0.026712       0.047552             18.121077      16.500838      -0.109701      -0.679496      14.189337       1.083429      23.673057          -0.000000
           16             Zn       9.051918       4.059428      11.209810       0.969132      79.850312 0.16840009E+04  0.52410837E+05                                15.551101                           13.705019      -0.028595       1.879672                    0.997871      44.680081     122.273065       0.470521       0.418262      -1.126531      -0.010866       0.001213      -0.000103       0.010934       0.000182      -0.001015      -0.052547       0.003393      -0.109808      -0.068904       0.019988       0.048915             17.950052      17.095420      -0.176457      -0.153227      13.229580       1.825709      23.525158          -0.000000
           17             Zn       0.000000       0.000000       0.000000       1.063976      82.544269 0.14545093E+04  0.43964665E+05                                17.320375                           13.916862      -0.058723       1.866495                    0.998954      44.065971     121.751960       0.405809       0.499341      -1.069771      -0.000000      -0.000000      -0.000000       0.000000       0.002448       0.020602       0.030335      -0.034657       0.125567      -0.043988      -0.016911       0.060900             21.638353      21.425838      -0.508763       0.615064      21.067702      -4.441692      22.421518          -0.000000
           18             Zn       7.630250       5.290227       8.401392       1.063976      82.544262 0.14545093E+04  0.43964666E+05                                17.320374                           13.916862      -0.058723       1.866495                    0.998954      44.065971     121.751959       0.405809       0.499341      -1.069771      -0.000000       0.000000       0.000000       0.000000      -0.002448      -0.020602       0.030335      -0.034657       0.125567      -0.043988      -0.016911       0.060900             21.638352      21.425843       0.508766      -0.615066      21.067700      -4.441690      22.421512          -0.000000
           19              H       7.555474       2.042557      11.561996       0.411207       0.685321 0.49354298E+01  0.44363247E+02                                 1.479258                            1.460443      -1.546751       2.308205                    0.997033       2.663382       7.935903       0.420467       1.620599      -0.646863      -0.002034      -0.032364      -0.010740       0.034160       0.003412       0.000404       0.011616      -0.016396      -0.004712      -0.010051      -0.006808       0.016859              1.498619       1.388089      -0.022282       0.007994       1.713026       0.070445       1.394742           0.000000
           20              H       7.628724       3.764154      16.465049       0.414095       0.689952 0.49998625E+01  0.45077882E+02                                 1.488396                            1.472724      -1.548394       2.313549                    0.996792       2.634896       7.856868       0.417623       1.626732      -0.646403       0.001610       0.032390       0.010995       0.034243       0.002307      -0.000107       0.010944      -0.018291      -0.005483      -0.009627      -0.007091       0.016719              1.505040       1.394910      -0.007290      -0.009006       1.711773       0.079609       1.408435           0.000000
           21              H      15.217771       0.857282       2.443125       0.413233       0.685411 0.49419253E+01  0.44396424E+02                                 1.477922                            1.460927      -1.524456       2.323476                    0.996727       2.622872       7.790136       0.420981       1.619541      -0.647549       0.000164       0.033406       0.011621       0.035370       0.002215       0.000027       0.010857      -0.018144      -0.006067      -0.009405      -0.007206       0.016611              1.495918       1.385574      -0.033465       0.002281       1.702454       0.072731       1.399726           0.000000
           22              H      12.580756      -2.736680      13.408622       0.111694       1.092194 0.76959301E+01  0.74852717E+02                                 1.747813                            1.616666      -1.042773       2.380067                    0.997312       3.537053       9.868336       0.494480       1.273534      -0.709520       0.024036      -0.022674       0.016894       0.037111      -0.008400       0.007979      -0.000705       0.008321       0.017931      -0.013151      -0.000432       0.013583              1.830033       1.941390      -0.592595       0.161538       1.898397      -0.203778       1.650312           0.000000
           23              H      11.417906      -1.317823      14.791492       0.114712       1.202480 0.88679091E+01  0.88450794E+02                                 1.796343                            1.687198      -1.079519       2.365165                    0.997047       3.467391       9.473640       0.510133       1.203766      -0.727005       0.011647       0.000480       0.036738       0.038543      -0.007850       0.008142       0.000433       0.009041       0.021999      -0.013785       0.000085       0.013701              1.835527       1.478867      -0.146789       0.076618       1.551031      -0.023508       2.476683           0.000000
           24              H       9.250915      -0.036296      11.666174       0.112540       1.121983 0.79712892E+01  0.77512667E+02                                 1.727407                            1.607857      -0.927006       2.437247                    0.998635       3.364301       9.112637       0.517922       1.216179      -0.724247      -0.028824       0.018874      -0.017314       0.038559      -0.009752       0.010851      -0.000164       0.006570       0.020794      -0.015759      -0.000690       0.016449              1.794222       1.987915      -0.551613       0.168975       1.810533      -0.149533       1.584219          -0.000000
           25              H      10.497698      -1.391921      10.259781       0.119718       1.184784 0.86861414E+01  0.85798418E+02                                 1.759383                            1.656719      -0.903834       2.454754                    0.998825       3.301031       8.842672       0.523301       1.184955      -0.733208      -0.009503       0.000013      -0.039143       0.040280      -0.008378       0.009091       0.001006       0.005347       0.028291      -0.015220       0.000265       0.014955              1.790145       1.500885      -0.102163       0.075771       1.489680      -0.009623       2.379871          -0.000000
           26              H       1.823630       7.648679      14.628505       0.114072       1.112898 0.79483593E+01  0.77120660E+02                                 1.710511                            1.600307      -0.888378       2.457077                    0.999081       3.321793       8.944623       0.522460       1.208259      -0.726498      -0.032580       0.011721      -0.016438       0.038328      -0.006861       0.011846       0.002662       0.014364       0.016126      -0.015493      -0.001618       0.017112              1.768097       2.141678      -0.464087       0.155603       1.614805      -0.067452       1.547809           0.000000
           27              H       3.148241       6.367893      13.225472       0.122477       1.160115 0.84896115E+01  0.83294269E+02                                 1.728301                            1.633003      -0.893384       2.460170                    0.999057       3.258873       8.671626       0.529982       1.177925      -0.735044      -0.015119      -0.006852      -0.036962       0.040518      -0.004301       0.011264       0.003437       0.014574       0.022684      -0.014568      -0.002412       0.016980              1.756156       1.511240      -0.078109       0.116352       1.488717       0.147614       2.268510           0.000000
           28              H       5.824933       5.879848      16.182762       0.113548       1.119358 0.80311807E+01  0.78162347E+02                                 1.719990                            1.611041      -0.875924       2.460594                    0.999168       3.338346       9.016435       0.519306       1.211895      -0.725619       0.032933      -0.013336       0.015385       0.038718      -0.007391       0.012220       0.001742       0.013940       0.017388      -0.015569      -0.002163       0.017732              1.775017       2.126390      -0.469607       0.162186       1.631122      -0.074688       1.567539           0.000000
           29              H       4.498795      14.329279       0.784690       0.119680       1.182056 0.87040863E+01  0.86061049E+02                                 1.757308                            1.658735      -1.017994       2.401598                    0.997963       3.323955       8.922380       0.522589       1.185393      -0.732791       0.014886       0.007742       0.037013       0.040638      -0.004145       0.010667       0.004172       0.015113       0.018019      -0.014402      -0.001571       0.015973              1.787812       1.526410      -0.086520       0.126925       1.503979       0.131966       2.333046          -0.000000
           30              H      10.334411       4.853975      16.359191       0.111247       1.098105 0.76730687E+01  0.74693954E+02                                 1.757395                            1.615763      -1.231914       2.290171                    0.995631       3.625070      10.171081       0.493142       1.275903      -0.708060      -0.014799      -0.029670       0.017063       0.037289       0.007818      -0.004668      -0.001064      -0.004677       0.014751      -0.011247       0.002049       0.009198              1.845744       1.686160       0.535724      -0.106406       2.173418      -0.316544       1.677654          -0.000000
           31              H      11.396541      13.548338       0.919112       0.116066       1.210576 0.89148651E+01  0.89131108E+02                                 1.813580                            1.698727      -1.075933       2.369498                    0.997089       3.473655       9.535038       0.504693       1.213847      -0.724722      -0.003745      -0.004871       0.037184       0.037688       0.007204      -0.005498      -0.003408      -0.003948       0.027647      -0.012354      -0.000668       0.013022              1.856264       1.464220       0.134195       0.088498       1.611102      -0.148869       2.493470           0.000000
           32              H      12.563970       8.477481      14.502484       0.110626       1.080267 0.75651714E+01  0.73336515E+02                                 1.737067                            1.603699      -1.096565       2.352816                    0.996911       3.577495       9.995777       0.495617       1.274848      -0.708658       0.016296       0.028919      -0.017485       0.037518       0.007074      -0.004850      -0.002818      -0.003818       0.017714      -0.010590       0.000081       0.010509              1.819976       1.668975       0.532980      -0.109547       2.124611      -0.293218       1.666343           0.000000
           33              H      11.483526       6.967385      13.138098       0.114988       1.188402 0.86745825E+01  0.86257235E+02                                 1.796207                            1.678465      -1.108044       2.351772                    0.996799       3.501980       9.629908       0.505768       1.217888      -0.723122       0.003095       0.005053      -0.036995       0.037467       0.006887      -0.004807      -0.002938      -0.003932       0.024593      -0.011501      -0.000100       0.011601              1.843088       1.442758       0.140898       0.080802       1.588157      -0.152737       2.498349           0.000000
           34              H      15.185724      -3.909274      13.642181       0.411207       0.685321 0.49354284E+01  0.44363231E+02                                 1.479258                            1.460443      -1.546751       2.308205                    0.997033       2.663382       7.935903       0.420467       1.620599      -0.646863      -0.002034       0.032364       0.010740       0.034160      -0.003412      -0.000404       0.011616      -0.016396      -0.004712      -0.010051      -0.006808       0.016859              1.498619       1.388089       0.022283      -0.007994       1.713026       0.070444       1.394741           0.000000
           35              H      -0.001526      12.106529       8.739128       0.414095       0.689951 0.49998588E+01  0.45077843E+02                                 1.488396                            1.472724      -1.548394       2.313549                    0.996792       2.634896       7.856869       0.417623       1.626732      -0.646403       0.001610      -0.032390      -0.010995       0.034243      -0.002307       0.000107       0.010944      -0.018291      -0.005483      -0.009627      -0.007091       0.016719              1.505039       1.394910       0.007290       0.009006       1.711773       0.079609       1.408435           0.000000
           36              H       7.587521       4.432946       5.958268       0.413233       0.685411 0.49419239E+01  0.44396410E+02                                 1.477922                            1.460927      -1.524456       2.323476                    0.996727       2.622872       7.790136       0.420981       1.619541      -0.647549       0.000164      -0.033406      -0.011621       0.035370      -0.002215      -0.000027       0.010857      -0.018144      -0.006067      -0.009405      -0.007206       0.016611              1.495918       1.385574       0.033465      -0.002281       1.702454       0.072731       1.399726           0.000000
           37              H       4.950506       0.869963      11.795555       0.111694       1.092195 0.76959348E+01  0.74852770E+02                                 1.747813                            1.616666      -1.042773       2.380067                    0.997312       3.537053       9.868335       0.494481       1.273534      -0.709520       0.024036       0.022674      -0.016894       0.037111       0.008400      -0.007979      -0.000705       0.008321       0.017931      -0.013151      -0.000432       0.013583              1.830034       1.941390       0.592596      -0.161538       1.898399      -0.203778       1.650312           0.000000
           38              H       3.787656      -0.548894      10.412686       0.114712       1.202480 0.88679131E+01  0.88450839E+02                                 1.796343                            1.687198      -1.079520       2.365165                    0.997047       3.467392       9.473641       0.510134       1.203765      -0.727005       0.011647      -0.000480      -0.036738       0.038543       0.007850      -0.008142       0.000433       0.009041       0.021999      -0.013785       0.000085       0.013701              1.835527       1.478867       0.146789      -0.076618       1.551031      -0.023508       2.476683           0.000000
           39              H       1.620665      -1.830422      13.538004       0.112540       1.121983 0.79712892E+01  0.77512661E+02                                 1.727406                            1.607857      -0.927005       2.437247                    0.998635       3.364301       9.112635       0.517922       1.216178      -0.724248      -0.028824      -0.018874       0.017314       0.038559       0.009752      -0.010851      -0.000164       0.006570       0.020794      -0.015759      -0.000690       0.016449              1.794222       1.987914       0.551613      -0.168975       1.810533      -0.149533       1.584218          -0.000000
           40              H       2.867448      -0.474796      14.944397       0.119718       1.184784 0.86861413E+01  0.85798417E+02                                 1.759383                            1.656719      -0.903834       2.454754                    0.998825       3.301031       8.842672       0.523301       1.184955      -0.733208      -0.009503      -0.000013       0.039143       0.040280       0.008378      -0.009091       0.001006       0.005347       0.028291      -0.015220       0.000265       0.014955              1.790145       1.500885       0.102163      -0.075771       1.489680      -0.009623       2.379871          -0.000000
           41              H       9.453880       8.222003      10.575673       0.114072       1.112898 0.79483615E+01  0.77120689E+02                                 1.710512                            1.600307      -0.888378       2.457077                    0.999081       3.321793       8.944624       0.522459       1.208260      -0.726498      -0.032580      -0.011721       0.016438       0.038328       0.006861      -0.011846       0.002662       0.014364       0.016126      -0.015493      -0.001618       0.017112              1.768097       2.141678       0.464087      -0.155604       1.614805      -0.067453       1.547810           0.000000
           42              H      10.778491       9.502789      11.978705       0.122477       1.160115 0.84896053E+01  0.83294200E+02                                 1.728301                            1.633003      -0.893384       2.460170                    0.999057       3.258873       8.671628       0.529982       1.177926      -0.735044      -0.015119       0.006852       0.036962       0.040518       0.004301      -0.011264       0.003437       0.014574       0.022684      -0.014568      -0.002412       0.016980              1.756156       1.511240       0.078109      -0.116352       1.488717       0.147614       2.268511           0.000000
           43              H      13.455183       9.990834       9.021415       0.113548       1.119358 0.80311809E+01  0.78162349E+02                                 1.719991                            1.611041      -0.875924       2.460594                    0.999168       3.338346       9.016435       0.519306       1.211895      -0.725619       0.032933       0.013336      -0.015385       0.038718       0.007391      -0.012220       0.001742       0.013940       0.017388      -0.015569      -0.002163       0.017732              1.775017       2.126390       0.469607      -0.162186       1.631122      -0.074688       1.567539           0.000000
           44              H      12.129045       8.698348       7.616702       0.119680       1.182057 0.87040994E+01  0.86061210E+02                                 1.757309                            1.658736      -1.017994       2.401598                    0.997963       3.323956       8.922384       0.522589       1.185393      -0.732791       0.014886      -0.007742      -0.037013       0.040638       0.004145      -0.010667       0.004172       0.015113       0.018019      -0.014402      -0.001571       0.015973              1.787813       1.526411       0.086520      -0.126925       1.503980       0.131967       2.333049          -0.000000
           45              H       2.704161      11.016707       8.844986       0.111247       1.098105 0.76730670E+01  0.74693934E+02                                 1.757395                            1.615763      -1.231914       2.290171                    0.995631       3.625070      10.171081       0.493142       1.275903      -0.708060      -0.014799       0.029670      -0.017063       0.037289      -0.007818       0.004668      -0.001064      -0.004677       0.014751      -0.011247       0.002049       0.009198              1.845744       1.686160      -0.535724       0.106406       2.173417      -0.316544       1.677654          -0.000000
           46              H       3.766291       9.479290       7.482280       0.116066       1.210575 0.89148602E+01  0.89131043E+02                                 1.813579                            1.698727      -1.075932       2.369498                    0.997089       3.473654       9.535033       0.504694       1.213846      -0.724722      -0.003745       0.004871      -0.037184       0.037688      -0.007204       0.005498      -0.003408      -0.003948       0.027647      -0.012354      -0.000668       0.013022              1.856263       1.464220      -0.134195      -0.088497       1.611102      -0.148870       2.493468           0.000000
           47              H       4.933720       7.393202      10.701694       0.110626       1.080267 0.75651657E+01  0.73336450E+02                                 1.737066                            1.603699      -1.096565       2.352816                    0.996911       3.577495       9.995778       0.495617       1.274848      -0.708658       0.016296      -0.028919       0.017485       0.037518      -0.007074       0.004850      -0.002818      -0.003818       0.017713      -0.010590       0.000081       0.010509              1.819976       1.668975      -0.532980       0.109547       2.124611      -0.293218       1.666342           0.000000
           48              H       3.853276       8.903297      12.066080       0.114988       1.188403 0.86745902E+01  0.86257333E+02                                 1.796208                            1.678466      -1.108044       2.351772                    0.996799       3.501980       9.629910       0.505768       1.217889      -0.723122       0.003095      -0.005053       0.036995       0.037467      -0.006887       0.004807      -0.002938      -0.003932       0.024593      -0.011501      -0.000100       0.011601              1.843089       1.442759      -0.140898      -0.080802       1.588158      -0.152737       2.498350           0.000000
           49              H       7.705026       8.537898       5.240789       0.411207       0.685321 0.49354302E+01  0.44363250E+02                                 1.479258                            1.460443      -1.546751       2.308205                    0.997033       2.663382       7.935902       0.420467       1.620599      -0.646863       0.002034       0.032364       0.010740       0.034160       0.003412       0.000404       0.011616      -0.016396      -0.004712      -0.010051      -0.006808       0.016859              1.498619       1.388089      -0.022282       0.007994       1.713026       0.070445       1.394742           0.000000
           50              H       7.631776       6.816301       0.337736       0.414095       0.689952 0.49998625E+01  0.45077882E+02                                 1.488396                            1.472724      -1.548394       2.313549                    0.996792       2.634896       7.856868       0.417623       1.626732      -0.646403      -0.001610      -0.032390      -0.010995       0.034243       0.002307      -0.000107       0.010944      -0.018291      -0.005483      -0.009627      -0.007091       0.016719              1.505040       1.394910      -0.007290      -0.009006       1.711773       0.079609       1.408435           0.000000
           51              H       0.042729       9.723173      14.359660       0.413233       0.685411 0.49419253E+01  0.44396424E+02                                 1.477922                            1.460927      -1.524456       2.323476                    0.996727       2.622872       7.790136       0.420981       1.619541      -0.647549      -0.000164      -0.033406      -0.011621       0.035370       0.002215       0.000027       0.010857      -0.018144      -0.006067      -0.009405      -0.007206       0.016611              1.495918       1.385574      -0.033465       0.002281       1.702454       0.072731       1.399726           0.000000
           52              H       2.679744      13.317135       3.394163       0.111694       1.092194 0.76959301E+01  0.74852717E+02                                 1.747813                            1.616666      -1.042773       2.380067                    0.997312       3.537053       9.868336       0.494480       1.273534      -0.709520      -0.024036       0.022674      -0.016894       0.037111      -0.008400       0.007979      -0.000705       0.008321       0.017931      -0.013151      -0.000432       0.013583              1.830033       1.941390      -0.592595       0.161538       1.898397      -0.203778       1.650312           0.000000
           53              H       3.842594      11.898278       2.011293       0.114712       1.202480 0.88679132E+01  0.88450842E+02                                 1.796343                            1.687198      -1.079519       2.365165                    0.997047       3.467392       9.473642       0.510133       1.203765      -0.727005      -0.011647      -0.000480      -0.036738       0.038543      -0.007850       0.008142       0.000433       0.009041       0.021999      -0.013785       0.000085       0.013701              1.835527       1.478868      -0.146789       0.076618       1.551032      -0.023508       2.476683           0.000000
           54              H       6.009585      10.616751       5.136611       0.112540       1.121983 0.79712881E+01  0.77512649E+02                                 1.727406                            1.607856      -0.927005       2.437247                    0.998635       3.364301       9.112635       0.517922       1.216178      -0.724247       0.028824      -0.018874       0.017314       0.038559      -0.009752       0.010851      -0.000164       0.006570       0.020794      -0.015759      -0.000690       0.016449              1.794222       1.987915      -0.551613       0.168975       1.810532      -0.149533       1.584218          -0.000000
           55              H       4.762802      11.972376       6.543004       0.119718       1.184784 0.86861449E+01  0.85798458E+02                                 1.759383                            1.656719      -0.903834       2.454754                    0.998825       3.301032       8.842674       0.523301       1.184955      -0.733208       0.009503      -0.000013       0.039143       0.040280      -0.008378       0.009091       0.001006       0.005347       0.028291      -0.015220       0.000265       0.014955              1.790145       1.500885      -0.102163       0.075771       1.489680      -0.009623       2.379871          -0.000000
           56              H      13.436870       2.931776       2.174280       0.114072       1.112898 0.79483580E+01  0.77120642E+02                                 1.710511                            1.600306      -0.888378       2.457077                    0.999081       3.321793       8.944622       0.522460       1.208259      -0.726498       0.032580      -0.011721       0.016438       0.038328      -0.006861       0.011846       0.002662       0.014364       0.016126      -0.015493      -0.001618       0.017112              1.768097       2.141677      -0.464087       0.155603       1.614805      -0.067452       1.547808           0.000000
           57              H      12.112259       4.212562       3.577313       0.122477       1.160116 0.84896133E+01  0.83294293E+02                                 1.728302                            1.633004      -0.893384       2.460170                    0.999057       3.258873       8.671627       0.529982       1.177925      -0.735044       0.015119       0.006852       0.036962       0.040518      -0.004301       0.011264       0.003437       0.014574       0.022684      -0.014568      -0.002412       0.016980              1.756156       1.511240      -0.078109       0.116352       1.488717       0.147614       2.268511           0.000000
           58              H       9.435567       4.700607       0.620023       0.113548       1.119358 0.80311808E+01  0.78162355E+02                                 1.719991                            1.611041      -0.875924       2.460594                    0.999168       3.338346       9.016438       0.519305       1.211896      -0.725619      -0.032933       0.013336      -0.015385       0.038718      -0.007391       0.012220       0.001742       0.013940       0.017388      -0.015569      -0.002163       0.017732              1.775018       2.126391      -0.469607       0.162186       1.631122      -0.074688       1.567540           0.000000
           59              H      10.761705      -3.748824      16.018095       0.119680       1.182056 0.87040889E+01  0.86061089E+02                                 1.757309                            1.658736      -1.017994       2.401598                    0.997963       3.323955       8.922383       0.522589       1.185393      -0.732791      -0.014886      -0.007742      -0.037013       0.040638      -0.004145       0.010667       0.004172       0.015113       0.018019      -0.014402      -0.001571       0.015973              1.787813       1.526411      -0.086520       0.126925       1.503980       0.131967       2.333048          -0.000000
           60              H       4.926089       5.726480       0.443594       0.111247       1.098105 0.76730687E+01  0.74693954E+02                                 1.757395                            1.615763      -1.231914       2.290171                    0.995631       3.625070      10.171081       0.493142       1.275903      -0.708060       0.014799       0.029670      -0.017063       0.037289       0.007818      -0.004668      -0.001064      -0.004677       0.014751      -0.011247       0.002049       0.009198              1.845744       1.686160       0.535724      -0.106406       2.173418      -0.316544       1.677654          -0.000000
           61              H       3.863959      -2.967883      15.883673       0.116066       1.210576 0.89148637E+01  0.89131088E+02                                 1.813580                            1.698727      -1.075932       2.369498                    0.997089       3.473655       9.535037       0.504694       1.213847      -0.724722       0.003745       0.004871      -0.037184       0.037688       0.007204      -0.005498      -0.003408      -0.003948       0.027647      -0.012354      -0.000668       0.013022              1.856264       1.464220       0.134195       0.088498       1.611102      -0.148869       2.493469           0.000000
           62              H       2.696530       2.102974       2.300301       0.110626       1.080267 0.75651666E+01  0.73336460E+02                                 1.737066                            1.603699      -1.096565       2.352816                    0.996911       3.577494       9.995775       0.495617       1.274848      -0.708658      -0.016296      -0.028919       0.017485       0.037518       0.007074      -0.004850      -0.002818      -0.003818       0.017713      -0.010590       0.000081       0.010509              1.819976       1.668974       0.532980      -0.109547       2.124611      -0.293218       1.666342           0.000000
           63              H       3.776974       3.613070       3.664687       0.114988       1.188402 0.86745824E+01  0.86257235E+02                                 1.796207                            1.678465      -1.108044       2.351772                    0.996799       3.501980       9.629908       0.505768       1.217888      -0.723122      -0.003095      -0.005053       0.036995       0.037467       0.006887      -0.004807      -0.002938      -0.003932       0.024593      -0.011501      -0.000100       0.011601              1.843088       1.442758       0.140898       0.080802       1.588157      -0.152737       2.498349           0.000000
           64              H       0.074776      14.489729       3.160604       0.411207       0.685321 0.49354288E+01  0.44363234E+02                                 1.479258                            1.460443      -1.546751       2.308205                    0.997033       2.663382       7.935902       0.420467       1.620599      -0.646863       0.002034      -0.032364      -0.010740       0.034160      -0.003412      -0.000404       0.011616      -0.016396      -0.004712      -0.010051      -0.006808       0.016859              1.498619       1.388088       0.022283      -0.007994       1.713026       0.070444       1.394741           0.000000
           65              H       0.001526      -1.526074       8.063657       0.414095       0.689951 0.49998592E+01  0.45077846E+02                                 1.488396                            1.472724      -1.548394       2.313549                    0.996792       2.634896       7.856868       0.417623       1.626732      -0.646403      -0.001610       0.032390       0.010995       0.034243      -0.002307       0.000107       0.010944      -0.018291      -0.005483      -0.009627      -0.007091       0.016719              1.505039       1.394910       0.007290       0.009006       1.711773       0.079609       1.408435           0.000000
           66              H       7.672979       6.147509      10.844517       0.413233       0.685411 0.49419239E+01  0.44396410E+02                                 1.477922                            1.460927      -1.524456       2.323476                    0.996727       2.622872       7.790136       0.420981       1.619541      -0.647549      -0.000164       0.033406       0.011621       0.035370      -0.002215      -0.000027       0.010857      -0.018144      -0.006067      -0.009405      -0.007206       0.016611              1.495918       1.385574       0.033465      -0.002281       1.702454       0.072731       1.399726           0.000000
           67              H      10.309994       9.710492       5.007230       0.111694       1.092195 0.76959340E+01  0.74852759E+02                                 1.747813                            1.616666      -1.042773       2.380067                    0.997312       3.537053       9.868334       0.494481       1.273533      -0.709520      -0.024036      -0.022674       0.016894       0.037111       0.008400      -0.007979      -0.000705       0.008321       0.017931      -0.013151      -0.000432       0.013583              1.830033       1.941390       0.592596      -0.161538       1.898398      -0.203778       1.650312           0.000000
           68              H      11.472844      11.129349       6.390099       0.114712       1.202480 0.88679078E+01  0.88450776E+02                                 1.796343                            1.687197      -1.079519       2.365165                    0.997047       3.467391       9.473639       0.510133       1.203766      -0.727005      -0.011647       0.000480       0.036738       0.038543       0.007850      -0.008142       0.000433       0.009041       0.021999      -0.013785       0.000085       0.013701              1.835527       1.478867       0.146789      -0.076618       1.551031      -0.023508       2.476682           0.000000
           69              H      13.639835      12.410877       3.264781       0.112540       1.121983 0.79712891E+01  0.77512663E+02                                 1.727406                            1.607857      -0.927005       2.437247                    0.998635       3.364301       9.112636       0.517922       1.216179      -0.724247       0.028824       0.018874      -0.017314       0.038559       0.009752      -0.010851      -0.000164       0.006570       0.020794      -0.015759      -0.000690       0.016449              1.794222       1.987915       0.551613      -0.168975       1.810533      -0.149533       1.584219          -0.000000
           70              H      12.393052      11.055251       1.858388       0.119718       1.184785 0.86861506E+01  0.85798530E+02                                 1.759384                            1.656719      -0.903835       2.454754                    0.998825       3.301033       8.842678       0.523301       1.184955      -0.733208       0.009503       0.000014      -0.039143       0.040280       0.008378      -0.009091       0.001006       0.005347       0.028291      -0.015220       0.000265       0.014955              1.790146       1.500886       0.102163      -0.075771       1.489680      -0.009623       2.379872          -0.000000
           71              H       5.806620       2.358452       6.227112       0.114072       1.112898 0.79483602E+01  0.77120671E+02                                 1.710511                            1.600307      -0.888377       2.457077                    0.999081       3.321793       8.944623       0.522459       1.208259      -0.726498       0.032580       0.011721      -0.016438       0.038328       0.006861      -0.011846       0.002662       0.014364       0.016126      -0.015493      -0.001618       0.017112              1.768097       2.141677       0.464087      -0.155604       1.614805      -0.067453       1.547809           0.000000
           72              H       4.482009       1.077666       4.824080       0.122477       1.160115 0.84896040E+01  0.83294185E+02                                 1.728301                            1.633003      -0.893384       2.460170                    0.999057       3.258873       8.671628       0.529982       1.177926      -0.735044       0.015119      -0.006852      -0.036962       0.040518       0.004301      -0.011264       0.003437       0.014574       0.022684      -0.014568      -0.002412       0.016980              1.756156       1.511240       0.078109      -0.116352       1.488717       0.147614       2.268510           0.000000
           73              H       1.805317       0.589621       7.781370       0.113548       1.119358 0.80311810E+01  0.78162358E+02                                 1.719991                            1.611041      -0.875924       2.460594                    0.999168       3.338346       9.016438       0.519305       1.211896      -0.725619      -0.032933      -0.013336       0.015385       0.038718       0.007391      -0.012220       0.001742       0.013940       0.017388      -0.015569      -0.002163       0.017732              1.775018       2.126391       0.469608      -0.162186       1.631123      -0.074688       1.567539           0.000000
           74              H       3.131455       1.882107       9.186083       0.119680       1.182057 0.87040954E+01  0.86061161E+02                                 1.757309                            1.658736      -1.017994       2.401598                    0.997963       3.323955       8.922381       0.522589       1.185393      -0.732791      -0.014886       0.007742       0.037013       0.040638       0.004145      -0.010667       0.004172       0.015113       0.018019      -0.014402      -0.001571       0.015973              1.787813       1.526411       0.086520      -0.126925       1.503980       0.131967       2.333048          -0.000000
           75              H      12.556339      -0.436252       7.957799       0.111247       1.098105 0.76730719E+01  0.74693987E+02                                 1.757395                            1.615763      -1.231914       2.290171                    0.995631       3.625071      10.171081       0.493142       1.275902      -0.708060       0.014799      -0.029670       0.017063       0.037289      -0.007818       0.004668      -0.001064      -0.004677       0.014751      -0.011247       0.002049       0.009198              1.845743       1.686160      -0.535723       0.106406       2.173416      -0.316544       1.677654          -0.000000
           76              H      11.494209       1.101165       9.320505       0.116066       1.210576 0.89148645E+01  0.89131098E+02                                 1.813580                            1.698727      -1.075933       2.369498                    0.997089       3.473655       9.535037       0.504694       1.213847      -0.724722       0.003745      -0.004871       0.037184       0.037688      -0.007204       0.005498      -0.003408      -0.003948       0.027647      -0.012354      -0.000668       0.013022              1.856264       1.464220      -0.134195      -0.088497       1.611102      -0.148871       2.493469           0.000000
           77              H      10.326780       3.187253       6.101091       0.110626       1.080266 0.75651615E+01  0.73336400E+02                                 1.737066                            1.603698      -1.096565       2.352816                    0.996911       3.577494       9.995775       0.495617       1.274848      -0.708658      -0.016296       0.028919      -0.017485       0.037518      -0.007074       0.004850      -0.002818      -0.003818       0.017713      -0.010590       0.000081       0.010509              1.819976       1.668975      -0.532980       0.109547       2.124610      -0.293218       1.666342           0.000000
           78              H      11.407224       1.677158       4.736705       0.114988       1.188403 0.86745945E+01  0.86257379E+02                                 1.796207                            1.678466      -1.108044       2.351772                    0.996799       3.501981       9.629910       0.505768       1.217888      -0.723122      -0.003095       0.005053      -0.036995       0.037467      -0.006887       0.004807      -0.002938      -0.003932       0.024593      -0.011501      -0.000100       0.011601              1.843089       1.442759      -0.140898      -0.080802       1.588158      -0.152737       2.498350           0.000000
           79              C      12.588386      -2.990955      10.790749       0.616279      25.260402 0.24508160E+03  0.50363544E+04                                 7.902596                            5.528315       0.034676       2.070116                    0.999524      21.900425      60.563424       0.637374       0.467634      -1.024811       0.033246      -0.037441      -0.044083       0.066711       0.085707       0.040439       0.001628       0.006787      -0.118950      -0.084132      -0.027688       0.111820              9.915515       9.074864      -4.773876      -2.254289       9.224997       0.791409      11.446685           0.000001
           80              C      11.694121      -2.180094      11.681296      -0.018871      38.453028 0.42556043E+03  0.98534217E+04                                 9.812514                            6.798459       0.036755       2.019544                    0.999186      26.805893      74.039723       0.649515       0.407278      -1.080787      -0.027123       0.020703       0.028086       0.044194       0.003358      -0.001111      -0.006490      -0.026321       0.003651      -0.014197      -0.001720       0.015917             12.642189      12.827170      -7.274886      -3.249336      11.481175       3.232283      13.618220          -0.000000
           81              C      11.935237      -2.170956      13.050723      -0.100626      34.730600 0.42132906E+03  0.98516872E+04                                 9.326649                            6.903316       0.039110       1.988235                    0.999666      29.116895      84.135917       0.617578       0.424156      -1.056776      -0.021866       0.011524      -0.004779       0.025174       0.001727       0.014950      -0.014850      -0.000178      -0.044026      -0.027919       0.009065       0.018854             11.175108       9.967614      -5.484949      -2.300795      10.328087       2.634364      13.229624           0.000000
           82              C      11.230202      -1.330782      13.880781      -0.102161      34.774184 0.41338520E+03  0.96202801E+04                                 9.317267                            6.827587       0.017556       1.982433                    0.999679      29.077428      83.829623       0.622390       0.422874      -1.057551       0.003487       0.000555      -0.025429       0.025673       0.015204       0.017887      -0.004914      -0.004166       0.036985      -0.028625       0.005424       0.023201             11.253996      10.739940      -6.394677      -1.834586      11.349202       2.262791      11.672848           0.000000
           83              C      10.236743      -0.498781      13.368296      -0.020342      38.824336 0.42821527E+03  0.99315313E+04                                 9.881267                            6.818775       0.023038       2.014075                    0.999165      26.881552      74.340612       0.648590       0.407176      -1.080723       0.026501      -0.023874      -0.028027       0.045363       0.007665       0.004875       0.002731       0.013654      -0.014296      -0.008022      -0.006253       0.014275             12.801762      11.637937      -7.392116      -2.672626      13.111664       4.176272      13.655685          -0.000000
           84              C       9.521026       0.466023      14.263884       0.606942      25.011725 0.25348107E+03  0.52562222E+04                                 7.900523                            5.640621      -0.031303       2.045751                    0.999547      22.180170      61.737083       0.627536       0.470695      -1.022519      -0.016921       0.047841       0.035759       0.062079       0.072197      -0.011834      -0.061974      -0.028050      -0.087576      -0.083852      -0.027036       0.110888              9.884809       9.553768      -4.797598      -1.019486       9.611144       3.247484      10.489514           0.000001
           85              C       9.942216      -0.552667      12.012311      -0.102147      33.905706 0.42031391E+03  0.98087821E+04                                 9.139045                            6.873300       0.069897       1.995294                    0.999669      29.097988      83.629853       0.622697       0.421491      -1.059872       0.020587      -0.014278      -0.001894       0.025126      -0.005117       0.018024      -0.013778       0.009062      -0.026136      -0.023876      -0.001876       0.025751             10.767835       9.907858      -5.086845      -1.929295       9.755955       2.797484      12.639692           0.000000
           86              C      10.682350      -1.377904      11.172172      -0.102721      33.985520 0.41045708E+03  0.95215982E+04                                 9.140550                            6.783272       0.097128       2.007893                    0.999720      28.898315      82.793659       0.628090       0.420380      -1.060627       0.001129       0.005869       0.025446       0.026139       0.010682       0.013180      -0.008878       0.004615       0.067089      -0.026873      -0.000895       0.027769             10.877368      10.942667      -5.930737      -1.717767      10.370922       2.051748      11.318515          -0.000000
           87              C       2.162413      15.517492       0.356219       0.612220      24.769419 0.24986238E+03  0.51622941E+04                                 7.835989                            5.590882      -0.017503       2.049588                    0.999617      22.106744      61.408819       0.631936       0.469128      -1.023432      -0.028402       0.040869       0.039100       0.063291       0.070600       0.004337      -0.050496      -0.065949      -0.108370      -0.084139      -0.023577       0.107716              9.814223      10.304854      -4.584080      -1.408870       8.304615       2.776558      10.833202           0.000001
           88              C       3.029209       7.545484      16.253334      -0.025917      38.327626 0.43002774E+03  0.99805321E+04                                 9.788547                            6.828280       0.057856       2.024214                    0.999282      26.909580      74.357131       0.649070       0.406591      -1.081498       0.031220      -0.020802      -0.029873       0.047956       0.005760       0.005803      -0.000208      -0.001774      -0.001522      -0.008487       0.000519       0.007967             12.625669      13.368324      -6.778826      -3.179570      10.841703       4.524647      13.666980          -0.000000
           89              C       2.627858       7.299879      14.939356      -0.101729      33.833817 0.41857127E+03  0.97524378E+04                                 9.112499                            6.847140       0.084768       1.999277                    0.999663      29.031480      83.217311       0.625867       0.420030      -1.061394       0.020737      -0.007490       0.002096       0.022148      -0.000770       0.019132      -0.010608       0.017636      -0.028606      -0.024339      -0.001278       0.025617             10.811962      10.890151      -4.810495      -2.245487       8.973920       3.532293      12.571814           0.000000
           90              C       3.421404       6.536723      14.099217      -0.097974      33.437951 0.40638511E+03  0.93994345E+04                                 9.042329                            6.746913       0.100562       2.011253                    0.999696      28.702305      81.990418       0.630432       0.420053      -1.061311       0.003675       0.002280       0.022382       0.022796       0.014114       0.017742      -0.004496      -0.006153       0.045723      -0.028622       0.004138       0.024483             10.794386      11.897709      -5.498822      -2.098937       9.276702       2.928220      11.208747           0.000000
           91              C       4.630036       6.024181      14.561293      -0.023271      38.008582 0.42872608E+03  0.99469816E+04                                 9.748509                            6.827134       0.051531       2.022954                    0.999250      26.895936      74.409482       0.647540       0.407688      -1.080313      -0.027086       0.024037       0.028945       0.046360       0.003563       0.002448      -0.001518      -0.005014      -0.010224      -0.005929      -0.000137       0.006066             12.537560      13.156200      -6.589409      -3.144972      10.655564       4.476523      13.800918          -0.000000
           92              C       5.493780       5.211297      13.642181       0.603090      24.831665 0.25386835E+03  0.52660948E+04                                 7.852743                            5.637085      -0.052851       2.036696                    0.999542      22.247613      61.929195       0.629063       0.469388      -1.023263       0.029252      -0.037291      -0.040535       0.062365       0.071638       0.002869      -0.049027      -0.067832      -0.117193      -0.083031      -0.026808       0.109839              9.806917      10.101149      -4.537671      -1.492646       8.341388       2.720413      10.978213           0.000001
           93              C       5.028335       6.244269      15.868550      -0.102666      33.644743 0.41671807E+03  0.97011500E+04                                 9.084140                            6.833844       0.083960       2.000182                    0.999640      29.008142      83.190036       0.626046       0.420261      -1.060958      -0.017470       0.010455      -0.001448       0.020411       0.000172       0.020954      -0.010665       0.018122      -0.029629      -0.026093      -0.001007       0.027099             10.760793      10.680778      -4.746844      -2.162474       8.925647       3.478191      12.675954           0.000000
           94              C       4.228685       7.013089      16.712050      -0.098839      33.867880 0.41256266E+03  0.95824293E+04                                 9.130124                            6.804037       0.072115       1.999307                    0.999721      28.913011      82.880175       0.626680       0.420799      -1.060392       0.001237      -0.004371      -0.026803       0.027185       0.013915       0.016803       0.000875      -0.005336       0.039599      -0.025224       0.000893       0.024331             10.905771      11.932750      -5.570655      -2.047427       9.352662       2.906138      11.431902          -0.000000
           95              C      10.059722       4.791699      13.719474       0.616249      25.089130 0.24666643E+03  0.50788961E+04                                 7.883764                            5.557537       0.008638       2.061682                    0.999546      21.962613      60.865520       0.633521       0.469554      -1.023399      -0.021238      -0.045214      -0.046370       0.068158      -0.085212      -0.029944      -0.011788       0.052196      -0.131971      -0.085650      -0.027369       0.113019              9.854127       8.071806       4.786140       1.865270      10.307567       1.190209      11.183008           0.000001
           96              C      10.790700       5.763971      14.610022      -0.023017      39.015491 0.43108096E+03  0.10015256E+05                                 9.906704                            6.839611       0.047326       2.020645                    0.999237      26.970257      74.664300       0.647840       0.406945      -1.080814       0.025671       0.029056       0.024374       0.045797      -0.003717      -0.000071      -0.000926      -0.004730       0.003895      -0.005096       0.001112       0.003984             12.782230      10.543354       7.143941       3.379096      13.983497       2.877621      13.819840          -0.000000
           97              C      10.772387       5.584004      15.986170      -0.101257      35.249602 0.42754004E+03  0.10037779E+05                                 9.433910                            6.968816      -0.012818       1.970953                    0.999640      29.275537      84.883657       0.612453       0.425964      -1.055209       0.018384       0.014389      -0.001562       0.023398      -0.003168      -0.012538      -0.013260      -0.006225      -0.036245      -0.024371       0.008089       0.016281             11.259902       8.785684       5.296897       2.590687      11.846881       1.767682      13.147141           0.000000
           98              C      11.416380      13.661003      -0.003361      -0.105877      35.297001 0.41875174E+03  0.97823632E+04                                 9.421368                            6.880597      -0.007835       1.971956                    0.999616      29.291952      84.770837       0.618432       0.423962      -1.056254      -0.003807      -0.000106      -0.027175       0.027441      -0.012477      -0.009976      -0.007623       0.007383       0.055281      -0.025571       0.003236       0.022335             11.358408       9.347281       6.216938       2.138970      13.147014       1.551125      11.580929           0.000000
           99              C      12.089368       7.591571      16.261735      -0.025629      39.201018 0.42867060E+03  0.99449744E+04                                 9.935821                            6.817817       0.039427       2.018607                    0.999215      26.936766      74.509995       0.649274       0.406629      -1.081060      -0.027414      -0.028858      -0.027289       0.048260      -0.004941      -0.002967      -0.003256      -0.005263       0.008435      -0.008584       0.003105       0.005479             12.895438      10.669259       7.344408       3.432487      14.314147       3.028500      13.702908          -0.000000
          100              C      12.835607      15.710207       0.332695       0.618868      24.939623 0.24340484E+03  0.49961191E+04                                 7.855370                            5.520714       0.008304       2.062688                    0.999542      21.883116      60.591403       0.635492       0.469562      -1.023184       0.019962       0.040276       0.042566       0.061907      -0.084384      -0.028946      -0.010455       0.054194      -0.126453      -0.083775      -0.027905       0.111680              9.853103       8.078574       4.857231       1.903235      10.415399       1.263752      11.065337           0.000001
          101              C      12.112259       7.755605      14.877186      -0.103012      35.126305 0.42658635E+03  0.10005202E+05                                 9.393289                            6.947065       0.019225       1.979953                    0.999672      29.261843      84.673688       0.615545       0.424255      -1.056755      -0.017692      -0.015041       0.006042       0.023994      -0.002197      -0.013174      -0.015571      -0.009688      -0.039450      -0.026565       0.006596       0.019969             11.208101       8.748460       5.276628       2.638986      11.679135       1.948067      13.196708           0.000000
          102              C      11.466740       6.851172      14.060570      -0.104928      35.380955 0.41969431E+03  0.98098507E+04                                 9.436870                            6.892001      -0.024247       1.966428                    0.999597      29.304570      84.829759       0.617430       0.424413      -1.055978       0.002358      -0.001352       0.025098       0.025245      -0.012711      -0.011232      -0.007150       0.006072       0.052593      -0.025558       0.003362       0.022196             11.359383       9.316409       6.166201       2.138051      12.983792       1.551749      11.777947           0.000000
          103              C       4.958136       1.124238      14.413429       0.616279      25.260383 0.24508153E+03  0.50363526E+04                                 7.902592                            5.528314       0.034676       2.070116                    0.999524      21.900427      60.563431       0.637374       0.467634      -1.024811       0.033246       0.037441       0.044083       0.066711      -0.085707      -0.040439       0.001628       0.006787      -0.118950      -0.084132      -0.027688       0.111820              9.915507       9.074852       4.773867       2.254279       9.224987       0.791396      11.446681           0.000001
          104              C       4.063871       0.313376      13.522881      -0.018871      38.453017 0.42556068E+03  0.98534286E+04                                 9.812513                            6.798461       0.036755       2.019544                    0.999186      26.805897      74.039736       0.649515       0.407278      -1.080787      -0.027123      -0.020703      -0.028086       0.044194      -0.003358       0.001111      -0.006490      -0.026321       0.003651      -0.014197      -0.001720       0.015917             12.642182      12.827160       7.274876       3.249328      11.481165       3.232277      13.618222          -0.000000
          105              C       4.304987       0.304238      12.153454      -0.100626      34.730608 0.42132905E+03  0.98516871E+04                                 9.326651                            6.903316       0.039111       1.988235                    0.999666      29.116893      84.135912       0.617578       0.424156      -1.056776      -0.021866      -0.011524       0.004779       0.025174      -0.001727      -0.014950      -0.014850      -0.000178      -0.044026      -0.027919       0.009065       0.018854             11.175111       9.967618       5.484953       2.300794      10.328093       2.634364      13.229621           0.000000
          106              C       3.599952      -0.535936      11.323397      -0.102161      34.774178 0.41338498E+03  0.96202739E+04                                 9.317266                            6.827585       0.017556       1.982433                    0.999679      29.077427      83.829621       0.622390       0.422874      -1.057551       0.003487      -0.000555       0.025429       0.025673      -0.015204      -0.017887      -0.004914      -0.004166       0.036985      -0.028625       0.005424       0.023201             11.253996      10.739942       6.394680       1.834585      11.349204       2.262789      11.672842           0.000000
          107              C       2.606493      -1.367937      11.835882      -0.020342      38.824337 0.42821526E+03  0.99315310E+04                                 9.881267                            6.818775       0.023038       2.014075                    0.999165      26.881552      74.340611       0.648590       0.407176      -1.080723       0.026501       0.023874       0.028027       0.045363      -0.007665      -0.004875       0.002731       0.013654      -0.014296      -0.008022      -0.006253       0.014275             12.801762      11.637938       7.392116       2.672627      13.111662       4.176272      13.655687          -0.000000
          108              C       1.890776      -2.332740      10.940293       0.606942      25.011732 0.25348117E+03  0.52562248E+04                                 7.900525                            5.640622      -0.031304       2.045751                    0.999547      22.180170      61.737085       0.627536       0.470695      -1.022519      -0.016921      -0.047841      -0.035759       0.062079      -0.072197       0.011835      -0.061974      -0.028050      -0.087576      -0.083852      -0.027036       0.110888              9.884811       9.553766       4.797594       1.019487       9.611142       3.247488      10.489524           0.000001
          109              C       2.311966      -1.314051      13.191867      -0.102147      33.905701 0.42031400E+03  0.98087846E+04                                 9.139044                            6.873302       0.069898       1.995294                    0.999669      29.097985      83.629842       0.622697       0.421491      -1.059872       0.020587       0.014278       0.001894       0.025126       0.005117      -0.018024      -0.013778       0.009062      -0.026136      -0.023875      -0.001876       0.025751             10.767833       9.907855       5.086844       1.929291       9.755955       2.797481      12.639689           0.000000
          110              C       3.052100      -0.488813      14.032006      -0.102721      33.985509 0.41045717E+03  0.95216009E+04                                 9.140548                            6.783273       0.097128       2.007893                    0.999720      28.898315      82.793660       0.628090       0.420380      -1.060627       0.001129      -0.005869      -0.025446       0.026139      -0.010682      -0.013180      -0.008878       0.004615       0.067089      -0.026873      -0.000896       0.027769             10.877363      10.942661       5.930731       1.717760      10.370916       2.051744      11.318513          -0.000000
          111              C       9.792663       7.510136       8.045173       0.612220      24.769415 0.24986234E+03  0.51622932E+04                                 7.835988                            5.590882      -0.017503       2.049588                    0.999617      22.106744      61.408819       0.631936       0.469128      -1.023432      -0.028402      -0.040869      -0.039100       0.063291      -0.070600      -0.004337      -0.050496      -0.065949      -0.108370      -0.084139      -0.023577       0.107716              9.814222      10.304847       4.584076       1.408869       8.304611       2.776558      10.833208           0.000001
          112              C      10.659459       8.325198       8.950844      -0.025917      38.327608 0.43002744E+03  0.99805238E+04                                 9.788543                            6.828277       0.057857       2.024214                    0.999282      26.909579      74.357127       0.649070       0.406591      -1.081498       0.031220       0.020802       0.029873       0.047956      -0.005760      -0.005803      -0.000208      -0.001774      -0.001522      -0.008487       0.000519       0.007967             12.625663      13.368315       6.778818       3.179566      10.841694       4.524646      13.666981          -0.000000
          113              C      10.258108       8.570803      10.264821      -0.101729      33.833814 0.41857144E+03  0.97524425E+04                                 9.112499                            6.847141       0.084768       1.999277                    0.999663      29.031479      83.217305       0.625867       0.420030      -1.061394       0.020737       0.007490      -0.002096       0.022148       0.000770      -0.019132      -0.010608       0.017636      -0.028606      -0.024339      -0.001278       0.025617             10.811959      10.890142       4.810489       2.245478       8.973917       3.532290      12.571820           0.000000
          114              C      11.051654       9.333960      11.104961      -0.097974      33.437917 0.40638499E+03  0.93994312E+04                                 9.042323                            6.746912       0.100562       2.011253                    0.999696      28.702305      81.990417       0.630432       0.420053      -1.061311       0.003675      -0.002280      -0.022382       0.022796      -0.014114      -0.017742      -0.004496      -0.006153       0.045723      -0.028622       0.004138       0.024483             10.794376      11.897693       5.498810       2.098926       9.276691       2.928214      11.208743           0.000000
          115              C      12.260286       9.846501      10.642884      -0.023271      38.008567 0.42872614E+03  0.99469834E+04                                 9.748507                            6.827134       0.051531       2.022954                    0.999250      26.895935      74.409477       0.647540       0.407688      -1.080313      -0.027086      -0.024037      -0.028945       0.046360      -0.003563      -0.002448      -0.001518      -0.005014      -0.010224      -0.005929      -0.000137       0.006066             12.537554      13.156189       6.589401       3.144965      10.655558       4.476519      13.800916          -0.000000
          116              C      13.124030      10.659386      11.561996       0.603090      24.831669 0.25386850E+03  0.52660984E+04                                 7.852743                            5.637087      -0.052851       2.036696                    0.999542      22.247613      61.929193       0.629063       0.469388      -1.023263       0.029252       0.037291       0.040535       0.062365      -0.071638      -0.002869      -0.049027      -0.067832      -0.117193      -0.083031      -0.026808       0.109839              9.806917      10.101152       4.537674       1.492646       8.341391       2.720410      10.978208           0.000001
          117              C      12.658585       9.626413       9.335627      -0.102666      33.644739 0.41671790E+03  0.97011451E+04                                 9.084139                            6.833842       0.083960       2.000182                    0.999640      29.008142      83.190037       0.626046       0.420261      -1.060958      -0.017470      -0.010455       0.001448       0.020411      -0.000172      -0.020954      -0.010665       0.018123      -0.029629      -0.026093      -0.001007       0.027099             10.760792      10.680779       4.746846       2.162473       8.925648       3.478190      12.675948           0.000000
          118              C      11.858935       8.857593       8.492128      -0.098839      33.867907 0.41256288E+03  0.95824357E+04                                 9.130129                            6.804039       0.072115       1.999306                    0.999721      28.913012      82.880185       0.626680       0.420799      -1.060392       0.001236       0.004371       0.026803       0.027185      -0.013915      -0.016803       0.000875      -0.005336       0.039599      -0.025224       0.000893       0.024331             10.905779      11.932760       5.570662       2.047430       9.352670       2.906141      11.431907          -0.000000
          119              C       2.429472      11.078983      11.484704       0.616249      25.089120 0.24666629E+03  0.50788925E+04                                 7.883762                            5.557536       0.008638       2.061682                    0.999546      21.962613      60.865523       0.633521       0.469555      -1.023399      -0.021238       0.045214       0.046370       0.068158       0.085212       0.029944      -0.011788       0.052196      -0.131971      -0.085650      -0.027369       0.113019              9.854124       8.071800      -4.786135      -1.865269      10.307559       1.190208      11.183012           0.000001
          120              C       3.160450      10.106711      10.594156      -0.023017      39.015496 0.43108092E+03  0.10015255E+05                                 9.906705                            6.839611       0.047326       2.020645                    0.999237      26.970258      74.664309       0.647840       0.406945      -1.080814       0.025671      -0.029056      -0.024374       0.045797       0.003717       0.000071      -0.000926      -0.004730       0.003895      -0.005096       0.001112       0.003984             12.782232      10.543357      -7.143945      -3.379094      13.983505       2.877619      13.819835          -0.000000
          121              C       3.142137      10.286679       9.218008      -0.101257      35.249592 0.42754027E+03  0.10037785E+05                                 9.433909                            6.968818      -0.012818       1.970953                    0.999640      29.275536      84.883652       0.612453       0.425964      -1.055209       0.018384      -0.014389       0.001562       0.023398       0.003168       0.012538      -0.013260      -0.006225      -0.036245      -0.024371       0.008089       0.016281             11.259898       8.785679      -5.296890      -2.590680      11.846873       1.767672      13.147143           0.000000
          122              C       3.786130       9.366624       8.404753      -0.105877      35.296985 0.41875180E+03  0.97823646E+04                                 9.421365                            6.880598      -0.007834       1.971956                    0.999616      29.291947      84.770815       0.618432       0.423962      -1.056254      -0.003807       0.000106       0.027175       0.027441       0.012477       0.009976      -0.007623       0.007383       0.055281      -0.025571       0.003236       0.022335             11.358402       9.347277      -6.216934      -2.138964      13.147009       1.551117      11.580922           0.000000
          123              C       4.459118       8.279112       8.942442      -0.025629      39.201011 0.42867065E+03  0.99449758E+04                                 9.935820                            6.817817       0.039428       2.018607                    0.999215      26.936765      74.509992       0.649274       0.406629      -1.081060      -0.027414       0.028858       0.027289       0.048260       0.004941       0.002967      -0.003256      -0.005263       0.008435      -0.008584       0.003105       0.005479             12.895434      10.669256      -7.344405      -3.432484      14.314142       3.028495      13.702905          -0.000000
          124              C       5.205357       7.317421       8.068697       0.618868      24.939623 0.24340492E+03  0.49961210E+04                                 7.855370                            5.520714       0.008304       2.062688                    0.999542      21.883116      60.591402       0.635492       0.469562      -1.023184       0.019962      -0.040276      -0.042566       0.061907       0.084385       0.028946      -0.010455       0.054194      -0.126453      -0.083775      -0.027905       0.111680              9.853102       8.078570      -4.857228      -1.903233      10.415397       1.263748      11.065339           0.000001
          125              C       4.482009       8.115077      10.326992      -0.103012      35.126303 0.42658629E+03  0.10005201E+05                                 9.393289                            6.947065       0.019224       1.979953                    0.999672      29.261846      84.673703       0.615545       0.424255      -1.056755      -0.017692       0.015041      -0.006042       0.023994       0.002197       0.013174      -0.015572      -0.009688      -0.039450      -0.026565       0.006596       0.019969             11.208101       8.748463      -5.276631      -2.638983      11.679138       1.948063      13.196702           0.000000
          126              C       3.836490       9.019510      11.143607      -0.104928      35.380982 0.41969448E+03  0.98098560E+04                                 9.436875                            6.892003      -0.024247       1.966428                    0.999597      29.304573      84.829776       0.617430       0.424413      -1.055978       0.002358       0.001352      -0.025098       0.025245       0.012711       0.011232      -0.007150       0.006071       0.052593      -0.025558       0.003362       0.022196             11.359390       9.316418      -6.166210      -2.138053      12.983808       1.551751      11.777944           0.000000
          127              C       2.672114      13.571410       6.012036       0.616279      25.260401 0.24508160E+03  0.50363542E+04                                 7.902596                            5.528314       0.034676       2.070116                    0.999524      21.900425      60.563423       0.637374       0.467634      -1.024811      -0.033246       0.037441       0.044083       0.066711       0.085707       0.040439       0.001628       0.006787      -0.118950      -0.084132      -0.027688       0.111820              9.915515       9.074863      -4.773876      -2.254289       9.224997       0.791409      11.446685           0.000001
          128              C       3.566379      12.760549       5.121489      -0.018871      38.453030 0.42556046E+03  0.98534226E+04                                 9.812515                            6.798460       0.036755       2.019544                    0.999186      26.805894      74.039727       0.649515       0.407278      -1.080787       0.027123      -0.020702      -0.028086       0.044194       0.003358      -0.001111      -0.006490      -0.026321       0.003651      -0.014197      -0.001720       0.015917             12.642189      12.827171      -7.274886      -3.249336      11.481176       3.232283      13.618221          -0.000000
          129              C       3.325263      12.751411       3.752062      -0.100626      34.730597 0.42132901E+03  0.98516860E+04                                 9.326649                            6.903316       0.039111       1.988235                    0.999666      29.116893      84.135912       0.617578       0.424156      -1.056776       0.021865      -0.011524       0.004779       0.025174       0.001727       0.014950      -0.014850      -0.000178      -0.044026      -0.027919       0.009065       0.018854             11.175108       9.967614      -5.484949      -2.300795      10.328087       2.634364      13.229624           0.000000
          130              C       4.030298      11.911237       2.922004      -0.102161      34.774185 0.41338519E+03  0.96202801E+04                                 9.317267                            6.827587       0.017556       1.982433                    0.999679      29.077428      83.829626       0.622390       0.422874      -1.057551      -0.003487      -0.000555       0.025429       0.025673       0.015204       0.017887      -0.004914      -0.004166       0.036985      -0.028625       0.005424       0.023201             11.253997      10.739941      -6.394678      -1.834586      11.349203       2.262791      11.672848           0.000000
          131              C       5.023757      11.079236       3.434489      -0.020342      38.824337 0.42821527E+03  0.99315314E+04                                 9.881267                            6.818775       0.023038       2.014075                    0.999165      26.881552      74.340613       0.648590       0.407176      -1.080723      -0.026501       0.023874       0.028027       0.045363       0.007665       0.004875       0.002731       0.013654      -0.014296      -0.008022      -0.006253       0.014275             12.801763      11.637937      -7.392116      -2.672627      13.111665       4.176273      13.655686          -0.000000
          132              C       5.739474      10.114432       2.538901       0.606942      25.011727 0.25348108E+03  0.52562226E+04                                 7.900523                            5.640621      -0.031303       2.045751                    0.999547      22.180171      61.737086       0.627536       0.470695      -1.022520       0.016921      -0.047841      -0.035759       0.062079       0.072197      -0.011834      -0.061974      -0.028050      -0.087576      -0.083852      -0.027036       0.110888              9.884809       9.553768      -4.797598      -1.019486       9.611145       3.247484      10.489514           0.000001
          133              C       5.318284      11.133122       4.790474      -0.102147      33.905708 0.42031393E+03  0.98087827E+04                                 9.139046                            6.873301       0.069898       1.995294                    0.999669      29.097988      83.629856       0.622697       0.421491      -1.059872      -0.020587       0.014278       0.001894       0.025126      -0.005117       0.018024      -0.013778       0.009063      -0.026136      -0.023876      -0.001876       0.025751             10.767836       9.907859      -5.086845      -1.929296       9.755956       2.797485      12.639694          -0.000000
          134              C       4.578150      11.958359       5.630613      -0.102721      33.985522 0.41045710E+03  0.95215991E+04                                 9.140551                            6.783273       0.097128       2.007893                    0.999720      28.898316      82.793667       0.628090       0.420380      -1.060627      -0.001129      -0.005869      -0.025446       0.026139       0.010682       0.013180      -0.008878       0.004615       0.067089      -0.026873      -0.000896       0.027769             10.877369      10.942668      -5.930737      -1.717767      10.370924       2.051749      11.318517          -0.000000
          135              C      13.098087      -4.937037      16.446566       0.612220      24.769417 0.24986236E+03  0.51622937E+04                                 7.835989                            5.590882      -0.017503       2.049588                    0.999617      22.106743      61.408817       0.631936       0.469128      -1.023432       0.028402      -0.040869      -0.039100       0.063291       0.070600       0.004337      -0.050496      -0.065949      -0.108370      -0.084139      -0.023577       0.107716              9.814223      10.304854      -4.584080      -1.408870       8.304614       2.776558      10.833202           0.000001
          136              C      12.231291       3.034971       0.549451      -0.025917      38.327623 0.43002770E+03  0.99805311E+04                                 9.788546                            6.828279       0.057856       2.024214                    0.999282      26.909579      74.357126       0.649070       0.406591      -1.081498      -0.031220       0.020802       0.029873       0.047956       0.005760       0.005803      -0.000208      -0.001774      -0.001522      -0.008487       0.000519       0.007967             12.625668      13.368324      -6.778825      -3.179569      10.841702       4.524647      13.666979          -0.000000
          137              C      12.632642       3.280576       1.863429      -0.101728      33.833812 0.41857123E+03  0.97524362E+04                                 9.112498                            6.847139       0.084768       1.999277                    0.999663      29.031478      83.217300       0.625867       0.420030      -1.061394      -0.020737       0.007490      -0.002096       0.022148      -0.000770       0.019132      -0.010608       0.017636      -0.028606      -0.024339      -0.001278       0.025617             10.811960      10.890149      -4.810494      -2.245486       8.973919       3.532292      12.571812           0.000000
          138              C      11.839096       4.043732       2.703568      -0.097974      33.437944 0.40638502E+03  0.93994319E+04                                 9.042327                            6.746912       0.100563       2.011253                    0.999696      28.702302      81.990405       0.630432       0.420053      -1.061311      -0.003675      -0.002280      -0.022382       0.022796       0.014114       0.017742      -0.004496      -0.006153       0.045723      -0.028622       0.004138       0.024483             10.794384      11.897706      -5.498820      -2.098936       9.276699       2.928219      11.208745           0.000000
          139              C      10.630464       4.556274       2.241492      -0.023271      38.008581 0.42872608E+03  0.99469816E+04                                 9.748509                            6.827134       0.051531       2.022954                    0.999250      26.895936      74.409481       0.647540       0.407688      -1.080313       0.027086      -0.024037      -0.028945       0.046360       0.003563       0.002448      -0.001518      -0.005014      -0.010224      -0.005929      -0.000137       0.006066             12.537560      13.156199      -6.589409      -3.144972      10.655563       4.476522      13.800918          -0.000000
          140              C       9.766720       5.369158       3.160604       0.603090      24.831664 0.25386835E+03  0.52660947E+04                                 7.852742                            5.637085      -0.052851       2.036696                    0.999542      22.247613      61.929194       0.629063       0.469388      -1.023263      -0.029252       0.037291       0.040535       0.062365       0.071638       0.002869      -0.049027      -0.067832      -0.117193      -0.083031      -0.026808       0.109839              9.806916      10.101149      -4.537671      -1.492646       8.341387       2.720413      10.978213           0.000001
          141              C      10.232165       4.336186       0.934235      -0.102666      33.644748 0.41671814E+03  0.97011521E+04                                 9.084141                            6.833844       0.083959       2.000182                    0.999640      29.008144      83.190049       0.626046       0.420261      -1.060958       0.017470      -0.010455       0.001448       0.020411       0.000172       0.020954      -0.010665       0.018123      -0.029629      -0.026093      -0.001007       0.027099             10.760795      10.680780      -4.746845      -2.162474       8.925648       3.478192      12.675957           0.000000
          142              C      11.031815       3.567366       0.090735      -0.098839      33.867883 0.41256269E+03  0.95824303E+04                                 9.130125                            6.804037       0.072115       1.999307                    0.999721      28.913012      82.880185       0.626680       0.420799      -1.060392      -0.001236       0.004371       0.026803       0.027185       0.013915       0.016803       0.000875      -0.005336       0.039599      -0.025224       0.000893       0.024331             10.905773      11.932751      -5.570656      -2.047428       9.352663       2.906139      11.431904          -0.000000
          143              C       5.200778       5.788756       3.083311       0.616249      25.089134 0.24666646E+03  0.50788968E+04                                 7.883765                            5.557538       0.008638       2.061682                    0.999546      21.962615      60.865532       0.633521       0.469555      -1.023399       0.021238       0.045214       0.046370       0.068158      -0.085212      -0.029944      -0.011788       0.052196      -0.131971      -0.085650      -0.027369       0.113019              9.854129       8.071807       4.786141       1.865271      10.307569       1.190210      11.183010           0.000001
          144              C       4.469800       4.816484       2.192763      -0.023017      39.015512 0.43108120E+03  0.10015263E+05                                 9.906707                            6.839613       0.047326       2.020645                    0.999237      26.970266      74.664331       0.647840       0.406945      -1.080814      -0.025671      -0.029056      -0.024374       0.045797      -0.003717      -0.000071      -0.000926      -0.004730       0.003895      -0.005096       0.001112       0.003984             12.782235      10.543358       7.143944       3.379098      13.983502       2.877623      13.819845          -0.000000
          145              C       4.488113       4.996451       0.816615      -0.101257      35.249602 0.42754004E+03  0.10037779E+05                                 9.433911                            6.968816      -0.012818       1.970953                    0.999640      29.275537      84.883661       0.612453       0.425964      -1.055209      -0.018384      -0.014389       0.001562       0.023398      -0.003168      -0.012538      -0.013260      -0.006225      -0.036245      -0.024371       0.008089       0.016281             11.259903       8.785685       5.296897       2.590687      11.846882       1.767682      13.147142           0.000000
          146              C       3.844120       4.076397       0.003361      -0.105877      35.297000 0.41875171E+03  0.97823624E+04                                 9.421368                            6.880597      -0.007835       1.971956                    0.999616      29.291950      84.770834       0.618432       0.423962      -1.056254       0.003807       0.000106       0.027175       0.027441      -0.012477      -0.009976      -0.007623       0.007383       0.055281      -0.025571       0.003236       0.022335             11.358409       9.347282       6.216939       2.138971      13.147015       1.551126      11.580929           0.000000
          147              C       3.171132       2.988884       0.541050      -0.025629      39.201023 0.42867066E+03  0.99449761E+04                                 9.935822                            6.817817       0.039427       2.018607                    0.999215      26.936768      74.510002       0.649274       0.406629      -1.081060       0.027414       0.028858       0.027289       0.048260      -0.004941      -0.002967      -0.003255      -0.005263       0.008435      -0.008584       0.003105       0.005479             12.895439      10.669260       7.344409       3.432488      14.314149       3.028501      13.702909          -0.000000
          148              C       2.424893      -5.129752      16.470090       0.618868      24.939626 0.24340486E+03  0.49961196E+04                                 7.855371                            5.520714       0.008304       2.062688                    0.999542      21.883117      60.591409       0.635492       0.469562      -1.023184      -0.019962      -0.040277      -0.042566       0.061907      -0.084384      -0.028946      -0.010455       0.054194      -0.126453      -0.083775      -0.027905       0.111680              9.853105       8.078575       4.857232       1.903236      10.415400       1.263752      11.065339           0.000001
          149              C       3.148241       2.824850       1.925599      -0.103012      35.126299 0.42658626E+03  0.10005200E+05                                 9.393289                            6.947065       0.019225       1.979953                    0.999672      29.261838      84.673676       0.615545       0.424255      -1.056755       0.017692       0.015041      -0.006042       0.023994      -0.002197      -0.013174      -0.015571      -0.009688      -0.039450      -0.026565       0.006596       0.019969             11.208101       8.748460       5.276628       2.638986      11.679135       1.948067      13.196708           0.000000
          150              C       3.793760       3.729283       2.742215      -0.104928      35.380964 0.41969445E+03  0.98098546E+04                                 9.436870                            6.892001      -0.024247       1.966428                    0.999597      29.304578      84.829775       0.617431       0.424413      -1.055978      -0.002358       0.001352      -0.025098       0.025245      -0.012711      -0.011232      -0.007150       0.006072       0.052593      -0.025558       0.003362       0.022196             11.359382       9.316409       6.166200       2.138051      12.983792       1.551749      11.777946           0.000000
          151              C      10.302364       9.456217       2.389356       0.616279      25.260380 0.24508150E+03  0.50363517E+04                                 7.902592                            5.528314       0.034676       2.070116                    0.999524      21.900425      60.563425       0.637374       0.467634      -1.024811      -0.033246      -0.037441      -0.044083       0.066711      -0.085707      -0.040439       0.001628       0.006787      -0.118950      -0.084132      -0.027688       0.111820              9.915506       9.074852       4.773867       2.254278       9.224987       0.791396      11.446680           0.000001
          152              C      11.196629      10.267079       3.279904      -0.018871      38.453011 0.42556060E+03  0.98534265E+04                                 9.812512                            6.798461       0.036755       2.019544                    0.999186      26.805894      74.039728       0.649515       0.407278      -1.080787       0.027123       0.020702       0.028086       0.044194      -0.003358       0.001111      -0.006490      -0.026321       0.003651      -0.014197      -0.001720       0.015917             12.642181      12.827160       7.274876       3.249327      11.481164       3.232276      13.618220          -0.000000
          153              C      10.955513      10.276217       4.649331      -0.100626      34.730608 0.42132905E+03  0.98516871E+04                                 9.326650                            6.903316       0.039111       1.988235                    0.999666      29.116893      84.135909       0.617578       0.424156      -1.056776       0.021865       0.011524      -0.004779       0.025174      -0.001727      -0.014950      -0.014850      -0.000178      -0.044026      -0.027919       0.009065       0.018854             11.175110       9.967617       5.484953       2.300794      10.328092       2.634363      13.229620           0.000000
          154              C      11.660548      11.116391       5.479388      -0.102161      34.774179 0.41338500E+03  0.96202744E+04                                 9.317266                            6.827585       0.017556       1.982433                    0.999679      29.077427      83.829620       0.622390       0.422874      -1.057551      -0.003487       0.000555      -0.025429       0.025673      -0.015204      -0.017887      -0.004914      -0.004166       0.036985      -0.028625       0.005424       0.023201             11.253996      10.739942       6.394680       1.834585      11.349204       2.262789      11.672842           0.000000
          155              C      12.654007      11.948392       4.966903      -0.020341      38.824337 0.42821526E+03  0.99315310E+04                                 9.881266                            6.818775       0.023039       2.014075                    0.999165      26.881552      74.340611       0.648590       0.407176      -1.080723      -0.026501      -0.023874      -0.028027       0.045363      -0.007665      -0.004875       0.002731       0.013654      -0.014296      -0.008022      -0.006253       0.014275             12.801762      11.637937       7.392115       2.672627      13.111662       4.176272      13.655687          -0.000000
          156              C      13.369724      12.913195       5.862492       0.606942      25.011732 0.25348118E+03  0.52562249E+04                                 7.900524                            5.640622      -0.031303       2.045751                    0.999547      22.180170      61.737084       0.627536       0.470695      -1.022519       0.016921       0.047841       0.035759       0.062079      -0.072197       0.011834      -0.061974      -0.028050      -0.087576      -0.083852      -0.027036       0.110888              9.884811       9.553765       4.797594       1.019487       9.611142       3.247488      10.489524           0.000001
          157              C      12.948534      11.894506       3.610918      -0.102147      33.905706 0.42031406E+03  0.98087864E+04                                 9.139045                            6.873302       0.069898       1.995294                    0.999669      29.097987      83.629852       0.622697       0.421491      -1.059872      -0.020587      -0.014278      -0.001894       0.025126       0.005117      -0.018024      -0.013778       0.009062      -0.026136      -0.023876      -0.001876       0.025751             10.767834       9.907856       5.086844       1.929291       9.755956       2.797481      12.639691           0.000000
          158              C      12.208400      11.069268       2.770779      -0.102721      33.985512 0.41045720E+03  0.95216020E+04                                 9.140549                            6.783274       0.097128       2.007893                    0.999720      28.898317      82.793672       0.628090       0.420380      -1.060627      -0.001129       0.005869       0.025446       0.026139      -0.010682      -0.013180      -0.008878       0.004615       0.067089      -0.026873      -0.000896       0.027769             10.877365      10.942662       5.930731       1.717760      10.370917       2.051744      11.318515           0.000000
          159              C       5.467837       3.070319       8.757612       0.612220      24.769415 0.24986232E+03  0.51622929E+04                                 7.835989                            5.590882      -0.017503       2.049588                    0.999617      22.106743      61.408817       0.631936       0.469128      -1.023432       0.028402       0.040869       0.039100       0.063291      -0.070600      -0.004337      -0.050496      -0.065949      -0.108370      -0.084139      -0.023577       0.107716              9.814223      10.304848       4.584076       1.408868       8.304611       2.776557      10.833209           0.000001
          160              C       4.601041       2.255257       7.851941      -0.025917      38.327608 0.43002744E+03  0.99805237E+04                                 9.788543                            6.828277       0.057857       2.024214                    0.999282      26.909579      74.357126       0.649070       0.406591      -1.081498      -0.031220      -0.020802      -0.029873       0.047956      -0.005760      -0.005803      -0.000208      -0.001774      -0.001522      -0.008487       0.000519       0.007967             12.625663      13.368316       6.778819       3.179566      10.841694       4.524645      13.666980          -0.000000
          161              C       5.002392       2.009652       6.537964      -0.101728      33.833813 0.41857143E+03  0.97524422E+04                                 9.112499                            6.847141       0.084768       1.999277                    0.999663      29.031478      83.217303       0.625867       0.420030      -1.061394      -0.020737      -0.007490       0.002096       0.022148       0.000770      -0.019132      -0.010608       0.017636      -0.028606      -0.024339      -0.001278       0.025617             10.811959      10.890142       4.810489       2.245478       8.973917       3.532290      12.571819           0.000000
          162              C       4.208846       1.246495       5.697824      -0.097974      33.437920 0.40638503E+03  0.93994322E+04                                 9.042324                            6.746913       0.100562       2.011253                    0.999696      28.702306      81.990422       0.630432       0.420053      -1.061311      -0.003675       0.002280       0.022382       0.022796      -0.014114      -0.017742      -0.004496      -0.006153       0.045724      -0.028622       0.004138       0.024483             10.794376      11.897694       5.498811       2.098926       9.276691       2.928214      11.208744           0.000000
          163              C       3.000214       0.733954       6.159901      -0.023271      38.008569 0.42872617E+03  0.99469842E+04                                 9.748507                            6.827134       0.051531       2.022954                    0.999250      26.895936      74.409481       0.647540       0.407688      -1.080313       0.027086       0.024037       0.028945       0.046360      -0.003563      -0.002448      -0.001518      -0.005014      -0.010224      -0.005929      -0.000137       0.006066             12.537555      13.156190       6.589402       3.144965      10.655558       4.476519      13.800916          -0.000000
          164              C       2.136470      -0.078931       5.240789       0.603090      24.831669 0.25386850E+03  0.52660985E+04                                 7.852744                            5.637087      -0.052851       2.036696                    0.999542      22.247613      61.929195       0.629063       0.469388      -1.023263      -0.029252      -0.037291      -0.040535       0.062365      -0.071638      -0.002869      -0.049027      -0.067832      -0.117193      -0.083031      -0.026808       0.109839              9.806917      10.101152       4.537674       1.492647       8.341392       2.720411      10.978209           0.000001
          165              C       2.601915       0.954042       7.467158      -0.102666      33.644742 0.41671795E+03  0.97011466E+04                                 9.084139                            6.833842       0.083959       2.000182                    0.999640      29.008144      83.190046       0.626046       0.420261      -1.060958       0.017470       0.010455      -0.001448       0.020411      -0.000172      -0.020954      -0.010665       0.018122      -0.029629      -0.026093      -0.001007       0.027099             10.760792      10.680781       4.746846       2.162473       8.925648       3.478190      12.675948           0.000000
          166              C       3.401565       1.722862       8.310657      -0.098839      33.867905 0.41256286E+03  0.95824349E+04                                 9.130129                            6.804038       0.072115       1.999307                    0.999721      28.913011      82.880178       0.626680       0.420799      -1.060392      -0.001237      -0.004371      -0.026803       0.027185      -0.013915      -0.016803       0.000875      -0.005336       0.039599      -0.025224       0.000893       0.024331             10.905778      11.932760       5.570662       2.047430       9.352669       2.906141      11.431905          -0.000000
          167              C      12.831028      -0.498528       5.318081       0.616249      25.089123 0.24666631E+03  0.50788931E+04                                 7.883763                            5.557536       0.008638       2.061682                    0.999546      21.962615      60.865531       0.633521       0.469555      -1.023399       0.021238      -0.045214      -0.046370       0.068158       0.085212       0.029944      -0.011788       0.052196      -0.131971      -0.085650      -0.027369       0.113019              9.854125       8.071801      -4.786136      -1.865269      10.307560       1.190209      11.183014           0.000001
          168              C      12.100050       0.473744       6.208629      -0.023017      39.015513 0.43108112E+03  0.10015261E+05                                 9.906707                            6.839612       0.047326       2.020645                    0.999237      26.970266      74.664331       0.647840       0.406945      -1.080814      -0.025671       0.029056       0.024374       0.045797       0.003717       0.000071      -0.000926      -0.004730       0.003895      -0.005096       0.001112       0.003984             12.782235      10.543359      -7.143947      -3.379096      13.983507       2.877621      13.819838          -0.000000
          169              C      12.118363       0.293776       7.584777      -0.101257      35.249597 0.42754030E+03  0.10037786E+05                                 9.433911                            6.968819      -0.012818       1.970953                    0.999640      29.275538      84.883665       0.612453       0.425964      -1.055209      -0.018384       0.014389      -0.001562       0.023398       0.003168       0.012538      -0.013260      -0.006225      -0.036245      -0.024371       0.008089       0.016281             11.259900       8.785681      -5.296891      -2.590682      11.846875       1.767673      13.147146           0.000000
          170              C      11.474370       1.213831       8.398032      -0.105877      35.296996 0.41875194E+03  0.97823689E+04                                 9.421368                            6.880600      -0.007835       1.971956                    0.999616      29.291952      84.770843       0.618432       0.423962      -1.056254       0.003807      -0.000106      -0.027175       0.027441       0.012477       0.009976      -0.007623       0.007383       0.055281      -0.025571       0.003236       0.022335             11.358407       9.347280      -6.216937      -2.138965      13.147014       1.551118      11.580926           0.000001
          171              C      10.801382       2.301343       7.860343      -0.025629      39.201018 0.42867072E+03  0.99449779E+04                                 9.935822                            6.817818       0.039427       2.018607                    0.999215      26.936767      74.510003       0.649274       0.406629      -1.081060       0.027414      -0.028858      -0.027289       0.048260       0.004941       0.002967      -0.003255      -0.005263       0.008435      -0.008584       0.003105       0.005479             12.895437      10.669258      -7.344407      -3.432484      14.314145       3.028496      13.702907          -0.000000
          172              C      10.055143       3.263034       8.734088       0.618868      24.939626 0.24340493E+03  0.49961214E+04                                 7.855370                            5.520715       0.008304       2.062688                    0.999542      21.883117      60.591407       0.635492       0.469562      -1.023184      -0.019962       0.040277       0.042566       0.061907       0.084384       0.028946      -0.010455       0.054194      -0.126453      -0.083775      -0.027905       0.111680              9.853103       8.078572      -4.857229      -1.903233      10.415398       1.263748      11.065339           0.000001
          173              C      10.778491       2.465378       6.475793      -0.103012      35.126294 0.42658616E+03  0.10005197E+05                                 9.393289                            6.947065       0.019224       1.979953                    0.999672      29.261839      84.673686       0.615545       0.424255      -1.056755       0.017692      -0.015041       0.006042       0.023994       0.002197       0.013174      -0.015572      -0.009688      -0.039450      -0.026565       0.006596       0.019969             11.208100       8.748463      -5.276630      -2.638983      11.679137       1.948063      13.196701           0.000000
          174              C      11.424010       1.560945       5.659178      -0.104928      35.380986 0.41969454E+03  0.98098574E+04                                 9.436874                            6.892002      -0.024247       1.966428                    0.999597      29.304578      84.829781       0.617430       0.424413      -1.055978      -0.002358      -0.001352       0.025098       0.025245       0.012711       0.011232      -0.007150       0.006072       0.052593      -0.025558       0.003362       0.022196             11.359388       9.316416      -6.166209      -2.138052      12.983806       1.551751      11.777943           0.000000
          175              O       7.576380       2.941930      11.951989      -0.865627      44.294446 0.86290937E+03  0.23300419E+05                                 9.658039                            8.767040      -0.156057       1.946634                    0.996353      32.538895      90.038859       0.679103       0.334020      -1.162112       0.000916       0.012346       0.028651       0.031212       0.005012      -0.005985       0.025567      -0.096623      -0.117288      -0.047485      -0.026296       0.073781             10.812562       9.339438      -0.098867      -0.184371      10.951242      -2.611999      12.147007           0.000000
          176              O       7.602628       2.866094      16.074888      -0.870771      44.087567 0.86340238E+03  0.23316340E+05                                 9.612737                            8.760164      -0.128862       1.953532                    0.996577      32.610067      90.231737       0.680482       0.333306      -1.162770       0.002266      -0.013211      -0.029066       0.032008       0.002982      -0.003588       0.026013      -0.102505      -0.113862      -0.045225      -0.030976       0.076201             10.714727       9.329101      -0.014871      -0.334296      10.771649      -2.471493      12.043430           0.000000
          177              O      -0.019839      -0.040846       2.052292      -0.865113      44.173867 0.85737423E+03  0.23118460E+05                                 9.640509                            8.737373      -0.159161       1.946063                    0.996450      32.510780      89.957831       0.680291       0.333905      -1.161975      -0.001067      -0.011292      -0.025851       0.028230       0.000309      -0.007410       0.025351      -0.097969      -0.122626      -0.049029      -0.025956       0.074986             10.811316       9.342020      -0.104895      -0.058225      10.861342      -2.620211      12.230584           0.000000
          178              O       5.041306       5.035299      12.470859      -0.543933      32.045151 0.45782914E+03  0.10553131E+05                                 7.909282                            6.512675       0.628733       2.269513                    0.997794      26.546834      67.918685       0.764859       0.347413      -1.150495      -0.011852      -0.005509       0.031088       0.033724       0.031102       0.012801       0.008341      -0.045295       0.144125      -0.063030       0.009947       0.053083              9.099811       6.304094      -1.408294      -0.846641       6.795556       2.399903      14.199781          -0.000000
          179              O       2.628774      15.732499       1.511747      -0.546426      31.594443 0.45187513E+03  0.10384760E+05                                 7.832814                            6.469858       0.624686       2.268461                    0.997711      26.544181      67.872250       0.767230       0.347378      -1.150202       0.016372       0.008049      -0.028890       0.034168       0.032680       0.011688       0.009118      -0.045000       0.133202      -0.062234       0.011941       0.050293              8.983639       6.331435      -1.350434      -0.707691       6.675186       2.507026      13.944297          -0.000000
          180              O      12.567480      -2.720725       9.544990      -0.561373      33.448731 0.46285296E+03  0.10678922E+05                                 8.096081                            6.511206       0.837874       2.332663                    0.998764      26.659162      67.839632       0.772877       0.343488      -1.155838      -0.023174      -0.011968       0.028201       0.038414       0.035413      -0.005654      -0.002912       0.003986       0.161635      -0.062435       0.007722       0.054713              9.398084       6.640115      -1.404521      -2.554459       6.371844      -0.124503      15.182294          -0.000000
          181              O       8.451875       0.978920      13.868851      -0.588447      39.224456 0.55977579E+03  0.13609745E+05                                 9.231998                            7.345625       0.335504       2.148798                    0.996863      28.233200      74.930911       0.696940       0.361472      -1.135657       0.020901      -0.019984       0.005233       0.029387       0.013028      -0.000895      -0.056243       0.051182      -0.153787      -0.087715       0.030104       0.057611             11.030349      14.046640      -6.517754       1.098242      11.663539      -0.623907       7.380868          -0.000000
          182              O       6.596962       4.803016      14.056034      -0.588330      38.432874 0.55765867E+03  0.13550191E+05                                 9.108875                            7.340339       0.315306       2.143308                    0.996654      28.226976      74.978010       0.695719       0.362322      -1.134592      -0.020625       0.023849      -0.004388       0.031834       0.018857       0.012877      -0.044566       0.025664      -0.180514      -0.083538       0.029371       0.054167             10.755705      14.232063      -5.818053       1.174962      10.596046      -0.664426       7.439004           0.000000
          183              O      13.424662       9.499927      16.620307      -0.573052      41.824118 0.57051664E+03  0.13934196E+05                                 9.647964                            7.446670       0.255279       2.131551                    0.996022      27.924390      74.232322       0.688027       0.364491      -1.133522      -0.031451      -0.015215       0.002615       0.035036      -0.039135      -0.039420      -0.021990       0.011729      -0.191056      -0.087673       0.014167       0.073507             11.699010      11.675834       6.949376      -1.147124      15.149170      -2.377962       8.272027          -0.000000
          184              O      10.052702       0.687545      15.393703      -0.553783      30.907453 0.45109767E+03  0.10366504E+05                                 7.700015                            6.454534       0.590269       2.248377                    0.998385      26.800208      68.613647       0.769580       0.346330      -1.150619       0.006996       0.005141      -0.037549       0.038540       0.040195       0.013290       0.010294      -0.030847       0.128536      -0.064726       0.013106       0.051620              8.711427       5.958753      -1.133579      -0.154391       6.924232       3.033096      13.251296          -0.000000
          185              O       1.057247       8.758375      16.741791      -0.591587      39.456019 0.56136724E+03  0.13660325E+05                                 9.269744                            7.359713       0.309292       2.141008                    0.996835      28.239116      75.018638       0.695643       0.361831      -1.135193       0.019846      -0.021717       0.002026       0.029489       0.021077       0.010796      -0.047503       0.028004      -0.166148      -0.082578       0.027165       0.055413             11.069606      14.954568      -6.156167       1.270774      10.663638      -0.697980       7.590612          -0.000000
          186              O      13.286554      -3.874765      11.307434      -0.578736      43.169375 0.59343231E+03  0.14635394E+05                                 9.858178                            7.600564       0.211130       2.115528                    0.995913      28.117984      75.079297       0.680332       0.365049      -1.133235      -0.029296       0.011158      -0.003206       0.031513       0.035258       0.047086      -0.010912      -0.020680      -0.190911      -0.089245       0.017237       0.072008             11.945179      13.151037      -7.183278       1.398598      14.247582      -2.384297       8.436919          -0.000000
          187              O       9.472192       3.829792      14.221709      -0.577197      41.345931 0.56764570E+03  0.13850296E+05                                 9.571811                            7.425523       0.267778       2.133283                    0.996172      28.020916      74.516786       0.689154       0.364257      -1.133402       0.034815       0.012678      -0.001101       0.037068      -0.036389      -0.040771      -0.019885       0.011079      -0.192812      -0.087327       0.015537       0.071789             11.536716      11.608561       6.731083      -1.158845      14.703732      -2.390738       8.297854          -0.000001
          188              O      12.795929      15.455492       1.584503      -0.571973      32.577897 0.46003550E+03  0.10603116E+05                                 7.940035                            6.477358       0.714113       2.282990                    0.998877      26.918115      68.577479       0.777013       0.342008      -1.156498      -0.022484       0.004505      -0.032843       0.040056      -0.030191       0.003550      -0.000314       0.026310       0.159499      -0.059541       0.006140       0.053401              9.157586       6.248460       1.558615       2.375989       6.438140       0.990746      14.786157          -0.000000
          189              O      10.095584       5.065195      12.473547      -0.568300      32.833469 0.46134755E+03  0.10643847E+05                                 7.994145                            6.496572       0.677631       2.273132                    0.998742      26.892383      68.607109       0.773863       0.343061      -1.155293       0.020507      -0.006440       0.032510       0.038973      -0.030656       0.005178      -0.000701       0.031117       0.146657      -0.058862       0.009358       0.049504              9.241061       6.286378       1.532657       2.343638       6.365054       0.879183      15.071752          -0.000000
          190              O      15.206630      -4.808647      13.252189      -0.865627      44.294434 0.86290922E+03  0.23300415E+05                                 9.658038                            8.767039      -0.156057       1.946634                    0.996353      32.538895      90.038860       0.679103       0.334020      -1.162112       0.000916      -0.012346      -0.028651       0.031212      -0.005012       0.005985       0.025567      -0.096623      -0.117288      -0.047485      -0.026296       0.073781             10.812559       9.339439       0.098868       0.184371      10.951242      -2.611999      12.146997           0.000000
          191              O      -0.027622      13.004588       9.129289      -0.870771      44.087543 0.86340192E+03  0.23316325E+05                                 9.612733                            8.760161      -0.128862       1.953532                    0.996577      32.610067      90.231736       0.680482       0.333305      -1.162770       0.002266       0.013211       0.029066       0.032008      -0.002982       0.003588       0.026013      -0.102505      -0.113862      -0.045225      -0.030976       0.076201             10.714721       9.329098       0.014871       0.334297      10.771643      -2.471488      12.043422           0.000000
          192              O       7.610411       5.331074       6.349100      -0.865113      44.173855 0.85737383E+03  0.23118447E+05                                 9.640507                            8.737371      -0.159161       1.946063                    0.996450      32.510781      89.957834       0.680292       0.333905      -1.161975      -0.001067       0.011292       0.025851       0.028230      -0.000309       0.007410       0.025351      -0.097969      -0.122626      -0.049029      -0.025956       0.074986             10.811314       9.342021       0.104895       0.058226      10.861340      -2.620215      12.230581           0.000000
          193              O      12.671556      10.835383      12.733319      -0.543933      32.045154 0.45782942E+03  0.10553139E+05                                 7.909282                            6.512677       0.628733       2.269513                    0.997794      26.546835      67.918688       0.764859       0.347413      -1.150495      -0.011852       0.005509      -0.031088       0.033724      -0.031102      -0.012801       0.008341      -0.045295       0.144125      -0.063030       0.009947       0.053083              9.099810       6.304095       1.408296       0.846641       6.795557       2.399899      14.199778          -0.000000
          194              O      10.259024       7.295129       6.889646      -0.546426      31.594441 0.45187492E+03  0.10384754E+05                                 7.832814                            6.469857       0.624686       2.268461                    0.997711      26.544182      67.872255       0.767230       0.347378      -1.150202       0.016372      -0.008049       0.028890       0.034168      -0.032680      -0.011688       0.009118      -0.045000       0.133202      -0.062234       0.011941       0.050293              8.983640       6.331435       1.350435       0.707690       6.675186       2.507026      13.944298          -0.000000
          195              O       4.937230       0.854007      15.659187      -0.561374      33.448731 0.46285286E+03  0.10678919E+05                                 8.096081                            6.511206       0.837873       2.332663                    0.998764      26.659164      67.839643       0.772877       0.343488      -1.155838      -0.023174       0.011968      -0.028201       0.038414      -0.035413       0.005654      -0.002912       0.003986       0.161635      -0.062435       0.007722       0.054713              9.398084       6.640115       1.404521       2.554456       6.371845      -0.124509      15.182292          -0.000000
          196              O       0.821625      -2.845637      11.335327      -0.588447      39.224451 0.55977592E+03  0.13609749E+05                                 9.231997                            7.345626       0.335504       2.148798                    0.996863      28.233200      74.930911       0.696940       0.361472      -1.135657       0.020901       0.019984      -0.005233       0.029387      -0.013028       0.000895      -0.056243       0.051182      -0.153787      -0.087715       0.030104       0.057611             11.030347      14.046636       6.517750      -1.098243      11.663534      -0.623908       7.380870          -0.000000
          197              O      14.227212      11.067667      11.148144      -0.588330      38.432867 0.55765852E+03  0.13550187E+05                                 9.108874                            7.340338       0.315306       2.143308                    0.996654      28.226976      74.978012       0.695719       0.362322      -1.134592      -0.020625      -0.023849       0.004388       0.031834      -0.018857      -0.012877      -0.044566       0.025664      -0.180514      -0.083538       0.029371       0.054167             10.755703      14.232059       5.818051      -1.174961      10.596046      -0.664426       7.439002           0.000000
          198              O       5.794412       6.370755       8.583871      -0.573052      41.824142 0.57051726E+03  0.13934214E+05                                 9.647968                            7.446674       0.255279       2.131551                    0.996022      27.924390      74.232322       0.688027       0.364491      -1.133522      -0.031451       0.015215      -0.002615       0.035036       0.039135       0.039420      -0.021990       0.011729      -0.191056      -0.087674       0.014167       0.073507             11.699015      11.675835      -6.949376       1.147125      15.149177      -2.377966       8.272032          -0.000000
          199              O       2.422452      -2.554263       9.810474      -0.553783      30.907464 0.45109773E+03  0.10366506E+05                                 7.700017                            6.454535       0.590269       2.248377                    0.998385      26.800210      68.613654       0.769580       0.346330      -1.150619       0.006996      -0.005141       0.037549       0.038540      -0.040195      -0.013290       0.010294      -0.030847       0.128536      -0.064726       0.013106       0.051620              8.711430       5.958754       1.133578       0.154394       6.924235       3.033102      13.251302          -0.000000
          200              O       8.687497       7.112307       8.462387      -0.591587      39.456032 0.56136756E+03  0.13660335E+05                                 9.269747                            7.359715       0.309291       2.141008                    0.996835      28.239116      75.018638       0.695643       0.361831      -1.135193       0.019846       0.021717      -0.002026       0.029489      -0.021077      -0.010796      -0.047503       0.028004      -0.166148      -0.082578       0.027165       0.055413             11.069608      14.954566       6.156169      -1.270776      10.663644      -0.697981       7.590615          -0.000000
          201              O       5.656304       2.008047      13.896743      -0.578736      43.169372 0.59343221E+03  0.14635391E+05                                 9.858177                            7.600563       0.211131       2.115528                    0.995913      28.117984      75.079298       0.680332       0.365049      -1.133235      -0.029296      -0.011158       0.003206       0.031513      -0.035258      -0.047086      -0.010912      -0.020680      -0.190911      -0.089245       0.017237       0.072008             11.945177      13.151033       7.183274      -1.398603      14.247575      -2.384302       8.436924           0.000000
          202              O       1.841942      12.040890      10.982468      -0.577197      41.345942 0.56764596E+03  0.13850303E+05                                 9.571813                            7.425525       0.267778       2.133283                    0.996172      28.020916      74.516787       0.689154       0.364257      -1.133402       0.034815      -0.012678       0.001101       0.037068       0.036389       0.040771      -0.019885       0.011079      -0.192812      -0.087327       0.015537       0.071789             11.536718      11.608563      -6.731084       1.158849      14.703731      -2.390744       8.297860          -0.000001
          203              O       5.165679       7.572136       6.816890      -0.571973      32.577878 0.46003515E+03  0.10603106E+05                                 7.940031                            6.477355       0.714113       2.282990                    0.998877      26.918114      68.577473       0.777013       0.342008      -1.156498      -0.022484      -0.004505       0.032843       0.040056       0.030191      -0.003550      -0.000314       0.026310       0.159499      -0.059541       0.006140       0.053401              9.157581       6.248456      -1.558614      -2.375987       6.438137       0.990745      14.786150          -0.000000
          204              O       2.465334      10.805488      12.730630      -0.568300      32.833463 0.46134720E+03  0.10643838E+05                                 7.994144                            6.496570       0.677631       2.273132                    0.998742      26.892383      68.607109       0.773863       0.343061      -1.155293       0.020507       0.006440      -0.032510       0.038973       0.030656      -0.005178      -0.000701       0.031117       0.146657      -0.058862       0.009358       0.049504              9.241060       6.286374      -1.532655      -2.343636       6.365051       0.879185      15.071755          -0.000000
          205              O       7.684120       7.638525       4.850796      -0.865627      44.294446 0.86290935E+03  0.23300419E+05                                 9.658039                            8.767040      -0.156057       1.946634                    0.996353      32.538895      90.038858       0.679103       0.334020      -1.162112      -0.000916      -0.012346      -0.028651       0.031212       0.005012      -0.005985       0.025567      -0.096623      -0.117288      -0.047485      -0.026296       0.073781             10.812562       9.339438      -0.098867      -0.184371      10.951242      -2.611999      12.147007           0.000000
          206              O       7.657872       7.714361       0.727897      -0.870771      44.087566 0.86340237E+03  0.23316340E+05                                 9.612737                            8.760164      -0.128862       1.953532                    0.996577      32.610067      90.231735       0.680482       0.333305      -1.162770      -0.002266       0.013211       0.029066       0.032008       0.002982      -0.003588       0.026013      -0.102505      -0.113862      -0.045225      -0.030976       0.076201             10.714726       9.329101      -0.014871      -0.334296      10.771649      -2.471493      12.043429           0.000000
          207              O       0.019839      10.621301      14.750493      -0.865113      44.173869 0.85737428E+03  0.23118462E+05                                 9.640509                            8.737373      -0.159161       1.946063                    0.996450      32.510781      89.957834       0.680291       0.333905      -1.161975       0.001067       0.011292       0.025851       0.028230       0.000309      -0.007410       0.025351      -0.097969      -0.122626      -0.049029      -0.025956       0.074986             10.811316       9.342021      -0.104895      -0.058225      10.861342      -2.620211      12.230585           0.000000
          208              O      10.219194       5.545156       4.331926      -0.543933      32.045151 0.45782914E+03  0.10553132E+05                                 7.909282                            6.512675       0.628733       2.269513                    0.997794      26.546834      67.918685       0.764859       0.347413      -1.150495       0.011852       0.005509      -0.031088       0.033724       0.031102       0.012801       0.008341      -0.045295       0.144125      -0.063030       0.009947       0.053083              9.099811       6.304094      -1.408294      -0.846641       6.795556       2.399903      14.199781          -0.000000
          209              O      12.631726      -5.152044      15.291038      -0.546426      31.594443 0.45187514E+03  0.10384760E+05                                 7.832815                            6.469859       0.624686       2.268461                    0.997711      26.544180      67.872249       0.767230       0.347378      -1.150202      -0.016372      -0.008049       0.028890       0.034168       0.032680       0.011688       0.009118      -0.045000       0.133202      -0.062234       0.011941       0.050293              8.983640       6.331435      -1.350435      -0.707691       6.675186       2.507026      13.944298          -0.000000
          210              O       2.693020      13.301180       7.257795      -0.561374      33.448735 0.46285303E+03  0.10678924E+05                                 8.096083                            6.511207       0.837873       2.332663                    0.998764      26.659162      67.839636       0.772877       0.343488      -1.155838       0.023174       0.011968      -0.028201       0.038414       0.035413      -0.005654      -0.002912       0.003986       0.161635      -0.062435       0.007722       0.054713              9.398086       6.640116      -1.404521      -2.554460       6.371845      -0.124503      15.182297          -0.000000
          211              O       6.808625       9.601535       2.933934      -0.588447      39.224454 0.55977576E+03  0.13609744E+05                                 9.231997                            7.345625       0.335504       2.148798                    0.996863      28.233200      74.930909       0.696940       0.361472      -1.135657      -0.020901       0.019984      -0.005233       0.029387       0.013028      -0.000895      -0.056243       0.051182      -0.153787      -0.087715       0.030104       0.057611             11.030348      14.046639      -6.517754       1.098242      11.663539      -0.623907       7.380867          -0.000000
          212              O       8.663538       5.777439       2.746751      -0.588330      38.432877 0.55765872E+03  0.13550193E+05                                 9.108875                            7.340339       0.315306       2.143308                    0.996654      28.226976      74.978013       0.695719       0.362322      -1.134592       0.020625      -0.023849       0.004388       0.031834       0.018857       0.012877      -0.044566       0.025664      -0.180514      -0.083538       0.029371       0.054167             10.755706      14.232064      -5.818054       1.174962      10.596047      -0.664426       7.439005           0.000000
          213              O       1.835838       1.080528       0.182478      -0.573052      41.824119 0.57051666E+03  0.13934196E+05                                 9.647964                            7.446669       0.255279       2.131551                    0.996022      27.924391      74.232323       0.688027       0.364491      -1.133522       0.031451       0.015215      -0.002615       0.035036      -0.039135      -0.039420      -0.021990       0.011729      -0.191056      -0.087673       0.014167       0.073507             11.699010      11.675834       6.949376      -1.147124      15.149170      -2.377962       8.272026          -0.000000
          214              O       5.207798       9.892910       1.409082      -0.553783      30.907462 0.45109783E+03  0.10366509E+05                                 7.700017                            6.454536       0.590269       2.248377                    0.998385      26.800210      68.613658       0.769580       0.346330      -1.150619      -0.006996      -0.005141       0.037549       0.038540       0.040195       0.013290       0.010294      -0.030847       0.128536      -0.064726       0.013106       0.051620              8.711430       5.958755      -1.133580      -0.154391       6.924234       3.033098      13.251300          -0.000000
          215              O      14.203253       1.822080       0.060994      -0.591587      39.456018 0.56136722E+03  0.13660324E+05                                 9.269744                            7.359712       0.309291       2.141008                    0.996835      28.239116      75.018637       0.695643       0.361831      -1.135193      -0.019846       0.021717      -0.002026       0.029489       0.021077       0.010796      -0.047503       0.028004      -0.166148      -0.082578       0.027165       0.055413             11.069605      14.954567      -6.156166       1.270774      10.663637      -0.697980       7.590611          -0.000000
          216              O       1.973946      14.455220       5.495351      -0.578736      43.169376 0.59343232E+03  0.14635395E+05                                 9.858178                            7.600564       0.211131       2.115528                    0.995913      28.117984      75.079298       0.680332       0.365049      -1.133235       0.029296      -0.011158       0.003206       0.031513       0.035258       0.047086      -0.010912      -0.020680      -0.190911      -0.089245       0.017237       0.072008             11.945180      13.151037      -7.183279       1.398598      14.247583      -2.384297       8.436919           0.000000
          217              O       5.788308       6.750663       2.581076      -0.577197      41.345935 0.56764575E+03  0.13850297E+05                                 9.571811                            7.425524       0.267778       2.133283                    0.996172      28.020917      74.516790       0.689154       0.364257      -1.133402      -0.034815      -0.012678       0.001101       0.037068      -0.036389      -0.040771      -0.019885       0.011079      -0.192812      -0.087327       0.015537       0.071789             11.536717      11.608562       6.731084      -1.158845      14.703733      -2.390739       8.297855          -0.000001
          218              O       2.464571      -4.875037      15.218282      -0.571973      32.577897 0.46003550E+03  0.10603116E+05                                 7.940035                            6.477358       0.714113       2.282990                    0.998877      26.918115      68.577479       0.777013       0.342008      -1.156498       0.022484      -0.004505       0.032843       0.040056      -0.030191       0.003550      -0.000314       0.026310       0.159499      -0.059541       0.006140       0.053401              9.157586       6.248460       1.558615       2.375989       6.438140       0.990746      14.786158          -0.000000
          219              O       5.164916       5.515260       4.329238      -0.568301      32.833480 0.46134771E+03  0.10643852E+05                                 7.994147                            6.496573       0.677631       2.273132                    0.998742      26.892387      68.607123       0.773863       0.343061      -1.155293      -0.020507       0.006440      -0.032510       0.038973      -0.030656       0.005178      -0.000701       0.031117       0.146657      -0.058862       0.009358       0.049504              9.241063       6.286379       1.532657       2.343639       6.365055       0.879183      15.071756          -0.000000
          220              O       0.053870      15.389102       3.550596      -0.865627      44.294431 0.86290916E+03  0.23300413E+05                                 9.658038                            8.767039      -0.156057       1.946634                    0.996353      32.538894      90.038857       0.679103       0.334020      -1.162112      -0.000916       0.012346       0.028651       0.031212      -0.005012       0.005985       0.025567      -0.096623      -0.117288      -0.047485      -0.026296       0.073781             10.812559       9.339439       0.098868       0.184371      10.951242      -2.611999      12.146997           0.000000
          221              O       0.027622      -2.424133       7.673496      -0.870771      44.087543 0.86340192E+03  0.23316325E+05                                 9.612733                            8.760161      -0.128862       1.953532                    0.996577      32.610067      90.231736       0.680482       0.333305      -1.162770      -0.002266      -0.013211      -0.029066       0.032008      -0.002982       0.003588       0.026013      -0.102505      -0.113862      -0.045225      -0.030976       0.076201             10.714721       9.329098       0.014871       0.334297      10.771643      -2.471488      12.043422           0.000000
          222              O       7.650089       5.249381      10.453685      -0.865113      44.173856 0.85737396E+03  0.23118451E+05                                 9.640507                            8.737372      -0.159161       1.946063                    0.996450      32.510781      89.957835       0.680292       0.333905      -1.161975       0.001067      -0.011292      -0.025851       0.028230      -0.000309       0.007410       0.025351      -0.097969      -0.122626      -0.049029      -0.025956       0.074986             10.811314       9.342023       0.104895       0.058226      10.861340      -2.620213      12.230579           0.000000
          223              O       2.588944      -0.254928       4.069466      -0.543933      32.045154 0.45782942E+03  0.10553139E+05                                 7.909282                            6.512677       0.628733       2.269513                    0.997794      26.546835      67.918688       0.764859       0.347413      -1.150495       0.011852      -0.005509       0.031088       0.033724      -0.031102      -0.012802       0.008341      -0.045295       0.144125      -0.063030       0.009947       0.053083              9.099810       6.304095       1.408296       0.846641       6.795557       2.399899      14.199778          -0.000000
          224              O       5.001476       3.285326       9.913139      -0.546426      31.594438 0.45187486E+03  0.10384752E+05                                 7.832813                            6.469856       0.624686       2.268461                    0.997711      26.544181      67.872251       0.767230       0.347378      -1.150202      -0.016372       0.008049      -0.028890       0.034168      -0.032680      -0.011688       0.009118      -0.045000       0.133202      -0.062234       0.011941       0.050293              8.983639       6.331435       1.350435       0.707689       6.675185       2.507025      13.944297          -0.000000
          225              O      10.323270       9.726448       1.143598      -0.561374      33.448726 0.46285278E+03  0.10678917E+05                                 8.096080                            6.511205       0.837873       2.332663                    0.998764      26.659163      67.839637       0.772877       0.343488      -1.155838       0.023174      -0.011968       0.028201       0.038414      -0.035413       0.005654      -0.002912       0.003986       0.161635      -0.062435       0.007722       0.054713              9.398083       6.640114       1.404521       2.554456       6.371845      -0.124509      15.182289          -0.000000
          226              O      14.438875      13.426092       5.467458      -0.588447      39.224448 0.55977588E+03  0.13609748E+05                                 9.231997                            7.345626       0.335504       2.148798                    0.996863      28.233199      74.930907       0.696940       0.361472      -1.135657      -0.020901      -0.019984       0.005233       0.029387      -0.013028       0.000895      -0.056243       0.051182      -0.153787      -0.087715       0.030104       0.057611             11.030346      14.046635       6.517750      -1.098243      11.663534      -0.623908       7.380869          -0.000000
          227              O       1.033288      -0.487212       5.654641      -0.588330      38.432866 0.55765850E+03  0.13550186E+05                                 9.108873                            7.340338       0.315306       2.143309                    0.996654      28.226975      74.978009       0.695719       0.362322      -1.134592       0.020625       0.023849      -0.004388       0.031834      -0.018857      -0.012877      -0.044566       0.025664      -0.180514      -0.083538       0.029371       0.054167             10.755702      14.232059       5.818051      -1.174961      10.596046      -0.664426       7.439002           0.000000
          228              O       9.466088       4.209700       8.218914      -0.573052      41.824144 0.57051724E+03  0.13934214E+05                                 9.647968                            7.446674       0.255279       2.131551                    0.996022      27.924390      74.232322       0.688027       0.364491      -1.133522       0.031451      -0.015215       0.002615       0.035036       0.039135       0.039420      -0.021990       0.011729      -0.191056      -0.087674       0.014167       0.073507             11.699015      11.675838      -6.949377       1.147127      15.149176      -2.377967       8.272032          -0.000000
          229              O      12.838048      13.134718       6.992311      -0.553783      30.907463 0.45109771E+03  0.10366505E+05                                 7.700016                            6.454534       0.590269       2.248377                    0.998385      26.800210      68.613653       0.769580       0.346330      -1.150619      -0.006996       0.005141      -0.037549       0.038540      -0.040195      -0.013290       0.010294      -0.030847       0.128536      -0.064726       0.013106       0.051620              8.711430       5.958754       1.133578       0.154394       6.924234       3.033102      13.251301          -0.000000
          230              O       6.573003       3.468148       8.340398      -0.591588      39.456035 0.56136751E+03  0.13660333E+05                                 9.269747                            7.359714       0.309292       2.141008                    0.996835      28.239116      75.018637       0.695643       0.361831      -1.135193      -0.019846      -0.021717       0.002026       0.029489      -0.021077      -0.010796      -0.047503       0.028004      -0.166148      -0.082578       0.027165       0.055413             11.069609      14.954568       6.156171      -1.270778      10.663645      -0.697983       7.590615          -0.000000
          231              O       9.604196       8.572408       2.906042      -0.578736      43.169371 0.59343220E+03  0.14635391E+05                                 9.858177                            7.600563       0.211131       2.115528                    0.995913      28.117984      75.079297       0.680332       0.365049      -1.133235       0.029296       0.011158      -0.003206       0.031513      -0.035258      -0.047086      -0.010912      -0.020680      -0.190911      -0.089245       0.017237       0.072008             11.945177      13.151033       7.183274      -1.398603      14.247575      -2.384302       8.436924           0.000000
          232              O      13.418558      -1.460435       5.820317      -0.577197      41.345943 0.56764597E+03  0.13850304E+05                                 9.571813                            7.425525       0.267778       2.133283                    0.996172      28.020917      74.516788       0.689154       0.364257      -1.133402      -0.034815       0.012678      -0.001101       0.037068       0.036389       0.040771      -0.019885       0.011079      -0.192812      -0.087327       0.015537       0.071789             11.536718      11.608563      -6.731084       1.158849      14.703731      -2.390744       8.297859          -0.000001
          233              O      10.094821       3.008319       9.985895      -0.571973      32.577883 0.46003523E+03  0.10603108E+05                                 7.940032                            6.477356       0.714113       2.282990                    0.998877      26.918115      68.577478       0.777013       0.342008      -1.156498       0.022484       0.004505      -0.032843       0.040056       0.030191      -0.003550      -0.000314       0.026310       0.159499      -0.059541       0.006140       0.053401              9.157583       6.248457      -1.558614      -2.375987       6.438138       0.990745      14.786152          -0.000000
          234              O      12.795166      -0.225033       4.072155      -0.568301      32.833477 0.46134742E+03  0.10643844E+05                                 7.994147                            6.496571       0.677631       2.273132                    0.998742      26.892387      68.607126       0.773863       0.343061      -1.155293      -0.020507      -0.006440       0.032510       0.038973       0.030656      -0.005178      -0.000701       0.031117       0.146657      -0.058862       0.009358       0.049504              9.241064       6.286376      -1.532656      -2.343638       6.365053       0.879186      15.071762          -0.000000

******************************************************
Auxiliary information for the entire system
The total spin magnetic moment of the unit cell is   0.000015
The total net atomic charge of the unit cell is   0.000002
Accuracy of reproducing the electrostatic potential in the unit cell:
  The inner radius (bohr) =    5.0000
  The outer radius (bohr) =   12.0000
  Valid grid points have density less than (e/(bohr^3)) =    0.0001
  The number of valid grid points were=       324628
  The rms potential error without charges in kcal/mol is=      2.75215
  The rms potential error with partial charges in kcal/mol is=      0.44629
  The RRMSE value at monopole order=      0.16216
  The rms potential error with partial charges and cloud penetration in kcal/mol is=      0.44293
  The RRMSE value at monopole order with cloud penetration is=      0.16094
  The rms potential error with partial charges and atomic dipoles in kcal/mol is=      0.34315
  The RRMSE value at dipole order=      0.12468
  The rms potential error with partial charges, atomic dipoles and cloud penetration in kcal/mol is=      0.32854
  The RRMSE value at dipole order with cloud penetration=      0.11937

******************************************************
The electron densities and ab initio electrostatic potential were computed in VASP using the PBE functional and
projector augmented wave method. See the main text of the journal article for a description of computational details.
The atomic charges, dipoles, and quadrupoles were computed with the DDEC6 method as described in
(a) T. A. Manz and N. Gabaldon Limas, RSC Adv. 6 (2016) 47771-47801 DOI: 10.1039/c6ra04656h
(b) N. Gabaldon Limas and T. A. Manz, RSC Adv. 8 (2018) 2678-2707 DOI: 10.1039/c7ra11829e.
For each atom in the material, the electron cloud parameters were fit to the spherically averaged atom-in-material
electron density using radial positions for which this density was between 10^-4 and 10^-2 electrons per cubic bohr.
The polarizabilities, dispersion coefficients, and quantum Drude oscillator (QDO) parameters were fit using the MCLF method.
The magnetic structure of the system was optimized in VASP from the default ferromagnetic initial guess using spin polarization.
The atomic spin moments (ASMs) were computed on this optimized magnetic structure using the DDEC6 partition as inputs
to the method of T. A. Manz and D. S. Sholl, J. Chem. Theory Comput. 7 (2011) 4146-4164 DOI: 10.1021/ct200539n.
The RMSE and RRMSE were computed using a uniform grid with Ewald summation.
