# Supplementary material for: A collection of forcefield precursors for metal–organic frameworks
Source: RSC Adv. 2019 Nov 13;9(63):36492–507. doi: 10.1039/c9ra07327b (PMC9075174; doi:10.1039/c9ra07327b)
Supplement: RA-009-C9RA07327B-s4046 [file RA-009-C9RA07327B-s4046.xyz]

  102
jmolscript: load "" {1 1 1} spacegroup "x,y,z" unitcell [{     10.584200     0.000000     0.000000 }, {      5.292090    12.391008     0.000000 }, {      5.292089     1.208280    13.359276 }]
Mn     7.224450     1.197769     8.167193     1.017339
Mn     7.224443     6.810155    11.871721     1.017348
Mn    13.943929    12.401519     5.192083     1.017096
Mn    13.943936     6.789133     1.487555     1.017336
Mn     8.272706     4.003962    10.019457     1.134831
Mn    12.895673     9.595326     3.339819     1.132210
H      8.697027     5.692636     6.838613     0.112117
H     10.208455     2.654611     4.635669     0.117329
H      9.810485     7.216036     5.474631     0.118009
H     11.380126     4.181574     3.338483     0.117072
H      6.290178     3.186038    12.648563     0.111075
H     10.249721    11.850803    11.851014     0.120358
H      8.697025     2.315288    13.200301     0.111009
H      4.916356     4.145033     2.043969     0.117256
H      9.810484    11.974616     1.205007     0.117529
H      6.088027     2.618070     3.341155     0.116997
H      6.290181     4.821886     7.390351     0.110845
H     15.541826     8.548129     8.187900     0.120199
H     12.471352     7.906652     6.520663     0.112159
H     10.959924    10.944677     8.723607     0.117317
H     11.357894     6.383252     7.884645     0.118029
H      9.788253     9.417714    10.020793     0.117070
H     14.878201    10.413250     0.710713     0.111118
H     10.918658     1.748485     1.508262     0.120372
H     12.471354    11.284000     0.158975     0.111052
H     16.252023     9.454255    11.315307     0.117249
H     11.357895     1.624672    12.154269     0.117551
H     15.080352    10.981218    10.018121     0.116992
H     14.878198     8.777402     5.968925     0.110892
H      5.626553     5.051159     5.171376     0.120210
C      8.648342     3.024433     6.751778     0.625525
C      9.346899     4.023913     5.883425    -0.036890
C      9.236822     5.380052     6.122556    -0.096264
C     10.141774     3.582387     4.824035    -0.102314
C      9.916328     6.286204     5.318328    -0.098515
C     10.833980     4.496153     4.049197    -0.099089
C     10.746130     5.859727     4.288328    -0.023096
C     11.541004     6.833818     3.468068     0.617831
C      6.157878     1.481882    10.616617     0.601024
C      5.690056     1.353345    12.031364    -0.019636
C      5.882687     2.378101    12.935787    -0.102008
C     10.387314    12.566462    12.461533    -0.104899
C      8.648336     4.983491    13.287136     0.623569
C      4.054804     2.775731     0.796213    -0.034744
C      3.944730     1.419592     0.557082    -0.095200
C      4.849676     3.217257     1.855603    -0.103838
C      4.624236     0.513440     1.361310    -0.099098
C      5.541883     2.303491     2.630441    -0.098777
C      5.454036     0.939917     2.391310    -0.022491
C     11.540999    12.356834     3.211570     0.617714
C      6.157875     6.526042     9.422297     0.598294
C      5.690055     6.654579     8.007550    -0.018906
C      5.882688     5.629823     7.103127    -0.100988
C     15.679422     7.832470     7.577381    -0.105473
C     12.520037    10.574855     6.607498     0.625370
C     11.821480     9.575375     7.475851    -0.036753
C     11.931557     8.219236     7.236720    -0.096240
C     11.026605    10.016901     8.535241    -0.102362
C     11.252051     7.313084     8.040948    -0.098496
C     10.334399     9.103135     9.310079    -0.099055
C     10.422249     7.739561     9.070948    -0.023198
C      9.627375     6.765470     9.891208     0.618056
C     15.010501    12.117406     2.742659     0.600802
C     15.478323    12.245943     1.327912    -0.019464
C     15.285692    11.221187     0.423489    -0.102002
C     10.781065     1.032826     0.897743    -0.104904
C     12.520043     8.615797     0.072140     0.623393
C     17.113575    10.823557    12.563063    -0.034598
C     17.223649    12.179696    12.802194    -0.095170
C     16.318703    10.382031    11.503673    -0.103885
C     16.544143    13.085848    11.997966    -0.099088
C     15.626496    11.295797    10.728835    -0.098751
C     15.714343    12.659371    10.967966    -0.022606
C      9.627380     1.242454    10.147706     0.617931
C      4.426304     7.073246     3.936979     0.598058
C      4.894124     6.944709     5.351726    -0.018753
C     15.285691     7.969465     6.256149    -0.100974
C      5.488957     5.766818     5.781895    -0.105486
O      8.137124     3.377918     7.844700    -0.577519
O      8.529801     1.835957     6.351133    -0.576442
O     12.204634     6.324311     2.550286    -0.569717
O     11.513483     8.051591     3.796706    -0.573163
O     11.319784    12.897123     9.853802    -0.543994
O      6.668036     2.573172    10.234541    -0.601359
O      8.137120     4.630006    12.194214    -0.576080
O      3.237703     4.963687     0.328505    -0.576363
O      6.912538     0.475333     4.129352    -0.569387
O     11.513482    11.139061     2.882932    -0.573143
O     16.611888     7.501809    10.185112    -0.542099
O      6.668034     5.434752     9.804373    -0.600744
O     13.031255    10.221370     5.514576    -0.577110
O     12.638578    11.763331     7.008143    -0.576613
O      8.963745     7.274977    10.808990    -0.569655
O      9.654896     5.547697     9.562570    -0.573462
O      9.848595     0.702165     3.505474    -0.544176
O     14.500343    11.026116     3.124735    -0.601023
O     13.031259     8.969282     1.165062    -0.575676
O     17.930676     8.635601    13.030771    -0.576499
O     14.255841    13.123955     9.229924    -0.569299
O      9.654897     2.460227    10.476344    -0.573417
O      4.556491     6.097479     3.174164    -0.542214
O     14.500345     8.164536     3.554903    -0.600370

The following XYZ coordinates are in angstroms. Other properties are in atomic units.
The sperically averaged electron density of each atom fit to a function of the form exp(a - br)
eigen_1, eigen_2 and eigen_3 are the three eigenvalues of traceless quadrupole moment tensor
  atom number  atomic symbol              X              Y              Z     net charge C6 coefficient C8 coefficient C10 coefficient fluctuating dipole atomic polarizability isotropic forcefield polarizability              a              b squared Pearson coefficient          <r^3>          <r^4>         wp_QDO          m_QDO          q_QDO       dipole_x       dipole_y       dipole_z         dipole            Qxy            Qxz            Qyz     Q(x^2-y^2)  Q(3z^2 - R^2)        eigen_1        eigen_2        eigen_3 static polarizability      alpha(xx)      alpha(xy)      alpha(xz)      alpha(yy)      alpha(yz)      alpha(zz) atomic spin moment
            1             Mn       7.224450       1.197769       8.167193       1.017339     158.715906 0.36845773E+04  0.13831379E+06                                23.057023                           19.189448       0.191506       1.847954                    0.999956      53.992720     157.925450       0.435371       0.374773      -1.167549      -0.007662      -0.040512      -0.034659       0.053862      -0.065624       0.051137      -0.036375       0.009436      -0.038850      -0.062547      -0.042609       0.105155             27.343603      19.067788       3.094426      -2.749497      27.197057       3.884718      35.765963           4.748425
            2             Mn       7.224443       6.810155      11.871721       1.017348     158.755091 0.36855749E+04  0.13836127E+06                                23.060916                           19.192158       0.190349       1.847594                    0.999955      53.998674     157.951060       0.435335       0.374778      -1.167540      -0.007857       0.040095       0.034818       0.053681       0.065227      -0.050530      -0.036636       0.008577      -0.038497      -0.061929      -0.042626       0.104555             27.348920      19.070920      -3.091741       2.747597      27.196714       3.890346      35.779127           4.750166
            3             Mn      13.943929      12.401519       5.192083       1.017096     158.755333 0.36856762E+04  0.13836600E+06                                23.061023                           19.192488       0.191260       1.847835                    0.999956      53.999146     157.952889       0.435329       0.374780      -1.167538       0.007486       0.040541       0.034522       0.053771      -0.065450       0.051029      -0.036253       0.009184      -0.038671      -0.062442      -0.042423       0.104865             27.348646      19.071205       3.095164      -2.750231      27.201631       3.885479      35.773100           4.748997
            4             Mn      13.943936       6.789133       1.487555       1.017336     158.761050 0.36857099E+04  0.13836740E+06                                23.061252                           19.192281       0.190442       1.847616                    0.999955      54.000274     157.955559       0.435342       0.374769      -1.167549       0.007862      -0.040079      -0.034786       0.053649       0.065205      -0.050633      -0.036542       0.008561      -0.038584      -0.061995      -0.042559       0.104554             27.349495      19.071511      -3.091751       2.747747      27.196718       3.890455      35.780255           4.749930
            5             Mn       8.272706       4.003962      10.019457       1.134831     157.663085 0.29426860E+04  0.10512236E+06                                24.130369                           18.275253      -0.017320       1.806727                    0.999869      51.728624     150.836331       0.402848       0.425612      -1.123517      -0.024738       0.000089       0.000493       0.024743       0.000290      -0.000060      -0.012602       0.177059       0.101681      -0.106607       0.035024       0.071583             30.542576      20.261366       0.001251      -0.000707      42.255802      -0.695556      29.110560           4.702531
            6             Mn      12.895673       9.595326       3.339819       1.132210     157.756742 0.29448950E+04  0.10522741E+06                                24.146657                           18.287411      -0.018841       1.806075                    0.999868      51.753159     150.956604       0.402514       0.425859      -1.123286       0.024690      -0.000082      -0.000487       0.024695       0.000273      -0.000066      -0.012673       0.177012       0.101045      -0.106493       0.034827       0.071666             30.563427      20.273485       0.001465      -0.000628      42.287943      -0.694786      29.128852           4.695280
            7              H       8.697027       5.692636       6.838613       0.112117       1.096425 0.81178278E+01  0.81000467E+02                                 1.830489                            1.721021      -1.288055       2.265396                    0.993357       3.847837      11.316271       0.448637       1.368244      -0.688446      -0.019522       0.015995       0.031529       0.040386      -0.003120      -0.013708       0.005379      -0.019741      -0.001043      -0.019518       0.003563       0.015954              1.887102       1.975678      -0.104088      -0.492774       1.615862       0.206907       2.069767          -0.000294
            8              H      10.208455       2.654611       4.635669       0.117329       1.234047 0.87121119E+01  0.87351218E+02                                 1.883433                            1.708630      -1.342757       2.236222                    0.994015       3.715667      10.504324       0.486135       1.256619      -0.712332       0.004045      -0.036735      -0.012323       0.038957      -0.003334      -0.008240       0.000654      -0.008895      -0.010611      -0.011551       0.002855       0.008696              1.976954       1.508323       0.095382      -0.087781       2.778910       0.344719       1.643628          -0.000040
            9              H       9.810485       7.216036       5.474631       0.118009       1.225254 0.95159270E+01  0.96742351E+02                                 1.837764                            1.764923      -1.117229       2.349042                    0.996696       3.488894       9.669283       0.490805       1.227529      -0.722416      -0.008248       0.040955       0.007285       0.042408      -0.009889      -0.010598       0.004114      -0.018922      -0.019483      -0.017579      -0.001999       0.019578              1.849968       1.572643       0.049253      -0.058553       2.385700       0.137962       1.591562          -0.000119
           10              H      11.380126       4.181574       3.338483       0.117072       1.090312 0.78667526E+01  0.76622089E+02                                 1.725562                            1.620948      -0.968151       2.417084                    0.998541       3.427139       9.441769       0.502081       1.252489      -0.715394       0.022203      -0.015476      -0.028614       0.039386      -0.004873      -0.011291       0.008139      -0.011144      -0.000886      -0.014536      -0.002224       0.016760              1.768703       1.736312      -0.087301      -0.499995       1.616487       0.227763       1.953311          -0.000119
           11              H       6.290178       3.186038      12.648563       0.111075       1.183713 0.85579272E+01  0.85955933E+02                                 1.877079                            1.728428      -1.264389       2.269846                    0.994960       3.802987      10.981408       0.465837       1.309077      -0.700716       0.015267       0.033471      -0.011113       0.038431       0.003842      -0.000618       0.002824      -0.021310       0.010603      -0.013167       0.002585       0.010582              1.963192       1.867406       0.558182      -0.224670       2.283006      -0.306943       1.739165          -0.000181
           12              H      10.249721      11.850803      11.851014       0.120358       1.062796 0.77349769E+01  0.75109712E+02                                 1.706044                            1.615738      -0.896820       2.455293                    0.998896       3.401387       9.392727       0.498373       1.265652      -0.712685      -0.006354      -0.030645      -0.024735       0.039892       0.009482      -0.000801       0.006247      -0.023516       0.005131      -0.016430      -0.000005       0.016435              1.733378       1.439960       0.152934      -0.018152       1.886239       0.443260       1.873934          -0.000089
           13              H       8.697025       2.315288      13.200301       0.111009       1.096461 0.81191740E+01  0.81037845E+02                                 1.832798                            1.722952      -1.281547       2.267993                    0.993469       3.850983      11.336602       0.447573       1.371090      -0.687913      -0.019919      -0.016315      -0.031602       0.040763       0.002975       0.013613       0.005462      -0.020035      -0.000935      -0.019532       0.003576       0.015955              1.889593       1.978374       0.104406       0.494041       1.617636       0.207409       2.072768          -0.000295
           14              H       4.916356       4.145033       2.043969       0.117256       1.232553 0.86994789E+01  0.87174659E+02                                 1.880155                            1.706064      -1.338023       2.237873                    0.994078       3.712948      10.486459       0.487170       1.254667      -0.712759       0.003871       0.037034       0.012674       0.039333       0.003326       0.008287       0.000411      -0.008520      -0.010396      -0.011527       0.003043       0.008484              1.973279       1.506209      -0.095124       0.087589       2.772552       0.343511       1.641077          -0.000046
           15              H       9.810484      11.974616       1.205007       0.117529       1.225162 0.95133555E+01  0.96686653E+02                                 1.835458                            1.762915      -1.109043       2.351969                    0.996755       3.489743       9.662641       0.491941       1.225069      -0.722951      -0.008202      -0.040890      -0.007107       0.042305       0.010054       0.010581       0.004080      -0.019106      -0.019577      -0.017661      -0.002076       0.019737              1.847560       1.570944      -0.049160       0.058425       2.381933       0.137603       1.589804          -0.000122
           16              H       6.088027       2.618070       3.341155       0.116997       1.090007 0.78624960E+01  0.76551279E+02                                 1.723269                            1.618957      -0.962595       2.419136                    0.998598       3.425709       9.428379       0.503237       1.250091      -0.715914       0.022435       0.015713       0.028762       0.039718       0.004825       0.011325       0.008035      -0.011043      -0.000646      -0.014526      -0.002137       0.016663              1.766278       1.733960       0.087110       0.498860       1.614425       0.227268       1.950449          -0.000119
           17              H       6.290181       4.821886       7.390351       0.110845       1.185729 0.85734281E+01  0.86132092E+02                                 1.877337                            1.728521      -1.260947       2.270789                    0.994913       3.804417      10.979138       0.466519       1.306851      -0.701164       0.015381      -0.033351       0.011117       0.038373      -0.003978       0.000603       0.002671      -0.021673       0.010156      -0.013305       0.002580       0.010725              1.963521       1.867659      -0.558607       0.224826       2.283699      -0.307223       1.739205          -0.000179
           18              H      15.541826       8.548129       8.187900       0.120199       1.063491 0.77406772E+01  0.75166320E+02                                 1.705366                            1.615209      -0.887867       2.458202                    0.998945       3.402382       9.390415       0.499059       1.263892      -0.713052      -0.006618       0.030723       0.024554       0.039883      -0.009449       0.000748       0.006364      -0.023729       0.005376      -0.016520      -0.000036       0.016556              1.732637       1.439537      -0.152848       0.018154       1.885366       0.442794       1.873008          -0.000085
           19              H      12.471352       7.906652       6.520663       0.112159       1.096233 0.81161149E+01  0.80979676E+02                                 1.830342                            1.720894      -1.288104       2.265415                    0.993359       3.847482      11.315230       0.448629       1.368331      -0.688430       0.019520      -0.015988      -0.031549       0.040398      -0.003124      -0.013716       0.005379      -0.019732      -0.001044      -0.019522       0.003563       0.015959              1.886943       1.975509      -0.104075      -0.492702       1.615741       0.206883       2.069580          -0.000297
           20              H      10.959924      10.944677       8.723607       0.117317       1.233979 0.87115013E+01  0.87342617E+02                                 1.883285                            1.708510      -1.342669       2.236255                    0.994017       3.715455      10.503203       0.486183       1.256532      -0.712352      -0.004048       0.036733       0.012313       0.038952      -0.003336      -0.008237       0.000659      -0.008899      -0.010596      -0.011548       0.002848       0.008700              1.976788       1.508219       0.095367      -0.087772       2.778639       0.344665       1.643504          -0.000037
           21              H      11.357894       6.383252       7.884645       0.118029       1.225143 0.95147441E+01  0.96726443E+02                                 1.837575                            1.764751      -1.117007       2.349146                    0.996697       3.488702       9.668271       0.490859       1.227442      -0.722436       0.008244      -0.040953      -0.007293       0.042407      -0.009885      -0.010609       0.004100      -0.018928      -0.019477      -0.017594      -0.001978       0.019572              1.849776       1.572496       0.049244      -0.058541       2.385423       0.137940       1.591410          -0.000095
           22              H       9.788253       9.417714      10.020793       0.117070       1.090256 0.78662000E+01  0.76614927E+02                                 1.725467                            1.620864      -0.967963       2.417175                    0.998542       3.426978       9.441041       0.502109       1.252447      -0.715404      -0.022205       0.015479       0.028618       0.039390      -0.004869      -0.011293       0.008135      -0.011146      -0.000871      -0.014538      -0.002219       0.016757              1.768604       1.736213      -0.087298      -0.499953       1.616399       0.227749       1.953199          -0.000115
           23              H      14.878201      10.413250       0.710713       0.111118       1.183527 0.85563385E+01  0.85936703E+02                                 1.876963                            1.728331      -1.264390       2.269881                    0.994963       3.802659      10.980551       0.465820       1.309174      -0.700697      -0.015266      -0.033467       0.011133       0.038432       0.003833      -0.000626       0.002815      -0.021296       0.010598      -0.013157       0.002589       0.010568              1.963064       1.867284       0.558123      -0.224644       2.282851      -0.306911       1.739057          -0.000190
           24              H      10.918658       1.748485       1.508262       0.120372       1.062775 0.77348043E+01  0.75107666E+02                                 1.706023                            1.615722      -0.896942       2.455240                    0.998896       3.401362       9.392655       0.498375       1.265654      -0.712684       0.006354       0.030637       0.024743       0.039890       0.009483      -0.000800       0.006247      -0.023515       0.005127      -0.016429      -0.000007       0.016435              1.733355       1.439944       0.152928      -0.018155       1.886207       0.443250       1.873915          -0.000090
           25              H      12.471354      11.284000       0.158975       0.111052       1.096260 0.81173572E+01  0.81015513E+02                                 1.832620                            1.722797      -1.281561       2.268027                    0.993471       3.850571      11.335248       0.447577       1.371149      -0.687903       0.019917       0.016307       0.031622       0.040775       0.002979       0.013621       0.005462      -0.020026      -0.000935      -0.019536       0.003578       0.015959              1.889402       1.978170       0.104391       0.493959       1.617488       0.207381       2.072546          -0.000297
           26              H      16.252023       9.454255      11.315307       0.117249       1.232480 0.86988410E+01  0.87166132E+02                                 1.880039                            1.705971      -1.337909       2.237923                    0.994080       3.712769      10.485614       0.487199       1.254622      -0.712769      -0.003871      -0.037032      -0.012663       0.039328       0.003326       0.008285       0.000415      -0.008525      -0.010387      -0.011525       0.003040       0.008485              1.973151       1.506129      -0.095115       0.087581       2.772342       0.343467       1.640981          -0.000045
           27              H      11.357895       1.624672      12.154269       0.117551       1.225030 0.95119660E+01  0.96668013E+02                                 1.835238                            1.762716      -1.108787       2.352088                    0.996756       3.489521       9.661478       0.492003       1.224970      -0.722973       0.008197       0.040887       0.007114       0.042303       0.010050       0.010592       0.004065      -0.019114      -0.019573      -0.017676      -0.002055       0.019731              1.847337       1.570775      -0.049149       0.058411       2.381607       0.137578       1.589629          -0.000098
           28              H      15.080352      10.981218      10.018121       0.116992       1.089951 0.78619679E+01  0.76544710E+02                                 1.723203                            1.618899      -0.962372       2.419245                    0.998599       3.425576       9.427868       0.503248       1.250085      -0.715916      -0.022437      -0.015716      -0.028766       0.039722       0.004821       0.011328       0.008030      -0.011045      -0.000630      -0.014529      -0.002130       0.016659              1.766209       1.733890       0.087108       0.498830       1.614365       0.227260       1.950372          -0.000112
           29              H      14.878198       8.777402       5.968925       0.110892       1.185588 0.85722289E+01  0.86117760E+02                                 1.877263                            1.728459      -1.260969       2.270811                    0.994915       3.804185      10.978626       0.466500       1.306940      -0.701147      -0.015379       0.033345      -0.011138       0.038373      -0.003969       0.000610       0.002662      -0.021656       0.010160      -0.013295       0.002587       0.010708              1.963439       1.867580      -0.558570       0.224810       2.283601      -0.307204       1.739137          -0.000187
           30              H       5.626553       5.051159       5.171376       0.120210       1.063414 0.77399935E+01  0.75158048E+02                                 1.705292                            1.615144      -0.887882       2.458206                    0.998945       3.402241       9.389935       0.499066       1.263901      -0.713050       0.006619      -0.030717      -0.024562       0.039882      -0.009450       0.000748       0.006363      -0.023728       0.005376      -0.016520      -0.000036       0.016556              1.732559       1.439480      -0.152834       0.018155       1.885273       0.442765       1.872926          -0.000088
           31              C       8.648342       3.024433       6.751778       0.625525      24.693165 0.23597692E+03  0.48169361E+04                                 7.806806                            5.448473       0.096966       2.098744                    0.999574      21.733945      60.448288       0.636053       0.471749      -1.019733      -0.025799      -0.052257       0.042897       0.072364      -0.053242       0.075647       0.009399       0.109821      -0.066305      -0.094269      -0.026091       0.120360              9.596243       6.242310       2.396753      -2.958849      12.067528      -0.584500      10.478892           0.021285
           32              C       9.346899       4.023913       5.883425      -0.036890      36.740748 0.43217147E+03  0.10056313E+05                                 9.504857                            6.860907       0.197751       2.070761                    0.999355      27.005132      75.047697       0.644444       0.408449      -1.078810       0.025454       0.034123      -0.026775       0.050291       0.008632       0.005332       0.005791       0.004014       0.029011      -0.013772      -0.001384       0.015156             11.548563       8.915139       2.950302      -4.998409      14.620580      -2.137335      11.109969          -0.001227
           33              C       9.236822       5.380052       6.122556      -0.096264      34.305418 0.45184570E+03  0.10774786E+05                                 9.315520                            7.201643      -0.138636       1.932688                    0.999150      29.636425      87.093911       0.596737       0.430432      -1.050634       0.025252      -0.001897      -0.016798       0.030388      -0.014097       0.005073       0.013278       0.019846       0.029537      -0.027510       0.011675       0.015835             10.701268       9.134734       2.615485      -4.177254      13.341475      -1.304326       9.627595           0.002309
           34              C      10.141774       3.582387       4.824035      -0.102314      35.113085 0.43253344E+03  0.10183882E+05                                 9.390414                            7.004841      -0.052327       1.958586                    0.999525      29.362163      85.237879       0.611511       0.425410      -1.055620      -0.003124       0.030669      -0.003619       0.031040      -0.009195       0.014233       0.017310      -0.009014      -0.019039      -0.028555       0.009203       0.019352             10.864748       9.021608       2.652305      -4.682490      13.114652      -0.756063      10.457984           0.002491
           35              C       9.916328       6.286204       5.318328      -0.098515      32.402514 0.42487549E+03  0.99567884E+04                                 8.879376                            6.918120      -0.005387       1.974389                    0.999543      29.191605      84.482946       0.618732       0.422421      -1.057717       0.000500      -0.027193       0.001399       0.027234      -0.016742       0.020679       0.005018      -0.011436      -0.040205      -0.032568       0.006038       0.026530             10.121207       9.324333       2.484758      -4.814781      10.827794      -1.352243      10.211494           0.001653
           36              C      10.833980       4.496153       4.049197      -0.099089      33.477118 0.42256752E+03  0.98673574E+04                                 9.016499                            6.861506       0.066030       1.994366                    0.999680      29.011652      83.208280       0.627809       0.417805      -1.062977      -0.016500       0.004874       0.020189       0.026526      -0.011639      -0.004170       0.017473       0.021758       0.016569      -0.025938       0.003234       0.022705             10.328127       8.514001       3.030898      -4.001933      13.512241      -1.320753       8.958138           0.001430
           37              C      10.746130       5.859727       4.288328      -0.023096      37.103845 0.42755238E+03  0.99136998E+04                                 9.576580                            6.815315       0.111641       2.042366                    0.999331      26.880088      74.361218       0.648404       0.407393      -1.080428      -0.020453      -0.029149       0.024183       0.043044      -0.005986       0.012087       0.004533       0.013356       0.022351      -0.016431      -0.001069       0.017500             11.844554      10.626020       3.998758      -5.939043      13.789395      -2.430382      11.118247           0.006314
           38              C      11.541004       6.833818       3.468068       0.617831      23.514893 0.24336478E+03  0.50005725E+04                                 7.571082                            5.539168      -0.000529       2.062299                    0.999497      21.915988      60.932354       0.630495       0.472784      -1.020317       0.029946       0.042192      -0.041903       0.066580      -0.037043       0.081862      -0.003311       0.079296       0.039396      -0.077693      -0.033670       0.111363              9.098142       7.801973       2.339754      -3.886787      10.738535      -0.811906       8.753918           0.016069
           39              C       6.157878       1.481882      10.616617       0.601024      24.631264 0.24780792E+03  0.51132918E+04                                 7.785447                            5.565876      -0.028863       2.047691                    0.999557      22.158295      61.670075       0.633195       0.468795      -1.022812       0.014252       0.011668      -0.057954       0.060811      -0.046669       0.053081      -0.013092       0.084250      -0.217844      -0.089438      -0.025258       0.114696              9.439757       6.501606       2.088561      -3.346926       9.008109       0.009885      12.809557           0.019736
           40              C       5.690056       1.353345      12.031364      -0.019636      35.919962 0.42083504E+03  0.97249643E+04                                 9.381693                            6.772299       0.129808       2.052087                    0.999361      26.702676      73.883753       0.648542       0.408688      -1.078952      -0.016965      -0.002946       0.042126       0.045509      -0.004596       0.006617      -0.003124       0.004443      -0.018342      -0.009251      -0.001967       0.011218             11.448292       8.235055       3.133884      -4.673677       9.687664      -0.718436      16.422157          -0.000407
           41              C       5.882687       2.378101      12.935787      -0.102008      33.364430 0.43336624E+03  0.10220002E+05                                 9.115440                            7.029319      -0.051385       1.960173                    0.999518      29.405442      85.750169       0.607446       0.427566      -1.053090      -0.011228      -0.022861       0.009158       0.027066       0.001582       0.006391      -0.012475      -0.005562      -0.068358      -0.027790       0.009784       0.018006             10.408034       7.782202       2.857512      -3.293433       9.413062      -0.043622      14.028837           0.002075
           42              C      10.387314      12.566462      12.461533      -0.104899      33.442201 0.42692449E+03  0.99921358E+04                                 9.013943                            6.893172       0.101136       2.005249                    0.999714      29.061352      83.377302       0.627019       0.417367      -1.063529      -0.000266       0.018983       0.020055       0.027616      -0.002716       0.009987       0.018448      -0.010445      -0.028593      -0.024752       0.003246       0.021506             10.371833       8.139734       3.234911      -4.024462       9.462739      -1.092516      13.513025           0.002511
           43              C       8.648336       4.983491      13.287136       0.623569      24.719351 0.23629933E+03  0.48247357E+04                                 7.808913                            5.450144       0.094472       2.097935                    0.999581      21.748817      60.479739       0.636371       0.471395      -1.020015      -0.025877       0.053121      -0.041692       0.072317       0.052716      -0.076211       0.008882       0.109383      -0.069000      -0.093899      -0.026815       0.120714              9.598402       6.243533      -2.396756       2.959611      12.069607      -0.583867      10.482066           0.021293
           44              C       4.054804       2.775731       0.796213      -0.034744      36.636765 0.43082119E+03  0.10016108E+05                                 9.485136                            6.848888       0.202449       2.072693                    0.999385      26.958446      74.862053       0.645253       0.408295      -1.079014       0.026032      -0.034386       0.027359       0.051074      -0.008397      -0.004319       0.006486       0.001575       0.027200      -0.013156      -0.001403       0.014559             11.522289       8.895456      -2.941051       4.985075      14.587356      -2.130280      11.084054          -0.001227
           45              C       3.944730       1.419592       0.557082      -0.095200      34.258248 0.45112624E+03  0.10752832E+05                                 9.305291                            7.194241      -0.137060       1.933510                    0.999189      29.607319      86.975426       0.597280       0.430232      -1.050805       0.025071       0.001073       0.015585       0.029540       0.013757      -0.003919       0.013762       0.019581       0.031882      -0.027401       0.010317       0.017084             10.688626       9.125122      -2.609202       4.173710      13.322034      -1.300201       9.618721           0.002305
           46              C       4.849676       3.217257       1.855603      -0.103838      35.164978 0.43334883E+03  0.10208028E+05                                 9.400630                            7.012893      -0.054844       1.957606                    0.999515      29.387640      85.336420       0.610961       0.425587      -1.055496      -0.002918      -0.030474       0.003931       0.030865       0.010066      -0.014676       0.016775      -0.008402      -0.018037      -0.028875       0.010247       0.018628             10.876415       9.033032      -2.657412       4.688844      13.126446      -0.759785      10.469766           0.002485
           47              C       4.624236       0.513440       1.361310      -0.099098      32.416015 0.42513314E+03  0.99646894E+04                                 8.884509                            6.922747      -0.011194       1.972840                    0.999550      29.197182      84.516774       0.618164       0.422730      -1.057487      -0.000200       0.026185      -0.001946       0.026258       0.016920      -0.020933       0.005539      -0.012085      -0.041704      -0.033338       0.006520       0.026818             10.126689       9.331229      -2.486163       4.819199      10.829580      -1.353389      10.219258           0.001652
           48              C       5.541883       2.303491       2.630441      -0.098777      33.480657 0.42261614E+03  0.98691306E+04                                 9.018930                            6.863741       0.060772       1.992761                    0.999676      29.011949      83.221571       0.627431       0.418030      -1.062797      -0.016598      -0.004545      -0.020873       0.027052       0.011466       0.004181       0.016951       0.020774       0.017122      -0.025165       0.002905       0.022260             10.330475       8.515617      -3.032211       4.001671      13.516949      -1.321311       8.958858           0.001430
           49              C       5.454036       0.939917       2.391310      -0.022491      37.081403 0.42727858E+03  0.99058427E+04                                 9.573124                            6.813352       0.109776       2.042005                    0.999314      26.870410      74.330705       0.648461       0.407419      -1.080402      -0.020823       0.029238      -0.024780       0.043617       0.005980      -0.012189       0.005502       0.012273       0.020731      -0.016766      -0.000406       0.017173             11.839505      10.621334      -3.996911       5.935622      13.784066      -2.429293      11.113115           0.006315
           50              C      11.540999      12.356834       3.211570       0.617714      23.522124 0.24345998E+03  0.50029640E+04                                 7.572618                            5.540218      -0.004514       2.061105                    0.999532      21.918911      60.940993       0.630447       0.472778      -1.020331       0.029577      -0.042291       0.042181       0.066653       0.036534      -0.081312      -0.004064       0.080249       0.039139      -0.076531      -0.034588       0.111120              9.100058       7.803668      -2.340506       3.887910      10.740789      -0.812585       8.755718           0.016094
           51              C       6.157875       6.526042       9.422297       0.598294      24.660122 0.24814984E+03  0.51220002E+04                                 7.790514                            5.569154      -0.033016       2.046155                    0.999538      22.174983      61.722070       0.633118       0.468701      -1.022886       0.014834      -0.012554       0.057022       0.060242       0.046746      -0.053073      -0.014186       0.083635      -0.220029      -0.090059      -0.024994       0.115053              9.446210       6.506440      -2.090396       3.350597       9.013182       0.008792      12.819009           0.019739
           52              C       5.690055       6.654579       8.007550      -0.018906      35.946416 0.42118144E+03  0.97353410E+04                                 9.387069                            6.775779       0.133193       2.052870                    0.999370      26.713613      73.932190       0.648252       0.408771      -1.078856      -0.016017       0.001394      -0.041208       0.044233       0.003913      -0.006763      -0.003043       0.003874      -0.016125      -0.008896      -0.001583       0.010479             11.455238       8.240536      -3.136144       4.677850       9.692435      -0.719950      16.432742          -0.000402
           53              C       5.882688       5.629823       7.103127      -0.100988      33.291381 0.43215606E+03  0.10183827E+05                                 9.101042                            7.018651      -0.041739       1.963827                    0.999449      29.364257      85.583916       0.608048       0.427462      -1.053206      -0.011519       0.021715      -0.011222       0.027022      -0.001537      -0.006019      -0.012842      -0.005402      -0.067221      -0.027556       0.009554       0.018002             10.390982       7.769516      -2.853164       3.286825       9.399636      -0.043863      14.003796           0.002084
           54              C      15.679422       7.832470       7.577381      -0.105473      33.460171 0.42719022E+03  0.10000384E+05                                 9.019575                            6.897515       0.094944       2.003519                    0.999717      29.068770      83.419951       0.626492       0.417633      -1.063309       0.000649      -0.019595      -0.018630       0.027045       0.002837      -0.010269       0.018996      -0.009899      -0.029367      -0.025509       0.003662       0.021847             10.378519       8.145992      -3.237685       4.028398       9.467824      -1.095043      13.521740           0.002523
           55              C      12.520037      10.574855       6.607498       0.625370      24.695166 0.23600099E+03  0.48175111E+04                                 7.806989                            5.448600       0.097288       2.098836                    0.999574      21.734770      60.449502       0.636077       0.471723      -1.019755       0.025671       0.052312      -0.042859       0.072335      -0.053187       0.075659       0.009374       0.109744      -0.066235      -0.094216      -0.026104       0.120321              9.596449       6.242424       2.396780      -2.958948      12.067780      -0.584522      10.479143           0.021347
           56              C      11.821480       9.575375       7.475851      -0.036753      36.735385 0.43210138E+03  0.10054267E+05                                 9.504024                            6.860423       0.197717       2.070786                    0.999355      27.002577      75.038875       0.644457       0.408458      -1.078805      -0.025489      -0.034094       0.026703       0.050251       0.008615       0.005396       0.005809       0.004064       0.029031      -0.013763      -0.001449       0.015211             11.547429       8.914248       2.949968      -4.997702      14.619383      -2.137063      11.108655          -0.001240
           57              C      11.931557       8.219236       7.236720      -0.096240      34.304543 0.45183601E+03  0.10774510E+05                                 9.315501                            7.201691      -0.138994       1.932599                    0.999148      29.635523      87.091446       0.596719       0.430447      -1.050623      -0.025312       0.001901       0.016732       0.030402      -0.014086       0.005085       0.013244       0.019851       0.029529      -0.027487       0.011687       0.015800             10.701197       9.134658       2.615477      -4.177103      13.341501      -1.304273       9.627430           0.002317
           58              C      11.026605      10.016901       8.535241      -0.102362      35.112594 0.43253249E+03  0.10183802E+05                                 9.390161                            7.004740      -0.052112       1.958650                    0.999525      29.362049      85.235872       0.611531       0.425399      -1.055632       0.003082      -0.030647       0.003589       0.031010      -0.009183       0.014229       0.017288      -0.009045      -0.018968      -0.028526       0.009184       0.019342             10.864383       9.021342       2.652206      -4.682314      13.114159      -0.756123      10.457647           0.002501
           59              C      11.252051       7.313084       8.040948      -0.098496      32.402068 0.42487380E+03  0.99566914E+04                                 8.879150                            6.918016      -0.005241       1.974428                    0.999543      29.191471      84.480997       0.618752       0.422410      -1.057729      -0.000547       0.027206      -0.001444       0.027250      -0.016751       0.020646       0.005017      -0.011512      -0.040193      -0.032550       0.006023       0.026527             10.120897       9.324073       2.484690      -4.814576      10.827428      -1.352196      10.211190           0.001683
           60              C      10.334399       9.103135       9.310079      -0.099055      33.476079 0.42255503E+03  0.98669471E+04                                 9.016142                            6.861302       0.066112       1.994384                    0.999680      29.011281      83.205456       0.627835       0.417793      -1.062990       0.016496      -0.004883      -0.020218       0.026547      -0.011654      -0.004185       0.017491       0.021731       0.016666      -0.025953       0.003214       0.022739             10.327645       8.513560       3.030649      -4.001665      13.511639      -1.320605       8.957735           0.001436
           61              C      10.422249       7.739561       9.070948      -0.023198      37.104026 0.42756291E+03  0.99139162E+04                                 9.576230                            6.815146       0.111990       2.042467                    0.999332      26.880657      74.360515       0.648454       0.407363      -1.080457       0.020439       0.029169      -0.024212       0.043067      -0.005954       0.012015       0.004520       0.013212       0.022337      -0.016344      -0.001054       0.017398             11.844018      10.625443       3.998534      -5.938615      13.788939      -2.430199      11.117671           0.006343
           62              C       9.627375       6.765470       9.891208       0.618056      23.511667 0.24332734E+03  0.49996160E+04                                 7.570455                            5.538791      -0.000716       2.062263                    0.999496      21.914149      60.926299       0.630507       0.472792      -1.020311      -0.029902      -0.042291       0.041850       0.066589      -0.037141       0.081894      -0.003249       0.079278       0.039445      -0.077826      -0.033578       0.111404              9.097288       7.801211       2.339373      -3.886348      10.737450      -0.811681       8.753205           0.016080
           63              C      15.010501      12.117406       2.742659       0.600802      24.634657 0.24784750E+03  0.51143017E+04                                 7.785979                            5.566188      -0.028564       2.047756                    0.999557      22.160526      61.677011       0.633201       0.468773      -1.022827      -0.014265      -0.011561       0.057899       0.060741      -0.046625       0.053028      -0.013060       0.084333      -0.217713      -0.089367      -0.025278       0.114644              9.440452       6.502059       2.088744      -3.347244       9.008795       0.009853      12.810502           0.019786
           64              C      15.478323      12.245943       1.327912      -0.019464      35.916631 0.42078390E+03  0.97235536E+04                                 9.381485                            6.772147       0.129616       2.052061                    0.999360      26.700591      73.878767       0.648508       0.408719      -1.078924       0.016969       0.002927      -0.042076       0.045463      -0.004633       0.006660      -0.003113       0.004544      -0.018597      -0.009334      -0.001978       0.011312             11.448041       8.234795       3.133653      -4.673576       9.687319      -0.718232      16.422009          -0.000453
           65              C      15.285692      11.221187       0.423489      -0.102002      33.363064 0.43334593E+03  0.10219429E+05                                 9.115385                            7.029295      -0.051542       1.960157                    0.999518      29.404150      85.746729       0.607427       0.427583      -1.053077       0.011238       0.022842      -0.009127       0.027043       0.001540       0.006377      -0.012480      -0.005455      -0.068301      -0.027771       0.009814       0.017956             10.407952       7.782079       2.857411      -3.293355       9.412983      -0.043502      14.028795           0.002065
           66              C      10.781065       1.032826       0.897743      -0.104904      33.441485 0.42691307E+03  0.99917957E+04                                 9.013820                            6.893082       0.101144       2.005266                    0.999714      29.060814      83.375291       0.627023       0.417368      -1.063529       0.000294      -0.018985      -0.020032       0.027601      -0.002730       0.009979       0.018431      -0.010400      -0.028511      -0.024728       0.003258       0.021470             10.371709       8.139648       3.234821      -4.024523       9.462473      -1.092572      13.513007           0.002530
           67              C      12.520043       8.615797       0.072140       0.623393      24.721406 0.23632413E+03  0.48253216E+04                                 7.809072                            5.450257       0.094929       2.098067                    0.999582      21.749605      60.480504       0.636401       0.471365      -1.020041       0.025739      -0.053157       0.041652       0.072271       0.052675      -0.076232       0.008877       0.109316      -0.068929      -0.093877      -0.026809       0.120685              9.598577       6.243613      -2.396745       2.959695      12.069813      -0.583826      10.482304           0.021350
           68              C      17.113575      10.823557      12.563063      -0.034598      36.630691 0.43074184E+03  0.10013804E+05                                 9.484237                            6.848369       0.202431       2.072731                    0.999385      26.955513      74.852238       0.645261       0.408309      -1.079005      -0.026064       0.034353      -0.027282       0.051027      -0.008380      -0.004379       0.006504       0.001620       0.027225      -0.013143      -0.001464       0.014607             11.521063       8.894484      -2.940661       4.984314      14.586047      -2.129940      11.082659          -0.001240
           69              C      17.223649      12.179696      12.802194      -0.095170      34.256818 0.45110774E+03  0.10752294E+05                                 9.305191                            7.194235      -0.137380       1.933439                    0.999187      29.606061      86.971684       0.597262       0.430249      -1.050794      -0.025127      -0.001079      -0.015522       0.029555       0.013745      -0.003932       0.013724       0.019589       0.031884      -0.027377       0.010331       0.017045             10.688456       9.124957      -2.609140       4.173518      13.321927      -1.300098       9.618484           0.002314
           70              C      16.318703      10.382031      11.503673      -0.103885      35.164723 0.43335036E+03  0.10208046E+05                                 9.400532                            7.012887      -0.054686       1.957658                    0.999515      29.387473      85.335124       0.610966       0.425585      -1.055500       0.002878       0.030450      -0.003900       0.030833       0.010046      -0.014672       0.016750      -0.008434      -0.017969      -0.028841       0.010226       0.018615             10.876252       9.032900      -2.657396       4.688732      13.126275      -0.759855      10.469583           0.002489
           71              C      16.544143      13.085848      11.997966      -0.099088      32.415774 0.42513523E+03  0.99647154E+04                                 8.884385                            6.922726      -0.011072       1.972872                    0.999550      29.197084      84.515408       0.618173       0.422725      -1.057493       0.000158      -0.026199       0.001984       0.026275       0.016927      -0.020904       0.005537      -0.012158      -0.041695      -0.033323       0.006505       0.026818             10.126496       9.331085      -2.486124       4.819060      10.829313      -1.353350      10.219090           0.001681
           72              C      15.626496      11.295797      10.728835      -0.098751      33.479681 0.42260371E+03  0.98687377E+04                                 9.018649                            6.863577       0.060835       1.992777                    0.999676      29.011511      83.219053       0.627450       0.418022      -1.062805       0.016594       0.004555       0.020902       0.027074       0.011480       0.004198       0.016967       0.020749       0.017223      -0.025178       0.002883       0.022294             10.330102       8.515242      -3.032022       4.001433      13.516541      -1.321185       8.958523           0.001436
           73              C      15.714343      12.659371      10.967966      -0.022606      37.081367 0.42728477E+03  0.99059478E+04                                 9.572812                            6.813192       0.110154       2.042123                    0.999314      26.870772      74.329743       0.648504       0.407394      -1.080427       0.020814      -0.029258       0.024805       0.043641       0.005950      -0.012113       0.005487       0.012130       0.020722      -0.016678      -0.000389       0.017067             11.839040      10.620797      -3.996732       5.935215      13.783737      -2.429133      11.112585           0.006348
           74              C       9.627380       1.242454      10.147706       0.617931      23.518791 0.24342028E+03  0.50019678E+04                                 7.572101                            5.539904      -0.004758       2.061055                    0.999531      21.916969      60.935435       0.630439       0.472802      -1.020313      -0.029526       0.042379      -0.042140       0.066660       0.036639      -0.081357      -0.003993       0.080225       0.039209      -0.076684      -0.034488       0.111171              9.099358       7.803016      -2.340195       3.887523      10.739923      -0.812383       8.755135           0.016111
           75              C       4.426304       7.073246       3.936979       0.598058      24.663587 0.24819073E+03  0.51230425E+04                                 7.791088                            5.569506      -0.032643       2.046245                    0.999539      22.177089      61.728627       0.633118       0.468683      -1.022898      -0.014833       0.012436      -0.056960       0.060159       0.046701      -0.053039      -0.014151       0.083710      -0.219957      -0.090015      -0.024998       0.115014              9.446945       6.506923      -2.090586       3.350928       9.013919       0.008772      12.819994           0.019790
           76              C       4.894124       6.944709       5.351726      -0.018753      35.942712 0.42112726E+03  0.97338344E+04                                 9.386771                            6.775587       0.133064       2.052867                    0.999370      26.711429      73.926637       0.648222       0.408801      -1.078830       0.016023      -0.001374       0.041163       0.044193       0.003942      -0.006801      -0.003029       0.003961      -0.016349      -0.008966      -0.001589       0.010555             11.454845       8.240187      -3.135877       4.677659       9.692006      -0.719721      16.432343          -0.000450
           77              C      15.285691       7.969465       6.256149      -0.100974      33.290071 0.43213568E+03  0.10183252E+05                                 9.100977                            7.018609      -0.041878       1.963814                    0.999448      29.363045      85.580665       0.608032       0.427478      -1.053195       0.011530      -0.021700       0.011190       0.027001      -0.001493      -0.006005      -0.012850      -0.005288      -0.067167      -0.027541       0.009588       0.017953             10.390899       7.769399      -2.853083       3.286770       9.399563      -0.043790      14.003736           0.002077
           78              C       5.488957       5.766818       5.781895      -0.105486      33.459075 0.42717411E+03  0.99999043E+04                                 9.019401                            6.897402       0.094986       2.003550                    0.999717      29.067953      83.416944       0.626495       0.417635      -1.063308      -0.000619       0.019597       0.018610       0.027032       0.002848      -0.010263       0.018980      -0.009858      -0.029287      -0.025487       0.003673       0.021814             10.378321       8.145854      -3.237565       4.028404       9.467507      -1.095067      13.521601           0.002538
           79              O       8.137124       3.377918       7.844700      -0.577519      46.019612 0.65024566E+03  0.16384324E+05                                10.220068                            7.917317      -0.022240       2.037608                    0.994288      28.401425      76.303879       0.672427       0.361501      -1.137599       0.020682       0.021143      -0.034351       0.045330      -0.043829       0.009894       0.013652       0.101067       0.021648      -0.073767       0.010112       0.063655             12.161260       7.750281      -0.465082      -3.762334      10.375093       1.583906      18.358407           0.064524
           80              O       8.529801       1.835957       6.351133      -0.576442      46.093965 0.58111366E+03  0.14249947E+05                                10.219502                            7.443876       0.077559       2.076899                    0.995237      27.922547      74.231048       0.698531       0.357576      -1.139644       0.015873       0.044401      -0.006452       0.047592      -0.003300       0.049260       0.012766       0.000719      -0.082067      -0.062152       0.014808       0.047344             12.669806       6.620896       2.801772      -0.150360      20.214397       4.605258      11.174124           0.065214
           81              O      12.204634       6.324311       2.550286      -0.569717      36.809797 0.53947962E+03  0.13003433E+05                                 8.791069                            7.204276       0.129228       2.092196                    0.996456      27.756340      73.489573       0.704346       0.360775      -1.135533      -0.028475       0.009392       0.024444       0.038685      -0.047633       0.016546       0.011027       0.075041       0.082810      -0.077262       0.025731       0.051532             10.049039      10.124827      -0.275075      -5.780386       7.117768       1.037372      12.904524           0.054691
           82              O      11.513483       8.051591       3.796706      -0.573163      34.100963 0.50106918E+03  0.11829231E+05                                 8.282985                            6.870952       0.436151       2.193727                    0.996809      27.424964      71.320632       0.734311       0.353319      -1.144121      -0.025465      -0.028608      -0.006411       0.038832      -0.023114       0.062747       0.020179      -0.056079      -0.051001      -0.088533       0.042537       0.045997              9.402986       6.469354       2.516858      -0.732883      15.164703       0.233084       6.574902           0.048059
           83              O      11.319784      12.897123       9.853802      -0.543994      32.585296 0.46189857E+03  0.10674350E+05                                 8.021392                            6.563770       0.525919       2.230338                    0.997568      26.757539      68.626368       0.757739       0.349777      -1.148133      -0.002691      -0.005379       0.035510       0.036016      -0.027276       0.018844       0.052829       0.006855      -0.064874      -0.073362       0.021983       0.051379              9.012027       6.016049       0.969010      -1.025335      10.326909       4.059918      10.693123           0.035055
           84              O       6.668036       2.573172      10.234541      -0.601359      43.554840 0.60225485E+03  0.14931667E+05                                 9.900905                            7.639947       0.007063       2.039162                    0.995242      28.779097      77.450185       0.679746       0.363439      -1.132681      -0.048238      -0.007852       0.032231       0.058544      -0.017429       0.018699      -0.041879      -0.003135      -0.169554      -0.074692       0.012421       0.062271             11.839655       9.574111       4.999059      -3.065746      15.607340      -3.546751      10.337513           0.060199
           85              O       8.137120       4.630006      12.194214      -0.576080      45.948553 0.64907275E+03  0.16346338E+05                                10.207069                            7.908370      -0.024323       2.037130                    0.994239      28.380859      76.212937       0.673081       0.361337      -1.137802       0.021436      -0.020824       0.035940       0.046742       0.044170      -0.009198       0.013683       0.101209       0.021593      -0.073944       0.010108       0.063836             12.144408       7.740419       0.466038       3.755540      10.361197       1.584228      18.331609           0.064388
           86              O       3.237703       4.963687       0.328505      -0.576363      46.123376 0.58152730E+03  0.14263470E+05                                10.226175                            7.448564       0.074849       2.075998                    0.995199      27.927949      74.268548       0.697983       0.357772      -1.139421       0.016300      -0.044575       0.006405       0.047892       0.002814      -0.049438       0.012467       0.000604      -0.082959      -0.062319       0.014779       0.047540             12.678033       6.624871      -2.803492       0.150395      20.225864       4.608984      11.183363           0.065119
           87              O       6.912538       0.475333       4.129352      -0.569387      36.770338 0.53881255E+03  0.12982898E+05                                 8.783682                            7.198895       0.130932       2.093111                    0.996409      27.743719      73.435432       0.704769       0.360683      -1.135645      -0.028915      -0.009282      -0.025203       0.039464       0.047412      -0.016334       0.011161       0.075286       0.083726      -0.077310       0.026094       0.051216             10.039856      10.115795       0.275302       5.773867       7.112049       1.036512      12.891723           0.054650
           88              O      11.513482      11.139061       2.882932      -0.573143      34.083970 0.50078038E+03  0.11820484E+05                                 8.279526                            6.868397       0.435090       2.193510                    0.996848      27.420281      71.298199       0.734554       0.353260      -1.144191      -0.025380       0.028315       0.006359       0.038553       0.022919      -0.062575       0.019239      -0.055910      -0.051890      -0.088027       0.041700       0.046327              9.398738       6.466625      -2.515413       0.732504      15.157318       0.232278       6.572272           0.048072
           89              O      16.611888       7.501809      10.185112      -0.542099      32.525857 0.46090222E+03  0.10645112E+05                                 8.010085                            6.555539       0.531690       2.232482                    0.997550      26.735689      68.540587       0.758447       0.349655      -1.148284      -0.002883       0.003802      -0.036822       0.037130       0.028022      -0.018788       0.054030       0.005581      -0.066020      -0.074639       0.021499       0.053140              8.998385       6.007841      -0.966851       1.023039      10.310554       4.053200      10.676759           0.035021
           90              O       6.668034       5.434752       9.804373      -0.600744      43.534064 0.60192187E+03  0.14921471E+05                                 9.898318                            7.638300       0.014437       2.041647                    0.995347      28.770420      77.423877       0.679751       0.363483      -1.132637      -0.048022       0.008282      -0.032123       0.058366       0.017069      -0.018567      -0.041558      -0.003145      -0.171909      -0.075108       0.013110       0.061997             11.836133       9.571995      -4.997470       3.064857      15.601975      -3.545889      10.334428           0.060140
           91              O      13.031255      10.221370       5.514576      -0.577110      45.996673 0.64986287E+03  0.16372244E+05                                10.216874                            7.915089      -0.022110       2.037810                    0.994282      28.392999      76.275200       0.672510       0.361511      -1.137593      -0.020770      -0.021141       0.034069       0.045155      -0.043851       0.009863       0.013682       0.101028       0.021822      -0.073799       0.010179       0.063620             12.157133       7.748030      -0.465120      -3.760894      10.371634       1.583570      18.351734           0.064448
           92              O      12.638578      11.763331       7.008143      -0.576613      46.100249 0.58121450E+03  0.14253010E+05                                10.220198                            7.444379       0.077888       2.076934                    0.995241      27.925513      74.240003       0.698528       0.357562      -1.139657      -0.015892      -0.044466       0.006338       0.047644      -0.003261       0.049271       0.012759       0.000650      -0.082030      -0.062156       0.014817       0.047339             12.670664       6.621324       2.802030      -0.150393      20.215862       4.605359      11.174805           0.065255
           93              O       8.963745       7.274977      10.808990      -0.569655      36.805504 0.53940721E+03  0.13001230E+05                                 8.790390                            7.203794       0.129078       2.092185                    0.996454      27.754536      73.483097       0.704371       0.360776      -1.135535       0.028460      -0.009255      -0.024354       0.038584      -0.047673       0.016606       0.011057       0.075082       0.082893      -0.077335       0.025741       0.051594             10.048181      10.123830      -0.275173      -5.779756       7.117246       1.037420      12.903466           0.054678
           94              O       9.654896       5.547697       9.562570      -0.573462      34.111929 0.50126821E+03  0.11835113E+05                                 8.284682                            6.872277       0.435725       2.193488                    0.996807      27.430614      71.339058       0.734246       0.353315      -1.144124       0.025719       0.028824       0.006280       0.039137      -0.023182       0.062714       0.020184      -0.055902      -0.050833      -0.088479       0.042459       0.046019              9.405014       6.470757       2.517718      -0.733180      15.168011       0.232987       6.576274           0.048289
           95              O       9.848595       0.702165       3.505474      -0.544176      32.596840 0.46209545E+03  0.10680105E+05                                 8.023375                            6.565252       0.525767       2.230190                    0.997570      26.762357      68.644021       0.757635       0.349786      -1.148119       0.002639       0.005283      -0.035533       0.036021      -0.027244       0.018795       0.052877       0.006869      -0.064782      -0.073358       0.021950       0.051408              9.014376       6.017535       0.969259      -1.025824      10.329491       4.061073      10.696103           0.035083
           96              O      14.500343      11.026116       3.124735      -0.601023      43.539850 0.60200419E+03  0.14923930E+05                                 9.898877                            7.638498       0.007095       2.039291                    0.995237      28.772801      77.429819       0.679790       0.363453      -1.132668       0.047969       0.007760      -0.032203       0.058295      -0.017332       0.018647      -0.041897      -0.003218      -0.169725      -0.074742       0.012533       0.062208             11.837066       9.571965       4.997859      -3.064713      15.604373      -3.545837      10.334859           0.060040
           97              O      13.031259       8.969282       1.165062      -0.575676      45.924988 0.64867970E+03  0.16333899E+05                                10.203684                            7.906001      -0.024069       2.037364                    0.994234      28.372378      76.183222       0.673181       0.361339      -1.137804      -0.021534       0.020865      -0.035673       0.046600       0.044182      -0.009161       0.013713       0.101190       0.021744      -0.073974       0.010168       0.063806             12.140045       7.738028       0.466110       3.754042      10.357512       1.583938      18.324596           0.064333
           98              O      17.930676       8.635601      13.030771      -0.576499      46.128686 0.58161286E+03  0.14266057E+05                                10.226712                            7.448959       0.075215       2.076052                    0.995203      27.930500      74.275986       0.697988       0.357757      -1.139435      -0.016348       0.044630      -0.006348       0.047952       0.002766      -0.049457       0.012467       0.000550      -0.082940      -0.062331       0.014781       0.047550             12.678685       6.625200      -2.803689       0.150423      20.226999       4.609007      11.183854           0.065146
           99              O      14.255841      13.123955       9.229924      -0.569299      36.766977 0.53875520E+03  0.12981171E+05                                 8.783256                            7.198589       0.130704       2.093077                    0.996407      27.741952      73.429771       0.704773       0.360690      -1.135639       0.028941       0.009125       0.025120       0.039393       0.047445      -0.016395       0.011188       0.075303       0.083787      -0.077367       0.026095       0.051272             10.039317      10.115107       0.275384       5.773472       7.111727       1.036589      12.891118           0.054680
          100              O       9.654897       2.460227      10.476344      -0.573417      34.094731 0.50097426E+03  0.11826222E+05                                 8.281241                            6.869718       0.434651       2.193276                    0.996847      27.425591      71.315849       0.734483       0.353259      -1.144190       0.025651      -0.028522      -0.006216       0.038860       0.022993      -0.062555       0.019247      -0.055726      -0.051723      -0.087984       0.041626       0.046359              9.400806       6.468033      -2.516300       0.732779      15.160737       0.232207       6.573648           0.048314
          101              O       4.556491       6.097479       3.174164      -0.542214      32.534271 0.46104617E+03  0.10649314E+05                                 8.011518                            6.556614       0.531688       2.232406                    0.997552      26.739292      68.553595       0.758373       0.349660      -1.148274       0.002870      -0.003726       0.036880       0.037179       0.027985      -0.018745       0.054067       0.005580      -0.065891      -0.074621       0.021463       0.053158              9.000079       6.008925      -0.966998       1.023409      10.312386       4.054054      10.678927           0.035014
          102              O      14.500345       8.164536       3.554903      -0.600370      43.517142 0.60164151E+03  0.14912804E+05                                 9.895992                            7.636659       0.014488       2.041789                    0.995343      28.763463      77.401037       0.679805       0.363496      -1.132625       0.047759      -0.008155       0.032118       0.058129       0.016969      -0.018525      -0.041581      -0.003218      -0.172065      -0.075160       0.013224       0.061935             11.833147       9.569545      -4.996053       3.063711      15.598459      -3.544872      10.331437           0.059977

******************************************************
Auxiliary information for the entire system
The total spin magnetic moment of the unit cell is   29.999752
The total net atomic charge of the unit cell is   -0.000002
Accuracy of reproducing the electrostatic potential in the unit cell:
  The inner radius (bohr) =    5.0000
  The outer radius (bohr) =   12.0000
  Valid grid points have density less than (e/(bohr^3)) =    0.0001
  The number of valid grid points were=        92321
  The rms potential error without charges in kcal/mol is=      3.57151
  The rms potential error with partial charges in kcal/mol is=      0.58466
  The RRMSE value at monopole order=      0.16370
  The rms potential error with partial charges and cloud penetration in kcal/mol is=      0.57960
  The RRMSE value at monopole order with cloud penetration is=      0.16229
  The rms potential error with partial charges and atomic dipoles in kcal/mol is=      0.51312
  The RRMSE value at dipole order=      0.14367
  The rms potential error with partial charges, atomic dipoles and cloud penetration in kcal/mol is=      0.50656
  The RRMSE value at dipole order with cloud penetration=      0.14183

******************************************************
The electron densities and ab initio electrostatic potential were computed in VASP using the PBE functional and
projector augmented wave method. See the main text of the journal article for a description of computational details.
The atomic charges, dipoles, and quadrupoles were computed with the DDEC6 method as described in
(a) T. A. Manz and N. Gabaldon Limas, RSC Adv. 6 (2016) 47771-47801 DOI: 10.1039/c6ra04656h
(b) N. Gabaldon Limas and T. A. Manz, RSC Adv. 8 (2018) 2678-2707 DOI: 10.1039/c7ra11829e.
For each atom in the material, the electron cloud parameters were fit to the spherically averaged atom-in-material
electron density using radial positions for which this density was between 10^-4 and 10^-2 electrons per cubic bohr.
The polarizabilities, dispersion coefficients, and quantum Drude oscillator (QDO) parameters were fit using the MCLF method.
The magnetic structure of the system was optimized in VASP from the default ferromagnetic initial guess using spin polarization.
The atomic spin moments (ASMs) were computed on this optimized magnetic structure using the DDEC6 partition as inputs
to the method of T. A. Manz and D. S. Sholl, J. Chem. Theory Comput. 7 (2011) 4146-4164 DOI: 10.1021/ct200539n.
The RMSE and RRMSE were computed using a uniform grid with Ewald summation.
