# Supplementary material for: A collection of forcefield precursors for metal–organic frameworks
Source: RSC Adv. 2019 Nov 13;9(63):36492–507. doi: 10.1039/c9ra07327b (PMC9075174; doi:10.1039/c9ra07327b)
Supplement: RA-009-C9RA07327B-s4047 [file RA-009-C9RA07327B-s4047.xyz]

  102
jmolscript: load "" {1 1 1} spacegroup "x,y,z" unitcell [{     10.657000     0.000000     0.000000 }, {      5.328493    12.385413     0.000000 }, {      5.328483     1.261084    13.280443 }]
Mn     9.916017     0.623850     1.450357     1.017840
Mn     9.916009     6.199398     5.189864     1.016767
Mn    11.397959    13.022647    11.830086     1.017417
Mn    11.397967     7.447099     8.090579     1.016444
Mn    10.985869     3.411624     3.320111     1.135063
Mn    10.328107    10.234873     9.960332     1.135045
H      7.621871     3.317685    11.239239     0.119183
H      8.849558     4.834270     9.993533     0.120529
H     17.881361     7.858818    12.054658     0.121426
H     11.429629     5.078601     0.123508     0.112249
H      9.038193     2.575600     5.941670     0.112469
H     12.902417    11.315827     5.118283     0.121173
H     12.950373     4.766648     8.681426     0.118688
H     14.178059     3.250063     9.927131     0.119803
H     17.881364    12.610927     7.866006     0.122094
H     11.429624     1.744648     6.516713     0.112914
H      9.038198     4.247648     0.698551     0.110863
H      7.573924     7.892835     1.521939     0.121328
H     13.692105    10.328812     2.041204     0.119175
H     12.464418     8.812227     3.286910     0.120529
H      3.432615     5.787679     1.225785     0.121433
H      9.884347     8.567896    13.156935     0.112257
H     12.275783    11.070897     7.338773     0.112478
H      8.411559     2.330670     8.162160     0.121174
H      8.363603     8.879849     4.599017     0.118680
H      7.135917    10.396434     3.353312     0.119806
H      3.432612     1.035570     5.414437     0.122110
H      9.884352    11.901849     6.763730     0.112924
H     12.275778     9.398849    12.581892     0.110871
H     13.740052     5.753662    11.758504     0.121334
C     11.376346     2.426893     0.055778     0.619651
C      6.763980     4.674028    12.474586    -0.033483
C      7.565388     4.226735    11.427954    -0.100718
C      8.282604     5.139682    10.665125    -0.102239
C      8.160048     6.498421    10.896603    -0.017767
C      7.326669     6.946337    11.909370    -0.101916
C     17.298423     6.035338    12.710978    -0.095696
C      8.991294     7.471491    10.100441     0.611652
C      8.820794     0.913171     3.893295     0.596171
C      8.377461     0.775168     5.313372    -0.015296
C      8.620439     1.792946     6.221888    -0.103668
C     13.072928    11.997132     5.728519    -0.107323
C     11.376337     4.396356     6.584444     0.618870
C     12.092487     3.410305     7.446079    -0.035271
C     12.893892     3.857597     8.492710    -0.099907
C     13.611107     2.944650     9.255539    -0.101743
C     13.488553     1.585912     9.024061    -0.016563
C     12.655177     1.137996     8.011294    -0.104692
C     11.969932     2.048994     7.209687    -0.094056
C     19.648292    12.998254     9.820224     0.613238
C      8.820792     5.910077     2.746927     0.596176
C      8.377463     6.048080     1.326849    -0.016998
C      8.620444     5.030302     0.418334    -0.101112
C      7.744437     7.211530     0.911702    -0.106911
C      9.937630    11.219604    13.224665     0.619659
C     14.549996     8.972469     0.805857    -0.033477
C     13.748588     9.419762     1.852489    -0.100730
C     13.031372     8.506815     2.615318    -0.102234
C     13.153928     7.148076     2.383840    -0.017778
C     13.987307     6.700160     1.371073    -0.101912
C      4.015553     7.611159     0.569465    -0.095691
C     12.322682     6.175006     3.180002     0.611679
C     12.493182    12.733326     9.387148     0.596140
C     12.936515    12.871329     7.967071    -0.015268
C     12.693537    11.853551     7.058555    -0.103672
C      8.241048     1.649365     7.551924    -0.107323
C      9.937639     9.250141     6.695999     0.618878
C      9.221489    10.236192     5.834364    -0.035261
C      8.420084     9.788900     4.787733    -0.099916
C      7.702869    10.701847     4.024904    -0.101732
C      7.825423    12.060585     4.256382    -0.016571
C      8.658799    12.508501     5.269149    -0.104684
C      9.344044    11.597503     6.070756    -0.094047
C      1.665684     0.648243     3.460219     0.613270
C     12.493184     7.736420    10.533516     0.596158
C     12.936513     7.598417    11.953594    -0.016977
C     12.693532     8.616195    12.862109    -0.101111
C     13.569539     6.434967    12.368741    -0.106912
O      5.936997     2.484636    12.964767    -0.574357
O     10.856283     2.794798     1.148094    -0.577739
O      8.951862     8.689763    10.410008    -0.567538
O      9.694658     6.964413     9.191129    -0.575240
O      9.361103     1.990593     3.515200    -0.597631
O     13.980908    12.335166     3.108553    -0.548598
O     11.265503     5.599697     6.955898    -0.574119
O     10.856277     4.028451     5.492127    -0.576845
O      8.951862    11.779982     9.510656    -0.567577
O      4.366159     1.119920    10.729536    -0.576752
O      9.361102     4.832655     3.125021    -0.597843
O      8.652410     6.873496     3.531668    -0.548286
O     15.376979    11.161861     0.315676    -0.574403
O     10.457693    10.851699    12.132349    -0.577679
O     12.362114     4.956734     2.870435    -0.567526
O     11.619318     6.682084     4.089314    -0.575252
O     11.952873    11.655904     9.765243    -0.597615
O      7.333068     1.311331    10.171890    -0.548596
O     10.048473     8.046800     6.324545    -0.574151
O     10.457699     9.618046     7.788316    -0.576789
O     12.362114     1.866515     3.769787    -0.567558
O      6.290817    12.526577     2.550907    -0.576763
O     11.952874     8.813842    10.155422    -0.597823
O     12.661566     6.773001     9.748775    -0.548277

The following XYZ coordinates are in angstroms. Other properties are in atomic units.
The sperically averaged electron density of each atom fit to a function of the form exp(a - br)
eigen_1, eigen_2 and eigen_3 are the three eigenvalues of traceless quadrupole moment tensor
  atom number  atomic symbol              X              Y              Z     net charge C6 coefficient C8 coefficient C10 coefficient fluctuating dipole atomic polarizability isotropic forcefield polarizability              a              b squared Pearson coefficient          <r^3>          <r^4>         wp_QDO          m_QDO          q_QDO       dipole_x       dipole_y       dipole_z         dipole            Qxy            Qxz            Qyz     Q(x^2-y^2)  Q(3z^2 - R^2)        eigen_1        eigen_2        eigen_3 static polarizability      alpha(xx)      alpha(xy)      alpha(xz)      alpha(yy)      alpha(yz)      alpha(zz) atomic spin moment
            1             Mn       9.916017       0.623850       1.450357       1.017840     158.719810 0.36950317E+04  0.13883815E+06                                23.071757                           19.224995       0.181532       1.844658                    0.999967      54.066559     158.341834       0.434580       0.375099      -1.167013      -0.004888      -0.041105      -0.031755       0.052172      -0.061367       0.050104      -0.037099      -0.000075      -0.026583      -0.060810      -0.039867       0.100677             27.328719      19.285394       2.970534      -2.946381      27.175088       3.933428      35.525674           4.753971
            2             Mn       9.916009       6.199398       5.189864       1.016767     158.962175 0.37022437E+04  0.13918096E+06                                23.097299                           19.245771       0.179501       1.843832                    0.999964      54.103624     158.506131       0.434265       0.375178      -1.166918      -0.004859       0.041075       0.031721       0.052125       0.061915      -0.049911      -0.036767       0.000133      -0.026023      -0.061283      -0.039473       0.100756             27.359666      19.303501      -2.974501       2.951869      27.209570       3.941254      35.565926           4.751897
            3             Mn      11.397959      13.022647      11.830086       1.017417     158.766594 0.36963817E+04  0.13890290E+06                                23.077086                           19.229242       0.181016       1.844461                    0.999967      54.072760     158.372996       0.434503       0.375127      -1.166980       0.004804       0.041117       0.031680       0.052128      -0.061278       0.049966      -0.037071      -0.000261      -0.026499      -0.060709      -0.039789       0.100498             27.335225      19.289542       2.971458      -2.947121      27.181813       3.934755      35.534320           4.753573
            4             Mn      11.397967       7.447099       8.090579       1.016444     159.004554 0.37034646E+04  0.13923959E+06                                23.102158                           19.249634       0.179008       1.843647                    0.999964      54.109142     158.534251       0.434194       0.375204      -1.166887       0.004738      -0.041099      -0.031617       0.052070       0.061795      -0.049732      -0.036725      -0.000120      -0.025932      -0.061151      -0.039368       0.100519             27.365610      19.307288      -2.975361       2.952580      27.215720       3.942430      35.573822           4.751120
            5             Mn      10.985869       3.411624       3.320111       1.135063     156.731466 0.29318709E+04  0.10465297E+06                                24.069180                           18.262183      -0.021359       1.805879                    0.999865      51.703631     150.766378       0.402261       0.426571      -1.122742      -0.024729       0.000345       0.000089       0.024732      -0.000148      -0.000032      -0.010552       0.173706       0.097001      -0.103838       0.033151       0.070686             30.418854      20.338722      -0.001453      -0.000372      41.901721      -0.284924      29.016119           4.691410
            6             Mn      10.328107      10.234873       9.960332       1.135045     156.733508 0.29318922E+04  0.10465398E+06                                24.069427                           18.262258      -0.021367       1.805875                    0.999865      51.703845     150.767454       0.402259       0.426572      -1.122741       0.024727      -0.000347      -0.000091       0.024730      -0.000149      -0.000032      -0.010512       0.173653       0.096952      -0.103797       0.033129       0.070668             30.419362      20.338990      -0.001456      -0.000364      41.903226      -0.284738      29.015869           4.691467
            7              H       7.621871       3.317685      11.239239       0.119183       1.138660 0.78905822E+01  0.77265665E+02                                 1.792659                            1.632298      -1.287004       2.267226                    0.994918       3.619243      10.148484       0.493978       1.266255      -0.710179       0.003460      -0.035952      -0.012164       0.038112      -0.002603      -0.008088       0.000528      -0.007359      -0.010334      -0.010940       0.003199       0.007741              1.877509       1.445878       0.091460      -0.084756       2.620556       0.320479       1.566093          -0.000136
            8              H       8.849558       4.834270       9.993533       0.120529       1.030831 0.73049455E+01  0.69844327E+02                                 1.662575                            1.563035      -0.885073       2.462000                    0.999232       3.335003       9.103254       0.510788       1.254156      -0.715156       0.023882      -0.015734      -0.026189       0.038779      -0.005541      -0.010863       0.007880      -0.009618      -0.004585      -0.013803      -0.002732       0.016535              1.703717       1.708341      -0.088894      -0.484043       1.557395       0.203774       1.845414          -0.000074
            9              H      17.881361       7.858818      12.054658       0.121426       1.139556 0.86361020E+01  0.85648234E+02                                 1.745989                            1.677841      -1.036446       2.390801                    0.997879       3.378786       9.232693       0.505232       1.222405      -0.723558      -0.008200       0.039606       0.006436       0.040955      -0.009945      -0.010217       0.004152      -0.018572      -0.019303      -0.017116      -0.002309       0.019425              1.757430       1.500975       0.044482      -0.057609       2.257713       0.119533       1.513603          -0.000092
           10              H      11.429629       5.078601       0.123508       0.112249       1.048837 0.76557274E+01  0.75247878E+02                                 1.775203                            1.670443      -1.258333       2.283841                    0.994152       3.759168      10.958012       0.455922       1.366810      -0.688906      -0.019559       0.016117       0.030356       0.039545      -0.002889      -0.013046       0.005470      -0.019379      -0.003199      -0.018800       0.003227       0.015573              1.829160       1.926409      -0.098841      -0.475048       1.572890       0.189380       1.988181          -0.000281
           11              H       9.038193       2.575600       5.941670       0.112469       1.109904 0.78769306E+01  0.77596731E+02                                 1.806767                            1.665080      -1.236531       2.287096                    0.995309       3.733893      10.724716       0.471059       1.319910      -0.698337       0.015037       0.032371      -0.010537       0.037216       0.003593      -0.000329       0.002564      -0.019295       0.010950      -0.012159       0.002648       0.009511              1.890027       1.815971       0.540611      -0.213804       2.174103      -0.286067       1.680008          -0.000171
           12              H      12.902417      11.315827       5.118283       0.121173       1.002505 0.71821356E+01  0.68491820E+02                                 1.642707                            1.558829      -0.840734       2.484462                    0.999491       3.333347       9.135693       0.506228       1.268746      -0.711923      -0.008398      -0.029384      -0.024752       0.039327       0.009933       0.000095       0.006476      -0.021843       0.005535      -0.015989      -0.000413       0.016403              1.667581       1.405072       0.167137       0.002292       1.789513       0.407936       1.808158          -0.000067
           13              H      12.950373       4.766648       8.681426       0.118688       1.137783 0.78817723E+01  0.77124684E+02                                 1.788281                            1.628765      -1.272884       2.272691                    0.995015       3.616392      10.122671       0.495921       1.262189      -0.711056       0.003293       0.036227       0.012120       0.038342       0.002715       0.008108       0.000482      -0.007318      -0.010558      -0.010991       0.003168       0.007823              1.872659       1.442895      -0.091004       0.084444       2.612463       0.319140       1.562619          -0.000130
           14              H      14.178059       3.250063       9.927131       0.119803       1.030453 0.72992291E+01  0.69752218E+02                                 1.659817                            1.560582      -0.878246       2.464401                    0.999240       3.332406       9.083598       0.512268       1.251203      -0.715821       0.023982       0.015973       0.026704       0.039286       0.005458       0.010891       0.007781      -0.009485      -0.005145      -0.013835      -0.002574       0.016409              1.700834       1.705466       0.088685       0.482768       1.554858       0.203257       1.842177          -0.000079
           15              H      17.881364      12.610927       7.866006       0.122094       1.138208 0.86282668E+01  0.85588673E+02                                 1.748325                            1.680131      -1.050175       2.386460                    0.997778       3.376887       9.241723       0.503291       1.226858      -0.722583      -0.008215      -0.039292      -0.006473       0.040660       0.009954       0.010152       0.004123      -0.018557      -0.019314      -0.017058      -0.002339       0.019397              1.759773       1.503091      -0.044750       0.057796       2.260508       0.119579       1.515720          -0.000092
           16              H      11.429624       1.744648       6.516713       0.112914       1.047112 0.76430942E+01  0.75134923E+02                                 1.777608                            1.672458      -1.259999       2.283589                    0.994056       3.761090      10.984586       0.454005       1.372375      -0.687820      -0.019361      -0.016137      -0.030276       0.039394       0.002892       0.012978       0.005415      -0.019248      -0.003396      -0.018694       0.003215       0.015479              1.831761       1.929309       0.099143       0.476423       1.574704       0.189865       1.991270          -0.000282
           17              H       9.038198       4.247648       0.698551       0.110863       1.111382 0.78858017E+01  0.77660877E+02                                 1.803903                            1.662621      -1.215396       2.295059                    0.995562       3.732354      10.698381       0.473127       1.314535      -0.699456       0.015290      -0.032854       0.010874       0.037834      -0.003666       0.000189       0.002651      -0.019419       0.011270      -0.012285       0.002653       0.009632              1.886900       1.812979      -0.539264       0.213277       2.170339      -0.285435       1.677383          -0.000176
           18              H       7.573924       7.892835       1.521939       0.121328       1.001192 0.71714521E+01  0.68371219E+02                                 1.642134                            1.558368      -0.843590       2.483531                    0.999463       3.331196       9.131483       0.505913       1.269884      -0.711693      -0.008122       0.029263       0.024858       0.039245      -0.009950      -0.000005       0.006432      -0.021712       0.005498      -0.015969      -0.000352       0.016321              1.666971       1.404716      -0.167040      -0.002262       1.788792       0.407534       1.807404          -0.000066
           19              H      13.692105      10.328812       2.041204       0.119175       1.138696 0.78908739E+01  0.77268789E+02                                 1.792649                            1.632291      -1.287036       2.267200                    0.994917       3.619274      10.148397       0.493999       1.266197      -0.710191      -0.003462       0.035950       0.012165       0.038110      -0.002606      -0.008087       0.000532      -0.007360      -0.010327      -0.010938       0.003193       0.007745              1.877496       1.445872       0.091457      -0.084756       2.620530       0.320476       1.566086          -0.000135
           20              H      12.464418       8.812227       3.286910       0.120529       1.030810 0.73047555E+01  0.69842089E+02                                 1.662560                            1.563020      -0.884993       2.462040                    0.999232       3.334958       9.103118       0.510787       1.254164      -0.715154      -0.023881       0.015734       0.026191       0.038779      -0.005539      -0.010864       0.007878      -0.009621      -0.004579      -0.013804      -0.002729       0.016533              1.703701       1.708326      -0.088893      -0.484039       1.557379       0.203772       1.845399          -0.000073
           21              H       3.432615       5.787679       1.225785       0.121433       1.139531 0.86358341E+01  0.85644605E+02                                 1.745935                            1.677791      -1.036436       2.390807                    0.997880       3.378730       9.232379       0.505251       1.222370      -0.723566       0.008200      -0.039607      -0.006439       0.040956      -0.009946      -0.010218       0.004151      -0.018573      -0.019304      -0.017118      -0.002308       0.019426              1.757374       1.500932       0.044479      -0.057605       2.257632       0.119528       1.513559          -0.000091
           22              H       9.884347       8.567896      13.156935       0.112257       1.048814 0.76555349E+01  0.75245677E+02                                 1.775193                            1.670436      -1.258387       2.283824                    0.994152       3.759141      10.957989       0.455916       1.366832      -0.688902       0.019558      -0.016118      -0.030360       0.039548      -0.002890      -0.013046       0.005473      -0.019377      -0.003200      -0.018800       0.003225       0.015576              1.829150       1.926398      -0.098840      -0.475043       1.572883       0.189380       1.988170          -0.000284
           23              H      12.275783      11.070897       7.338773       0.112478       1.109871 0.78766932E+01  0.77594447E+02                                 1.806796                            1.665105      -1.236550       2.287097                    0.995309       3.733910      10.725057       0.471030       1.319990      -0.698321      -0.015034      -0.032373       0.010540       0.037217       0.003592      -0.000328       0.002562      -0.019293       0.010946      -0.012157       0.002647       0.009510              1.890058       1.816000       0.540623      -0.213808       2.174139      -0.286072       1.680036          -0.000172
           24              H       8.411559       2.330670       8.162160       0.121174       1.002515 0.71822174E+01  0.68492700E+02                                 1.642706                            1.558829      -0.840817       2.484425                    0.999491       3.333360       9.135694       0.506233       1.268731      -0.711926       0.008400       0.029383       0.024754       0.039328       0.009932       0.000098       0.006477      -0.021843       0.005525      -0.015986      -0.000418       0.016404              1.667580       1.405071       0.167137       0.002292       1.789513       0.407935       1.808155          -0.000065
           25              H       8.363603       8.879849       4.599017       0.118680       1.137835 0.78822045E+01  0.77129545E+02                                 1.788289                            1.628773      -1.272917       2.272661                    0.995015       3.616457      10.122712       0.495939       1.262132      -0.711068      -0.003295      -0.036223      -0.012122       0.038340       0.002718       0.008107       0.000486      -0.007320      -0.010551      -0.010990       0.003163       0.007827              1.872665       1.442902      -0.091003       0.084446       2.612466       0.319141       1.562627          -0.000129
           26              H       7.135917      10.396434       3.353312       0.119806       1.030436 0.72990770E+01  0.69750425E+02                                 1.659803                            1.560569      -0.878175       2.464435                    0.999240       3.332369       9.083485       0.512269       1.251208      -0.715820      -0.023981      -0.015973      -0.026706       0.039286       0.005456       0.010892       0.007779      -0.009488      -0.005140      -0.013836      -0.002571       0.016407              1.700821       1.705454       0.088684       0.482766       1.554844       0.203255       1.842165          -0.000076
           27              H       3.432612       1.035570       5.414437       0.122110       1.138177 0.86279354E+01  0.85584160E+02                                 1.748254                            1.680066      -1.050163       2.386465                    0.997778       3.376820       9.241331       0.503318       1.226810      -0.722594       0.008215       0.039291       0.006476       0.040660       0.009956       0.010153       0.004122      -0.018558      -0.019316      -0.017060      -0.002338       0.019398              1.759699       1.503035      -0.044746       0.057791       2.260401       0.119572       1.515663          -0.000091
           28              H       9.884352      11.901849       6.763730       0.112924       1.047093 0.76429342E+01  0.75133129E+02                                 1.777603                            1.672454      -1.260045       2.283574                    0.994056       3.761072      10.984599       0.453999       1.372396      -0.687816       0.019360       0.016137       0.030280       0.039397       0.002893       0.012978       0.005417      -0.019246      -0.003397      -0.018694       0.003213       0.015481              1.831756       1.929304       0.099143       0.476420       1.574700       0.189865       1.991263          -0.000283
           29              H      12.275778       9.398849      12.581892       0.110871       1.111348 0.78855392E+01  0.77658089E+02                                 1.803910                            1.662629      -1.215412       2.295059                    0.995562       3.732347      10.698546       0.473108       1.314590      -0.699444      -0.015287       0.032856      -0.010877       0.037835      -0.003665       0.000188       0.002649      -0.019419       0.011263      -0.012283       0.002652       0.009631              1.886908       1.812986      -0.539266       0.213277       2.170348      -0.285435       1.677390          -0.000179
           30              H      13.740052       5.753662      11.758504       0.121334       1.001191 0.71714441E+01  0.68371080E+02                                 1.642127                            1.558362      -0.843660       2.483501                    0.999462       3.331192       9.131449       0.505917       1.269876      -0.711695       0.008123      -0.029261      -0.024861       0.039246      -0.009949      -0.000007       0.006433      -0.021712       0.005487      -0.015966      -0.000357       0.016323              1.666963       1.404711      -0.167039      -0.002262       1.788783       0.407529       1.807395          -0.000068
           31              C      11.376346       2.426893       0.055778       0.619651      24.916764 0.23886899E+03  0.48876886E+04                                 7.843311                            5.472297       0.117177       2.104518                    0.999594      21.780109      60.521750       0.636724       0.470122      -1.021273      -0.026215      -0.053399       0.043182       0.073508      -0.053087       0.076543       0.009434       0.104784      -0.064174      -0.094349      -0.024783       0.119132              9.653651       6.361277       2.455235      -3.041983      12.217710      -0.665684      10.381967           0.022333
           32              C       6.763980       4.674028      12.474586      -0.033483      36.439561 0.42805580E+03  0.99315996E+04                                 9.436030                            6.816719       0.214536       2.077283                    0.999391      26.866416      74.427624       0.648493       0.407082      -1.080275       0.027024       0.033927      -0.025770       0.050453       0.007067       0.001942       0.005998      -0.002490       0.024888      -0.011642      -0.000597       0.012239             11.461392       9.001022       2.907148      -5.057493      14.367537      -2.112685      11.015618          -0.001397
           33              C       7.565388       4.226735      11.427954      -0.100718      34.658228 0.42632439E+03  0.10004973E+05                                 9.334756                            6.974990      -0.061732       1.958033                    0.999384      29.214111      84.766571       0.609891       0.427935      -1.053690      -0.001091       0.029321      -0.005664       0.029883      -0.009604       0.012989       0.014976      -0.006477      -0.019624      -0.026254       0.009835       0.016419             10.800988       9.146297       2.689334      -4.705176      12.938097      -0.727779      10.318569           0.002639
           34              C       8.282604       5.139682      10.665125      -0.102239      33.077926 0.41730199E+03  0.97182952E+04                                 8.967712                            6.837169       0.052663       1.991864                    0.999661      28.935844      83.002057       0.626085       0.420081      -1.061055      -0.013874       0.000917       0.018933       0.023490      -0.010565      -0.004332       0.017847       0.017099       0.011427      -0.023951       0.001844       0.022107             10.269842       8.676978       2.979528      -4.036775      13.370760      -1.322438       8.761787           0.001398
           35              C       8.160048       6.498421      10.896603      -0.017767      36.576160 0.42354519E+03  0.97972239E+04                                 9.485255                            6.782074       0.104318       2.041045                    0.999330      26.780306      73.984707       0.650199       0.407246      -1.080577      -0.024358      -0.029376       0.024277       0.045229      -0.006554       0.010239       0.004587       0.007562       0.021230      -0.015227       0.000772       0.014455             11.698478      10.650893       3.843293      -5.858630      13.636731      -2.261022      10.807812           0.006454
           36              C       7.326669       6.946337      11.909370      -0.101916      31.941707 0.41893623E+03  0.97860493E+04                                 8.820070                            6.891098      -0.010295       1.974936                    0.999554      29.084934      84.121267       0.616860       0.425070      -1.055749      -0.000207      -0.023889       0.003131       0.024094      -0.017693       0.017227       0.004927      -0.009876      -0.034855      -0.029185       0.003597       0.025588             10.043342       9.375728       2.446089      -4.791669      10.724323      -1.340561      10.029977           0.001507
           37              C      17.298423       6.035338      12.710978      -0.095696      33.905015 0.44716996E+03  0.10636530E+05                                 9.258936                            7.176403      -0.141090       1.933427                    0.999149      29.531977      86.702965       0.596220       0.431889      -1.049654       0.024674      -0.000040      -0.014911       0.028830      -0.013381       0.003694       0.013010       0.016278       0.024440      -0.024997       0.009440       0.015557             10.632817       9.187977       2.605992      -4.180299      13.209132      -1.354306       9.501342           0.002515
           38              C       8.991294       7.471491      10.100441       0.611652      23.837435 0.24779694E+03  0.51111420E+04                                 7.633075                            5.581685       0.021138       2.067965                    0.999533      22.000037      61.145129       0.629822       0.471483      -1.021724       0.033368       0.043480      -0.041574       0.068792      -0.037426       0.080859      -0.004426       0.074870       0.055803      -0.077348      -0.032966       0.110314              9.191723       8.054901       2.417223      -3.975861      10.843068      -0.861982       8.677200           0.016470
           39              C       8.820794       0.913171       3.893295       0.596171      24.840914 0.25109885E+03  0.51967309E+04                                 7.824244                            5.598731      -0.037014       2.043221                    0.999544      22.247211      61.948624       0.632200       0.468129      -1.023487       0.012595       0.011671      -0.059122       0.061565      -0.049457       0.049800      -0.012796       0.076012      -0.225214      -0.090101      -0.023304       0.113405              9.480185       6.578823       2.218241      -3.297260       8.938249      -0.051560      12.923485           0.019181
           40              C       8.377461       0.775168       5.313372      -0.015296      35.886748 0.42055897E+03  0.97144011E+04                                 9.367164                            6.764332       0.135240       2.053918                    0.999321      26.654064      73.669213       0.649924       0.407994      -1.079698      -0.015505      -0.003371       0.043623       0.046419      -0.001599       0.005091      -0.002546      -0.000108      -0.019084      -0.008824       0.001782       0.007042             11.423075       8.304365       3.328546      -4.505988       9.647048      -0.795012      16.317813          -0.000481
           41              C       8.620439       1.792946       6.221888      -0.103668      33.279989 0.43311296E+03  0.10217171E+05                                 9.128616                            7.050387      -0.068335       1.955641                    0.999436      29.412770      85.911965       0.603282       0.430384      -1.050885      -0.011239      -0.018909       0.011018       0.024602       0.000698       0.005653      -0.011125      -0.004826      -0.060105      -0.024462       0.008452       0.016010             10.419520       7.846918       3.003344      -3.130992       9.345573      -0.091335      14.066070           0.002128
           42              C      13.072928      11.997132       5.728519      -0.107323      33.206357 0.42308183E+03  0.98863041E+04                                 9.001565                            6.885370       0.079622       2.000201                    0.999704      29.027834      83.392217       0.623785       0.420205      -1.061034      -0.000175       0.014600       0.017496       0.022788      -0.001831       0.009265       0.018089      -0.011353      -0.024936      -0.023139       0.001623       0.021515             10.365983       8.253339       3.389737      -3.930644       9.347069      -1.168567      13.497541           0.002487
           43              C      11.376337       4.396356       6.584444       0.618870      24.954944 0.23926617E+03  0.48979721E+04                                 7.851126                            5.476832       0.113954       2.103193                    0.999637      21.801304      60.598945       0.636447       0.470120      -1.021248      -0.026145       0.053840      -0.041737       0.072968       0.052380      -0.076576       0.009637       0.105150      -0.062689      -0.094081      -0.024748       0.118829              9.664082       6.367709      -2.458899       3.045746      12.232185      -0.667591      10.392353           0.022344
           44              C      12.092487       3.410305       7.446079      -0.035271      36.478194 0.42857009E+03  0.99461714E+04                                 9.440331                            6.819154       0.216018       2.077662                    0.999410      26.885668      74.482376       0.648637       0.406884      -1.080443       0.027622      -0.033050       0.025333       0.049970      -0.007543      -0.001832       0.006072      -0.000855       0.027468      -0.012543      -0.000222       0.012766             11.467303       9.005434      -2.910820       5.060015      14.376371      -2.116160      11.020104          -0.001383
           45              C      12.893892       3.857597       8.492710      -0.099907      34.658101 0.42632983E+03  0.10006094E+05                                 9.340575                            6.980156      -0.070221       1.955737                    0.999421      29.207904      84.779377       0.608936       0.428564      -1.053203      -0.001236      -0.029302       0.005791       0.029894       0.009733      -0.013026       0.014418      -0.006205      -0.020393      -0.026029       0.010113       0.015916             10.807258       9.153493      -2.691503       4.709462      12.941698      -0.729663      10.326583           0.002655
           46              C      13.611107       2.944650       9.255539      -0.101743      33.071719 0.41722566E+03  0.97160273E+04                                 8.967396                            6.837507       0.053724       1.992309                    0.999656      28.930393      82.983052       0.625940       0.420200      -1.060985      -0.013123       0.000117      -0.018777       0.022909       0.010529       0.005124       0.017703       0.017276       0.012721      -0.023761       0.001149       0.022612             10.268995       8.676743      -2.978867       4.036546      13.368466      -1.322154       8.761777           0.001396
           47              C      13.488553       1.585912       9.024061      -0.016563      36.530546 0.42296820E+03  0.97801378E+04                                 9.476141                            6.776400       0.103874       2.041215                    0.999340      26.761937      73.909817       0.650650       0.407119      -1.080706      -0.024973       0.029029      -0.024545       0.045483       0.006424      -0.010010       0.004641       0.008318       0.021260      -0.015128       0.000756       0.014371             11.686372      10.640489      -3.836783       5.853006      13.619954      -2.256901      10.798674           0.006460
           48              C      12.655177       1.137996       8.011294      -0.104692      32.049108 0.42069880E+03  0.98380853E+04                                 8.839683                            6.905430      -0.012937       1.973285                    0.999512      29.149353      84.369395       0.616205       0.425051      -1.055702      -0.000652       0.023273      -0.003423       0.023532       0.017740      -0.018407       0.005006      -0.010413      -0.036769      -0.030496       0.004254       0.026242             10.066799       9.398458      -2.454508       4.804701      10.748231      -1.345575      10.053708           0.001506
           49              C      11.969932       2.048994       7.209687      -0.094056      33.849966 0.44626402E+03  0.10609067E+05                                 9.245761                            7.165768      -0.139773       1.934148                    0.999136      29.501344      86.574644       0.597112       0.431484      -1.049953       0.025163       0.001605       0.016333       0.030042       0.013137      -0.004016       0.013179       0.015546       0.021677      -0.024598       0.009435       0.015163             10.617766       9.175302      -2.601260       4.174808      13.189640      -1.351604       9.488357           0.002516
           50              C      19.648292      12.998254       9.820224       0.613238      23.795572 0.24728686E+03  0.50980809E+04                                 7.625652                            5.576858       0.023114       2.068970                    0.999519      21.974681      61.062840       0.629928       0.471639      -1.021623       0.034027      -0.043074       0.042277       0.069286       0.037307      -0.080401      -0.004689       0.074782       0.057079      -0.076913      -0.033035       0.109948              9.182337       8.047195      -2.413022       3.971973      10.829982      -0.859941       8.669832           0.016440
           51              C       8.820792       5.910077       2.746927       0.596176      24.837041 0.25104703E+03  0.51955294E+04                                 7.824583                            5.598858      -0.039697       2.042402                    0.999526      22.244828      61.946632       0.632057       0.468247      -1.023396       0.012290      -0.012070       0.058744       0.061217       0.049469      -0.050043      -0.013008       0.076882      -0.223507      -0.089696      -0.023907       0.113603              9.480782       6.579489      -2.218619       3.297989       8.938284      -0.052685      12.924574           0.019196
           52              C       8.377463       6.048080       1.326849      -0.016998      35.893819 0.42066151E+03  0.97172050E+04                                 9.367595                            6.764561       0.135045       2.053873                    0.999342      26.658061      73.678026       0.650010       0.407923      -1.079763      -0.015545       0.003491      -0.042566       0.045450       0.002348      -0.005111      -0.001690      -0.000327      -0.018133      -0.008399       0.001199       0.007200             11.423856       8.304805      -3.328301       4.507269       9.646252      -0.796245      16.320510          -0.000479
           53              C       8.620444       5.030302       0.418334      -0.101112      33.223429 0.43215084E+03  0.10189264E+05                                 9.122270                            7.046160      -0.070874       1.955516                    0.999437      29.375750      85.794440       0.602973       0.430825      -1.050569      -0.010018       0.018435      -0.009779       0.023148      -0.001487      -0.005112      -0.010584      -0.006547      -0.060982      -0.024280       0.007799       0.016481             10.411847       7.840435      -2.999695       3.128152       9.337783      -0.090477      14.057323           0.002122
           54              C       7.744437       7.211530       0.911702      -0.106911      33.234102 0.42353958E+03  0.99001316E+04                                 9.008017                            6.890362       0.081092       2.000379                    0.999667      29.039743      83.452159       0.623358       0.420360      -1.060888      -0.000064      -0.015593      -0.018071       0.023868       0.000672      -0.009470       0.017716      -0.012619      -0.027287      -0.022941       0.000927       0.022013             10.373522       8.259554      -3.392180       3.934288       9.352858      -1.170223      13.508154           0.002493
           55              C       9.937630      11.219604      13.224665       0.619659      24.916438 0.23886569E+03  0.48876103E+04                                 7.843295                            5.472293       0.117059       2.104488                    0.999594      21.779918      60.521402       0.636718       0.470128      -1.021268       0.026219       0.053418      -0.043179       0.073521      -0.053066       0.076541       0.009411       0.104791      -0.064204      -0.094318      -0.024812       0.119131              9.653622       6.361282       2.455242      -3.041998      12.217637      -0.665728      10.381949           0.022334
           56              C      14.549996       8.972469       0.805857      -0.033477      36.439375 0.42805356E+03  0.99315382E+04                                 9.436017                            6.816714       0.214504       2.077274                    0.999391      26.866318      74.427407       0.648492       0.407083      -1.080273      -0.027033      -0.033929       0.025761       0.050453       0.007064       0.001958       0.006001      -0.002464       0.024884      -0.011635      -0.000611       0.012246             11.461364       9.001012       2.907137      -5.057488      14.367475      -2.112678      11.015606          -0.001396
           57              C      13.748588       9.419762       1.852489      -0.100730      34.658448 0.42632841E+03  0.10005083E+05                                 9.334756                            6.975004      -0.061710       1.958034                    0.999384      29.214341      84.767074       0.609893       0.427933      -1.053693       0.001080      -0.029320       0.005661       0.029881      -0.009607       0.012991       0.014979      -0.006484      -0.019599      -0.026258       0.009834       0.016424             10.800968       9.146307       2.689295      -4.705205      12.937976      -0.727774      10.318620           0.002642
           58              C      13.031372       8.506815       2.615318      -0.102234      33.077300 0.41729350E+03  0.97180359E+04                                 8.967560                            6.837073       0.052741       1.991891                    0.999661      28.935521      83.000528       0.626093       0.420078      -1.061058       0.013877      -0.000918      -0.018936       0.023494      -0.010567      -0.004335       0.017848       0.017092       0.011469      -0.023951       0.001838       0.022112             10.269644       8.676836       2.979428      -4.036723      13.370411      -1.322398       8.761686           0.001404
           59              C      13.153928       7.148076       2.383840      -0.017778      36.575759 0.42354229E+03  0.97971189E+04                                 9.485109                            6.781998       0.104403       2.041072                    0.999330      26.780234      73.983843       0.650212       0.407239      -1.080584       0.024355       0.029378      -0.024283       0.045232      -0.006548       0.010225       0.004584       0.007539       0.021251      -0.015213       0.000772       0.014441             11.698262      10.650713       3.843160      -5.858543      13.636382      -2.260945      10.807691           0.006461
           60              C      13.987307       6.700160       1.371073      -0.101912      31.941600 0.41893555E+03  0.97860207E+04                                 8.820034                            6.891085      -0.010320       1.974927                    0.999554      29.084874      84.120788       0.616862       0.425069      -1.055751       0.000197       0.023892      -0.003143       0.024099      -0.017700       0.017224       0.004930      -0.009882      -0.034846      -0.029187       0.003595       0.025592             10.043290       9.375687       2.446059      -4.791650      10.724220      -1.340543      10.029965           0.001512
           61              C       4.015553       7.611159       0.569465      -0.095691      33.904853 0.44716846E+03  0.10636497E+05                                 9.258958                            7.176432      -0.141200       1.933397                    0.999149      29.531870      86.702971       0.596213       0.431894      -1.049649      -0.024686       0.000039       0.014899       0.028833      -0.013380       0.003701       0.013010       0.016280       0.024425      -0.024997       0.009447       0.015550             10.632826       9.187987       2.605979      -4.180298      13.209125      -1.354283       9.501366           0.002513
           62              C      12.322682       6.175006       3.180002       0.611679      23.836721 0.24778895E+03  0.51109317E+04                                 7.632917                            5.581591       0.021159       2.067978                    0.999533      21.999582      61.143423       0.629829       0.471482      -1.021726      -0.033368      -0.043471       0.041589       0.068796      -0.037435       0.080868      -0.004410       0.074856       0.055845      -0.077371      -0.032949       0.110320              9.191506       8.054698       2.417117      -3.975747      10.842792      -0.861919       8.677028           0.016474
           63              C      12.493182      12.733326       9.387148       0.596140      24.840914 0.25109830E+03  0.51967262E+04                                 7.824291                            5.598753      -0.037023       2.043224                    0.999544      22.247268      61.949195       0.632193       0.468134      -1.023483      -0.012594      -0.011679       0.059124       0.061568      -0.049464       0.049779      -0.012802       0.076037      -0.225128      -0.090063      -0.023335       0.113398              9.480255       6.578860       2.218248      -3.297286       8.938302      -0.051538      12.923604           0.019177
           64              C      12.936515      12.871329       7.967071      -0.015268      35.886188 0.42054994E+03  0.97141577E+04                                 9.367154                            6.764318       0.135194       2.053911                    0.999320      26.653676      73.668437       0.649915       0.408001      -1.079692       0.015516       0.003365      -0.043613       0.046413      -0.001615       0.005104      -0.002548      -0.000084      -0.019162      -0.008850       0.001777       0.007073             11.423068       8.304344       3.328528      -4.505980       9.647033      -0.794975      16.317829          -0.000482
           65              C      12.693537      11.853551       7.058555      -0.103672      33.280096 0.43311466E+03  0.10217246E+05                                 9.128744                            7.050473      -0.068373       1.955637                    0.999436      29.412662      85.912488       0.603268       0.430393      -1.050877       0.011254       0.018897      -0.011013       0.024597       0.000684       0.005656      -0.011126      -0.004805      -0.060098      -0.024461       0.008457       0.016004             10.419678       7.847028       3.003391      -3.131050       9.345705      -0.091330      14.066301           0.002118
           66              C       8.241048       1.649365       7.551924      -0.107323      33.206338 0.42308141E+03  0.98862926E+04                                 9.001570                            6.885377       0.079559       2.000183                    0.999704      29.027804      83.392146       0.623783       0.420207      -1.061033       0.000190      -0.014606      -0.017487       0.022785      -0.001839       0.009267       0.018085      -0.011335      -0.024943      -0.023141       0.001638       0.021504             10.365987       8.253349       3.389744      -3.930646       9.347078      -1.168569      13.497533           0.002491
           67              C       9.937639       9.250141       6.695999       0.618878      24.954824 0.23926486E+03  0.48979482E+04                                 7.851169                            5.476861       0.113800       2.103150                    0.999637      21.801238      60.599172       0.636436       0.470128      -1.021242       0.026150      -0.053862       0.041734       0.072984       0.052359      -0.076574       0.009612       0.105155      -0.062722      -0.094049      -0.024779       0.118829              9.664134       6.367766      -2.458934       3.045793      12.232214      -0.667653      10.392422           0.022344
           68              C       9.221489      10.236192       5.834364      -0.035261      36.478097 0.42856857E+03  0.99461328E+04                                 9.440335                            6.819155       0.215986       2.077653                    0.999410      26.885604      74.482320       0.648635       0.406885      -1.080442      -0.027633       0.033053      -0.025323       0.049973      -0.007540      -0.001847       0.006075      -0.000828       0.027465      -0.012539      -0.000233       0.012772             11.467305       9.005453      -2.910820       5.060041      14.376324      -2.116170      11.020138          -0.001384
           69              C       8.420084       9.788900       4.787733      -0.099916      34.658650 0.42633812E+03  0.10006334E+05                                 9.340644                            6.980211      -0.070200       1.955735                    0.999421      29.208311      84.780667       0.608935       0.428563      -1.053204       0.001223       0.029302      -0.005787       0.029893       0.009736      -0.013026       0.014423      -0.006215      -0.020369      -0.026033       0.010109       0.015924             10.807329       9.153579      -2.691497       4.709540      12.941684      -0.729675      10.326722           0.002656
           70              C       7.702869      10.701847       4.024904      -0.101732      33.071182 0.41721804E+03  0.97157974E+04                                 8.967272                            6.837427       0.053787       1.992331                    0.999656      28.930107      82.981777       0.625946       0.420198      -1.060988       0.013124      -0.000115       0.018783       0.022914       0.010529       0.005127       0.017703       0.017270       0.012762      -0.023761       0.001144       0.022617             10.268838       8.676635      -2.978792       4.036514      13.368171      -1.322134       8.761708           0.001402
           71              C       7.825423      12.060585       4.256382      -0.016571      36.530280 0.42296648E+03  0.97800718E+04                                 9.476035                            6.776344       0.103943       2.041237                    0.999340      26.761901      73.909216       0.650660       0.407114      -1.080711       0.024969      -0.029032       0.024551       0.045487       0.006418      -0.009997       0.004639       0.008298       0.021281      -0.015115       0.000756       0.014359             11.686219      10.640368      -3.836693       5.852956      13.619683      -2.256862      10.798607           0.006464
           72              C       8.658799      12.508501       5.269149      -0.104684      32.049100 0.42069962E+03  0.98380998E+04                                 8.839665                            6.905430      -0.012955       1.973277                    0.999512      29.149342      84.369076       0.616207       0.425051      -1.055704       0.000640      -0.023277       0.003435       0.023538       0.017747      -0.018405       0.005008      -0.010419      -0.036761      -0.030498       0.004252       0.026246             10.066772       9.398448      -2.454492       4.804705      10.748137      -1.345572      10.053730           0.001506
           73              C       9.344044      11.597503       6.070756      -0.094047      33.849838 0.44626284E+03  0.10609044E+05                                 9.245788                            7.165799      -0.139880       1.934118                    0.999135      29.501261      86.574755       0.597105       0.431489      -1.049948      -0.025176      -0.001606      -0.016321       0.030046       0.013136      -0.004023       0.013179       0.015551       0.021663      -0.024599       0.009443       0.015156             10.617786       9.175327      -2.601249       4.174820      13.189635      -1.351586       9.488396           0.002513
           74              C       1.665684       0.648243       3.460219       0.613270      23.794974 0.24728012E+03  0.50979046E+04                                 7.625528                            5.576784       0.023118       2.068977                    0.999519      21.974293      61.061440       0.629932       0.471639      -1.021623      -0.034027       0.043067      -0.042289       0.069289       0.037315      -0.080409      -0.004675       0.074768       0.057117      -0.076933      -0.033020       0.109953              9.182168       8.047037      -2.412943       3.971885      10.829765      -0.859898       8.669702           0.016443
           75              C      12.493184       7.736420      10.533516       0.596158      24.837025 0.25104616E+03  0.51955194E+04                                 7.824639                            5.598882      -0.039717       2.042402                    0.999526      22.244903      61.947380       0.632048       0.468253      -1.023390      -0.012292       0.012077      -0.058745       0.061220       0.049478      -0.050021      -0.013015       0.076910      -0.223417      -0.089657      -0.023941       0.113598              9.480866       6.579540      -2.218633       3.298027       8.938346      -0.052675      12.924711           0.019188
           76              C      12.936513       7.598417      11.953594      -0.016977      35.893384 0.42065379E+03  0.97169993E+04                                 9.367609                            6.764557       0.134995       2.053863                    0.999342      26.657718      73.677406       0.650000       0.407930      -1.079756       0.015554      -0.003486       0.042558       0.045445       0.002365      -0.005125      -0.001692      -0.000300      -0.018219      -0.008429       0.001194       0.007234             11.423889       8.304815      -3.328292       4.507298       9.646251      -0.796229      16.320602          -0.000484
           77              C      12.693532       8.616195      12.862109      -0.101111      33.223321 0.43214935E+03  0.10189237E+05                                 9.122331                            7.046203      -0.070907       1.955514                    0.999437      29.375546      85.794348       0.602963       0.430832      -1.050563       0.010031      -0.018424       0.009774       0.023143      -0.001472      -0.005116      -0.010586      -0.006527      -0.060975      -0.024279       0.007808       0.016471             10.411920       7.840476      -2.999704       3.128175       9.337837      -0.090457      14.057448           0.002114
           78              C      13.569539       6.434967      12.368741      -0.106912      33.234081 0.42353895E+03  0.99001161E+04                                 9.008032                            6.890373       0.081034       2.000363                    0.999667      29.039686      83.452065       0.623355       0.420362      -1.060886       0.000076       0.015597       0.018062       0.023865       0.000681      -0.009472       0.017711      -0.012600      -0.027294      -0.022942       0.000942       0.022000             10.373544       8.259583      -3.392195       3.934316       9.352869      -1.170251      13.508180           0.002485
           79              O       5.936997       2.484636      12.964767      -0.574357      46.015704 0.58312357E+03  0.14313783E+05                                10.220139                            7.462017       0.054845       2.070070                    0.995201      27.937232      74.345201       0.696834       0.358083      -1.139066       0.018678       0.042393      -0.005608       0.046664      -0.000745       0.048309       0.011225      -0.003848      -0.083565      -0.061417       0.015982       0.045435             12.668450       6.650835       2.791096      -0.225384      20.371179       4.425194      10.983337           0.065664
           80              O      10.856283       2.794798       1.148094      -0.577739      46.022574 0.65390987E+03  0.16493544E+05                                10.213604                            7.931983      -0.019379       2.038579                    0.994232      28.408095      76.266152       0.673028       0.360809      -1.138577       0.022144       0.019965      -0.034561       0.045645      -0.046069       0.008443       0.013010       0.100818       0.022652      -0.074864       0.010170       0.064694             12.143176       7.833584      -0.514660      -3.818595      10.435442       1.667952      18.160503           0.064850
           81              O       8.951862       8.689763      10.410008      -0.567538      33.699481 0.49418355E+03  0.11627305E+05                                 8.218387                            6.822958       0.435276       2.196087                    0.996899      27.297373      70.887234       0.736931       0.353255      -1.144083      -0.023904      -0.029570      -0.007705       0.038796      -0.022653       0.063835       0.015333      -0.054624      -0.039030      -0.086911       0.037887       0.049023              9.325584       6.423052       2.466999      -0.744148      15.051154       0.203317       6.502546           0.047989
           82              O       9.694658       6.964413       9.191129      -0.575240      37.605979 0.55584147E+03  0.13489014E+05                                 8.907994                            7.304491       0.143403       2.093809                    0.996593      27.915312      73.995735       0.701159       0.359965      -1.136951      -0.027684       0.012481       0.026429       0.040258      -0.047912       0.012538       0.012126       0.073519       0.093240      -0.078398       0.031086       0.047312             10.190856      10.437603      -0.300623      -5.917428       7.201133       1.033340      12.933831           0.055554
           83              O       9.361103       1.990593       3.515200      -0.597631      43.600583 0.60311944E+03  0.14957439E+05                                 9.910298                            7.646829       0.004365       2.038738                    0.995394      28.742441      77.345401       0.679300       0.363572      -1.132655      -0.048936      -0.008016       0.030553       0.058245      -0.018627       0.015730      -0.041108      -0.002397      -0.173440      -0.074659       0.012591       0.062068             11.853953       9.745520       5.087768      -3.114929      15.500475      -3.480021      10.315864           0.059799
           84              O      13.980908      12.335166       3.108553      -0.548598      32.366664 0.46197685E+03  0.10674608E+05                                 7.973917                            6.555780       0.529502       2.228948                    0.997522      26.856747      68.833620       0.759827       0.348867      -1.149097      -0.003179      -0.004592       0.035266       0.035706      -0.026946       0.016621       0.056527      -0.003419      -0.063475      -0.073981       0.016221       0.057761              8.923810       6.050326       1.076628      -0.896397      10.140645       3.980514      10.580461           0.033971
           85              O      11.265503       5.599697       6.955898      -0.574119      45.961345 0.58230735E+03  0.14288443E+05                                10.211683                            7.456181       0.056133       2.070850                    0.995068      27.919987      74.280431       0.697207       0.358024      -1.139136       0.019344      -0.041980       0.005283       0.046523       0.000354      -0.048448       0.011326      -0.003220      -0.082892      -0.061303       0.015412       0.045891             12.657559       6.645712      -2.788232       0.224880      20.355698       4.420614      10.971269           0.065629
           86              O      10.856277       4.028451       5.492127      -0.576845      46.005877 0.65359107E+03  0.16483999E+05                                10.212335                            7.931049      -0.024597       2.037008                    0.994281      28.400045      76.248718       0.672920       0.360900      -1.138470       0.022296      -0.019274       0.035630       0.046239       0.045907      -0.008100       0.013104       0.101260       0.023943      -0.075095       0.010596       0.064500             12.141494       7.833383       0.514719       3.818299      10.433399       1.666435      18.157700           0.064766
           87              O       8.951862      11.779982       9.510656      -0.567577      33.707013 0.49433030E+03  0.11631684E+05                                 8.219958                            6.824347       0.435878       2.196266                    0.996836      27.297977      70.892879       0.736791       0.353294      -1.144045      -0.023574       0.029290       0.007606       0.038360       0.022673      -0.063341       0.015429      -0.054385      -0.039749      -0.086459       0.037850       0.048609              9.327312       6.424621      -2.467303       0.744961      15.052772       0.203437       6.504543           0.047948
           88              O       4.366159       1.119920      10.729536      -0.576752      37.686312 0.55728551E+03  0.13533456E+05                                 8.922275                            7.315135       0.142514       2.092945                    0.996609      27.945939      74.113809       0.700450       0.360079      -1.136808      -0.027420      -0.011732      -0.025779       0.039422       0.047751      -0.012721       0.011863       0.073284       0.093669      -0.078225       0.030921       0.047304             10.208479      10.455866       0.300818       5.929917       7.212251       1.035180      12.957319           0.055586
           89              O       9.361102       4.832655       3.125021      -0.597843      43.632228 0.60363508E+03  0.14973895E+05                                 9.916279                            7.650895       0.005028       2.038774                    0.995331      28.751646      77.387569       0.678992       0.363648      -1.132560      -0.049261       0.008122      -0.030728       0.058625       0.018625      -0.015553      -0.041162      -0.002034      -0.172970      -0.074565       0.012636       0.061929             11.861688       9.751967      -5.091571       3.117663      15.510070      -3.482898      10.323026           0.059827
           90              O       8.652410       6.873496       3.531668      -0.548286      32.346976 0.46165202E+03  0.10665062E+05                                 7.969877                            6.552986       0.532353       2.229883                    0.997513      26.849341      68.804575       0.760086       0.348815      -1.149158      -0.002956       0.004486      -0.035006       0.035416       0.026785      -0.016671       0.056530      -0.004117      -0.063548      -0.073872       0.015986       0.057887              8.918755       6.047385      -1.075946       0.895537      10.134436       3.977383      10.574443           0.033938
           91              O      15.376979      11.161861       0.315676      -0.574403      46.017090 0.58314858E+03  0.14314545E+05                                10.220294                            7.462142       0.054887       2.070066                    0.995202      27.938008      74.347567       0.696833       0.358079      -1.139069      -0.018636      -0.042415       0.005540       0.046658      -0.000747       0.048313       0.011221      -0.003852      -0.083582      -0.061424       0.015988       0.045436             12.668628       6.650935       2.791156      -0.225398      20.371442       4.425220      10.983507           0.065673
           92              O      10.457693      10.851699      12.132349      -0.577679      46.019690 0.65386180E+03  0.16492052E+05                                10.213274                            7.931758      -0.019486       2.038574                    0.994231      28.406894      76.262647       0.673028       0.360815      -1.138571      -0.022115      -0.019920       0.034534       0.045590      -0.046069       0.008442       0.013008       0.100828       0.022664      -0.074869       0.010173       0.064696             12.142753       7.833364      -0.514636      -3.818443      10.435106       1.667895      18.159790           0.064830
           93              O      12.362114       4.956734       2.870435      -0.567526      33.697581 0.49415134E+03  0.11626341E+05                                 8.218036                            6.822703       0.435269       2.196096                    0.996899      27.296750      70.884662       0.736951       0.353252      -1.144087       0.023917       0.029558       0.007687       0.038792      -0.022658       0.063847       0.015337      -0.054617      -0.039017      -0.086922       0.037888       0.049035              9.325135       6.422753       2.466796      -0.744088      15.050356       0.203370       6.502295           0.047999
           94              O      11.619318       6.682084       4.089314      -0.575252      37.607518 0.55586841E+03  0.13489849E+05                                 8.908334                            7.304744       0.143317       2.093779                    0.996593      27.915709      73.997595       0.701135       0.359972      -1.136944       0.027740      -0.012455      -0.026428       0.040287      -0.047903       0.012553       0.012128       0.073504       0.093229      -0.078387       0.031076       0.047312             10.191279      10.438035      -0.300599      -5.917742       7.201376       1.033360      12.934425           0.055590
           95              O      11.952873      11.655904       9.765243      -0.597615      43.600519 0.60311637E+03  0.14957372E+05                                 9.910389                            7.646883       0.004346       2.038747                    0.995393      28.742020      77.344771       0.679286       0.363579      -1.132647       0.048930       0.008041      -0.030506       0.058219      -0.018623       0.015718      -0.041105      -0.002395      -0.173423      -0.074652       0.012596       0.062056             11.854087       9.745600       5.087837      -3.114929      15.500722      -3.479993      10.315939           0.059788
           96              O       7.333068       1.311331      10.171890      -0.548596      32.368043 0.46199980E+03  0.10675299E+05                                 7.974242                            6.556020       0.529481       2.228947                    0.997521      26.856812      68.834896       0.759797       0.348875      -1.149087       0.003146       0.004556      -0.035221       0.035653      -0.026950       0.016612       0.056543      -0.003426      -0.063455      -0.073989       0.016209       0.057780              8.924199       6.050565       1.076692      -0.896444      10.141111       3.980710      10.580920           0.033964
           97              O      10.048473       8.046800       6.324545      -0.574151      45.962321 0.58232601E+03  0.14289004E+05                                10.211761                            7.456251       0.056204       2.070858                    0.995069      27.920629      74.282223       0.697211       0.358019      -1.139141      -0.019304       0.042004      -0.005211       0.046520       0.000361      -0.048455       0.011324      -0.003236      -0.082916      -0.061316       0.015427       0.045889             12.657640       6.645767      -2.788269       0.224892      20.355809       4.420603      10.971346           0.065633
           98              O      10.457699       9.618046       7.788316      -0.576789      46.003765 0.65355536E+03  0.16482917E+05                                10.212165                            7.930936      -0.024746       2.036987                    0.994279      28.399053      76.246295       0.672910       0.360909      -1.138460      -0.022264       0.019224      -0.035600       0.046181       0.045912      -0.008099       0.013102       0.101269       0.023958      -0.075103       0.010599       0.064504             12.141277       7.833285       0.514698       3.818225      10.433232       1.666381      18.157313           0.064751
           99              O      12.362114       1.866515       3.769787      -0.567558      33.705208 0.49429981E+03  0.11630770E+05                                 8.219613                            6.824096       0.435888       2.196278                    0.996835      27.297421      70.890487       0.736813       0.353290      -1.144050       0.023584      -0.029283      -0.007592       0.038358       0.022676      -0.063351       0.015432      -0.054380      -0.039738      -0.086469       0.037850       0.048618              9.326873       6.424330      -2.467109       0.744903      15.051993       0.203477       6.504295           0.047954
          100              O       6.290817      12.526577       2.550907      -0.576763      37.687874 0.55731288E+03  0.13534299E+05                                 8.922600                            7.315374       0.142467       2.092924                    0.996609      27.946395      74.115716       0.700429       0.360085      -1.136803       0.027468       0.011707       0.025777       0.039446       0.047742      -0.012737       0.011866       0.073270       0.093662      -0.078216       0.030911       0.047305             10.208888      10.456291       0.300786       5.930228       7.212479       1.035186      12.957894           0.055627
          101              O      11.952874       8.813842      10.155422      -0.597823      43.632657 0.60363961E+03  0.14974069E+05                                 9.916457                            7.651006       0.005013       2.038781                    0.995330      28.751366      77.387542       0.678974       0.363656      -1.132552       0.049253      -0.008148       0.030677       0.058595       0.018621      -0.015541      -0.041163      -0.002031      -0.172964      -0.074562       0.012642       0.061920             11.861937       9.752142      -5.091703       3.117705      15.510471      -3.482920      10.323197           0.059814
          102              O      12.661566       6.773001       9.748775      -0.548277      32.348895 0.46168422E+03  0.10666027E+05                                 7.970315                            6.553312       0.532295       2.229869                    0.997512      26.849560      68.806603       0.760047       0.348825      -1.149145       0.002920      -0.004451       0.034956       0.035360       0.026790      -0.016663       0.056550      -0.004123      -0.063541      -0.073886       0.015976       0.057910              8.919275       6.047713      -1.076031       0.895612      10.135043       3.977634      10.575069           0.033921

******************************************************
Auxiliary information for the entire system
The total spin magnetic moment of the unit cell is   30.002208
The total net atomic charge of the unit cell is   -0.000004
Accuracy of reproducing the electrostatic potential in the unit cell:
  The inner radius (bohr) =    5.0000
  The outer radius (bohr) =   12.0000
  Valid grid points have density less than (e/(bohr^3)) =    0.0001
  The number of valid grid points were=        93372
  The rms potential error without charges in kcal/mol is=      3.32644
  The rms potential error with partial charges in kcal/mol is=      0.58996
  The RRMSE value at monopole order=      0.17735
  The rms potential error with partial charges and cloud penetration in kcal/mol is=      0.58495
  The RRMSE value at monopole order with cloud penetration is=      0.17585
  The rms potential error with partial charges and atomic dipoles in kcal/mol is=      0.52542
  The RRMSE value at dipole order=      0.15795
  The rms potential error with partial charges, atomic dipoles and cloud penetration in kcal/mol is=      0.51863
  The RRMSE value at dipole order with cloud penetration=      0.15591

******************************************************
The electron densities and ab initio electrostatic potential were computed in VASP using the PBE functional and
projector augmented wave method. See the main text of the journal article for a description of computational details.
The atomic charges, dipoles, and quadrupoles were computed with the DDEC6 method as described in
(a) T. A. Manz and N. Gabaldon Limas, RSC Adv. 6 (2016) 47771-47801 DOI: 10.1039/c6ra04656h
(b) N. Gabaldon Limas and T. A. Manz, RSC Adv. 8 (2018) 2678-2707 DOI: 10.1039/c7ra11829e.
For each atom in the material, the electron cloud parameters were fit to the spherically averaged atom-in-material
electron density using radial positions for which this density was between 10^-4 and 10^-2 electrons per cubic bohr.
The polarizabilities, dispersion coefficients, and quantum Drude oscillator (QDO) parameters were fit using the MCLF method.
The magnetic structure of the system was optimized in VASP from the default ferromagnetic initial guess using spin polarization.
The atomic spin moments (ASMs) were computed on this optimized magnetic structure using the DDEC6 partition as inputs
to the method of T. A. Manz and D. S. Sholl, J. Chem. Theory Comput. 7 (2011) 4146-4164 DOI: 10.1021/ct200539n.
The RMSE and RRMSE were computed using a uniform grid with Ewald summation.
