# Supplementary material for: A collection of forcefield precursors for metal–organic frameworks
Source: RSC Adv. 2019 Nov 13;9(63):36492–507. doi: 10.1039/c9ra07327b (PMC9075174; doi:10.1039/c9ra07327b)
Supplement: RA-009-C9RA07327B-s4048 [file RA-009-C9RA07327B-s4048.xyz]

  102
jmolscript: load "" {1 1 1} spacegroup "x,y,z" unitcell [{     10.684300     0.000000     0.000000 }, {      5.342155    12.380724     0.000000 }, {      5.342168     1.249567    13.291072 }]
Mn     9.946231     0.622063     1.453113     1.018898
Mn     9.946238     6.193082     5.192423     1.017709
Mn    11.422392    13.008228    11.837959     1.018163
Mn    11.422385     7.437209     8.098649     1.017699
Mn    11.019686     3.407573     3.322768     1.133014
Mn    10.348937    10.222718     9.968304     1.132800
H      7.641428     3.302634    11.253551     0.119364
H      8.869053     4.821656    10.001532     0.120580
H     17.929343     7.846936    12.062977     0.120885
H     11.468530     5.075462     0.124936     0.113746
H      9.067774     2.566596     5.953071     0.112316
H     12.928014    11.310877     5.121050     0.120976
H     12.983575     4.762079     8.683057     0.118361
H     14.211202     3.243056     9.935076     0.119479
H     17.929339    12.598501     7.873631     0.122253
H     11.468537     1.739683     6.520600     0.112562
H      9.067768     4.248549     0.692465     0.110667
H      7.585858     7.884992     1.524486     0.121823
H     13.727195    10.327657     2.037521     0.119344
H     12.499570     8.808635     3.289540     0.120575
H      3.439280     5.783355     1.228095     0.120888
H      9.900093     8.554829    13.166136     0.113750
H     12.300849    11.063695     7.338001     0.112323
H      8.440609     2.319414     8.170022     0.120978
H      8.385048     8.868212     4.608015     0.118367
H      7.157421    10.387235     3.355996     0.119489
H      3.439284     1.031790     5.417441     0.122263
H      9.900086    11.890608     6.770472     0.112582
H     12.300855     9.381742    12.598607     0.110683
H     13.782765     5.745299    11.766586     0.121827
C     11.407628     2.426250     0.056620     0.618829
C      6.783480     4.661689    12.482443    -0.033473
C      7.584801     4.211762    11.439360    -0.101877
C      8.303854     5.125293    10.673794    -0.102634
C      8.180985     6.484465    10.907052    -0.017497
C      7.348680     6.933732    11.918104    -0.099782
C     17.348117     6.020072    12.720486    -0.098135
C      9.014360     7.457627    10.105468     0.612457
C      8.853016     0.911152     3.899866     0.597740
C      8.403209     0.768738     5.319087    -0.016728
C      8.646813     1.785130     6.230987    -0.104190
C     13.102169    11.989486     5.732306    -0.106002
C     11.407638     4.388896     6.588916     0.620047
C     12.125623     3.403024     7.454165    -0.035119
C     12.926947     3.852950     8.497248    -0.100033
C     13.646001     2.939420     9.262814    -0.101378
C     13.523131     1.580248     9.029556    -0.017742
C     12.690823     1.130981     8.018504    -0.103286
C     12.005958     2.044640     7.216122    -0.094944
C     19.698662    12.987810     9.831140     0.613436
C      8.853017     5.903993     2.745670     0.597986
C      8.403206     6.046407     1.326449    -0.017191
C      8.646807     5.030015     0.414549    -0.100846
C      7.760011     7.206384     0.913230    -0.107910
C      9.960995    11.204041    13.234452     0.618834
C     14.585143     8.968602     0.808629    -0.033467
C     13.783822     9.418529     1.851712    -0.101904
C     13.064769     8.504998     2.617278    -0.102633
C     13.187638     7.145826     2.384020    -0.017511
C     14.019943     6.696559     1.372968    -0.099785
C      4.020506     7.610219     0.570586    -0.098132
C     12.354263     6.172664     3.185604     0.612473
C     12.515607    12.719139     9.391206     0.597688
C     12.965414    12.861553     7.971985    -0.016685
C     12.721810    11.845161     7.060085    -0.104199
C      8.266454     1.640805     7.558766    -0.106002
C      9.960985     9.241395     6.702156     0.620031
C      9.243000    10.227267     5.836907    -0.035091
C      8.441676     9.777341     4.793824    -0.100025
C      7.722622    10.690871     4.028258    -0.101366
C      7.845492    12.050043     4.261516    -0.017756
C      8.677800    12.499310     5.272568    -0.103270
C      9.362665    11.585651     6.074950    -0.094930
C      1.669961     0.642481     3.459932     0.613490
C     12.515606     7.726298    10.545402     0.597968
C     12.965417     7.583884    11.964623    -0.017172
C     12.721816     8.600276    12.876523    -0.100836
C     13.608612     6.423907    12.377842    -0.107917
O      5.950105     2.472061    12.972618    -0.575441
O     10.889441     2.791397     1.147418    -0.575223
O      8.971624     8.675950    10.418207    -0.569220
O      9.717386     6.952155     9.198485    -0.574269
O      9.394710     1.984546     3.524394    -0.597813
O     14.024221    12.333362     3.113699    -0.548857
O     11.292248     5.592651     6.963990    -0.575939
O     10.889447     4.023748     5.498118    -0.575464
O      8.971624    11.769486     9.518401    -0.569012
O      4.375235     1.112558    10.738123    -0.575318
O      9.394711     4.830600     3.121142    -0.598000
O      8.682070     6.862508     3.531837    -0.549441
O     15.418518    11.158230     0.318454    -0.575537
O     10.479182    10.838894    12.143654    -0.575117
O     12.396999     4.954341     2.872865    -0.569246
O     11.651237     6.678136     4.092587    -0.574258
O     11.973913    11.645745     9.766678    -0.597790
O      7.344402     1.296929    10.177373    -0.548869
O     10.076375     8.037640     6.327082    -0.575955
O     10.479176     9.606543     7.792954    -0.575412
O     12.396999     1.860805     3.772671    -0.568982
O      6.309088    12.517733     2.552949    -0.575320
O     11.973912     8.799691    10.169930    -0.597962
O     12.686553     6.767783     9.759235    -0.549454

The following XYZ coordinates are in angstroms. Other properties are in atomic units.
The sperically averaged electron density of each atom fit to a function of the form exp(a - br)
eigen_1, eigen_2 and eigen_3 are the three eigenvalues of traceless quadrupole moment tensor
  atom number  atomic symbol              X              Y              Z     net charge C6 coefficient C8 coefficient C10 coefficient fluctuating dipole atomic polarizability isotropic forcefield polarizability              a              b squared Pearson coefficient          <r^3>          <r^4>         wp_QDO          m_QDO          q_QDO       dipole_x       dipole_y       dipole_z         dipole            Qxy            Qxz            Qyz     Q(x^2-y^2)  Q(3z^2 - R^2)        eigen_1        eigen_2        eigen_3 static polarizability      alpha(xx)      alpha(xy)      alpha(xz)      alpha(yy)      alpha(yz)      alpha(zz) atomic spin moment
            1             Mn       9.946231       0.622063       1.453113       1.018898     158.576439 0.36902015E+04  0.13860458E+06                                23.057675                           19.212722       0.183160       1.845482                    0.999967      54.026383     158.169342       0.434730       0.375110      -1.167061      -0.005177      -0.041205      -0.031624       0.052199      -0.062361       0.050549      -0.036838      -0.000262      -0.029460      -0.061721      -0.039965       0.101686             27.320483      19.264483       2.969847      -2.927572      27.163658       3.949336      35.533310           4.755457
            2             Mn       9.946238       6.193082       5.192423       1.017709     158.822292 0.36973031E+04  0.13894273E+06                                23.083551                           19.233017       0.182003       1.844803                    0.999963      54.064971     158.340311       0.434424       0.375181      -1.166967      -0.005033       0.040639       0.031789       0.051840       0.062128      -0.050031      -0.037017       0.000220      -0.028625      -0.061157      -0.040106       0.101264             27.352397      19.283474      -2.972948       2.936250      27.195587       3.957166      35.578131           4.751212
            3             Mn      11.422392      13.008228      11.837959       1.018163     158.647525 0.36922574E+04  0.13870289E+06                                23.065531                           19.218992       0.182505       1.845216                    0.999967      54.036471     158.217546       0.434622       0.375146      -1.167018       0.005133       0.041207       0.031572       0.052165      -0.062284       0.050455      -0.036828      -0.000421      -0.029407      -0.061640      -0.039917       0.101557             27.330061      19.270677       2.971133      -2.928691      27.173226       3.951147      35.546280           4.754549
            4             Mn      11.422385       7.437209       8.098649       1.017699     158.824599 0.36973677E+04  0.13894586E+06                                23.083850                           19.233248       0.181966       1.844791                    0.999963      54.065165     158.341621       0.434419       0.375184      -1.166964       0.005019      -0.040645      -0.031776       0.051836       0.062115      -0.050008      -0.037012       0.000190      -0.028623      -0.061141      -0.040095       0.101236             27.352773      19.283679      -2.973036       2.936272      27.196108       3.957330      35.578533           4.751235
            5             Mn      11.019686       3.407573       3.322768       1.133014     157.635185 0.29539603E+04  0.10561711E+06                                24.117841                           18.300519      -0.018511       1.806245                    0.999861      51.744886     150.907804       0.402924       0.425161      -1.123910      -0.023482       0.000487       0.000225       0.023488      -0.000362      -0.000112      -0.010309       0.173570       0.095119      -0.103425       0.032492       0.070933             30.485517      20.383364       0.000185      -0.001020      42.002298      -0.315396      29.070890           4.693527
            6             Mn      10.348937      10.222718       9.968304       1.132800     157.646348 0.29542175E+04  0.10562895E+06                                24.119314                           18.301583      -0.018580       1.806201                    0.999860      51.747570     150.919162       0.402902       0.425173      -1.123898       0.023478      -0.000475      -0.000221       0.023483      -0.000360      -0.000098      -0.010287       0.173552       0.095106      -0.103411       0.032485       0.070926             30.487474      20.384485       0.000154      -0.000893      42.005734      -0.315101      29.072204           4.693506
            7              H       7.641428       3.302634      11.253551       0.119364       1.141974 0.79210052E+01  0.77652960E+02                                 1.797755                            1.636746      -1.297697       2.263201                    0.994813       3.622403      10.169497       0.492623       1.268276      -0.709761       0.003527      -0.035951      -0.011605       0.037942      -0.002725      -0.008117       0.000597      -0.007523      -0.010087      -0.010987       0.003095       0.007892              1.882874       1.450163       0.091199      -0.085337       2.628404       0.319859       1.570055          -0.000117
            8              H       8.869053       4.821656      10.001532       0.120580       1.028976 0.72858959E+01  0.69611392E+02                                 1.659952                            1.560572      -0.882461       2.463012                    0.999242       3.331474       9.088029       0.511438       1.253476      -0.715307       0.023810      -0.015796      -0.026537       0.038995      -0.005411      -0.010841       0.007834      -0.009605      -0.004696      -0.013794      -0.002610       0.016404              1.701034       1.704171      -0.087970      -0.482474       1.554842       0.203262       1.844088          -0.000075
            9              H      17.929343       7.846936      12.062977       0.120885       1.145891 0.86914508E+01  0.86332677E+02                                 1.752517                            1.683300      -1.041244       2.388525                    0.997816       3.384203       9.253972       0.504384       1.222537      -0.723557      -0.008263       0.040004       0.006297       0.041331      -0.010095      -0.010266       0.004198      -0.018660      -0.019445      -0.017219      -0.002396       0.019615              1.764412       1.505636       0.043527      -0.057957       2.268908       0.120450       1.518692          -0.000096
           10              H      11.468530       5.075462       0.124936       0.113746       1.047533 0.76473915E+01  0.75175034E+02                                 1.776991                            1.672095      -1.268172       2.280638                    0.993956       3.756622      10.965330       0.454471       1.371007      -0.688108      -0.018941       0.016110       0.029969       0.038941      -0.002985      -0.013116       0.005410      -0.019215      -0.002969      -0.018805       0.003237       0.015568              1.830999       1.922760      -0.097848      -0.474139       1.576297       0.191606       1.993939          -0.000288
           11              H       9.067774       2.566596       5.953071       0.112316       1.109318 0.78735381E+01  0.77571055E+02                                 1.807940                            1.666115      -1.240414       2.285582                    0.995253       3.734248      10.733545       0.470225       1.322121      -0.697900       0.015011       0.032248      -0.010467       0.037078       0.003868      -0.000228       0.002792      -0.019134       0.010969      -0.012185       0.002485       0.009700              1.891359       1.820590       0.543352      -0.214806       2.173314      -0.284219       1.680173          -0.000171
           12              H      12.928014      11.310877       5.121050       0.120976       1.001307 0.71707131E+01  0.68368060E+02                                 1.642766                            1.558685      -0.844024       2.483404                    0.999462       3.332730       9.138413       0.505626       1.270533      -0.711544      -0.008225      -0.029242      -0.024725       0.039167       0.010174       0.000336       0.006399      -0.021580       0.006080      -0.016092      -0.000312       0.016403              1.667740       1.406620       0.169385       0.004775       1.786763       0.408328       1.809837          -0.000069
           13              H      12.983575       4.762079       8.683057       0.118361       1.138710 0.78912322E+01  0.77238575E+02                                 1.789367                            1.629946      -1.273011       2.272787                    0.995042       3.614683      10.118499       0.495660       1.262505      -0.711028       0.003652       0.036385       0.011709       0.038396       0.002736       0.008199       0.000478      -0.007423      -0.009968      -0.011051       0.003203       0.007848              1.873580       1.444340      -0.090381       0.084703       2.613152       0.317286       1.563247          -0.000125
           14              H      14.211202       3.243056       9.935076       0.119479       1.030217 0.72953123E+01  0.69714487E+02                                 1.660439                            1.560904      -0.881824       2.463052                    0.999203       3.333074       9.089254       0.511784       1.252391      -0.715558       0.024040       0.016037       0.027042       0.039578       0.005451       0.010898       0.007733      -0.009433      -0.004593      -0.013785      -0.002582       0.016367              1.701590       1.704791       0.088141       0.482889       1.555173       0.203453       1.844806          -0.000073
           15              H      17.929339      12.598501       7.873631       0.122253       1.142021 0.86602161E+01  0.85982634E+02                                 1.752314                            1.683337      -1.054487       2.384492                    0.997704       3.378230       9.248708       0.502782       1.227000      -0.722582      -0.008313      -0.039558      -0.006173       0.040891       0.010033       0.010261       0.004131      -0.018473      -0.019373      -0.017160      -0.002317       0.019477              1.764142       1.505864      -0.043688       0.058004       2.267689       0.120156       1.518872          -0.000095
           16              H      11.468537       1.739683       6.520600       0.112562       1.051172 0.76780611E+01  0.75541822E+02                                 1.779904                            1.674491      -1.267565       2.280181                    0.993916       3.763114      10.984157       0.454595       1.369448      -0.688397      -0.019361      -0.016294      -0.030258       0.039445       0.003021       0.013012       0.005630      -0.019172      -0.003105      -0.018701       0.002982       0.015719              1.834147       1.926263       0.098272       0.475878       1.578446       0.192243       1.997731          -0.000288
           17              H       9.067768       4.248549       0.692465       0.110667       1.112051 0.78919885E+01  0.77744554E+02                                 1.805490                            1.663911      -1.218336       2.293704                    0.995525       3.733758      10.707349       0.472626       1.315543      -0.699254       0.015637      -0.032934       0.010269       0.037876      -0.003726       0.000158       0.002602      -0.019223       0.011835      -0.012306       0.002814       0.009492              1.888727       1.818041      -0.542372       0.214419       2.170307      -0.283807       1.677833          -0.000175
           18              H       7.585858       7.884992       1.524486       0.121823       0.997440 0.71355193E+01  0.67928840E+02                                 1.636456                            1.553240      -0.834771       2.487158                    0.999520       3.324082       9.098982       0.507451       1.267894      -0.712123      -0.008501       0.028916       0.024546       0.038870      -0.010019      -0.000141       0.006528      -0.021545       0.006002      -0.016016      -0.000339       0.016355              1.661135       1.401959      -0.168245      -0.004624       1.779223       0.405281       1.802223          -0.000065
           19              H      13.727195      10.327657       2.037521       0.119344       1.142072 0.79218223E+01  0.77662654E+02                                 1.797819                            1.636802      -1.297772       2.263148                    0.994812       3.622564      10.169923       0.492630       1.268231      -0.709770      -0.003530       0.035948       0.011607       0.037940      -0.002729      -0.008116       0.000602      -0.007524      -0.010079      -0.010986       0.003088       0.007897              1.882943       1.450212       0.091206      -0.085343       2.628508       0.319874       1.570110          -0.000115
           20              H      12.499570       8.808635       3.289540       0.120575       1.028999 0.72860941E+01  0.69613752E+02                                 1.659974                            1.560592      -0.882469       2.463003                    0.999242       3.331519       9.088179       0.511435       1.253473      -0.715308      -0.023809       0.015795       0.026536       0.038994      -0.005411      -0.010841       0.007834      -0.009606      -0.004695      -0.013795      -0.002608       0.016403              1.701057       1.704195      -0.087971      -0.482485       1.554862       0.203265       1.844115          -0.000075
           21              H       3.439280       5.783355       1.228095       0.120888       1.145901 0.86915316E+01  0.86333548E+02                                 1.752512                            1.683295      -1.041249       2.388520                    0.997816       3.384220       9.253976       0.504391       1.222519      -0.723561       0.008263      -0.040003      -0.006298       0.041330      -0.010096      -0.010267       0.004198      -0.018660      -0.019446      -0.017220      -0.002395       0.019616              1.764407       1.505634       0.043528      -0.057957       2.268898       0.120448       1.518688          -0.000096
           22              H       9.900093       8.554829      13.166136       0.113750       1.047555 0.76475835E+01  0.75177364E+02                                 1.777009                            1.672110      -1.268231       2.280609                    0.993955       3.756663      10.965468       0.454471       1.370998      -0.688109       0.018940      -0.016111      -0.029969       0.038941      -0.002986      -0.013115       0.005412      -0.019213      -0.002969      -0.018804       0.003234       0.015570              1.831018       1.922781      -0.097850      -0.474147       1.576312       0.191609       1.993961          -0.000288
           23              H      12.300849      11.063695       7.338001       0.112323       1.109319 0.78735459E+01  0.77571151E+02                                 1.807938                            1.666114      -1.240457       2.285563                    0.995253       3.734249      10.733549       0.470225       1.322118      -0.697900      -0.015009      -0.032248       0.010469       0.037078       0.003868      -0.000227       0.002791      -0.019132       0.010959      -0.012182       0.002482       0.009700              1.891356       1.820587       0.543350      -0.214805       2.173310      -0.284217       1.680172          -0.000171
           24              H       8.440609       2.319414       8.170022       0.120978       1.001302 0.71706846E+01  0.68367829E+02                                 1.642772                            1.558692      -0.844085       2.483379                    0.999462       3.332728       9.138458       0.505619       1.270548      -0.711540       0.008226       0.029241       0.024726       0.039167       0.010173       0.000338       0.006400      -0.021579       0.006067      -0.016088      -0.000317       0.016405              1.667746       1.406626       0.169386       0.004775       1.786770       0.408329       1.809844          -0.000068
           25              H       8.385048       8.868212       4.608015       0.118367       1.138695 0.78910862E+01  0.77236530E+02                                 1.789324                            1.629911      -1.273011       2.272787                    0.995042       3.614627      10.118191       0.495676       1.262473      -0.711035      -0.003652      -0.036384      -0.011709       0.038396       0.002736       0.008198       0.000478      -0.007422      -0.009966      -0.011049       0.003202       0.007848              1.873533       1.444309      -0.090376       0.084700       2.613079       0.317275       1.563211          -0.000123
           26              H       7.157421      10.387235       3.355996       0.119489       1.030176 0.72949516E+01  0.69710209E+02                                 1.660401                            1.560871      -0.881729       2.463103                    0.999204       3.332989       9.088981       0.511787       1.252399      -0.715557      -0.024039      -0.016037      -0.027045       0.039579       0.005449       0.010899       0.007731      -0.009435      -0.004586      -0.013786      -0.002579       0.016365              1.701551       1.704752       0.088140       0.482874       1.555137       0.203448       1.844763          -0.000071
           27              H       3.439284       1.031790       5.417441       0.122263       1.141995 0.86599667E+01  0.85979510E+02                                 1.752286                            1.683311      -1.054467       2.384507                    0.997705       3.378178       9.248521       0.502786       1.226998      -0.722583       0.008313       0.039560       0.006176       0.040893       0.010033       0.010262       0.004130      -0.018474      -0.019373      -0.017162      -0.002316       0.019477              1.764113       1.505840      -0.043685       0.058002       2.267649       0.120155       1.518849          -0.000096
           28              H       9.900086      11.890608       6.770472       0.112582       1.051120 0.76776088E+01  0.75536449E+02                                 1.779865                            1.674458      -1.267575       2.280188                    0.993916       3.763023      10.983914       0.454592       1.369474      -0.688392       0.019361       0.016295       0.030261       0.039448       0.003021       0.013013       0.005631      -0.019172      -0.003108      -0.018701       0.002981       0.015720              1.834105       1.926218       0.098269       0.475860       1.578414       0.192237       1.997684          -0.000288
           29              H      12.300855       9.381742      12.598607       0.110683       1.111976 0.78913776E+01  0.77737492E+02                                 1.805458                            1.663884      -1.218290       2.293736                    0.995526       3.733675      10.707246       0.472611       1.315603      -0.699242      -0.015632       0.032936      -0.010271       0.037877      -0.003725       0.000157       0.002600      -0.019225       0.011838      -0.012307       0.002816       0.009491              1.888692       1.818008      -0.542354       0.214412       2.170262      -0.283798       1.677805          -0.000174
           30              H      13.782765       5.745299      11.766586       0.121827       0.997437 0.71354852E+01  0.67928278E+02                                 1.636435                            1.553222      -0.834792       2.487148                    0.999520       3.324066       9.098854       0.507463       1.267871      -0.712128       0.008502      -0.028914      -0.024548       0.038871      -0.010018      -0.000142       0.006528      -0.021544       0.006002      -0.016015      -0.000340       0.016355              1.661114       1.401943      -0.168241      -0.004624       1.779199       0.405273       1.802201          -0.000070
           31              C      11.407628       2.426250       0.056620       0.618829      24.929368 0.23919953E+03  0.48959280E+04                                 7.846181                            5.476489       0.114271       2.103457                    0.999613      21.788268      60.544811       0.636438       0.470192      -1.021280      -0.026245      -0.052984       0.042474       0.072802      -0.053229       0.076785       0.009229       0.105023      -0.066942      -0.094499      -0.025192       0.119691              9.657354       6.372875       2.464071      -3.045521      12.191490      -0.653005      10.407698           0.022228
           32              C       6.783480       4.661689      12.482443      -0.033473      36.345411 0.42687716E+03  0.98979542E+04                                 9.419628                            6.807132       0.214936       2.077676                    0.999388      26.853567      74.381271       0.648944       0.407058      -1.080233       0.026773       0.032861      -0.026088       0.049772       0.007795       0.002396       0.005690      -0.001307       0.027029      -0.012551      -0.000208       0.012759             11.437397       8.990499       2.887277      -5.042895      14.338759      -2.064402      10.982932          -0.001401
           33              C       7.584801       4.211762      11.439360      -0.101877      34.691781 0.42720994E+03  0.10031532E+05                                 9.341283                            6.982089      -0.066318       1.956107                    0.999455      29.251352      84.914976       0.609564       0.427918      -1.053641      -0.001216       0.029474      -0.005352       0.029980      -0.009318       0.013463       0.015570      -0.006371      -0.020314      -0.026919       0.010065       0.016854             10.806034       9.149136       2.671548      -4.705044      12.948063      -0.711269      10.320904           0.002618
           34              C       8.303854       5.125293      10.673794      -0.102634      33.083862 0.41825600E+03  0.97456938E+04                                 8.969940                            6.845686       0.053473       1.992009                    0.999673      28.954067      83.065814       0.625623       0.420168      -1.061042      -0.014089      -0.000753       0.018683       0.023412      -0.010253      -0.005499       0.016921       0.017281       0.011595      -0.022887       0.000736       0.022152             10.267596       8.678692       2.970117      -4.041477      13.344376      -1.311783       8.779721           0.001370
           35              C       8.180985       6.484465      10.907052      -0.017497      36.567372 0.42471701E+03  0.98309075E+04                                 9.484488                            6.791840       0.102568       2.039976                    0.999333      26.805832      74.074836       0.649689       0.407293      -1.080569      -0.023918      -0.029007       0.024407       0.044824      -0.005974       0.010095       0.004339       0.005288       0.019035      -0.014233       0.000660       0.013573             11.688428      10.641210       3.815805      -5.856716      13.606498      -2.234245      10.817577           0.006456
           36              C       7.348680       6.933732      11.918104      -0.099782      31.897039 0.41831529E+03  0.97677807E+04                                 8.811190                            6.885302      -0.011008       1.975044                    0.999548      29.058388      84.024335       0.617221       0.424985      -1.055817      -0.000797      -0.023696       0.003626       0.023985      -0.017171       0.017443       0.004718      -0.011399      -0.035829      -0.029321       0.003889       0.025432             10.032215       9.346604       2.433796      -4.771876      10.738754      -1.328142      10.011289           0.001464
           37              C      17.348117       6.020072      12.720486      -0.098135      33.986167 0.44821309E+03  0.10667097E+05                                 9.269735                            7.181301      -0.139604       1.933340                    0.999180      29.572675      86.833711       0.596474       0.431472      -1.049952       0.025329      -0.001756      -0.015957       0.029988      -0.013429       0.004247       0.012967       0.016886       0.023477      -0.025238       0.010167       0.015071             10.648991       9.173109       2.618781      -4.172408      13.256943      -1.339493       9.516920           0.002472
           38              C       9.014360       7.457627      10.105468       0.612457      23.793506 0.24775432E+03  0.51099155E+04                                 7.623711                            5.581542       0.023385       2.068790                    0.999507      21.995050      61.124202       0.629789       0.471540      -1.021719       0.034047       0.044002      -0.042407       0.069955      -0.037029       0.081671      -0.003862       0.072885       0.057287      -0.077863      -0.032557       0.110421              9.173879       8.046756       2.378466      -3.979832      10.788571      -0.834812       8.686310           0.016308
           39              C       8.853016       0.911152       3.899866       0.597740      24.704724 0.24913736E+03  0.51470460E+04                                 7.799286                            5.579403      -0.044735       2.041680                    0.999504      22.203516      61.812004       0.632731       0.468563      -1.023050       0.013534       0.012569      -0.058636       0.061476      -0.050238       0.050420      -0.012452       0.075832      -0.224283      -0.090228      -0.023768       0.113996              9.451905       6.582877       2.228654      -3.295322       8.906521      -0.055745      12.866315           0.018774
           40              C       8.403209       0.768738       5.319087      -0.016728      36.037108 0.42223761E+03  0.97613061E+04                                 9.390671                            6.775878       0.139195       2.054637                    0.999334      26.681620      73.736930       0.649755       0.407761      -1.080028      -0.015717      -0.003969       0.042832       0.045797      -0.002203       0.005027      -0.001697      -0.001287      -0.015752      -0.007851       0.001122       0.006729             11.464117       8.384311       3.362345      -4.561897       9.647720      -0.815526      16.360322          -0.000513
           41              C       8.646813       1.785130       6.230987      -0.104190      33.268340 0.43280705E+03  0.10207921E+05                                 9.123827                            7.045300      -0.067857       1.955845                    0.999448      29.415809      85.905973       0.603847       0.430067      -1.051102      -0.010979      -0.018663       0.010396       0.024019       0.001081       0.005879      -0.010890      -0.006753      -0.061868      -0.024899       0.008006       0.016892             10.416458       7.862262       3.008304      -3.143463       9.321624      -0.089278      14.065488           0.002083
           42              C      13.102169      11.989486       5.732306      -0.106002      33.197498 0.42239611E+03  0.98670411E+04                                 9.001707                            6.881071       0.078363       1.999987                    0.999677      29.016304      83.366442       0.623757       0.420362      -1.060853      -0.000687       0.015582       0.017856       0.023709      -0.001193       0.010077       0.018264      -0.012693      -0.023517      -0.023300       0.000892       0.022408             10.370867       8.294756       3.414586      -3.937414       9.329229      -1.163113      13.488615           0.002434
           43              C      11.407638       4.388896       6.588916       0.620047      24.935238 0.23923558E+03  0.48973759E+04                                 7.850862                            5.479077       0.111826       2.102760                    0.999637      21.791917      60.580574       0.635840       0.470566      -1.020968      -0.026470       0.053433      -0.042166       0.073032       0.052949      -0.076417       0.009686       0.104941      -0.065220      -0.094403      -0.024635       0.119039              9.663767       6.376887      -2.466536       3.047585      12.201169      -0.654265      10.413245           0.022213
           44              C      12.125623       3.403024       7.454165      -0.035119      36.400883 0.42765216E+03  0.99201395E+04                                 9.426910                            6.811622       0.215707       2.077668                    0.999373      26.880154      74.463826       0.648989       0.406857      -1.080397       0.027508      -0.033079       0.026033       0.050285      -0.007279      -0.002510       0.005918      -0.000574       0.025345      -0.011803      -0.000689       0.012492             11.447244       8.998154      -2.893779       5.047007      14.353554      -2.070459      10.990023          -0.001407
           45              C      12.926947       3.852950       8.497248      -0.100033      34.669276 0.42692458E+03  0.10023816E+05                                 9.343353                            6.985508      -0.072926       1.954584                    0.999419      29.229713      84.866068       0.608623       0.428624      -1.053138      -0.001407      -0.028857       0.006336       0.029578       0.009480      -0.013198       0.014932      -0.006671      -0.022520      -0.026578       0.010033       0.016545             10.807390       9.154427      -2.673063       4.708786      12.941679      -0.714820      10.326063           0.002605
           46              C      13.646001       2.939420       9.262814      -0.101378      33.055350 0.41785682E+03  0.97337169E+04                                 8.963201                            6.841361       0.055494       1.992608                    0.999682      28.940918      83.006881       0.625988       0.420038      -1.061162      -0.013002      -0.000006      -0.018352       0.022491       0.010455       0.006482       0.017631       0.017334       0.014166      -0.023494      -0.000087       0.023581             10.258791       8.673041      -2.963908       4.039819      13.327753      -1.308222       8.775580           0.001378
           47              C      13.523131       1.580248       9.029556      -0.017742      36.537321 0.42435396E+03  0.98196497E+04                                 9.475978                            6.786689       0.108753       2.042154                    0.999317      26.797365      74.022095       0.650309       0.407023      -1.080831      -0.024728       0.028732      -0.024833       0.045317       0.006330      -0.010343       0.004143       0.007615       0.020457      -0.014776       0.000328       0.014448             11.676819      10.631517      -3.809145       5.851596      13.589752      -2.230159      10.809186           0.006471
           48              C      12.690823       1.130981       8.018504      -0.103286      32.039157 0.42065215E+03  0.98365148E+04                                 8.837109                            6.904507      -0.012735       1.973438                    0.999529      29.139885      84.334136       0.616332       0.424985      -1.055766      -0.000646       0.023955      -0.003487       0.024216       0.016805      -0.018131       0.004712      -0.011351      -0.037102      -0.029880       0.004421       0.025459             10.063242       9.378088      -2.445322       4.790283      10.767655      -1.335768      10.043984           0.001471
           49              C      12.005958       2.044640       7.216122      -0.094944      33.877437 0.44631883E+03  0.10610849E+05                                 9.250413                            7.166016      -0.137455       1.934591                    0.999138      29.514607      86.619609       0.597117       0.431461      -1.049952       0.025131       0.001593       0.015359       0.029496       0.013224      -0.003818       0.012979       0.016563       0.023862      -0.024922       0.009613       0.015309             10.626647       9.154957      -2.611316       4.164766      13.226536      -1.335499       9.498446           0.002470
           50              C      19.698662      12.987810       9.831140       0.613436      23.764797 0.24740869E+03  0.51008420E+04                                 7.616840                            5.577139       0.028193       2.070441                    0.999504      21.978448      61.059998       0.630144       0.471454      -1.021799       0.033771      -0.043518       0.042088       0.069323       0.037791      -0.081315      -0.003919       0.074305       0.058787      -0.078344      -0.032387       0.110731              9.165060       8.039576      -2.374500       3.976190      10.776225      -0.832959       8.679380           0.016293
           51              C       8.853017       5.903993       2.745670       0.597986      24.703217 0.24912270E+03  0.51466091E+04                                 7.798447                            5.578712      -0.039167       2.043348                    0.999502      22.203904      61.809999       0.632867       0.468474      -1.023110       0.013185      -0.012136       0.059292       0.061941       0.049907      -0.050602      -0.012144       0.076430      -0.224604      -0.090413      -0.023584       0.113997              9.451071       6.582664      -2.228590       3.295678       8.904900      -0.057101      12.865649           0.018758
           52              C       8.403206       6.046407       1.326449      -0.017191      36.015013 0.42192549E+03  0.97523300E+04                                 9.387264                            6.773691       0.134281       2.053411                    0.999315      26.670427      73.700400       0.649811       0.407799      -1.079998      -0.015125       0.004353      -0.042338       0.045168       0.002220      -0.005609      -0.000811      -0.001037      -0.014158      -0.007952       0.001409       0.006543             11.460046       8.380994      -3.359257       4.561624       9.640966      -0.816037      16.358178          -0.000518
           53              C       8.646807       5.030015       0.414549      -0.100846      33.183028 0.43135865E+03  0.10165515E+05                                 9.111193                            7.036479      -0.071350       1.955419                    0.999442      29.364431      85.728799       0.603826       0.430431      -1.050851      -0.011428       0.018133      -0.009301       0.023365      -0.001770      -0.005387      -0.010579      -0.007348      -0.058591      -0.023711       0.007166       0.016545             10.401210       7.850990      -3.003588       3.138048       9.308967      -0.089979      14.043672           0.002077
           54              C       7.760011       7.206384       0.913230      -0.107910      33.291970 0.42391723E+03  0.99119442E+04                                 9.021332                            6.896442       0.074124       1.998113                    0.999664      29.062062      83.550261       0.622627       0.420727      -1.060573      -0.000297      -0.016458      -0.017510       0.024033       0.001021      -0.009546       0.017550      -0.013624      -0.027607      -0.023023       0.000902       0.022121             10.394134       8.316176      -3.423083       3.951729       9.345622      -1.172638      13.520602           0.002439
           55              C       9.960995      11.204041      13.234452       0.618834      24.928958 0.23919522E+03  0.48958213E+04                                 7.846140                            5.476466       0.114167       2.103432                    0.999613      21.787997      60.544090       0.636434       0.470197      -1.021277       0.026253       0.053008      -0.042470       0.072821      -0.053206       0.076779       0.009205       0.105030      -0.066973      -0.094465      -0.025221       0.119686              9.657303       6.372882       2.464083      -3.045563      12.191346      -0.653107      10.407680           0.022235
           56              C      14.585143       8.968602       0.808629      -0.033467      36.345580 0.42687856E+03  0.98979997E+04                                 9.419669                            6.807147       0.214899       2.077663                    0.999388      26.853626      74.381603       0.648942       0.407059      -1.080232      -0.026782      -0.032866       0.026086       0.049779       0.007793       0.002407       0.005690      -0.001289       0.027018      -0.012546      -0.000215       0.012761             11.437461       8.990551       2.887313      -5.042925      14.338867      -2.064443      10.982965          -0.001398
           57              C      13.783822       9.418529       1.851712      -0.101904      34.693137 0.42722814E+03  0.10032082E+05                                 9.341548                            6.982260      -0.066339       1.956088                    0.999455      29.252178      84.918315       0.609553       0.427921      -1.053637       0.001206      -0.029473       0.005347       0.029979      -0.009323       0.013463       0.015577      -0.006383      -0.020305      -0.026927       0.010062       0.016865             10.806358       9.149413       2.671661      -4.705216      12.948445      -0.711339      10.321218           0.002623
           58              C      13.064769       8.504998       2.617278      -0.102633      33.084008 0.41825658E+03  0.97457183E+04                                 8.969980                            6.845699       0.053466       1.992006                    0.999673      28.954149      83.066303       0.625621       0.420169      -1.061040       0.014089       0.000750      -0.018689       0.023417      -0.010255      -0.005500       0.016921       0.017282       0.011612      -0.022890       0.000735       0.022155             10.267655       8.678741       2.970151      -4.041517      13.344446      -1.311818       8.779778           0.001372
           59              C      13.187638       7.145826       2.384020      -0.017511      36.567730 0.42472045E+03  0.98310147E+04                                 9.484575                            6.791882       0.102571       2.039977                    0.999333      26.805942      74.075428       0.649685       0.407294      -1.080567       0.023918       0.029010      -0.024410       0.044827      -0.005971       0.010092       0.004336       0.005281       0.019038      -0.014227       0.000659       0.013568             11.688560      10.641326       3.815884      -5.856792      13.606667      -2.234308      10.817687           0.006459
           60              C      14.019943       6.696559       1.372968      -0.099785      31.897363 0.41832010E+03  0.97679293E+04                                 8.811280                            6.885365      -0.011026       1.975036                    0.999548      29.058575      84.025258       0.617214       0.424988      -1.055814       0.000794       0.023699      -0.003629       0.023988      -0.017173       0.017442       0.004719      -0.011402      -0.035830      -0.029322       0.003888       0.025434             10.032327       9.346718       2.433840      -4.771946      10.738859      -1.328174      10.011403           0.001467
           61              C       4.020506       7.610219       0.570586      -0.098132      33.986288 0.44821413E+03  0.10667138E+05                                 9.269783                            7.181330      -0.139656       1.933323                    0.999180      29.572773      86.834327       0.596470       0.431475      -1.049950      -0.025336       0.001757       0.015955       0.029993      -0.013431       0.004254       0.012969       0.016893       0.023469      -0.025244       0.010176       0.015068             10.649050       9.173166       2.618779      -4.172444      13.257006      -1.339486       9.516977           0.002477
           62              C      12.354263       6.172664       3.185604       0.612473      23.793380 0.24775246E+03  0.51098748E+04                                 7.623728                            5.581549       0.023365       2.068787                    0.999507      21.994990      61.124303       0.629783       0.471545      -1.021715      -0.034046      -0.044005       0.042409       0.069958      -0.037032       0.081671      -0.003859       0.072880       0.057298      -0.077868      -0.032552       0.110421              9.173906       8.046785       2.378490      -3.979852      10.788588      -0.834835       8.686344           0.016304
           63              C      12.515607      12.719139       9.391206       0.597688      24.704802 0.24913797E+03  0.51470689E+04                                 7.799342                            5.579431      -0.044732       2.041685                    0.999504      22.203599      61.812582       0.632725       0.468566      -1.023047      -0.013537      -0.012575       0.058638       0.061480      -0.050243       0.050396      -0.012461       0.075858      -0.224176      -0.090182      -0.023802       0.113984              9.451986       6.582929       2.228657      -3.295378       8.906548      -0.055745      12.866481           0.018779
           64              C      12.965414      12.861553       7.971985      -0.016685      36.036567 0.42222908E+03  0.97610718E+04                                 9.390646                            6.775853       0.139138       2.054625                    0.999334      26.681265      73.736117       0.649749       0.407766      -1.080023       0.015723       0.003967      -0.042828       0.045794      -0.002217       0.005040      -0.001697      -0.001264      -0.015823      -0.007875       0.001119       0.006756             11.464097       8.384283       3.362311      -4.561901       9.647667      -0.815498      16.360342          -0.000513
           65              C      12.721810      11.845161       7.060085      -0.104199      33.268558 0.43281031E+03  0.10208019E+05                                 9.123874                            7.045334      -0.067877       1.955838                    0.999448      29.415913      85.906424       0.603845       0.430068      -1.051101       0.010985       0.018657      -0.010393       0.024016       0.001070       0.005880      -0.010891      -0.006738      -0.061871      -0.024900       0.008012       0.016888             10.416512       7.862288       3.008305      -3.143478       9.321664      -0.089253      14.065583           0.002078
           66              C       8.266454       1.640805       7.558766      -0.106002      33.197363 0.42239409E+03  0.98669884E+04                                 9.001718                            6.881079       0.078319       1.999977                    0.999677      29.016158      83.366177       0.623753       0.420365      -1.060851       0.000695      -0.015582      -0.017850       0.023705      -0.001200       0.010079       0.018258      -0.012672      -0.023530      -0.023302       0.000907       0.022395             10.370885       8.294780       3.414594      -3.937442       9.329225      -1.163138      13.488649           0.002436
           67              C       9.960985       9.241395       6.702156       0.620031      24.935430 0.23923819E+03  0.48974392E+04                                 7.850884                            5.479098       0.111849       2.102766                    0.999637      21.791997      60.580717       0.635841       0.470564      -1.020969       0.026465      -0.053433       0.042161       0.073028       0.052944      -0.076419       0.009681       0.104943      -0.065228      -0.094399      -0.024642       0.119040              9.663780       6.376889      -2.466525       3.047577      12.201196      -0.654223      10.413255           0.022228
           68              C       9.243000      10.227267       5.836907      -0.035091      36.399796 0.42763942E+03  0.99197538E+04                                 9.426678                            6.811490       0.215742       2.077684                    0.999373      26.879708      74.461851       0.649001       0.406853      -1.080401      -0.027510       0.033076      -0.026025       0.050280      -0.007277      -0.002515       0.005923      -0.000567       0.025345      -0.011802      -0.000695       0.012497             11.446917       8.997901      -2.893662       5.046821      14.353157      -2.070348      10.989691          -0.001403
           69              C       8.441676       9.777341       4.793824      -0.100025      34.668644 0.42691721E+03  0.10023578E+05                                 9.343172                            6.985405      -0.072886       1.954598                    0.999419      29.229431      84.864371       0.608634       0.428618      -1.053143       0.001404       0.028855      -0.006337       0.029576       0.009478      -0.013201       0.014927      -0.006671      -0.022502      -0.026575       0.010035       0.016540             10.807151       9.154235      -2.672969       4.708668      12.941366      -0.714775      10.325852           0.002614
           70              C       7.722622      10.690871       4.028258      -0.101366      33.054615 0.41784753E+03  0.97334302E+04                                 8.963023                            6.841256       0.055572       1.992637                    0.999682      28.940522      83.004989       0.625998       0.420035      -1.061166       0.013007       0.000007       0.018349       0.022491       0.010454       0.006485       0.017630       0.017323       0.014201      -0.023490      -0.000094       0.023584             10.258560       8.672849      -2.963798       4.039711      13.327427      -1.308155       8.775404           0.001380
           71              C       7.845492      12.050043       4.261516      -0.017756      36.537041 0.42435264E+03  0.98195931E+04                                 9.475863                            6.786635       0.108821       2.042174                    0.999317      26.797341      74.021474       0.650319       0.407018      -1.080837       0.024725      -0.028732       0.024834       0.045317       0.006324      -0.010334       0.004143       0.007599       0.020480      -0.014767       0.000328       0.014439             11.676640      10.631365      -3.809023       5.851510      13.589485      -2.230070      10.809071           0.006475
           72              C       8.677800      12.499310       5.272568      -0.103270      32.038725 0.42064667E+03  0.98363431E+04                                 8.836996                            6.904439      -0.012745       1.973437                    0.999529      29.139653      84.332959       0.616339       0.424982      -1.055769       0.000636      -0.023956       0.003497       0.024218       0.016809      -0.018126       0.004715      -0.011356      -0.037087      -0.029878       0.004420       0.025458             10.063094       9.377946      -2.445253       4.790196      10.767481      -1.335712      10.043855           0.001468
           73              C       9.362665      11.585651       6.074950      -0.094930      33.877236 0.44631742E+03  0.10610803E+05                                 9.250386                            7.166016      -0.137517       1.934577                    0.999138      29.514397      86.618854       0.597116       0.431462      -1.049951      -0.025140      -0.001591      -0.015348       0.029498       0.013220      -0.003819       0.012978       0.016557       0.023848      -0.024916       0.009612       0.015304             10.626598       9.154912      -2.611305       4.164722      13.226488      -1.335476       9.498396           0.002473
           74              C       1.669961       0.642481       3.459932       0.613490      23.764146 0.24740146E+03  0.51006538E+04                                 7.616701                            5.577059       0.028180       2.070443                    0.999504      21.978058      61.058609       0.630149       0.471454      -1.021799      -0.033770       0.043510      -0.042101       0.069326       0.037800      -0.081325      -0.003905       0.074293       0.058824      -0.078367      -0.032371       0.110738              9.164867       8.039390      -2.374399       3.976075      10.775998      -0.832890       8.679214           0.016286
           75              C      12.515606       7.726298      10.545402       0.597968      24.703267 0.24912314E+03  0.51466185E+04                                 7.798450                            5.578712      -0.039118       2.043364                    0.999502      22.203899      61.809899       0.632868       0.468473      -1.023111      -0.013179       0.012136      -0.059290       0.061937       0.049911      -0.050599      -0.012143       0.076435      -0.224599      -0.090410      -0.023589       0.113999              9.451078       6.582657      -2.228597       3.295667       8.904930      -0.057095      12.865645           0.018764
           76              C      12.965417       7.583884      11.964623      -0.017172      36.014465 0.42191809E+03  0.97521182E+04                                 9.387188                            6.773645       0.134292       2.053420                    0.999315      26.670144      73.699514       0.649811       0.407801      -1.079997       0.015132      -0.004349       0.042332       0.045165       0.002224      -0.005612      -0.000811      -0.001036      -0.014181      -0.007959       0.001410       0.006550             11.459942       8.380907      -3.359208       4.561564       9.640876      -0.816007      16.358043          -0.000523
           77              C      12.721816       8.600276      12.876523      -0.100836      33.182830 0.43135648E+03  0.10165465E+05                                 9.111243                            7.036521      -0.071362       1.955424                    0.999442      29.364125      85.728313       0.603815       0.430438      -1.050845       0.011441      -0.018124       0.009298       0.023363      -0.001761      -0.005392      -0.010579      -0.007342      -0.058581      -0.023709       0.007168       0.016541             10.401268       7.851029      -3.003591       3.138066       9.308999      -0.089975      14.043777           0.002082
           78              C      13.608612       6.423907      12.377842      -0.107917      33.292090 0.42391903E+03  0.99119891E+04                                 9.021326                            6.896441       0.074111       1.998107                    0.999664      29.062146      83.550305       0.622630       0.420725      -1.060575       0.000305       0.016465       0.017505       0.024034       0.001026      -0.009545       0.017552      -0.013619      -0.027598      -0.023024       0.000905       0.022119             10.394126       8.316166      -3.423071       3.951736       9.345603      -1.172641      13.520610           0.002431
           79              O       5.950105       2.472061      12.972618      -0.575441      46.051176 0.58393762E+03  0.14336211E+05                                10.219188                            7.462577       0.063237       2.072318                    0.995218      27.945911      74.331371       0.697583       0.357637      -1.139623       0.018461       0.043290      -0.005485       0.047380      -0.000352       0.047859       0.011667      -0.005871      -0.083574      -0.061336       0.016675       0.044661             12.669639       6.659556       2.813801      -0.208128      20.346949       4.455659      11.002414           0.065702
           80              O      10.889441       2.791397       1.147418      -0.575223      45.818275 0.64995931E+03  0.16370477E+05                                10.184708                            7.909739      -0.019994       2.039112                    0.994272      28.358217      76.099024       0.673692       0.360969      -1.138354       0.022184       0.019517      -0.034758       0.045620      -0.046087       0.008866       0.013281       0.101037       0.022697      -0.075107       0.010291       0.064816             12.108107       7.809347      -0.503954      -3.804513      10.396307       1.668012      18.118668           0.064641
           81              O       8.971624       8.675950      10.418207      -0.569220      33.724768 0.49539653E+03  0.11662781E+05                                 8.221713                            6.831067       0.434040       2.195219                    0.996853      27.325059      70.976101       0.736549       0.353228      -1.144125      -0.024274      -0.028541      -0.006677       0.038058      -0.022906       0.063423       0.015848      -0.053529      -0.039627      -0.086530       0.037802       0.048729              9.324674       6.426961       2.447065      -0.748915      15.031384       0.217905       6.515675           0.047926
           82              O       9.717386       6.952155       9.198485      -0.574269      37.524890 0.55366572E+03  0.13424133E+05                                 8.896125                            7.291457       0.139552       2.093027                    0.996581      27.891230      73.918207       0.701544       0.360091      -1.136759      -0.027057       0.011662       0.026332       0.039515      -0.047644       0.013446       0.011887       0.074122       0.093151      -0.078408       0.030386       0.048023             10.178293      10.428697      -0.309527      -5.911271       7.192007       1.043578      12.914175           0.055149
           83              O       9.394710       1.984546       3.524394      -0.597813      43.580158 0.60177661E+03  0.14917647E+05                                 9.908863                            7.640780      -0.000284       2.037642                    0.995381      28.732983      77.334016       0.679156       0.363807      -1.132333      -0.048688      -0.008471       0.030639       0.058147      -0.018925       0.016270      -0.040923      -0.001296      -0.175282      -0.075162       0.012656       0.062507             11.854946       9.768998       5.114800      -3.116620      15.497339      -3.461495      10.298500           0.059725
           84              O      14.024221      12.333362       3.113699      -0.548857      32.327497 0.46081320E+03  0.10641399E+05                                 7.966751                            6.546827       0.537680       2.231431                    0.997524      26.847400      68.797458       0.760439       0.348793      -1.149116      -0.003304      -0.002847       0.035715       0.035980      -0.027240       0.016869       0.056387      -0.002999      -0.062585      -0.074059       0.016507       0.057552              8.918666       6.045913       1.082306      -0.890106      10.116869       3.982731      10.593216           0.033867
           85              O      11.292248       5.592651       6.963990      -0.575939      46.061758 0.58404557E+03  0.14340034E+05                                10.222389                            7.464108       0.066033       2.073409                    0.995125      27.946259      74.343972       0.697368       0.357718      -1.139519       0.018871      -0.042381       0.005684       0.046739       0.000330      -0.048276       0.011581      -0.004932      -0.083305      -0.061513       0.016218       0.045294             12.674487       6.661481      -2.815046       0.208102      20.357516       4.457619      11.004466           0.065667
           86              O      10.889447       4.023748       5.498118      -0.575464      45.807749 0.64981075E+03  0.16365573E+05                                10.182348                            7.908081      -0.021629       2.038699                    0.994317      28.355470      76.085507       0.673869       0.360900      -1.138424       0.022238      -0.019392       0.034840       0.045655       0.045774      -0.008827       0.013074       0.100601       0.022585      -0.074655       0.010185       0.064470             12.104958       7.808055       0.504307       3.803354      10.393882       1.667460      18.112936           0.064553
           87              O       8.971624      11.769486       9.518401      -0.569012      33.726004 0.49542027E+03  0.11663405E+05                                 8.221683                            6.831225       0.437293       2.196092                    0.996794      27.324727      70.973950       0.736546       0.353228      -1.144133      -0.023857       0.028645       0.007083       0.037945       0.023160      -0.063020       0.015917      -0.054085      -0.038640      -0.086326       0.037887       0.048439              9.324448       6.427220      -2.446652       0.749383      15.029825       0.217956       6.516300           0.047912
           88              O       4.375235       1.112558      10.738123      -0.575318      37.594265 0.55489541E+03  0.13462237E+05                                 8.909224                            7.301358       0.142599       2.093436                    0.996578      27.916403      74.022521       0.700765       0.360269      -1.136549      -0.027123      -0.011413      -0.026022       0.039282       0.047228      -0.013770       0.011533       0.073733       0.092923      -0.077882       0.029856       0.048027             10.194303      10.445249       0.309617       5.922422       7.202396       1.045119      12.935265           0.055169
           89              O       9.394711       4.830600       3.121142      -0.598000      43.592394 0.60198459E+03  0.14924025E+05                                 9.910407                            7.641795       0.003822       2.038675                    0.995410      28.738124      77.349899       0.679155       0.363778      -1.132361      -0.049310       0.008808      -0.030534       0.058663       0.018849      -0.016549      -0.040957      -0.000819      -0.173160      -0.074690       0.012415       0.062275             11.856807       9.770692      -5.115872       3.116936      15.500048      -3.461923      10.299683           0.059688
           90              O       8.682070       6.862508       3.531837      -0.549441      32.354378 0.46130076E+03  0.10655896E+05                                 7.972058                            6.551402       0.534363       2.230323                    0.997467      26.856043      68.838962       0.759949       0.348912      -1.148972      -0.003151       0.003796      -0.035114       0.035459       0.027090      -0.016867       0.056102      -0.003078      -0.063230      -0.073808       0.016519       0.057289              8.924251       6.050405      -1.082822       0.891806      10.120817       3.983925      10.601531           0.033857
           91              O      15.418518      11.158230       0.318454      -0.575537      46.054581 0.58399326E+03  0.14337937E+05                                10.219694                            7.462944       0.063211       2.072282                    0.995219      27.947335      74.336410       0.697563       0.357638      -1.139621      -0.018412      -0.043321       0.005411       0.047381      -0.000350       0.047865       0.011658      -0.005855      -0.083595      -0.061340       0.016671       0.044670             12.670280       6.659884       2.814007      -0.208176      20.347969       4.455778      11.002988           0.065716
           92              O      10.479182      10.838894      12.143654      -0.575117      45.812071 0.64985559E+03  0.16367201E+05                                10.183823                            7.909118      -0.020010       2.039155                    0.994269      28.355892      76.091088       0.673718       0.360969      -1.138354      -0.022150      -0.019460       0.034728       0.045556      -0.046079       0.008861       0.013283       0.101034       0.022726      -0.075105       0.010301       0.064804             12.106988       7.808745      -0.503919      -3.804147      10.395322       1.667824      18.116897           0.064606
           93              O      12.396999       4.954341       2.872865      -0.569246      33.725765 0.49541455E+03  0.11663315E+05                                 8.221880                            6.831195       0.434069       2.195219                    0.996853      27.325506      70.977665       0.736541       0.353229      -1.144124       0.024281       0.028549       0.006672       0.038067      -0.022907       0.063426       0.015850      -0.053522      -0.039612      -0.086532       0.037800       0.048732              9.324873       6.427105       2.447163      -0.748944      15.031709       0.217894       6.515805           0.047942
           94              O      11.651237       6.678136       4.092587      -0.574258      37.524991 0.55366722E+03  0.13424185E+05                                 8.896170                            7.291487       0.139535       2.093025                    0.996581      27.891163      73.918190       0.701540       0.360093      -1.136757       0.027064      -0.011660      -0.026328       0.039517      -0.047642       0.013448       0.011888       0.074119       0.093153      -0.078407       0.030385       0.048022             10.178353      10.428756      -0.309512      -5.911326       7.192026       1.043563      12.914278           0.055145
           95              O      11.973913      11.645745       9.766678      -0.597790      43.578392 0.60174765E+03  0.14916772E+05                                 9.908687                            7.640660      -0.000288       2.037665                    0.995380      28.732015      77.331393       0.679152       0.363813      -1.132327       0.048672       0.008503      -0.030581       0.058107      -0.018912       0.016258      -0.040923      -0.001301      -0.175241      -0.075149       0.012662       0.062487             11.854720       9.768805       5.114670      -3.116507      15.497070      -3.461340      10.298287           0.059695
           96              O       7.344402       1.296929      10.177373      -0.548869      32.328543 0.46083092E+03  0.10641946E+05                                 7.967052                            6.547060       0.537654       2.231437                    0.997524      26.847151      68.798025       0.760404       0.348805      -1.149102       0.003265       0.002808      -0.035661       0.035920      -0.027243       0.016855       0.056402      -0.003013      -0.062525      -0.074058       0.016486       0.057572              8.919013       6.046147       1.082345      -0.890169      10.117224       3.982880      10.593669           0.033840
           97              O      10.076375       8.037640       6.327082      -0.575955      46.062064 0.58405107E+03  0.14340199E+05                                10.222411                            7.464129       0.066032       2.073403                    0.995125      27.946466      74.344540       0.697370       0.357716      -1.139520      -0.018866       0.042381      -0.005674       0.046736       0.000331      -0.048280       0.011580      -0.004934      -0.083317      -0.061518       0.016221       0.045297             12.674504       6.661489      -2.815037       0.208094      20.357531       4.457651      11.004492           0.065673
           98              O      10.479176       9.606543       7.792954      -0.575412      45.805680 0.64977652E+03  0.16364493E+05                                10.182053                            7.907879      -0.021693       2.038694                    0.994316      28.354716      76.082935       0.673876       0.360900      -1.138424      -0.022236       0.019391      -0.034823       0.045641       0.045773      -0.008826       0.013077       0.100603       0.022600      -0.074658       0.010191       0.064467             12.104569       7.807832       0.504317       3.803194      10.393596       1.667499      18.112278           0.064552
           99              O      12.396999       1.860805       3.772671      -0.568982      33.724951 0.49540252E+03  0.11662868E+05                                 8.221471                            6.831069       0.437309       2.196101                    0.996794      27.324453      70.972589       0.736561       0.353224      -1.144137       0.023873      -0.028636      -0.007065       0.037945       0.023169      -0.063029       0.015923      -0.054076      -0.038618      -0.086336       0.037886       0.048450              9.324180       6.427034      -2.446527       0.749345      15.029357       0.217987       6.516150           0.047927
          100              O       6.309088      12.517733       2.552949      -0.575320      37.596014 0.55492642E+03  0.13463174E+05                                 8.909537                            7.301588       0.142648       2.093438                    0.996579      27.917057      74.024709       0.700751       0.360272      -1.136547       0.027173       0.011385       0.026019       0.039307       0.047219      -0.013789       0.011540       0.073721       0.092920      -0.077876       0.029846       0.048031             10.194695      10.445664       0.309608       5.922724       7.202625       1.045158      12.935795           0.055241
          101              O      11.973912       8.799691      10.169930      -0.597962      43.590805 0.60195786E+03  0.14923195E+05                                 9.910179                            7.641631       0.003779       2.038673                    0.995410      28.737480      77.347699       0.679162       0.363779      -1.132361       0.049310      -0.008801       0.030531       0.058661       0.018844      -0.016543      -0.040952      -0.000818      -0.173170      -0.074689       0.012422       0.062267             11.856523       9.770436      -5.115742       3.116815      15.499745      -3.461824      10.299387           0.059676
          102              O      12.686553       6.767783       9.759235      -0.549454      32.354790 0.46130765E+03  0.10656099E+05                                 7.972146                            6.551464       0.534347       2.230316                    0.997467      26.856160      68.839498       0.759943       0.348913      -1.148971       0.003151      -0.003792       0.035109       0.035453       0.027092      -0.016866       0.056105      -0.003076      -0.063233      -0.073812       0.016520       0.057292              8.924361       6.050463      -1.082838       0.891817      10.120961       3.983992      10.601658           0.033854

******************************************************
Auxiliary information for the entire system
The total spin magnetic moment of the unit cell is   30.001074
The total net atomic charge of the unit cell is   -0.000004
Accuracy of reproducing the electrostatic potential in the unit cell:
  The inner radius (bohr) =    5.0000
  The outer radius (bohr) =   12.0000
  Valid grid points have density less than (e/(bohr^3)) =    0.0001
  The number of valid grid points were=        94112
  The rms potential error without charges in kcal/mol is=      3.32503
  The rms potential error with partial charges in kcal/mol is=      0.59222
  The RRMSE value at monopole order=      0.17811
  The rms potential error with partial charges and cloud penetration in kcal/mol is=      0.58741
  The RRMSE value at monopole order with cloud penetration is=      0.17666
  The rms potential error with partial charges and atomic dipoles in kcal/mol is=      0.52354
  The RRMSE value at dipole order=      0.15745
  The rms potential error with partial charges, atomic dipoles and cloud penetration in kcal/mol is=      0.51677
  The RRMSE value at dipole order with cloud penetration=      0.15542

******************************************************
The electron densities and ab initio electrostatic potential were computed in VASP using the PBE functional and
projector augmented wave method. See the main text of the journal article for a description of computational details.
The atomic charges, dipoles, and quadrupoles were computed with the DDEC6 method as described in
(a) T. A. Manz and N. Gabaldon Limas, RSC Adv. 6 (2016) 47771-47801 DOI: 10.1039/c6ra04656h
(b) N. Gabaldon Limas and T. A. Manz, RSC Adv. 8 (2018) 2678-2707 DOI: 10.1039/c7ra11829e.
For each atom in the material, the electron cloud parameters were fit to the spherically averaged atom-in-material
electron density using radial positions for which this density was between 10^-4 and 10^-2 electrons per cubic bohr.
The polarizabilities, dispersion coefficients, and quantum Drude oscillator (QDO) parameters were fit using the MCLF method.
The magnetic structure of the system was optimized in VASP from the default ferromagnetic initial guess using spin polarization.
The atomic spin moments (ASMs) were computed on this optimized magnetic structure using the DDEC6 partition as inputs
to the method of T. A. Manz and D. S. Sholl, J. Chem. Theory Comput. 7 (2011) 4146-4164 DOI: 10.1021/ct200539n.
The RMSE and RRMSE were computed using a uniform grid with Ewald summation.
