# Supplementary material for: A collection of forcefield precursors for metal–organic frameworks
Source: RSC Adv. 2019 Nov 13;9(63):36492–507. doi: 10.1039/c9ra07327b (PMC9075174; doi:10.1039/c9ra07327b)
Supplement: RA-009-C9RA07327B-s4049 [file RA-009-C9RA07327B-s4049.xyz]

  102
jmolscript: load "" {1 1 1} spacegroup "x,y,z" unitcell [{     10.697800     0.000000     0.000000 }, {      5.348881    12.385554     0.000000 }, {      5.348882     1.275668    13.291735 }]
Mn     9.963928     0.624097     1.455578     1.018645
Mn     9.963915     6.206514     5.190290     1.017982
Mn    11.431635    13.037125    11.836157     1.018662
Mn    11.431648     7.454708     8.101445     1.017617
Mn    11.040334     3.415305     3.322934     1.133736
Mn    10.355229    10.245916     9.968801     1.133459
H      7.651048     3.326720    11.252783     0.119352
H      8.880224     4.841700    10.003360     0.119679
H     17.961580     7.865812    12.063579     0.121272
H     11.486220     5.076317     0.123613     0.113667
H      9.094189     2.573260     5.957356     0.112488
H     12.940035    11.332335     5.118647     0.120878
H     12.999949     4.779559     8.684820     0.118645
H     14.229127     3.264579     9.934243     0.119485
H     17.961577    12.626021     7.874024     0.120218
H     11.486217     1.754294     6.522254     0.113307
H      9.094192     4.257351     0.688512     0.111520
H      7.591145     7.883830     1.527220     0.120652
H     13.744515    10.334502     2.038952     0.119356
H     12.515339     8.819522     3.288375     0.119693
H      3.433983     5.795410     1.228156     0.121299
H      9.909343     8.584905    13.168122     0.113678
H     12.301374    11.087962     7.334379     0.112492
H      8.455528     2.328887     8.173088     0.120879
H      8.395614     8.881663     4.606915     0.118657
H      7.166436    10.396643     3.357492     0.119500
H      3.433986     1.035201     5.417711     0.120235
H      9.909346    11.906928     6.769481     0.113321
H     12.301371     9.403871    12.603223     0.111524
H     13.804418     5.777392    11.764515     0.120652
C     11.424177     2.427050     0.053964     0.619797
C      6.794151     4.684735    12.482003    -0.034706
C      7.595418     4.235784    11.439532    -0.101315
C      8.313240     5.147358    10.675523    -0.101717
C      8.192352     6.504999    10.905869    -0.017246
C      7.363271     6.952691    11.918433    -0.100783
C     17.373203     6.045508    12.720456    -0.096559
C      9.023571     7.477577    10.103845     0.613856
C      8.873819     0.923728     3.903915     0.596534
C      8.418091     0.782833     5.320150    -0.016183
C      8.666278     1.794929     6.233292    -0.104378
C     13.116547    12.010447     5.731662    -0.106321
C     11.424166     4.403561     6.591903     0.620002
C     12.143059     3.421544     7.455600    -0.034539
C     12.944322     3.870495     8.498071    -0.100744
C     13.662145     2.958921     9.262080    -0.100139
C     13.541262     1.601280     9.031734    -0.019377
C     12.712184     1.153588     8.019170    -0.099563
C     12.024315     2.060771     7.217146    -0.096293
C     19.721362    13.014256     9.833757     0.615631
C      8.873813     5.906883     2.741952     0.596320
C      8.418088     6.047778     1.325718    -0.016379
C      8.666280     5.035682     0.412575    -0.102882
C      7.767660     7.205718     0.914206    -0.106477
C      9.971386    11.234172    13.237771     0.619772
C     14.601412     8.976487     0.809732    -0.034678
C     13.800145     9.425438     1.852203    -0.101323
C     13.082323     8.513864     2.616212    -0.101705
C     13.203211     7.156223     2.385866    -0.017259
C     14.032292     6.708531     1.373302    -0.100784
C      4.022360     7.615714     0.571279    -0.096537
C     12.371992     6.183645     3.187890     0.613908
C     12.521744    12.737494     9.387820     0.596484
C     12.977472    12.878389     7.971585    -0.016157
C     12.729285    11.866293     7.058443    -0.104371
C      8.279016     1.650775     7.560073    -0.106321
C      9.971397     9.257661     6.699832     0.619989
C      9.252504    10.239678     5.836135    -0.034514
C      8.451241     9.790727     4.793664    -0.100738
C      7.733418    10.702301     4.029655    -0.100121
C      7.854301    12.059942     4.260001    -0.019380
C      8.683379    12.507634     5.272565    -0.099548
C      9.371248    11.600451     6.074589    -0.096279
C      1.674201     0.646966     3.457978     0.615671
C     12.521750     7.754339    10.549783     0.596260
C     12.977475     7.613444    11.966017    -0.016334
C     12.729283     8.625540    12.879160    -0.102891
C     13.627903     6.455504    12.377529    -0.106471
O      5.956516     2.498162    12.973398    -0.576107
O     10.907471     2.791785     1.146811    -0.576597
O      8.981847     8.695886    10.415536    -0.569977
O      9.726418     6.971202     9.197349    -0.574517
O      9.417266     1.993673     3.529221    -0.595499
O     14.050468    12.346163     3.116513    -0.550787
O     11.305418     5.608117     6.964205    -0.576074
O     10.907464     4.038826     5.499057    -0.576569
O      8.981843    11.795947     9.522066    -0.570370
O      4.377525     1.135077    10.740254    -0.575452
O      9.417262     4.836938     3.116646    -0.595026
O      8.701576     6.870002     3.529354    -0.550987
O     15.439047    11.163060     0.318337    -0.576117
O     10.488092    10.869437    12.144924    -0.576534
O     12.413716     4.965336     2.876199    -0.569981
O     11.669145     6.690020     4.094386    -0.574515
O     11.978297    11.667549     9.762514    -0.595459
O      7.345095     1.315059    10.175222    -0.550794
O     10.090145     8.053105     6.327530    -0.576116
O     10.488099     9.622396     7.792678    -0.576490
O     12.413720     1.865275     3.769669    -0.570382
O      6.320238    12.526145     2.551481    -0.575441
O     11.978301     8.824284    10.175089    -0.594990
O     12.693987     6.791220     9.762381    -0.550982

The following XYZ coordinates are in angstroms. Other properties are in atomic units.
The sperically averaged electron density of each atom fit to a function of the form exp(a - br)
eigen_1, eigen_2 and eigen_3 are the three eigenvalues of traceless quadrupole moment tensor
  atom number  atomic symbol              X              Y              Z     net charge C6 coefficient C8 coefficient C10 coefficient fluctuating dipole atomic polarizability isotropic forcefield polarizability              a              b squared Pearson coefficient          <r^3>          <r^4>         wp_QDO          m_QDO          q_QDO       dipole_x       dipole_y       dipole_z         dipole            Qxy            Qxz            Qyz     Q(x^2-y^2)  Q(3z^2 - R^2)        eigen_1        eigen_2        eigen_3 static polarizability      alpha(xx)      alpha(xy)      alpha(xz)      alpha(yy)      alpha(yz)      alpha(zz) atomic spin moment
            1             Mn       9.963928       0.624097       1.455578       1.018645     158.677216 0.36924067E+04  0.13871431E+06                                23.070814                           19.221107       0.179271       1.844329                    0.999967      54.039164     158.245132       0.434526       0.375214      -1.166929      -0.004692      -0.041175      -0.031489       0.052048      -0.061924       0.049329      -0.035951      -0.002440      -0.027348      -0.061564      -0.038367       0.099931             27.345642      19.303091       2.990934      -2.922374      27.151178       3.944871      35.582658           4.754405
            2             Mn       9.963915       6.206514       5.190290       1.017982     158.882334 0.36984439E+04  0.13900155E+06                                23.092259                           19.238424       0.176156       1.843233                    0.999968      54.071143     158.386944       0.434264       0.375276      -1.166849      -0.004397       0.040973       0.031463       0.051847       0.061901      -0.049022      -0.036390      -0.001961      -0.028332      -0.061024      -0.039015       0.100039             27.371566      19.319028      -2.993276       2.927652      27.177228       3.950953      35.618442           4.751230
            3             Mn      11.431635      13.037125      11.836157       1.018662     158.688318 0.36927068E+04  0.13872923E+06                                23.072594                           19.222473       0.178960       1.844243                    0.999967      54.039191     158.250416       0.434488       0.375236      -1.166904       0.004609       0.041187       0.031408       0.052001      -0.061823       0.049181      -0.035909      -0.002673      -0.027254      -0.061463      -0.038267       0.099729             27.347895      19.304545       2.991253      -2.922808      27.153280       3.945217      35.585861           4.754755
            4             Mn      11.431648       7.454708       8.101445       1.017617     158.911166 0.36992851E+04  0.13904156E+06                                23.095233                           19.240816       0.175986       1.843149                    0.999968      54.075791     158.407130       0.434229       0.375284      -1.166839       0.004431      -0.040970      -0.031485       0.051860       0.061912      -0.049056      -0.036407      -0.001938      -0.028385      -0.061037      -0.039044       0.100081             27.375169      19.321286      -2.993782       2.927890      27.181107       3.951910      35.623114           4.750904
            5             Mn      11.040334       3.415305       3.322934       1.133736     158.366777 0.29640421E+04  0.10604970E+06                                24.142660                           18.299205      -0.017663       1.806571                    0.999870      51.717662     150.795224       0.404082       0.423654      -1.125101      -0.022764       0.000109       0.000170       0.022765      -0.000095      -0.000008      -0.010407       0.173530       0.095006      -0.103401       0.032471       0.070930             30.542454      20.419336      -0.000263      -0.000553      42.199908      -0.344455      29.008117           4.693279
            6             Mn      10.355229      10.245916       9.968801       1.133459     158.379238 0.29643282E+04  0.10606307E+06                                24.144505                           18.300545      -0.017783       1.806510                    0.999869      51.720681     150.808940       0.404050       0.423675      -1.125081       0.022756      -0.000095      -0.000157       0.022757      -0.000094      -0.000003      -0.010392       0.173517       0.094933      -0.103380       0.032444       0.070936             30.544880      20.420761      -0.000252      -0.000560      42.203919      -0.344282      29.009961           4.693333
            7              H       7.651048       3.326720      11.252783       0.119352       1.142197 0.79243816E+01  0.77686245E+02                                 1.797509                            1.636779      -1.298503       2.263214                    0.994771       3.619103      10.156789       0.492812       1.267786      -0.709904       0.003321      -0.035679      -0.012003       0.037790      -0.002820      -0.008151       0.000565      -0.007648      -0.010145      -0.011071       0.003090       0.007981              1.882452       1.450255       0.092667      -0.085069       2.627964       0.318837       1.569137          -0.000124
            8              H       8.880224       4.841700      10.003360       0.119679       1.036231 0.73470341E+01  0.70332881E+02                                 1.667164                            1.566573      -0.889693       2.459399                    0.999176       3.338469       9.112022       0.510786       1.252624      -0.715525       0.024081      -0.015940      -0.026297       0.039058      -0.005506      -0.010812       0.007892      -0.009609      -0.004721      -0.013764      -0.002728       0.016492              1.708896       1.713070      -0.089879      -0.487133       1.561416       0.205203       1.852201          -0.000076
            9              H      17.961580       7.865812      12.063579       0.121272       1.150012 0.87310467E+01  0.86874052E+02                                 1.761187                            1.690616      -1.071793       2.376059                    0.997424       3.391714       9.299708       0.501449       1.227595      -0.722399      -0.007945       0.039087       0.006125       0.040354      -0.009990      -0.010254       0.004335      -0.018752      -0.019720      -0.017191      -0.002468       0.019659              1.773816       1.510871       0.049052      -0.058701       2.283878       0.122497       1.526700          -0.000100
           10              H      11.486220       5.076317       0.123613       0.113667       1.049041 0.76542135E+01  0.75252950E+02                                 1.778298                            1.672563      -1.259401       2.284275                    0.994065       3.754900      10.958278       0.454556       1.370552      -0.688219      -0.019238       0.016203       0.029932       0.039097      -0.002980      -0.013194       0.005555      -0.019227      -0.002826      -0.018888       0.003171       0.015716              1.832876       1.926919      -0.098436      -0.476592       1.576730       0.192403       1.994977          -0.000287
           11              H       9.094189       2.573260       5.957356       0.112488       1.108478 0.78610180E+01  0.77413637E+02                                 1.806261                            1.664112      -1.243445       2.283893                    0.995306       3.736240      10.735431       0.470814       1.321045      -0.698071       0.015427       0.031831      -0.009938       0.036742       0.003843      -0.000115       0.002637      -0.019111       0.010941      -0.012147       0.002559       0.009588              1.890205       1.827934       0.547709      -0.215202       2.166306      -0.280113       1.676376          -0.000184
           12              H      12.940035      11.332335       5.118647       0.120878       1.004761 0.72033758E+01  0.68752563E+02                                 1.646076                            1.561828      -0.850022       2.480240                    0.999391       3.336851       9.152410       0.505349       1.269877      -0.711687      -0.008370      -0.029361      -0.024943       0.039425       0.010302       0.000195       0.006438      -0.021136       0.005933      -0.016048      -0.000289       0.016336              1.671095       1.410958       0.170939       0.005090       1.788463       0.409029       1.813862          -0.000078
           13              H      12.999949       4.779559       8.684820       0.118645       1.138719 0.78922340E+01  0.77241651E+02                                 1.788774                            1.629610      -1.269081       2.274940                    0.995147       3.610725      10.103056       0.495971       1.261823      -0.711209       0.003545       0.036295       0.011938       0.038372       0.002702       0.008167       0.000555      -0.007377      -0.010141      -0.011011       0.003149       0.007862              1.872821       1.444124      -0.091768       0.084395       2.612306       0.316268       1.562034          -0.000119
           14              H      14.229127       3.264579       9.934243       0.119485       1.033982 0.73249460E+01  0.70040283E+02                                 1.661827                            1.561936      -0.876543       2.464709                    0.999232       3.332929       9.079610       0.512873       1.248973      -0.716337       0.024249       0.015997       0.026770       0.039504       0.005518       0.010849       0.007710      -0.009404      -0.004569      -0.013718      -0.002644       0.016362              1.703258       1.707418       0.089403       0.484462       1.556597       0.204126       1.845760          -0.000079
           15              H      17.961577      12.626021       7.874024       0.120218       1.147942 0.87070713E+01  0.86534685E+02                                 1.755149                            1.685153      -1.052784       2.383220                    0.997671       3.389410       9.273526       0.503907       1.223032      -0.723417      -0.007892      -0.039630      -0.006179       0.040878       0.009940       0.010259       0.004386      -0.018624      -0.019769      -0.017143      -0.002481       0.019624              1.767620       1.506209      -0.048778       0.058320       2.274766       0.121734       1.521886          -0.000095
           16              H      11.486217       1.754294       6.522254       0.113307       1.050137 0.76629860E+01  0.75347403E+02                                 1.778120                            1.672407      -1.265756       2.281717                    0.993957       3.755681      10.954802       0.455112       1.368728      -0.688570      -0.019411      -0.016299      -0.030306       0.039508       0.002819       0.012997       0.005638      -0.019037      -0.002965      -0.018653       0.003078       0.015574              1.832676       1.926711       0.098439       0.476484       1.576589       0.192370       1.994729          -0.000285
           17              H       9.094192       4.257351       0.688512       0.111520       1.110096 0.78723460E+01  0.77523126E+02                                 1.804950                            1.662957      -1.228322       2.289708                    0.995437       3.736566      10.722673       0.472160       1.317314      -0.698835       0.015689      -0.032267       0.010297       0.037327      -0.003867       0.000277       0.002654      -0.018888       0.011388      -0.012142       0.002682       0.009461              1.888788       1.826585      -0.547141       0.214979       2.164646      -0.279894       1.675132          -0.000192
           18              H       7.591145       7.883830       1.527220       0.120652       1.003856 0.71953959E+01  0.68652980E+02                                 1.644740                            1.560720      -0.844755       2.482610                    0.999444       3.334834       9.143408       0.505679       1.269481      -0.711788      -0.008594       0.029296       0.024770       0.039316      -0.010235      -0.000184       0.006534      -0.021258       0.006436      -0.016132      -0.000225       0.016356              1.669667       1.410053      -0.170700      -0.005030       1.786790       0.408221       1.812157          -0.000079
           19              H      13.744515      10.334502       2.038952       0.119356       1.142255 0.79248621E+01  0.77691580E+02                                 1.797504                            1.636778      -1.298505       2.263193                    0.994771       3.619176      10.156798       0.492839       1.267708      -0.709920      -0.003323       0.035675       0.012002       0.037786      -0.002822      -0.008151       0.000568      -0.007653      -0.010140      -0.011071       0.003087       0.007985              1.882445       1.450255       0.092668      -0.085070       2.627943       0.318828       1.569135          -0.000129
           20              H      12.515339       8.819522       3.288375       0.119693       1.036264 0.73473282E+01  0.70336380E+02                                 1.667189                            1.566596      -0.889703       2.459387                    0.999176       3.338537       9.112243       0.510787       1.252610      -0.715527      -0.024080       0.015938       0.026296       0.039056      -0.005505      -0.010813       0.007891      -0.009611      -0.004716      -0.013765      -0.002727       0.016491              1.708923       1.713097      -0.089879      -0.487144       1.561441       0.205206       1.852231          -0.000083
           21              H       3.433983       5.795410       1.228156       0.121299       1.150006 0.87309621E+01  0.86872616E+02                                 1.761136                            1.690571      -1.071792       2.376056                    0.997424       3.391702       9.299509       0.501475       1.227541      -0.722410       0.007944      -0.039085      -0.006127       0.040352      -0.009991      -0.010256       0.004334      -0.018752      -0.019722      -0.017194      -0.002467       0.019660              1.773763       1.510834       0.049050      -0.058698       2.283794       0.122490       1.526662          -0.000107
           22              H       9.909343       8.584905      13.168122       0.113678       1.049035 0.76541544E+01  0.75252235E+02                                 1.778291                            1.672556      -1.259434       2.284263                    0.994065       3.754879      10.958212       0.454557       1.370551      -0.688219       0.019236      -0.016202      -0.029934       0.039098      -0.002981      -0.013194       0.005556      -0.019224      -0.002826      -0.018886       0.003169       0.015717              1.832869       1.926914      -0.098435      -0.476590       1.576723       0.192401       1.994970          -0.000286
           23              H      12.301374      11.087962       7.334379       0.112492       1.108449 0.78607467E+01  0.77410043E+02                                 1.806205                            1.664065      -1.243461       2.283885                    0.995306       3.736155      10.735007       0.470831       1.321015      -0.698078      -0.015424      -0.031831       0.009943       0.036742       0.003840      -0.000115       0.002635      -0.019111       0.010928      -0.012144       0.002556       0.009587              1.890142       1.827873       0.547680      -0.215190       2.166231      -0.280098       1.676324          -0.000183
           24              H       8.455528       2.328887       8.173088       0.120879       1.004703 0.72028849E+01  0.68746915E+02                                 1.646042                            1.561799      -0.850023       2.480252                    0.999391       3.336749       9.152157       0.505341       1.269916      -0.711679       0.008372       0.029360       0.024948       0.039427       0.010301       0.000198       0.006440      -0.021134       0.005922      -0.016044      -0.000294       0.016338              1.671059       1.410932       0.170932       0.005089       1.788421       0.409014       1.813824          -0.000071
           25              H       8.395614       8.881663       4.606915       0.118657       1.138702 0.78920689E+01  0.77239410E+02                                 1.788731                            1.629574      -1.269107       2.274930                    0.995147       3.610669      10.102764       0.495986       1.261794      -0.711215      -0.003546      -0.036296      -0.011937       0.038372       0.002703       0.008165       0.000556      -0.007375      -0.010135      -0.011009       0.003147       0.007862              1.872775       1.444092      -0.091763       0.084391       2.612236       0.316259       1.561999          -0.000122
           26              H       7.166436      10.396643       3.357492       0.119500       1.033959 0.73247429E+01  0.70037892E+02                                 1.661806                            1.561917      -0.876468       2.464748                    0.999233       3.332879       9.079460       0.512874       1.248977      -0.716336      -0.024247      -0.015998      -0.026774       0.039505       0.005517       0.010850       0.007708      -0.009407      -0.004560      -0.013719      -0.002642       0.016361              1.703237       1.707396       0.089403       0.484455       1.556577       0.204125       1.845737          -0.000084
           27              H       3.433986       1.035201       5.417711       0.120235       1.147899 0.87066426E+01  0.86529199E+02                                 1.755090                            1.685099      -1.052762       2.383237                    0.997671       3.389323       9.273166       0.503921       1.223014      -0.723421       0.007891       0.039631       0.006185       0.040880       0.009940       0.010261       0.004384      -0.018625      -0.019770      -0.017146      -0.002478       0.019624              1.767561       1.506161      -0.048774       0.058315       2.274682       0.121729       1.521838          -0.000102
           28              H       9.909346      11.906928       6.769481       0.113321       1.050069 0.76624074E+01  0.75340649E+02                                 1.778084                            1.672376      -1.265784       2.281721                    0.993957       3.755580      10.954600       0.455101       1.368781      -0.688560       0.019410       0.016301       0.030312       0.039514       0.002820       0.012998       0.005639      -0.019036      -0.002970      -0.018654       0.003077       0.015577              1.832638       1.926668       0.098437       0.476466       1.576560       0.192366       1.994685          -0.000284
           29              H      12.301371       9.403871      12.603223       0.111524       1.110035 0.78718856E+01  0.77518422E+02                                 1.804987                            1.662990      -1.228294       2.289738                    0.995438       3.736550      10.723050       0.472116       1.317442      -0.698810      -0.015685       0.032270      -0.010301       0.037330      -0.003866       0.000277       0.002651      -0.018886       0.011392      -0.012142       0.002684       0.009458              1.888829       1.826625      -0.547158       0.214988       2.164693      -0.279904       1.675171          -0.000189
           30              H      13.804418       5.777392      11.764515       0.120652       1.003852 0.71953236E+01  0.68651770E+02                                 1.644700                            1.560682      -0.844786       2.482597                    0.999444       3.334789       9.143098       0.505702       1.269434      -0.711798       0.008595      -0.029295      -0.024773       0.039316      -0.010234      -0.000185       0.006535      -0.021257       0.006435      -0.016130      -0.000226       0.016356              1.669625       1.410020      -0.170693      -0.005031       1.786746       0.408210       1.812111          -0.000077
           31              C      11.424177       2.427050       0.053964       0.619797      24.941763 0.23897915E+03  0.48904284E+04                                 7.849600                            5.474021       0.113857       2.103245                    0.999619      21.780217      60.521914       0.636554       0.470202      -1.021246      -0.026482      -0.052970       0.042248       0.072746      -0.053003       0.075688       0.009204       0.105011      -0.065304      -0.093638      -0.025006       0.118644              9.670027       6.394835       2.495131      -3.060167      12.199090      -0.688588      10.416158           0.022085
           32              C       6.794151       4.684735      12.482003      -0.034706      36.401133 0.42670212E+03  0.98916907E+04                                 9.425050                            6.802313       0.217180       2.078392                    0.999374      26.850011      74.333911       0.649742       0.406649      -1.080634       0.027418       0.032699      -0.026432       0.050196       0.007381       0.002722       0.005740       0.000278       0.026720      -0.012093      -0.000637       0.012730             11.458713       9.026989       2.923365      -5.075607      14.335534      -2.101329      11.013615          -0.001421
           33              C       7.595418       4.235784      11.439532      -0.101315      34.644123 0.42563134E+03  0.99861161E+04                                 9.334965                            6.970918      -0.065160       1.956971                    0.999403      29.221934      84.819029       0.609769       0.428132      -1.053414      -0.001227       0.029564      -0.005556       0.030107      -0.009654       0.014079       0.014998      -0.007442      -0.021160      -0.027270       0.010506       0.016764             10.806615       9.159356       2.690409      -4.716747      12.937928      -0.734907      10.322561           0.002600
           34              C       8.313240       5.147358      10.675523      -0.101717      33.009955 0.41580840E+03  0.96740884E+04                                 8.952132                            6.821680       0.059218       1.994396                    0.999691      28.896879      82.829049       0.627290       0.419682      -1.061389      -0.013881      -0.001603       0.018445       0.023140      -0.010851      -0.005004       0.016831       0.018762       0.015274      -0.023835       0.001552       0.022283             10.257113       8.671757       2.972837      -4.045076      13.333127      -1.322164       8.766456           0.001373
           35              C       8.192352       6.504999      10.905869      -0.017246      36.538657 0.42285741E+03  0.97774056E+04                                 9.479482                            6.776893       0.103829       2.040790                    0.999309      26.772677      73.950441       0.650396       0.407285      -1.080544      -0.023332      -0.029460       0.023604       0.044378      -0.006436       0.011158       0.004161       0.006009       0.017561      -0.015000       0.000485       0.014515             11.696969      10.634263       3.827535      -5.868506      13.618747      -2.254767      10.837898           0.006444
           36              C       7.363271       6.952691      11.918433      -0.100783      31.887367 0.41655544E+03  0.97170985E+04                                 8.805182                            6.866479      -0.012273       1.974526                    0.999539      29.048701      83.973457       0.618608       0.424450      -1.056078      -0.000160      -0.024981       0.002404       0.025097      -0.017560       0.017840       0.005557      -0.010046      -0.035710      -0.030065       0.004493       0.025572             10.038152       9.353294       2.452835      -4.793603      10.729010      -1.326310      10.032153           0.001468
           37              C      17.373203       6.045508      12.720456      -0.096559      33.966809 0.44706759E+03  0.10631939E+05                                 9.264222                            7.170392      -0.132349       1.935974                    0.999155      29.527193      86.638925       0.597204       0.431265      -1.050186       0.025293      -0.002220      -0.015616       0.029808      -0.013502       0.004472       0.013474       0.016798       0.022713      -0.025588       0.010280       0.015307             10.651142       9.202075       2.630779      -4.198662      13.224773      -1.346017       9.526577           0.002471
           38              C       9.023571       7.477577      10.103845       0.613856      23.782455 0.24719781E+03  0.50954405E+04                                 7.620403                            5.574663       0.026476       2.070018                    0.999513      21.974064      61.042777       0.630297       0.471437      -1.021801       0.034092       0.044381      -0.042740       0.070417      -0.037053       0.081749      -0.004083       0.073433       0.056753      -0.077778      -0.032888       0.110666              9.177473       8.047104       2.387754      -3.985141      10.795294      -0.851456       8.690020           0.016411
           39              C       8.873819       0.923728       3.903915       0.596534      24.775392 0.24975204E+03  0.51628270E+04                                 7.813975                            5.586179      -0.037804       2.043498                    0.999497      22.220342      61.873497       0.632376       0.468546      -1.023079       0.013873       0.012622      -0.058948       0.061860      -0.050541       0.051115      -0.011689       0.077754      -0.220417      -0.089513      -0.024917       0.114430              9.476915       6.625248       2.243717      -3.333765       8.919244      -0.065422      12.886253           0.018894
           40              C       8.418091       0.782833       5.320150      -0.016183      36.046059 0.42155597E+03  0.97424289E+04                                 9.394374                            6.771436       0.133857       2.053048                    0.999342      26.673903      73.723994       0.649765       0.407885      -1.079856      -0.015815      -0.004067       0.042489       0.045519      -0.002051       0.005678      -0.001590      -0.001106      -0.015524      -0.008311       0.001405       0.006905             11.480041       8.445157       3.385341      -4.596457       9.627709      -0.807879      16.367258          -0.000518
           41              C       8.666278       1.794929       6.233292      -0.104378      33.286115 0.43248589E+03  0.10198724E+05                                 9.128959                            7.043864      -0.069269       1.955544                    0.999473      29.408308      85.884666       0.603741       0.430211      -1.050986      -0.012115      -0.018624       0.010119       0.024414       0.000818       0.005801      -0.011217      -0.006388      -0.059468      -0.024358       0.007700       0.016658             10.430054       7.924737       3.034722      -3.169367       9.299339      -0.076514      14.066086           0.002084
           42              C      13.116547      12.010447       5.731662      -0.106321      33.341671 0.42394266E+03  0.99113241E+04                                 9.026101                            6.892281       0.076526       1.999078                    0.999665      29.043575      83.454501       0.623493       0.420194      -1.061055      -0.000310       0.015570       0.018233       0.023978      -0.000886       0.009888       0.018584      -0.013275      -0.022946      -0.023198       0.000274       0.022924             10.410424       8.377823       3.447943      -3.985655       9.334703      -1.160447      13.518747           0.002453
           43              C      11.424166       4.403561       6.591903       0.620002      24.948978 0.23904598E+03  0.48922468E+04                                 7.851761                            5.475061       0.109124       2.101836                    0.999625      21.783851      60.539192       0.636431       0.470249      -1.021198      -0.027122       0.053184      -0.042347       0.073195       0.053781      -0.075782       0.009299       0.105010      -0.066187      -0.094263      -0.024837       0.119100              9.673132       6.396605      -2.496499       3.060935      12.204196      -0.689433      10.418595           0.022090
           44              C      12.143059       3.421544       7.455600      -0.034539      36.421772 0.42696243E+03  0.99001081E+04                                 9.431362                            6.806508       0.212709       2.077026                    0.999387      26.858034      74.386518       0.649181       0.406902      -1.080371       0.028049      -0.032515       0.026209       0.050308      -0.007269      -0.002441       0.005817      -0.000322       0.025204      -0.011773      -0.000566       0.012339             11.467027       9.034472      -2.929013       5.080211      14.344990      -2.107453      11.021620          -0.001408
           45              C      12.944322       3.870495       8.498071      -0.100744      34.618193 0.42529598E+03  0.99762278E+04                                 9.332577                            6.970989      -0.069173       1.956141                    0.999413      29.202915      84.753747       0.609400       0.428478      -1.053207      -0.001217      -0.028795       0.006423       0.029527       0.009841      -0.013827       0.015036      -0.006148      -0.022965      -0.027316       0.010850       0.016466             10.802816       9.159425      -2.689820       4.717072      12.926815      -0.737049      10.322207           0.002620
           46              C      13.662145       2.958921       9.262080      -0.100139      33.022329 0.41605224E+03  0.96816400E+04                                 8.957525                            6.826988       0.055656       1.993151                    0.999684      28.898941      82.855847       0.626561       0.420089      -1.061082      -0.014168       0.000127      -0.019425       0.024044       0.009874       0.005205       0.017477       0.017779       0.014545      -0.023587       0.001332       0.022254             10.262720       8.677560      -2.976205       4.047198      13.339089      -1.324876       8.771511           0.001371
           47              C      13.541262       1.601280       9.031734      -0.019377      36.559011 0.42320244E+03  0.97864168E+04                                 9.477953                            6.776067       0.111989       2.043233                    0.999293      26.788134      73.973289       0.651017       0.406854      -1.080936      -0.024253       0.028528      -0.023935       0.044440       0.006426      -0.011436       0.004576       0.008370       0.019895      -0.015660       0.000111       0.015549             11.695280      10.634660      -3.829482       5.868806      13.613898      -2.257871      10.837282           0.006451
           48              C      12.712184       1.153588       8.019170      -0.099563      31.878857 0.41640984E+03  0.97131360E+04                                 8.807328                            6.868815      -0.016799       1.973468                    0.999538      29.036395      83.943417       0.618007       0.424887      -1.055775      -0.000271       0.023864      -0.002874       0.024038       0.017690      -0.017922       0.005369      -0.011564      -0.036979      -0.030396       0.004361       0.026034             10.040734       9.358305      -2.455411       4.796668      10.727423      -1.329366      10.036475           0.001466
           49              C      12.024315       2.060771       7.217146      -0.096293      33.969252 0.44711554E+03  0.10633762E+05                                 9.265582                            7.171813      -0.132538       1.935854                    0.999147      29.531607      86.665232       0.596993       0.431389      -1.050071       0.024808       0.002305       0.015550       0.029369       0.013601      -0.004292       0.013190       0.015532       0.021893      -0.025039       0.009795       0.015243             10.652436       9.204494      -2.631075       4.200134      13.223996      -1.346787       9.528818           0.002475
           50              C      19.721362      13.014256       9.833757       0.615631      23.733655 0.24658734E+03  0.50798968E+04                                 7.612464                            5.569220       0.027279       2.070859                    0.999512      21.944371      60.949632       0.630337       0.471682      -1.021632       0.033921      -0.044326       0.041821       0.069746       0.037087      -0.081384      -0.003679       0.074075       0.057918      -0.077926      -0.032517       0.110443              9.167625       8.038502      -2.384088       3.980075      10.783533      -0.849664       8.680839           0.016386
           51              C       8.873813       5.906883       2.741952       0.596320      24.770044 0.24970849E+03  0.51614941E+04                                 7.811299                            5.584624      -0.033803       2.044755                    0.999519      22.218959      61.858926       0.632671       0.468367      -1.023218       0.014091      -0.012162       0.058344       0.061241       0.050714      -0.050807      -0.011751       0.076987      -0.222696      -0.090016      -0.024482       0.114498              9.473296       6.623254      -2.243030       3.332515       8.915605      -0.066526      12.881030           0.018874
           52              C       8.418088       6.047778       1.325718      -0.016379      36.033100 0.42139565E+03  0.97375252E+04                                 9.391061                            6.769464       0.130493       2.052159                    0.999323      26.668490      73.697757       0.649977       0.407802      -1.079940      -0.015842       0.004103      -0.042097       0.045166       0.002258      -0.006287      -0.001230      -0.000498      -0.015564      -0.008750       0.001382       0.007368             11.475576       8.442113      -3.383734       4.594563       9.623514      -0.808053      16.361102          -0.000516
           53              C       8.666280       5.035682       0.412575      -0.102882      33.249256 0.43185435E+03  0.10180219E+05                                 9.123556                            7.040238      -0.068571       1.956059                    0.999448      29.386147      85.807681       0.603695       0.430396      -1.050862      -0.011666       0.017727      -0.010323       0.023599      -0.001033      -0.005704      -0.010917      -0.006261      -0.058992      -0.024058       0.007729       0.016329             10.423307       7.919815      -3.032567       3.166720       9.293708      -0.076734      14.056398           0.002067
           54              C       7.767660       7.205718       0.914206      -0.106477      33.377747 0.42452090E+03  0.99286009E+04                                 9.033936                            6.898416       0.074222       1.997981                    0.999662      29.060970      83.530609       0.622997       0.420369      -1.060905      -0.000028      -0.015538      -0.017769       0.023604       0.000780      -0.009660       0.019236      -0.014288      -0.022994      -0.023468      -0.000348       0.023816             10.419539       8.386317      -3.451485       3.990765       9.341583      -1.163769      13.530717           0.002445
           55              C       9.971386      11.234172      13.237771       0.619772      24.942228 0.23898382E+03  0.48905519E+04                                 7.849728                            5.474096       0.113755       2.103211                    0.999619      21.780414      60.522793       0.636545       0.470205      -1.021243       0.026473       0.052992      -0.042247       0.072758      -0.052985       0.075691       0.009186       0.105014      -0.065332      -0.093616      -0.025030       0.118645              9.670207       6.394967       2.495211      -3.060269      12.199287      -0.688688      10.416367           0.022094
           56              C      14.601412       8.976487       0.809732      -0.034678      36.400645 0.42669427E+03  0.98914728E+04                                 9.425012                            6.802278       0.217145       2.078386                    0.999374      26.849721      74.333208       0.649739       0.406652      -1.080631      -0.027434      -0.032700       0.026416       0.050197       0.007377       0.002737       0.005740       0.000303       0.026721      -0.012089      -0.000648       0.012736             11.458688       9.027000       2.923394      -5.075629      14.335456      -2.101398      11.013609          -0.001421
           57              C      13.800145       9.425438       1.852203      -0.101323      34.645512 0.42565051E+03  0.99866860E+04                                 9.335214                            6.971086      -0.065132       1.956965                    0.999404      29.222761      84.822155       0.609760       0.428133      -1.053413       0.001212      -0.029564       0.005543       0.030104      -0.009654       0.014077       0.015001      -0.007466      -0.021146      -0.027269       0.010494       0.016775             10.806925       9.159657       2.690544      -4.716943      12.938230      -0.735025      10.322887           0.002593
           58              C      13.082323       8.513864       2.616212      -0.101705      33.010745 0.41581869E+03  0.96744029E+04                                 8.952301                            6.821787       0.059181       1.994377                    0.999691      28.897346      82.831138       0.627281       0.419685      -1.061386       0.013878       0.001596      -0.018456       0.023147      -0.010851      -0.005008       0.016831       0.018760       0.015313      -0.023835       0.001548       0.022287             10.257326       8.671945       2.972926      -4.045190      13.333382      -1.322227       8.766652           0.001359
           59              C      13.203211       7.156223       2.385866      -0.017259      36.539500 0.42286702E+03  0.97776944E+04                                 9.479644                            6.776979       0.103824       2.040786                    0.999309      26.773039      73.951963       0.650390       0.407286      -1.080542       0.023329       0.029469      -0.023612       0.044387      -0.006432       0.011148       0.004159       0.005993       0.017571      -0.014990       0.000487       0.014503             11.697208      10.634493       3.827669      -5.868654      13.619018      -2.254874      10.838114           0.006441
           60              C      14.032292       6.708531       1.373302      -0.100784      31.888206 0.41656878E+03  0.97174966E+04                                 8.805375                            6.866624      -0.012306       1.974509                    0.999539      29.049184      83.975487       0.618596       0.424454      -1.056074       0.000150       0.024986      -0.002414       0.025102      -0.017562       0.017837       0.005559      -0.010052      -0.035710      -0.030065       0.004492       0.025573             10.038388       9.353559       2.452920      -4.793763      10.729183      -1.326373      10.032422           0.001459
           61              C       4.022360       7.615714       0.571279      -0.096537      33.966414 0.44706064E+03  0.10631745E+05                                 9.264205                            7.170377      -0.132424       1.935957                    0.999155      29.526932      86.638386       0.597199       0.431270      -1.050182      -0.025308       0.002223       0.015603       0.029814      -0.013503       0.004480       0.013469       0.016806       0.022709      -0.025590       0.010292       0.015298             10.651129       9.202099       2.630774      -4.198687      13.224699      -1.346031       9.526588           0.002472
           62              C      12.371992       6.183645       3.187890       0.613908      23.782275 0.24719511E+03  0.50953821E+04                                 7.620432                            5.574675       0.026416       2.070003                    0.999513      21.973973      61.042948       0.630288       0.471444      -1.021795      -0.034090      -0.044390       0.042736       0.070419      -0.037057       0.081753      -0.004077       0.073424       0.056771      -0.077788      -0.032881       0.110669              9.177521       8.047158       2.387796      -3.985173      10.795338      -0.851498       8.690067           0.016402
           63              C      12.521744      12.737494       9.387820       0.596484      24.775683 0.24975443E+03  0.51629121E+04                                 7.814153                            5.586278      -0.037831       2.043493                    0.999497      22.220657      61.875500       0.632356       0.468558      -1.023067      -0.013869      -0.012621       0.058943       0.061854      -0.050550       0.051097      -0.011697       0.077786      -0.220350      -0.089481      -0.024949       0.114430              9.477159       6.625418       2.243774      -3.333882       8.919443      -0.065430      12.886617           0.018912
           64              C      12.977472      12.878389       7.971585      -0.016157      36.044901 0.42153776E+03  0.97419184E+04                                 9.394293                            6.771363       0.133824       2.053051                    0.999342      26.673146      73.721949       0.649757       0.407894      -1.079848       0.015822       0.004063      -0.042476       0.045509      -0.002073       0.005698      -0.001589      -0.001075      -0.015623      -0.008345       0.001399       0.006946             11.479974       8.445080       3.385259      -4.596477       9.627557      -0.807853      16.367286          -0.000506
           65              C      12.729285      11.866293       7.058443      -0.104371      33.285478 0.43247577E+03  0.10198414E+05                                 9.128820                            7.043771      -0.069262       1.955551                    0.999473      29.407880      85.882790       0.603748       0.430209      -1.050988       0.012125       0.018615      -0.010111       0.024408       0.000799       0.005801      -0.011222      -0.006369      -0.059468      -0.024359       0.007703       0.016656             10.429883       7.924574       3.034618      -3.169299       9.299159      -0.076456      14.065915           0.002088
           66              C       8.279016       1.650775       7.560073      -0.106321      33.340849 0.42393007E+03  0.99109614E+04                                 9.026015                            6.892217       0.076504       1.999085                    0.999665      29.042922      83.452475       0.623490       0.420199      -1.061052       0.000321      -0.015569      -0.018221       0.023969      -0.000896       0.009890       0.018576      -0.013243      -0.022948      -0.023198       0.000294       0.022904             10.410340       8.377769       3.447901      -3.985685       9.334558      -1.160505      13.518694           0.002464
           67              C       9.971397       9.257661       6.699832       0.619989      24.948754 0.23904457E+03  0.48922018E+04                                 7.851676                            5.475022       0.109197       2.101865                    0.999625      21.783668      60.538220       0.636439       0.470245      -1.021202       0.027107      -0.053191       0.042343       0.073192       0.053768      -0.075781       0.009291       0.105017      -0.066194      -0.094250      -0.024849       0.119099              9.672995       6.396518      -2.496439       3.060878      12.204012      -0.689372      10.418455           0.022103
           68              C       9.252504      10.239678       5.836135      -0.034514      36.420612 0.42694914E+03  0.98997108E+04                                 9.431138                            6.806390       0.212731       2.077039                    0.999387      26.857543      74.384523       0.649189       0.406901      -1.080373      -0.028058       0.032507      -0.026193       0.050300      -0.007267      -0.002454       0.005823      -0.000310       0.025204      -0.011771      -0.000579       0.012349             11.466694       9.034204      -2.928880       5.079997      14.344622      -2.107305      11.021256          -0.001411
           69              C       8.451241       9.790727       4.793664      -0.100738      34.617518 0.42528823E+03  0.99759752E+04                                 9.332369                            6.970869      -0.069118       1.956160                    0.999413      29.202636      84.751927       0.609414       0.428471      -1.053214       0.001209       0.028792      -0.006419       0.029524       0.009840      -0.013831       0.015031      -0.006150      -0.022932      -0.027312       0.010853       0.016460             10.802536       9.159189      -2.689701       4.716921      12.926469      -0.736974      10.321952           0.002613
           70              C       7.733418      10.702301       4.029655      -0.100121      33.021713 0.41604498E+03  0.96814058E+04                                 8.957326                            6.826868       0.055757       1.993183                    0.999684      28.898696      82.854220       0.626576       0.420082      -1.061089       0.014175      -0.000128       0.019425       0.024048       0.009876       0.005207       0.017480       0.017759       0.014595      -0.023585       0.001323       0.022261             10.262454       8.677338      -2.976069       4.047073      13.338718      -1.324784       8.771306           0.001358
           71              C       7.854301      12.059942       4.260001      -0.019380      36.558778 0.42320305E+03  0.97864012E+04                                 9.477774                            6.775980       0.112070       2.043253                    0.999293      26.788232      73.972619       0.651036       0.406843      -1.080947       0.024247      -0.028530       0.023944       0.044443       0.006415      -0.011423       0.004576       0.008336       0.019918      -0.015643       0.000110       0.015533             11.694997      10.634397      -3.829309       5.868641      13.613535      -2.257737      10.837058           0.006439
           72              C       8.683379      12.507634       5.272565      -0.099548      31.878436 0.41640531E+03  0.97129838E+04                                 8.807185                            6.868733      -0.016808       1.973466                    0.999538      29.036200      83.942084       0.618018       0.424882      -1.055781       0.000253      -0.023867       0.002896       0.024043       0.017695      -0.017914       0.005373      -0.011574      -0.036959      -0.030392       0.004358       0.026034             10.040540       9.358122      -2.455324       4.796551      10.727195      -1.329295      10.036302           0.001452
           73              C       9.371248      11.600451       6.074589      -0.096279      33.968912 0.44711256E+03  0.10633677E+05                                 9.265557                            7.171822      -0.132676       1.935819                    0.999147      29.531312      86.664401       0.596989       0.431393      -1.050068      -0.024828      -0.002301      -0.015528       0.029374       0.013599      -0.004295       0.013188       0.015525       0.021872      -0.025034       0.009797       0.015237             10.652377       9.204434      -2.631038       4.200071      13.223939      -1.346723       9.528758           0.002473
           74              C       1.674201       0.646966       3.457978       0.615671      23.732898 0.24657924E+03  0.50796759E+04                                 7.612232                            5.569082       0.027328       2.070879                    0.999512      21.943930      60.947596       0.630354       0.471674      -1.021639      -0.033920       0.044327      -0.041824       0.069748       0.037097      -0.081391      -0.003662       0.074067       0.057960      -0.077950      -0.032498       0.110448              9.167302       8.038196      -2.383932       3.979894      10.783153      -0.849558       8.680558           0.016370
           75              C      12.521750       7.754339      10.549783       0.596260      24.770093 0.24970973E+03  0.51615113E+04                                 7.811251                            5.584601      -0.033687       2.044793                    0.999519      22.218850      61.857999       0.632681       0.468360      -1.023224      -0.014083       0.012158      -0.058341       0.061236       0.050716      -0.050801      -0.011748       0.076993      -0.222680      -0.090008      -0.024487       0.114495              9.473227       6.623183      -2.243001       3.332463       8.915561      -0.066484      12.880937           0.018892
           76              C      12.977475       7.613444      11.966017      -0.016334      36.031606 0.42137679E+03  0.97369829E+04                                 9.390840                            6.769343       0.130518       2.052179                    0.999323      26.667765      73.695411       0.649978       0.407806      -1.079938       0.015853      -0.004095       0.042085       0.045158       0.002267      -0.006291      -0.001232      -0.000488      -0.015605      -0.008762       0.001378       0.007384             11.475259       8.441863      -3.383613       4.594358       9.623287      -0.807955      16.360627          -0.000514
           77              C      12.729283       8.625540      12.879160      -0.102891      33.249398 0.43185616E+03  0.10180311E+05                                 9.123761                            7.040370      -0.068614       1.956059                    0.999448      29.385929      85.808330       0.603672       0.430411      -1.050849       0.011685      -0.017713       0.010315       0.023594      -0.001020      -0.005710      -0.010919      -0.006246      -0.058986      -0.024058       0.007733       0.016325             10.423573       7.920023      -3.032661       3.166854       9.293908      -0.076791      14.056789           0.002077
           78              C      13.627903       6.455504      12.377529      -0.106471      33.377294 0.42451519E+03  0.99284149E+04                                 9.033795                            6.898338       0.074234       1.997985                    0.999662      29.060762      83.529269       0.623006       0.420365      -1.060909       0.000042       0.015547       0.017762       0.023605       0.000787      -0.009660       0.019237      -0.014278      -0.022993      -0.023472      -0.000341       0.023812             10.419343       8.386143      -3.451397       3.990633       9.341440      -1.163682      13.530445           0.002451
           79              O       5.956516       2.498162      12.973398      -0.576107      46.111067 0.58490464E+03  0.14366388E+05                                10.231028                            7.470266       0.066253       2.073143                    0.995239      27.960409      74.394963       0.696988       0.357782      -1.139469       0.018564       0.043137      -0.004877       0.047214      -0.000190       0.048164       0.011488      -0.005943      -0.084618      -0.061747       0.016812       0.044935             12.690668       6.680346       2.857357      -0.199776      20.387954       4.432979      11.003704           0.065522
           80              O      10.907471       2.791785       1.146811      -0.576597      45.882511 0.65112354E+03  0.16406194E+05                                10.193166                            7.915562      -0.067991       2.023192                    0.994348      28.377818      76.152137       0.673644       0.360854      -1.138510       0.022405       0.018836      -0.035088       0.045694      -0.046437       0.008403       0.012916       0.100580       0.023856      -0.075168       0.010516       0.064652             12.122956       7.815669      -0.501758      -3.811194      10.409480       1.658456      18.143720           0.064589
           81              O       8.981847       8.695886      10.415536      -0.569977      33.757524 0.49522667E+03  0.11657737E+05                                 8.226468                            6.829334       0.437489       2.196120                    0.996895      27.328330      70.980513       0.736736       0.353170      -1.144177      -0.023935      -0.028321      -0.006877       0.037713      -0.023115       0.063462       0.015347      -0.052476      -0.038559      -0.086187       0.036885       0.049301              9.337230       6.435998       2.460296      -0.752014      15.061119       0.205966       6.514575           0.048038
           82              O       9.726418       6.971202       9.197349      -0.574517      37.519768 0.55328004E+03  0.13412730E+05                                 8.895281                            7.288661       0.140528       2.093328                    0.996573      27.890639      73.916121       0.701701       0.360066      -1.136755      -0.027055       0.011724       0.025602       0.039050      -0.047117       0.013195       0.011322       0.074092       0.093122      -0.077802       0.030104       0.047698             10.181585      10.435344      -0.306032      -5.917785       7.191666       1.038246      12.917743           0.055267
           83              O       9.417266       1.993673       3.529221      -0.595499      43.515688 0.59951995E+03  0.14849163E+05                                 9.901307                            7.628664      -0.002218       2.037595                    0.995302      28.693776      77.219848       0.679334       0.364019      -1.132061      -0.049042      -0.008810       0.030359       0.058347      -0.020107       0.017156      -0.040791       0.000796      -0.174323      -0.075009       0.011516       0.063492             11.853349       9.787980       5.130258      -3.136012      15.470923      -3.473714      10.301145           0.059473
           84              O      14.050468      12.346163       3.116513      -0.550787      32.434823 0.46352280E+03  0.10718011E+05                                 7.981422                            6.563232       0.543913       2.232365                    0.997520      26.895506      68.931051       0.760094       0.348494      -1.149540      -0.003361      -0.003209       0.037032       0.037323      -0.026267       0.016990       0.058076      -0.005857      -0.058335      -0.074426       0.015095       0.059331              8.934755       6.066889       1.081324      -0.905098      10.124885       3.982492      10.612490           0.033870
           85              O      11.305418       5.608117       6.964205      -0.576074      46.077326 0.58439963E+03  0.14350604E+05                                10.225541                            7.466340       0.067315       2.073765                    0.995142      27.951057      74.356583       0.697283       0.357715      -1.139544       0.018630      -0.042233       0.005289       0.046462      -0.000036      -0.048043       0.010995      -0.005815      -0.084075      -0.061398       0.016581       0.044817             12.683650       6.676786      -2.855037       0.199135      20.377995       4.430756      10.996168           0.065473
           86              O      10.907464       4.038826       5.499057      -0.576569      45.881146 0.65109810E+03  0.16405927E+05                                10.194626                            7.916604      -0.065930       2.024072                    0.994375      28.374521      76.152242       0.673425       0.360963      -1.138387       0.022644      -0.018634       0.034968       0.045637       0.046190      -0.008050       0.012787       0.100538       0.023211      -0.074805       0.010258       0.064547             12.124869       7.817125       0.501760       3.811936      10.410918       1.657772      18.146564           0.064525
           87              O       8.981843      11.795947       9.522066      -0.570370      33.786088 0.49574997E+03  0.11673393E+05                                 8.231893                            6.833492       0.442379       2.197359                    0.996900      27.339344      71.024354       0.736407       0.353227      -1.144105      -0.023771       0.028066       0.007233       0.037485       0.023049      -0.062903       0.015756      -0.052527      -0.038515      -0.085768       0.037174       0.048594              9.343679       6.440295      -2.462093       0.752751      15.071814       0.206485       6.518928           0.048014
           88              O       4.377525       1.135077      10.740254      -0.575452      37.577367 0.55431614E+03  0.13444587E+05                                 8.905600                            7.296352       0.136005       2.091616                    0.996604      27.912452      74.000629       0.701182       0.360152      -1.136649      -0.027092      -0.011285      -0.025184       0.038673       0.047426      -0.013491       0.010941       0.074112       0.092227      -0.077850       0.029576       0.048274             10.194376      10.448654       0.306257       5.926761       7.199946       1.039619      12.934528           0.055265
           89              O       9.417262       4.836938       3.116646      -0.595026      43.515473 0.59950685E+03  0.14849063E+05                                 9.902402                            7.629489      -0.001316       2.037966                    0.995325      28.690905      77.217892       0.679162       0.364106      -1.131970      -0.049389       0.009381      -0.030238       0.058665       0.019705      -0.017071      -0.040861       0.000066      -0.173722      -0.074862       0.011719       0.063142             11.854614       9.789077      -5.130746       3.136252      15.472560      -3.474110      10.302203           0.059448
           90              O       8.701576       6.870002       3.529354      -0.550987      32.453634 0.46388430E+03  0.10728771E+05                                 7.984777                            6.566520       0.541542       2.231602                    0.997517      26.903343      68.965346       0.759755       0.348572      -1.149443      -0.003526       0.003465      -0.036263       0.036598       0.026567      -0.016576       0.057668      -0.006395      -0.060808      -0.074175       0.014772       0.059403              8.937829       6.070138      -1.081681       0.906418      10.126085       3.982015      10.617264           0.033920
           91              O      15.439047      11.163060       0.318337      -0.576117      46.111304 0.58491109E+03  0.14366560E+05                                10.230955                            7.470227       0.066366       2.073168                    0.995240      27.960790      74.395579       0.697002       0.357774      -1.139477      -0.018541      -0.043160       0.004818       0.047220      -0.000195       0.048173       0.011493      -0.005963      -0.084645      -0.061765       0.016828       0.044937             12.690557       6.680322       2.857373      -0.199783      20.387792       4.432828      11.003556           0.065525
           92              O      10.488092      10.869437      12.144924      -0.576534      45.879420 0.65107087E+03  0.16404567E+05                                10.192832                            7.915330      -0.068053       2.023202                    0.994347      28.376527      76.148451       0.673641       0.360862      -1.138501      -0.022392      -0.018802       0.035046       0.045641      -0.046447       0.008403       0.012921       0.100600       0.023882      -0.075187       0.010526       0.064661             12.122532       7.815465      -0.501738      -3.811064      10.409076       1.658303      18.143055           0.064599
           93              O      12.413716       4.965336       2.876199      -0.569981      33.758527 0.49524510E+03  0.11658277E+05                                 8.226604                            6.829439       0.437471       2.196104                    0.996895      27.328903      70.982268       0.736734       0.353168      -1.144179       0.023944       0.028347       0.006868       0.037736      -0.023116       0.063459       0.015345      -0.052464      -0.038532      -0.086180       0.036877       0.049302              9.337393       6.436118       2.460382      -0.752039      15.061384       0.205942       6.514677           0.048024
           94              O      11.669145       6.690020       4.094386      -0.574515      37.520577 0.55329421E+03  0.13413161E+05                                 8.895430                            7.288766       0.140544       2.093327                    0.996573      27.890890      73.917044       0.701694       0.360067      -1.136754       0.027061      -0.011711      -0.025588       0.039041      -0.047114       0.013208       0.011328       0.074091       0.093143      -0.077807       0.030104       0.047703             10.181782      10.435577      -0.305993      -5.917955       7.191755       1.038213      12.918013           0.055280
           95              O      11.978297      11.667549       9.762514      -0.595459      43.515387 0.59951258E+03  0.14848973E+05                                 9.901394                            7.628709      -0.002158       2.037631                    0.995301      28.693191      77.218899       0.679318       0.364028      -1.132051       0.049023       0.008825      -0.030314       0.058310      -0.020097       0.017146      -0.040803       0.000796      -0.174356      -0.075024       0.011535       0.063489             11.853469       9.788068       5.130348      -3.135999      15.471181      -3.473707      10.301159           0.059487
           96              O       7.345095       1.315059      10.175222      -0.550794      32.438926 0.46359192E+03  0.10720075E+05                                 7.982334                            6.563916       0.543860       2.232347                    0.997519      26.896242      68.935818       0.760016       0.348515      -1.149516       0.003338       0.003181      -0.036999       0.037285      -0.026265       0.016976       0.058097      -0.005874      -0.058340      -0.074435       0.015078       0.059357              8.935832       6.067585       1.081479      -0.905297      10.126069       3.983001      10.613842           0.033890
           97              O      10.090145       8.053105       6.327530      -0.576116      46.078775 0.58442455E+03  0.14351372E+05                                10.225734                            7.466491       0.067313       2.073748                    0.995143      27.951761      74.358906       0.697277       0.357714      -1.139545      -0.018618       0.042240      -0.005264       0.046460      -0.000050      -0.048045       0.010991      -0.005804      -0.084087      -0.061397       0.016572       0.044826             12.683881       6.676899      -2.855084       0.199136      20.378338       4.430856      10.996405           0.065478
           98              O      10.488099       9.622396       7.792678      -0.576490      45.876324 0.65101845E+03  0.16403385E+05                                10.193872                            7.916081      -0.065926       2.024102                    0.994375      28.372854      76.146035       0.673453       0.360959      -1.138392      -0.022644       0.018623      -0.034939       0.045610       0.046183      -0.008048       0.012791       0.100551       0.023208      -0.074806       0.010258       0.064548             12.123894       7.816565       0.501759       3.811566      10.410129       1.657774      18.144987           0.064521
           99              O      12.413720       1.865275       3.769669      -0.570382      33.785437 0.49573935E+03  0.11673066E+05                                 8.231738                            6.833382       0.442297       2.197331                    0.996900      27.339359      71.023856       0.736420       0.353223      -1.144110       0.023794      -0.028070      -0.007200       0.037495       0.023059      -0.062908       0.015764      -0.052509      -0.038485      -0.085773       0.037170       0.048603              9.343478       6.440156      -2.461993       0.752720      15.071453       0.206534       6.518824           0.047998
          100              O       6.320238      12.526145       2.551481      -0.575441      37.577940 0.55432639E+03  0.13444918E+05                                 8.905784                            7.296497       0.135870       2.091579                    0.996603      27.912469      74.001268       0.701163       0.360159      -1.136641       0.027123       0.011266       0.025169       0.038679       0.047418      -0.013499       0.010947       0.074112       0.092230      -0.077847       0.029574       0.048273             10.194587      10.448840       0.306260       5.926896       7.200095       1.039653      12.934826           0.055238
          101              O      11.978301       8.824284      10.175089      -0.594990      43.512061 0.59945254E+03  0.14847372E+05                                 9.901893                            7.629148      -0.001307       2.037991                    0.995324      28.689630      77.213401       0.679177       0.364107      -1.131970       0.049382      -0.009366       0.030233       0.058654       0.019697      -0.017064      -0.040855       0.000067      -0.173731      -0.074859       0.011728       0.063131             11.853955       9.788518      -5.130389       3.136006      15.471719      -3.473853      10.301627           0.059451
          102              O      12.693987       6.791220       9.762381      -0.550982      32.451626 0.46385034E+03  0.10727769E+05                                 7.984392                            6.566229       0.541645       2.231646                    0.997517      26.902646      68.962456       0.759782       0.348566      -1.149449       0.003523      -0.003452       0.036256       0.036590       0.026570      -0.016571       0.057671      -0.006396      -0.060773      -0.074173       0.014766       0.059408              8.937379       6.069834      -1.081609       0.906315      10.125615       3.981828      10.616688           0.033924

******************************************************
Auxiliary information for the entire system
The total spin magnetic moment of the unit cell is   29.998639
The total net atomic charge of the unit cell is   -0.000001
Accuracy of reproducing the electrostatic potential in the unit cell:
  The inner radius (bohr) =    5.0000
  The outer radius (bohr) =   12.0000
  Valid grid points have density less than (e/(bohr^3)) =    0.0001
  The number of valid grid points were=        94863
  The rms potential error without charges in kcal/mol is=      3.28435
  The rms potential error with partial charges in kcal/mol is=      0.58056
  The RRMSE value at monopole order=      0.17677
  The rms potential error with partial charges and cloud penetration in kcal/mol is=      0.57557
  The RRMSE value at monopole order with cloud penetration is=      0.17525
  The rms potential error with partial charges and atomic dipoles in kcal/mol is=      0.52015
  The RRMSE value at dipole order=      0.15837
  The rms potential error with partial charges, atomic dipoles and cloud penetration in kcal/mol is=      0.51331
  The RRMSE value at dipole order with cloud penetration=      0.15629

******************************************************
The electron densities and ab initio electrostatic potential were computed in VASP using the PBE functional and
projector augmented wave method. See the main text of the journal article for a description of computational details.
The atomic charges, dipoles, and quadrupoles were computed with the DDEC6 method as described in
(a) T. A. Manz and N. Gabaldon Limas, RSC Adv. 6 (2016) 47771-47801 DOI: 10.1039/c6ra04656h
(b) N. Gabaldon Limas and T. A. Manz, RSC Adv. 8 (2018) 2678-2707 DOI: 10.1039/c7ra11829e.
For each atom in the material, the electron cloud parameters were fit to the spherically averaged atom-in-material
electron density using radial positions for which this density was between 10^-4 and 10^-2 electrons per cubic bohr.
The polarizabilities, dispersion coefficients, and quantum Drude oscillator (QDO) parameters were fit using the MCLF method.
The magnetic structure of the system was optimized in VASP from the default ferromagnetic initial guess using spin polarization.
The atomic spin moments (ASMs) were computed on this optimized magnetic structure using the DDEC6 partition as inputs
to the method of T. A. Manz and D. S. Sholl, J. Chem. Theory Comput. 7 (2011) 4146-4164 DOI: 10.1021/ct200539n.
The RMSE and RRMSE were computed using a uniform grid with Ewald summation.
