# Supplementary material for: A collection of forcefield precursors for metal–organic frameworks
Source: RSC Adv. 2019 Nov 13;9(63):36492–507. doi: 10.1039/c9ra07327b (PMC9075174; doi:10.1039/c9ra07327b)
Supplement: RA-009-C9RA07327B-s4050 [file RA-009-C9RA07327B-s4050.xyz]

  102
jmolscript: load "" {1 1 1} spacegroup "x,y,z" unitcell [{     10.728000     0.000000     0.000000 }, {      5.363980    12.388722     0.000000 }, {      5.363986     1.286242    13.301301 }]
Mn     9.998923     0.623954     1.459818     1.018820
Mn     9.998910     6.213528     5.190833     1.019007
Mn    11.457043    13.051010    11.841483     1.018730
Mn    11.457056     7.461436     8.110468     1.017565
Mn    11.078904     3.418741     3.325325     1.134017
Mn    10.377062    10.256223     9.975976     1.134384
H      7.673723     3.335394    11.264872     0.118815
H      8.903150     4.847063    10.011889     0.120378
H     18.015507     7.876529    12.078911     0.122167
H     11.522937     5.072498     0.121042     0.112160
H      9.133810     2.572960     5.968294     0.112120
H     12.975493    11.348577     5.117010     0.119851
H     13.037723     4.788330     8.687080     0.117754
H     14.267153     3.276661     9.940062     0.120383
H     18.015503    12.635917     7.873040     0.121333
H     11.522936     1.764984     6.529609     0.112816
H      9.133812     4.264522     0.682357     0.112272
H      7.611502     7.877627     1.533640     0.119717
H     13.782243    10.339570     2.036429     0.118821
H     12.552816     8.827901     3.289412     0.120389
H      3.440459     5.798435     1.222390     0.122196
H      9.933029     8.602466    13.180259     0.112182
H     12.322156    11.102004     7.333007     0.112141
H      8.480473     2.326387     8.184291     0.119858
H      8.418243     8.886634     4.614221     0.117717
H      7.188813    10.398303     3.361239     0.120370
H      3.440463     1.039047     5.428261     0.121340
H      9.933030    11.909980     6.771692     0.112813
H     12.322154     9.410442    12.618944     0.112278
H     13.844464     5.797337    11.767661     0.119721
C     11.457500     2.424714     0.053737     0.620641
C      6.815480     4.692584    12.490986    -0.034062
C      7.617936     4.245645    11.449893    -0.102239
C      8.337784     5.153718    10.682275    -0.101274
C      8.214409     6.514055    10.913451    -0.018682
C      7.385133     6.963779    11.929538    -0.101020
C     17.425469     6.053265    12.728281    -0.095851
C      9.047974     7.486203    10.111516     0.613600
C      8.907453     0.926993     3.912046     0.595668
C      8.448294     0.788794     5.327038    -0.015912
C      8.699327     1.797111     6.241769    -0.103532
C     13.152503    12.023054     5.732329    -0.105909
C     11.457491     4.412768     6.596913     0.621303
C     12.179486     3.431140     7.460966    -0.035381
C     12.981939     3.878079     8.502059    -0.100171
C     13.701788     2.970006     9.269677    -0.101035
C     13.578419     1.609669     9.038500    -0.019700
C     12.749146     1.159945     8.022414    -0.100933
C     12.061481     2.070459     7.223671    -0.095630
C     19.775965    13.026243     9.840435     0.615503
C      8.907446     5.910489     2.738605     0.598289
C      8.448289     6.048688     1.323612    -0.016430
C      8.699327     5.040371     0.408882    -0.104157
C      7.788516     7.203150     0.918322    -0.105420
C      9.998466    11.250250    13.247564     0.620660
C     14.640486     8.982380     0.810315    -0.034045
C     13.838030     9.429319     1.851408    -0.102230
C     13.118182     8.521246     2.619026    -0.101253
C     13.241557     7.160909     2.387850    -0.018695
C     14.070833     6.711185     1.371763    -0.101000
C      4.030497     7.621699     0.573020    -0.095831
C     12.407992     6.188761     3.189785     0.613645
C     12.548513    12.747971     9.389255     0.595677
C     13.007672    12.886170     7.974263    -0.015911
C     12.756639    11.877853     7.059532    -0.103515
C      8.303463     1.651910     7.568972    -0.105918
C      9.998475     9.262196     6.704388     0.621374
C      9.276480    10.243824     5.840335    -0.035416
C      8.474027     9.796885     4.799242    -0.100213
C      7.754178    10.704958     4.031624    -0.101030
C      7.877547    12.065295     4.262801    -0.019694
C      8.706820    12.515019     5.278887    -0.100936
C      9.394485    11.604505     6.077630    -0.095632
C      1.680001     0.648721     3.460866     0.615490
C     12.548520     7.764475    10.562696     0.598254
C     13.007677     7.626276    11.977689    -0.016380
C     12.756639     8.634593    12.892419    -0.104186
C     13.667450     6.471814    12.382979    -0.105415
O      5.973335     2.508427    12.981405    -0.575993
O     10.945773     2.792007     1.147503    -0.576744
O      9.002914     8.704473    10.421170    -0.569785
O      9.747441     6.979230     9.202904    -0.574276
O      9.454580     1.996941     3.538545    -0.596441
O     14.101933    12.354383     3.124476    -0.549316
O     11.337335     5.615297     6.970547    -0.575915
O     10.945767     4.045475     5.503147    -0.577120
O      9.002910    11.807973     9.530781    -0.570091
O      4.383449     1.144494    10.749047    -0.575055
O      9.454576     4.840541     3.112105    -0.596856
O      8.737942     6.871821     3.526175    -0.551224
O     15.482631    11.166537     0.319896    -0.575988
O     10.510193    10.882957    12.153798    -0.576754
O     12.453052     4.970491     2.880131    -0.569677
O     11.708525     6.695734     4.098397    -0.574315
O     12.001386    11.678023     9.762756    -0.596447
O      7.354033     1.320581    10.176825    -0.549288
O     10.118631     8.059667     6.330754    -0.576045
O     10.510199     9.629489     7.798154    -0.577020
O     12.453056     1.866991     3.770520    -0.570079
O      6.344517    12.530470     2.552254    -0.575086
O     12.001390     8.834423    10.189196    -0.596877
O     12.718024     6.803143     9.775126    -0.551189

The following XYZ coordinates are in angstroms. Other properties are in atomic units.
The sperically averaged electron density of each atom fit to a function of the form exp(a - br)
eigen_1, eigen_2 and eigen_3 are the three eigenvalues of traceless quadrupole moment tensor
  atom number  atomic symbol              X              Y              Z     net charge C6 coefficient C8 coefficient C10 coefficient fluctuating dipole atomic polarizability isotropic forcefield polarizability              a              b squared Pearson coefficient          <r^3>          <r^4>         wp_QDO          m_QDO          q_QDO       dipole_x       dipole_y       dipole_z         dipole            Qxy            Qxz            Qyz     Q(x^2-y^2)  Q(3z^2 - R^2)        eigen_1        eigen_2        eigen_3 static polarizability      alpha(xx)      alpha(xy)      alpha(xz)      alpha(yy)      alpha(yz)      alpha(zz) atomic spin moment
            1             Mn       9.998923       0.623954       1.459818       1.018820     158.672810 0.36930274E+04  0.13873305E+06                                23.069960                           19.222994       0.183090       1.845529                    0.999968      54.021938     158.153351       0.434528       0.375224      -1.167008      -0.006584      -0.040901      -0.032199       0.052469      -0.062295       0.049843      -0.036158      -0.001534      -0.031183      -0.061575      -0.039287       0.100862             27.352936      19.322131       3.015998      -2.897735      27.144413       3.975723      35.592264           4.753995
            2             Mn       9.998910       6.213528       5.190833       1.019007     158.832840 0.36978662E+04  0.13896547E+06                                23.088812                           19.238719       0.179311       1.844313                    0.999960      54.041607     158.258938       0.434228       0.375347      -1.166870      -0.005531       0.041013       0.031763       0.052168       0.062631      -0.049386      -0.036854      -0.001157      -0.029396      -0.061401      -0.039760       0.101161             27.374840      19.335989      -3.018665       2.905176      27.165659       3.979891      35.622873           4.753992
            3             Mn      11.457043      13.051010      11.841483       1.018730     158.686917 0.36934353E+04  0.13875271E+06                                23.071646                           19.224342       0.182916       1.845467                    0.999968      54.023608     158.162566       0.434502       0.375235      -1.166995       0.006535       0.040909       0.032161       0.052446      -0.062249       0.049772      -0.036148      -0.001640      -0.031167      -0.061520      -0.039254       0.100774             27.354996      19.323367       3.016329      -2.897936      27.146845       3.976295      35.594777           4.753635
            4             Mn      11.457056       7.461436       8.110468       1.017565     158.999075 0.37026733E+04  0.13919588E+06                                23.107521                           19.253655       0.177521       1.843619                    0.999959      54.064200     158.370404       0.433963       0.375441      -1.166757       0.005211      -0.041070      -0.031501       0.052021       0.062300      -0.048927      -0.036746      -0.001848      -0.029135      -0.061055      -0.039480       0.100536             27.397665      19.350618      -3.021890       2.907775      27.188987       3.984302      35.653389           4.753441
            5             Mn      11.078904       3.418741       3.325325       1.134017     159.049491 0.29801472E+04  0.10674685E+06                                24.164234                           18.314905      -0.016560       1.806865                    0.999861      51.706980     150.740573       0.405122       0.422088      -1.126392      -0.022508      -0.000262       0.000078       0.022510       0.000234       0.000277      -0.010933       0.174541       0.096977      -0.104308       0.033199       0.071110             30.576612      20.465449       0.000896      -0.000978      42.244084      -0.357412      29.020302           4.695063
            6             Mn      10.377062      10.256223       9.975976       1.134384     159.030845 0.29796639E+04  0.10672458E+06                                24.161699                           18.312832      -0.016485       1.806933                    0.999861      51.701716     150.718877       0.405167       0.422061      -1.126417       0.022509       0.000230      -0.000091       0.022510       0.000228       0.000235      -0.010844       0.174419       0.096883      -0.104218       0.033154       0.071064             30.573725      20.463675       0.000774      -0.001260      42.241197      -0.357191      29.016303           4.695971
            7              H       7.673723       3.335394      11.264872       0.118815       1.148705 0.79877394E+01  0.78437389E+02                                 1.802152                            1.641653      -1.291825       2.265292                    0.994837       3.622508      10.163757       0.492988       1.265233      -0.710497       0.003464      -0.035726      -0.011804       0.037785      -0.002749      -0.008275       0.000610      -0.007493      -0.010203      -0.011150       0.003149       0.008000              1.886903       1.454598       0.092754      -0.085785       2.633361       0.317115       1.572751          -0.000113
            8              H       8.903150       4.847063      10.011889       0.120378       1.029397 0.72843975E+01  0.69578670E+02                                 1.659417                            1.559719      -0.885604       2.462348                    0.999232       3.325501       9.064224       0.512027       1.252364      -0.715618       0.023996      -0.016154      -0.026706       0.039370      -0.005452      -0.010733       0.007833      -0.009793      -0.004875      -0.013744      -0.002645       0.016389              1.700753       1.704571      -0.089614      -0.482839       1.554843       0.203880       1.842846          -0.000085
            9              H      18.015507       7.876529      12.078911       0.122167       1.150244 0.87309288E+01  0.86882713E+02                                 1.762410                            1.691401      -1.075972       2.374683                    0.997380       3.390186       9.299585       0.500921       1.228751      -0.722145      -0.007985       0.039104       0.006316       0.040408      -0.009854      -0.010211       0.004290      -0.018710      -0.019405      -0.017102      -0.002371       0.019474              1.775392       1.511043       0.051691      -0.057699       2.286062       0.126043       1.529071          -0.000108
           10              H      11.522937       5.072498       0.121042       0.112160       1.050585 0.76633629E+01  0.75322723E+02                                 1.775799                            1.670254      -1.250454       2.287470                    0.994209       3.752871      10.930643       0.456481       1.365139      -0.689290      -0.019732       0.016437       0.030365       0.039768      -0.002904      -0.013027       0.005486      -0.018893      -0.003005      -0.018624       0.003143       0.015482              1.830441       1.925234      -0.097520      -0.476496       1.575630       0.190639       1.990457          -0.000284
           11              H       9.133810       2.572960       5.968294       0.112120       1.110893 0.78775263E+01  0.77600082E+02                                 1.806834                            1.664236      -1.235882       2.286137                    0.995304       3.740419      10.741485       0.471588       1.318473      -0.698563       0.015748       0.031923      -0.009871       0.036939       0.003910      -0.000233       0.002743      -0.018856       0.010680      -0.012025       0.002433       0.009592              1.891283       1.837285       0.552576      -0.215195       2.162960      -0.275579       1.673603          -0.000200
           12              H      12.975493      11.348577       5.117010       0.119851       1.005174 0.72044394E+01  0.68755551E+02                                 1.645513                            1.561162      -0.849496       2.480169                    0.999407       3.337378       9.149161       0.505908       1.268607      -0.711965      -0.008371      -0.029551      -0.025515       0.039929       0.010437       0.000177       0.006378      -0.020783       0.005223      -0.015915      -0.000404       0.016320              1.670600       1.411631       0.171527       0.005070       1.784736       0.408525       1.815433          -0.000077
           13              H      13.037723       4.788330       8.687080       0.117754       1.145432 0.79575465E+01  0.78027181E+02                                 1.794943                            1.635707      -1.268997       2.274629                    0.995041       3.615082      10.118679       0.495423       1.260849      -0.711477       0.003420       0.036394       0.012077       0.038497       0.002725       0.008197       0.000536      -0.007412      -0.010086      -0.011049       0.003167       0.007882              1.878972       1.449511      -0.092020       0.085206       2.620557       0.315036       1.566849          -0.000122
           14              H      14.267153       3.276661       9.940062       0.120383       1.027059 0.72621823E+01  0.69290441E+02                                 1.654517                            1.555482      -0.874148       2.466971                    0.999280       3.320066       9.034612       0.513814       1.249379      -0.716284       0.024068       0.016090       0.026932       0.039541       0.005555       0.010752       0.007759      -0.009399      -0.005458      -0.013686      -0.002684       0.016370              1.695564       1.699386       0.089142       0.480363       1.550414       0.202836       1.836891          -0.000083
           15              H      18.015503      12.635917       7.873040       0.121333       1.146057 0.86873849E+01  0.86302212E+02                                 1.754424                            1.684240      -1.056347       2.382477                    0.997617       3.384979       9.263642       0.503527       1.224476      -0.723103      -0.007834      -0.039454      -0.006670       0.040774       0.009763       0.010338       0.004212      -0.018718      -0.019686      -0.017236      -0.002200       0.019435              1.767186       1.504991      -0.051326       0.057220       2.273752       0.124978       1.522814          -0.000110
           16              H      11.522936       1.764984       6.529609       0.112816       1.049752 0.76571177E+01  0.75265231E+02                                 1.776793                            1.671063      -1.260746       2.283781                    0.994053       3.753370      10.941508       0.455644       1.367576      -0.688807      -0.019410      -0.016034      -0.029921       0.039104       0.002960       0.013200       0.005638      -0.018921      -0.003033      -0.018803       0.003087       0.015716              1.831521       1.926408       0.097705       0.477046       1.576421       0.190878       1.991734          -0.000284
           17              H       9.133812       4.264522       0.682357       0.112272       1.109241 0.78641174E+01  0.77451510E+02                                 1.806932                            1.664271      -1.241915       2.284364                    0.995289       3.738655      10.742752       0.470865       1.320777      -0.698109       0.015721      -0.031752       0.010308       0.036900      -0.004020       0.000261       0.002841      -0.018559       0.011182      -0.012022       0.002484       0.009538              1.891421       1.837424      -0.552722       0.215242       2.163208      -0.275682       1.673631          -0.000194
           18              H       7.611502       7.877627       1.533640       0.119717       1.004709 0.71969764E+01  0.68628792E+02                                 1.640861                            1.557096      -0.833529       2.486325                    0.999527       3.333915       9.119580       0.508438       1.263317      -0.713102      -0.008816       0.029446       0.025363       0.039851      -0.010247      -0.000222       0.006598      -0.021217       0.006131      -0.016076      -0.000354       0.016430              1.665727       1.408106      -0.170696      -0.005017       1.779230       0.406439       1.809846          -0.000076
           19              H      13.782243      10.339570       2.036429       0.118821       1.148670 0.79874374E+01  0.78433416E+02                                 1.802090                            1.641603      -1.291810       2.265300                    0.994838       3.622414      10.163315       0.493006       1.265203      -0.710504      -0.003464       0.035726       0.011803       0.037785      -0.002750      -0.008273       0.000611      -0.007494      -0.010199      -0.011148       0.003147       0.008001              1.886832       1.454553       0.092744      -0.085781       2.633243       0.317099       1.572701          -0.000109
           20              H      12.552816       8.827901       3.289412       0.120389       1.029305 0.72835861E+01  0.69569238E+02                                 1.659355                            1.559662      -0.885347       2.462485                    0.999233       3.325321       9.063733       0.512020       1.252412      -0.715609      -0.023993       0.016154       0.026713       0.039373      -0.005448      -0.010737       0.007827      -0.009800      -0.004859      -0.013748      -0.002636       0.016384              1.700690       1.704509      -0.089612      -0.482818       1.554780       0.203872       1.842780          -0.000081
           21              H       3.440459       5.798435       1.222390       0.122196       1.150136 0.87298241E+01  0.86868335E+02                                 1.762240                            1.691247      -1.075905       2.374723                    0.997381       3.389971       9.298591       0.500968       1.228683      -0.722160       0.007986      -0.039106      -0.006323       0.040411      -0.009857      -0.010212       0.004287      -0.018715      -0.019410      -0.017106      -0.002371       0.019476              1.775218       1.510909       0.051679      -0.057687       2.285809       0.126026       1.528935          -0.000098
           22              H       9.933029       8.602466      13.180259       0.112182       1.050492 0.76625485E+01  0.75313108E+02                                 1.775738                            1.670201      -1.250489       2.287476                    0.994209       3.752719      10.930269       0.456471       1.365197      -0.689280       0.019732      -0.016438      -0.030373       0.039775      -0.002905      -0.013029       0.005489      -0.018892      -0.003011      -0.018626       0.003141       0.015485              1.830376       1.925164      -0.097515      -0.476469       1.575579       0.190632       1.990384          -0.000284
           23              H      12.322156      11.102004       7.333007       0.112141       1.110780 0.78766417E+01  0.77590448E+02                                 1.806841                            1.664243      -1.235834       2.286185                    0.995305       3.740380      10.741878       0.471537       1.318632      -0.698531      -0.015740      -0.031929       0.009875       0.036942       0.003910      -0.000230       0.002739      -0.018857       0.010689      -0.012027       0.002438       0.009588              1.891289       1.837292       0.552576      -0.215195       2.162966      -0.275578       1.673611          -0.000201
           24              H       8.480473       2.326387       8.184291       0.119858       1.005180 0.72044761E+01  0.68755763E+02                                 1.645493                            1.561144      -0.849543       2.480148                    0.999406       3.337376       9.149048       0.505923       1.268571      -0.711973       0.008373       0.029548       0.025519       0.039930       0.010436       0.000179       0.006379      -0.020784       0.005221      -0.015915      -0.000406       0.016321              1.670579       1.411616       0.171523       0.005070       1.784714       0.408516       1.815408          -0.000080
           25              H       8.418243       8.886634       4.614221       0.117717       1.145626 0.79591476E+01  0.78045689E+02                                 1.795020                            1.635775      -1.269146       2.274515                    0.995039       3.615361      10.119169       0.495464       1.260700      -0.711508      -0.003429      -0.036385      -0.012084       0.038492       0.002735       0.008196       0.000549      -0.007416      -0.010065      -0.011046       0.003149       0.007896              1.879051       1.449569      -0.092024       0.085215       2.620667       0.315055       1.566917          -0.000124
           26              H       7.188813      10.398303       3.361239       0.120370       1.027085 0.72623940E+01  0.69292834E+02                                 1.654533                            1.555494      -0.874158       2.466958                    0.999280       3.320103       9.034681       0.513818       1.249362      -0.716288      -0.024068      -0.016088      -0.026930       0.039539       0.005553       0.010753       0.007757      -0.009401      -0.005457      -0.013687      -0.002681       0.016368              1.695583       1.699406       0.089143       0.480376       1.550425       0.202838       1.836916          -0.000079
           27              H       3.440463       1.039047       5.428261       0.121340       1.146088 0.86876316E+01  0.86304749E+02                                 1.754401                            1.684219      -1.056405       2.382442                    0.997617       3.385013       9.263555       0.503554       1.224410      -0.723117       0.007835       0.039451       0.006673       0.040771       0.009766       0.010338       0.004211      -0.018716      -0.019685      -0.017236      -0.002200       0.019436              1.767162       1.504973      -0.051325       0.057218       2.273717       0.124974       1.522796          -0.000100
           28              H       9.933030      11.909980       6.771692       0.112813       1.049810 0.76576516E+01  0.75271819E+02                                 1.776854                            1.671117      -1.260892       2.283707                    0.994052       3.753512      10.942032       0.455638       1.367569      -0.688808       0.019409       0.016035       0.029922       0.039104       0.002962       0.013198       0.005643      -0.018915      -0.003034      -0.018799       0.003079       0.015720              1.831585       1.926477       0.097711       0.477070       1.576473       0.190889       1.991806          -0.000285
           29              H      12.322154       9.410442      12.618944       0.112278       1.109265 0.78643763E+01  0.77455087E+02                                 1.806991                            1.664324      -1.242044       2.284303                    0.995289       3.738770      10.743330       0.470845       1.320817      -0.698101      -0.015718       0.031752      -0.010311       0.036899      -0.004020       0.000259       0.002840      -0.018558       0.011155      -0.012017       0.002477       0.009539              1.891483       1.837483      -0.552745       0.215250       2.163281      -0.275688       1.673686          -0.000199
           30              H      13.844464       5.797337      11.767661       0.119721       1.004742 0.71972843E+01  0.68632513E+02                                 1.640897                            1.557130      -0.833736       2.486229                    0.999527       3.333986       9.119848       0.508432       1.263317      -0.713101       0.008818      -0.029444      -0.025364       0.039850      -0.010244      -0.000229       0.006601      -0.021217       0.006095      -0.016067      -0.000368       0.016435              1.665763       1.408136      -0.170704      -0.005017       1.779272       0.406449       1.809882          -0.000078
           31              C      11.457500       2.424714       0.053737       0.620641      24.920321 0.23863887E+03  0.48816101E+04                                 7.844027                            5.469638       0.109625       2.101832                    0.999610      21.770395      60.478448       0.636908       0.470118      -1.021315      -0.026380      -0.053196       0.042753       0.073168      -0.053774       0.075589       0.009695       0.103530      -0.066131      -0.094342      -0.024019       0.118362              9.665612       6.390084       2.497069      -3.046446      12.191116      -0.659269      10.415637           0.021800
           32              C       6.815480       4.692584      12.490986      -0.034062      36.400129 0.42637048E+03  0.98823103E+04                                 9.426219                            6.800617       0.214450       2.077716                    0.999387      26.841144      74.308612       0.649672       0.406762      -1.080534       0.027586       0.032231      -0.025880       0.049695       0.007153       0.002676       0.005811      -0.000575       0.024846      -0.011553      -0.000820       0.012373             11.464879       9.045899       2.925387      -5.087083      14.332212      -2.095658      11.016526          -0.001358
           33              C       7.617936       4.245645      11.449893      -0.102239      34.658912 0.42582220E+03  0.99913361E+04                                 9.333917                            6.969689      -0.062110       1.957555                    0.999389      29.237657      84.857341       0.610212       0.427789      -1.053665      -0.001610       0.030054      -0.005836       0.030657      -0.009865       0.014332       0.015342      -0.006764      -0.020484      -0.027709       0.010912       0.016797             10.807369       9.178447       2.682540      -4.740191      12.901744      -0.747980      10.341917           0.002569
           34              C       8.337784       5.153718      10.682275      -0.101274      33.030436 0.41683308E+03  0.97042149E+04                                 8.960368                            6.834024       0.056070       1.993269                    0.999666      28.917032      82.922534       0.626161       0.420167      -1.061048      -0.013435      -0.001539       0.018469       0.022890      -0.010486      -0.005624       0.016274       0.017398       0.013205      -0.022536       0.000509       0.022026             10.264329       8.687626       2.967669      -4.058437      13.314496      -1.328758       8.790864           0.001387
           35              C       8.214409       6.514055      10.913451      -0.018682      36.679931 0.42581764E+03  0.98611658E+04                                 9.500239                            6.797956       0.107242       2.041091                    0.999337      26.825607      74.108238       0.649886       0.406972      -1.080957      -0.024344      -0.029359       0.023675       0.044890      -0.006141       0.010857       0.003545       0.004826       0.016966      -0.014196       0.000256       0.013940             11.722806      10.654001       3.839518      -5.884001      13.640079      -2.272385      10.874338           0.006384
           36              C       7.385133       6.963779      11.929538      -0.101020      31.936099 0.41773959E+03  0.97505032E+04                                 8.811407                            6.874334      -0.012567       1.974290                    0.999508      29.064864      84.013113       0.618583       0.424216      -1.056347       0.000517      -0.025086       0.002498       0.025215      -0.017483       0.016483       0.005531      -0.009809      -0.034219      -0.028702       0.003781       0.024921             10.044967       9.346248       2.469394      -4.777896      10.760847      -1.317363      10.027807           0.001474
           37              C      17.425469       6.053265      12.728281      -0.095851      33.980796 0.44679984E+03  0.10625264E+05                                 9.271498                            7.172213      -0.133855       1.935399                    0.999181      29.536599      86.699467       0.596561       0.431742      -1.049769       0.024738      -0.002369      -0.015051       0.029054      -0.013620       0.004191       0.013960       0.016311       0.024320      -0.025914       0.009778       0.016136             10.665421       9.209476       2.650678      -4.193646      13.275365      -1.355202       9.511422           0.002410
           38              C       9.047974       7.486203      10.111516       0.613600      23.788978 0.24743573E+03  0.51017642E+04                                 7.622465                            5.578039       0.021452       2.068221                    0.999514      21.986308      61.092825       0.629965       0.471555      -1.021699       0.034088       0.044648      -0.042322       0.070332      -0.036680       0.082344      -0.003391       0.074671       0.056787      -0.078296      -0.032980       0.111276              9.178635       8.039873       2.375436      -3.983522      10.798492      -0.845121       8.697541           0.016320
           39              C       8.907453       0.926993       3.912046       0.595668      24.799850 0.24993866E+03  0.51678283E+04                                 7.819737                            5.588642      -0.036674       2.043605                    0.999537      22.234431      61.926576       0.632151       0.468609      -1.023009       0.014295       0.012607      -0.058175       0.061218      -0.050797       0.051038      -0.012642       0.075780      -0.221470      -0.089783      -0.024552       0.114335              9.487660       6.648682       2.241218      -3.358905       8.911938      -0.047880      12.902361           0.018752
           40              C       8.448294       0.788794       5.327038      -0.015912      36.029540 0.42089634E+03  0.97239594E+04                                 9.391980                            6.766346       0.128133       2.051320                    0.999322      26.670069      73.715595       0.649940       0.407910      -1.079774      -0.015628      -0.004140       0.041535       0.044571      -0.002068       0.005460      -0.002266      -0.001256      -0.016713      -0.008495       0.001288       0.007207             11.482934       8.496560       3.402060      -4.610732       9.604868      -0.773129      16.347375          -0.000520
           41              C       8.699327       1.797111       6.241769      -0.103532      33.350644 0.43301848E+03  0.10213570E+05                                 9.140105                            7.047932      -0.069072       1.955677                    0.999475      29.407670      85.868913       0.603652       0.430178      -1.051094      -0.012139      -0.018206       0.010580       0.024305       0.001323       0.005259      -0.011272      -0.005903      -0.056538      -0.023468       0.007435       0.016033             10.450080       7.994992       3.064032      -3.197327       9.291030      -0.061971      14.064216           0.002062
           42              C      13.152503      12.023054       5.732329      -0.105909      33.367138 0.42393939E+03  0.99104974E+04                                 9.030607                            6.891668       0.078860       1.999796                    0.999677      29.035197      83.407168       0.623646       0.420123      -1.061179      -0.000656       0.015022       0.017341       0.022952      -0.000886       0.010507       0.019391      -0.015064      -0.022594      -0.024101      -0.000229       0.024331             10.424604       8.446755       3.471708      -4.020011       9.316054      -1.145446      13.511002           0.002438
           43              C      11.457491       4.412768       6.596913       0.621303      24.925573 0.23868234E+03  0.48828645E+04                                 7.846023                            5.470766       0.111023       2.102255                    0.999619      21.772561      60.492515       0.636714       0.470227      -1.021227      -0.026256       0.052978      -0.042568       0.072856       0.054002      -0.076270       0.009597       0.103741      -0.065803      -0.094834      -0.024219       0.119053              9.668186       6.391536      -2.498093       3.047007      12.195259      -0.659748      10.417763           0.021789
           44              C      12.179486       3.431140       7.460966      -0.035381      36.435441 0.42689009E+03  0.98971541E+04                                 9.430146                            6.803426       0.213789       2.077356                    0.999364      26.860791      74.368308       0.649743       0.406603      -1.080663       0.027595      -0.031837       0.025555       0.049276      -0.006942      -0.003074       0.006078      -0.000893       0.025762      -0.011465      -0.001443       0.012909             11.469811       9.050567      -2.929243       5.089835      14.337702      -2.100091      11.021164          -0.001368
           45              C      12.981939       3.878079       8.502059      -0.100171      34.618982 0.42526759E+03  0.99752810E+04                                 9.330098                            6.968486      -0.069376       1.955863                    0.999485      29.209995      84.769925       0.609814       0.428199      -1.053391      -0.001053      -0.029022       0.005837       0.029622       0.009733      -0.013991       0.015487      -0.007650      -0.023586      -0.027786       0.010394       0.017393             10.801971       9.176341      -2.681473       4.738898      12.890706      -0.749361      10.338868           0.002552
           46              C      13.701788       2.970006       9.269677      -0.101035      33.057453 0.41731707E+03  0.97184873E+04                                 8.966853                            6.840044       0.047281       1.990398                    0.999693      28.929115      82.975191       0.625591       0.420420      -1.060869      -0.013740       0.000617      -0.018658       0.023179       0.010225       0.005479       0.017161       0.016856       0.011811      -0.022950       0.000672       0.022278             10.271261       8.694348      -2.971678       4.060924      13.322860      -1.331752       8.796575           0.001393
           47              C      13.578419       1.609669       9.038500      -0.019700      36.681731 0.42588929E+03  0.98626312E+04                                 9.497352                            6.796112       0.116807       2.043987                    0.999303      26.830770      74.106834       0.650361       0.406683      -1.081216      -0.025071       0.029204      -0.024383       0.045563       0.006157      -0.010884       0.004360       0.006512       0.019828      -0.014913       0.000250       0.014663             11.719452      10.652987      -3.840491       5.883595      13.632785      -2.274939      10.872584           0.006413
           48              C      12.749146       1.159945       8.022414      -0.100933      31.969303 0.41829158E+03  0.97671383E+04                                 8.822403                            6.883450      -0.018616       1.972501                    0.999530      29.074657      84.072394       0.617523       0.424780      -1.055939      -0.000288       0.023638      -0.002736       0.023797       0.017714      -0.017398       0.004752      -0.011826      -0.036789      -0.029664       0.003570       0.026094             10.058001       9.362497      -2.475436       4.787722      10.767415      -1.322696      10.044091           0.001478
           49              C      12.061481       2.070459       7.223671      -0.095630      33.958566 0.44647407E+03  0.10615847E+05                                 9.267675                            7.169537      -0.134252       1.935430                    0.999155      29.526367      86.669727       0.596665       0.431735      -1.049747       0.025212       0.002531       0.015813       0.029868       0.013508      -0.003823       0.014131       0.015887       0.024196      -0.025708       0.009255       0.016453             10.660586       9.207159      -2.647925       4.193442      13.265236      -1.353943       9.509363           0.002409
           50              C      19.775965      13.026243       9.840435       0.615503      23.744149 0.24687123E+03  0.50873347E+04                                 7.614883                            5.572712       0.022831       2.069155                    0.999472      21.958510      61.003376       0.630075       0.471730      -1.021580       0.033582      -0.044486       0.041859       0.069706       0.037515      -0.081293      -0.003537       0.074208       0.057028      -0.078249      -0.032177       0.110426              9.169443       8.031858      -2.372119       3.978862      10.787472      -0.843614       8.689000           0.016306
           51              C       8.907446       5.910489       2.738605       0.598289      24.731261 0.24914466E+03  0.51474710E+04                                 7.807790                            5.581234      -0.033659       2.044997                    0.999481      22.194963      61.799118       0.632301       0.468857      -1.022843       0.013917      -0.011597       0.058548       0.061286       0.050099      -0.050790      -0.012018       0.074455      -0.221554      -0.089755      -0.023447       0.113203              9.472114       6.638114      -2.237154       3.351504       8.898484      -0.047420      12.879743           0.018703
           52              C       8.448289       6.048688       1.323612      -0.016430      36.029230 0.42095001E+03  0.97253463E+04                                 9.391286                            6.766347       0.127446       2.051072                    0.999333      26.671684      73.716574       0.650013       0.407858      -1.079827      -0.016259       0.003628      -0.042752       0.045883       0.002391      -0.005256      -0.001376      -0.000969      -0.016753      -0.008213       0.001231       0.006982             11.481737       8.495651      -3.400947       4.610518       9.602640      -0.773269      16.346920          -0.000526
           53              C       8.699327       5.040371       0.408882      -0.104157      33.342852 0.43295732E+03  0.10211484E+05                                 9.137072                            7.046027      -0.065017       1.956966                    0.999471      29.404775      85.850004       0.603931       0.430006      -1.051228      -0.011287       0.017896      -0.010736       0.023726      -0.001205      -0.005320      -0.010818      -0.006301      -0.057984      -0.023612       0.007478       0.016134             10.446127       7.993066      -3.064083       3.195982       9.288988      -0.063957      14.056327           0.002074
           54              C       7.788516       7.203150       0.918322      -0.105420      33.377266 0.42410908E+03  0.99158262E+04                                 9.035898                            6.896355       0.070693       1.997217                    0.999656      29.037019      83.428299       0.622962       0.420526      -1.060885       0.000224      -0.014644      -0.017529       0.022842       0.000440      -0.010003       0.019359      -0.014775      -0.021727      -0.023455      -0.000776       0.024231             10.430671       8.453501      -3.474148       4.024992       9.319358      -1.150300      13.519153           0.002441
           55              C       9.998466      11.250250      13.247564       0.620660      24.919689 0.23863280E+03  0.48814591E+04                                 7.843931                            5.469592       0.109594       2.101834                    0.999610      21.770086      60.477594       0.636906       0.470122      -1.021312       0.026372       0.053200      -0.042749       0.073166      -0.053759       0.075590       0.009682       0.103535      -0.066158      -0.094325      -0.024037       0.118362              9.665465       6.390001       2.497011      -3.046380      12.190925      -0.659208      10.415468           0.021799
           56              C      14.640486       8.982380       0.810315      -0.034045      36.399057 0.42635801E+03  0.98819561E+04                                 9.426098                            6.800564       0.214458       2.077728                    0.999387      26.840606      74.307057       0.649667       0.406768      -1.080530      -0.027593      -0.032224       0.025857       0.049683       0.007148       0.002696       0.005822      -0.000545       0.024859      -0.011550      -0.000842       0.012392             11.464683       9.045771       2.925289      -5.087004      14.331878      -2.095555      11.016400          -0.001362
           57              C      13.838030       9.429319       1.851408      -0.102230      34.657892 0.42581061E+03  0.99909802E+04                                 9.333714                            6.969587      -0.062079       1.957572                    0.999389      29.237100      84.854921       0.610219       0.427788      -1.053667       0.001600      -0.030051       0.005836       0.030654      -0.009860       0.014335       0.015336      -0.006767      -0.020435      -0.027701       0.010910       0.016791             10.807085       9.178245       2.682378      -4.740099      12.901246      -0.747897      10.341765           0.002572
           58              C      13.118182       8.521246       2.619026      -0.101253      33.028464 0.41680728E+03  0.97034298E+04                                 8.959926                            6.833747       0.056312       1.993359                    0.999666      28.915930      82.917635       0.626185       0.420159      -1.061057       0.013447       0.001541      -0.018465       0.022894      -0.010483      -0.005635       0.016274       0.017372       0.013294      -0.022528       0.000492       0.022035             10.263769       8.687201       2.967412      -4.058244      13.313593      -1.328636       8.790512           0.001392
           59              C      13.241557       7.160909       2.387850      -0.018695      36.678717 0.42580745E+03  0.98608240E+04                                 9.499878                            6.797765       0.107460       2.041164                    0.999337      26.825292      74.105822       0.649914       0.406959      -1.080971       0.024341       0.029361      -0.023682       0.044893      -0.006127       0.010821       0.003542       0.004781       0.017027      -0.014166       0.000262       0.013905             11.722282      10.653577       3.839201      -5.883789      13.639229      -2.272197      10.874039           0.006400
           60              C      14.070833       6.711185       1.371763      -0.101000      31.935589 0.41773485E+03  0.97503387E+04                                 8.811273                            6.874276      -0.012611       1.974277                    0.999508      29.064494      84.011072       0.618590       0.424214      -1.056351      -0.000537       0.025093      -0.002522       0.025225      -0.017498       0.016478       0.005540      -0.009819      -0.034193      -0.028708       0.003780       0.024928             10.044783       9.346105       2.469300      -4.777823      10.760508      -1.317302      10.027735           0.001485
           61              C       4.030497       7.621699       0.573020      -0.095831      33.979881 0.44678907E+03  0.10624957E+05                                 9.271425                            7.172200      -0.134028       1.935361                    0.999180      29.535968      86.697760       0.596551       0.431751      -1.049762      -0.024760       0.002365       0.015023       0.029057      -0.013612       0.004199       0.013955       0.016306       0.024300      -0.025904       0.009782       0.016122             10.665297       9.209378       2.650612      -4.193576      13.275158      -1.355122       9.511354           0.002412
           62              C      12.407992       6.188761       3.189785       0.613645      23.787445 0.24741826E+03  0.51013123E+04                                 7.622189                            5.577876       0.021476       2.068244                    0.999513      21.985294      61.089403       0.629968       0.471560      -1.021696      -0.034088      -0.044612       0.042370       0.070338      -0.036701       0.082375      -0.003350       0.074633       0.056895      -0.078360      -0.032938       0.111297              9.178254       8.039494       2.375237      -3.983289      10.798050      -0.844983       8.697218           0.016309
           63              C      12.548513      12.747971       9.389255       0.595677      24.799682 0.24993587E+03  0.51677669E+04                                 7.819751                            5.588642      -0.036633       2.043626                    0.999537      22.234392      61.926859       0.632145       0.468614      -1.023004      -0.014283      -0.012615       0.058175       0.061216      -0.050806       0.051026      -0.012640       0.075781      -0.221443      -0.089768      -0.024564       0.114332              9.487687       6.648687       2.241227      -3.358891       8.911994      -0.047851      12.902378           0.018739
           64              C      13.007672      12.886170       7.974263      -0.015911      36.029099 0.42088886E+03  0.97237591E+04                                 9.391979                            6.766339       0.128150       2.051332                    0.999322      26.669740      73.714971       0.649932       0.407917      -1.079768       0.015646       0.004129      -0.041525       0.044566      -0.002077       0.005466      -0.002270      -0.001252      -0.016769      -0.008513       0.001287       0.007226             11.482938       8.496557       3.402064      -4.610728       9.604880      -0.773123      16.347377          -0.000527
           65              C      12.756639      11.877853       7.059532      -0.103515      33.350133 0.43301195E+03  0.10213418E+05                                 9.140215                            7.048014      -0.069124       1.955682                    0.999475      29.407015      85.868128       0.603629       0.430195      -1.051080       0.012167       0.018187      -0.010572       0.024301       0.001299       0.005272      -0.011275      -0.005884      -0.056520      -0.023468       0.007441       0.016027             10.450213       7.995091       3.064071      -3.197374       9.291139      -0.061973      14.064411           0.002055
           66              C       8.303463       1.651910       7.568972      -0.105918      33.367618 0.42394595E+03  0.99106855E+04                                 9.030675                            6.891717       0.078791       1.999770                    0.999677      29.035478      83.408021       0.623645       0.420122      -1.061179       0.000675      -0.015037      -0.017331       0.022955      -0.000892       0.010507       0.019394      -0.015056      -0.022583      -0.024105      -0.000225       0.024329             10.424687       8.446830       3.471747      -4.020052       9.316137      -1.145465      13.511093           0.002432
           67              C       9.998475       9.262196       6.704388       0.621374      24.924516 0.23867036E+03  0.48825886E+04                                 7.846013                            5.470760       0.110506       2.102112                    0.999619      21.772029      60.492074       0.636688       0.470249      -1.021208       0.026289      -0.053053       0.042562       0.072920       0.053943      -0.076255       0.009524       0.103756      -0.065894      -0.094736      -0.024306       0.119043              9.668181       6.391625      -2.498187       3.047118      12.195125      -0.660017      10.417794           0.021791
           68              C       9.276480      10.243824       5.840335      -0.035416      36.437890 0.42691961E+03  0.98980386E+04                                 9.430627                            6.803697       0.213594       2.077276                    0.999364      26.861851      74.372710       0.649723       0.406607      -1.080657      -0.027618       0.031857      -0.025549       0.049299      -0.006936      -0.003107       0.006074      -0.000830       0.025740      -0.011452      -0.001463       0.012915             11.470465       9.051110      -2.929493       5.090235      14.338434      -2.100340      11.021851          -0.001374
           69              C       8.474027       9.796885       4.799242      -0.100213      34.621126 0.42529669E+03  0.99761353E+04                                 9.330393                            6.968678      -0.069349       1.955842                    0.999485      29.211558      84.775218       0.609812       0.428193      -1.053394       0.001024       0.029025      -0.005828       0.029622       0.009755      -0.013991       0.015509      -0.007674      -0.023557      -0.027810       0.010387       0.017423             10.802317       9.176685      -2.681525       4.739175      12.890914      -0.749423      10.339351           0.002547
           70              C       7.754178      10.704958       4.031624      -0.101030      33.057365 0.41731410E+03  0.97183981E+04                                 8.966811                            6.840004       0.047293       1.990399                    0.999693      28.929114      82.975033       0.625595       0.420418      -1.060870       0.013734      -0.000612       0.018674       0.023188       0.010230       0.005481       0.017160       0.016860       0.011848      -0.022954       0.000670       0.022283             10.271210       8.694359      -2.971642       4.060998      13.322614      -1.331789       8.796658           0.001398
           71              C       7.877547      12.065295       4.262801      -0.019694      36.681411 0.42588592E+03  0.98625191E+04                                 9.497239                            6.796046       0.116822       2.043993                    0.999303      26.830691      74.106136       0.650371       0.406678      -1.081221       0.025065      -0.029211       0.024392       0.045569       0.006153      -0.010872       0.004353       0.006501       0.019837      -0.014900       0.000248       0.014652             11.719300      10.652884      -3.840402       5.883582      13.632462      -2.274930      10.872555           0.006421
           72              C       8.706820      12.515019       5.278887      -0.100936      31.969644 0.41829613E+03  0.97672660E+04                                 8.822446                            6.883475      -0.018630       1.972490                    0.999530      29.074912      84.073081       0.617524       0.424779      -1.055940       0.000278      -0.023644       0.002745       0.023804       0.017724      -0.017400       0.004753      -0.011828      -0.036789      -0.029672       0.003568       0.026104             10.058061       9.362553      -2.475459       4.787779      10.767441      -1.322735      10.044190           0.001492
           73              C       9.394485      11.604505       6.077630      -0.095632      33.958965 0.44647906E+03  0.10616027E+05                                 9.267828                            7.169638      -0.134422       1.935374                    0.999154      29.526759      86.671977       0.596651       0.431742      -1.049739      -0.025228      -0.002535      -0.015805       0.029877       0.013515      -0.003841       0.014135       0.015906       0.024175      -0.025725       0.009279       0.016446             10.660762       9.207315      -2.647950       4.193543      13.265420      -1.353959       9.509552           0.002410
           74              C       1.680001       0.648721       3.460866       0.615490      23.743986 0.24686969E+03  0.50872875E+04                                 7.614825                            5.572680       0.022819       2.069150                    0.999472      21.958341      61.002524       0.630080       0.471728      -1.021583      -0.033586       0.044485      -0.041862       0.069709       0.037517      -0.081297      -0.003531       0.074200       0.057041      -0.078257      -0.032171       0.110428              9.169363       8.031793      -2.372087       3.978845      10.787326      -0.843617       8.688971           0.016306
           75              C      12.548520       7.764475      10.562696       0.598254      24.731174 0.24914235E+03  0.51474357E+04                                 7.807876                            5.581262      -0.033782       2.044972                    0.999481      22.195125      61.800596       0.632287       0.468866      -1.022833      -0.013937       0.011620      -0.058563       0.061310       0.050118      -0.050725      -0.012041       0.074525      -0.221268      -0.089631      -0.023544       0.113175              9.472258       6.638197      -2.237139       3.351601       8.898502      -0.047387      12.880076           0.018706
           76              C      13.007677       7.626276      11.977689      -0.016380      36.029075 0.42094313E+03  0.97251962E+04                                 9.391478                            6.766434       0.127227       2.051008                    0.999332      26.671305      73.716765       0.649985       0.407875      -1.079810       0.016268      -0.003622       0.042738       0.045873       0.002436      -0.005292      -0.001384      -0.000893      -0.016954      -0.008281       0.001212       0.007069             11.482025       8.495834      -3.401007       4.610685       9.602813      -0.773253      16.347429          -0.000531
           77              C      12.756639       8.634593      12.892419      -0.104186      33.343958 0.43297353E+03  0.10211998E+05                                 9.137391                            7.046245      -0.065127       1.956931                    0.999471      29.405315      85.853101       0.603909       0.430017      -1.051218       0.011299      -0.017882       0.010729       0.023718      -0.001187      -0.005322      -0.010817      -0.006267      -0.057980      -0.023610       0.007491       0.016119             10.446511       7.993325      -3.064176       3.196115       9.289296      -0.063900      14.056911           0.002060
           78              C      13.667450       6.471814      12.382979      -0.105415      33.377061 0.42410568E+03  0.99157415E+04                                 9.035927                            6.896377       0.070544       1.997178                    0.999656      29.036830      83.428134       0.622954       0.420532      -1.060879      -0.000207       0.014643       0.017516       0.022831       0.000461      -0.010010       0.019339      -0.014732      -0.021782      -0.023462      -0.000734       0.024196             10.430708       8.453564      -3.474202       4.025015       9.319417      -1.150341      13.519143           0.002439
           79              O       5.973335       2.508427      12.981405      -0.575993      46.034986 0.58320255E+03  0.14313717E+05                                10.218561                            7.458789       0.068056       2.074242                    0.995139      27.936206      74.295062       0.697629       0.357724      -1.139549       0.018527       0.042294      -0.004998       0.046444      -0.000649       0.048073       0.011322      -0.004298      -0.083478      -0.061259       0.016123       0.045136             12.680495       6.682997       2.880148      -0.183713      20.361825       4.444416      10.996663           0.065229
           80              O      10.945773       2.792007       1.147503      -0.576744      45.865564 0.65044238E+03  0.16384384E+05                                10.190056                            7.911389      -0.068407       2.023104                    0.994369      28.373275      76.123694       0.673840       0.360851      -1.138537       0.022371       0.018835      -0.034755       0.045422      -0.046235       0.009423       0.013603       0.098904       0.025093      -0.074999       0.011217       0.063783             12.122679       7.801454      -0.500064      -3.797089      10.411252       1.680594      18.155332           0.064403
           81              O       9.002914       8.704473      10.421170      -0.569785      33.739795 0.49478616E+03  0.11645348E+05                                 8.224732                            6.827232       0.439558       2.196753                    0.996822      27.325868      70.979325       0.736662       0.353267      -1.144042      -0.024404      -0.028186      -0.007461       0.038022      -0.023064       0.063131       0.015596      -0.051811      -0.038281      -0.085764       0.036776       0.048988              9.335989       6.435314       2.448398      -0.755002      15.061139       0.200180       6.511514           0.047907
           82              O       9.747441       6.979230       9.202904      -0.574276      37.443344 0.55195408E+03  0.13372227E+05                                 8.881615                            7.278359       0.143705       2.094497                    0.996563      27.880775      73.860864       0.702441       0.359911      -1.136906      -0.028033       0.011799       0.025577       0.039740      -0.047402       0.012918       0.011439       0.073529       0.093337      -0.077888       0.030434       0.047454             10.165224      10.409461      -0.308599      -5.902441       7.184429       1.041267      12.901781           0.055124
           83              O       9.454580       1.996941       3.538545      -0.596441      43.569435 0.60085841E+03  0.14889511E+05                                 9.908685                            7.636609       0.002670       2.038782                    0.995204      28.708042      77.258215       0.679106       0.363966      -1.132186      -0.049116      -0.009594       0.030760       0.058742      -0.019558       0.017315      -0.040943      -0.000697      -0.173336      -0.074817       0.011633       0.063184             11.862541       9.821084       5.151641      -3.146340      15.466368      -3.470612      10.300170           0.059389
           84              O      14.101933      12.354383       3.124476      -0.549316      32.352778 0.46178199E+03  0.10667743E+05                                 7.967198                            6.550420       0.545325       2.233517                    0.997571      26.860935      68.810646       0.760918       0.348444      -1.149579      -0.003550      -0.001694       0.036986       0.037195      -0.027090       0.016350       0.057453      -0.005777      -0.058628      -0.073941       0.014691       0.059250              8.921305       6.055430       1.064912      -0.918963      10.088113       3.981298      10.620374           0.033792
           85              O      11.337335       5.615297       6.970547      -0.575915      45.996972 0.58264744E+03  0.14296346E+05                                10.211971                            7.454349       0.072719       2.075896                    0.995154      27.925596      74.251296       0.697978       0.357639      -1.139644       0.018657      -0.041930       0.005231       0.046190       0.001011      -0.047863       0.011156      -0.004426      -0.083059      -0.061029       0.016275       0.044754             12.671581       6.678731      -2.876996       0.183396      20.348103       4.441426      10.987909           0.065173
           86              O      10.945767       4.045475       5.503147      -0.577120      45.870273 0.65053996E+03  0.16387306E+05                                10.189942                            7.911497      -0.013935       2.040605                    0.994265      28.375365      76.128097       0.673904       0.360807      -1.138583       0.022082      -0.019169       0.034479       0.045209       0.046454      -0.008988       0.013033       0.099733       0.023937      -0.075010       0.010612       0.064398             12.122234       7.801500       0.499842       3.796889      10.410462       1.679802      18.154740           0.064387
           87              O       9.002910      11.807973       9.530781      -0.570091      33.744775 0.49488491E+03  0.11648077E+05                                 8.225085                            6.827398       0.442338       2.197507                    0.996895      27.329717      70.987044       0.736747       0.353214      -1.144103      -0.024343       0.028229       0.007301       0.037984       0.023892      -0.063080       0.015620      -0.052345      -0.037976      -0.086099       0.036779       0.049320              9.336458       6.435413      -2.447716       0.754918      15.061953       0.201024       6.512009           0.047930
           88              O       4.383449       1.144494      10.749047      -0.575055      37.518418 0.55328134E+03  0.13413469E+05                                 8.896876                            7.289665       0.137316       2.092144                    0.996578      27.904216      73.966651       0.701472       0.360164      -1.136618      -0.027670      -0.011412      -0.024935       0.038957       0.047025      -0.013221       0.011371       0.074843       0.090600      -0.077577       0.029505       0.048072             10.184223      10.429228       0.308248       5.915871       7.196594       1.042582      12.926846           0.055238
           89              O       9.454576       4.840541       3.112105      -0.596856      43.586233 0.60118963E+03  0.14899616E+05                                 9.910646                            7.638300       0.003593       2.039045                    0.995271      28.715229      77.279852       0.679093       0.363926      -1.132229      -0.048766       0.009571      -0.030425       0.058270       0.019082      -0.017436      -0.040881      -0.000357      -0.174813      -0.075243       0.012325       0.062918             11.864711       9.822624      -5.152443       3.146267      15.469710      -3.470087      10.301801           0.059375
           90              O       8.737942       6.871821       3.526175      -0.551224      32.428050 0.46313119E+03  0.10707286E+05                                 7.980635                            6.561165       0.544625       2.232879                    0.997579      26.891600      68.928127       0.760049       0.348569      -1.149414      -0.004065       0.003039      -0.036315       0.036668       0.027198      -0.016814       0.057317      -0.005976      -0.059214      -0.074138       0.015013       0.059125              8.936467       6.066165      -1.067084       0.922370      10.103056       3.986900      10.640180           0.033785
           91              O      15.482631      11.166537       0.319896      -0.575988      46.034573 0.58319917E+03  0.14313598E+05                                10.218448                            7.458725       0.068135       2.074263                    0.995140      27.936254      74.294827       0.697639       0.357720      -1.139553      -0.018509      -0.042298       0.004963       0.046436      -0.000650       0.048077       0.011323      -0.004309      -0.083492      -0.061267       0.016131       0.045136             12.680324       6.682919       2.880077      -0.183702      20.361498       4.444414      10.996555           0.065235
           92              O      10.510193      10.882957      12.153798      -0.576754      45.866997 0.65046782E+03  0.16385228E+05                                10.190384                            7.911637      -0.068556       2.023051                    0.994370      28.373638      76.125798       0.673816       0.360859      -1.138527      -0.022356      -0.018820       0.034738       0.045395      -0.046234       0.009428       0.013596       0.098928       0.025063      -0.075001       0.011204       0.063797             12.123085       7.801689      -0.500073      -3.797197      10.411701       1.680727      18.155865           0.064400
           93              O      12.453052       4.970491       2.880131      -0.569677      33.733568 0.49467786E+03  0.11642130E+05                                 8.223671                            6.826439       0.439497       2.196785                    0.996820      27.323319      70.970035       0.736714       0.353262      -1.144049       0.024427       0.028132       0.007424       0.037989      -0.023074       0.063164       0.015603      -0.051813      -0.038262      -0.085801       0.036782       0.049019              9.334659       6.434399       2.447786      -0.754802      15.058847       0.200328       6.510732           0.047909
           94              O      11.708525       6.695734       4.098397      -0.574315      37.448615 0.55204581E+03  0.13375047E+05                                 8.882715                            7.279167       0.143543       2.094424                    0.996563      27.882301      73.867302       0.702371       0.359931      -1.136886       0.028199      -0.011723      -0.025585       0.039839      -0.047370       0.012964       0.011448       0.073469       0.093299      -0.077847       0.030396       0.047451             10.166599      10.410907      -0.308537      -5.903469       7.185246       1.041358      12.903644           0.055280
           95              O      12.001386      11.678023       9.762756      -0.596447      43.571842 0.60089391E+03  0.14890642E+05                                 9.909153                            7.636916       0.002607       2.038756                    0.995205      28.708497      77.260633       0.679080       0.363973      -1.132178       0.049139       0.009586      -0.030746       0.058753      -0.019570       0.017302      -0.040931      -0.000689      -0.173336      -0.074807       0.011624       0.063183             11.863177       9.821558       5.151987      -3.146508      15.467327      -3.470769      10.300647           0.059379
           96              O       7.354033       1.320581      10.176825      -0.549288      32.353854 0.46179900E+03  0.10668250E+05                                 7.967438                            6.550584       0.545347       2.233526                    0.997571      26.861049      68.811638       0.760900       0.348448      -1.149574       0.003540       0.001679      -0.036967       0.037174      -0.027088       0.016339       0.057465      -0.005789      -0.058626      -0.073944       0.014677       0.059267              8.921606       6.055594       1.064984      -0.918975      10.088544       3.981475      10.620678           0.033763
           97              O      10.118631       8.059667       6.330754      -0.576045      46.001392 0.58272593E+03  0.14298742E+05                                10.212485                            7.454748       0.072821       2.075879                    0.995156      27.928001      74.258713       0.697975       0.357629      -1.139653      -0.018528       0.042019      -0.005012       0.046195       0.001023      -0.047872       0.011137      -0.004434      -0.083115      -0.061045       0.016293       0.044752             12.672206       6.679077      -2.877235       0.183456      20.349069       4.441481      10.988472           0.065174
           98              O      10.510199       9.629489       7.798154      -0.577020      45.865144 0.65045399E+03  0.16384691E+05                                10.189482                            7.911188      -0.014203       2.040586                    0.994260      28.372968      76.122023       0.673886       0.360826      -1.138561      -0.021973       0.019000      -0.034415       0.045036       0.046459      -0.008984       0.013018       0.099757       0.023970      -0.075020       0.010615       0.064405             12.121664       7.801251       0.499731       3.796731      10.409971       1.679524      18.153771           0.064345
           99              O      12.453056       1.866991       3.770520      -0.570079      33.741646 0.49483194E+03  0.11646487E+05                                 8.224465                            6.826947       0.442434       2.197554                    0.996895      27.328780      70.982951       0.736788       0.353205      -1.144113       0.024327      -0.028234      -0.007299       0.037977       0.023877      -0.063087       0.015622      -0.052353      -0.037988      -0.086104       0.036790       0.049314              9.335666       6.434904      -2.447385       0.754823      15.060537       0.201070       6.511558           0.047937
          100              O       6.344517      12.530470       2.552254      -0.575086      37.519367 0.55329763E+03  0.13413975E+05                                 8.897086                            7.289819       0.137250       2.092120                    0.996577      27.904478      73.967884       0.701458       0.360169      -1.136613       0.027689       0.011402       0.024934       0.038966       0.047021      -0.013230       0.011370       0.074838       0.090603      -0.077574       0.029499       0.048075             10.184496      10.429510       0.308197       5.916084       7.196717       1.042540      12.927260           0.055271
          101              O      12.001390       8.834423      10.189196      -0.596877      43.588481 0.60122289E+03  0.14900720E+05                                 9.911218                            7.638681       0.003630       2.039077                    0.995269      28.715175      77.281681       0.679050       0.363942      -1.132211       0.048742      -0.009679       0.030260       0.058182       0.019079      -0.017407      -0.040888      -0.000350      -0.174730      -0.075221       0.012323       0.062898             11.865487       9.823217      -5.152804       3.146469      15.470752      -3.470153      10.302491           0.059355
          102              O      12.718024       6.803143       9.775126      -0.551189      32.430830 0.46317779E+03  0.10708702E+05                                 7.981308                            6.561668       0.544539       2.232875                    0.997577      26.891458      68.930299       0.759985       0.348588      -1.149392       0.003945      -0.002933       0.036166       0.036499       0.027219      -0.016795       0.057369      -0.006000      -0.059152      -0.074173       0.014984       0.059189              8.937260       6.066668      -1.067210       0.922472      10.103960       3.987271      10.641153           0.033719

******************************************************
Auxiliary information for the entire system
The total spin magnetic moment of the unit cell is   30.000898
The total net atomic charge of the unit cell is   -0.000000
Accuracy of reproducing the electrostatic potential in the unit cell:
  The inner radius (bohr) =    5.0000
  The outer radius (bohr) =   12.0000
  Valid grid points have density less than (e/(bohr^3)) =    0.0001
  The number of valid grid points were=        95753
  The rms potential error without charges in kcal/mol is=      3.28880
  The rms potential error with partial charges in kcal/mol is=      0.57815
  The RRMSE value at monopole order=      0.17579
  The rms potential error with partial charges and cloud penetration in kcal/mol is=      0.57324
  The RRMSE value at monopole order with cloud penetration is=      0.17430
  The rms potential error with partial charges and atomic dipoles in kcal/mol is=      0.51940
  The RRMSE value at dipole order=      0.15793
  The rms potential error with partial charges, atomic dipoles and cloud penetration in kcal/mol is=      0.51251
  The RRMSE value at dipole order with cloud penetration=      0.15584

******************************************************
The electron densities and ab initio electrostatic potential were computed in VASP using the PBE functional and
projector augmented wave method. See the main text of the journal article for a description of computational details.
The atomic charges, dipoles, and quadrupoles were computed with the DDEC6 method as described in
(a) T. A. Manz and N. Gabaldon Limas, RSC Adv. 6 (2016) 47771-47801 DOI: 10.1039/c6ra04656h
(b) N. Gabaldon Limas and T. A. Manz, RSC Adv. 8 (2018) 2678-2707 DOI: 10.1039/c7ra11829e.
For each atom in the material, the electron cloud parameters were fit to the spherically averaged atom-in-material
electron density using radial positions for which this density was between 10^-4 and 10^-2 electrons per cubic bohr.
The polarizabilities, dispersion coefficients, and quantum Drude oscillator (QDO) parameters were fit using the MCLF method.
The magnetic structure of the system was optimized in VASP from the default ferromagnetic initial guess using spin polarization.
The atomic spin moments (ASMs) were computed on this optimized magnetic structure using the DDEC6 partition as inputs
to the method of T. A. Manz and D. S. Sholl, J. Chem. Theory Comput. 7 (2011) 4146-4164 DOI: 10.1021/ct200539n.
The RMSE and RRMSE were computed using a uniform grid with Ewald summation.
