# Supplementary material for: A collection of forcefield precursors for metal–organic frameworks
Source: RSC Adv. 2019 Nov 13;9(63):36492–507. doi: 10.1039/c9ra07327b (PMC9075174; doi:10.1039/c9ra07327b)
Supplement: RA-009-C9RA07327B-s4051 [file RA-009-C9RA07327B-s4051.xyz]

  102
jmolscript: load "" {1 1 1} spacegroup "x,y,z" unitcell [{     10.753100     0.000000     0.000000 }, {      5.376563    12.386645     0.000000 }, {      5.376532     1.296765    13.306584 }]
Mn    10.029791     0.623174     1.464257     1.019168
Mn    10.029792     6.218531     5.189035     1.019438
Mn    11.476404    13.060236    11.842327     1.019207
Mn    11.476403     7.464879     8.117549     1.019402
Mn    11.112897     3.420853     3.326646     1.135210
Mn    10.393298    10.262557     9.979938     1.135239
H      7.692755     3.337606    11.268015     0.118432
H      8.918612     4.853225    10.017196     0.118926
H     18.063048     7.880856    12.079717     0.119606
H     11.550985     5.069268     0.121090     0.112365
H      9.159485     2.574539     5.979979     0.111951
H     12.998352    11.359087     5.115051     0.118609
H     13.069310     4.800864     8.691861     0.117689
H     14.295160     3.285245     9.942680     0.118693
H     18.063059    12.644259     7.880159     0.119318
H     11.550972     1.772437     6.532202     0.113980
H      9.159494     4.267166     0.673313     0.112657
H      7.621803     7.869263     1.538241     0.119706
H     13.813440    10.345804     2.038569     0.118433
H     12.587583     8.830185     3.289388     0.118927
H      3.443147     5.802554     1.226867     0.119608
H      9.955210     8.614142    13.185494     0.112367
H     12.346710    11.108871     7.326605     0.111951
H      8.507843     2.324323     8.191533     0.118611
H      8.436885     8.882546     4.614723     0.117688
H      7.211035    10.398165     3.363904     0.118691
H      3.443136     1.039151     5.426425     0.119317
H      9.955223    11.910973     6.774382     0.113977
H     12.346701     9.416244    12.633271     0.112656
H     13.884392     5.814147    11.768343     0.119705
C     11.487539     2.422598     0.052295     0.620578
C      6.834657     4.698114    12.495415    -0.034481
C      7.636839     4.247906    11.453642    -0.101920
C      8.352998     5.160029    10.689445    -0.100043
C      8.234715     6.519322    10.918052    -0.018101
C      7.406725     6.967635    11.931482    -0.098830
C     17.467323     6.059768    12.734268    -0.095495
C      9.061631     7.490075    10.112339     0.616068
C      8.942273     0.929993     3.918656     0.596288
C      8.474511     0.790001     5.331815    -0.015140
C      8.723983     1.798808     6.251167    -0.104769
C     13.181154    12.030440     5.732743    -0.104212
C     11.487532     4.419107     6.600997     0.620684
C     12.211213     3.440356     7.464461    -0.035263
C     13.013393     3.890564     8.506234    -0.101209
C     13.729548     2.978441     9.270431    -0.098379
C     13.611263     1.619148     9.041824    -0.019138
C     12.783275     1.170835     8.028394    -0.098436
C     12.090777     2.078702     7.225608    -0.097074
C     19.814737    13.035040     9.847537     0.615061
C      8.942280     5.911712     2.734636     0.599789
C      8.474523     6.051704     1.321477    -0.017262
C      8.723995     5.042897     0.402125    -0.105028
C      7.804606     7.197910     0.920549    -0.104569
C     10.018656    11.260812    13.254289     0.620578
C     14.671538     8.985296     0.811169    -0.034481
C     13.869356     9.435504     1.852942    -0.101915
C     13.153197     8.523381     2.617139    -0.100044
C     13.271480     7.164088     2.388532    -0.018101
C     14.099470     6.715775     1.375102    -0.098829
C      4.038872     7.623642     0.572316    -0.095491
C     12.444564     6.193335     3.194245     0.616069
C     12.563922    12.753417     9.387928     0.596292
C     13.031684    12.893409     7.974769    -0.015143
C     12.782212    11.884602     7.055417    -0.104770
C      8.325041     1.652970     7.573841    -0.104218
C     10.018663     9.264303     6.705587     0.620687
C      9.294982    10.243054     5.842123    -0.035264
C      8.492802     9.792846     4.800350    -0.101211
C      7.776647    10.704969     4.036153    -0.098381
C      7.894932    12.064262     4.264760    -0.019138
C      8.722920    12.512575     5.278190    -0.098437
C      9.415418    11.604708     6.080976    -0.097074
C      1.691458     0.648370     3.459047     0.615061
C     12.563915     7.771698    10.571948     0.599788
C     13.031672     7.631706    11.985107    -0.017259
C     12.782200     8.640513    12.904459    -0.105030
C     13.701589     6.485500    12.386035    -0.104567
O      5.986235     2.518553    12.984698    -0.575539
O     10.977196     2.791364     1.148092    -0.578177
O      9.019694     8.709116    10.420652    -0.571437
O      9.760583     6.984428     9.204563    -0.575375
O      9.489608     1.999719     3.547668    -0.595966
O     14.148937    12.354380     3.132503    -0.550310
O     11.362797     5.619917     6.975178    -0.575583
O     10.977191     4.050341     5.505200    -0.577817
O      9.019699    11.815999     9.539224    -0.570697
O      4.384024     1.154042    10.755313    -0.575030
O      9.489611     4.841986     3.105624    -0.596839
O      8.772381     6.873970     3.520789    -0.552120
O     15.519960    11.164857     0.321886    -0.575534
O     10.528999    10.892046    12.158492    -0.578180
O     12.486501     4.974294     2.885932    -0.571420
O     11.745612     6.698982     4.102021    -0.575361
O     12.016587    11.683691     9.758916    -0.595965
O      7.357258     1.329030    10.174081    -0.550304
O     10.143398     8.063493     6.331406    -0.575592
O     10.529004     9.633069     7.801384    -0.577819
O     12.486496     1.867411     3.767360    -0.570695
O      6.369071    12.529368     2.551271    -0.575031
O     12.016584     8.841424    10.200960    -0.596853
O     12.733814     6.809440     9.785795    -0.552128

The following XYZ coordinates are in angstroms. Other properties are in atomic units.
The sperically averaged electron density of each atom fit to a function of the form exp(a - br)
eigen_1, eigen_2 and eigen_3 are the three eigenvalues of traceless quadrupole moment tensor
  atom number  atomic symbol              X              Y              Z     net charge C6 coefficient C8 coefficient C10 coefficient fluctuating dipole atomic polarizability isotropic forcefield polarizability              a              b squared Pearson coefficient          <r^3>          <r^4>         wp_QDO          m_QDO          q_QDO       dipole_x       dipole_y       dipole_z         dipole            Qxy            Qxz            Qyz     Q(x^2-y^2)  Q(3z^2 - R^2)        eigen_1        eigen_2        eigen_3 static polarizability      alpha(xx)      alpha(xy)      alpha(xz)      alpha(yy)      alpha(yz)      alpha(zz) atomic spin moment
            1             Mn      10.029791       0.623174       1.464257       1.019168     158.792397 0.36955741E+04  0.13885094E+06                                23.084706                           19.233086       0.181588       1.845118                    0.999960      54.013515     158.134989       0.434302       0.375359      -1.166917      -0.006307      -0.040888      -0.032007       0.052307      -0.062884       0.049483      -0.036331      -0.000697      -0.030417      -0.061685      -0.039488       0.101174             27.381264      19.351868       3.059783      -2.878892      27.170341       3.991370      35.621582           4.753056
            2             Mn      10.029792       6.218531       5.189035       1.019438     158.631638 0.36912149E+04  0.13864117E+06                                23.065853                           19.219018       0.184302       1.846033                    0.999954      53.994788     158.035076       0.434569       0.375253      -1.167042      -0.005643       0.040647       0.032130       0.052119       0.062566      -0.049660      -0.036263       0.000324      -0.031606      -0.061284      -0.039800       0.101084             27.356733      19.337555      -3.056668       2.876518      27.144764       3.983847      35.587880           4.755990
            3             Mn      11.476404      13.060236      11.842327       1.019207     158.787285 0.36954278E+04  0.13884391E+06                                23.084114                           19.232618       0.181642       1.845138                    0.999960      54.012865     158.131615       0.434311       0.375356      -1.166921       0.006317       0.040886       0.032017       0.052314      -0.062899       0.049499      -0.036339      -0.000672      -0.030436      -0.061697      -0.039503       0.101201             27.380535      19.351400       3.059677      -2.878797      27.169598       3.991228      35.620607           4.753108
            4             Mn      11.476403       7.464879       8.117549       1.019402     158.631943 0.36912260E+04  0.13864174E+06                                23.065933                           19.219092       0.184283       1.846028                    0.999954      53.994714     158.035126       0.434567       0.375255      -1.167041       0.005663      -0.040640      -0.032140       0.052122       0.062579      -0.049676      -0.036270       0.000342      -0.031625      -0.061296      -0.039814       0.101109             27.356819      19.337624      -3.056661       2.876509      27.144818       3.983871      35.588015           4.756026
            5             Mn      11.112897       3.420853       3.326646       1.135210     159.524162 0.29835958E+04  0.10690011E+06                                24.196871                           18.316987      -0.019079       1.806266                    0.999851      51.688630     150.702672       0.405386       0.421696      -1.126666      -0.021828      -0.000013       0.000125       0.021828       0.000226       0.000129      -0.011812       0.174251       0.097345      -0.104370       0.033468       0.070902             30.651938      20.521660      -0.000087       0.000629      42.393935      -0.361404      29.040220           4.695050
            6             Mn      10.393298      10.262557       9.979938       1.135239     159.523649 0.29835887E+04  0.10689965E+06                                24.196653                           18.316841      -0.019042       1.806278                    0.999851      51.688434     150.701315       0.405392       0.421690      -1.126672       0.021826       0.000009      -0.000125       0.021827       0.000226       0.000127      -0.011813       0.174267       0.097355      -0.104380       0.033471       0.070908             30.651637      20.521488      -0.000089       0.000623      42.393461      -0.361433      29.039964           4.695062
            7              H       7.692755       3.337606      11.268015       0.118432       1.150002 0.79936636E+01  0.78504840E+02                                 1.803520                            1.642395      -1.289513       2.266888                    0.994829       3.618598      10.151159       0.492850       1.265438      -0.710516       0.003307      -0.036401      -0.011971       0.038461      -0.002894      -0.008329       0.000522      -0.007221      -0.010533      -0.011202       0.003115       0.008087              1.888726       1.455488       0.093539      -0.084929       2.636813       0.318080       1.573878          -0.000088
            8              H       8.918612       4.853225      10.017196       0.118926       1.037012 0.73543252E+01  0.70394891E+02                                 1.665695                            1.565607      -0.888742       2.459532                    0.999194       3.335503       9.092766       0.511981       1.249839      -0.716180       0.023921      -0.015831      -0.026851       0.039292      -0.005649      -0.010812       0.007871      -0.009638      -0.005556      -0.013814      -0.002759       0.016573              1.707184       1.709825      -0.089473      -0.485385       1.561123       0.204494       1.850604          -0.000077
            9              H      18.063048       7.880856      12.079717       0.119606       1.155968 0.87792264E+01  0.87418188E+02                                 1.761818                            1.690816      -1.056971       2.380110                    0.997602       3.400258       9.307269       0.503724       1.221147      -0.723810      -0.007836       0.039831       0.006118       0.041053      -0.010006      -0.010335       0.004571      -0.018673      -0.020135      -0.017226      -0.002621       0.019848              1.774917       1.510145       0.052122      -0.058736       2.285016       0.126152       1.529590          -0.000092
           10              H      11.550985       5.069268       0.121090       0.112365       1.054040 0.76881575E+01  0.75594690E+02                                 1.776369                            1.670379      -1.254475       2.285758                    0.994126       3.750838      10.911298       0.457718       1.360940      -0.690121      -0.019853       0.016447       0.030757       0.040133      -0.002857      -0.013100       0.005562      -0.018945      -0.003146      -0.018719       0.003159       0.015561              1.831330       1.927520      -0.098948      -0.476949       1.576655       0.191493       1.989813          -0.000283
           11              H       9.159485       2.574539       5.979979       0.111951       1.107281 0.78460459E+01  0.77210115E+02                                 1.803308                            1.661302      -1.235297       2.287388                    0.995323       3.730727      10.706971       0.471851       1.319100      -0.698503       0.015761       0.032422      -0.010161       0.037455       0.003938      -0.000304       0.003039      -0.018512       0.011677      -0.012058       0.002447       0.009611              1.887467       1.836176       0.551557      -0.215526       2.156275      -0.273610       1.669949          -0.000197
           12              H      12.998352      11.359087       5.115051       0.118609       1.008328 0.72274848E+01  0.69007689E+02                                 1.646661                            1.561807      -0.845080       2.481547                    0.999423       3.340336       9.149491       0.506870       1.265607      -0.712623      -0.009231      -0.029393      -0.025671       0.040101       0.010643       0.000395       0.006429      -0.020617       0.005848      -0.016065      -0.000352       0.016417              1.671957       1.414775       0.175105       0.008207       1.782180       0.409650       1.818915          -0.000074
           13              H      13.069310       4.800864       8.691861       0.117689       1.147666 0.79706386E+01  0.78159773E+02                                 1.794710                            1.635197      -1.264264       2.276509                    0.995104       3.611477      10.097080       0.496521       1.257994      -0.712134       0.003293       0.036528       0.012107       0.038622       0.003005       0.008363       0.000485      -0.007399      -0.010503      -0.011293       0.003112       0.008181              1.878992       1.449325      -0.092645       0.084255       2.620923       0.315470       1.566728          -0.000097
           14              H      14.295160       3.285245       9.942680       0.118693       1.036688 0.73498334E+01  0.70324472E+02                                 1.663628                            1.563761      -0.880610       2.462960                    0.999236       3.333797       9.079308       0.513077       1.247656      -0.716663       0.024166       0.016064       0.027031       0.039658       0.005423       0.010778       0.007848      -0.009870      -0.005413      -0.013851      -0.002565       0.016416              1.705019       1.707692       0.089389       0.484456       1.559178       0.204154       1.848187          -0.000076
           15              H      18.063059      12.644259       7.880159       0.119318       1.153826 0.87577881E+01  0.87142756E+02                                 1.758845                            1.688157      -1.049759       2.383297                    0.997732       3.397547       9.293521       0.504437       1.220288      -0.724010      -0.007982      -0.040053      -0.006386       0.041337       0.009905       0.010337       0.004524      -0.018425      -0.019518      -0.017121      -0.002495       0.019616              1.771853       1.507909      -0.052016       0.058559       2.280395       0.125702       1.527255          -0.000093
           16              H      11.550972       1.772437       6.532202       0.113980       1.048842 0.76468809E+01  0.75147841E+02                                 1.776867                            1.670863      -1.260553       2.284632                    0.994038       3.747900      10.928317       0.455245       1.369079      -0.688541      -0.019488      -0.016300      -0.030040       0.039343       0.002837       0.013104       0.005424      -0.018770      -0.003205      -0.018664       0.003260       0.015404              1.831850       1.928094       0.098924       0.477069       1.577117       0.191476       1.990338          -0.000283
           17              H       9.159494       4.267166       0.673313       0.112657       1.106805 0.78419697E+01  0.77171640E+02                                 1.803931                            1.661711      -1.240324       2.285498                    0.995256       3.730487      10.711683       0.471364       1.320436      -0.698221       0.015523      -0.031789       0.009972       0.036755      -0.004200       0.000229       0.002870      -0.018565       0.010885      -0.012047       0.002403       0.009645              1.888213       1.836870      -0.552125       0.215725       2.157417      -0.273936       1.670353          -0.000194
           18              H       7.621803       7.869263       1.538241       0.119706       1.005230 0.71987401E+01  0.68648036E+02                                 1.641466                            1.557288      -0.835758       2.485476                    0.999502       3.332924       9.116258       0.508419       1.263318      -0.713120      -0.009173       0.028846       0.025296       0.039447      -0.010415      -0.000465       0.006617      -0.020659       0.006253      -0.015978      -0.000434       0.016412              1.666517       1.410840      -0.174166      -0.008126       1.776090       0.407286       1.812621          -0.000071
           19              H      13.813440      10.345804       2.038569       0.118433       1.149993 0.79935854E+01  0.78503990E+02                                 1.803522                            1.642397      -1.289507       2.266893                    0.994829       3.618587      10.151169       0.492845       1.265452      -0.710513      -0.003307       0.036401       0.011971       0.038462      -0.002894      -0.008329       0.000521      -0.007221      -0.010534      -0.011203       0.003116       0.008086              1.888729       1.455489       0.093539      -0.084928       2.636819       0.318082       1.573879          -0.000087
           20              H      12.587583       8.830185       3.289388       0.118927       1.037008 0.73542918E+01  0.70394496E+02                                 1.665691                            1.565604      -0.888739       2.459535                    0.999194       3.335496       9.092744       0.511981       1.249840      -0.716180      -0.023921       0.015832       0.026852       0.039292      -0.005649      -0.010812       0.007871      -0.009639      -0.005555      -0.013814      -0.002759       0.016573              1.707180       1.709821      -0.089473      -0.485382       1.561120       0.204493       1.850599          -0.000075
           21              H       3.443147       5.802554       1.226867       0.119608       1.155970 0.87792466E+01  0.87418452E+02                                 1.761820                            1.690819      -1.056979       2.380107                    0.997602       3.400262       9.307288       0.503723       1.221148      -0.723810       0.007836      -0.039831      -0.006118       0.041053      -0.010006      -0.010335       0.004572      -0.018673      -0.020135      -0.017226      -0.002622       0.019848              1.774920       1.510147       0.052122      -0.058736       2.285020       0.126152       1.529592          -0.000091
           22              H       9.955210       8.614142      13.185494       0.112367       1.054034 0.76881068E+01  0.75594075E+02                                 1.776364                            1.670374      -1.254468       2.285762                    0.994126       3.750825      10.911256       0.457718       1.360942      -0.690120       0.019853      -0.016447      -0.030757       0.040133      -0.002857      -0.013100       0.005562      -0.018945      -0.003147      -0.018719       0.003159       0.015561              1.831324       1.927515      -0.098948      -0.476948       1.576651       0.191492       1.989807          -0.000285
           23              H      12.346710      11.108871       7.326605       0.111951       1.107267 0.78459169E+01  0.77208498E+02                                 1.803290                            1.661288      -1.235278       2.287399                    0.995323       3.730693      10.706836       0.471854       1.319099      -0.698503      -0.015761      -0.032423       0.010160       0.037455       0.003938      -0.000304       0.003040      -0.018513       0.011677      -0.012058       0.002447       0.009612              1.887448       1.836158       0.551549      -0.215523       2.156253      -0.273606       1.669933          -0.000199
           24              H       8.507843       2.324323       8.191533       0.118611       1.008333 0.72275303E+01  0.69008232E+02                                 1.646665                            1.561811      -0.845076       2.481548                    0.999423       3.340349       9.149534       0.506870       1.265606      -0.712624       0.009231       0.029393       0.025671       0.040101       0.010643       0.000395       0.006429      -0.020617       0.005849      -0.016066      -0.000352       0.016417              1.671961       1.414779       0.175105       0.008207       1.782183       0.409651       1.818920          -0.000075
           25              H       8.436885       8.882546       4.614723       0.117688       1.147684 0.79707925E+01  0.78161657E+02                                 1.794727                            1.635211      -1.264280       2.276499                    0.995104       3.611513      10.097204       0.496519       1.257991      -0.712134      -0.003293      -0.036527      -0.012107       0.038622       0.003005       0.008363       0.000485      -0.007398      -0.010504      -0.011293       0.003112       0.008181              1.879011       1.449338      -0.092647       0.084256       2.620954       0.315475       1.566742          -0.000098
           26              H       7.211035      10.398165       3.363904       0.118691       1.036700 0.73499365E+01  0.70325694E+02                                 1.663638                            1.563771      -0.880630       2.462949                    0.999236       3.333821       9.079384       0.513076       1.247653      -0.716664      -0.024166      -0.016064      -0.027030       0.039657       0.005423       0.010778       0.007848      -0.009870      -0.005415      -0.013851      -0.002565       0.016416              1.705030       1.707703       0.089390       0.484460       1.559188       0.204156       1.848199          -0.000074
           27              H       3.443136       1.039151       5.426425       0.119317       1.153835 0.87578785E+01  0.87143914E+02                                 1.758857                            1.688168      -1.049767       2.383292                    0.997732       3.397564       9.293593       0.504434       1.220291      -0.724009       0.007982       0.040052       0.006386       0.041336       0.009905       0.010337       0.004524      -0.018425      -0.019518      -0.017120      -0.002496       0.019616              1.771865       1.507918      -0.052017       0.058560       2.280413       0.125704       1.527264          -0.000092
           28              H       9.955223      11.910973       6.774382       0.113977       1.048853 0.76469714E+01  0.75148922E+02                                 1.776875                            1.670870      -1.260558       2.284628                    0.994038       3.747918      10.928369       0.455245       1.369075      -0.688542       0.019487       0.016300       0.030039       0.039342       0.002837       0.013104       0.005424      -0.018770      -0.003205      -0.018664       0.003260       0.015404              1.831859       1.928103       0.098925       0.477073       1.577124       0.191477       1.990348          -0.000284
           29              H      12.346701       9.416244      12.633271       0.112656       1.106816 0.78420545E+01  0.77172596E+02                                 1.803933                            1.661713      -1.240329       2.285493                    0.995256       3.730498      10.711683       0.471367       1.320423      -0.698223      -0.015523       0.031789      -0.009972       0.036755      -0.004200       0.000229       0.002871      -0.018565       0.010884      -0.012047       0.002402       0.009645              1.888215       1.836872      -0.552126       0.215726       2.157419      -0.273937       1.670355          -0.000195
           30              H      13.884392       5.814147      11.768343       0.119705       1.005221 0.71986568E+01  0.68647051E+02                                 1.641459                            1.557281      -0.835747       2.485483                    0.999502       3.332903       9.116191       0.508419       1.263321      -0.713119       0.009173      -0.028846      -0.025296       0.039448      -0.010415      -0.000466       0.006617      -0.020658       0.006252      -0.015978      -0.000434       0.016412              1.666509       1.410834      -0.174165      -0.008126       1.776082       0.407284       1.812612          -0.000073
           31              C      11.487539       2.422598       0.052295       0.620578      24.919761 0.23857299E+03  0.48801390E+04                                 7.844665                            5.469207       0.105371       2.100484                    0.999578      21.771061      60.488177       0.636849       0.470174      -1.021240      -0.027001      -0.052659       0.043323       0.073341      -0.054904       0.074859       0.009298       0.104433      -0.067009      -0.094377      -0.024403       0.118780              9.669168       6.399345       2.516057      -3.043773      12.184124      -0.658222      10.424034           0.021680
           32              C       6.834657       4.698114      12.495415      -0.034481      36.447246 0.42734525E+03  0.99102245E+04                                 9.433746                            6.807655       0.209858       2.075841                    0.999368      26.863254      74.381584       0.649462       0.406675      -1.080629       0.028041       0.031829      -0.026737       0.050142       0.008027       0.002636       0.005587      -0.001387       0.024037      -0.012249      -0.000097       0.012345             11.477524       9.067244       2.933718      -5.105553      14.324774      -2.103146      11.040554          -0.001358
           33              C       7.636839       4.247906      11.453642      -0.101920      34.682734 0.42587340E+03  0.99926322E+04                                 9.337817                            6.970049      -0.061779       1.957757                    0.999391      29.235945      84.847074       0.610217       0.427782      -1.053691      -0.001425       0.027293      -0.005863       0.027952      -0.010333       0.013764       0.015730      -0.007718      -0.019058      -0.027692       0.010146       0.017546             10.816512       9.168913       2.696131      -4.725054      12.950995      -0.753837      10.329629           0.002576
           34              C       8.352998       5.160029      10.689445      -0.100043      33.050093 0.41581734E+03  0.96748422E+04                                 8.962425                            6.824208       0.055749       1.993257                    0.999657      28.897164      82.846022       0.626804       0.419984      -1.061144      -0.014014      -0.001577       0.019001       0.023663      -0.010663      -0.005451       0.017143       0.019103       0.015483      -0.024050       0.001315       0.022735             10.278796       8.675347       2.996167      -4.048050      13.381812      -1.350648       8.779229           0.001392
           35              C       8.234715       6.519322      10.918052      -0.018101      36.627276 0.42313331E+03  0.97848936E+04                                 9.492598                            6.777551       0.109113       2.042372                    0.999325      26.778768      73.959431       0.650620       0.407099      -1.080721      -0.023571      -0.029990       0.024176       0.045161      -0.005944       0.010571       0.004544       0.006147       0.017400      -0.014509       0.000584       0.013926             11.729652      10.639993       3.852132      -5.889577      13.663418      -2.296096      10.885546           0.006349
           36              C       7.406725       6.967635      11.931482      -0.098830      31.937398 0.41698380E+03  0.97288365E+04                                 8.816254                            6.871703      -0.015174       1.973790                    0.999517      29.037508      83.927371       0.618192       0.424659      -1.056030      -0.000760      -0.023831       0.003445       0.024090      -0.016930       0.017208       0.005277      -0.012726      -0.035177      -0.029405       0.004421       0.024984             10.059640       9.369733       2.468760      -4.808862      10.746902      -1.315799      10.062286           0.001501
           37              C      17.467323       6.059768      12.734268      -0.095495      34.017144 0.44767084E+03  0.10648638E+05                                 9.275276                            7.177218      -0.125388       1.938211                    0.999188      29.516833      86.585240       0.596741       0.431504      -1.050163       0.023826      -0.002129      -0.013996       0.027714      -0.013686       0.003479       0.013921       0.014737       0.022537      -0.025158       0.008688       0.016469             10.672747       9.238368       2.642573      -4.218202      13.243562      -1.352664       9.536311           0.002446
           38              C       9.061631       7.490075      10.112339       0.616068      23.748157 0.24626794E+03  0.50723326E+04                                 7.617914                            5.567082       0.020226       2.068307                    0.999511      21.949131      60.982828       0.630126       0.471931      -1.021364       0.033511       0.044365      -0.042639       0.070066      -0.036497       0.081428      -0.003278       0.075332       0.054696      -0.077617      -0.032766       0.110383              9.183943       8.037598       2.392368      -3.993633      10.804078      -0.877487       8.710152           0.016303
           39              C       8.942273       0.929993       3.918656       0.596288      24.812749 0.24975753E+03  0.51631060E+04                                 7.822180                            5.586692      -0.035498       2.044089                    0.999531      22.228294      61.902005       0.632254       0.468621      -1.023010       0.014790       0.011652      -0.059358       0.062273      -0.050411       0.051743      -0.012160       0.076107      -0.216207      -0.088723      -0.024965       0.113688              9.497420       6.684993       2.257892      -3.387397       8.932867      -0.051250      12.874401           0.018668
           40              C       8.474511       0.790001       5.331815      -0.015140      36.055349 0.42034571E+03  0.97070000E+04                                 9.395367                            6.760655       0.133050       2.053117                    0.999326      26.643077      73.598650       0.650467       0.407758      -1.079993      -0.016195      -0.004074       0.042189       0.045374      -0.002168       0.005901      -0.001709      -0.001346      -0.013783      -0.008166       0.001132       0.007035             11.502746       8.584005       3.427378      -4.679389       9.580363      -0.777761      16.343868          -0.000516
           41              C       8.723983       1.798808       6.251167      -0.104769      33.416639 0.43363209E+03  0.10231174E+05                                 9.150293                            7.051749      -0.063717       1.956914                    0.999466      29.428246      85.928679       0.603669       0.430035      -1.051232      -0.012132      -0.017394       0.009865       0.023389       0.001508       0.005651      -0.010782      -0.005464      -0.060884      -0.024560       0.008481       0.016079             10.468145       8.036876       3.072475      -3.237376       9.282063      -0.063558      14.085495           0.002069
           42              C      13.181154      12.030440       5.732743      -0.104212      33.299627 0.42136356E+03  0.98371195E+04                                 9.019837                            6.872068       0.074822       1.998851                    0.999670      29.003026      83.309799       0.624232       0.420290      -1.060875      -0.000601       0.013674       0.016654       0.021557      -0.001234       0.010682       0.020287      -0.015452      -0.021327      -0.024801      -0.000384       0.025186             10.421630       8.501284       3.500436      -4.037682       9.276254      -1.135562      13.487352           0.002399
           43              C      11.487532       4.419107       6.600997       0.620684      24.928498 0.23865345E+03  0.48821051E+04                                 7.845701                            5.469595       0.106616       2.100811                    0.999615      21.774854      60.497003       0.636932       0.470082      -1.021309      -0.026640       0.052793      -0.042415       0.072772       0.054628      -0.076138       0.009136       0.102765      -0.066993      -0.094761      -0.024342       0.119103              9.670772       6.400079      -2.517116       3.043930      12.187471      -0.659079      10.424764           0.021675
           44              C      12.211213       3.440356       7.464461      -0.035263      36.473216 0.42769808E+03  0.99206100E+04                                 9.437608                            6.810206       0.211162       2.076107                    0.999363      26.877825      74.434036       0.649368       0.406644      -1.080632       0.028300      -0.031634       0.026405       0.049989      -0.007358      -0.003270       0.006141      -0.001478       0.024097      -0.011584      -0.001337       0.012921             11.482570       9.071567      -2.937861       5.107858      14.331367      -2.107655      11.044775          -0.001358
           45              C      13.013393       3.890564       8.506234      -0.101209      34.662844 0.42562346E+03  0.99854777E+04                                 9.338081                            6.972189      -0.067660       1.956259                    0.999436      29.219398      84.798442       0.609563       0.428296      -1.053356      -0.001851      -0.026925       0.005366       0.027517       0.010587      -0.013688       0.016226      -0.009289      -0.023016      -0.028460       0.009651       0.018809             10.815638       9.171644      -2.696061       4.727165      12.942669      -0.755895      10.332603           0.002560
           46              C      13.729548       2.978441       9.270431      -0.098379      33.030240 0.41557300E+03  0.96678336E+04                                 8.959722                            6.823416       0.055147       1.993214                    0.999689      28.885540      82.809748       0.626667       0.420134      -1.061039      -0.014555       0.001076      -0.019501       0.024358       0.010414       0.005661       0.016911       0.017617       0.014127      -0.023142       0.000661       0.022481             10.274512       8.673253      -2.993232       4.047269      13.372429      -1.349347       8.777854           0.001400
           47              C      13.611263       1.619148       9.041824      -0.019138      36.642362 0.42339600E+03  0.97917945E+04                                 9.491425                            6.777074       0.116667       2.044507                    0.999312      26.791077      73.979445       0.651061       0.406789      -1.081004      -0.023476       0.028681      -0.023539       0.043907       0.006131      -0.010833       0.004624       0.007356       0.020069      -0.015089       0.000288       0.014801             11.728003      10.640122      -3.852176       5.890265      13.658024      -2.297414      10.885862           0.006359
           48              C      12.783275       1.170835       8.028394      -0.098436      31.948037 0.41714284E+03  0.97339014E+04                                 8.820867                            6.875279      -0.017251       1.973373                    0.999534      29.040076      83.952647       0.617699       0.424940      -1.055809      -0.000846       0.023522      -0.003257       0.023761       0.017049      -0.017832       0.005282      -0.012888      -0.037083      -0.030190       0.004649       0.025540             10.065397       9.376912      -2.472039       4.813335      10.749899      -1.318928      10.069381           0.001508
           49              C      12.090777       2.078702       7.225608      -0.097074      34.064598 0.44854409E+03  0.10674568E+05                                 9.281424                            7.181795      -0.125764       1.937612                    0.999121      29.543978      86.684724       0.596855       0.431213      -1.050344       0.025011       0.002798       0.015179       0.029390       0.013001      -0.003989       0.013756       0.015412       0.022740      -0.024927       0.009204       0.015723             10.680078       9.245612      -2.645477       4.222087      13.251231      -1.355026       9.543392           0.002441
           50              C      19.814737      13.035040       9.847537       0.615061      23.739531 0.24617100E+03  0.50694385E+04                                 7.613658                            5.564253       0.017829       2.067890                    0.999514      21.945111      60.950613       0.630631       0.471637      -1.021604       0.033253      -0.044256       0.042094       0.069543       0.037581      -0.081422      -0.003423       0.074697       0.057666      -0.078496      -0.032197       0.110693              9.178513       8.033184      -2.389952       3.991429      10.796477      -0.876433       8.705879           0.016316
           51              C       8.942280       5.911712       2.734636       0.599789      24.741478 0.24891824E+03  0.51417456E+04                                 7.810664                            5.579499      -0.032039       2.045741                    0.999528      22.186672      61.774499       0.632248       0.468992      -1.022745       0.014615      -0.011210       0.059202       0.062001       0.049412      -0.051775      -0.011612       0.074899      -0.217332      -0.089139      -0.023520       0.112659              9.482462       6.675015      -2.254196       3.380474       8.920034      -0.051355      12.852338           0.018636
           52              C       8.474523       6.051704       1.321477      -0.017262      36.102989 0.42104888E+03  0.97270295E+04                                 9.401422                            6.764803       0.130460       2.052142                    0.999320      26.668928      73.677680       0.650503       0.407576      -1.080143      -0.016312       0.003602      -0.042577       0.045737       0.002401      -0.006649      -0.001048      -0.001694      -0.015968      -0.009309       0.001819       0.007490             11.510510       8.589914      -3.429417       4.684241       9.585063      -0.779821      16.356555          -0.000513
           53              C       8.723995       5.042897       0.402125      -0.105028      33.374081 0.43298578E+03  0.10211775E+05                                 9.141183                            7.045136      -0.063193       1.957438                    0.999454      29.406553      85.838538       0.604146       0.429869      -1.051369      -0.012344       0.018005      -0.010281       0.024130      -0.001371      -0.005630      -0.010739      -0.005857      -0.058923      -0.023963       0.007965       0.015998             10.457129       8.029571      -3.071024       3.233533       9.275313      -0.066235      14.066503           0.002077
           54              C       7.804606       7.197910       0.920549      -0.104569      33.321133 0.42172632E+03  0.98482729E+04                                 9.028030                            6.878789       0.070015       1.997253                    0.999668      29.008142      83.351499       0.623379       0.420750      -1.060524       0.000368      -0.015263      -0.017948       0.023563       0.000655      -0.010351       0.019492      -0.015465      -0.021666      -0.023844      -0.000728       0.024572             10.431338       8.511333      -3.504579       4.044848       9.282821      -1.142011      13.499860           0.002407
           55              C      10.018656      11.260812      13.254289       0.620578      24.919714 0.23857255E+03  0.48801266E+04                                 7.844649                            5.469199       0.105390       2.100491                    0.999578      21.771033      60.488033       0.636850       0.470174      -1.021241       0.027001       0.052656      -0.043325       0.073340      -0.054907       0.074859       0.009301       0.104434      -0.067009      -0.094380      -0.024401       0.118781              9.669145       6.399328       2.516046      -3.043759      12.184101      -0.658207      10.424007           0.021677
           56              C      14.671538       8.985296       0.811169      -0.034481      36.447150 0.42734432E+03  0.99101944E+04                                 9.433719                            6.807641       0.209881       2.075849                    0.999368      26.863219      74.381375       0.649464       0.406674      -1.080630      -0.028041      -0.031829       0.026738       0.050142       0.008027       0.002634       0.005587      -0.001391       0.024038      -0.012250      -0.000095       0.012345             11.477487       9.067214       2.933705      -5.105528      14.324735      -2.103131      11.040511          -0.001358
           57              C      13.869356       9.435504       1.852942      -0.101915      34.682517 0.42587030E+03  0.99925421E+04                                 9.337788                            6.970028      -0.061781       1.957759                    0.999391      29.235799      84.846598       0.610217       0.427782      -1.053691       0.001426      -0.027293       0.005864       0.027952      -0.010332       0.013765       0.015729      -0.007716      -0.019054      -0.027691       0.010146       0.017545             10.816478       9.168876       2.696125      -4.725024      12.950979      -0.753829      10.329578           0.002581
           58              C      13.153197       8.523381       2.617139      -0.100044      33.050091 0.41581746E+03  0.96748460E+04                                 8.962428                            6.824211       0.055751       1.993258                    0.999657      28.897158      82.846018       0.626803       0.419985      -1.061144       0.014015       0.001578      -0.018999       0.023662      -0.010663      -0.005449       0.017144       0.019099       0.015484      -0.024049       0.001315       0.022734             10.278800       8.675346       2.996174      -4.048041      13.381837      -1.350648       8.779217           0.001400
           59              C      13.271480       7.164088       2.388532      -0.018101      36.627435 0.42313525E+03  0.97849518E+04                                 9.492628                            6.777569       0.109103       2.042367                    0.999325      26.778842      73.959740       0.650619       0.407099      -1.080721       0.023570       0.029990      -0.024175       0.045160      -0.005943       0.010573       0.004544       0.006149       0.017404      -0.014511       0.000583       0.013928             11.729693      10.640033       3.852153      -5.889597      13.663472      -2.296108      10.885575           0.006352
           60              C      14.099470       6.715775       1.375102      -0.098829      31.937439 0.41698447E+03  0.97288569E+04                                 8.816264                            6.871710      -0.015183       1.973787                    0.999517      29.037537      83.927505       0.618192       0.424660      -1.056030       0.000760       0.023830      -0.003446       0.024090      -0.016930       0.017208       0.005277      -0.012724      -0.035175      -0.029405       0.004422       0.024983             10.059651       9.369746       2.468762      -4.808867      10.746912      -1.315798      10.062294           0.001508
           61              C       4.038872       7.623642       0.572316      -0.095491      34.017070 0.44766973E+03  0.10648603E+05                                 9.275257                            7.177204      -0.125380       1.938214                    0.999188      29.516778      86.584980       0.596743       0.431503      -1.050163      -0.023826       0.002128       0.013996       0.027715      -0.013685       0.003478       0.013922       0.014735       0.022537      -0.025158       0.008687       0.016470             10.672725       9.238351       2.642569      -4.218191      13.243534      -1.352662       9.536289           0.002445
           62              C      12.444564       6.193335       3.194245       0.616069      23.748418 0.24627107E+03  0.50724127E+04                                 7.617959                            5.567110       0.020231       2.068306                    0.999511      21.949287      60.983330       0.630126       0.471930      -1.021365      -0.033512      -0.044363       0.042640       0.070066      -0.036494       0.081426      -0.003279       0.075331       0.054697      -0.077614      -0.032767       0.110381              9.184002       8.037653       2.392394      -3.993664      10.804150      -0.877501       8.710202           0.016305
           63              C      12.563922      12.753417       9.387928       0.596292      24.812772 0.24975783E+03  0.51631115E+04                                 7.822176                            5.586691      -0.035496       2.044088                    0.999531      22.228277      61.901864       0.632255       0.468621      -1.023011      -0.014790      -0.011653       0.059358       0.062273      -0.050412       0.051745      -0.012160       0.076102      -0.216220      -0.088729      -0.024961       0.113690              9.497415       6.684992       2.257896      -3.387398       8.932862      -0.051261      12.874391           0.018662
           64              C      13.031684      12.893409       7.974769      -0.015143      36.055404 0.42034668E+03  0.97070246E+04                                 9.395358                            6.760650       0.133065       2.053121                    0.999326      26.643131      73.598724       0.650470       0.407756      -1.079994       0.016196       0.004075      -0.042191       0.045376      -0.002165       0.005898      -0.001709      -0.001352      -0.013771      -0.008162       0.001133       0.007029             11.502733       8.584004       3.427383      -4.679385       9.580359      -0.777776      16.343837          -0.000520
           65              C      12.782212      11.884602       7.055417      -0.104770      33.416549 0.43363123E+03  0.10231145E+05                                 9.150270                            7.051738      -0.063704       1.956919                    0.999466      29.428188      85.928376       0.603670       0.430034      -1.051233       0.012133       0.017393      -0.009865       0.023389       0.001508       0.005652      -0.010782      -0.005470      -0.060887      -0.024561       0.008479       0.016082             10.468113       8.036854       3.072465      -3.237357       9.282039      -0.063554      14.085445           0.002063
           66              C       8.325041       1.652970       7.573841      -0.104218      33.299960 0.42136832E+03  0.98372609E+04                                 9.019901                            6.872110       0.074817       1.998846                    0.999670      29.003218      83.310549       0.624229       0.420291      -1.060875       0.000601      -0.013675      -0.016655       0.021559      -0.001233       0.010682       0.020289      -0.015454      -0.021327      -0.024802      -0.000386       0.025188             10.421710       8.501350       3.500466      -4.037727       9.276315      -1.135582      13.487465           0.002395
           67              C      10.018663       9.264303       6.705587       0.620687      24.928326 0.23865164E+03  0.48820582E+04                                 7.845666                            5.469575       0.106617       2.100813                    0.999615      21.774750      60.496623       0.636933       0.470082      -1.021309       0.026644      -0.052792       0.042416       0.072774       0.054629      -0.076138       0.009136       0.102769      -0.066997      -0.094762      -0.024343       0.119105              9.670725       6.400050      -2.517100       3.043915      12.187406      -0.659074      10.424718           0.021675
           68              C       9.294982      10.243054       5.842123      -0.035264      36.473197 0.42769796E+03  0.99206042E+04                                 9.437596                            6.810198       0.211169       2.076109                    0.999363      26.877825      74.433969       0.649369       0.406643      -1.080633      -0.028300       0.031635      -0.026408       0.049991      -0.007358      -0.003269       0.006139      -0.001479       0.024095      -0.011584      -0.001335       0.012919             11.482552       9.071549      -2.937848       5.107844      14.331357      -2.107640      11.044752          -0.001357
           69              C       8.492802       9.792846       4.800350      -0.101211      34.663048 0.42562598E+03  0.99855540E+04                                 9.338120                            6.972211      -0.067668       1.956255                    0.999436      29.219521      84.798944       0.609562       0.428296      -1.053356       0.001852       0.026926      -0.005365       0.027517       0.010587      -0.013688       0.016227      -0.009289      -0.023022      -0.028462       0.009652       0.018810             10.815688       9.171677      -2.696081       4.727180      12.942753      -0.755898      10.332634           0.002561
           70              C       7.776647      10.704969       4.036153      -0.098381      33.030371 0.41557451E+03  0.96678810E+04                                 8.959754                            6.823434       0.055131       1.993209                    0.999689      28.885614      82.810102       0.626665       0.420135      -1.061038       0.014554      -0.001075       0.019502       0.024358       0.010415       0.005660       0.016910       0.017621       0.014121      -0.023143       0.000663       0.022480             10.274553       8.673283      -2.993252       4.047282      13.372499      -1.349355       8.777877           0.001407
           71              C       7.894932      12.064262       4.264760      -0.019138      36.642411 0.42339625E+03  0.97918050E+04                                 9.491446                            6.777084       0.116653       2.044503                    0.999312      26.791081      73.979555       0.651059       0.406790      -1.081003       0.023476      -0.028681       0.023539       0.043906       0.006132      -0.010836       0.004624       0.007362       0.020066      -0.015091       0.000287       0.014805             11.728031      10.640143      -3.852190       5.890275      13.658074      -2.297418      10.885876           0.006361
           72              C       8.722920      12.512575       5.278190      -0.098437      31.948079 0.41714336E+03  0.97339195E+04                                 8.820883                            6.875289      -0.017256       1.973372                    0.999534      29.040104      83.952835       0.617697       0.424940      -1.055809       0.000847      -0.023522       0.003256       0.023761       0.017049      -0.017834       0.005282      -0.012884      -0.037084      -0.030191       0.004650       0.025540             10.065415       9.376926      -2.472041       4.813343      10.749926      -1.318926      10.069393           0.001513
           73              C       9.415418      11.604708       6.080976      -0.097074      34.064589 0.44854370E+03  0.10674556E+05                                 9.281417                            7.181787      -0.125754       1.937615                    0.999121      29.543984      86.684714       0.596856       0.431213      -1.050344      -0.025009      -0.002798      -0.015182       0.029390       0.013001      -0.003989       0.013757       0.015413       0.022741      -0.024928       0.009204       0.015724             10.680071       9.245604      -2.645467       4.222086      13.251223      -1.355018       9.543387           0.002441
           74              C       1.691458       0.648370       3.459047       0.615061      23.739596 0.24617177E+03  0.50694580E+04                                 7.613666                            5.564258       0.017830       2.067890                    0.999514      21.945156      60.950743       0.630631       0.471637      -1.021604      -0.033256       0.044255      -0.042093       0.069544       0.037578      -0.081420      -0.003426       0.074698       0.057660      -0.078490      -0.032200       0.110690              9.178525       8.033196      -2.389962       3.991434      10.796496      -0.876440       8.705884           0.016319
           75              C      12.563915       7.771698      10.571948       0.599788      24.741179 0.24891499E+03  0.51416601E+04                                 7.810605                            5.579466      -0.032033       2.045747                    0.999528      22.186477      61.773788       0.632249       0.468992      -1.022745      -0.014615       0.011213      -0.059203       0.062003       0.049413      -0.051776      -0.011614       0.074899      -0.217331      -0.089140      -0.023521       0.112661              9.482384       6.674961      -2.254172       3.380437       8.919963      -0.051347      12.852229           0.018632
           76              C      13.031672       7.631706      11.985107      -0.017259      36.102817 0.42104715E+03  0.97269767E+04                                 9.401386                            6.764785       0.130468       2.052146                    0.999320      26.668860      73.677372       0.650505       0.407576      -1.080144       0.016312      -0.003603       0.042578       0.045738       0.002401      -0.006649      -0.001048      -0.001695      -0.015966      -0.009308       0.001819       0.007489             11.510460       8.589877      -3.429398       4.684213       9.585024      -0.779812      16.356480          -0.000516
           77              C      12.782200       8.640513      12.904459      -0.105030      33.374194 0.43298722E+03  0.10211815E+05                                 9.141189                            7.045138      -0.063187       1.957438                    0.999454      29.406641      85.838755       0.604147       0.429868      -1.051369       0.012343      -0.018006       0.010281       0.024130      -0.001373      -0.005629      -0.010740      -0.005858      -0.058923      -0.023963       0.007964       0.015999             10.457140       8.029581      -3.071027       3.233546       9.275316      -0.066246      14.066524           0.002073
           78              C      13.701589       6.485500      12.386035      -0.104567      33.320890 0.42172304E+03  0.98481747E+04                                 9.027984                            6.878761       0.070027       1.997259                    0.999668      29.007996      83.350925       0.623381       0.420750      -1.060524      -0.000369       0.015262       0.017948       0.023562       0.000656      -0.010352       0.019492      -0.015464      -0.021668      -0.023844      -0.000727       0.024571             10.431278       8.511281      -3.504553       4.044812       9.282773      -1.141992      13.499781           0.002400
           79              O       5.986235       2.518553      12.984698      -0.575539      46.037266 0.58285307E+03  0.14303540E+05                                10.219703                            7.457384       0.074102       2.076187                    0.995127      27.931317      74.287132       0.697552       0.357804      -1.139442       0.018162       0.042698      -0.004781       0.046646      -0.001119       0.048338       0.011115      -0.003850      -0.083151      -0.061400       0.016079       0.045321             12.685851       6.699815       2.925340      -0.165695      20.357453       4.441852      11.000285           0.065132
           80              O      10.977196       2.791364       1.148092      -0.578177      45.974463 0.65242308E+03  0.16445855E+05                                10.205857                            7.922679      -0.060203       2.025053                    0.994474      28.402026      76.213761       0.673493       0.360783      -1.138654       0.022927       0.019065      -0.034749       0.045789      -0.046520       0.008129       0.013611       0.098884       0.026394      -0.075203       0.011593       0.063610             12.146705       7.805646      -0.495510      -3.793354      10.426090       1.691359      18.208378           0.064315
           81              O       9.019694       8.709116      10.420652      -0.571437      33.843622 0.49591901E+03  0.11678775E+05                                 8.242901                            6.835017       0.439973       2.196410                    0.996858      27.352046      71.069681       0.736241       0.353264      -1.144036      -0.024121      -0.028515      -0.007581       0.038111      -0.023324       0.063207       0.015496      -0.052626      -0.039840      -0.086160       0.037062       0.049098              9.366834       6.454775       2.473991      -0.756745      15.128449       0.186472       6.517277           0.048016
           82              O       9.760583       6.984428       9.204563      -0.575375      37.404096 0.55090899E+03  0.13340991E+05                                 8.875550                            7.271142       0.141173       2.093680                    0.996534      27.883403      73.858777       0.702815       0.359879      -1.136896      -0.028134       0.011995       0.025180       0.039616      -0.047358       0.013277       0.010971       0.075591       0.091285      -0.078070       0.029486       0.048584             10.162090      10.411344      -0.304456      -5.907478       7.176392       1.032471      12.898533           0.055223
           83              O       9.489608       1.999719       3.547668      -0.595966      43.596907 0.60006663E+03  0.14865021E+05                                 9.912466                            7.631899       0.006616       2.040345                    0.995263      28.695318      77.211873       0.679271       0.363996      -1.132160      -0.049156      -0.009195       0.030428       0.058539      -0.019947       0.018110      -0.040621       0.000291      -0.173975      -0.074948       0.011294       0.063653             11.875254       9.848826       5.182068      -3.150429      15.489764      -3.466790      10.287173           0.059251
           84              O      14.148937      12.354380       3.132503      -0.550310      32.408076 0.46239267E+03  0.10685131E+05                                 7.976155                            6.554506       0.544287       2.233103                    0.997544      26.868453      68.835243       0.760741       0.348418      -1.149627      -0.004242      -0.002362       0.038266       0.038572      -0.026744       0.016893       0.058232      -0.004802      -0.056662      -0.074665       0.015339       0.059326              8.936787       6.061770       1.062534      -0.932397      10.104956       3.993475      10.643634           0.033735
           85              O      11.362797       5.619917       6.975178      -0.575583      46.007539 0.58240937E+03  0.14289728E+05                                10.215449                            7.454436       0.075426       2.076699                    0.995174      27.923354      74.254916       0.697715       0.357794      -1.139467       0.018480      -0.042326       0.004954       0.046450       0.001362      -0.047797       0.011470      -0.003568      -0.083548      -0.061052       0.016129       0.044923             12.680351       6.696961      -2.923760       0.165004      20.349898       4.439976      10.994193           0.065066
           86              O      10.977191       4.050341       5.505200      -0.577817      45.968507 0.65231620E+03  0.16442161E+05                                10.203899                            7.921397      -0.009198       2.041608                    0.994297      28.400836      76.203313       0.673641       0.360725      -1.138723       0.022779      -0.019055       0.035106       0.045983       0.046659      -0.008156       0.013399       0.099174       0.026505      -0.075347       0.011546       0.063801             12.144164       7.804449       0.494954       3.792880      10.423210       1.689259      18.204833           0.064334
           87              O       9.019699      11.815999       9.539224      -0.570697      33.840484 0.49585716E+03  0.11677072E+05                                 8.243005                            6.835225       0.440484       2.196555                    0.996926      27.348078      71.060959       0.736120       0.353330      -1.143971      -0.024056       0.029207       0.008110       0.038698       0.023005      -0.063150       0.015542      -0.053236      -0.040201      -0.086177       0.037425       0.048752              9.366770       6.454909      -2.473636       0.756992      15.127667       0.186384       6.517734           0.048043
           88              O       4.384024       1.154042      10.755313      -0.575030      37.417322 0.55113740E+03  0.13348207E+05                                 8.878562                            7.273358       0.142335       2.093778                    0.996551      27.887814      73.880582       0.702590       0.359949      -1.136815      -0.028324      -0.012348      -0.025496       0.040060       0.047031      -0.013427       0.011146       0.075715       0.091225      -0.077908       0.029420       0.048488             10.165993      10.415167       0.305028       5.910278       7.178577       1.033273      12.904236           0.055195
           89              O       9.489611       4.841986       3.105624      -0.596839      43.635935 0.60074400E+03  0.14886065E+05                                 9.918391                            7.636254       0.005450       2.039617                    0.995172      28.708729      77.260134       0.679068       0.364001      -1.132151      -0.048784       0.009296      -0.029927       0.057982       0.019602      -0.018296      -0.040274      -0.000233      -0.174875      -0.074996       0.011590       0.063405             11.882699       9.854928      -5.185802       3.152626      15.499807      -3.468748      10.293363           0.059274
           90              O       8.772381       6.873970       3.520789      -0.552120      32.460300 0.46333297E+03  0.10712639E+05                                 7.985226                            6.561991       0.546304       2.233677                    0.997576      26.889719      68.915454       0.760140       0.348505      -1.149519      -0.004485       0.004176      -0.036909       0.037414       0.026914      -0.016846       0.057478      -0.004626      -0.058848      -0.074294       0.015559       0.058735              8.946783       6.069223      -1.063881       0.934946      10.114086       3.996679      10.657040           0.033710
           91              O      15.519960      11.164857       0.321886      -0.575534      46.037088 0.58284981E+03  0.14303445E+05                                10.219700                            7.457381       0.074082       2.076184                    0.995127      27.931185      74.286826       0.697549       0.357806      -1.139440      -0.018167      -0.042692       0.004789       0.046643      -0.001120       0.048338       0.011115      -0.003847      -0.083153      -0.061400       0.016078       0.045322             12.685850       6.699811       2.925335      -0.165693      20.357451       4.441862      11.000287           0.065131
           92              O      10.528999      10.892046      12.158492      -0.578180      45.974706 0.65242738E+03  0.16445985E+05                                10.205873                            7.922692      -0.060197       2.025052                    0.994474      28.402146      76.214038       0.673494       0.360782      -1.138656      -0.022929      -0.019070       0.034757       0.045798      -0.046519       0.008129       0.013611       0.098883       0.026383      -0.075200       0.011590       0.063610             12.146724       7.805653      -0.495515      -3.793353      10.426110       1.691373      18.208409           0.064308
           93              O      12.486501       4.974294       2.885932      -0.571420      33.843455 0.49591599E+03  0.11678683E+05                                 8.242862                            6.834986       0.439988       2.196415                    0.996858      27.352003      71.069458       0.736244       0.353263      -1.144037       0.024114       0.028512       0.007583       0.038104      -0.023322       0.063208       0.015497      -0.052630      -0.039840      -0.086162       0.037064       0.049097              9.366789       6.454745       2.473977      -0.756738      15.128379       0.186469       6.517244           0.048023
           94              O      11.745612       6.698982       4.102021      -0.575361      37.403936 0.55090613E+03  0.13340899E+05                                 8.875504                            7.271106       0.141202       2.093690                    0.996534      27.883392      73.858589       0.702820       0.359877      -1.136898       0.028135      -0.011998      -0.025180       0.039618      -0.047356       0.013275       0.010973       0.075592       0.091287      -0.078069       0.029488       0.048581             10.162034      10.411294      -0.304456      -5.907441       7.176354       1.032464      12.898453           0.055215
           95              O      12.016587      11.683691       9.758916      -0.595965      43.596728 0.60006405E+03  0.14864933E+05                                 9.912413                            7.631863       0.006620       2.040345                    0.995263      28.695340      77.211727       0.679276       0.363994      -1.132162       0.049163       0.009191      -0.030435       0.058547      -0.019950       0.018110      -0.040620       0.000290      -0.173975      -0.074946       0.011291       0.063656             11.875185       9.848776       5.182035      -3.150415      15.489659      -3.466783      10.287119           0.059243
           96              O       7.357258       1.329030      10.174081      -0.550304      32.407535 0.46238358E+03  0.10684862E+05                                 7.976043                            6.554422       0.544293       2.233106                    0.997544      26.868326      68.834576       0.760750       0.348416      -1.149630       0.004244       0.002368      -0.038270       0.038578      -0.026745       0.016894       0.058229      -0.004801      -0.056664      -0.074664       0.015340       0.059324              8.936653       6.061685       1.062513      -0.932377      10.104800       3.993407      10.643474           0.033735
           97              O      10.143398       8.063493       6.331406      -0.575592      46.007799 0.58241328E+03  0.14289852E+05                                10.215500                            7.454472       0.075406       2.076691                    0.995174      27.923419      74.255235       0.697711       0.357795      -1.139466      -0.018477       0.042325      -0.004956       0.046448       0.001361      -0.047798       0.011470      -0.003562      -0.083552      -0.061053       0.016127       0.044926             12.680416       6.696993      -2.923777       0.165009      20.350000       4.439994      10.994257           0.065062
           98              O      10.529004       9.633069       7.801384      -0.577819      45.968154 0.65231047E+03  0.16441972E+05                                10.203829                            7.921349      -0.009186       2.041614                    0.994297      28.400734      76.202811       0.673645       0.360724      -1.138724      -0.022776       0.019053      -0.035113       0.045985       0.046657      -0.008157       0.013398       0.099179       0.026499      -0.075346       0.011543       0.063803             12.144075       7.804396       0.494953       3.792849      10.423129       1.689249      18.204699           0.064332
           99              O      12.486496       1.867411       3.767360      -0.570695      33.840591 0.49585899E+03  0.11677127E+05                                 8.243022                            6.835238       0.440494       2.196557                    0.996926      27.348115      71.061103       0.736119       0.353330      -1.143971       0.024047      -0.029207      -0.008114       0.038692       0.023002      -0.063151       0.015542      -0.053236      -0.040203      -0.086177       0.037426       0.048751              9.366793       6.454925      -2.473648       0.756995      15.127709       0.186381       6.517744           0.048050
          100              O       6.369071      12.529368       2.551271      -0.575031      37.417286 0.55113700E+03  0.13348193E+05                                 8.878541                            7.273343       0.142345       2.093780                    0.996551      27.887844      73.880605       0.702592       0.359948      -1.136816       0.028318       0.012355       0.025499       0.040059       0.047031      -0.013425       0.011145       0.075715       0.091223      -0.077907       0.029421       0.048487             10.165965      10.415140       0.305025       5.910254       7.178564       1.033267      12.904190           0.055199
          101              O      12.016584       8.841424      10.200960      -0.596853      43.635923 0.60074466E+03  0.14886084E+05                                 9.918389                            7.636260       0.005456       2.039618                    0.995172      28.708748      77.260179       0.679067       0.364001      -1.132151       0.048790      -0.009298       0.029925       0.057986       0.019603      -0.018299      -0.040275      -0.000231      -0.174866      -0.074994       0.011587       0.063406             11.882690       9.854926      -5.185788       3.152627      15.499773      -3.468738      10.293369           0.059269
          102              O      12.733814       6.809440       9.785795      -0.552128      32.459779 0.46332419E+03  0.10712385E+05                                 7.985150                            6.561937       0.546319       2.233687                    0.997576      26.889452      68.914591       0.760142       0.348506      -1.149518       0.004488      -0.004178       0.036906       0.037411       0.026916      -0.016849       0.057475      -0.004626      -0.058847      -0.074294       0.015561       0.058733              8.946691       6.069169      -1.063867       0.934931      10.113978       3.996631      10.656927           0.033712

******************************************************
Auxiliary information for the entire system
The total spin magnetic moment of the unit cell is   30.001645
The total net atomic charge of the unit cell is   -0.000004
Accuracy of reproducing the electrostatic potential in the unit cell:
  The inner radius (bohr) =    5.0000
  The outer radius (bohr) =   12.0000
  Valid grid points have density less than (e/(bohr^3)) =    0.0001
  The number of valid grid points were=        96586
  The rms potential error without charges in kcal/mol is=      3.28898
  The rms potential error with partial charges in kcal/mol is=      0.56810
  The RRMSE value at monopole order=      0.17273
  The rms potential error with partial charges and cloud penetration in kcal/mol is=      0.56306
  The RRMSE value at monopole order with cloud penetration is=      0.17120
  The rms potential error with partial charges and atomic dipoles in kcal/mol is=      0.50965
  The RRMSE value at dipole order=      0.15496
  The rms potential error with partial charges, atomic dipoles and cloud penetration in kcal/mol is=      0.50236
  The RRMSE value at dipole order with cloud penetration=      0.15274

******************************************************
The electron densities and ab initio electrostatic potential were computed in VASP using the PBE functional and
projector augmented wave method. See the main text of the journal article for a description of computational details.
The atomic charges, dipoles, and quadrupoles were computed with the DDEC6 method as described in
(a) T. A. Manz and N. Gabaldon Limas, RSC Adv. 6 (2016) 47771-47801 DOI: 10.1039/c6ra04656h
(b) N. Gabaldon Limas and T. A. Manz, RSC Adv. 8 (2018) 2678-2707 DOI: 10.1039/c7ra11829e.
For each atom in the material, the electron cloud parameters were fit to the spherically averaged atom-in-material
electron density using radial positions for which this density was between 10^-4 and 10^-2 electrons per cubic bohr.
The polarizabilities, dispersion coefficients, and quantum Drude oscillator (QDO) parameters were fit using the MCLF method.
The magnetic structure of the system was optimized in VASP from the default ferromagnetic initial guess using spin polarization.
The atomic spin moments (ASMs) were computed on this optimized magnetic structure using the DDEC6 partition as inputs
to the method of T. A. Manz and D. S. Sholl, J. Chem. Theory Comput. 7 (2011) 4146-4164 DOI: 10.1021/ct200539n.
The RMSE and RRMSE were computed using a uniform grid with Ewald summation.
