# Supplementary material for: A collection of forcefield precursors for metal–organic frameworks
Source: RSC Adv. 2019 Nov 13;9(63):36492–507. doi: 10.1039/c9ra07327b (PMC9075174; doi:10.1039/c9ra07327b)
Supplement: RA-009-C9RA07327B-s4052 [file RA-009-C9RA07327B-s4052.xyz]

  102
jmolscript: load "" {1 1 1} spacegroup "x,y,z" unitcell [{     10.776800     0.000000     0.000000 }, {      5.388390    12.384231     0.000000 }, {      5.388402     1.304559    13.316835 }]
Mn    10.059712     0.621533     1.469912     1.019774
Mn    10.059708     6.222862     5.188505     1.019063
Mn    11.493880    13.067257    11.846923     1.019868
Mn    11.493884     7.465928     8.128330     1.019130
Mn    11.144933     3.422198     3.329209     1.135060
Mn    10.408659    10.266592     9.987626     1.134826
H      7.709723     3.341815    11.282023     0.118119
H      8.933966     4.857228    10.026245     0.119849
H     18.099632     7.886624    12.089023     0.119750
H     11.583978     5.064507     0.119852     0.112957
H      9.191532     2.572374     5.993907     0.112030
H     13.031299    11.363551     5.117660     0.118934
H     13.098121     4.807139     8.693230     0.117769
H     14.322367     3.291726     9.949007     0.119566
H     18.099627    12.646561     7.886230     0.119502
H     11.583982     1.779888     6.538566     0.112910
H      9.191529     4.272021     0.664510     0.113040
H      7.642901     7.865075     1.540758     0.119506
H     13.843869    10.346975     2.034812     0.118119
H     12.619626     8.831562     3.290590     0.119845
H      3.453960     5.802166     1.227812     0.119757
H      9.969614     8.624283    13.196983     0.112963
H     12.362060    11.116416     7.322928     0.112036
H      8.522293     2.325239     8.199175     0.118933
H      8.455471     8.881651     4.623605     0.117771
H      7.231225    10.397064     3.367828     0.119569
H      3.453965     1.042229     5.430605     0.119514
H      9.969610    11.908902     6.778269     0.112918
H     12.362063     9.416769    12.652325     0.113044
H     13.910691     5.823715    11.776077     0.119508
C     11.512853     2.420176     0.052335     0.620777
C      6.850811     4.704800    12.506772    -0.034164
C      7.652605     4.252173    11.465262    -0.102243
C      8.369261     5.164653    10.699278    -0.101615
C      8.251793     6.525123    10.926197    -0.019538
C      7.420902     6.973655    11.941073    -0.098632
C     17.510143     6.062663    12.742480    -0.096248
C      9.078373     7.494959    10.118664     0.617559
C      8.972764     0.930390     3.927401     0.598113
C      8.499663     0.794643     5.340584    -0.016577
C      8.749684     1.798803     6.260111    -0.105728
C     13.212348    12.033993     5.735428    -0.103092
C     11.512853     4.424219     6.606082     0.621151
C     12.239211     3.444154     7.468481    -0.035147
C     13.041004     3.896781     8.509990    -0.100882
C     13.757663     2.984301     9.275975    -0.101382
C     13.640197     1.623831     9.049056    -0.019500
C     12.809305     1.175299     8.034180    -0.099135
C     12.121745     2.086291     7.232773    -0.095643
C     19.855168    13.038226     9.856589     0.617749
C      8.972760     5.914005     2.731017     0.598229
C      8.499658     6.049752     1.317834    -0.016939
C      8.749680     5.045592     0.398307    -0.105350
C      7.823951     7.194633     0.922990    -0.104617
C     10.040739    11.268614    13.264500     0.620758
C     14.702781     8.983990     0.810063    -0.034151
C     13.900987     9.436617     1.851573    -0.102248
C     13.184331     8.524137     2.617557    -0.101609
C     13.301799     7.163667     2.390638    -0.019544
C     14.132690     6.715135     1.375762    -0.098631
C      4.043449     7.626127     0.574355    -0.096250
C     12.475219     6.193831     3.198171     0.617570
C     12.580828    12.758400     9.389434     0.598100
C     13.053929    12.894147     7.976251    -0.016573
C     12.803908    11.889987     7.056724    -0.105733
C      8.341244     1.654797     7.581407    -0.103095
C     10.040739     9.264571     6.710753     0.621136
C      9.314381    10.244636     5.848354    -0.035133
C      8.512588     9.792009     4.806845    -0.100886
C      7.795929    10.704489     4.040860    -0.101373
C      7.913395    12.064959     4.267779    -0.019498
C      8.744287    12.513491     5.282655    -0.099134
C      9.431847    11.602499     6.084062    -0.095642
C      1.698424     0.650564     3.460246     0.617758
C     12.580832     7.774785    10.585818     0.598210
C     13.053934     7.639038    11.999001    -0.016921
C     12.803912     8.643198    12.918528    -0.105353
C     13.729641     6.494157    12.393845    -0.104623
O      5.996105     2.526710    12.995233    -0.575195
O     11.006236     2.790387     1.148843    -0.578439
O      9.035264     8.710923    10.426682    -0.571051
O      9.772399     6.988177     9.209524    -0.575422
O      9.522380     2.001299     3.557459    -0.597965
O     14.196269    12.353242     3.143705    -0.549426
O     11.384501     5.622244     6.980019    -0.574935
O     11.006236     4.054008     5.509574    -0.578318
O      9.035262    11.822262     9.548570    -0.571100
O      4.384004     1.160777    10.765729    -0.575732
O      9.522377     4.843096     3.100958    -0.598554
O      8.807874     6.875384     3.514712    -0.548829
O     15.557487    11.162080     0.321602    -0.575199
O     10.547356    10.898403    12.167992    -0.578411
O     12.518328     4.977867     2.890153    -0.571074
O     11.781193     6.700613     4.107311    -0.575416
O     12.031212    11.687491     9.759376    -0.597939
O      7.357323     1.335548    10.173130    -0.549443
O     10.169091     8.066546     6.336816    -0.574938
O     10.547356     9.634782     7.807261    -0.578295
O     12.518330     1.866528     3.768265    -0.571126
O      6.392788    12.528013     2.551106    -0.575728
O     12.031215     8.845694    10.215877    -0.598529
O     12.745718     6.813406     9.802123    -0.548845

The following XYZ coordinates are in angstroms. Other properties are in atomic units.
The sperically averaged electron density of each atom fit to a function of the form exp(a - br)
eigen_1, eigen_2 and eigen_3 are the three eigenvalues of traceless quadrupole moment tensor
  atom number  atomic symbol              X              Y              Z     net charge C6 coefficient C8 coefficient C10 coefficient fluctuating dipole atomic polarizability isotropic forcefield polarizability              a              b squared Pearson coefficient          <r^3>          <r^4>         wp_QDO          m_QDO          q_QDO       dipole_x       dipole_y       dipole_z         dipole            Qxy            Qxz            Qyz     Q(x^2-y^2)  Q(3z^2 - R^2)        eigen_1        eigen_2        eigen_3 static polarizability      alpha(xx)      alpha(xy)      alpha(xz)      alpha(yy)      alpha(yz)      alpha(zz) atomic spin moment
            1             Mn      10.059712       0.621533       1.469912       1.019774     158.644740 0.36916371E+04  0.13865560E+06                                23.069656                           19.222137       0.184889       1.846302                    0.999959      53.975724     157.958411       0.434482       0.375332      -1.167026      -0.006905      -0.040966      -0.032470       0.052728      -0.063190       0.049210      -0.035916      -0.000173      -0.033845      -0.061520      -0.039678       0.101198             27.373033      19.345673       3.087764      -2.852271      27.140471       3.999236      35.632955           4.755377
            2             Mn      10.059708       6.222862       5.188505       1.019063     158.964235 0.37009148E+04  0.13909894E+06                                23.104156                           19.249714       0.180408       1.844673                    0.999961      54.022805     158.178437       0.434031       0.375466      -1.166858      -0.006286       0.040481       0.032853       0.052512       0.063610      -0.049467      -0.036561       0.001637      -0.033263      -0.061527      -0.040535       0.102063             27.415362      19.371657      -3.090554       2.857112      27.177307       4.014236      35.697122           4.752326
            3             Mn      11.493880      13.067257      11.846923       1.019868     158.636568 0.36913944E+04  0.13864409E+06                                23.068842                           19.221468       0.184920       1.846323                    0.999959      53.974313     157.952471       0.434491       0.375331      -1.167029       0.006917       0.040960       0.032472       0.052726      -0.063184       0.049223      -0.035906      -0.000182      -0.033844      -0.061528      -0.039666       0.101194             27.372063      19.345078       3.087619      -2.852204      27.139390       3.999033      35.631720           4.755624
            4             Mn      11.493884       7.465928       8.128330       1.019130     158.960349 0.37007996E+04  0.13909334E+06                                23.103630                           19.249280       0.180493       1.844700                    0.999961      54.022516     158.176177       0.434041       0.375461      -1.166864       0.006274      -0.040489      -0.032848       0.052514       0.063604      -0.049470      -0.036551       0.001640      -0.033257      -0.061529      -0.040526       0.102054             27.414734      19.371281      -3.090482       2.857067      27.176624       4.014078      35.696297           4.752342
            5             Mn      11.144933       3.422198       3.329209       1.135060     160.258627 0.30000282E+04  0.10762400E+06                                24.235381                           18.342894      -0.019058       1.805780                    0.999844      51.723393     150.841258       0.405958       0.420573      -1.127549      -0.022102      -0.000160      -0.000143       0.022104      -0.000568       0.000014      -0.012169       0.174587       0.097178      -0.104573       0.033474       0.071099             30.708411      20.568357      -0.002025       0.000397      42.509472      -0.381196      29.047403           4.698381
            6             Mn      10.408659      10.266592       9.987626       1.134826     160.266013 0.30001982E+04  0.10763226E+06                                24.236823                           18.343959      -0.019232       1.805713                    0.999844      51.725312     150.851308       0.405925       0.420598      -1.127525       0.022103       0.000163       0.000145       0.022104      -0.000569       0.000017      -0.012178       0.174569       0.097149      -0.104561       0.033466       0.071095             30.710269      20.569465      -0.002040       0.000382      42.512283      -0.381186      29.049058           4.698213
            7              H       7.709723       3.341815      11.282023       0.118119       1.152512 0.80161680E+01  0.78733602E+02                                 1.801715                            1.641453      -1.278445       2.271101                    0.995006       3.613581      10.117589       0.494756       1.260438      -0.711650       0.003457      -0.036235      -0.011745       0.038248      -0.002987      -0.008410       0.000500      -0.007657      -0.010506      -0.011395       0.003172       0.008223              1.886357       1.455033       0.092475      -0.084854       2.631730       0.314713       1.572309          -0.000071
            8              H       8.933966       4.857228      10.026245       0.119849       1.036060 0.73489770E+01  0.70320995E+02                                 1.663706                            1.564294      -0.886751       2.460462                    0.999227       3.331622       9.076541       0.512633       1.248652      -0.716451       0.023414      -0.015638      -0.026843       0.038901      -0.005640      -0.010873       0.007812      -0.009726      -0.005423      -0.013883      -0.002682       0.016564              1.704861       1.706179      -0.089036      -0.483055       1.559994       0.204041       1.848410          -0.000080
            9              H      18.099632       7.886624      12.089023       0.119750       1.155789 0.87738775E+01  0.87347600E+02                                 1.761552                            1.690318      -1.056768       2.380667                    0.997582       3.396856       9.295639       0.503814       1.221171      -0.723840      -0.008058       0.040055       0.006162       0.041319      -0.009834      -0.010443       0.004435      -0.018751      -0.020032      -0.017337      -0.002348       0.019685              1.774751       1.509723       0.050859      -0.058701       2.285951       0.124913       1.528579          -0.000099
           10              H      11.583978       5.064507       0.119852       0.112957       1.053440 0.76818728E+01  0.75533824E+02                                 1.777410                            1.670971      -1.259849       2.284001                    0.994016       3.750819      10.919038       0.457014       1.363019      -0.689708      -0.019475       0.015945       0.030239       0.039343      -0.003058      -0.013183       0.005585      -0.018670      -0.003290      -0.018704       0.003028       0.015676              1.832654       1.925360      -0.098553      -0.478061       1.579217       0.192458       1.993385          -0.000287
           11              H       9.191532       2.572374       5.993907       0.112030       1.101717 0.77937485E+01  0.76551137E+02                                 1.795732                            1.654606      -1.220117       2.293962                    0.995434       3.721197      10.662187       0.473398       1.317268      -0.698894       0.015934       0.032366      -0.009980       0.037431       0.004208      -0.000373       0.003363      -0.018285       0.010950      -0.011967       0.002069       0.009898              1.879449       1.837074       0.552842      -0.213596       2.142709      -0.266060       1.658563          -0.000227
           12              H      13.031299      11.363551       5.117660       0.118934       1.006364 0.72058112E+01  0.68750840E+02                                 1.644921                            1.559821      -0.850673       2.479949                    0.999381       3.334780       9.131708       0.507006       1.266187      -0.712524      -0.009055      -0.029294      -0.025515       0.039889       0.010610       0.000298       0.006492      -0.020294       0.005874      -0.015971      -0.000341       0.016312              1.670340       1.413088       0.174067       0.006826       1.779900       0.410038       1.818032          -0.000083
           13              H      13.098121       4.807139       8.693230       0.117769       1.153789 0.80253017E+01  0.78826141E+02                                 1.800953                            1.640786      -1.273490       2.272632                    0.995011       3.614380      10.111787       0.495705       1.257980      -0.712174       0.003567       0.036390       0.011763       0.038410       0.002969       0.008337       0.000608      -0.007577      -0.010276      -0.011264       0.003049       0.008215              1.885503       1.454400      -0.092374       0.084754       2.630555       0.314527       1.571554          -0.000080
           14              H      14.322367       3.291726       9.949007       0.119566       1.036026 0.73484990E+01  0.70309665E+02                                 1.663101                            1.563802      -0.885385       2.461234                    0.999231       3.331469       9.073322       0.512972       1.247948      -0.716609       0.023979       0.015975       0.026754       0.039319       0.005428       0.010680       0.007842      -0.009946      -0.005227      -0.013759      -0.002611       0.016369              1.704190       1.705531       0.088968       0.482709       1.559428       0.203864       1.847612          -0.000084
           15              H      18.099627      12.646561       7.886230       0.119502       1.151830 0.87340783E+01  0.86828932E+02                                 1.755325                            1.684739      -1.042741       2.386521                    0.997792       3.391557       9.266344       0.505567       1.218652      -0.724411      -0.007974      -0.040264      -0.006387       0.041540       0.009831       0.010320       0.004385      -0.018592      -0.019588      -0.017162      -0.002368       0.019529              1.768360       1.505028      -0.050546       0.058339       2.276291       0.124091       1.523763          -0.000099
           16              H      11.583982       1.779888       6.538566       0.112910       1.051587 0.76654145E+01  0.75342543E+02                                 1.776721                            1.670289      -1.258340       2.285167                    0.994078       3.747840      10.913416       0.456586       1.364830      -0.689379      -0.019537      -0.015954      -0.030206       0.039353       0.003044       0.013009       0.005464      -0.018773      -0.003508      -0.018568       0.003048       0.015520              1.831944       1.924526       0.098616       0.477891       1.578614       0.192424       1.992692          -0.000287
           17              H       9.191529       4.272021       0.664510       0.113040       1.103938 0.78153809E+01  0.76875207E+02                                 1.804000                            1.661313      -1.244925       2.284025                    0.995205       3.729621      10.720661       0.470204       1.324292      -0.697435       0.015684      -0.031693       0.009966       0.036739      -0.004257       0.000470       0.003311      -0.018355       0.010570      -0.011970       0.002063       0.009907              1.888655       1.845971      -0.557646       0.215469       2.154318      -0.268384       1.665674          -0.000218
           18              H       7.642901       7.865075       1.540758       0.119506       1.004559 0.71874305E+01  0.68495390E+02                                 1.638880                            1.554644      -0.839429       2.483919                    0.999482       3.329194       9.095330       0.509682       1.261012      -0.713632      -0.009146       0.029086       0.025510       0.039754      -0.010635      -0.000279       0.006662      -0.020576       0.005867      -0.016102      -0.000422       0.016525              1.663987       1.408575      -0.172927      -0.006654       1.772696       0.407125       1.810689          -0.000078
           19              H      13.843869      10.346975       2.034812       0.118119       1.152515 0.80161956E+01  0.78733861E+02                                 1.801710                            1.641449      -1.278432       2.271105                    0.995006       3.613583      10.117560       0.494760       1.260428      -0.711652      -0.003457       0.036234       0.011744       0.038246      -0.002986      -0.008410       0.000501      -0.007657      -0.010506      -0.011395       0.003172       0.008223              1.886351       1.455030       0.092475      -0.084854       2.631718       0.314709       1.572305          -0.000073
           20              H      12.619626       8.831562       3.290590       0.119845       1.036072 0.73490749E+01  0.70322136E+02                                 1.663715                            1.564302      -0.886753       2.460458                    0.999227       3.331642       9.076596       0.512633       1.248647      -0.716452      -0.023415       0.015638       0.026842       0.038901      -0.005640      -0.010873       0.007812      -0.009725      -0.005423      -0.013883      -0.002682       0.016564              1.704870       1.706188      -0.089036      -0.483060       1.560001       0.204043       1.848421          -0.000083
           21              H       3.453960       5.802166       1.227812       0.119757       1.155771 0.87736793E+01  0.87344937E+02                                 1.761514                            1.690283      -1.056741       2.380678                    0.997582       3.396822       9.295441       0.503827       1.221148      -0.723845       0.008057      -0.040054      -0.006162       0.041319      -0.009834      -0.010444       0.004434      -0.018752      -0.020032      -0.017338      -0.002347       0.019684              1.774712       1.509693       0.050857      -0.058699       2.285894       0.124909       1.528548          -0.000109
           22              H       9.969614       8.624283      13.196983       0.112963       1.053422 0.76817115E+01  0.75531849E+02                                 1.777391                            1.670955      -1.259838       2.284009                    0.994016       3.750779      10.918897       0.457016       1.363021      -0.689708       0.019475      -0.015944      -0.030240       0.039344      -0.003058      -0.013183       0.005585      -0.018669      -0.003289      -0.018704       0.003028       0.015676              1.832634       1.925338      -0.098551      -0.478052       1.579202       0.192455       1.993362          -0.000284
           23              H      12.362060      11.116416       7.322928       0.112036       1.101710 0.77936917E+01  0.76550463E+02                                 1.795726                            1.654602      -1.220117       2.293963                    0.995434       3.721184      10.662153       0.473398       1.317270      -0.698893      -0.015934      -0.032365       0.009982       0.037430       0.004207      -0.000374       0.003362      -0.018283       0.010949      -0.011966       0.002070       0.009896              1.879442       1.837067       0.552838      -0.213595       2.142700      -0.266058       1.658558          -0.000220
           24              H       8.522293       2.325239       8.199175       0.118933       1.006350 0.72056843E+01  0.68749352E+02                                 1.644910                            1.559811      -0.850669       2.479953                    0.999381       3.334752       9.131624       0.507005       1.266194      -0.712523       0.009055       0.029293       0.025517       0.039890       0.010610       0.000298       0.006492      -0.020294       0.005874      -0.015971      -0.000341       0.016312              1.670329       1.413080       0.174065       0.006826       1.779887       0.410034       1.818019          -0.000077
           25              H       8.455471       8.881651       4.623605       0.117771       1.153768 0.80251277E+01  0.78824023E+02                                 1.800935                            1.640771      -1.273468       2.272644                    0.995011       3.614340      10.111656       0.495706       1.257985      -0.712173      -0.003566      -0.036391      -0.011762       0.038410       0.002968       0.008337       0.000608      -0.007577      -0.010275      -0.011264       0.003050       0.008215              1.885482       1.454387      -0.092372       0.084753       2.630521       0.314521       1.571539          -0.000080
           26              H       7.231225      10.397064       3.367828       0.119569       1.036015 0.73483906E+01  0.70308316E+02                                 1.663084                            1.563787      -0.885358       2.461248                    0.999232       3.331439       9.073198       0.512976       1.247942      -0.716611      -0.023979      -0.015976      -0.026755       0.039320       0.005427       0.010680       0.007842      -0.009946      -0.005224      -0.013759      -0.002610       0.016369              1.704172       1.705513       0.088968       0.482702       1.559412       0.203861       1.847592          -0.000085
           27              H       3.453965       1.042229       5.430605       0.119514       1.151797 0.87337429E+01  0.86824586E+02                                 1.755273                            1.684692      -1.042705       2.386539                    0.997792       3.391498       9.266067       0.505582       1.218631      -0.724416       0.007973       0.040264       0.006387       0.041540       0.009830       0.010321       0.004383      -0.018593      -0.019588      -0.017163      -0.002366       0.019529              1.768308       1.504988      -0.050543       0.058335       2.276214       0.124085       1.523721          -0.000109
           28              H       9.969610      11.908902       6.778269       0.112918       1.051559 0.76651616E+01  0.75339487E+02                                 1.776695                            1.670266      -1.258327       2.285178                    0.994078       3.747783      10.913232       0.456587       1.364839      -0.689377       0.019537       0.015954       0.030208       0.039354       0.003044       0.013009       0.005463      -0.018772      -0.003508      -0.018569       0.003048       0.015520              1.831916       1.924496       0.098614       0.477878       1.578593       0.192420       1.992660          -0.000283
           29              H      12.362063       9.416769      12.652325       0.113044       1.103902 0.78150809E+01  0.76871614E+02                                 1.803975                            1.661292      -1.244904       2.284041                    0.995205       3.729553      10.720465       0.470202       1.324310      -0.697432      -0.015684       0.031693      -0.009968       0.036739      -0.004256       0.000471       0.003310      -0.018353       0.010571      -0.011969       0.002064       0.009905              1.888627       1.845944      -0.557633       0.215463       2.154285      -0.268378       1.665651          -0.000211
           30              H      13.910691       5.823715      11.776077       0.119508       1.004559 0.71874310E+01  0.68495420E+02                                 1.638881                            1.554645      -0.839432       2.483918                    0.999482       3.329199       9.095356       0.509681       1.261015      -0.713631       0.009146      -0.029085      -0.025511       0.039754      -0.010635      -0.000278       0.006662      -0.020575       0.005870      -0.016103      -0.000422       0.016524              1.663988       1.408576      -0.172927      -0.006653       1.772696       0.407124       1.810691          -0.000081
           31              C      11.512853       2.420176       0.052335       0.620777      24.901636 0.23822076E+03  0.48714273E+04                                 7.842065                            5.465999       0.106329       2.100679                    0.999562      21.769630      60.486726       0.636852       0.470317      -1.021101      -0.027945      -0.052766       0.042660       0.073382      -0.055111       0.075033       0.009145       0.104250      -0.066920      -0.094482      -0.024493       0.118975              9.670038       6.399347       2.532302      -3.028646      12.197700      -0.647186      10.413066           0.021390
           32              C       6.850811       4.704800      12.506772      -0.034164      36.403042 0.42615280E+03  0.98766649E+04                                 9.428558                            6.799698       0.205769       2.074889                    0.999368      26.845964      74.335947       0.649555       0.406860      -1.080397       0.028053       0.031339      -0.025477       0.049175       0.007876       0.002929       0.005594      -0.000233       0.027682      -0.012663      -0.000415       0.013078             11.476991       9.060993       2.939969      -5.092621      14.357134      -2.097059      11.012846          -0.001341
           33              C       7.652605       4.252173      11.465262      -0.102243      34.690521 0.42642144E+03  0.10008518E+05                                 9.340015                            6.975495      -0.061435       1.957660                    0.999389      29.248943      84.892344       0.609864       0.427900      -1.053639      -0.001349       0.027663      -0.006179       0.028377      -0.010111       0.013129       0.016251      -0.008680      -0.020056      -0.027558       0.009146       0.018412             10.817925       9.167153       2.681680      -4.726342      12.950875      -0.752041      10.335748           0.002540
           34              C       8.369261       5.164653      10.699278      -0.101615      33.134740 0.41767922E+03  0.97291304E+04                                 8.979442                            6.841259       0.052649       1.991708                    0.999655      28.944561      83.031708       0.625770       0.420204      -1.060993      -0.014587      -0.001409       0.019807       0.024639      -0.009997      -0.005538       0.016741       0.019130       0.013002      -0.023347       0.001300       0.022047             10.297840       8.689136       3.005329      -4.057947      13.399679      -1.367797       8.804705           0.001412
           35              C       8.251793       6.525123      10.926197      -0.019538      36.726365 0.42488913E+03  0.98344494E+04                                 9.507371                            6.789746       0.110676       2.042357                    0.999330      26.810303      74.050136       0.650383       0.406877      -1.081003      -0.023365      -0.029857       0.024060       0.044902      -0.005484       0.010413       0.004656       0.005294       0.018680      -0.014179       0.000345       0.013834             11.753820      10.663271       3.877980      -5.907919      13.684533      -2.333851      10.913656           0.006322
           36              C       7.420902       6.973655      11.941073      -0.098632      31.954073 0.41736548E+03  0.97392225E+04                                 8.817952                            6.873828      -0.012312       1.974608                    0.999529      29.038977      83.916986       0.618282       0.424534      -1.056189      -0.000523      -0.023439       0.002882       0.023622      -0.016307       0.016856       0.005536      -0.012699      -0.034911      -0.028934       0.004734       0.024199             10.063455       9.355670       2.477032      -4.798067      10.781043      -1.340422      10.053653           0.001510
           37              C      17.510143       6.062663      12.742480      -0.096248      33.968163 0.44538099E+03  0.10582603E+05                                 9.266619                            7.158763      -0.127532       1.937618                    0.999223      29.506622      86.561615       0.597406       0.431495      -1.049969       0.025138      -0.002506      -0.015786       0.029790      -0.013359       0.003880       0.014587       0.015117       0.023992      -0.025714       0.008920       0.016794             10.672160       9.198571       2.656380      -4.203278      13.293420      -1.368719       9.524490           0.002360
           38              C       9.078373       7.494959      10.118664       0.617559      23.630042 0.24470343E+03  0.50326878E+04                                 7.594310                            5.550731       0.014071       2.067185                    0.999522      21.909805      60.852550       0.630746       0.472163      -1.021117       0.032580       0.044241      -0.042302       0.069341      -0.036562       0.081731      -0.003914       0.076029       0.053720      -0.077418      -0.033558       0.110975              9.153500       7.994005       2.372105      -3.971885      10.774874      -0.861425       8.691621           0.016161
           39              C       8.972764       0.930390       3.927401       0.598113      24.747931 0.24900610E+03  0.51437577E+04                                 7.810712                            5.579564      -0.038932       2.043416                    0.999567      22.194709      61.787995       0.632432       0.468837      -1.022880       0.015204       0.011589      -0.057926       0.060999      -0.050389       0.051821      -0.012310       0.076984      -0.218518      -0.089365      -0.024939       0.114304              9.484099       6.689580       2.242218      -3.400902       8.918065      -0.022392      12.844654           0.018532
           40              C       8.499663       0.794643       5.340584      -0.016577      36.020256 0.41978690E+03  0.96910476E+04                                 9.387973                            6.755083       0.128011       2.051597                    0.999368      26.647073      73.602471       0.650879       0.407628      -1.080060      -0.015879      -0.003239       0.042811       0.045776      -0.002696       0.005460      -0.001714      -0.001589      -0.014887      -0.008033       0.000743       0.007290             11.494707       8.616277       3.424512      -4.687080       9.554886      -0.723404      16.312958          -0.000550
           41              C       8.749684       1.798803       6.260111      -0.105728      33.463151 0.43385874E+03  0.10238558E+05                                 9.161436                            7.056435      -0.067731       1.955296                    0.999444      29.446708      86.010331       0.603062       0.430382      -1.050949      -0.011940      -0.017634       0.009409       0.023282       0.001863       0.005642      -0.011382      -0.005359      -0.060974      -0.024944       0.008570       0.016374             10.485150       8.102900       3.090905      -3.265978       9.275481      -0.023940      14.077069           0.002016
           42              C      13.212348      12.033993       5.735428      -0.103092      33.246331 0.42053290E+03  0.98123274E+04                                 9.009851                            6.864371       0.077519       1.999902                    0.999696      28.972425      83.183577       0.624743       0.420177      -1.061006      -0.000248       0.014105       0.017654       0.022598      -0.000187       0.010366       0.019534      -0.016594      -0.020842      -0.023584      -0.001512       0.025095             10.412856       8.540419       3.502141      -4.060245       9.254434      -1.098145      13.443715           0.002361
           43              C      11.512853       4.424219       6.606082       0.621151      24.879664 0.23799343E+03  0.48654192E+04                                 7.836577                            5.462808       0.102026       2.099778                    0.999615      21.757245      60.435848       0.637166       0.470217      -1.021197      -0.027208       0.053209      -0.042402       0.073276       0.055216      -0.076126       0.008810       0.103133      -0.067895      -0.094913      -0.024713       0.119626              9.662546       6.394646      -2.530169       3.025869      12.187307      -0.646590      10.405686           0.021380
           44              C      12.239211       3.444154       7.468481      -0.035147      36.450042 0.42683238E+03  0.98961717E+04                                 9.434907                            6.804143       0.211045       2.076142                    0.999349      26.869782      74.411482       0.649494       0.406744      -1.080495       0.027721      -0.031541       0.025304       0.049026      -0.007579      -0.003377       0.005720      -0.000090       0.027175      -0.012252      -0.000981       0.013234             11.484869       9.067063      -2.943561       5.096490      14.367085      -2.100503      11.020458          -0.001329
           45              C      13.041004       3.896781       8.509990      -0.100882      34.637830 0.42562998E+03  0.99852671E+04                                 9.331305                            6.969845      -0.063235       1.957398                    0.999437      29.221785      84.792687       0.610005       0.428001      -1.053580      -0.001387      -0.028245       0.006107       0.028931       0.009845      -0.013191       0.015915      -0.009246      -0.021351      -0.027373       0.009037       0.018336             10.806983       9.157882      -2.678311       4.720688      12.937953      -0.751200      10.325115           0.002524
           46              C      13.757663       2.984301       9.275975      -0.101382      33.148320 0.41792563E+03  0.97360926E+04                                 8.980746                            6.842691       0.052164       1.991374                    0.999689      28.953682      83.057151       0.625798       0.420132      -1.061062      -0.014916       0.000395      -0.019302       0.024397       0.010395       0.005409       0.017260       0.016991       0.014650      -0.023285       0.000750       0.022535             10.299028       8.690266      -3.005887       4.058386      13.401112      -1.368587       8.805708           0.001420
           47              C      13.640197       1.623831       9.049056      -0.019500      36.718383 0.42479095E+03  0.98313941E+04                                 9.504599                            6.787916       0.115083       2.043717                    0.999334      26.809694      74.040226       0.650635       0.406751      -1.081110      -0.023684       0.028894      -0.023771       0.044282       0.005957      -0.010691       0.004704       0.006309       0.019437      -0.014819       0.000436       0.014383             11.750373      10.660456      -3.877791       5.906149      13.679978      -2.335044      10.910686           0.006334
           48              C      12.809305       1.175299       8.034180      -0.099135      31.999585 0.41811337E+03  0.97615272E+04                                 8.830119                            6.883545      -0.018201       1.972782                    0.999547      29.057825      84.005959       0.617335       0.424973      -1.055863      -0.000700       0.022811      -0.003141       0.023037       0.016916      -0.017045       0.005180      -0.013288      -0.036645      -0.029410       0.004175       0.025235             10.077846       9.371831      -2.482888       4.807791      10.791021      -1.345443      10.070686           0.001525
           49              C      12.121745       2.086291       7.232773      -0.095643      33.943114 0.44500816E+03  0.10571274E+05                                 9.260660                            7.154523      -0.126316       1.938038                    0.999146      29.493420      86.505932       0.597753       0.431345      -1.050086       0.025523       0.002233       0.015974       0.030193       0.013169      -0.003533       0.014486       0.016318       0.025182      -0.025807       0.008943       0.016864             10.664742       9.192664      -2.653154       4.200828      13.282175      -1.367448       9.519387           0.002363
           50              C      19.855168      13.038226       9.856589       0.617749      23.641201 0.24482973E+03  0.50357894E+04                                 7.595645                            5.551351       0.017776       2.068150                    0.999514      21.915599      60.865938       0.630868       0.472024      -1.021221       0.033566      -0.044728       0.042754       0.070392       0.036977      -0.081892      -0.003221       0.074748       0.057111      -0.078390      -0.032525       0.110915              9.155535       7.995577      -2.373130       3.972846      10.777934      -0.862425       8.693095           0.016174
           51              C       8.972760       5.914005       2.731017       0.598229      24.741991 0.24891983E+03  0.51416792E+04                                 7.810346                            5.579212      -0.037174       2.044199                    0.999556      22.191218      61.782351       0.632329       0.468940      -1.022794       0.015294      -0.012003       0.058526       0.061671       0.049407      -0.051961      -0.013073       0.076772      -0.219037      -0.089523      -0.024324       0.113846              9.483928       6.689853      -2.242025       3.401462       8.916724      -0.022503      12.845206           0.018536
           52              C       8.499658       6.049752       1.317834      -0.016939      36.058603 0.42027825E+03  0.97052702E+04                                 9.394091                            6.758585       0.131385       2.052326                    0.999346      26.664708      73.663140       0.650773       0.407573      -1.080091      -0.016199       0.002668      -0.042454       0.045518       0.002739      -0.005185      -0.002043      -0.000336      -0.014345      -0.007566       0.000204       0.007362             11.503398       8.623482      -3.427966       4.692511       9.561170      -0.725605      16.325543          -0.000536
           53              C       8.749680       5.045592       0.398307      -0.105350      33.385724 0.43258191E+03  0.10200308E+05                                 9.142875                            7.041024      -0.060284       1.958255                    0.999468      29.409228      85.850230       0.604403       0.429768      -1.051385      -0.012332       0.018384      -0.010912       0.024680      -0.001003      -0.005759      -0.010423      -0.005421      -0.058416      -0.023672       0.008063       0.015609             10.464181       8.089222      -3.090214       3.259238       9.264094      -0.029726      14.039226           0.002018
           54              C       7.823951       7.194633       0.922990      -0.104617      33.318634 0.42161612E+03  0.98444309E+04                                 9.027301                            6.877132       0.072256       1.997876                    0.999682      29.005602      83.321548       0.623597       0.420658      -1.060650       0.000520      -0.014872      -0.017308       0.022826       0.000866      -0.010486       0.019438      -0.015178      -0.022250      -0.024062      -0.000344       0.024406             10.434744       8.562323      -3.512133       4.076012       9.270018      -1.110390      13.471893           0.002374
           55              C      10.040739      11.268614      13.264500       0.620758      24.901995 0.23822475E+03  0.48715251E+04                                 7.842111                            5.466027       0.106369       2.100688                    0.999562      21.769798      60.487121       0.636854       0.470314      -1.021104       0.027935       0.052768      -0.042654       0.073377      -0.055107       0.075035       0.009145       0.104243      -0.066916      -0.094481      -0.024492       0.118973              9.670096       6.399379       2.532315      -3.028670      12.197774      -0.647188      10.413137           0.021399
           56              C      14.702781       8.983990       0.810063      -0.034151      36.402589 0.42614670E+03  0.98764900E+04                                 9.428493                            6.799660       0.205759       2.074889                    0.999368      26.845746      74.335262       0.649555       0.406861      -1.080396      -0.028056      -0.031337       0.025471       0.049172       0.007875       0.002932       0.005596      -0.000227       0.027683      -0.012662      -0.000419       0.013081             11.476904       9.060922       2.939939      -5.092570      14.357033      -2.097036      11.012756          -0.001336
           57              C      13.900987       9.436617       1.851573      -0.102248      34.690728 0.42642469E+03  0.10008613E+05                                 9.340050                            6.975524      -0.061422       1.957661                    0.999389      29.249061      84.892767       0.609863       0.427900      -1.053639       0.001346      -0.027661       0.006175       0.028374      -0.010108       0.013129       0.016250      -0.008682      -0.020057      -0.027556       0.009144       0.018412             10.817966       9.167191       2.681696      -4.726368      12.950911      -0.752058      10.335795           0.002543
           58              C      13.184331       8.524137       2.617557      -0.101609      33.134711 0.41767867E+03  0.97291139E+04                                 8.979429                            6.841250       0.052645       1.991705                    0.999655      28.944571      83.031706       0.625771       0.420204      -1.060994       0.014585       0.001408      -0.019811       0.024641      -0.009998      -0.005539       0.016742       0.019131       0.013006      -0.023349       0.001299       0.022050             10.297821       8.689119       3.005313      -4.057942      13.399645      -1.367788       8.804700           0.001407
           59              C      13.301799       7.163667       2.390638      -0.019544      36.726330 0.42488937E+03  0.98344490E+04                                 9.507333                            6.789727       0.110702       2.042364                    0.999330      26.810331      74.050011       0.650387       0.406874      -1.081006       0.023363       0.029860      -0.024063       0.044906      -0.005482       0.010408       0.004654       0.005285       0.018675      -0.014173       0.000346       0.013827             11.753762      10.663206       3.877959      -5.907872      13.684485      -2.333835      10.913596           0.006321
           60              C      14.132690       6.715135       1.375762      -0.098631      31.954075 0.41736612E+03  0.97392353E+04                                 8.817936                            6.873825      -0.012294       1.974613                    0.999529      29.038985      83.916832       0.618283       0.424533      -1.056190       0.000520       0.023441      -0.002885       0.023624      -0.016308       0.016855       0.005535      -0.012706      -0.034912      -0.028933       0.004732       0.024201             10.063431       9.355653       2.477025      -4.798053      10.781001      -1.340419      10.053638           0.001500
           61              C       4.043449       7.626127       0.574355      -0.096250      33.968189 0.44538187E+03  0.10582632E+05                                 9.266644                            7.158789      -0.127561       1.937610                    0.999222      29.506606      86.561692       0.597403       0.431497      -1.049967      -0.025142       0.002507       0.015782       0.029791      -0.013357       0.003881       0.014584       0.015119       0.023991      -0.025711       0.008922       0.016790             10.672182       9.198586       2.656381      -4.203275      13.293455      -1.368713       9.524505           0.002367
           62              C      12.475219       6.193831       3.198171       0.617570      23.629808 0.24470073E+03  0.50326180E+04                                 7.594261                            5.550702       0.014049       2.067179                    0.999522      21.909663      60.852044       0.630748       0.472163      -1.021117      -0.032577      -0.044251       0.042296       0.069342      -0.036570       0.081735      -0.003911       0.076029       0.053721      -0.077428      -0.033553       0.110981              9.153432       7.993940       2.372077      -3.971848      10.774792      -0.861406       8.691565           0.016146
           63              C      12.580828      12.758400       9.389434       0.598100      24.748195 0.24900918E+03  0.51438379E+04                                 7.810760                            5.579592      -0.038903       2.043423                    0.999567      22.194897      61.788644       0.632431       0.468836      -1.022881      -0.015200      -0.011580       0.057920       0.060991      -0.050385       0.051818      -0.012308       0.076992      -0.218509      -0.089360      -0.024941       0.114301              9.484161       6.689622       2.242235      -3.400927       8.918129      -0.022389      12.844731           0.018555
           64              C      13.053929      12.894147       7.976251      -0.016573      36.020003 0.41978298E+03  0.96909412E+04                                 9.387966                            6.755077       0.127996       2.051595                    0.999368      26.646911      73.602133       0.650875       0.407631      -1.080057       0.015880       0.003237      -0.042808       0.045773      -0.002699       0.005465      -0.001712      -0.001582      -0.014909      -0.008041       0.000744       0.007297             11.494698       8.616260       3.424491      -4.687076       9.554865      -0.723380      16.312968          -0.000536
           65              C      12.803908      11.889987       7.056724      -0.105733      33.463275 0.43386052E+03  0.10238615E+05                                 9.161479                            7.056466      -0.067753       1.955289                    0.999444      29.446745      86.010631       0.603058       0.430383      -1.050947       0.011940       0.017633      -0.009407       0.023280       0.001860       0.005640      -0.011383      -0.005348      -0.060968      -0.024942       0.008573       0.016369             10.485202       8.102931       3.090911      -3.265998       9.275515      -0.023929      14.077158           0.002026
           66              C       8.341244       1.654797       7.581407      -0.103095      33.246121 0.42053001E+03  0.98122422E+04                                 9.009820                            6.864353       0.077521       1.999906                    0.999696      28.972273      83.183043       0.624743       0.420178      -1.061006       0.000250      -0.014104      -0.017652       0.022596      -0.000188       0.010365       0.019532      -0.016591      -0.020832      -0.023581      -0.001511       0.025092             10.412819       8.540394       3.502127      -4.060237       9.254395      -1.098148      13.443669           0.002370
           67              C      10.040739       9.264571       6.710753       0.621136      24.879946 0.23799669E+03  0.48654989E+04                                 7.836609                            5.462828       0.102081       2.099792                    0.999615      21.757391      60.436190       0.637168       0.470214      -1.021200       0.027194      -0.053208       0.042397       0.073268       0.055215      -0.076127       0.008812       0.103124      -0.067883      -0.094914      -0.024708       0.119623              9.662584       6.394665      -2.530176       3.025880      12.187359      -0.646584      10.405729           0.021397
           68              C       9.314381      10.244636       5.848354      -0.035133      36.449534 0.42682578E+03  0.98959811E+04                                 9.434830                            6.804100       0.211050       2.076147                    0.999349      26.869541      74.410691       0.649495       0.406745      -1.080494      -0.027723       0.031537      -0.025297       0.049022      -0.007578      -0.003380       0.005722      -0.000091       0.027178      -0.012252      -0.000985       0.013237             11.484763       9.066979      -2.943529       5.096426      14.366963      -2.100477      11.020346          -0.001325
           69              C       8.512588       9.792009       4.806845      -0.100886      34.637773 0.42563008E+03  0.99852677E+04                                 9.331293                            6.969846      -0.063221       1.957403                    0.999437      29.221739      84.792474       0.610005       0.428002      -1.053580       0.001385       0.028243      -0.006105       0.028928       0.009841      -0.013190       0.015912      -0.009248      -0.021344      -0.027368       0.009035       0.018333             10.806961       9.157868      -2.678301       4.720679      12.937912      -0.751201      10.325102           0.002529
           70              C       7.795929      10.704489       4.040860      -0.101373      33.148043 0.41792214E+03  0.97359837E+04                                 8.980671                            6.842646       0.052184       1.991380                    0.999689      28.953552      83.056459       0.625803       0.420130      -1.061064       0.014917      -0.000394       0.019303       0.024398       0.010396       0.005411       0.017262       0.016987       0.014663      -0.023286       0.000747       0.022539             10.298931       8.690184      -3.005844       4.058340      13.400977      -1.368565       8.805633           0.001413
           71              C       7.913395      12.064959       4.267779      -0.019498      36.718246 0.42479023E+03  0.98313642E+04                                 9.504539                            6.787886       0.115112       2.043726                    0.999334      26.809686      74.039929       0.650640       0.406748      -1.081113       0.023683      -0.028895       0.023772       0.044282       0.005953      -0.010685       0.004703       0.006295       0.019438      -0.014812       0.000436       0.014376             11.750284      10.660369      -3.877759       5.906089      13.679879      -2.335026      10.910603           0.006322
           72              C       8.744287      12.513491       5.282655      -0.099134      31.999611 0.41811467E+03  0.97615572E+04                                 8.830102                            6.883545      -0.018183       1.972787                    0.999547      29.057837      84.005767       0.617337       0.424972      -1.055865       0.000695      -0.022812       0.003146       0.023039       0.016917      -0.017042       0.005180      -0.013296      -0.036644      -0.029408       0.004172       0.025235             10.077820       9.371819      -2.482888       4.807778      10.790968      -1.345447      10.070674           0.001504
           73              C       9.431847      11.602499       6.084062      -0.095642      33.943111 0.44500890E+03  0.10571298E+05                                 9.260676                            7.154545      -0.126350       1.938029                    0.999146      29.493377      86.505882       0.597750       0.431347      -1.050084      -0.025529      -0.002232      -0.015968       0.030194       0.013167      -0.003532       0.014483       0.016318       0.025180      -0.025803       0.008942       0.016861             10.664753       9.192673      -2.653160       4.200817      13.282199      -1.367446       9.519389           0.002366
           74              C       1.698424       0.650564       3.460246       0.617758      23.640905 0.24482642E+03  0.50357014E+04                                 7.595570                            5.551306       0.017781       2.068154                    0.999514      21.915420      60.865211       0.630872       0.472023      -1.021222      -0.033562       0.044738      -0.042749       0.070394       0.036985      -0.081895      -0.003216       0.074748       0.057116      -0.078402      -0.032517       0.110919              9.155433       7.995485      -2.373084       3.972795      10.777802      -0.862398       8.693012           0.016157
           75              C      12.580832       7.774785      10.585818       0.598210      24.742313 0.24892351E+03  0.51417740E+04                                 7.810402                            5.579246      -0.037135       2.044207                    0.999556      22.191426      61.783031       0.632328       0.468939      -1.022795      -0.015291       0.011993      -0.058521       0.061663       0.049402      -0.051960      -0.013067       0.076775      -0.219045      -0.089525      -0.024319       0.113844              9.484002       6.689908      -2.242052       3.401497       8.916801      -0.022516      12.845296           0.018558
           76              C      13.053934       7.639038      11.999001      -0.016921      36.058184 0.42027209E+03  0.97050957E+04                                 9.394041                            6.758551       0.131385       2.052331                    0.999346      26.664473      73.662454       0.650772       0.407575      -1.080089       0.016200      -0.002665       0.042449       0.045513       0.002740      -0.005186      -0.002042      -0.000334      -0.014357      -0.007569       0.000205       0.007364             11.503337       8.623434      -3.427939       4.692487       9.561113      -0.725598      16.325463          -0.000538
           77              C      12.803912       8.643198      12.918528      -0.105353      33.385523 0.43257940E+03  0.10200235E+05                                 9.142861                            7.041021      -0.060286       1.958258                    0.999468      29.409036      85.849646       0.604401       0.429771      -1.051384       0.012335      -0.018380       0.010908       0.024677      -0.000998      -0.005758      -0.010423      -0.005415      -0.058414      -0.023671       0.008065       0.015606             10.464160       8.089202      -3.090199       3.259223       9.264074      -0.029713      14.039204           0.002041
           78              C      13.729641       6.494157      12.393845      -0.104623      33.318862 0.42161927E+03  0.98445248E+04                                 9.027350                            6.877163       0.072252       1.997874                    0.999682      29.005708      83.321995       0.623595       0.420658      -1.060649      -0.000517       0.014874       0.017306       0.022825       0.000866      -0.010484       0.019439      -0.015174      -0.022236      -0.024060      -0.000345       0.024405             10.434809       8.562378      -3.512153       4.076062       9.270052      -1.110415      13.471996           0.002370
           79              O       5.996105       2.526710      12.995233      -0.575195      45.957299 0.58066375E+03  0.14236495E+05                                10.207191                            7.442973       0.082029       2.079216                    0.995177      27.901177      74.173689       0.698278       0.357766      -1.139466       0.018248       0.042445      -0.004270       0.046398      -0.001256       0.048507       0.010259      -0.001966      -0.083508      -0.061192       0.015315       0.045877             12.678599       6.702287       2.954989      -0.149573      20.339867       4.441779      10.993642           0.064919
           80              O      11.006236       2.790387       1.148843      -0.578439      45.923493 0.65168894E+03  0.16422021E+05                                10.196153                            7.916700      -0.007865       2.041851                    0.994282      28.398904      76.182333       0.673970       0.360645      -1.138813       0.022998       0.019237      -0.034972       0.046065      -0.046854       0.008237       0.013966       0.098323       0.026240      -0.075342       0.011689       0.063654             12.135171       7.786231      -0.494040      -3.772237      10.420569       1.703500      18.198711           0.064243
           81              O       9.035264       8.710923      10.426682      -0.571051      33.790092 0.49412044E+03  0.11626615E+05                                 8.233976                            6.822799       0.443202       2.197832                    0.996881      27.331277      71.000972       0.736821       0.353284      -1.143945      -0.023959      -0.028171      -0.007407       0.037717      -0.023810       0.063450       0.015237      -0.049617      -0.039344      -0.085761       0.035589       0.050173              9.359672       6.450029       2.469354      -0.757761      15.120391       0.190728       6.508596           0.047919
           82              O       9.772399       6.988177       9.209524      -0.575422      37.325523 0.54930509E+03  0.13293014E+05                                 8.863005                            7.260318       0.146794       2.095567                    0.996495      27.874500      73.819912       0.703343       0.359856      -1.136867      -0.029144       0.012408       0.025439       0.040626      -0.047491       0.013322       0.011530       0.074740       0.091091      -0.078040       0.029740       0.048300             10.147810      10.379115      -0.305848      -5.892414       7.172229       1.038851      12.892087           0.055253
           83              O       9.522380       2.001299       3.557459      -0.597965      43.693464 0.60230094E+03  0.14932794E+05                                 9.924448                            7.644128       0.009072       2.040379                    0.995184      28.731029      77.315687       0.679055       0.363809      -1.132415      -0.048870      -0.009334       0.030635       0.058429      -0.018707       0.018769      -0.040611      -0.001429      -0.173328      -0.074886       0.011956       0.062930             11.887819       9.875787       5.200125      -3.155288      15.501822      -3.461292      10.285847           0.059189
           84              O      14.196269      12.353242       3.143705      -0.549426      32.382682 0.46127686E+03  0.10653596E+05                                 7.972408                            6.547586       0.549400       2.235221                    0.997561      26.846371      68.774574       0.760921       0.348523      -1.149466      -0.004174      -0.001767       0.037890       0.038160      -0.027634       0.017057       0.057343      -0.004652      -0.059004      -0.074593       0.015727       0.058866              8.936946       6.054987       1.045700      -0.953600      10.098035       3.998522      10.657817           0.033542
           85              O      11.384501       5.622244       6.980019      -0.574935      45.948271 0.58055471E+03  0.14233313E+05                                10.206146                            7.442649       0.073700       2.076637                    0.995128      27.897232      74.164591       0.698233       0.357802      -1.139424       0.018169      -0.042234       0.004631       0.046209       0.001813      -0.048041       0.010891      -0.002432      -0.084364      -0.061198       0.015916       0.045282             12.676507       6.701659      -2.954527       0.149373      20.334568       4.441047      10.993293           0.064807
           86              O      11.006236       4.054008       5.509574      -0.578318      45.922123 0.65170918E+03  0.16422174E+05                                10.194266                            7.915714      -0.005603       2.042474                    0.994364      28.400968      76.179693       0.674174       0.360543      -1.138926       0.022596      -0.019360       0.035306       0.046173       0.046993      -0.008357       0.013399       0.098452       0.025756      -0.075233       0.011327       0.063906             12.132551       7.784405       0.492590       3.771953      10.416674       1.702070      18.196572           0.064275
           87              O       9.035262      11.822262       9.548570      -0.571100      33.768626 0.49370834E+03  0.11614186E+05                                 8.229748                            6.819230       0.442525       2.197713                    0.996922      27.324212      70.968100       0.737151       0.353209      -1.144036      -0.024745       0.028204       0.007496       0.038261       0.023150      -0.063862       0.015486      -0.049799      -0.038655      -0.086016       0.035962       0.050054              9.354906       6.446371      -2.467474       0.757076      15.113248       0.190507       6.505101           0.047977
           88              O       4.384004       1.160777      10.765729      -0.575732      37.324728 0.54928128E+03  0.13292454E+05                                 8.863706                            7.260812       0.143896       2.094687                    0.996539      27.874103      73.821833       0.703216       0.359921      -1.136802      -0.028262      -0.011965      -0.025166       0.039689       0.046717      -0.013435       0.010930       0.074989       0.091652      -0.077460       0.029332       0.048128             10.148663      10.380376       0.305560       5.893105       7.172978       1.038312      12.892634           0.055273
           89              O       9.522377       4.843096       3.100958      -0.598554      43.740966 0.60307257E+03  0.14957447E+05                                 9.933043                            7.650402       0.008996       2.040318                    0.995191      28.744446      77.378514       0.678559       0.363940      -1.132257      -0.048923       0.009100      -0.030319       0.058271       0.018979      -0.018330      -0.040827      -0.000793      -0.172789      -0.074809       0.011834       0.062975             11.898741       9.885457      -5.205310       3.159637      15.513871      -3.464048      10.296894           0.059197
           90              O       8.807874       6.875384       3.514712      -0.548829      32.357736 0.46083161E+03  0.10640698E+05                                 7.968429                            6.544500       0.547350       2.234949                    0.997574      26.832713      68.730193       0.761091       0.348531      -1.149464      -0.003674       0.001663      -0.038035       0.038248       0.027163      -0.017542       0.057038      -0.004983      -0.056721      -0.074126       0.015798       0.058328              8.932256       6.052013      -1.044842       0.952678      10.092195       3.996524      10.652561           0.033494
           91              O      15.557487      11.162080       0.321602      -0.575199      45.957530 0.58066746E+03  0.14236600E+05                                10.207183                            7.442968       0.082084       2.079229                    0.995178      27.901334      74.173982       0.698283       0.357764      -1.139469      -0.018248      -0.042452       0.004267       0.046405      -0.001251       0.048509       0.010261      -0.001972      -0.083507      -0.061194       0.015316       0.045878             12.678584       6.702283       2.954993      -0.149573      20.339855       4.441750      10.993615           0.064927
           92              O      10.547356      10.898403      12.167992      -0.578411      45.921679 0.65165810E+03  0.16421047E+05                                10.195904                            7.916524      -0.007839       2.041872                    0.994281      28.398237      76.180053       0.673976       0.360646      -1.138812      -0.023004      -0.019242       0.034947       0.046052      -0.046856       0.008234       0.013970       0.098320       0.026263      -0.075347       0.011698       0.063649             12.134850       7.786053      -0.494044      -3.772131      10.420284       1.703470      18.198213           0.064248
           93              O      12.518328       4.977867       2.890153      -0.571074      33.790791 0.49413310E+03  0.11626986E+05                                 8.234075                            6.822876       0.443162       2.197810                    0.996881      27.331703      71.002272       0.736819       0.353283      -1.143946       0.023982       0.028189       0.007398       0.037743      -0.023819       0.063448       0.015236      -0.049603      -0.039334      -0.085758       0.035579       0.050179              9.359790       6.450112       2.469408      -0.757776      15.120584       0.190726       6.508675           0.047898
           94              O      11.781193       6.700613       4.107311      -0.575416      37.324964 0.54929550E+03  0.13292723E+05                                 8.862920                            7.260258       0.146764       2.095563                    0.996494      27.874257      73.819098       0.703346       0.359857      -1.136867       0.029137      -0.012399      -0.025432       0.040614      -0.047496       0.013327       0.011531       0.074744       0.091099      -0.078048       0.029741       0.048307             10.147704      10.378990      -0.305853      -5.892334       7.172164       1.038849      12.891958           0.055238
           95              O      12.031212      11.687491       9.759376      -0.597939      43.692402 0.60228298E+03  0.14932242E+05                                 9.924315                            7.644031       0.009094       2.040395                    0.995184      28.730547      77.314192       0.679057       0.363811      -1.132414       0.048848       0.009322      -0.030632       0.058407      -0.018695       0.018765      -0.040615      -0.001433      -0.173347      -0.074894       0.011970       0.062923             11.887650       9.875645       5.200051      -3.155216      15.501644      -3.461235      10.285660           0.059201
           96              O       7.357323       1.335548      10.173130      -0.549443      32.383928 0.46129807E+03  0.10654218E+05                                 7.972637                            6.547757       0.549406       2.235213                    0.997562      26.846847      68.776413       0.760907       0.348526      -1.149463       0.004176       0.001762      -0.037894       0.038164      -0.027630       0.017054       0.057346      -0.004653      -0.058996      -0.074591       0.015724       0.058867              8.937218       6.055163       1.045733      -0.953656      10.098331       3.998655      10.658160           0.033566
           97              O      10.169091       8.066546       6.336816      -0.574938      45.948528 0.58055847E+03  0.14233426E+05                                10.206170                            7.442663       0.073728       2.076644                    0.995129      27.897344      74.164902       0.698233       0.357801      -1.139425      -0.018180       0.042234      -0.004635       0.046214       0.001809      -0.048041       0.010889      -0.002442      -0.084359      -0.061197       0.015917       0.045279             12.676535       6.701671      -2.954533       0.149372      20.334620       4.441053      10.993314           0.064812
           98              O      10.547356       9.634782       7.807261      -0.578295      45.920933 0.65168914E+03  0.16421545E+05                                10.194112                            7.915605      -0.005604       2.042483                    0.994363      28.400521      76.178241       0.674176       0.360545      -1.138925      -0.022610       0.019372      -0.035283       0.046167       0.046995      -0.008353       0.013402       0.098446       0.025775      -0.075236       0.011334       0.063902             12.132349       7.784292       0.492597       3.771877      10.416508       1.702061      18.196246           0.064287
           99              O      12.518330       1.866528       3.768265      -0.571126      33.769283 0.49372046E+03  0.11614541E+05                                 8.229842                            6.819306       0.442480       2.197690                    0.996922      27.324624      70.969357       0.737148       0.353208      -1.144037       0.024770      -0.028220      -0.007484       0.038288       0.023160      -0.063860       0.015487      -0.049784      -0.038643      -0.086013       0.035953       0.050060              9.355016       6.446450      -2.467520       0.757095      15.113418       0.190502       6.505180           0.047955
          100              O       6.392788      12.528013       2.551106      -0.575728      37.324047 0.54926948E+03  0.13292100E+05                                 8.863614                            7.260747       0.143868       2.094685                    0.996539      27.873786      73.820839       0.703217       0.359922      -1.136801       0.028257       0.011954       0.025154       0.039674       0.046722      -0.013439       0.010934       0.075000       0.091664      -0.077470       0.029335       0.048134             10.148545      10.380239       0.305571       5.893015       7.172907       1.038313      12.892488           0.055255
          101              O      12.031215       8.845694      10.215877      -0.598529      43.739855 0.60305353E+03  0.14956862E+05                                 9.932903                            7.650299       0.008983       2.040324                    0.995190      28.743951      77.376966       0.678562       0.363942      -1.132256       0.048901      -0.009084       0.030328       0.058255       0.018969      -0.018324      -0.040827      -0.000798      -0.172812      -0.074815       0.011848       0.062967             11.898565       9.885310      -5.205236       3.159565      15.513684      -3.463998      10.296700           0.059210
          102              O      12.745718       6.813406       9.802123      -0.548845      32.358830 0.46085040E+03  0.10641245E+05                                 7.968608                            6.544634       0.547330       2.234932                    0.997574      26.833223      68.731947       0.761082       0.348531      -1.149464       0.003677      -0.001661       0.038048       0.038262       0.027160      -0.017537       0.057040      -0.004980      -0.056716      -0.074124       0.015795       0.058329              8.932468       6.052151      -1.044871       0.952723      10.092429       3.996623      10.652824           0.033506

******************************************************
Auxiliary information for the entire system
The total spin magnetic moment of the unit cell is   30.000115
The total net atomic charge of the unit cell is   0.000002
Accuracy of reproducing the electrostatic potential in the unit cell:
  The inner radius (bohr) =    5.0000
  The outer radius (bohr) =   12.0000
  Valid grid points have density less than (e/(bohr^3)) =    0.0001
  The number of valid grid points were=        97304
  The rms potential error without charges in kcal/mol is=      3.28728
  The rms potential error with partial charges in kcal/mol is=      0.57716
  The RRMSE value at monopole order=      0.17557
  The rms potential error with partial charges and cloud penetration in kcal/mol is=      0.57233
  The RRMSE value at monopole order with cloud penetration is=      0.17411
  The rms potential error with partial charges and atomic dipoles in kcal/mol is=      0.50908
  The RRMSE value at dipole order=      0.15486
  The rms potential error with partial charges, atomic dipoles and cloud penetration in kcal/mol is=      0.50191
  The RRMSE value at dipole order with cloud penetration=      0.15268

******************************************************
The electron densities and ab initio electrostatic potential were computed in VASP using the PBE functional and
projector augmented wave method. See the main text of the journal article for a description of computational details.
The atomic charges, dipoles, and quadrupoles were computed with the DDEC6 method as described in
(a) T. A. Manz and N. Gabaldon Limas, RSC Adv. 6 (2016) 47771-47801 DOI: 10.1039/c6ra04656h
(b) N. Gabaldon Limas and T. A. Manz, RSC Adv. 8 (2018) 2678-2707 DOI: 10.1039/c7ra11829e.
For each atom in the material, the electron cloud parameters were fit to the spherically averaged atom-in-material
electron density using radial positions for which this density was between 10^-4 and 10^-2 electrons per cubic bohr.
The polarizabilities, dispersion coefficients, and quantum Drude oscillator (QDO) parameters were fit using the MCLF method.
The magnetic structure of the system was optimized in VASP from the default ferromagnetic initial guess using spin polarization.
The atomic spin moments (ASMs) were computed on this optimized magnetic structure using the DDEC6 partition as inputs
to the method of T. A. Manz and D. S. Sholl, J. Chem. Theory Comput. 7 (2011) 4146-4164 DOI: 10.1021/ct200539n.
The RMSE and RRMSE were computed using a uniform grid with Ewald summation.
