# Supplementary material for: A collection of forcefield precursors for metal–organic frameworks
Source: RSC Adv. 2019 Nov 13;9(63):36492–507. doi: 10.1039/c9ra07327b (PMC9075174; doi:10.1039/c9ra07327b)
Supplement: RA-009-C9RA07327B-s4053 [file RA-009-C9RA07327B-s4053.xyz]

  102
jmolscript: load "" {1 1 1} spacegroup "x,y,z" unitcell [{     10.796400     0.000000     0.000000 }, {      5.398182    12.373311     0.000000 }, {      5.398178     1.312462    13.314916 }]
Mn    10.085994     0.619682     1.473961     1.019468
Mn    10.085980     6.223204     5.183497     1.018530
Mn    11.506766    13.066091    11.840955     1.020119
Mn    11.506780     7.462569     8.131419     1.018814
Mn    11.172968     3.421443     3.328729     1.133910
Mn    10.419792    10.264330     9.986187     1.133409
H      7.721563     3.343220    11.284391     0.117743
H      8.946954     4.856181    10.026132     0.119441
H     18.130365     7.885152    12.084618     0.119779
H     11.612600     5.057911     0.122497     0.112275
H      9.212555     2.573337     5.997038     0.112353
H     13.056062    11.359222     5.114259     0.118789
H     13.119765     4.812129     8.687983     0.117219
H     14.345157     3.299168     9.946242     0.119409
H     18.130364    12.643508     7.887756     0.120250
H     11.612595     1.784976     6.534961     0.113051
H      9.212561     4.269549     0.660420     0.112181
H      7.657873     7.856975     1.543199     0.119138
H     13.871197    10.342553     2.030525     0.117749
H     12.645806     8.829592     3.288784     0.119447
H      3.462395     5.800621     1.230298     0.119851
H      9.980160     8.627862    13.192419     0.112283
H     12.380205    11.112436     7.317878     0.112360
H      8.536698     2.326551     8.200657     0.118795
H      8.472995     8.873644     4.626933     0.117224
H      7.247603    10.386605     3.368674     0.119410
H      3.462396     1.042265     5.427160     0.120307
H      9.980165    11.900797     6.779955     0.113055
H     12.380199     9.416224    12.654496     0.112188
H     13.934887     5.828798    11.771717     0.119132
C     11.533791     2.417335     0.052328     0.621796
C      6.864325     4.709812    12.505369    -0.034083
C      7.665421     4.254475    11.466007    -0.101685
C      8.382301     5.163961    10.698269    -0.102037
C      8.262459     6.523301    10.925554    -0.018979
C      7.434373     6.972765    11.939219    -0.099660
C     17.546281     6.064490    12.741842    -0.095402
C      9.090543     7.492439    10.114010     0.615803
C      9.003111     0.932974     3.934291     0.600090
C      8.519430     0.795497     5.342610    -0.017988
C      8.767744     1.801234     6.263070    -0.106234
C     13.237440    12.028929     5.735001    -0.101184
C     11.533778     4.425552     6.605130     0.622934
C     12.262535     3.445536     7.467005    -0.034546
C     13.063625     3.900874     8.506367    -0.099810
C     13.780507     2.991387     9.274105    -0.102686
C     13.660669     1.632048     9.046820    -0.019111
C     12.832587     1.182584     8.033155    -0.099431
C     12.148095     2.090859     7.230532    -0.097114
C     19.886935    13.036220     9.858364     0.618607
C      9.003105     5.909912     2.723167     0.600615
C      8.519428     6.047389     1.314848    -0.018586
C      8.767749     5.041652     0.394388    -0.104898
C      7.839254     7.187269     0.922457    -0.102334
C     10.058969    11.268438    13.262588     0.621733
C     14.728435     8.975961     0.809547    -0.034050
C     13.927339     9.431298     1.848909    -0.101692
C     13.210459     8.521812     2.616647    -0.102015
C     13.330301     7.162472     2.389362    -0.018969
C     14.158387     6.713008     1.375697    -0.099673
C      4.046479     7.621283     0.573074    -0.095386
C     12.502217     6.193334     3.200906     0.615864
C     12.589649    12.752799     9.380625     0.600042
C     13.073330    12.890276     7.972306    -0.017978
C     12.825016    11.884539     7.051846    -0.106241
C      8.355320     1.656844     7.579915    -0.101182
C     10.058982     9.260221     6.709786     0.622884
C      9.330225    10.240237     5.847911    -0.034521
C      8.529135     9.784899     4.808549    -0.099825
C      7.812253    10.694386     4.040811    -0.102667
C      7.932091    12.053725     4.268096    -0.019107
C      8.760173    12.503189     5.281761    -0.099447
C      9.444665    11.594914     6.084384    -0.097107
C      1.705825     0.649553     3.456552     0.618670
C     12.589655     7.775861    10.591749     0.600563
C     13.073332     7.638384    12.000068    -0.018572
C     12.825011     8.644121    12.920528    -0.104905
C     13.753506     6.498504    12.392459    -0.102319
O      6.006230     2.533849    12.991230    -0.576044
O     11.031324     2.784800     1.149210    -0.578392
O      9.046923     8.709352    10.422783    -0.571923
O      9.780435     6.986881     9.206599    -0.571433
O      9.552754     2.000819     3.564270    -0.596990
O     14.240429    12.343163     3.149910    -0.552122
O     11.404435     5.621500     6.981144    -0.576214
O     11.031315     4.058086     5.508248    -0.578484
O      9.046920    11.819307     9.549591    -0.573704
O      4.382241     1.168468    10.765775    -0.573271
O      9.552751     4.842067     3.093188    -0.597180
O      8.842236     6.873035     3.507548    -0.552221
O     15.586530    11.151924     0.323686    -0.576012
O     10.561436    10.900973    12.165706    -0.578353
O     12.545837     4.976421     2.892133    -0.571988
O     11.812325     6.698892     4.108317    -0.571409
O     12.040006    11.684954     9.750646    -0.596910
O      7.352331     1.342610    10.165006    -0.552143
O     10.188325     8.064273     6.333772    -0.576215
O     10.561445     9.627687     7.806668    -0.578432
O     12.545840     1.866466     3.765325    -0.573792
O      6.414119    12.517305     2.549141    -0.573260
O     12.040009     8.843706    10.221728    -0.597117
O     12.750524     6.812738     9.807368    -0.552248

The following XYZ coordinates are in angstroms. Other properties are in atomic units.
The sperically averaged electron density of each atom fit to a function of the form exp(a - br)
eigen_1, eigen_2 and eigen_3 are the three eigenvalues of traceless quadrupole moment tensor
  atom number  atomic symbol              X              Y              Z     net charge C6 coefficient C8 coefficient C10 coefficient fluctuating dipole atomic polarizability isotropic forcefield polarizability              a              b squared Pearson coefficient          <r^3>          <r^4>         wp_QDO          m_QDO          q_QDO       dipole_x       dipole_y       dipole_z         dipole            Qxy            Qxz            Qyz     Q(x^2-y^2)  Q(3z^2 - R^2)        eigen_1        eigen_2        eigen_3 static polarizability      alpha(xx)      alpha(xy)      alpha(xz)      alpha(yy)      alpha(yz)      alpha(zz) atomic spin moment
            1             Mn      10.085994       0.619682       1.473961       1.019468     158.717331 0.36882394E+04  0.13849558E+06                                23.073447                           19.211239       0.185157       1.846433                    0.999961      53.969061     157.918475       0.434677       0.375252      -1.167093      -0.006197      -0.041192      -0.032334       0.052732      -0.062853       0.048418      -0.035645       0.000812      -0.035864      -0.060552      -0.039886       0.100438             27.401352      19.353606       3.130458      -2.847402      27.156754       4.022459      35.693696           4.753337
            2             Mn      10.085980       6.223204       5.183497       1.018530     158.956041 0.36952063E+04  0.13882716E+06                                23.098153                           19.231196       0.181678       1.845220                    0.999960      54.006508     158.084595       0.434375       0.375323      -1.167000      -0.006788       0.040392       0.032503       0.052288       0.063163      -0.048691      -0.035811       0.001297      -0.033827      -0.061018      -0.039820       0.100838             27.431144      19.372569      -3.134548       2.850771      27.187735       4.030188      35.733126           4.748414
            3             Mn      11.506766      13.066091      11.840955       1.020119     158.660885 0.36865915E+04  0.13841717E+06                                23.067534                           19.206466       0.185512       1.846605                    0.999961      53.960200     157.879129       0.434750       0.375233      -1.167117       0.006197       0.041186       0.032320       0.052718      -0.062847       0.048432      -0.035598       0.000813      -0.035905      -0.060570      -0.039848       0.100418             27.394195      19.349186       3.129420      -2.846755      27.149049       4.020855      35.684350           4.753892
            4             Mn      11.506780       7.462569       8.131419       1.018814     158.932067 0.36944994E+04  0.13879347E+06                                23.095589                           19.229101       0.181871       1.845305                    0.999960      54.002894     158.068110       0.434409       0.375313      -1.167012       0.006792      -0.040384      -0.032495       0.052278       0.063162      -0.048714      -0.035777       0.001302      -0.033867      -0.061038      -0.039796       0.100834             27.428062      19.370725      -3.134096       2.850481      27.184305       4.029515      35.729157           4.748893
            5             Mn      11.172968       3.421443       3.328729       1.133910     160.586184 0.30008533E+04  0.10766533E+06                                24.268140                           18.348334      -0.021610       1.804901                    0.999831      51.751671     150.951794       0.405784       0.420707      -1.127414      -0.021635      -0.000388      -0.000017       0.021639      -0.000441      -0.000235      -0.011706       0.174888       0.097991      -0.104774       0.033660       0.071114             30.774563      20.614290      -0.004675       0.001584      42.636872      -0.377808      29.072529           4.703503
            6             Mn      10.419792      10.264330       9.986187       1.133409     160.599192 0.30011235E+04  0.10767915E+06                                24.271237                           18.350529      -0.022085       1.804736                    0.999830      51.754798     150.971577       0.405708       0.420770      -1.127354       0.021623       0.000387       0.000018       0.021626      -0.000441      -0.000240      -0.011720       0.174857       0.097887      -0.104744       0.033628       0.071116             30.778704      20.616854      -0.004805       0.001520      42.643512      -0.378376      29.075747           4.702718
            7              H       7.721563       3.343220      11.284391       0.117743       1.156040 0.80444695E+01  0.79044147E+02                                 1.802012                            1.641809      -1.268782       2.274883                    0.995221       3.611715      10.098968       0.496083       1.256548      -0.712534       0.003423      -0.036561      -0.011798       0.038570      -0.003053      -0.008419       0.000530      -0.007554      -0.010205      -0.011356       0.003090       0.008267              1.886542       1.455483       0.094159      -0.084472       2.632192       0.312671       1.571951          -0.000067
            8              H       8.946954       4.856181      10.026132       0.119441       1.035360 0.73381856E+01  0.70187923E+02                                 1.662766                            1.563061      -0.885887       2.461135                    0.999248       3.328562       9.064584       0.512906       1.248517      -0.716511       0.023849      -0.015667      -0.026715       0.039089      -0.005648      -0.010822       0.007828      -0.009664      -0.005195      -0.013800      -0.002746       0.016546              1.704029       1.705718      -0.089521      -0.483196       1.559020       0.204301       1.847349          -0.000088
            9              H      18.130365       7.885152      12.084618       0.119779       1.151026 0.87209079E+01  0.86687009E+02                                 1.757055                            1.685531      -1.052442       2.383504                    0.997688       3.387212       9.261461       0.504395       1.221639      -0.723787      -0.007951       0.039958       0.006082       0.041193      -0.010016      -0.010344       0.004506      -0.018414      -0.019010      -0.017129      -0.002502       0.019631              1.770503       1.505581       0.048880      -0.059100       2.282250       0.122256       1.523678          -0.000102
           10              H      11.612600       5.057911       0.122497       0.112275       1.051734 0.76540770E+01  0.75138059E+02                                 1.770457                            1.664092      -1.227976       2.297008                    0.994446       3.737160      10.844808       0.459881       1.356730      -0.691005      -0.019542       0.016007       0.030480       0.039587      -0.003152      -0.013151       0.005496      -0.018599      -0.002545      -0.018632       0.003011       0.015621              1.825628       1.913237      -0.097362      -0.475967       1.573969       0.192803       1.989677          -0.000291
           11              H       9.212555       2.573337       5.997038       0.112353       1.098872 0.77646099E+01  0.76182037E+02                                 1.791835                            1.650958      -1.216979       2.296066                    0.995436       3.712067      10.624999       0.474231       1.316387      -0.699116       0.015937       0.032132      -0.010067       0.037253       0.004255      -0.000573       0.003304      -0.018166       0.010533      -0.011895       0.002077       0.009818              1.875558       1.836454       0.552645      -0.215110       2.134879      -0.264694       1.655342          -0.000217
           12              H      13.056062      11.359222       5.114259       0.118789       1.010592 0.72405856E+01  0.69168209E+02                                 1.650062                            1.563930      -0.855935       2.477629                    0.999333       3.338818       9.149460       0.506152       1.266754      -0.712419      -0.008988      -0.028779      -0.025593       0.039547       0.010784       0.000270       0.006642      -0.020435       0.006167      -0.016216      -0.000309       0.016524              1.675872       1.416990       0.175145       0.007106       1.784478       0.413973       1.826149          -0.000081
           13              H      13.119765       4.812129       8.687983       0.117219       1.159199 0.80700686E+01  0.79356423E+02                                 1.805004                            1.644186      -1.272560       2.272729                    0.994998       3.616177      10.114373       0.495844       1.256192      -0.712605       0.003691       0.036447       0.011698       0.038456       0.002861       0.008417       0.000672      -0.007576      -0.010201      -0.011314       0.003110       0.008204              1.889851       1.457468      -0.094422       0.084648       2.637862       0.313626       1.574224          -0.000067
           14              H      14.345157       3.299168       9.946242       0.119409       1.035296 0.73378607E+01  0.70181337E+02                                 1.662389                            1.562788      -0.885264       2.461438                    0.999239       3.328523       9.063113       0.513088       1.248136      -0.716594       0.023901       0.015918       0.026966       0.039393       0.005457       0.010720       0.007824      -0.009876      -0.005918      -0.013826      -0.002565       0.016392              1.703588       1.705297       0.089446       0.482939       1.558663       0.204137       1.846805          -0.000087
           15              H      18.130364      12.643508       7.887756       0.120250       1.148698 0.86993532E+01  0.86428680E+02                                 1.755578                            1.684194      -1.054960       2.383058                    0.997657       3.383909       9.253362       0.504205       1.222724      -0.723547      -0.008014      -0.039722      -0.006176       0.040990       0.009902       0.010258       0.004372      -0.018524      -0.019125      -0.017081      -0.002407       0.019488              1.769004       1.504467      -0.048856       0.059017       2.280027       0.122002       1.522519          -0.000098
           16              H      11.612595       1.784976       6.534961       0.113051       1.047469 0.76206889E+01  0.74781698E+02                                 1.771392                            1.664972      -1.241005       2.293017                    0.994272       3.735443      10.862937       0.457566       1.364115      -0.689577      -0.019205      -0.015919      -0.030302       0.039249       0.002957       0.013094       0.005570      -0.018263      -0.003333      -0.018497       0.003007       0.015490              1.826611       1.914191       0.097364       0.476195       1.574918       0.192838       1.990722          -0.000287
           17              H       9.212561       4.269549       0.660420       0.112181       1.104327 0.78131950E+01  0.76824559E+02                                 1.802255                            1.659469      -1.237152       2.287248                    0.995310       3.726295      10.698252       0.471296       1.321724      -0.697989       0.016039      -0.032241       0.010066       0.037390      -0.004227       0.000355       0.003287      -0.018108       0.011462      -0.011976       0.002225       0.009751              1.887120       1.847633      -0.558549       0.217427       2.149333      -0.267494       1.664393          -0.000214
           18              H       7.657873       7.856975       1.543199       0.119138       1.009397 0.72259258E+01  0.68939588E+02                                 1.642804                            1.557663      -0.837292       2.484295                    0.999465       3.333059       9.104668       0.509855       1.259171      -0.714045      -0.009073       0.028918       0.025707       0.039742      -0.010723      -0.000316       0.006612      -0.020333       0.006389      -0.016158      -0.000273       0.016431              1.668265       1.411489      -0.173777      -0.006932       1.775897       0.410615       1.817408          -0.000086
           19              H      13.871197      10.342553       2.030525       0.117749       1.156001 0.80441733E+01  0.79040727E+02                                 1.801995                            1.641798      -1.268687       2.274929                    0.995222       3.611662      10.098878       0.496075       1.256578      -0.712528      -0.003422       0.036560       0.011792       0.038567      -0.003049      -0.008420       0.000530      -0.007558      -0.010206      -0.011358       0.003093       0.008265              1.886521       1.455473       0.094156      -0.084473       2.632150       0.312663       1.571940          -0.000068
           20              H      12.645806       8.829592       3.288784       0.119447       1.035363 0.73381807E+01  0.70187628E+02                                 1.662743                            1.563040      -0.885856       2.461147                    0.999248       3.328540       9.064408       0.512922       1.248484      -0.716519      -0.023850       0.015668       0.026714       0.039089      -0.005647      -0.010821       0.007827      -0.009664      -0.005189      -0.013799      -0.002746       0.016545              1.704006       1.705695      -0.089519      -0.483189       1.558995       0.204297       1.847327          -0.000088
           21              H       3.462395       5.800621       1.230298       0.119851       1.150865 0.87191979E+01  0.86663896E+02                                 1.756702                            1.685212      -1.052360       2.383537                    0.997688       3.386906       9.259646       0.504522       1.221417      -0.723835       0.007947      -0.039954      -0.006086       0.041189      -0.010019      -0.010346       0.004499      -0.018416      -0.019014      -0.017133      -0.002498       0.019631              1.770141       1.505307       0.048861      -0.059077       2.281719       0.122215       1.523398          -0.000102
           22              H       9.980160       8.627862      13.192419       0.112283       1.051704 0.76538117E+01  0.75134997E+02                                 1.770444                            1.664080      -1.228014       2.296999                    0.994446       3.737119      10.844747       0.459875       1.356756      -0.691000       0.019540      -0.016003      -0.030488       0.039590      -0.003152      -0.013154       0.005494      -0.018596      -0.002547      -0.018633       0.003013       0.015620              1.825614       1.913222      -0.097363      -0.475959       1.573960       0.192805       1.989660          -0.000292
           23              H      12.380205      11.112436       7.317878       0.112360       1.098812 0.77641361E+01  0.76176701E+02                                 1.791824                            1.650951      -1.216938       2.296096                    0.995437       3.711992      10.624953       0.474210       1.316456      -0.699103      -0.015934      -0.032132       0.010075       0.037254       0.004253      -0.000575       0.003302      -0.018160       0.010534      -0.011892       0.002079       0.009812              1.875545       1.836441       0.552636      -0.215107       2.134860      -0.264689       1.655334          -0.000223
           24              H       8.536698       2.326551       8.200657       0.118795       1.010539 0.72401175E+01  0.69162703E+02                                 1.650017                            1.563891      -0.855889       2.477659                    0.999333       3.338716       9.149148       0.506152       1.266772      -0.712416       0.008990       0.028776       0.025598       0.039549       0.010783       0.000270       0.006642      -0.020434       0.006171      -0.016216      -0.000308       0.016523              1.675826       1.416955       0.175138       0.007106       1.784428       0.413956       1.826094          -0.000082
           25              H       8.472995       8.873644       4.626933       0.117224       1.159159 0.80697393E+01  0.79352286E+02                                 1.804955                            1.644148      -1.272496       2.272760                    0.994999       3.616094      10.114046       0.495852       1.256186      -0.712606      -0.003691      -0.036447      -0.011692       0.038454       0.002859       0.008416       0.000672      -0.007578      -0.010201      -0.011314       0.003111       0.008203              1.889795       1.457434      -0.094415       0.084646       2.637764       0.313610       1.574186          -0.000065
           26              H       7.247603      10.386605       3.368674       0.119410       1.035307 0.73379061E+01  0.70181520E+02                                 1.662362                            1.562762      -0.885249       2.461440                    0.999240       3.328503       9.062891       0.513110       1.248087      -0.716604      -0.023902      -0.015919      -0.026965       0.039393       0.005456       0.010719       0.007824      -0.009875      -0.005913      -0.013825      -0.002566       0.016391              1.703561       1.705271       0.089446       0.482932       1.558633       0.204134       1.846779          -0.000089
           27              H       3.462396       1.042265       5.427160       0.120307       1.148558 0.86978481E+01  0.86408232E+02                                 1.755260                            1.683906      -1.054892       2.383085                    0.997658       3.383634       9.251701       0.504322       1.222517      -0.723593       0.008010       0.039718       0.006180       0.040986       0.009905       0.010260       0.004365      -0.018525      -0.019127      -0.017085      -0.002403       0.019488              1.768678       1.504219      -0.048839       0.058995       2.279550       0.121966       1.522265          -0.000096
           28              H       9.980165      11.900797       6.779955       0.113055       1.047439 0.76204361E+01  0.74778801E+02                                 1.771381                            1.664962      -1.241053       2.293003                    0.994272       3.735410      10.862907       0.457559       1.364144      -0.689572       0.019203       0.015916       0.030309       0.039252       0.002958       0.013097       0.005568      -0.018260      -0.003335      -0.018498       0.003009       0.015489              1.826598       1.914177       0.097366       0.476187       1.574911       0.192841       1.990707          -0.000288
           29              H      12.380199       9.416224      12.654496       0.112188       1.104286 0.78128904E+01  0.76821384E+02                                 1.802273                            1.659486      -1.237130       2.287269                    0.995311       3.726259      10.698395       0.471269       1.321803      -0.697974      -0.016037       0.032241      -0.010073       0.037392      -0.004225       0.000358       0.003285      -0.018100       0.011462      -0.011972       0.002227       0.009745              1.887139       1.847652      -0.558556       0.217430       2.149354      -0.267496       1.664412          -0.000215
           30              H      13.934887       5.828798      11.771717       0.119132       1.009359 0.72255949E+01  0.68935756E+02                                 1.642782                            1.557642      -0.837272       2.484312                    0.999465       3.332988       9.104479       0.509850       1.259195      -0.714040       0.009075      -0.028916      -0.025712       0.039744      -0.010723      -0.000316       0.006613      -0.020332       0.006392      -0.016158      -0.000272       0.016431              1.668242       1.411470      -0.173774      -0.006933       1.775874       0.410609       1.817380          -0.000083
           31              C      11.533791       2.417335       0.052328       0.621796      24.819761 0.23709509E+03  0.48431777E+04                                 7.827694                            5.454727       0.105836       2.101215                    0.999566      21.739101      60.389973       0.637153       0.470603      -1.020839      -0.028065      -0.053039       0.042797       0.073704      -0.055007       0.075221       0.008796       0.103781      -0.068010      -0.094258      -0.024815       0.119073              9.655083       6.393543       2.536534      -3.022258      12.156193      -0.638764      10.415514           0.021306
           32              C       6.864325       4.709812      12.505369      -0.034083      36.340763 0.42490713E+03  0.98414184E+04                                 9.419863                            6.790789       0.204815       2.074824                    0.999352      26.828473      74.283871       0.649777       0.406984      -1.080224       0.028117       0.031442      -0.025427       0.049251       0.007959       0.003021       0.005473       0.000197       0.030418      -0.013179      -0.000432       0.013610             11.470756       9.057615       2.949187      -5.084783      14.365629      -2.086074      10.989025          -0.001368
           33              C       7.665421       4.254475      11.466007      -0.101685      34.619877 0.42535256E+03  0.99769349E+04                                 9.325515                            6.965566      -0.063223       1.957475                    0.999403      29.227445      84.795867       0.610468       0.427755      -1.053753      -0.001184       0.028210      -0.006218       0.028911      -0.009949       0.012769       0.015881      -0.007879      -0.019009      -0.026858       0.009088       0.017771             10.800279       9.152232       2.674710      -4.720521      12.929023      -0.752648      10.319583           0.002500
           34              C       8.382301       5.163961      10.698269      -0.102037      33.086787 0.41718682E+03  0.97152498E+04                                 8.970998                            6.837516       0.052453       1.991617                    0.999651      28.947192      83.041632       0.625872       0.420240      -1.060921      -0.014980      -0.001738       0.018847       0.024138      -0.011459      -0.005374       0.017736       0.017869       0.015236      -0.024411       0.000934       0.023477             10.285008       8.686624       2.985957      -4.065648      13.358060      -1.361810       8.810340           0.001388
           35              C       8.262459       6.523301      10.925554      -0.018979      36.637600 0.42399091E+03  0.98082841E+04                                 9.491665                            6.782078       0.111896       2.042915                    0.999327      26.791038      73.972115       0.650833       0.406818      -1.081063      -0.023623      -0.029897       0.024545       0.045325      -0.006606       0.010534       0.004751       0.006589       0.018200      -0.015212       0.001119       0.014094             11.732287      10.641458       3.848909      -5.908646      13.637049      -2.322152      10.918354           0.006326
           36              C       7.434373       6.972765      11.939219      -0.099660      31.934320 0.41614846E+03  0.97048895E+04                                 8.814646                            6.864583      -0.015459       1.973593                    0.999550      29.038716      83.923156       0.618518       0.424631      -1.056003      -0.000868      -0.023288       0.003764       0.023606      -0.017433       0.017606       0.005448      -0.012051      -0.034574      -0.029915       0.004549       0.025366             10.063730       9.338526       2.468870      -4.800862      10.792072      -1.351113      10.060593           0.001492
           37              C      17.546281       6.064490      12.741842      -0.095402      33.855283 0.44232285E+03  0.10493146E+05                                 9.248371                            7.136649      -0.130720       1.937261                    0.999219      29.457081      86.382046       0.597942       0.431798      -1.049655       0.025019      -0.001834      -0.015605       0.029544      -0.013855       0.003988       0.014644       0.016245       0.025043      -0.026495       0.009498       0.016997             10.656731       9.160898       2.662316      -4.199774      13.278628      -1.372464       9.530667           0.002319
           38              C       9.090543       7.492439      10.114010       0.615803      23.605064 0.24450168E+03  0.50270271E+04                                 7.585434                            5.546286       0.015523       2.067797                    0.999504      21.911934      60.830548       0.631427       0.471796      -1.021412       0.032541       0.044877      -0.041686       0.069358      -0.035845       0.081953      -0.004464       0.076429       0.054668      -0.076716      -0.034556       0.111272              9.141730       7.982891       2.355880      -3.973790      10.742669      -0.851913       8.699630           0.016163
           39              C       9.003111       0.932974       3.934291       0.600090      24.732083 0.24817248E+03  0.51226265E+04                                 7.808788                            5.570928      -0.031313       2.046332                    0.999522      22.172653      61.718199       0.632753       0.468957      -1.022738       0.015877       0.010600      -0.057497       0.060583      -0.049691       0.052924      -0.012306       0.075784      -0.219745      -0.090410      -0.023722       0.114131              9.494332       6.728292       2.245918      -3.457077       8.909919      -0.039425      12.844784           0.018640
           40              C       8.519430       0.795497       5.342610      -0.017988      36.089442 0.41943930E+03  0.96802104E+04                                 9.395959                            6.749072       0.131608       2.052613                    0.999338      26.650850      73.582162       0.651689       0.407240      -1.080407      -0.016353      -0.003378       0.042234       0.045415      -0.003728       0.005810      -0.001437      -0.001858      -0.016022      -0.008633       0.000307       0.008326             11.524949       8.699950       3.447085      -4.772686       9.551983      -0.743202      16.322915          -0.000513
           41              C       8.767744       1.801234       6.263070      -0.106234      33.480755 0.43340070E+03  0.10224507E+05                                 9.163687                            7.052127      -0.064282       1.956523                    0.999466      29.435557      85.949263       0.603353       0.430310      -1.051048      -0.012112      -0.017994       0.009009       0.023487       0.001653       0.005569      -0.010751      -0.006386      -0.065960      -0.025941       0.008798       0.017142             10.497398       8.140927       3.094430      -3.320666       9.262241      -0.033310      14.089026           0.002060
           42              C      13.237440      12.028929       5.735001      -0.101184      33.180318 0.41790246E+03  0.97359742E+04                                 8.994752                            6.840436       0.080366       2.001307                    0.999706      28.916130      82.966714       0.626149       0.419879      -1.061162      -0.000609       0.014830       0.018352       0.023603      -0.000629       0.010429       0.019482      -0.015196      -0.020737      -0.023749      -0.000745       0.024494             10.406908       8.568418       3.508426      -4.087482       9.224147      -1.086608      13.428160           0.002371
           43              C      11.533778       4.425552       6.605130       0.622934      24.805024 0.23693761E+03  0.48390974E+04                                 7.824329                            5.452809       0.103253       2.100585                    0.999621      21.730197      60.357425       0.637291       0.470585      -1.020862      -0.027835       0.053372      -0.042338       0.073592       0.055137      -0.075831       0.008794       0.102989      -0.067644      -0.094658      -0.024648       0.119306              9.650524       6.390342      -2.535766       3.020072      12.151049      -0.638643      10.410183           0.021309
           44              C      12.262535       3.445536       7.467005      -0.034546      36.360821 0.42518897E+03  0.98496005E+04                                 9.422842                            6.792778       0.208574       2.075896                    0.999333      26.839139      74.320177       0.649719       0.406953      -1.080242       0.028284      -0.031822       0.025699       0.049730      -0.007265      -0.003588       0.005834      -0.000378       0.028035      -0.012063      -0.001458       0.013521             11.474410       9.059541      -2.949781       5.086013      14.371461      -2.086093      10.992229          -0.001369
           45              C      13.063625       3.900874       8.506367      -0.099810      34.565642 0.42450087E+03  0.99521892E+04                                 9.316853                            6.959106      -0.057088       1.959556                    0.999380      29.199244      84.699856       0.610670       0.427818      -1.053690      -0.000956      -0.028679       0.006962       0.029528       0.009411      -0.012931       0.016195      -0.010052      -0.022387      -0.027268       0.008397       0.018871             10.789788       9.141375      -2.670338       4.713678      12.920320      -0.749491      10.307670           0.002501
           46              C      13.780507       2.991387       9.274105      -0.102686      33.105973 0.41750991E+03  0.97243630E+04                                 8.973197                            6.839312       0.052116       1.991304                    0.999677      28.958802      83.073568       0.625925       0.420135      -1.061019      -0.013689      -0.000143      -0.018078       0.022676       0.011283       0.004824       0.018154       0.017585       0.013750      -0.024629       0.001439       0.023190             10.287511       8.688367      -2.987533       4.066225      13.362532      -1.363010       8.811635           0.001387
           47              C      13.660669       1.632048       9.046820      -0.019111      36.622090 0.42376704E+03  0.98016881E+04                                 9.489001                            6.780038       0.113654       2.043627                    0.999330      26.783587      73.943171       0.650975       0.406788      -1.081096      -0.024198       0.029287      -0.025002       0.045479       0.005484      -0.010524       0.004269       0.006385       0.020831      -0.014197      -0.000266       0.014463             11.729414      10.638862      -3.848553       5.907230      13.633707      -2.322558      10.915674           0.006328
           48              C      12.832587       1.182584       8.033155      -0.099431      31.936561 0.41616507E+03  0.97058114E+04                                 8.817524                            6.866430      -0.015807       1.973738                    0.999542      29.034998      83.927081       0.618176       0.424842      -1.055824      -0.001153       0.024053      -0.003654       0.024356       0.016641      -0.017102       0.004773      -0.012495      -0.034369      -0.028851       0.004161       0.024690             10.067684       9.342881      -2.471368       4.803734      10.795179      -1.353598      10.064990           0.001490
           49              C      12.148095       2.090859       7.230532      -0.097114      33.913056 0.44332138E+03  0.10523115E+05                                 9.258216                            7.143553      -0.127292       1.937885                    0.999181      29.490323      86.514747       0.597777       0.431659      -1.049704       0.025072       0.002491       0.015656       0.029664       0.014172      -0.004153       0.014132       0.016477       0.025317      -0.026529       0.009908       0.016621             10.668753       9.170909      -2.666509       4.205048      13.293948      -1.375358       9.541403           0.002322
           50              C      19.886935      13.036220       9.858364       0.618607      23.590552 0.24430937E+03  0.50224992E+04                                 7.585020                            5.545831       0.018159       2.068425                    0.999504      21.903640      60.820432       0.631105       0.472090      -1.021169       0.033611      -0.045469       0.041981       0.070424       0.036560      -0.082062      -0.003592       0.074755       0.053085      -0.077738      -0.033125       0.110863              9.141492       7.982611      -2.355994       3.973622      10.742487      -0.852119       8.699379           0.016152
           51              C       9.003105       5.909912       2.723167       0.600615      24.720183 0.24802488E+03  0.51189048E+04                                 7.807355                            5.569928      -0.037127       2.044632                    0.999534      22.164650      61.695249       0.632687       0.469067      -1.022661       0.015342      -0.010939       0.057781       0.060776       0.049398      -0.053503      -0.012615       0.075451      -0.216141      -0.089730      -0.023979       0.113709              9.492723       6.727105      -2.245356       3.456344       8.908514      -0.038880      12.842550           0.018653
           52              C       8.519428       6.047389       1.314848      -0.018586      36.104992 0.41962995E+03  0.96857456E+04                                 9.398770                            6.750611       0.133659       2.053055                    0.999328      26.657368      73.605338       0.651611       0.407241      -1.080402      -0.016353       0.003653      -0.042147       0.045356       0.003811      -0.005871      -0.001915      -0.000770      -0.014213      -0.008149      -0.000381       0.008529             11.529009       8.703248      -3.449091       4.774858       9.556070      -0.744081      16.327709          -0.000523
           53              C       8.767749       5.041652       0.394388      -0.104898      33.418207 0.43231093E+03  0.10192064E+05                                 9.148181                            7.038614      -0.057262       1.958998                    0.999463      29.408262      85.832506       0.604548       0.429744      -1.051427      -0.012328       0.018303      -0.009251       0.023928      -0.001358      -0.005998      -0.010303      -0.005983      -0.061750      -0.024652       0.008469       0.016183             10.480085       8.130129      -3.096148       3.315012       9.255836      -0.040130      14.054291           0.002050
           54              C       7.839254       7.187269       0.922457      -0.102334      33.237425 0.41871557E+03  0.97601145E+04                                 9.010195                            6.851720       0.076246       1.999800                    0.999679      28.939254      83.067832       0.624970       0.420447      -1.060753       0.000229      -0.015400      -0.017983       0.023677       0.000886      -0.010719       0.018967      -0.015014      -0.021945      -0.023861      -0.000108       0.023969             10.426489       8.588357      -3.517802       4.102533       9.238112      -1.099517      13.452997           0.002358
           55              C      10.058969      11.268438      13.262588       0.621733      24.820715 0.23710574E+03  0.48434425E+04                                 7.827829                            5.454811       0.105972       2.101249                    0.999566      21.739605      60.391373       0.637155       0.470596      -1.020844       0.028009       0.053040      -0.042791       0.073680      -0.054999       0.075234       0.008802       0.103758      -0.067991      -0.094264      -0.024805       0.119069              9.655247       6.393618       2.536546      -3.022302      12.156411      -0.638724      10.415711           0.021315
           56              C      14.728435       8.975961       0.809547      -0.034050      36.339329 0.42488772E+03  0.98408840E+04                                 9.419753                            6.790738       0.204805       2.074838                    0.999352      26.827686      74.282048       0.649763       0.406997      -1.080212      -0.028138      -0.031429       0.025390       0.049236       0.007956       0.003038       0.005482       0.000211       0.030439      -0.013179      -0.000450       0.013629             11.470582       9.057471       2.949079      -5.084689      14.365386      -2.085974      10.988889          -0.001371
           57              C      13.927339       9.431298       1.848909      -0.101692      34.620035 0.42535683E+03  0.99770738E+04                                 9.325613                            6.965657      -0.063176       1.957494                    0.999403      29.227418      84.796333       0.610456       0.427762      -1.053747       0.001164      -0.028202       0.006198       0.028898      -0.009930       0.012765       0.015874      -0.007891      -0.018984      -0.026839       0.009075       0.017765             10.800375       9.152332       2.674705      -4.720605      12.929041      -0.752658      10.319752           0.002503
           58              C      13.210459       8.521812       2.616647      -0.102015      33.086196 0.41717973E+03  0.97150259E+04                                 8.970822                            6.837416       0.052495       1.991629                    0.999651      28.946987      83.040309       0.625883       0.420235      -1.060926       0.014969       0.001735      -0.018866       0.024145      -0.011462      -0.005373       0.017745       0.017864       0.015278      -0.024419       0.000935       0.023484             10.284768       8.686443       2.985833      -4.065576      13.357641      -1.361760       8.810220           0.001385
           59              C      13.330301       7.162472       2.389362      -0.018969      36.636629 0.42398384E+03  0.98080278E+04                                 9.491281                            6.781878       0.111984       2.042939                    0.999327      26.790948      73.970239       0.650866       0.406801      -1.081080       0.023605       0.029905      -0.024570       0.045334      -0.006594       0.010518       0.004747       0.006554       0.018207      -0.015190       0.001117       0.014073             11.731724      10.640923       3.848686      -5.908296      13.636378      -2.322031      10.917871           0.006324
           60              C      14.158387       6.713008       1.375697      -0.099673      31.935198 0.41616641E+03  0.97053626E+04                                 8.814677                            6.864674      -0.015439       1.973581                    0.999550      29.039231      83.923453       0.618525       0.424624      -1.056013       0.000834       0.023298      -0.003790       0.023619      -0.017442       0.017600       0.005442      -0.012075      -0.034579      -0.029914       0.004538       0.025376             10.063730       9.338624       2.468895      -4.800917      10.791827      -1.351165      10.060739           0.001491
           61              C       4.046479       7.621283       0.573074      -0.095386      33.854826 0.44231794E+03  0.10493019E+05                                 9.248355                            7.136675      -0.130888       1.937218                    0.999219      29.456817      86.381709       0.597932       0.431806      -1.049649      -0.025054       0.001838       0.015574       0.029558      -0.013847       0.003988       0.014626       0.016253       0.025043      -0.026480       0.009501       0.016979             10.656666       9.160860       2.662203      -4.199733      13.278472      -1.372335       9.530667           0.002318
           62              C      12.502217       6.193334       3.200906       0.615864      23.604095 0.24449149E+03  0.50267405E+04                                 7.585114                            5.546095       0.015504       2.067795                    0.999503      21.911253      60.827218       0.631453       0.471783      -1.021424      -0.032542      -0.044907       0.041659       0.069362      -0.035871       0.081965      -0.004449       0.076430       0.054687      -0.076752      -0.034536       0.111288              9.141290       7.982483       2.355690      -3.973561      10.742126      -0.851807       8.699260           0.016161
           63              C      12.589649      12.752799       9.380625       0.600042      24.733136 0.24818377E+03  0.51229395E+04                                 7.809097                            5.571114      -0.031252       2.046345                    0.999522      22.173405      61.721629       0.632730       0.468967      -1.022728      -0.015856      -0.010572       0.057479       0.060556      -0.049682       0.052919      -0.012295       0.075806      -0.219768      -0.090413      -0.023717       0.114131              9.494732       6.728588       2.246036      -3.457258       8.910310      -0.039434      12.845299           0.018647
           64              C      13.073330      12.890276       7.972306      -0.017978      36.088714 0.41942646E+03  0.96798738E+04                                 9.396002                            6.749084       0.131609       2.052627                    0.999338      26.650262      73.581222       0.651669       0.407254      -1.080394       0.016373       0.003363      -0.042216       0.045405      -0.003735       0.005820      -0.001431      -0.001841      -0.016086      -0.008654       0.000313       0.008341             11.525020       8.699982       3.447061      -4.772745       9.551986      -0.743160      16.323092          -0.000526
           65              C      12.825016      11.884539       7.051846      -0.106241      33.480765 0.43340058E+03  0.10224534E+05                                 9.163833                            7.052228      -0.064329       1.956519                    0.999466      29.435321      85.949548       0.603334       0.430323      -1.051037       0.012134       0.017979      -0.008994       0.023481       0.001644       0.005561      -0.010755      -0.006352      -0.065939      -0.025934       0.008808       0.017125             10.497576       8.141035       3.094440      -3.320745       9.262340      -0.033270      14.089353           0.002057
           66              C       8.355320       1.656844       7.579915      -0.101182      33.179522 0.41789116E+03  0.97356388E+04                                 8.994616                            6.840349       0.080396       2.001327                    0.999706      28.915577      82.964643       0.626153       0.419879      -1.061162       0.000638      -0.014841      -0.018340       0.023601      -0.000635       0.010426       0.019478      -0.015184      -0.020699      -0.023741      -0.000742       0.024484             10.406747       8.568312       3.508381      -4.087431       9.224004      -1.086628      13.427925           0.002369
           67              C      10.058982       9.260221       6.709786       0.622884      24.805528 0.23694398E+03  0.48392490E+04                                 7.824357                            5.452835       0.103398       2.100627                    0.999621      21.730441      60.357786       0.637299       0.470577      -1.020869       0.027784      -0.053377       0.042329       0.073572       0.055125      -0.075841       0.008796       0.102969      -0.067626      -0.094655      -0.024644       0.119299              9.650536       6.390329      -2.535737       3.020062      12.151070      -0.638600      10.410209           0.021315
           68              C       9.330225      10.240237       5.847911      -0.034521      36.359468 0.42517150E+03  0.98491147E+04                                 9.422715                            6.792724       0.208556       2.075905                    0.999333      26.838430      74.318406       0.649708       0.406963      -1.080233      -0.028305       0.031810      -0.025667       0.049718      -0.007262      -0.003608       0.005843      -0.000361       0.028048      -0.012061      -0.001478       0.013539             11.474195       9.059360      -2.949654       5.085879      14.371192      -2.085968      10.992031          -0.001370
           69              C       8.529135       9.784899       4.808549      -0.099825      34.565471 0.42450133E+03  0.99521998E+04                                 9.316829                            6.959127      -0.057030       1.959578                    0.999381      29.199133      84.699452       0.610667       0.427821      -1.053689       0.000936       0.028672      -0.006943       0.029515       0.009398      -0.012931       0.016188      -0.010060      -0.022368      -0.027255       0.008390       0.018865             10.789716       9.141345      -2.670255       4.713686      12.920103      -0.749461      10.307699           0.002504
           70              C       7.812253      10.694386       4.040811      -0.102667      33.105061 0.41749884E+03  0.97240106E+04                                 8.972912                            6.839148       0.052168       1.991318                    0.999677      28.958497      83.071445       0.625945       0.420126      -1.061028       0.013678       0.000147       0.018098       0.022686       0.011288       0.004820       0.018162       0.017583       0.013788      -0.024640       0.001443       0.023197             10.287120       8.688069      -2.987317       4.066095      13.361882      -1.362898       8.811409           0.001384
           71              C       7.932091      12.053725       4.268096      -0.019107      36.620744 0.42375694E+03  0.98013306E+04                                 9.488503                            6.779786       0.113750       2.043654                    0.999330      26.783405      73.940588       0.651016       0.406768      -1.081117       0.024179      -0.029294       0.025027       0.045488       0.005471      -0.010512       0.004263       0.006351       0.020831      -0.014175      -0.000270       0.014446             11.728665      10.638158      -3.848206       5.906773      13.632803      -2.322337      10.915035           0.006325
           72              C       8.760173      12.503189       5.281761      -0.099447      31.937112 0.41617798E+03  0.97061346E+04                                 8.817479                            6.866467      -0.015787       1.973729                    0.999542      29.035361      83.926723       0.618187       0.424834      -1.055835       0.001120      -0.024062       0.003680       0.024368       0.016649      -0.017096       0.004768      -0.012517      -0.034372      -0.028850       0.004150       0.024700             10.067583       9.342865      -2.471348       4.803714      10.794868      -1.353610      10.065017           0.001493
           73              C       9.444665      11.594914       6.084384      -0.097107      33.912683 0.44331827E+03  0.10523039E+05                                 9.258209                            7.143592      -0.127475       1.937836                    0.999180      29.490120      86.514596       0.597767       0.431667      -1.049698      -0.025106      -0.002494      -0.015627       0.029677       0.014165      -0.004153       0.014117       0.016487       0.025313      -0.026516       0.009913       0.016603             10.668688       9.170859      -2.666397       4.204990      13.293815      -1.375222       9.541389           0.002321
           74              C       1.705825       0.649553       3.456552       0.618670      23.589197 0.24429535E+03  0.50221022E+04                                 7.584546                            5.545551       0.018181       2.068438                    0.999504      21.902726      60.815776       0.631147       0.472069      -1.021187      -0.033613       0.045503      -0.041950       0.070428       0.036584      -0.082070      -0.003578       0.074759       0.053101      -0.077771      -0.033106       0.110877              9.140838       7.982017      -2.355699       3.973290      10.741676      -0.851947       8.698821           0.016150
           75              C      12.589655       7.775861      10.591749       0.600563      24.720989 0.24803347E+03  0.51191441E+04                                 7.807593                            5.570068      -0.037039       2.044656                    0.999535      22.165248      61.697983       0.632670       0.469075      -1.022653      -0.015324       0.010912      -0.057766       0.060753       0.049387      -0.053494      -0.012604       0.075471      -0.216143      -0.089724      -0.023977       0.113701              9.493032       6.727326      -2.245441       3.456474       8.908822      -0.038864      12.842949           0.018659
           76              C      13.073332       7.638384      12.000068      -0.018572      36.104328 0.41961828E+03  0.96854430E+04                                 9.398825                            6.750635       0.133652       2.053066                    0.999328      26.656807      73.604504       0.651591       0.407255      -1.080389       0.016373      -0.003638       0.042129       0.045345       0.003820      -0.005882      -0.001910      -0.000748      -0.014279      -0.008169      -0.000378       0.008547             11.529089       8.703279      -3.449070       4.774902       9.556093      -0.744020      16.327893          -0.000530
           77              C      12.825011       8.644121      12.920528      -0.104905      33.418340 0.43231202E+03  0.10192132E+05                                 9.148356                            7.038727      -0.057314       1.958993                    0.999463      29.408114      85.833231       0.604528       0.429756      -1.051415       0.012350      -0.018289       0.009237       0.023923      -0.001349      -0.005989      -0.010305      -0.005949      -0.061735      -0.024645       0.008478       0.016167             10.480307       8.130280      -3.096190       3.315113       9.255980      -0.040108      14.054661           0.002051
           78              C      13.753506       6.498504      12.392459      -0.102319      33.236212 0.41869822E+03  0.97596006E+04                                 9.009974                            6.851575       0.076282       1.999824                    0.999679      28.938499      83.064972       0.624977       0.420447      -1.060755      -0.000200       0.015410       0.017971       0.023674       0.000892      -0.010717       0.018962      -0.015001      -0.021915      -0.023854      -0.000104       0.023958             10.426215       8.588141      -3.517709       4.102399       9.237897      -1.099480      13.452608           0.002364
           79              O       6.006230       2.533849      12.991230      -0.576044      46.008715 0.58064451E+03  0.14236362E+05                                10.214069                            7.442758       0.078819       2.077934                    0.995216      27.909449      74.204317       0.698279       0.357757      -1.139436       0.018470       0.042775      -0.004334       0.046794      -0.001727       0.048634       0.010352      -0.001178      -0.083331      -0.061247       0.015097       0.046149             12.693450       6.714151       2.979081      -0.136550      20.337799       4.472973      11.028401           0.065050
           80              O      11.031324       2.784800       1.149210      -0.578392      45.901171 0.65022398E+03  0.16376814E+05                                10.192525                            7.907472      -0.008999       2.041452                    0.994324      28.391691      76.157759       0.674367       0.360615      -1.138772       0.022921       0.018846      -0.035293       0.046110      -0.046622       0.008626       0.013080       0.097875       0.025613      -0.074693       0.011184       0.063508             12.138956       7.774278      -0.481739      -3.766112      10.409817       1.703950      18.232775           0.064417
           81              O       9.046923       8.709352      10.422783      -0.571923      33.803343 0.49443070E+03  0.11634796E+05                                 8.233541                            6.822781       0.443779       2.197781                    0.996868      27.340308      71.008277       0.737232       0.353060      -1.144219      -0.024465      -0.028547      -0.007673       0.038371      -0.023001       0.062991       0.015720      -0.050406      -0.039633      -0.085405       0.036416       0.048990              9.359974       6.453718       2.467235      -0.759038      15.116549       0.193146       6.509657           0.048143
           82              O       9.780435       6.986881       9.206599      -0.571433      37.077354 0.54414430E+03  0.13139224E+05                                 8.826779                            7.229338       0.146065       2.096358                    0.996527      27.795987      73.570265       0.704265       0.360176      -1.136430      -0.029787       0.013301       0.026437       0.041990      -0.047261       0.013218       0.010991       0.076603       0.092832      -0.078539       0.029887       0.048652             10.105369      10.331675      -0.307529      -5.863166       7.147245       1.040046      12.837187           0.054928
           83              O       9.552754       2.000819       3.564270      -0.596990      43.657229 0.60014382E+03  0.14867236E+05                                 9.920577                            7.632134       0.006636       2.040242                    0.995214      28.698340      77.217822       0.679303       0.363972      -1.132192      -0.048483      -0.009760       0.029748       0.057713      -0.019311       0.019525      -0.040237       0.000945      -0.171151      -0.074297       0.011181       0.063116             11.893386       9.896388       5.220814      -3.175080      15.490714      -3.468112      10.293056           0.059120
           84              O      14.240429      12.343163       3.149910      -0.552122      32.526247 0.46369060E+03  0.10722851E+05                                 7.995459                            6.564024       0.543144       2.232585                    0.997622      26.885960      68.909449       0.760118       0.348452      -1.149576      -0.003807      -0.002135       0.036674       0.036933      -0.027222       0.017055       0.057053      -0.004428      -0.057892      -0.074089       0.015734       0.058355              8.969132       6.071966       1.029514      -0.988929      10.119138       4.015385      10.716294           0.033835
           85              O      11.404435       5.621500       6.981144      -0.576214      45.990262 0.58040666E+03  0.14228781E+05                                10.210334                            7.440530       0.073620       2.076399                    0.995149      27.905106      74.183259       0.698496       0.357690      -1.139513       0.018243      -0.041466       0.004495       0.045524       0.002264      -0.048272       0.010881      -0.000747      -0.082586      -0.060920       0.015009       0.045912             12.688159       6.711942      -2.978099       0.136218      20.328791       4.470610      11.023743           0.064892
           86              O      11.031315       4.058086       5.508248      -0.578484      45.906390 0.65033227E+03  0.16380355E+05                                10.193203                            7.908370      -0.006533       2.042393                    0.994438      28.393765      76.167221       0.674292       0.360637      -1.138745       0.022997      -0.019048       0.035091       0.046077       0.046814      -0.008399       0.012708       0.098259       0.025444      -0.074778       0.010981       0.063797             12.139391       7.773973       0.479636       3.766745      10.410068       1.703249      18.234134           0.064459
           87              O       9.046920      11.819307       9.549591      -0.573704      33.867773 0.49556424E+03  0.11668466E+05                                 8.244417                            6.830936       0.441253       2.196707                    0.996947      27.366426      71.103750       0.736717       0.353095      -1.144159      -0.024867       0.026974       0.007465       0.037439       0.023551      -0.063372       0.015844      -0.049119      -0.038775      -0.085648       0.035857       0.049790              9.373239       6.462621      -2.472479       0.760935      15.138825       0.192539       6.518271           0.048258
           88              O       4.382241       1.168468      10.765775      -0.573271      37.105767 0.54467078E+03  0.13154686E+05                                 8.829591                            7.231322       0.142274       2.095045                    0.996537      27.813209      73.615680       0.704413       0.360025      -1.136586      -0.028932      -0.012347      -0.024676       0.039980       0.046958      -0.014542       0.009931       0.076300       0.088731      -0.077466       0.027514       0.049953             10.108877      10.335055       0.307809       5.865630       7.149748       1.040843      12.841829           0.055026
           89              O       9.552751       4.842067       3.093188      -0.597180      43.662871 0.60023782E+03  0.14870146E+05                                 9.921247                            7.632645       0.007955       2.040678                    0.995238      28.700355      77.224733       0.679291       0.363964      -1.132199      -0.048158       0.009890      -0.029678       0.057426       0.019292      -0.019646      -0.040383      -0.000299      -0.171794      -0.074525       0.011129       0.063396             11.894507       9.897199      -5.221336       3.175795      15.491824      -3.467893      10.294497           0.059103
           90              O       8.842236       6.873035       3.507548      -0.552221      32.516448 0.46350132E+03  0.10717263E+05                                 7.993693                            6.562339       0.546071       2.233612                    0.997563      26.881833      68.892526       0.760284       0.348416      -1.149618      -0.003460       0.002886      -0.036478       0.036756       0.027159      -0.017153       0.056598      -0.003513      -0.056515      -0.073695       0.016083       0.057612              8.967365       6.070429      -1.029116       0.988200      10.117707       4.015349      10.713960           0.033846
           91              O      15.586530      11.151924       0.323686      -0.576012      46.008766 0.58064290E+03  0.14236297E+05                                10.214013                            7.442707       0.079020       2.077998                    0.995216      27.909378      74.203799       0.698287       0.357754      -1.139441      -0.018509      -0.042776       0.004341       0.046811      -0.001717       0.048639       0.010366      -0.001221      -0.083315      -0.061256       0.015112       0.046144             12.693370       6.714103       2.979045      -0.136548      20.337701       4.472919      11.028306           0.065050
           92              O      10.561436      10.900973      12.165706      -0.578353      45.898931 0.65018532E+03  0.16375620E+05                                10.192309                            7.907321      -0.008959       2.041481                    0.994324      28.390767      76.155117       0.674361       0.360622      -1.138764      -0.022971      -0.018882       0.035215       0.046090      -0.046634       0.008618       0.013093       0.097883       0.025645      -0.074711       0.011198       0.063513             12.138665       7.774117      -0.481785      -3.766002      10.409562       1.703940      18.232317           0.064428
           93              O      12.545837       4.976421       2.892133      -0.571988      33.803274 0.49443325E+03  0.11634827E+05                                 8.233319                            6.822636       0.443619       2.197697                    0.996868      27.341442      71.010254       0.737269       0.353043      -1.144237       0.024512       0.028613       0.007633       0.038442      -0.023021       0.062987       0.015714      -0.050352      -0.039606      -0.085393       0.036383       0.049010              9.359670       6.453544       2.467118      -0.758999      15.115955       0.193172       6.509511           0.048169
           94              O      11.812325       6.698892       4.108317      -0.571409      37.074624 0.54409806E+03  0.13137808E+05                                 8.826298                            7.228998       0.145963       2.096341                    0.996526      27.795062      73.566621       0.704288       0.360172      -1.136434       0.029762      -0.013269      -0.026414       0.041947      -0.047274       0.013234       0.010999       0.076626       0.092869      -0.078566       0.029893       0.048672             10.104766      10.330996      -0.307533      -5.862712       7.146865       1.039992      12.836438           0.054899
           95              O      12.040006      11.684954       9.750646      -0.596910      43.656136 0.60012115E+03  0.14866578E+05                                 9.920590                            7.632115       0.006692       2.040283                    0.995214      28.697310      77.215545       0.679285       0.363984      -1.132180       0.048431       0.009709      -0.029761       0.057667      -0.019287       0.019514      -0.040246       0.000933      -0.171239      -0.074326       0.011220       0.063106             11.893425       9.896426       5.220891      -3.175069      15.490909      -3.468179      10.292940           0.059115
           96              O       7.352331       1.342610      10.165006      -0.552143      32.530710 0.46376619E+03  0.10725070E+05                                 7.996287                            6.564638       0.543127       2.232549                    0.997622      26.887615      68.915915       0.760066       0.348461      -1.149565       0.003829       0.002127      -0.036708       0.036969      -0.027205       0.017043       0.057061      -0.004429      -0.057908      -0.074085       0.015725       0.058360              8.970115       6.072608       1.029660      -0.989120      10.120252       4.015869      10.717484           0.033879
           97              O      10.188325       8.064273       6.333772      -0.576215      45.990881 0.58041646E+03  0.14229066E+05                                10.210353                            7.440547       0.073784       2.076442                    0.995150      27.905405      74.183910       0.698503       0.357685      -1.139518      -0.018269       0.041473      -0.004488       0.045541       0.002250      -0.048275       0.010888      -0.000777      -0.082573      -0.060925       0.015015       0.045909             12.688160       6.711940      -2.978086       0.136220      20.328809       4.470570      11.023731           0.064896
           98              O      10.561445       9.627687       7.806668      -0.578432      45.902513 0.65026771E+03  0.16378331E+05                                10.192712                            7.908036      -0.006468       2.042440                    0.994437      28.392305      76.162496       0.674299       0.360642      -1.138741      -0.023038       0.019070      -0.035010       0.046045       0.046822      -0.008390       0.012719       0.098267       0.025476      -0.074793       0.010994       0.063799             12.138739       7.773611       0.479657       3.766494      10.409529       1.703191      18.233077           0.064439
           99              O      12.545840       1.866466       3.765325      -0.573792      33.867473 0.49556357E+03  0.11668396E+05                                 8.244137                            6.830758       0.441082       2.196619                    0.996947      27.367570      71.105559       0.736758       0.353077      -1.144179       0.024914      -0.027041      -0.007422       0.037510       0.023570      -0.063367       0.015840      -0.049064      -0.038751      -0.085634       0.035826       0.049808              9.372852       6.462399      -2.472312       0.760894      15.138069       0.192582       6.518089           0.048279
          100              O       6.414119      12.517305       2.549141      -0.573260      37.102384 0.54461394E+03  0.13152951E+05                                 8.828990                            7.230905       0.142124       2.095018                    0.996535      27.812102      73.611387       0.704440       0.360021      -1.136591       0.028893       0.012322       0.024652       0.039929       0.046975      -0.014555       0.009936       0.076334       0.088770      -0.077499       0.027521       0.049977             10.108115      10.334197       0.307839       5.865040       7.149289       1.040804      12.840858           0.054961
          101              O      12.040009       8.843706      10.221728      -0.597117      43.661624 0.60021291E+03  0.14869425E+05                                 9.921260                            7.632629       0.007999       2.040719                    0.995237      28.699207      77.222219       0.679271       0.363977      -1.132185       0.048103      -0.009846       0.029680       0.057374       0.019268      -0.019633      -0.040391      -0.000311      -0.171860      -0.074546       0.011164       0.063382             11.894546       9.897226      -5.221404       3.175766      15.492015      -3.467913      10.294397           0.059071
          102              O      12.750524       6.812738       9.807368      -0.552248      32.520374 0.46356742E+03  0.10719207E+05                                 7.994436                            6.562887       0.546082       2.233592                    0.997564      26.883157      68.897944       0.760236       0.348424      -1.149608       0.003475      -0.002872       0.036502       0.036780       0.027145      -0.017138       0.056607      -0.003516      -0.056508      -0.073689       0.016069       0.057619              8.968252       6.070998      -1.029251       0.988355      10.118737       4.015801      10.715021           0.033851

******************************************************
Auxiliary information for the entire system
The total spin magnetic moment of the unit cell is   30.000179
The total net atomic charge of the unit cell is   -0.000001
Accuracy of reproducing the electrostatic potential in the unit cell:
  The inner radius (bohr) =    5.0000
  The outer radius (bohr) =   12.0000
  Valid grid points have density less than (e/(bohr^3)) =    0.0001
  The number of valid grid points were=        97777
  The rms potential error without charges in kcal/mol is=      3.28201
  The rms potential error with partial charges in kcal/mol is=      0.57035
  The RRMSE value at monopole order=      0.17378
  The rms potential error with partial charges and cloud penetration in kcal/mol is=      0.56561
  The RRMSE value at monopole order with cloud penetration is=      0.17234
  The rms potential error with partial charges and atomic dipoles in kcal/mol is=      0.50521
  The RRMSE value at dipole order=      0.15393
  The rms potential error with partial charges, atomic dipoles and cloud penetration in kcal/mol is=      0.49803
  The RRMSE value at dipole order with cloud penetration=      0.15174

******************************************************
The electron densities and ab initio electrostatic potential were computed in VASP using the PBE functional and
projector augmented wave method. See the main text of the journal article for a description of computational details.
The atomic charges, dipoles, and quadrupoles were computed with the DDEC6 method as described in
(a) T. A. Manz and N. Gabaldon Limas, RSC Adv. 6 (2016) 47771-47801 DOI: 10.1039/c6ra04656h
(b) N. Gabaldon Limas and T. A. Manz, RSC Adv. 8 (2018) 2678-2707 DOI: 10.1039/c7ra11829e.
For each atom in the material, the electron cloud parameters were fit to the spherically averaged atom-in-material
electron density using radial positions for which this density was between 10^-4 and 10^-2 electrons per cubic bohr.
The polarizabilities, dispersion coefficients, and quantum Drude oscillator (QDO) parameters were fit using the MCLF method.
The magnetic structure of the system was optimized in VASP from the default ferromagnetic initial guess using spin polarization.
The atomic spin moments (ASMs) were computed on this optimized magnetic structure using the DDEC6 partition as inputs
to the method of T. A. Manz and D. S. Sholl, J. Chem. Theory Comput. 7 (2011) 4146-4164 DOI: 10.1021/ct200539n.
The RMSE and RRMSE were computed using a uniform grid with Ewald summation.
