# Supplementary material for: A collection of forcefield precursors for metal–organic frameworks
Source: RSC Adv. 2019 Nov 13;9(63):36492–507. doi: 10.1039/c9ra07327b (PMC9075174; doi:10.1039/c9ra07327b)
Supplement: RA-009-C9RA07327B-s4054 [file RA-009-C9RA07327B-s4054.xyz]

  102
jmolscript: load "" {1 1 1} spacegroup "x,y,z" unitcell [{     10.826700     0.000000     0.000000 }, {      5.413356    12.372138     0.000000 }, {      5.413332     1.323462    13.325234 }]
Mn    10.122530     0.618747     1.480034     1.020213
Mn    10.122527     6.229053     5.182583     1.019081
Mn    11.530858    13.076853    11.845200     1.020142
Mn    11.530861     7.466547     8.142651     1.018840
Mn    11.211586     3.423900     3.331309     1.135219
Mn    10.441802    10.271700     9.993925     1.135285
H      7.748655     3.352860    11.298466     0.117495
H      8.965579     4.861887    10.036566     0.119096
H     18.185595     7.894501    12.093982     0.120078
H     11.651697     5.058639     0.121260     0.111635
H      9.254656     2.569265     6.012346     0.111649
H     13.095975    11.368472     5.116890     0.117878
H     13.162009     4.818402     8.689385     0.117610
H     14.378928     3.309375     9.951285     0.118937
H     18.185603    12.648899     7.893869     0.120145
H     11.651686     1.789161     6.541357     0.111401
H      9.254664     4.278535     0.650271     0.111895
H      7.682628     7.851466     1.545727     0.118501
H     13.904733    10.342740     2.026768     0.117487
H     12.687809     8.833713     3.288668     0.119092
H      3.467793     5.801099     1.231252     0.120086
H     10.001691     8.636961    13.203974     0.111633
H     12.398732    11.126335     7.312888     0.111653
H      8.557413     2.327128     8.208344     0.117874
H      8.491379     8.877198     4.635849     0.117596
H      7.274460    10.386225     3.373949     0.118933
H      3.467785     1.046701     5.431365     0.120153
H     10.001702    11.906439     6.783877     0.111398
H     12.398724     9.417065    12.674963     0.111896
H     13.970760     5.844134    11.779507     0.118505
C     11.569413     2.416049     0.052501     0.622766
C      6.884683     4.717061    12.515993    -0.034521
C      7.689108     4.262979    11.478090    -0.101248
C      8.402589     5.170774    10.710024    -0.101297
C      8.286744     6.531700    10.934154    -0.017462
C      7.458500     6.981368    11.947538    -0.101773
C     17.599869     6.073686    12.750383    -0.093944
C      9.109575     7.498695    10.121848     0.618859
C      9.041372     0.936539     3.942270     0.603374
C      8.549838     0.802315     5.351281    -0.017929
C      8.801017     1.800308     6.273653    -0.105637
C     13.275697    12.037123     5.737846    -0.101806
C     11.569405     4.431751     6.610116     0.623696
C     12.298040     3.454201     7.471858    -0.035209
C     13.102462     3.908283     8.509761    -0.101283
C     13.815940     3.000488     9.277827    -0.100702
C     13.700094     1.639562     9.053697    -0.018766
C     12.871853     1.189894     8.040313    -0.101344
C     12.186524     2.097576     7.237468    -0.093468
C     19.936278    13.044705     9.866003     0.619131
C      9.041376     5.911261     2.720347     0.602706
C      8.549846     6.045485     1.311336    -0.019639
C      8.801026     5.047492     0.388964    -0.104795
C      7.862352     7.182815     0.924771    -0.102209
C     10.083975    11.279551    13.272733     0.622767
C     14.768705     8.978539     0.809241    -0.034522
C     13.964280     9.432621     1.847144    -0.101257
C     13.250799     8.524826     2.615210    -0.101294
C     13.366644     7.163900     2.391080    -0.017473
C     14.194888     6.714232     1.377696    -0.101776
C      4.053519     7.621914     0.574851    -0.093940
C     12.543813     6.196905     3.203386     0.618891
C     12.612016    12.759061     9.382964     0.603379
C     13.103550    12.893285     7.973953    -0.017926
C     12.852371    11.895292     7.051581    -0.105630
C      8.377691     1.658477     7.587388    -0.101810
C     10.083983     9.263849     6.715118     0.623706
C      9.355348    10.241399     5.853376    -0.035215
C      8.550926     9.787317     4.815473    -0.101292
C      7.837448    10.695112     4.047407    -0.100698
C      7.953294    12.056038     4.271537    -0.018774
C      8.781535    12.505706     5.284921    -0.101347
C      9.466864    11.598024     6.087766    -0.093464
C      1.717110     0.650895     3.459231     0.619155
C     12.612012     7.784339    10.604887     0.602713
C     13.103542     7.650115    12.013898    -0.019631
C     12.852362     8.648108    12.936270    -0.104793
C     13.791036     6.512785    12.400463    -0.102214
O      6.020386     2.544525    12.999432    -0.575928
O     11.067161     2.785196     1.149568    -0.579018
O      9.070599     8.714964    10.427928    -0.573057
O      9.800319     6.991472     9.211601    -0.575072
O      9.592452     2.003549     3.575160    -0.598413
O     14.296659    12.345335     3.160746    -0.553363
O     11.433746     5.626737     6.988419    -0.575588
O     11.067155     4.062604     5.513049    -0.579301
O      9.070602    11.828436     9.559923    -0.572783
O     15.213664     1.179790    10.776250    -0.575338
O      9.592454     4.844251     3.087457    -0.597740
O      8.883306     6.874603     3.501871    -0.552625
O     15.633002    11.151075     0.325802    -0.575936
O     10.586227    10.910404    12.175666    -0.579014
O     12.582789     4.980636     2.897306    -0.573050
O     11.853069     6.704128     4.113633    -0.575088
O     12.060936    11.692051     9.750074    -0.598419
O      7.356729     1.350265    10.164488    -0.553362
O     10.219642     8.068863     6.336815    -0.575609
O     10.586233     9.632996     7.812185    -0.579287
O     12.582786     1.867164     3.765311    -0.572778
O      6.439724    12.515810     2.548984    -0.575337
O     12.060934     8.851349    10.237777    -0.597744
O     12.770082     6.820997     9.823363    -0.552612

The following XYZ coordinates are in angstroms. Other properties are in atomic units.
The sperically averaged electron density of each atom fit to a function of the form exp(a - br)
eigen_1, eigen_2 and eigen_3 are the three eigenvalues of traceless quadrupole moment tensor
  atom number  atomic symbol              X              Y              Z     net charge C6 coefficient C8 coefficient C10 coefficient fluctuating dipole atomic polarizability isotropic forcefield polarizability              a              b squared Pearson coefficient          <r^3>          <r^4>         wp_QDO          m_QDO          q_QDO       dipole_x       dipole_y       dipole_z         dipole            Qxy            Qxz            Qyz     Q(x^2-y^2)  Q(3z^2 - R^2)        eigen_1        eigen_2        eigen_3 static polarizability      alpha(xx)      alpha(xy)      alpha(xz)      alpha(yy)      alpha(yz)      alpha(zz) atomic spin moment
            1             Mn      10.122530       0.618747       1.480034       1.020213     158.883109 0.36934603E+04  0.13874235E+06                                23.094645                           19.229288       0.182693       1.845670                    0.999958      53.978299     157.980577       0.434316       0.375426      -1.166944      -0.006236      -0.041062      -0.032847       0.052952      -0.063849       0.047744      -0.035840       0.000457      -0.036661      -0.060885      -0.040073       0.100958             27.438847      19.382441       3.155880      -2.807028      27.173016       4.055839      35.761083           4.751904
            2             Mn      10.122527       6.229053       5.182583       1.019081     159.000221 0.36969580E+04  0.13890728E+06                                23.105685                           19.238334       0.183016       1.845597                    0.999958      53.999972     158.065617       0.434214       0.375424      -1.166940      -0.006576       0.040582       0.032517       0.052416       0.063898      -0.048087      -0.035988       0.001798      -0.036480      -0.060881      -0.040428       0.101309             27.452223      19.391421      -3.157796       2.808969      27.184140       4.059265      35.781107           4.749046
            3             Mn      11.530858      13.076853      11.845200       1.020142     158.887985 0.36936065E+04  0.13874925E+06                                23.095103                           19.229669       0.182646       1.845647                    0.999958      53.979214     157.984201       0.434312       0.375426      -1.166944       0.006218       0.041064       0.032835       0.052944      -0.063842       0.047725      -0.035839       0.000443      -0.036671      -0.060871      -0.040070       0.100941             27.439389      19.382811       3.155936      -2.807055      27.173514       4.055938      35.761841           4.751935
            4             Mn      11.530861       7.466547       8.142651       1.018840     159.020142 0.36975466E+04  0.13893511E+06                                23.107578                           19.239879       0.182908       1.845533                    0.999958      54.003628     158.080259       0.434196       0.375424      -1.166938       0.006545      -0.040591      -0.032501       0.052410       0.063884      -0.048058      -0.035985       0.001784      -0.036492      -0.060856      -0.040423       0.101279             27.454494      19.392893      -3.158112       2.809138      27.186455       4.059727      35.784133           4.748624
            5             Mn      11.211586       3.423900       3.331309       1.135219     161.302777 0.30104999E+04  0.10809032E+06                                24.307393                           18.357102      -0.026394       1.803589                    0.999839      51.740872     150.939717       0.406403       0.419760      -1.128131      -0.022625      -0.000056       0.000269       0.022627       0.000134      -0.000328      -0.013431       0.174169       0.096469      -0.104483       0.033473       0.071009             30.858115      20.674705       0.002411      -0.000512      42.814335      -0.438699      29.085306           4.705735
            6             Mn      10.441802      10.271700       9.993925       1.135285     161.300605 0.30104554E+04  0.10808809E+06                                24.306892                           18.356745      -0.026335       1.803613                    0.999839      51.740096     150.935977       0.406415       0.419750      -1.128140       0.022616       0.000057      -0.000268       0.022618       0.000134      -0.000329      -0.013420       0.174180       0.096473      -0.104487       0.033473       0.071014             30.857463      20.674294       0.002409      -0.000537      42.813409      -0.438621      29.084685           4.705706
            7              H       7.748655       3.352860      11.298466       0.117495       1.155785 0.80467193E+01  0.79034326E+02                                 1.798827                            1.639987      -1.255883       2.280834                    0.995190       3.600885      10.051085       0.497526       1.253410      -0.713317       0.003862      -0.036435      -0.011869       0.038514      -0.003148      -0.008439       0.000760      -0.007948      -0.010479      -0.011473       0.002921       0.008552              1.882364       1.454048       0.091539      -0.084758       2.624970       0.307330       1.568074          -0.000059
            8              H       8.965579       4.861887      10.036566       0.119096       1.037058 0.73513488E+01  0.70314994E+02                                 1.661717                            1.562201      -0.888966       2.459481                    0.999185       3.326157       9.045353       0.514384       1.244910      -0.717339       0.023537      -0.015950      -0.027045       0.039241      -0.005614      -0.010720       0.007696      -0.009934      -0.005488      -0.013780      -0.002619       0.016399              1.702933       1.702335      -0.089009      -0.482287       1.558451       0.204243       1.848011          -0.000090
            9              H      18.185595       7.894501      12.093982       0.120078       1.151827 0.87284965E+01  0.86757573E+02                                 1.755581                            1.684441      -1.049170       2.384538                    0.997699       3.387071       9.252544       0.505516       1.218999      -0.724377      -0.008012       0.039893       0.006295       0.041174      -0.009894      -0.010290       0.004480      -0.018532      -0.019236      -0.017095      -0.002469       0.019564              1.768983       1.504145       0.049861      -0.059041       2.279300       0.122516       1.523503          -0.000107
           10              H      11.651697       5.058639       0.121260       0.111635       1.058426 0.77186984E+01  0.75969962E+02                                 1.781866                            1.674067      -1.255018       2.285829                    0.994042       3.752120      10.920284       0.457062       1.361548      -0.690046      -0.019391       0.016349       0.030770       0.039876      -0.003164      -0.013175       0.005619      -0.018192      -0.003191      -0.018540       0.002871       0.015669              1.837872       1.925800      -0.098666      -0.481115       1.584146       0.195961       2.003669          -0.000286
           11              H       9.254656       2.569265       6.012346       0.111649       1.107235 0.78316475E+01  0.77048950E+02                                 1.804794                            1.660834      -1.244589       2.283615                    0.995226       3.733954      10.722107       0.471370       1.320780      -0.698136       0.016676       0.031720      -0.009400       0.037049       0.004484      -0.000507       0.003459      -0.017925       0.010519      -0.011887       0.001954       0.009932              1.890627       1.863101       0.566958      -0.218365       2.147124      -0.262101       1.661656          -0.000236
           12              H      13.095975      11.368472       5.116890       0.117878       1.010561 0.72300889E+01  0.68977956E+02                                 1.643175                            1.557473      -0.840466       2.482714                    0.999428       3.332025       9.096893       0.510282       1.258140      -0.714308      -0.008967      -0.029316      -0.025861       0.040108       0.010816       0.000296       0.006511      -0.020393       0.006289      -0.016225      -0.000212       0.016437              1.668837       1.411500       0.173043       0.005553       1.775655       0.412211       1.819355          -0.000086
           13              H      13.162009       4.818402       8.689385       0.117610       1.154329 0.80359112E+01  0.78915298E+02                                 1.798812                            1.640058      -1.262641       2.278047                    0.995179       3.599518      10.052126       0.496896       1.255205      -0.712939       0.003759       0.036592       0.011881       0.038656       0.003140       0.008621       0.000623      -0.007433      -0.010312      -0.011537       0.003044       0.008493              1.882314       1.454145      -0.091595       0.084789       2.624632       0.307194       1.568165          -0.000057
           14              H      14.378928       3.309375       9.951285       0.118937       1.037880 0.73592159E+01  0.70418132E+02                                 1.663527                            1.563763      -0.887030       2.460335                    0.999222       3.328444       9.057174       0.513702       1.246067      -0.717080       0.023510       0.016299       0.027061       0.039379       0.005533       0.010649       0.007724      -0.009735      -0.005360      -0.013660      -0.002647       0.016307              1.704851       1.704243       0.089175       0.483196       1.560092       0.204611       1.850219          -0.000090
           15              H      18.185603      12.648899       7.893869       0.120145       1.151488 0.87260537E+01  0.86736928E+02                                 1.756329                            1.685081      -1.049761       2.384687                    0.997750       3.385931       9.253005       0.504969       1.220267      -0.724107      -0.008139      -0.039930      -0.006215       0.041223       0.009774       0.010149       0.004313      -0.018447      -0.019080      -0.016935      -0.002370       0.019305              1.769748       1.504630      -0.049794       0.059079       2.280561       0.122700       1.524053          -0.000106
           16              H      11.651686       1.789161       6.541357       0.111401       1.058273 0.77153697E+01  0.75910240E+02                                 1.779828                            1.672263      -1.240093       2.291754                    0.994207       3.749332      10.901424       0.458014       1.359200      -0.690515      -0.019488      -0.016312      -0.030972       0.040065       0.003164       0.013159       0.005576      -0.018223      -0.003361      -0.018536       0.002900       0.015635              1.835694       1.923413       0.098547       0.480255       1.582400       0.195670       2.001268          -0.000285
           17              H       9.254664       4.278535       0.650271       0.111895       1.109360 0.78509684E+01  0.77320511E+02                                 1.810466                            1.665415      -1.249534       2.281333                    0.995152       3.740589      10.762222       0.469442       1.324807      -0.697300       0.016412      -0.031458       0.009750       0.036797      -0.004570       0.000523       0.003630      -0.018045       0.010061      -0.011915       0.001750       0.010165              1.896950       1.869285      -0.570354       0.219677       2.155093      -0.263693       1.666471          -0.000234
           18              H       7.682628       7.851466       1.545727       0.118501       1.008643 0.72159784E+01  0.68833782E+02                                 1.643735                            1.558065      -0.849240       2.479973                    0.999415       3.330438       9.102317       0.508970       1.261558      -0.713574      -0.008829       0.028846       0.025899       0.039759      -0.010709      -0.000220       0.006546      -0.020476       0.005174      -0.016018      -0.000487       0.016506              1.669392       1.412041      -0.173116      -0.005469       1.776203       0.412206       1.819932          -0.000086
           19              H      13.904733      10.342740       2.026768       0.117487       1.155805 0.80469075E+01  0.79036942E+02                                 1.798880                            1.640031      -1.255893       2.280830                    0.995190       3.600946      10.051431       0.497507       1.253448      -0.713309      -0.003863       0.036436       0.011868       0.038514      -0.003148      -0.008440       0.000760      -0.007949      -0.010478      -0.011473       0.002921       0.008552              1.882421       1.454086       0.091545      -0.084762       2.625061       0.307345       1.568117          -0.000058
           20              H      12.687809       8.833713       3.288668       0.119092       1.037071 0.73514581E+01  0.70316253E+02                                 1.661725                            1.562208      -0.888974       2.459475                    0.999185       3.326181       9.045412       0.514385       1.244903      -0.717341      -0.023538       0.015950       0.027043       0.039240      -0.005613      -0.010720       0.007696      -0.009934      -0.005491      -0.013781      -0.002618       0.016398              1.702941       1.702344      -0.089009      -0.482291       1.558458       0.204244       1.848020          -0.000086
           21              H       3.467793       5.801099       1.231252       0.120086       1.151833 0.87285517E+01  0.86758141E+02                                 1.755573                            1.684433      -1.049174       2.384532                    0.997699       3.387087       9.252548       0.505523       1.218981      -0.724380       0.008012      -0.039891      -0.006295       0.041172      -0.009894      -0.010290       0.004480      -0.018531      -0.019236      -0.017095      -0.002469       0.019564              1.768974       1.504140       0.049861      -0.059040       2.279285       0.122515       1.523497          -0.000100
           22              H      10.001691       8.636961      13.203974       0.111633       1.058436 0.77187798E+01  0.75970915E+02                                 1.781872                            1.674072      -1.255024       2.285824                    0.994042       3.752132      10.920307       0.457064       1.361541      -0.690048       0.019391      -0.016349      -0.030769       0.039875      -0.003164      -0.013174       0.005619      -0.018191      -0.003193      -0.018539       0.002870       0.015669              1.837878       1.925807      -0.098667      -0.481119       1.584151       0.195963       2.003677          -0.000290
           23              H      12.398732      11.126335       7.312888       0.111653       1.107258 0.78318188E+01  0.77050726E+02                                 1.804781                            1.660822      -1.244620       2.283596                    0.995226       3.733965      10.721994       0.471386       1.320733      -0.698146      -0.016677      -0.031719       0.009399       0.037048       0.004483      -0.000507       0.003459      -0.017925       0.010518      -0.011886       0.001954       0.009932              1.890613       1.863087       0.566953      -0.218363       2.147108      -0.262099       1.661643          -0.000238
           24              H       8.557413       2.327128       8.208344       0.117874       1.010554 0.72300421E+01  0.68977530E+02                                 1.643184                            1.557481      -0.840457       2.482720                    0.999428       3.332022       9.096943       0.510274       1.258161      -0.714303       0.008966       0.029317       0.025860       0.040108       0.010816       0.000295       0.006511      -0.020394       0.006288      -0.016225      -0.000212       0.016437              1.668846       1.411507       0.173045       0.005553       1.775665       0.412214       1.819366          -0.000087
           25              H       8.491379       8.877198       4.635849       0.117596       1.154354 0.80361385E+01  0.78918528E+02                                 1.798884                            1.640118      -1.262666       2.278038                    0.995178       3.599593      10.052582       0.496868       1.255261      -0.712927      -0.003761      -0.036593      -0.011881       0.038657       0.003141       0.008622       0.000624      -0.007434      -0.010308      -0.011537       0.003043       0.008494              1.882394       1.454197      -0.091602       0.084795       2.624761       0.307216       1.568224          -0.000058
           26              H       7.274460      10.386225       3.373949       0.118933       1.037879 0.73591957E+01  0.70417852E+02                                 1.663522                            1.563758      -0.887024       2.460338                    0.999222       3.328438       9.057136       0.513705       1.246064      -0.717081      -0.023511      -0.016300      -0.027061       0.039380       0.005533       0.010649       0.007723      -0.009736      -0.005362      -0.013660      -0.002647       0.016307              1.704846       1.704239       0.089175       0.483195       1.560086       0.204610       1.850214          -0.000087
           27              H       3.467785       1.046701       5.431365       0.120153       1.151489 0.87260495E+01  0.86736770E+02                                 1.756316                            1.685070      -1.049763       2.384683                    0.997750       3.385936       9.252976       0.504977       1.220251      -0.724110       0.008139       0.039929       0.006215       0.041221       0.009774       0.010149       0.004313      -0.018446      -0.019080      -0.016935      -0.002370       0.019305              1.769735       1.504621      -0.049794       0.059078       2.280541       0.122699       1.524043          -0.000099
           28              H      10.001702      11.906439       6.783877       0.111398       1.058280 0.77154279E+01  0.75910936E+02                                 1.779834                            1.672268      -1.240105       2.291747                    0.994207       3.749343      10.901456       0.458014       1.359198      -0.690515       0.019488       0.016312       0.030973       0.040065       0.003165       0.013158       0.005576      -0.018222      -0.003363      -0.018535       0.002899       0.015636              1.835700       1.923420       0.098549       0.480258       1.582405       0.195672       2.001276          -0.000288
           29              H      12.398724       9.417065      12.674963       0.111896       1.109377 0.78510977E+01  0.77321958E+02                                 1.810467                            1.665415      -1.249557       2.281320                    0.995152       3.740604      10.762211       0.469448       1.324786      -0.697304      -0.016413       0.031457      -0.009749       0.036797      -0.004569       0.000523       0.003630      -0.018045       0.010060      -0.011915       0.001750       0.010165              1.896952       1.869287      -0.570356       0.219677       2.155096      -0.263695       1.666472          -0.000238
           30              H      13.970760       5.844134      11.779507       0.118505       1.008655 0.72160949E+01  0.68835166E+02                                 1.643746                            1.558075      -0.849253       2.479964                    0.999415       3.330465       9.102407       0.508970       1.261554      -0.713574       0.008828      -0.028846      -0.025897       0.039758      -0.010709      -0.000220       0.006546      -0.020477       0.005172      -0.016018      -0.000487       0.016506              1.669404       1.412051      -0.173117      -0.005469       1.776215       0.412209       1.819945          -0.000088
           31              C      11.569413       2.416049       0.052501       0.622766      24.852767 0.23715988E+03  0.48448151E+04                                 7.833712                            5.454915       0.102738       2.100002                    0.999590      21.741836      60.398824       0.637241       0.470507      -1.020895      -0.028044      -0.053268       0.042208       0.073522      -0.054460       0.075468       0.008017       0.103807      -0.068404      -0.093499      -0.025727       0.119227              9.670309       6.415587       2.564464      -3.026362      12.164773      -0.638946      10.430567           0.021168
           32              C       6.884683       4.717061      12.515993      -0.034521      36.435427 0.42537501E+03  0.98546072E+04                                 9.435912                            6.794459       0.208129       2.075541                    0.999343      26.836229      74.305371       0.649636       0.406976      -1.080268       0.028103       0.031590      -0.026436       0.049866       0.007371       0.003197       0.006532       0.001171       0.029631      -0.012686      -0.001404       0.014090             11.505209       9.109886       2.991633      -5.119328      14.388273      -2.125351      11.017468          -0.001311
           33              C       7.689108       4.262979      11.478090      -0.101248      34.512083 0.42323743E+03  0.99156785E+04                                 9.307340                            6.949334      -0.058179       1.959418                    0.999400      29.190484      84.659028       0.610990       0.427891      -1.053592      -0.001244       0.027683      -0.006009       0.028355      -0.009685       0.013340       0.016143      -0.008095      -0.020888      -0.027484       0.009436       0.018049             10.784393       9.149177       2.669364      -4.730124      12.894085      -0.786554      10.309916           0.002478
           34              C       8.402589       5.170774      10.710024      -0.101297      33.087859 0.41608885E+03  0.96829633E+04                                 8.969851                            6.827888       0.051887       1.991731                    0.999695      28.918765      82.921930       0.626420       0.420163      -1.061007      -0.014660      -0.000846       0.018321       0.023479      -0.010474      -0.005190       0.017827       0.018356       0.012921      -0.024204       0.001461       0.022742             10.294772       8.677155       3.008579      -4.068443      13.385157      -1.393604       8.822004           0.001418
           35              C       8.286744       6.531700      10.934154      -0.017462      36.650242 0.42259014E+03  0.97679181E+04                                 9.494274                            6.770860       0.115505       2.044635                    0.999353      26.751736      73.836542       0.651364       0.406817      -1.081050      -0.024343      -0.029492       0.025224       0.045811      -0.006189       0.010513       0.004794       0.006045       0.020500      -0.015026       0.000685       0.014342             11.755907      10.651119       3.886936      -5.925294      13.673486      -2.371168      10.943115           0.006253
           36              C       7.458500       6.981368      11.947538      -0.101773      32.033565 0.41734229E+03  0.97396741E+04                                 8.835192                            6.876296      -0.015128       1.973506                    0.999548      29.071033      84.045695       0.617740       0.424862      -1.055862      -0.001435      -0.022582       0.003727       0.022932      -0.017071       0.018438       0.005292      -0.012206      -0.035597      -0.030516       0.005069       0.025447             10.096505       9.373512       2.487523      -4.831247      10.809796      -1.365101      10.106206           0.001532
           37              C      17.599869       6.073686      12.750383      -0.093944      33.854555 0.44191660E+03  0.10479491E+05                                 9.240845                            7.126313      -0.117538       1.941453                    0.999228      29.432802      86.251009       0.599357       0.430944      -1.050336       0.024685      -0.001693      -0.015681       0.029294      -0.013520       0.003174       0.014365       0.016492       0.025152      -0.025895       0.008819       0.017075             10.656087       9.163031       2.672894      -4.208437      13.272014      -1.379854       9.533218           0.002331
           38              C       9.109575       7.498695      10.121848       0.618859      23.623663 0.24404107E+03  0.50155544E+04                                 7.592889                            5.542619       0.016066       2.067947                    0.999481      21.888040      60.766423       0.631323       0.472061      -1.021194       0.032752       0.045399      -0.043176       0.070696      -0.036584       0.081463      -0.004129       0.075082       0.054884      -0.077177      -0.033417       0.110594              9.164722       7.994682       2.390710      -3.986133      10.779472      -0.890396       8.720013           0.016287
           39              C       9.041372       0.936539       3.942270       0.603374      24.621406 0.24696533E+03  0.50916161E+04                                 7.786991                            5.558465      -0.033125       2.046725                    0.999529      22.126716      61.558143       0.633259       0.469143      -1.022613       0.015602       0.009870      -0.058272       0.061126      -0.049297       0.054546      -0.012510       0.076592      -0.217896      -0.090807      -0.023883       0.114690              9.466276       6.732347       2.237984      -3.459353       8.894940      -0.013884      12.771541           0.018436
           40              C       8.549838       0.802315       5.351281      -0.017929      36.068292 0.41911361E+03  0.96709240E+04                                 9.392243                            6.745889       0.135616       2.053575                    0.999364      26.658121      73.598195       0.651917       0.407172      -1.080440      -0.017043      -0.003248       0.043019       0.046385      -0.003323       0.005961      -0.001881      -0.002964      -0.016493      -0.008969       0.000658       0.008311             11.523329       8.756441       3.459213      -4.786159       9.523703      -0.697663      16.289842          -0.000565
           41              C       8.801017       1.800308       6.273653      -0.105637      33.416048 0.43125563E+03  0.10161966E+05                                 9.148777                            7.030692      -0.059063       1.958355                    0.999479      29.402803      85.821905       0.604742       0.429826      -1.051274      -0.012527      -0.017115       0.009491       0.023236       0.001554       0.004544      -0.011274      -0.007297      -0.060663      -0.024368       0.007206       0.017162             10.488084       8.213714       3.125572      -3.348299       9.226686      -0.007228      14.023851           0.001995
           42              C      13.275697      12.037123       5.737846      -0.101806      33.186537 0.41751129E+03  0.97246866E+04                                 9.000043                            6.840504       0.076305       2.000291                    0.999676      28.911260      82.946324       0.625690       0.420280      -1.060897      -0.000276       0.014044       0.018028       0.022855      -0.001522       0.010878       0.020936      -0.015587      -0.018915      -0.025187      -0.000587       0.025774             10.419785       8.645082       3.525140      -4.133437       9.209998      -1.058893      13.404275           0.002309
           43              C      11.569405       4.431751       6.610116       0.623696      24.831761 0.23691842E+03  0.48388564E+04                                 7.831879                            5.453785       0.098855       2.099047                    0.999596      21.727716      60.361617       0.636992       0.470791      -1.020697      -0.028288       0.052155      -0.041409       0.072354       0.054862      -0.075232       0.008038       0.103969      -0.068560      -0.093631      -0.025664       0.119295              9.667986       6.414429      -2.563870       3.026314      12.160229      -0.639149      10.429300           0.021152
           44              C      12.298040       3.454201       7.471858      -0.035209      36.448418 0.42556941E+03  0.98602434E+04                                 9.437864                            6.795693       0.203591       2.074189                    0.999368      26.843160      74.328988       0.649622       0.406938      -1.080293       0.028165      -0.032204       0.026832       0.050501      -0.007169      -0.003598       0.006425      -0.001817       0.030928      -0.012505      -0.002046       0.014551             11.507786       9.112239      -2.992633       5.121274      14.390135      -2.126574      11.020985          -0.001311
           45              C      13.102462       3.908283       8.509761      -0.101283      34.551720 0.42382521E+03  0.99334670E+04                                 9.316304                            6.955409      -0.062212       1.958017                    0.999430      29.208917      84.745570       0.610523       0.428045      -1.053437      -0.001042      -0.027969       0.005845       0.028592       0.009845      -0.013716       0.016414      -0.008731      -0.018471      -0.027847       0.009409       0.018438             10.795498       9.159230      -2.673859       4.736398      12.906049      -0.789400      10.321215           0.002478
           46              C      13.815940       3.000488       9.277827      -0.100702      33.080213 0.41593528E+03  0.96786905E+04                                 8.968596                            6.826312       0.054750       1.992592                    0.999684      28.915736      82.915684       0.626524       0.420124      -1.061010      -0.014280      -0.000175      -0.018387       0.023281       0.010853       0.005392       0.017110       0.018481       0.013523      -0.023781       0.001116       0.022665             10.293765       8.676395      -3.008105       4.068754      13.383148      -1.393729       8.821750           0.001420
           47              C      13.700094       1.639562       9.053697      -0.018766      36.678820 0.42295475E+03  0.97785098E+04                                 9.498956                            6.773643       0.111956       2.043493                    0.999321      26.765329      73.883616       0.651247       0.406801      -1.081054      -0.023929       0.029283      -0.025129       0.045405       0.005851      -0.010815       0.005205       0.006819       0.018587      -0.015079       0.000598       0.014480             11.762237      10.656338      -3.889842       5.928574      13.681907      -2.373277      10.948467           0.006247
           48              C      12.871853       1.189894       8.040313      -0.101344      32.017122 0.41712223E+03  0.97327677E+04                                 8.829718                            6.872450      -0.014200       1.973652                    0.999520      29.063807      84.003422       0.618218       0.424611      -1.056071      -0.000823       0.023115      -0.003142       0.023342       0.017408      -0.017786       0.005689      -0.011530      -0.034893      -0.030137       0.004808       0.025329             10.089624       9.365924      -2.484124       4.826804      10.803921      -1.362749      10.099027           0.001536
           49              C      12.186524       2.097576       7.237468      -0.093468      33.820112 0.44137688E+03  0.10463499E+05                                 9.236388                            7.123600      -0.117761       1.941806                    0.999183      29.411170      86.174564       0.599264       0.431142      -1.050215       0.024820       0.001787       0.015392       0.029260       0.013217      -0.002902       0.014512       0.016461       0.023360      -0.025527       0.008499       0.017029             10.650307       9.157331      -2.670614       4.205249      13.265511      -1.378565       9.528079           0.002331
           50              C      19.936278      13.044705       9.866003       0.619131      23.644117 0.24427397E+03  0.50218507E+04                                 7.598887                            5.546497       0.010331       2.065868                    0.999496      21.899342      60.819299       0.630853       0.472271      -1.021017       0.033336      -0.045272       0.042375       0.070402       0.036255      -0.081560      -0.004253       0.076837       0.051917      -0.076811      -0.034121       0.110932              9.172442       8.001359      -2.393899       3.990049      10.789018      -0.892383       8.726949           0.016298
           51              C       9.041376       5.911261       2.720347       0.602706      24.651287 0.24730154E+03  0.51004356E+04                                 7.793710                            5.562787      -0.033078       2.046352                    0.999481      22.142659      61.619954       0.632902       0.469234      -1.022533       0.015749      -0.010241       0.057669       0.060651       0.049633      -0.053840      -0.012929       0.075994      -0.215239      -0.089636      -0.024520       0.114157              9.474884       6.738567      -2.240565       3.463661       8.902336      -0.014648      12.783748           0.018474
           52              C       8.549846       6.045485       1.311336      -0.019639      36.095540 0.41948470E+03  0.96810447E+04                                 9.394151                            6.746842       0.136674       2.053738                    0.999371      26.673686      73.632581       0.652204       0.406927      -1.080668      -0.016762       0.003687      -0.042502       0.045836       0.004218      -0.006099      -0.002707      -0.001634      -0.015700      -0.008762      -0.000712       0.009475             11.525751       8.758428      -3.461089       4.786242       9.527486      -0.697082      16.291339          -0.000564
           53              C       8.801026       5.047492       0.388964      -0.104795      33.347652 0.43012182E+03  0.10127873E+05                                 9.132677                            7.017466      -0.056277       1.959593                    0.999436      29.368989      85.672445       0.605869       0.429339      -1.051645      -0.012734       0.018291      -0.009403       0.024190      -0.001826      -0.005514      -0.011035      -0.006158      -0.061971      -0.024966       0.008291       0.016674             10.469671       8.200010      -3.123094       3.340961       9.215604      -0.008981      13.993399           0.001988
           54              C       7.862352       7.182815       0.924771      -0.102209      33.238891 0.41832939E+03  0.97486833E+04                                 9.009648                            6.847012       0.075094       1.999461                    0.999716      28.938806      83.051179       0.625408       0.420257      -1.060893       0.000038      -0.014550      -0.018281       0.023364       0.000985      -0.010891       0.020025      -0.017322      -0.019231      -0.024388      -0.001235       0.025623             10.431854       8.656147      -3.530694       4.140564       9.219947      -1.063010      13.419468           0.002312
           55              C      10.083975      11.279551      13.272733       0.622767      24.852444 0.23715640E+03  0.48447291E+04                                 7.833674                            5.454895       0.102710       2.099998                    0.999590      21.741656      60.398356       0.637239       0.470510      -1.020893       0.028041       0.053271      -0.042212       0.073526      -0.054460       0.075469       0.008014       0.103811      -0.068411      -0.093498      -0.025732       0.119230              9.670258       6.415559       2.564443      -3.026351      12.164688      -0.638942      10.430526           0.021159
           56              C      14.768705       8.978539       0.809241      -0.034522      36.435177 0.42537155E+03  0.98545105E+04                                 9.435892                            6.794446       0.208140       2.075548                    0.999343      26.836080      74.304986       0.649634       0.406978      -1.080267      -0.028109      -0.031591       0.026433       0.049867       0.007368       0.003201       0.006530       0.001174       0.029631      -0.012683      -0.001407       0.014090             11.505183       9.109860       2.991608      -5.119311      14.388249      -2.125324      11.017441          -0.001315
           57              C      13.964280       9.432621       1.847144      -0.101257      34.512431 0.42324186E+03  0.99158229E+04                                 9.307453                            6.949404      -0.058209       1.959409                    0.999400      29.190615      84.659985       0.610982       0.427896      -1.053588       0.001239      -0.027683       0.006004       0.028353      -0.009686       0.013340       0.016143      -0.008094      -0.020890      -0.027485       0.009437       0.018048             10.784536       9.149280       2.669414      -4.730176      12.894304      -0.786560      10.310024           0.002478
           58              C      13.250799       8.524826       2.615210      -0.101294      33.087689 0.41608574E+03  0.96828718E+04                                 8.969816                            6.827855       0.051895       1.991734                    0.999695      28.918688      82.921604       0.626423       0.420162      -1.061007       0.014654       0.000845      -0.018327       0.023480      -0.010475      -0.005192       0.017826       0.018359       0.012913      -0.024203       0.001460       0.022743             10.294736       8.677124       3.008580      -4.068425      13.385126      -1.393607       8.821959           0.001428
           59              C      13.366644       7.163900       2.391080      -0.017473      36.650496 0.42259324E+03  0.97680063E+04                                 9.494307                            6.770876       0.115498       2.044631                    0.999353      26.751860      73.836912       0.651365       0.406816      -1.081050       0.024340       0.029494      -0.025228       0.045813      -0.006189       0.010510       0.004794       0.006051       0.020498      -0.015024       0.000684       0.014340             11.755957      10.651169       3.886966      -5.925320      13.673553      -2.371186      10.943149           0.006264
           60              C      14.194888       6.714232       1.377696      -0.101776      32.033875 0.41734712E+03  0.97398182E+04                                 8.835260                            6.876348      -0.015146       1.973498                    0.999548      29.071216      84.046445       0.617736       0.424864      -1.055861       0.001434       0.022584      -0.003727       0.022935      -0.017073       0.018439       0.005293      -0.012202      -0.035604      -0.030518       0.005069       0.025449             10.096584       9.373595       2.487549      -4.831292      10.809870      -1.365116      10.106285           0.001544
           61              C       4.053519       7.621914       0.574851      -0.093940      33.854289 0.44191190E+03  0.10479353E+05                                 9.240806                            7.126281      -0.117532       1.941457                    0.999228      29.432646      86.250483       0.599357       0.430945      -1.050336      -0.024687       0.001694       0.015681       0.029295      -0.013523       0.003178       0.014363       0.016498       0.025152      -0.025898       0.008826       0.017072             10.656041       9.162991       2.672865      -4.208420      13.271950      -1.379830       9.533181           0.002328
           62              C      12.543813       6.196905       3.203386       0.618891      23.623585 0.24404013E+03  0.50155301E+04                                 7.592868                            5.542604       0.016022       2.067933                    0.999481      21.888014      60.766324       0.631325       0.472061      -1.021195      -0.032759      -0.045394       0.043175       0.070696      -0.036583       0.081464      -0.004127       0.075077       0.054883      -0.077178      -0.033415       0.110593              9.164700       7.994666       2.390709      -3.986117      10.779457      -0.890397       8.719977           0.016297
           63              C      12.612016      12.759061       9.382964       0.603379      24.621317 0.24696454E+03  0.50915927E+04                                 7.786963                            5.558451      -0.033149       2.046718                    0.999529      22.126631      61.557740       0.633261       0.469142      -1.022614      -0.015607      -0.009870       0.058272       0.061128      -0.049299       0.054547      -0.012512       0.076593      -0.217888      -0.090805      -0.023886       0.114691              9.466238       6.732328       2.237977      -3.459345       8.894893      -0.013896      12.771491           0.018423
           64              C      13.103550      12.893285       7.973953      -0.017926      36.068252 0.41911352E+03  0.96709176E+04                                 9.392223                            6.745879       0.135615       2.053574                    0.999364      26.658123      73.598091       0.651919       0.407171      -1.080441       0.017036       0.003251      -0.043021       0.046386      -0.003323       0.005961      -0.001882      -0.002963      -0.016493      -0.008969       0.000657       0.008312             11.523302       8.756435       3.459217      -4.786154       9.523687      -0.697685      16.289785          -0.000574
           65              C      12.852371      11.895292       7.051581      -0.105630      33.415931 0.43125376E+03  0.10161897E+05                                 9.148695                            7.030637      -0.059058       1.958354                    0.999479      29.402820      85.821454       0.604751       0.429821      -1.051278       0.012521       0.017121      -0.009493       0.023238       0.001552       0.004543      -0.011275      -0.007296      -0.060668      -0.024370       0.007207       0.017163             10.487982       8.213640       3.125545      -3.348257       9.226610      -0.007232      14.023695           0.001982
           66              C       8.377691       1.658477       7.587388      -0.101810      33.186561 0.41751150E+03  0.97246997E+04                                 9.000077                            6.840524       0.076297       2.000291                    0.999676      28.911233      82.946469       0.625687       0.420283      -1.060895       0.000269      -0.014039      -0.018031       0.022853      -0.001521       0.010877       0.020935      -0.015588      -0.018923      -0.025187      -0.000587       0.025774             10.419829       8.645116       3.525153      -4.133462       9.210029      -1.058899      13.404343           0.002307
           67              C      10.083983       9.263849       6.715118       0.623706      24.831317 0.23691374E+03  0.48387407E+04                                 7.831819                            5.453753       0.098819       2.099042                    0.999596      21.727484      60.361005       0.636989       0.470795      -1.020694       0.028284      -0.052161       0.041414       0.072360       0.054859      -0.075230       0.008033       0.103973      -0.068568      -0.093625      -0.025671       0.119296              9.667903       6.414383      -2.563837       3.026292      12.160097      -0.639138      10.429228           0.021146
           68              C       9.355348      10.241399       5.853376      -0.035215      36.448388 0.42556909E+03  0.98602366E+04                                 9.437872                            6.795699       0.203603       2.074194                    0.999368      26.843126      74.328956       0.649620       0.406939      -1.080292      -0.028172       0.032204      -0.026829       0.050503      -0.007166      -0.003603       0.006423      -0.001817       0.030928      -0.012502      -0.002049       0.014552             11.507790       9.112230      -2.992613       5.121262      14.390167      -2.126537      11.020973          -0.001315
           69              C       8.550926       9.787317       4.815473      -0.101292      34.551845 0.42382646E+03  0.99335180E+04                                 9.316375                            6.955448      -0.062247       1.958009                    0.999430      29.208935      84.746110       0.610517       0.428049      -1.053433       0.001036       0.027968      -0.005842       0.028590       0.009847      -0.013717       0.016415      -0.008729      -0.018459      -0.027848       0.009411       0.018438             10.795587       9.159273      -2.673879       4.736408      12.906230      -0.789374      10.321259           0.002479
           70              C       7.837448      10.695112       4.047407      -0.100698      33.079847 0.41592965E+03  0.96785213E+04                                 8.968514                            6.826251       0.054773       1.992602                    0.999684      28.915546      82.914822       0.626529       0.420122      -1.061012       0.014277       0.000174       0.018389       0.023281       0.010855       0.005392       0.017111       0.018477       0.013521      -0.023781       0.001114       0.022667             10.293670       8.676310      -3.008085       4.068701      13.383053      -1.393719       8.821648           0.001430
           71              C       7.953294      12.056038       4.271537      -0.018774      36.679050 0.42295810E+03  0.97786008E+04                                 9.498965                            6.773649       0.111951       2.043487                    0.999321      26.765473      73.883918       0.651250       0.406798      -1.081057       0.023927      -0.029284       0.025133       0.045407       0.005849      -0.010812       0.005204       0.006820       0.018588      -0.015076       0.000598       0.014478             11.762249      10.656348      -3.889855       5.928572      13.681938      -2.373283      10.948462           0.006255
           72              C       8.781535      12.505706       5.284921      -0.101347      32.017372 0.41712634E+03  0.97328868E+04                                 8.829758                            6.872484      -0.014214       1.973644                    0.999520      29.063972      84.003975       0.618217       0.424611      -1.056072       0.000822      -0.023117       0.003144       0.023344       0.017411      -0.017786       0.005690      -0.011528      -0.034895      -0.030139       0.004807       0.025331             10.089667       9.365969      -2.484141       4.826823      10.803966      -1.362757      10.099066           0.001547
           73              C       9.466864      11.598024       6.087766      -0.093464      33.819932 0.44137368E+03  0.10463405E+05                                 9.236361                            7.123578      -0.117766       1.941806                    0.999183      29.411069      86.174229       0.599264       0.431143      -1.050214      -0.024824      -0.001786      -0.015390       0.029262       0.013221      -0.002905       0.014511       0.016465       0.023359      -0.025531       0.008503       0.017028             10.650272       9.157294      -2.670586       4.205228      13.265475      -1.378533       9.528045           0.002327
           74              C       1.717110       0.650895       3.459231       0.619155      23.644097 0.24427389E+03  0.50218436E+04                                 7.598849                            5.546472       0.010318       2.065863                    0.999496      21.899333      60.819050       0.630859       0.472267      -1.021020      -0.033342       0.045269      -0.042374       0.070402       0.036253      -0.081560      -0.004251       0.076834       0.051915      -0.076811      -0.034119       0.110930              9.172393       8.001318      -2.393885       3.990022      10.788969      -0.892376       8.726893           0.016309
           75              C      12.612012       7.784339      10.604887       0.602713      24.651181 0.24730082E+03  0.51004065E+04                                 7.793640                            5.562749      -0.033082       2.046352                    0.999481      22.142513      61.619048       0.632910       0.469229      -1.022538      -0.015756       0.010242      -0.057672       0.060656       0.049635      -0.053839      -0.012930       0.075996      -0.215222      -0.089631      -0.024526       0.114156              9.474790       6.738508      -2.240543       3.463630       8.902235      -0.014662      12.783628           0.018465
           76              C      13.103542       7.650115      12.013898      -0.019631      36.095618 0.41948659E+03  0.96810948E+04                                 9.394139                            6.746842       0.136668       2.053734                    0.999371      26.673774      73.632744       0.652207       0.406925      -1.080669       0.016758      -0.003689       0.042506       0.045839       0.004218      -0.006097      -0.002708      -0.001633      -0.015698      -0.008760      -0.000714       0.009474             11.525727       8.758430      -3.461107       4.786225       9.527492      -0.697109      16.291259          -0.000576
           77              C      12.852362       8.648108      12.936270      -0.104793      33.347584 0.43012091E+03  0.10127839E+05                                 9.132636                            7.017439      -0.056276       1.959592                    0.999436      29.368997      85.672229       0.605873       0.429337      -1.051647       0.012729      -0.018294       0.009405       0.024190      -0.001826      -0.005515      -0.011034      -0.006160      -0.061976      -0.024967       0.008292       0.016675             10.469620       8.199983      -3.123093       3.340939       9.215576      -0.008997      13.993300           0.001976
           78              C      13.791036       6.512785      12.400463      -0.102214      33.239294 0.41833524E+03  0.97488580E+04                                 9.009727                            6.847066       0.075079       1.999453                    0.999716      28.939053      83.052172       0.625404       0.420258      -1.060892      -0.000043       0.014547       0.018285       0.023366       0.000984      -0.010890       0.020026      -0.017325      -0.019242      -0.024389      -0.001236       0.025625             10.431948       8.656222      -3.530730       4.140599       9.220034      -1.063013      13.419588           0.002307
           79              O       6.020386       2.544525      12.999432      -0.575928      46.033202 0.58050872E+03  0.14231360E+05                                10.217847                            7.441420       0.076141       2.077611                    0.995105      27.898137      74.155581       0.698448       0.357713      -1.139539       0.018092       0.042470      -0.004808       0.046412      -0.001678       0.048409       0.010558      -0.001442      -0.084489      -0.061323       0.015408       0.045916             12.709421       6.735470       3.034688      -0.108982      20.354863       4.486776      11.037930           0.064748
           80              O      11.067161       2.785196       1.149568      -0.579018      45.966949 0.65137707E+03  0.16412700E+05                                10.201798                            7.914224      -0.055265       2.026067                    0.994548      28.414259      76.227756       0.674129       0.360591      -1.138820       0.022304       0.019563      -0.035062       0.045930      -0.046837       0.008877       0.012465       0.097381       0.026535      -0.074638       0.011258       0.063380             12.154356       7.782233      -0.482795      -3.765906      10.422808       1.709576      18.258026           0.064309
           81              O       9.070599       8.714964      10.427928      -0.573057      33.883526 0.49460896E+03  0.11640784E+05                                 8.248042                            6.824407       0.442148       2.197020                    0.996864      27.353951      71.064028       0.737033       0.353101      -1.144113      -0.024304      -0.027800      -0.007175       0.037617      -0.023380       0.063757       0.014479      -0.047433      -0.039317      -0.085190       0.034257       0.050933              9.389405       6.473981       2.504872      -0.762011      15.180568       0.167674       6.513666           0.048258
           82              O       9.800319       6.991472       9.211601      -0.575072      37.178083 0.54647302E+03  0.13207907E+05                                 8.840231                            7.241147       0.148879       2.096516                    0.996581      27.850010      73.718080       0.704310       0.359813      -1.136857      -0.028505       0.012532       0.025650       0.040343      -0.046907       0.012956       0.011200       0.076150       0.093548      -0.078261       0.030249       0.048013             10.125815      10.352728      -0.304717      -5.878959       7.155200       1.037957      12.869518           0.055247
           83              O       9.592452       2.003549       3.575160      -0.598413      43.729646 0.60109161E+03  0.14896935E+05                                 9.930558                            7.638512       0.005491       2.039551                    0.995143      28.723061      77.306300       0.678956       0.364006      -1.132140      -0.048279      -0.009293       0.029514       0.057343      -0.020078       0.020510      -0.040159       0.001314      -0.167713      -0.073500       0.009745       0.063755             11.906412       9.929669       5.247618      -3.178574      15.504992      -3.456806      10.284575           0.059130
           84              O      14.296659      12.345335       3.160746      -0.553363      32.543268 0.46370781E+03  0.10723775E+05                                 7.997193                            6.564184       0.546992       2.233673                    0.997592      26.894131      68.941029       0.760071       0.348456      -1.149527      -0.003143      -0.003484       0.035925       0.036230      -0.026976       0.017608       0.055174      -0.001844      -0.056341      -0.072802       0.017107       0.055695              8.973172       6.075574       1.021384      -1.005942      10.118545       4.016938      10.725398           0.033733
           85              O      11.433746       5.626737       6.988419      -0.575588      46.017564 0.58034137E+03  0.14225949E+05                                10.214642                            7.439678       0.077414       2.077944                    0.995166      27.894022      74.136417       0.698638       0.357648      -1.139613       0.018041      -0.042051       0.004593       0.045988       0.001519      -0.048211       0.011160      -0.001994      -0.083448      -0.061144       0.015455       0.045689             12.704731       6.733940      -3.034216       0.109221      20.346090       4.483564      11.034162           0.064681
           86              O      11.067155       4.062604       5.513049      -0.579301      45.936528 0.65091440E+03  0.16397378E+05                                10.195632                            7.909966       0.000776       2.044221                    0.994428      28.406485      76.186977       0.674526       0.360460      -1.138976       0.022258      -0.019268       0.034317       0.045214       0.047175      -0.008653       0.012555       0.097042       0.024057      -0.074377       0.010512       0.063865             12.146506       7.777829       0.482157       3.764143      10.414451       1.708670      18.247237           0.064257
           87              O       9.070602      11.828436       9.559923      -0.572783      33.852755 0.49406701E+03  0.11624556E+05                                 8.242157                            6.819866       0.437307       2.195775                    0.996875      27.343009      71.019278       0.737426       0.353018      -1.144208      -0.024330       0.027671       0.007642       0.037630       0.023179      -0.063671       0.014720      -0.047939      -0.039989      -0.085269       0.034725       0.050544              9.382281       6.468942      -2.502088       0.761017      15.169181       0.167682       6.508720           0.048199
           88              O      15.213664       1.179790      10.776250      -0.575338      37.174050 0.54639453E+03  0.13205344E+05                                 8.838776                            7.239946       0.151934       2.097487                    0.996616      27.850196      73.713218       0.704478       0.359746      -1.136927      -0.029290      -0.012261      -0.024656       0.040201       0.047054      -0.013170       0.010374       0.076260       0.089473      -0.077588       0.028735       0.048853             10.124154      10.351385       0.304095       5.878289       7.153734       1.036937      12.867343           0.055322
           89              O       9.592454       4.844251       3.087457      -0.597740      43.674693 0.60017708E+03  0.14868628E+05                                 9.922904                            7.633237       0.005197       2.039884                    0.995154      28.700487      77.231215       0.679118       0.364057      -1.132099      -0.048031       0.009545      -0.029779       0.057314       0.019556      -0.020762      -0.040278       0.000152      -0.170042      -0.074237       0.010435       0.063802             11.896587       9.921913      -5.243013       3.175333      15.492070      -3.453854      10.275778           0.059095
           90              O       8.883306       6.874603       3.501871      -0.552625      32.505254 0.46305580E+03  0.10704728E+05                                 7.990605                            6.559219       0.547439       2.233997                    0.997606      26.877070      68.880285       0.760434       0.348419      -1.149579      -0.003184       0.003014      -0.036142       0.036407       0.027408      -0.017102       0.055173      -0.001722      -0.056386      -0.072743       0.016755       0.055988              8.965390       6.070437      -1.020117       1.004454      10.109659       4.013450      10.716074           0.033702
           91              O      15.633002      11.151075       0.325802      -0.575936      46.033678 0.58051563E+03  0.14231586E+05                                10.217966                            7.441501       0.076141       2.077613                    0.995105      27.898183      74.156095       0.698439       0.357716      -1.139535      -0.018096      -0.042470       0.004797       0.046413      -0.001680       0.048409       0.010556      -0.001440      -0.084489      -0.061323       0.015408       0.045916             12.709577       6.735544       3.034727      -0.108993      20.355099       4.486834      11.038088           0.064743
           92              O      10.586227      10.910404      12.175666      -0.579014      45.966729 0.65137353E+03  0.16412587E+05                                10.201766                            7.914201      -0.055263       2.026070                    0.994548      28.414169      76.227428       0.674130       0.360591      -1.138820      -0.022306      -0.019555       0.035065       0.045929      -0.046836       0.008877       0.012463       0.097383       0.026521      -0.074636       0.011253       0.063383             12.154319       7.782209      -0.482798      -3.765890      10.422770       1.709582      18.257979           0.064297
           93              O      12.582789       4.980636       2.897306      -0.573050      33.883552 0.49460957E+03  0.11640797E+05                                 8.248015                            6.824385       0.442151       2.197017                    0.996864      27.354073      71.064224       0.737038       0.353098      -1.144115       0.024290       0.027801       0.007173       0.037608      -0.023376       0.063761       0.014477      -0.047430      -0.039320      -0.085192       0.034255       0.050937              9.389375       6.473962       2.504860      -0.762005      15.180523       0.167675       6.513640           0.048271
           94              O      11.853069       6.704128       4.113633      -0.575088      37.179147 0.54649226E+03  0.13208480E+05                                 8.840361                            7.241244       0.148880       2.096502                    0.996582      27.850600      73.719795       0.704310       0.359810      -1.136860       0.028510      -0.012526      -0.025664       0.040353      -0.046904       0.012960       0.011199       0.076139       0.093540      -0.078255       0.030244       0.048012             10.125976      10.352919      -0.304707      -5.879079       7.155300       1.037961      12.869707           0.055288
           95              O      12.060936      11.692051       9.750074      -0.598419      43.729717 0.60109415E+03  0.14897006E+05                                 9.930535                            7.638504       0.005470       2.039540                    0.995143      28.723223      77.306617       0.678960       0.364003      -1.132142       0.048278       0.009301      -0.029510       0.057343      -0.020080       0.020510      -0.040159       0.001315      -0.167699      -0.073496       0.009741       0.063755             11.906377       9.929660       5.247593      -3.178577      15.504902      -3.456797      10.284570           0.059117
           96              O       7.356729       1.350265      10.164488      -0.553362      32.542314 0.46369209E+03  0.10723308E+05                                 7.996988                            6.564037       0.546999       2.233677                    0.997592      26.893905      68.939866       0.760087       0.348452      -1.149531       0.003134       0.003484      -0.035922       0.036227      -0.026980       0.017611       0.055173      -0.001841      -0.056342      -0.072804       0.017111       0.055694              8.972924       6.075426       1.021348      -1.005900      10.118252       4.016804      10.725094           0.033716
           97              O      10.219642       8.068863       6.336815      -0.575609      46.018778 0.58035943E+03  0.14226527E+05                                10.214897                            7.439852       0.077386       2.077933                    0.995165      27.894299      74.137937       0.698621       0.357654      -1.139607      -0.018044       0.042054      -0.004572       0.045989       0.001518      -0.048209       0.011155      -0.001988      -0.083446      -0.061140       0.015452       0.045688             12.705068       6.734097      -3.034301       0.109236      20.346608       4.483707      11.034499           0.064674
           98              O      10.586233       9.632996       7.812185      -0.579287      45.935803 0.65090239E+03  0.16396994E+05                                10.195518                            7.909884       0.000770       2.044224                    0.994427      28.406210      76.185967       0.674531       0.360459      -1.138977      -0.022258       0.019252      -0.034316       0.045207       0.047172      -0.008651       0.012552       0.097040       0.024041      -0.074370       0.010505       0.063865             12.146368       7.777743       0.482160       3.764087      10.414336       1.708692      18.247024           0.064238
           99              O      12.582786       1.867164       3.765311      -0.572778      33.852602 0.49406454E+03  0.11624476E+05                                 8.242094                            6.819818       0.437314       2.195773                    0.996875      27.343097      71.019276       0.737434       0.353015      -1.144211       0.024317      -0.027672      -0.007640       0.037622       0.023175      -0.063675       0.014718      -0.047935      -0.039995      -0.085271       0.034724       0.050547              9.382207       6.468895      -2.502061       0.761007      15.169057       0.167681       6.508668           0.048213
          100              O       6.439724      12.515810       2.548984      -0.575337      37.174275 0.54639890E+03  0.13205468E+05                                 8.838777                            7.239949       0.151921       2.097477                    0.996616      27.850421      73.713724       0.704482       0.359743      -1.136930       0.029291       0.012257       0.024663       0.040205       0.047051      -0.013169       0.010375       0.076252       0.089465      -0.077583       0.028733       0.048849             10.124151      10.351395       0.304091       5.878287       7.153735       1.036932      12.867323           0.055342
          101              O      12.060934       8.851349      10.237777      -0.597744      43.674124 0.60016970E+03  0.14868386E+05                                 9.922773                            7.633158       0.005155       2.039869                    0.995154      28.700460      77.230757       0.679126       0.364054      -1.132102       0.048029      -0.009556       0.029772       0.057310       0.019558      -0.020761      -0.040274       0.000151      -0.170021      -0.074228       0.010429       0.063799             11.896412       9.921788      -5.242903       3.175299      15.491768      -3.453803      10.275681           0.059078
          102              O      12.770082       6.820997       9.823363      -0.552612      32.503116 0.46302040E+03  0.10703677E+05                                 7.990142                            6.558881       0.547453       2.234007                    0.997606      26.876568      68.877657       0.760471       0.348410      -1.149589       0.003168      -0.003009       0.036133       0.036396       0.027415      -0.017106       0.055172      -0.001717      -0.056376      -0.072746       0.016759       0.055987              8.964833       6.070091      -1.020037       1.004351      10.109022       4.013165      10.715387           0.033672

******************************************************
Auxiliary information for the entire system
The total spin magnetic moment of the unit cell is   30.000207
The total net atomic charge of the unit cell is   -0.000001
Accuracy of reproducing the electrostatic potential in the unit cell:
  The inner radius (bohr) =    5.0000
  The outer radius (bohr) =   12.0000
  Valid grid points have density less than (e/(bohr^3)) =    0.0001
  The number of valid grid points were=       101512
  The rms potential error without charges in kcal/mol is=      3.24360
  The rms potential error with partial charges in kcal/mol is=      0.55606
  The RRMSE value at monopole order=      0.17143
  The rms potential error with partial charges and cloud penetration in kcal/mol is=      0.55104
  The RRMSE value at monopole order with cloud penetration is=      0.16989
  The rms potential error with partial charges and atomic dipoles in kcal/mol is=      0.50357
  The RRMSE value at dipole order=      0.15525
  The rms potential error with partial charges, atomic dipoles and cloud penetration in kcal/mol is=      0.49620
  The RRMSE value at dipole order with cloud penetration=      0.15298

******************************************************
The electron densities and ab initio electrostatic potential were computed in VASP using the PBE functional and
projector augmented wave method. See the main text of the journal article for a description of computational details.
The atomic charges, dipoles, and quadrupoles were computed with the DDEC6 method as described in
(a) T. A. Manz and N. Gabaldon Limas, RSC Adv. 6 (2016) 47771-47801 DOI: 10.1039/c6ra04656h
(b) N. Gabaldon Limas and T. A. Manz, RSC Adv. 8 (2018) 2678-2707 DOI: 10.1039/c7ra11829e.
For each atom in the material, the electron cloud parameters were fit to the spherically averaged atom-in-material
electron density using radial positions for which this density was between 10^-4 and 10^-2 electrons per cubic bohr.
The polarizabilities, dispersion coefficients, and quantum Drude oscillator (QDO) parameters were fit using the MCLF method.
The magnetic structure of the system was optimized in VASP from the default ferromagnetic initial guess using spin polarization.
The atomic spin moments (ASMs) were computed on this optimized magnetic structure using the DDEC6 partition as inputs
to the method of T. A. Manz and D. S. Sholl, J. Chem. Theory Comput. 7 (2011) 4146-4164 DOI: 10.1021/ct200539n.
The RMSE and RRMSE were computed using a uniform grid with Ewald summation.
