# Supplementary material for: A collection of forcefield precursors for metal–organic frameworks
Source: RSC Adv. 2019 Nov 13;9(63):36492–507. doi: 10.1039/c9ra07327b (PMC9075174; doi:10.1039/c9ra07327b)
Supplement: RA-009-C9RA07327B-s4055 [file RA-009-C9RA07327B-s4055.xyz]

  102
jmolscript: load "" {1 1 1} spacegroup "x,y,z" unitcell [{     10.854200     0.000000     0.000000 }, {      5.427074    12.363396     0.000000 }, {      5.427076     1.335011    13.326732 }]
Mn    10.155620     0.617761     1.484331     1.019627
Mn    10.155602     6.231443     5.179035     1.019449
Mn    11.552730    13.080646    11.842401     1.019773
Mn    11.552748     7.466964     8.147697     1.021015
Mn    11.247218     3.424602     3.331683     1.133586
Mn    10.461132    10.273805     9.995049     1.135787
H      7.767240     3.359137    11.305067     0.117942
H      8.983995     4.865383    10.037695     0.118683
H     18.235020     7.897514    12.092677     0.119250
H     11.685621     5.053541     0.117275     0.111685
H      9.291180     2.568671     6.018352     0.111007
H     13.128123    11.369912     5.114800     0.118203
H     13.194342     4.825077     8.685031     0.117271
H     14.411099     3.318832     9.952403     0.119231
H     18.235017    12.650097     7.897421     0.118545
H     11.685618     1.795663     6.546091     0.111112
H      9.291185     4.280533     0.645014     0.112685
H      7.701036     7.842688     1.548566     0.119022
H     13.941110    10.339270     2.021665     0.117922
H     12.724355     8.833024     3.289037     0.118651
H      3.473330     5.800893     1.234055     0.119234
H     10.022729     8.644866    13.209457     0.111614
H     12.417170    11.129736     7.308380     0.110963
H      8.580227     2.328495     8.211932     0.118182
H      8.514008     8.873330     4.641701     0.117304
H      7.297251    10.379575     3.374329     0.119235
H      3.473333     1.048310     5.429311     0.118536
H     10.022732    11.902744     6.780641     0.111078
H     12.417165     9.417874    12.681718     0.112654
H     14.007314     5.855719    11.778166     0.119017
C     11.600313     2.413676     0.052774     0.622810
C      6.904327     4.724358    12.516333    -0.032457
C      7.707540     4.269393    11.482179    -0.103823
C      8.422831     5.175340    10.711627    -0.100293
C      8.309944     6.534719    10.935250    -0.017772
C      7.479596     6.984364    11.947149    -0.101539
C     17.647811     6.079726    12.749285    -0.094297
C      9.128350     7.500550    10.120720     0.618117
C      9.076274     0.941311     3.948977     0.602627
C      8.576979     0.803540     5.354281    -0.017083
C      8.832049     1.803366     6.277424    -0.104734
C     13.308300    12.036663     5.736758    -0.102832
C     11.600298     4.435527     6.610592     0.626206
C     12.331437     3.459857     7.473765    -0.034532
C     13.134646     3.914821     8.507919    -0.101831
C     13.849938     3.008874     9.278471    -0.100355
C     13.737058     1.649495     9.054848    -0.020334
C     12.906714     1.199851     8.042949    -0.098854
C     12.220728     2.104488     7.240813    -0.094822
C     19.982539    13.047060     9.869378     0.620748
C      9.076265     5.907893     2.714389     0.602999
C      8.576974     6.045663     1.309085    -0.018758
C      8.832051     5.045837     0.385942    -0.105392
C      7.881218     7.175937     0.926608    -0.103004
C     10.108037    11.284731    13.273958     0.622973
C     14.804023     8.974049     0.810399    -0.032633
C     14.000810     9.429014     1.844553    -0.103822
C     13.285519     8.523067     2.615105    -0.100358
C     13.398406     7.163688     2.391482    -0.017663
C     14.228754     6.714043     1.379583    -0.101609
C      4.060539     7.618681     0.577447    -0.094363
C     12.580000     6.197857     3.206012     0.617843
C     12.632076    12.757096     9.377755     0.602850
C     13.131371    12.894867     7.972451    -0.017271
C     12.876301    11.895041     7.049308    -0.104768
C      8.400050     1.661744     7.589974    -0.102838
C     10.108052     9.262880     6.716140     0.626338
C      9.376913    10.238550     5.852967    -0.034661
C      8.573704     9.783586     4.818813    -0.101729
C      7.858412    10.689533     4.048261    -0.100362
C      7.971292    12.048912     4.271884    -0.020200
C      8.801636    12.498556     5.283783    -0.098835
C      9.487622    11.593919     6.085919    -0.094869
C      1.725811     0.651347     3.457354     0.620575
C     12.632085     7.790514    10.612343     0.603280
C     13.131376     7.652744    12.017647    -0.018965
C     12.876299     8.652570    12.940790    -0.105426
C     13.827132     6.522470    12.400124    -0.102997
O      6.034149     2.555598    12.999161    -0.576150
O     11.101342     2.781695     1.149564    -0.578318
O      9.089055     8.715859    10.427901    -0.572565
O      9.818680     6.993103     9.211837    -0.574290
O      9.630596     2.004689     3.583692    -0.595753
O     14.349221    12.337771     3.166565    -0.554944
O     11.461252     5.628617     6.990937    -0.577264
O     11.101333     4.067508     5.513802    -0.579970
O      9.089050    11.831751     9.562197    -0.573180
O     15.245790     1.191111    10.778261    -0.575390
O      9.630591     4.844514     3.079674    -0.597132
O      8.922132     6.874829     3.496801    -0.554497
O     15.674201    11.142809     0.327571    -0.575991
O     10.607008    10.916712    12.177168    -0.578719
O     12.619295     4.982548     2.898831    -0.572484
O     11.889670     6.705304     4.114895    -0.574343
O     12.077754    11.693718     9.743040    -0.596021
O      7.359129     1.360636    10.160167    -0.554776
O     10.247098     8.069790     6.335795    -0.576975
O     10.607017     9.630899     7.812930    -0.580471
O     12.619300     1.866656     3.764535    -0.573001
O      6.462560    12.507296     2.548471    -0.575525
O     12.077759     8.853893    10.247058    -0.597410
O     12.786218     6.823578     9.829931    -0.554381

The following XYZ coordinates are in angstroms. Other properties are in atomic units.
The sperically averaged electron density of each atom fit to a function of the form exp(a - br)
eigen_1, eigen_2 and eigen_3 are the three eigenvalues of traceless quadrupole moment tensor
  atom number  atomic symbol              X              Y              Z     net charge C6 coefficient C8 coefficient C10 coefficient fluctuating dipole atomic polarizability isotropic forcefield polarizability              a              b squared Pearson coefficient          <r^3>          <r^4>         wp_QDO          m_QDO          q_QDO       dipole_x       dipole_y       dipole_z         dipole            Qxy            Qxz            Qyz     Q(x^2-y^2)  Q(3z^2 - R^2)        eigen_1        eigen_2        eigen_3 static polarizability      alpha(xx)      alpha(xy)      alpha(xz)      alpha(yy)      alpha(yz)      alpha(zz) atomic spin moment
            1             Mn      10.155620       0.617761       1.484331       1.019627     159.023192 0.36950156E+04  0.13881330E+06                                23.105328                           19.231635       0.183936       1.845920                    0.999959      53.995054     158.029030       0.434354       0.375359      -1.167013      -0.006102      -0.041251      -0.032492       0.052864      -0.064113       0.047428      -0.035111      -0.000482      -0.036631      -0.061352      -0.039192       0.100544             27.467577      19.409841       3.189706      -2.794014      27.174675       4.062207      35.818215           4.755138
            2             Mn      10.155602       6.231443       5.179035       1.019449     158.926236 0.36921996E+04  0.13868177E+06                                23.097538                           19.225528       0.183513       1.846000                    0.999958      53.974003     157.955310       0.434379       0.375407      -1.166970      -0.005721       0.041084       0.031678       0.052193       0.063861      -0.047189      -0.035518      -0.000722      -0.036409      -0.060920      -0.039494       0.100415             27.457857      19.402994      -3.188267       2.791730      27.165454       4.062374      35.805122           4.744845
            3             Mn      11.552730      13.080646      11.842401       1.019773     159.009398 0.36946384E+04  0.13879514E+06                                23.103633                           19.230358       0.184229       1.846017                    0.999959      53.993633     158.020914       0.434380       0.375348      -1.167026       0.006181       0.041248       0.032593       0.052933      -0.064259       0.047509      -0.035210      -0.000279      -0.036723      -0.061439      -0.039333       0.100772             27.465417      19.408311       3.189308      -2.793894      27.172470       4.061551      35.815470           4.754747
            4             Mn      11.552748       7.466964       8.147697       1.021015     158.762614 0.36875239E+04  0.13845817E+06                                23.079446                           19.211262       0.184864       1.846556                    0.999958      53.951084     157.845629       0.434624       0.375326      -1.167068       0.005894      -0.041078      -0.031838       0.052305       0.064095      -0.047402      -0.035623      -0.000228      -0.036628      -0.061094      -0.039715       0.100808             27.435531      19.388354      -3.185084       2.789051      27.143685       4.058206      35.774553           4.745993
            5             Mn      11.247218       3.424602       3.331683       1.133586     161.995855 0.30197080E+04  0.10849394E+06                                24.348473                           18.367702      -0.027456       1.803177                    0.999818      51.750179     150.973146       0.406902       0.418963      -1.128769      -0.022622       0.000102       0.000133       0.022623       0.000262      -0.000117      -0.013477       0.171437       0.097545      -0.103314       0.033851       0.069462             30.942550      20.739272      -0.003462       0.000478      42.966931      -0.457560      29.121447           4.704168
            6             Mn      10.461132      10.273805       9.995049       1.135787     161.905864 0.30176294E+04  0.10839496E+06                                24.333408                           18.356616      -0.026011       1.803784                    0.999820      51.728171     150.866426       0.407204       0.418746      -1.128974       0.022651      -0.000096      -0.000129       0.022651       0.000266      -0.000098      -0.013499       0.171675       0.097999      -0.103509       0.034004       0.069505             30.922972      20.727817      -0.003510       0.000839      42.935665      -0.458849      29.105435           4.706706
            7              H       7.767240       3.359137      11.305067       0.117942       1.156191 0.80532271E+01  0.79106180E+02                                 1.798858                            1.640433      -1.260168       2.279498                    0.995199       3.596360      10.035620       0.497608       1.253078      -0.713437       0.003783      -0.036364      -0.011826       0.038425      -0.003142      -0.008361       0.000699      -0.007792      -0.010352      -0.011355       0.002909       0.008446              1.882082       1.454799       0.091596      -0.085033       2.623836       0.304459       1.567611          -0.000063
            8              H       8.983995       4.865383      10.037695       0.118683       1.037737 0.73545856E+01  0.70343629E+02                                 1.661545                            1.561878      -0.887060       2.460209                    0.999201       3.324901       9.037563       0.514840       1.243848      -0.717595       0.023425      -0.015735      -0.027196       0.039191      -0.005557      -0.010723       0.007853      -0.010130      -0.005447      -0.013851      -0.002653       0.016505              1.702764       1.700303      -0.089734      -0.481819       1.559150       0.205708       1.848838          -0.000091
            9              H      18.235020       7.897514      12.092677       0.119250       1.150191 0.87069551E+01  0.86463078E+02                                 1.751498                            1.680400      -1.037994       2.388907                    0.997836       3.384556       9.231981       0.507167       1.216159      -0.725025      -0.008110       0.040047       0.006389       0.041356      -0.009777      -0.010150       0.004522      -0.018440      -0.018996      -0.016890      -0.002518       0.019408              1.765080       1.500392       0.050936      -0.059433       2.274594       0.120975       1.520252          -0.000124
           10              H      11.685621       5.053541       0.117275       0.111685       1.056633 0.76902126E+01  0.75576568E+02                                 1.775875                            1.667906      -1.232883       2.295254                    0.994292       3.739011      10.853772       0.459432       1.356552      -0.691075      -0.019406       0.016018       0.030463       0.039511      -0.003120      -0.013264       0.005699      -0.018390      -0.002404      -0.018681       0.002903       0.015778              1.832078       1.920402      -0.098947      -0.480645       1.579563       0.195648       1.996270          -0.000290
           11              H       9.291180       2.568671       6.018352       0.111007       1.104128 0.77968636E+01  0.76593684E+02                                 1.798387                            1.654850      -1.231395       2.288553                    0.995359       3.728559      10.686074       0.473374       1.317130      -0.698873       0.016995       0.032078      -0.009637       0.037559       0.004525      -0.000602       0.003740      -0.017615       0.010711      -0.011832       0.001798       0.010034              1.884297       1.864923       0.567421      -0.218275       2.133266      -0.257345       1.654701          -0.000248
           12              H      13.128123      11.369912       5.114800       0.118203       1.006708 0.71950004E+01  0.68557754E+02                                 1.639052                            1.553752      -0.839734       2.484131                    0.999477       3.324566       9.070010       0.510877       1.258240      -0.714314      -0.009136      -0.029166      -0.025922       0.040076       0.010837       0.000199       0.006506      -0.019800       0.005937      -0.016023      -0.000246       0.016270              1.664577       1.409586       0.173317       0.005574       1.769822       0.410583       1.814324          -0.000083
           13              H      13.194342       4.825077       8.685031       0.117271       1.157080 0.80599865E+01  0.79190287E+02                                 1.799995                            1.641305      -1.257587       2.280459                    0.995266       3.597756      10.041095       0.497385       1.253359      -0.713387       0.003783       0.036586       0.011635       0.038577       0.003133       0.008417       0.000661      -0.007716      -0.010546      -0.011415       0.002966       0.008449              1.883372       1.455533      -0.091689       0.085105       2.626085       0.304862       1.568497          -0.000049
           14              H      14.411099       3.318832       9.952403       0.119231       1.036215 0.73425991E+01  0.70212155E+02                                 1.661200                            1.561610      -0.886504       2.460879                    0.999202       3.323129       9.036626       0.514300       1.245451      -0.717243       0.023232       0.016068       0.027112       0.039153       0.005428       0.010705       0.007807      -0.009801      -0.005396      -0.013755      -0.002586       0.016341              1.702396       1.699893       0.089654       0.481558       1.558920       0.205617       1.848375          -0.000093
           15              H      18.235017      12.650097       7.897421       0.118545       1.153705 0.87389742E+01  0.86857528E+02                                 1.754791                            1.683245      -1.037165       2.388727                    0.997843       3.389275       9.247819       0.506867       1.215809      -0.725104      -0.008246      -0.040304      -0.006453       0.041642       0.009711       0.010393       0.004367      -0.018545      -0.019531      -0.017195      -0.002238       0.019433              1.768482       1.502667      -0.051045       0.059585       2.280188       0.121486       1.522592          -0.000113
           16              H      11.685618       1.795663       6.546091       0.111112       1.057901 0.77021678E+01  0.75722695E+02                                 1.777197                            1.669140      -1.230806       2.295604                    0.994330       3.741872      10.863773       0.459292       1.356451      -0.691095      -0.019529      -0.016154      -0.030954       0.040006       0.002987       0.013088       0.005649      -0.018136      -0.003162      -0.018450       0.002907       0.015543              1.833447       1.921833       0.098999       0.481057       1.580757       0.195814       1.997750          -0.000286
           17              H       9.291185       4.280533       0.645014       0.112685       1.102043 0.77813928E+01  0.76440173E+02                                 1.799776                            1.655991      -1.246522       2.282891                    0.995114       3.727614      10.699900       0.471794       1.321569      -0.697952       0.016746      -0.031150       0.009660       0.036661      -0.004611       0.000549       0.003724      -0.017839       0.010272      -0.011889       0.001728       0.010160              1.885841       1.866425      -0.568238       0.218619       2.135173      -0.257728       1.655924          -0.000251
           18              H       7.701036       7.842688       1.548566       0.119022       1.005461 0.71883012E+01  0.68524006E+02                                 1.642752                            1.557032      -0.855807       2.478477                    0.999360       3.325207       9.093691       0.508030       1.264736      -0.712916      -0.008663       0.028919       0.025456       0.039489      -0.010804      -0.000099       0.006573      -0.019767       0.005653      -0.015978      -0.000305       0.016284              1.668432       1.412488      -0.173974      -0.005570       1.774071       0.412083       1.818738          -0.000091
           19              H      13.941110      10.339270       2.021665       0.117922       1.156222 0.80535731E+01  0.79111699E+02                                 1.799021                            1.640569      -1.260208       2.279494                    0.995198       3.596532      10.036761       0.497533       1.253233      -0.713404      -0.003781       0.036369       0.011833       0.038432      -0.003140      -0.008365       0.000694      -0.007791      -0.010370      -0.011361       0.002916       0.008445              1.882261       1.454920       0.091615      -0.085046       2.624115       0.304503       1.567749          -0.000061
           20              H      12.724355       8.833024       3.289037       0.118651       1.037856 0.73556614E+01  0.70356633E+02                                 1.661679                            1.561998      -0.887405       2.460033                    0.999199       3.325170       9.038528       0.514816       1.243858      -0.717592      -0.023428       0.015733       0.027186       0.039185      -0.005562      -0.010717       0.007861      -0.010124      -0.005476      -0.013846      -0.002664       0.016510              1.702904       1.700444      -0.089738      -0.481876       1.559276       0.205725       1.848992          -0.000091
           21              H       3.473330       5.800893       1.234055       0.119234       1.150277 0.87078418E+01  0.86474399E+02                                 1.751610                            1.680505      -1.038188       2.388805                    0.997835       3.384736       9.232716       0.507141       1.216188      -0.725018       0.008112      -0.040044      -0.006375       0.041351      -0.009781      -0.010139       0.004533      -0.018434      -0.019004      -0.016877      -0.002536       0.019414              1.765193       1.500487       0.050947      -0.059443       2.274744       0.120978       1.520349          -0.000099
           22              H      10.022729       8.644866      13.209457       0.111614       1.056896 0.76925146E+01  0.75604103E+02                                 1.776083                            1.668085      -1.232881       2.295199                    0.994289       3.739505      10.855210       0.459441       1.356437      -0.691096       0.019408      -0.016020      -0.030440       0.039495      -0.003115      -0.013258       0.005696      -0.018398      -0.002401      -0.018678       0.002906       0.015771              1.832302       1.920645      -0.098963      -0.480743       1.579736       0.195679       1.996526          -0.000292
           23              H      12.417170      11.129736       7.308380       0.110963       1.104364 0.77987614E+01  0.76615065E+02                                 1.798433                            1.654887      -1.231469       2.288477                    0.995355       3.728814      10.686119       0.473451       1.316868      -0.698925      -0.017005      -0.032076       0.009618       0.037557       0.004534      -0.000599       0.003749      -0.017622       0.010707      -0.011838       0.001791       0.010048              1.884346       1.864973       0.567450      -0.218283       2.133332      -0.257354       1.654734          -0.000256
           24              H       8.580227       2.328495       8.211932       0.118182       1.006749 0.71954586E+01  0.68564116E+02                                 1.639195                            1.553880      -0.839594       2.484188                    0.999477       3.324727       9.070972       0.510811       1.258369      -0.714287       0.009137       0.029174       0.025912       0.040076       0.010840       0.000196       0.006506      -0.019803       0.005943      -0.016028      -0.000243       0.016271              1.664725       1.409703       0.173345       0.005573       1.769985       0.410631       1.814485          -0.000086
           25              H       8.514008       8.873330       4.641701       0.117304       1.156979 0.80591455E+01  0.79181299E+02                                 1.800029                            1.641325      -1.257517       2.280529                    0.995267       3.597666      10.041353       0.497326       1.253521      -0.713352      -0.003776      -0.036594      -0.011640       0.038586       0.003123       0.008419       0.000650      -0.007707      -0.010567      -0.011417       0.002981       0.008436              1.883416       1.455547      -0.091690       0.085104       2.626181       0.304892       1.568519          -0.000049
           26              H       7.297251      10.379575       3.374329       0.119235       1.036226 0.73427161E+01  0.70213782E+02                                 1.661232                            1.561639      -0.886674       2.460806                    0.999202       3.323174       9.036877       0.514286       1.245477      -0.717237      -0.023235      -0.016067      -0.027109       0.039152       0.005432       0.010702       0.007812      -0.009798      -0.005415      -0.013753      -0.002593       0.016345              1.702431       1.699929       0.089658       0.481573       1.558950       0.205625       1.848413          -0.000091
           27              H       3.473333       1.048310       5.429311       0.118536       1.153777 0.87397168E+01  0.86867552E+02                                 1.754940                            1.683378      -1.037357       2.388641                    0.997842       3.389393       9.248559       0.506814       1.215898      -0.725084       0.008247       0.040306       0.006446       0.041643       0.009713       0.010382       0.004378      -0.018537      -0.019529      -0.017180      -0.002254       0.019435              1.768636       1.502777      -0.051052       0.059593       2.280424       0.121505       1.522706          -0.000090
           28              H      10.022732      11.902744       6.780641       0.111078       1.058017 0.77032123E+01  0.75735331E+02                                 1.777300                            1.669231      -1.230692       2.295625                    0.994329       3.742130      10.864598       0.459290       1.356414      -0.691101       0.019532       0.016157       0.030936       0.039995       0.002981       0.013084       0.005645      -0.018148      -0.003166      -0.018450       0.002914       0.015536              1.833557       1.921948       0.099006       0.481102       1.580847       0.195830       1.997876          -0.000287
           29              H      12.417165       9.417874      12.681718       0.112654       1.102159 0.77824317E+01  0.76453284E+02                                 1.799930                            1.656122      -1.246416       2.282915                    0.995112       3.727944      10.701213       0.471764       1.321602      -0.697945      -0.016753       0.031151      -0.009642       0.036661      -0.004624       0.000546       0.003732      -0.017852       0.010300      -0.011905       0.001730       0.010174              1.886011       1.866597      -0.568311       0.218654       2.135362      -0.257763       1.656073          -0.000264
           30              H      14.007314       5.855719      11.778166       0.119017       1.005508 0.71886232E+01  0.68526952E+02                                 1.642706                            1.556988      -0.855659       2.478530                    0.999360       3.325213       9.093313       0.508083       1.264608      -0.712943       0.008661      -0.028926      -0.025446       0.039487      -0.010805      -0.000093       0.006570      -0.019770       0.005680      -0.015986      -0.000293       0.016279              1.668386       1.412450      -0.173971      -0.005577       1.774031       0.412073       1.818678          -0.000091
           31              C      11.600313       2.413676       0.052774       0.622810      24.816764 0.23656620E+03  0.48299284E+04                                 7.827629                            5.449090       0.100482       2.099523                    0.999596      21.729023      60.356971       0.637370       0.470681      -1.020744      -0.028574      -0.052668       0.042065       0.073211      -0.055097       0.075930       0.007549       0.103585      -0.070722      -0.093863      -0.026209       0.120072              9.666892       6.422226       2.572889      -3.029872      12.126593      -0.632279      10.451857           0.020990
           32              C       6.904327       4.724358      12.516333      -0.032457      36.289929 0.42289082E+03  0.97828720E+04                                 9.410582                            6.773901       0.210435       2.076917                    0.999358      26.782103      74.105536       0.650710       0.406893      -1.080307       0.028484       0.031239      -0.027189       0.050264       0.007598       0.003681       0.006593       0.000125       0.029399      -0.012726      -0.001718       0.014444             11.478889       9.103523       2.984772      -5.117357      14.343204      -2.116376      10.989940          -0.001301
           33              C       7.707540       4.269393      11.482179      -0.103823      34.553351 0.42351853E+03  0.99242708E+04                                 9.313416                            6.950810      -0.060008       1.958377                    0.999407      29.225656      84.779640       0.611013       0.427789      -1.053617      -0.000649       0.028351      -0.006595       0.029116      -0.009522       0.014657       0.015604      -0.008698      -0.020867      -0.028064       0.010358       0.017706             10.796374       9.169099       2.670115      -4.748468      12.895721      -0.797227      10.324303           0.002443
           34              C       8.422831       5.175340      10.711627      -0.100293      33.016028 0.41473908E+03  0.96435096E+04                                 8.956554                            6.816237       0.058127       1.994001                    0.999686      28.881686      82.775326       0.627047       0.420093      -1.061073      -0.014665      -0.002315       0.018444       0.023678      -0.010597      -0.005192       0.017746       0.018682       0.013507      -0.024317       0.001521       0.022796             10.283298       8.669976       3.008426      -4.072200      13.356242      -1.396683       8.823676           0.001451
           35              C       8.309944       6.534719      10.935250      -0.017772      36.632906 0.42148734E+03  0.97361848E+04                                 9.490319                            6.760951       0.118427       2.045739                    0.999334      26.732633      73.763135       0.651988       0.406689      -1.081122      -0.023826      -0.029212       0.025166       0.045325      -0.005766       0.010464       0.005394       0.005997       0.018984      -0.014920       0.000834       0.014086             11.763065      10.659522       3.907105      -5.937341      13.680301      -2.396943      10.949371           0.006208
           36              C       7.479596       6.984364      11.947149      -0.101539      32.069554 0.41703254E+03  0.97315482E+04                                 8.845559                            6.877013      -0.015187       1.973382                    0.999547      29.072102      84.070563       0.617210       0.425266      -1.055513      -0.000536      -0.022547       0.002880       0.022736      -0.017500       0.018330       0.005844      -0.013117      -0.035459      -0.030980       0.005276       0.025705             10.117466       9.403261       2.506998      -4.854942      10.825945      -1.382961      10.123193           0.001531
           37              C      17.647811       6.079726      12.749285      -0.094297      33.782091 0.43965886E+03  0.10413110E+05                                 9.228881                            7.109592      -0.117687       1.941961                    0.999241      29.391480      86.090370       0.599842       0.431127      -1.050174       0.025197      -0.000980      -0.015543       0.029621      -0.013152       0.003597       0.014346       0.015438       0.024672      -0.025459       0.008740       0.016719             10.649334       9.166277       2.677302      -4.217066      13.257662      -1.384389       9.524062           0.002258
           38              C       9.128350       7.500550      10.120720       0.618117      23.593034 0.24330789E+03  0.49969287E+04                                 7.585953                            5.533961       0.013041       2.067228                    0.999483      21.875533      60.718152       0.631847       0.472006      -1.021183       0.032818       0.045552      -0.042880       0.070644      -0.036053       0.081456      -0.004940       0.077892       0.050738      -0.076150      -0.035011       0.111161              9.161399       7.990497       2.388436      -3.991022      10.770845      -0.897540       8.722856           0.016209
           39              C       9.076274       0.941311       3.948977       0.602627      24.673865 0.24725334E+03  0.50991255E+04                                 7.798931                            5.562150      -0.035447       2.045753                    0.999523      22.137962      61.602318       0.632963       0.469218      -1.022555       0.015913       0.009551      -0.057511       0.060432      -0.048616       0.055284      -0.012537       0.074930      -0.213843      -0.090204      -0.023373       0.113577              9.489995       6.786166       2.254392      -3.512253       8.908188      -0.030107      12.775631           0.018523
           40              C       8.576979       0.803540       5.354281      -0.017083      36.085262 0.41843746E+03  0.96518920E+04                                 9.396851                            6.741426       0.124430       2.050365                    0.999352      26.642061      73.552403       0.651958       0.407291      -1.080309      -0.018085      -0.004661       0.043599       0.047430      -0.003731       0.005627      -0.001497      -0.003233      -0.016186      -0.008677       0.000363       0.008314             11.542991       8.856873       3.504552      -4.846293       9.520578      -0.717937      16.251522          -0.000566
           41              C       8.832049       1.803366       6.277424      -0.104734      33.458906 0.43184918E+03  0.10178132E+05                                 9.158100                            7.036797      -0.058201       1.959033                    0.999489      29.386407      85.746904       0.604395       0.429981      -1.051315      -0.011747      -0.016361       0.009547       0.022289       0.002189       0.004628      -0.010489      -0.007601      -0.060392      -0.023950       0.007038       0.016913             10.506827       8.295277       3.153471      -3.390960       9.216390      -0.004732      14.008814           0.002031
           42              C      13.308300      12.036663       5.736758      -0.102832      33.259920 0.41752577E+03  0.97257200E+04                                 9.014171                            6.841645       0.076922       2.000165                    0.999690      28.928966      83.017148       0.625459       0.420406      -1.060751      -0.000087       0.013287       0.018128       0.022476      -0.001766       0.010500       0.020356      -0.015613      -0.015890      -0.024245      -0.000874       0.025118             10.448890       8.741832       3.560920      -4.186958       9.206273      -1.057532      13.398564           0.002321
           43              C      11.600298       4.435527       6.610592       0.626206      24.751117 0.23584129E+03  0.48118057E+04                                 7.818050                            5.443286       0.100982       2.100083                    0.999586      21.691700      60.247661       0.637212       0.471122      -1.020426      -0.028631       0.052137      -0.042196       0.072928       0.055020      -0.074572       0.007880       0.103329      -0.067760      -0.093156      -0.025489       0.118645              9.654484       6.414521      -2.569043       3.025167      12.110768      -0.630961      10.438164           0.020971
           44              C      12.331437       3.459857       7.473765      -0.034532      36.338751 0.42355658E+03  0.98024821E+04                                 9.419716                            6.779695       0.206066       2.075484                    0.999379      26.804805      74.193056       0.650341       0.406949      -1.080231       0.027883      -0.032578       0.026649       0.050487      -0.007054      -0.004272       0.006688      -0.001143       0.028667      -0.011968      -0.002626       0.014593             11.490834       9.112662      -2.987852       5.123600      14.357803      -2.118054      11.002037          -0.001298
           45              C      13.134646       3.914821       8.507919      -0.101831      34.518553 0.42293462E+03  0.99077454E+04                                 9.309919                            6.947717      -0.062970       1.957816                    0.999437      29.203511      84.719310       0.610889       0.427999      -1.053427      -0.001318      -0.028064       0.006528       0.028843       0.009885      -0.014365       0.016573      -0.010093      -0.018335      -0.028503       0.009465       0.019037             10.792658       9.165084      -2.668450       4.746187      12.892628      -0.795884      10.320262           0.002477
           46              C      13.849938       3.008874       9.278471      -0.100355      33.043876 0.41517313E+03  0.96562518E+04                                 8.961657                            6.819623       0.056012       1.993216                    0.999695      28.896410      82.832387       0.626908       0.420071      -1.061074      -0.014732       0.000535      -0.019305       0.024290       0.010796       0.005064       0.016453       0.018212       0.014127      -0.023245       0.001268       0.021977             10.289846       8.675355      -3.012028       4.074868      13.365468      -1.398915       8.828716           0.001450
           47              C      13.737058       1.649495       9.054848      -0.020334      36.679688 0.42212616E+03  0.97543329E+04                                 9.496797                            6.765024       0.116083       2.044907                    0.999330      26.755168      73.830712       0.651963       0.406563      -1.081239      -0.023822       0.028962      -0.025534       0.045368       0.005779      -0.010986       0.005781       0.007229       0.017770      -0.015456       0.000820       0.014636             11.771819      10.667323      -3.911046       5.942121      13.691140      -2.399244      10.956995           0.006189
           48              C      12.906714       1.199851       8.042949      -0.098854      31.973716 0.41546974E+03  0.96852589E+04                                 8.825099                            6.861427      -0.014588       1.973981                    0.999542      29.020654      83.858754       0.618320       0.424933      -1.055799      -0.000224       0.022812      -0.002850       0.022991       0.017468      -0.017424       0.005632      -0.013740      -0.034881      -0.030110       0.004613       0.025497             10.093263       9.377981      -2.498293       4.840194      10.805094      -1.377209      10.096715           0.001532
           49              C      12.220728       2.104488       7.240813      -0.094822      33.808537 0.44009021E+03  0.10426388E+05                                 9.235392                            7.114425      -0.117947       1.941865                    0.999191      29.408236      86.165773       0.599439       0.431290      -1.050024       0.024535       0.001667       0.015028       0.028820       0.014115      -0.003400       0.014994       0.015920       0.024623      -0.026587       0.008894       0.017693             10.657085       9.172421      -2.679472       4.220220      13.267995      -1.385411       9.530841           0.002263
           50              C      19.982539      13.047060       9.869378       0.620748      23.572399 0.24304782E+03  0.49906474E+04                                 7.584517                            5.533040       0.006530       2.065327                    0.999466      21.862204      60.691098       0.631501       0.472354      -1.020914       0.032976      -0.044793       0.042575       0.070047       0.036000      -0.081325      -0.004634       0.077691       0.050504      -0.076207      -0.034678       0.110885              9.159543       7.988449      -2.387893       3.989529      10.769543      -0.897038       8.720639           0.016196
           51              C       9.076265       5.907893       2.714389       0.602999      24.659483 0.24707711E+03  0.50946468E+04                                 7.796088                            5.560418      -0.028796       2.047886                    0.999534      22.130854      61.579953       0.633010       0.469260      -1.022519       0.016215      -0.010972       0.058158       0.061365       0.049111      -0.054767      -0.012783       0.076795      -0.214124      -0.089852      -0.024462       0.114315              9.486223       6.783806      -2.253621       3.510312       8.905225      -0.030011      12.769640           0.018530
           52              C       8.576974       6.045663       1.309085      -0.018758      36.104835 0.41872095E+03  0.96592659E+04                                 9.396814                            6.741207       0.131811       2.052376                    0.999324      26.654775      73.570757       0.652386       0.406988      -1.080599      -0.017404       0.004697      -0.042536       0.046198       0.004560      -0.005023      -0.001041      -0.002155      -0.015768      -0.008067      -0.000460       0.008527             11.542976       8.857062      -3.505661       4.845496       9.522414      -0.717683      16.249451          -0.000567
           53              C       8.832051       5.045837       0.385942      -0.105392      33.447486 0.43170191E+03  0.10173273E+05                                 9.153842                            7.033142      -0.055521       1.959878                    0.999445      29.381132      85.711358       0.604900       0.429681      -1.051553      -0.012939       0.018736      -0.009606       0.024713      -0.001442      -0.005230      -0.010816      -0.007305      -0.061315      -0.024511       0.007513       0.016997             10.502097       8.290946      -3.152029       3.389079       9.212853      -0.004217      14.002493           0.002005
           54              C       7.881218       7.175937       0.926608      -0.103004      33.279748 0.41786714E+03  0.97354861E+04                                 9.015208                            6.841767       0.077394       1.999948                    0.999700      28.943393      83.061422       0.625831       0.420078      -1.060977       0.000191      -0.014730      -0.017969       0.023235       0.000964      -0.010931       0.019666      -0.015978      -0.017540      -0.023935      -0.000956       0.024890             10.450316       8.741999      -3.561400       4.186390       9.208443      -1.055594      13.400505           0.002293
           55              C      10.108037      11.284731      13.273958       0.622973      24.814607 0.23653986E+03  0.48292925E+04                                 7.827399                            5.448919       0.100239       2.099460                    0.999596      21.728078      60.355214       0.637352       0.470704      -1.020724       0.028669       0.052621      -0.042109       0.073240      -0.055155       0.075916       0.007579       0.103620      -0.070749      -0.093915      -0.026181       0.120095              9.666663       6.422131       2.572908      -3.029819      12.126290      -0.632427      10.451566           0.020913
           56              C      14.804023       8.974049       0.810399      -0.032633      36.296502 0.42297205E+03  0.97852658E+04                                 9.411758                            6.774570       0.210432       2.076878                    0.999358      26.785056      74.116768       0.650672       0.406896      -1.080300      -0.028460      -0.031269       0.027260       0.050307       0.007615       0.003618       0.006573       0.000067       0.029378      -0.012742      -0.001656       0.014398             11.480545       9.104870       2.985369      -5.118375      14.345048      -2.116920      10.991717          -0.001307
           57              C      14.000810       9.429014       1.844553      -0.103822      34.555015 0.42353478E+03  0.99248484E+04                                 9.314075                            6.951176      -0.060273       1.958301                    0.999406      29.226179      84.784828       0.610960       0.427818      -1.053589       0.000685      -0.028369       0.006617       0.029138      -0.009531       0.014655       0.015629      -0.008676      -0.020962      -0.028090       0.010367       0.017724             10.797261       9.169849       2.670448      -4.748940      12.896814      -0.797356      10.325120           0.002418
           58              C      13.285519       8.523067       2.615105      -0.100358      33.018128 0.41476438E+03  0.96443191E+04                                 8.957194                            6.816612       0.057907       1.993934                    0.999686      28.882609      82.780998       0.627002       0.420114      -1.061052       0.014649       0.002325      -0.018432       0.023659      -0.010583      -0.005169       0.017739       0.018726       0.013353      -0.024318       0.001558       0.022760             10.284155       8.670742       3.008855      -4.072653      13.357359      -1.396963       8.824365           0.001455
           59              C      13.398406       7.163688       2.391482      -0.017663      36.633308 0.42147910E+03  0.97360668E+04                                 9.490883                            6.761210       0.117998       2.045617                    0.999333      26.732102      73.764914       0.651920       0.406728      -1.081082       0.023831       0.029191      -0.025146       0.045303      -0.005800       0.010543       0.005406       0.006142       0.018945      -0.015002       0.000824       0.014178             11.763972      10.660420       3.907666      -5.937933      13.681364      -2.397398      10.950133           0.006195
           60              C      14.228754       6.714043       1.379583      -0.101609      32.071936 0.41706217E+03  0.97324827E+04                                 8.846237                            6.877428      -0.015315       1.973336                    0.999546      29.073227      84.076846       0.617164       0.425287      -1.055492       0.000581       0.022535      -0.002828       0.022719      -0.017485       0.018362       0.005838      -0.013048      -0.035522      -0.030994       0.005290       0.025705             10.118361       9.404161       2.507381      -4.855529      10.826848      -1.383273      10.124075           0.001564
           61              C       4.060539       7.618681       0.577447      -0.094363      33.783833 0.43967853E+03  0.10413694E+05                                 9.229059                            7.109622      -0.117285       1.942053                    0.999242      29.393058      86.095525       0.599857       0.431111      -1.050184      -0.025138       0.000984       0.015618       0.029611      -0.013167       0.003579       0.014373       0.015448       0.024688      -0.025484       0.008727       0.016757             10.649637       9.166617       2.677406      -4.217379      13.257865      -1.384546       9.524431           0.002248
           62              C      12.580000       6.197857       3.206012       0.617843      23.596862 0.24335047E+03  0.49980325E+04                                 7.586780                            5.534440       0.013182       2.067245                    0.999483      21.877807      60.726277       0.631819       0.472005      -1.021181      -0.032860      -0.045504       0.042885       0.070636      -0.035961       0.081401      -0.005017       0.077925       0.050622      -0.075996      -0.035109       0.111105              9.162557       7.991589       2.388991      -3.991678      10.772240      -0.897911       8.723842           0.016256
           63              C      12.632076      12.757096       9.377755       0.602850      24.671870 0.24722861E+03  0.50985239E+04                                 7.798744                            5.562031      -0.035797       2.045657                    0.999522      22.136856      61.600102       0.632938       0.469245      -1.022533      -0.015929      -0.009628       0.057551       0.060485      -0.048632       0.055322      -0.012554       0.074844      -0.213963      -0.090264      -0.023335       0.113600              9.489767       6.786053       2.254320      -3.512201       8.907859      -0.030154      12.775389           0.018426
           64              C      13.131371      12.894867       7.972451      -0.017271      36.090096 0.41850269E+03  0.96537288E+04                                 9.397388                            6.741734       0.124572       2.050367                    0.999353      26.644679      73.559797       0.651978       0.407264      -1.080331       0.018076       0.004684      -0.043656       0.047482      -0.003684       0.005582      -0.001500      -0.003305      -0.015944      -0.008595       0.000364       0.008232             11.543745       8.857548       3.504955      -4.846744       9.521226      -0.718231      16.252461          -0.000553
           65              C      12.876301      11.895041       7.049308      -0.104768      33.460072 0.43186724E+03  0.10178577E+05                                 9.157847                            7.036625      -0.058023       1.959041                    0.999490      29.388006      85.749259       0.604449       0.429942      -1.051348       0.011719       0.016397      -0.009581       0.022315       0.002244       0.004628      -0.010481      -0.007685      -0.060465      -0.023970       0.007004       0.016966             10.506499       8.295059       3.153419      -3.390791       9.216188      -0.004705      14.008250           0.001988
           66              C       8.400050       1.661744       7.589974      -0.102838      33.261471 0.41754700E+03  0.97263860E+04                                 9.014577                            6.841888       0.076924       2.000154                    0.999690      28.929828      83.021687       0.625435       0.420415      -1.060740       0.000056      -0.013272      -0.018157       0.022490      -0.001736       0.010506       0.020371      -0.015663      -0.015958      -0.024254      -0.000901       0.025155             10.449411       8.742289       3.561187      -4.187184       9.206782      -1.057640      13.399162           0.002301
           67              C      10.108052       9.262880       6.716140       0.626338      24.750205 0.23582944E+03  0.48115255E+04                                 7.817939                            5.443206       0.100926       2.100060                    0.999586      21.691518      60.247816       0.637204       0.471132      -1.020416       0.028712      -0.052048       0.042235       0.072919       0.055101      -0.074572       0.007942       0.103361      -0.067754      -0.093255      -0.025424       0.118678              9.654349       6.414357      -2.568963       3.024957      12.110781      -0.630682      10.437908           0.020906
           68              C       9.376913      10.238550       5.852967      -0.034661      36.342948 0.42361335E+03  0.98041074E+04                                 9.420282                            6.780045       0.206155       2.075480                    0.999379      26.806921      74.199663       0.650341       0.406937      -1.080241      -0.027843       0.032597      -0.026714       0.050512      -0.007071      -0.004199       0.006678      -0.001213       0.028668      -0.011992      -0.002562       0.014554             11.491566       9.113219      -2.987994       5.124043      14.358561      -2.118086      11.002918          -0.001298
           69              C       8.573704       9.783586       4.818813      -0.101729      34.515094 0.42288319E+03  0.99062174E+04                                 9.309244                            6.947216      -0.063030       1.957824                    0.999437      29.201534      84.711574       0.610923       0.427989      -1.053435       0.001367       0.028081      -0.006561       0.028869       0.009886      -0.014378       0.016579      -0.010031      -0.018410      -0.028520       0.009498       0.019022             10.791867       9.164338      -2.668114       4.745735      12.891801      -0.795561      10.319463           0.002451
           70              C       7.858412      10.689533       4.048261      -0.100362      33.043505 0.41516884E+03  0.96561242E+04                                 8.961622                            6.819599       0.055979       1.993217                    0.999695      28.896098      82.831300       0.626908       0.420072      -1.061073       0.014728      -0.000546       0.019274       0.024263       0.010779       0.005047       0.016438       0.018238       0.013998      -0.023231       0.001291       0.021939             10.289816       8.675365      -3.012023       4.074876      13.365403      -1.398879       8.828681           0.001458
           71              C       7.971292      12.048912       4.271884      -0.020200      36.678077 0.42210311E+03  0.97536915E+04                                 9.496671                            6.764947       0.115789       2.044820                    0.999329      26.754230      73.828315       0.651950       0.406576      -1.081227       0.023818      -0.028939       0.025510       0.045338       0.005808      -0.011058       0.005798       0.007363       0.017772      -0.015537       0.000807       0.014730             11.771652      10.667230      -3.910889       5.942103      13.690802      -2.399126      10.956924           0.006186
           72              C       8.801636      12.498556       5.283783      -0.098835      31.972648 0.41544929E+03  0.96846487E+04                                 8.824807                            6.861170      -0.014613       1.973981                    0.999542      29.020072      83.856087       0.618345       0.424922      -1.055807       0.000254      -0.022798       0.002816       0.022972       0.017456      -0.017452       0.005627      -0.013674      -0.034889      -0.030119       0.004631       0.025488             10.092932       9.377597      -2.498151       4.840001      10.804852      -1.377116      10.096348           0.001565
           73              C       9.487622      11.593919       6.085919      -0.094869      33.810184 0.44011485E+03  0.10427084E+05                                 9.235485                            7.114460      -0.117605       1.941942                    0.999192      29.409495      86.169015       0.599460       0.431270      -1.050039      -0.024483      -0.001665      -0.015084       0.028805       0.014118      -0.003368       0.015017       0.015902       0.024623      -0.026589       0.008856       0.017733             10.657223       9.172506      -2.679537       4.220317      13.268164      -1.385467       9.530999           0.002253
           74              C       1.725811       0.651347       3.457354       0.620575      23.574534 0.24307393E+03  0.49912828E+04                                 7.584719                            5.533162       0.006666       2.065348                    0.999467      21.863483      60.693871       0.631528       0.472324      -1.020937      -0.033027       0.044724      -0.042597       0.070039       0.035917      -0.081292      -0.004694       0.077720       0.050417      -0.076084      -0.034765       0.110848              9.159816       7.988672      -2.387993       3.989640      10.769971      -0.897073       8.720806           0.016245
           75              C      12.632085       7.790514      10.612343       0.603280      24.656991 0.24704932E+03  0.50939072E+04                                 7.795514                            5.560090      -0.029072       2.047808                    0.999534      22.129090      61.573126       0.633035       0.469258      -1.022525      -0.016216       0.011038      -0.058190       0.061408       0.049123      -0.054847      -0.012786       0.076689      -0.214393      -0.089983      -0.024383       0.114366              9.485445       6.783242      -2.253414       3.509887       8.904573      -0.029938      12.768521           0.018449
           76              C      13.131376       7.652744      12.017647      -0.018965      36.109025 0.41878441E+03  0.96610314E+04                                 9.397122                            6.741446       0.132035       2.052405                    0.999324      26.657400      73.577551       0.652418       0.406955      -1.080628       0.017401      -0.004714       0.042588       0.046247       0.004494      -0.004959      -0.001042      -0.002259      -0.015450      -0.007952      -0.000452       0.008405             11.543306       8.857382      -3.505932       4.845548       9.522878      -0.717817      16.249659          -0.000568
           77              C      12.876299       8.652570      12.940790      -0.105426      33.450515 0.43174734E+03  0.10174645E+05                                 9.154424                            7.033522      -0.055434       1.959873                    0.999446      29.383135      85.719392       0.604880       0.429682      -1.051548       0.012922      -0.018766       0.009635       0.024739      -0.001520      -0.005235      -0.010802      -0.007392      -0.061316      -0.024510       0.007481       0.017030             10.502837       8.291605      -3.152335       3.389451       9.213407      -0.004377      14.003500           0.001957
           78              C      13.827132       6.522470      12.400124      -0.102997      33.280221 0.41787704E+03  0.97357331E+04                                 9.015087                            6.841720       0.077516       1.999960                    0.999701      28.944118      83.062422       0.625853       0.420062      -1.060991      -0.000223       0.014727       0.017998       0.023257       0.000941      -0.010930       0.019688      -0.016064      -0.017568      -0.023944      -0.000999       0.024943             10.450098       8.741795      -3.561389       4.186070       9.208517      -1.055424      13.399983           0.002292
           79              O       6.034149       2.555598      12.999161      -0.576150      46.038552 0.58027235E+03  0.14223835E+05                                10.216913                            7.438939       0.079157       2.078408                    0.995105      27.897991      74.145881       0.698715       0.357620      -1.139636       0.018244       0.042701      -0.004706       0.046673      -0.001432       0.048356       0.010516      -0.000775      -0.083839      -0.061024       0.014897       0.046127             12.712662       6.748439       3.067419      -0.092884      20.332247       4.502613      11.057299           0.064621
           80              O      11.101342       2.781695       1.149564      -0.578318      45.892882 0.64898809E+03  0.16338127E+05                                10.191045                            7.900071      -0.002313       2.043545                    0.994376      28.385827      76.127674       0.674659       0.360626      -1.138748       0.022279       0.018642      -0.035245       0.045674      -0.046846       0.009407       0.012294       0.096614       0.024277      -0.074054       0.010496       0.063558             12.149064       7.768758      -0.479246      -3.759464      10.408868       1.719596      18.269566           0.064238
           81              O       9.089055       8.715859      10.427901      -0.572565      33.858572 0.49363220E+03  0.11611834E+05                                 8.243753                            6.817226       0.441049       2.196996                    0.996853      27.337675      70.999085       0.737506       0.353056      -1.144171      -0.024348      -0.028972      -0.006737       0.038439      -0.023295       0.063512       0.014479      -0.049028      -0.040745      -0.085371       0.034993       0.050378              9.389327       6.476870       2.507395      -0.765024      15.182132       0.165659       6.508977           0.048223
           82              O       9.818680       6.993103       9.211837      -0.574290      37.129111 0.54503950E+03  0.13165203E+05                                 8.833709                            7.232400       0.151290       2.097468                    0.996615      27.833523      73.662703       0.704593       0.359889      -1.136747      -0.030053       0.012249       0.026103       0.041649      -0.047224       0.012396       0.010821       0.077169       0.092327      -0.078462       0.030129       0.048333             10.123159      10.361698      -0.302563      -5.885897       7.146675       1.032052      12.861105           0.055217
           83              O       9.630596       2.004689       3.583692      -0.595753      43.632834 0.59807627E+03  0.14804438E+05                                 9.917905                            7.621231       0.007091       2.041062                    0.995139      28.662798      77.112421       0.679432       0.364187      -1.131933      -0.047447      -0.010837       0.029394       0.056857      -0.019738       0.021373      -0.040410       0.001140      -0.169686      -0.074403       0.010234       0.064169             11.899752       9.951789       5.270318      -3.191243      15.477409      -3.450888      10.270058           0.058840
           84              O      14.349221      12.337771       3.166565      -0.554944      32.630046 0.46565681E+03  0.10778632E+05                                 8.009068                            6.575489       0.550979       2.234437                    0.997633      26.920395      69.008045       0.759953       0.348194      -1.149904      -0.002434      -0.003925       0.035915       0.036210      -0.027135       0.017479       0.055567      -0.002662      -0.054646      -0.072889       0.016555       0.056333              8.989707       6.087722       1.004943      -1.034292      10.125487       4.025472      10.755912           0.033859
           85              O      11.461252       5.628617       6.990937      -0.577264      46.075434 0.58086275E+03  0.14241636E+05                                10.221331                            7.441876       0.084746       2.079806                    0.995178      27.912093      74.187085       0.698710       0.357538      -1.139724       0.017829      -0.042055       0.004727       0.045922       0.001765      -0.048486       0.010707      -0.000779      -0.083905      -0.061241       0.015044       0.046197             12.718688       6.751216      -3.069418       0.093078      20.341788       4.504862      11.063061           0.064628
           86              O      11.101333       4.067508       5.513802      -0.579970      45.938423 0.64979965E+03  0.16363622E+05                                10.197527                            7.904720      -0.001766       2.043619                    0.994419      28.401500      76.180775       0.674499       0.360599      -1.138772       0.021986      -0.019343       0.033803       0.044723       0.047333      -0.009417       0.011962       0.096572       0.022728      -0.074032       0.009884       0.064148             12.157544       7.773394       0.478414       3.762491      10.416203       1.718993      18.283035           0.064190
           87              O       9.089050      11.831751       9.562197      -0.573180      33.873678 0.49390588E+03  0.11619848E+05                                 8.245885                            6.818738       0.441912       2.197052                    0.996850      27.345539      71.023641       0.737488       0.353017      -1.144206      -0.024347       0.028429       0.007126       0.038102       0.023500      -0.063312       0.014863      -0.049179      -0.040324      -0.085373       0.035251       0.050123              9.392073       6.478388      -2.508536       0.765147      15.187297       0.165804       6.510533           0.048165
           88              O      15.245790       1.191111      10.778261      -0.575390      37.138105 0.54521433E+03  0.13170109E+05                                 8.833522                            7.232205       0.145730       2.095689                    0.996528      27.840713      73.676824       0.704820       0.359754      -1.136885      -0.028834      -0.011605      -0.024281       0.039442       0.046947      -0.013217       0.010318       0.077538       0.088708      -0.077766       0.028478       0.049288             10.122952      10.361243       0.302413       5.885582       7.146771       1.031849      12.860843           0.055139
           89              O       9.630591       4.844514       3.079674      -0.597132      43.718032 0.59943604E+03  0.14847228E+05                                 9.931702                            7.630863       0.001333       2.038926                    0.995121      28.692032      77.226782       0.678841       0.364280      -1.131807      -0.047194       0.009666      -0.029440       0.056457       0.020221      -0.021545      -0.040750       0.001455      -0.168211      -0.074245       0.009593       0.064652             11.917312       9.966495      -5.279150       3.197184      15.499766      -3.455912      10.285675           0.058907
           90              O       8.922132       6.874829       3.496801      -0.554497      32.635079 0.46572190E+03  0.10780602E+05                                 8.010271                            6.576291       0.547426       2.233350                    0.997675      26.919713      69.009581       0.759842       0.348230      -1.149865      -0.002388       0.003444      -0.036692       0.036930       0.026694      -0.017542       0.056167      -0.002946      -0.053453      -0.073107       0.016382       0.056725              8.991251       6.088685      -1.005699       1.034450      10.127981       4.026000      10.757086           0.033836
           91              O      15.674201      11.142809       0.327571      -0.575991      46.032302 0.58017277E+03  0.14220815E+05                                10.216251                            7.438462       0.078867       2.078387                    0.995100      27.895006      74.136975       0.698713       0.357635      -1.139621      -0.018267      -0.042637       0.004814       0.046634      -0.001475       0.048338       0.010517      -0.000726      -0.083831      -0.061006       0.014889       0.046117             12.711855       6.748056       3.067236      -0.092879      20.330940       4.502345      11.056567           0.064593
           92              O      10.607008      10.916712      12.177168      -0.578719      45.914671 0.64935265E+03  0.16349635E+05                                10.194100                            7.902206      -0.002326       2.043390                    0.994382      28.393830      76.155085       0.674577       0.360618      -1.138752      -0.022239      -0.018652       0.035493       0.045850      -0.046834       0.009425       0.012268       0.096607       0.024097      -0.074010       0.010430       0.063580             12.153033       7.771002      -0.479174      -3.760917      10.412110       1.719653      18.275986           0.064261
           93              O      12.619295       4.982548       2.898831      -0.572484      33.856237 0.49358595E+03  0.11610518E+05                                 8.243555                            6.817035       0.441283       2.197115                    0.996854      27.335465      70.993523       0.737493       0.353069      -1.144156       0.024121       0.028853       0.006866       0.038229      -0.023229       0.063511       0.014465      -0.049168      -0.040887      -0.085385       0.035062       0.050323              9.389135       6.476723       2.507320      -0.764995      15.181929       0.165603       6.508753           0.048175
           94              O      11.889670       6.705304       4.114895      -0.574343      37.128306 0.54502277E+03  0.13164708E+05                                 8.833447                            7.232187       0.151382       2.097496                    0.996614      27.833454      73.662455       0.704618       0.359879      -1.136754       0.029943      -0.012417      -0.026178       0.041666      -0.047216       0.012311       0.010785       0.077168       0.092287      -0.078430       0.030145       0.048285             10.122853      10.361466      -0.302543      -5.885656       7.146500       1.031954      12.860594           0.055111
           95              O      12.077754      11.693718       9.743040      -0.596021      43.648452 0.59833034E+03  0.14812314E+05                                 9.920153                            7.622796       0.007112       2.040960                    0.995143      28.668827      77.133011       0.679368       0.364182      -1.131936       0.047636       0.010908      -0.029444       0.057054      -0.019822       0.021417      -0.040400       0.001147      -0.169531      -0.074359       0.010120       0.064239             11.902649       9.954275       5.271759      -3.192387      15.480793      -3.451879      10.272879           0.058873
           96              O       7.359129       1.360636      10.160167      -0.554776      32.624801 0.46556473E+03  0.10775963E+05                                 8.008270                            6.574890       0.550980       2.234506                    0.997631      26.917614      68.999081       0.759979       0.348200      -1.149900       0.002466       0.004010      -0.035916       0.036223      -0.027143       0.017498       0.055531      -0.002681      -0.054725      -0.072876       0.016569       0.056307              8.988755       6.087125       1.004855      -1.034112      10.124407       4.024957      10.754734           0.033788
           97              O      10.247098       8.069790       6.335795      -0.576975      46.065410 0.58069706E+03  0.14236568E+05                                10.220093                            7.440956       0.084479       2.079826                    0.995172      27.907405      74.172178       0.698733       0.357552      -1.139712      -0.017897       0.041943      -0.004946       0.045869       0.001802      -0.048474       0.010729      -0.000764      -0.083883      -0.061234       0.015048       0.046186             12.717155       6.750387      -3.068858       0.092967      20.339289       4.504774      11.061788           0.064575
           98              O      10.607017       9.630899       7.812930      -0.580471      45.967497 0.65028411E+03  0.16378903E+05                                10.201580                            7.907547      -0.001856       2.043376                    0.994429      28.412294      76.217339       0.674392       0.360588      -1.138779      -0.021989       0.019440      -0.034072       0.044971       0.047331      -0.009445       0.011937       0.096583       0.022539      -0.074002       0.009815       0.064187             12.162746       7.776201       0.478466       3.764267      10.420694       1.719758      18.291343           0.064269
           99              O      12.619300       1.866656       3.764535      -0.573001      33.865492 0.49375889E+03  0.11615499E+05                                 8.244523                            6.817681       0.442146       2.197191                    0.996851      27.341713      71.010474       0.737553       0.353012      -1.144212       0.024123      -0.028279      -0.007230       0.037867       0.023446      -0.063331       0.014856      -0.049295      -0.040459      -0.085405       0.035314       0.050092              9.390434       6.477213      -2.507764       0.764898      15.184638       0.165926       6.509451           0.048118
          100              O       6.462560      12.507296       2.548471      -0.575525      37.142367 0.54528867E+03  0.13172349E+05                                 8.834076                            7.232619       0.145917       2.095696                    0.996531      27.842933      73.683861       0.704812       0.359746      -1.136892       0.028797       0.011732       0.024374       0.039510       0.046930      -0.013166       0.010289       0.077520       0.088625      -0.077722       0.028467       0.049255             10.123621      10.361992       0.302390       5.886017       7.147267       1.031892      12.861603           0.055209
          101              O      12.077759       8.853893      10.247058      -0.597410      43.732320 0.59967234E+03  0.14854468E+05                                 9.933465                            7.632117       0.001342       2.038791                    0.995128      28.698569      77.246686       0.678822       0.364256      -1.131832       0.047405      -0.009681       0.029571       0.056705       0.020315      -0.021611      -0.040735       0.001496      -0.168150      -0.074228       0.009483       0.064745             11.919573       9.968412      -5.280229       3.198206      15.502259      -3.456874      10.288046           0.058964
          102              O      12.786218       6.823578       9.829931      -0.554381      32.622458 0.46550753E+03  0.10774227E+05                                 8.007672                            6.574325       0.547531       2.233412                    0.997676      26.916783      68.993930       0.760046       0.348182      -1.149923       0.002493      -0.003586       0.036763       0.037022       0.026715      -0.017613       0.056101      -0.002905      -0.053641      -0.073117       0.016470       0.056647              8.988188       6.086680      -1.005353       1.033793      10.124730       4.024575      10.753155           0.033844

******************************************************
Auxiliary information for the entire system
The total spin magnetic moment of the unit cell is   29.995645
The total net atomic charge of the unit cell is   -0.000002
Accuracy of reproducing the electrostatic potential in the unit cell:
  The inner radius (bohr) =    5.0000
  The outer radius (bohr) =   12.0000
  Valid grid points have density less than (e/(bohr^3)) =    0.0001
  The number of valid grid points were=       102359
  The rms potential error without charges in kcal/mol is=      3.22455
  The rms potential error with partial charges in kcal/mol is=      0.53768
  The RRMSE value at monopole order=      0.16674
  The rms potential error with partial charges and cloud penetration in kcal/mol is=      0.53333
  The RRMSE value at monopole order with cloud penetration is=      0.16540
  The rms potential error with partial charges and atomic dipoles in kcal/mol is=      0.49788
  The RRMSE value at dipole order=      0.15440
  The rms potential error with partial charges, atomic dipoles and cloud penetration in kcal/mol is=      0.49135
  The RRMSE value at dipole order with cloud penetration=      0.15238

******************************************************
The electron densities and ab initio electrostatic potential were computed in VASP using the PBE functional and
projector augmented wave method. See the main text of the journal article for a description of computational details.
The atomic charges, dipoles, and quadrupoles were computed with the DDEC6 method as described in
(a) T. A. Manz and N. Gabaldon Limas, RSC Adv. 6 (2016) 47771-47801 DOI: 10.1039/c6ra04656h
(b) N. Gabaldon Limas and T. A. Manz, RSC Adv. 8 (2018) 2678-2707 DOI: 10.1039/c7ra11829e.
For each atom in the material, the electron cloud parameters were fit to the spherically averaged atom-in-material
electron density using radial positions for which this density was between 10^-4 and 10^-2 electrons per cubic bohr.
The polarizabilities, dispersion coefficients, and quantum Drude oscillator (QDO) parameters were fit using the MCLF method.
The magnetic structure of the system was optimized in VASP from the default ferromagnetic initial guess using spin polarization.
The atomic spin moments (ASMs) were computed on this optimized magnetic structure using the DDEC6 partition as inputs
to the method of T. A. Manz and D. S. Sholl, J. Chem. Theory Comput. 7 (2011) 4146-4164 DOI: 10.1021/ct200539n.
The RMSE and RRMSE were computed using a uniform grid with Ewald summation.
