# Supplementary material for: A collection of forcefield precursors for metal–organic frameworks
Source: RSC Adv. 2019 Nov 13;9(63):36492–507. doi: 10.1039/c9ra07327b (PMC9075174; doi:10.1039/c9ra07327b)
Supplement: RA-009-C9RA07327B-s4056 [file RA-009-C9RA07327B-s4056.xyz]

  102
jmolscript: load "" {1 1 1} spacegroup "x,y,z" unitcell [{     10.652700     0.000000     0.000000 }, {      5.326359    12.441718     0.000000 }, {      5.326373     1.259134    13.318673 }]
Mn     9.897666    13.070260    11.871866     1.023336
Mn     9.897655     7.481018     8.106144     1.024131
Mn     0.755066     0.630592     1.446807     1.023405
Mn    11.407777     6.219834     5.212529     1.024235
Mn    10.970068    10.275639     9.989005     1.138014
Mn    10.335364     3.425213     3.329668     1.138312
H      7.640127    10.522872     2.073185     0.116777
H      8.935710     8.901359     3.417039     0.111681
H      7.179287     5.659737     1.206805     0.117176
H     11.330985     8.541894    13.075208     0.108096
H      9.085175    10.979600     7.416237     0.108154
H     12.877106     2.460445     8.280219     0.114576
H     12.966480     8.769272     4.586152     0.116423
H     14.262061    10.390785     3.242298     0.111668
H      7.179291     1.190689     5.452532     0.117661
H     11.330978    12.009384     6.902802     0.107545
H      9.085183     9.571678    12.561773     0.108168
H      7.550764     5.649115    11.697790     0.114133
H     13.665305     3.177980    11.245488     0.116794
H     12.369722     4.799493     9.901634     0.111678
H     14.126145     8.041115    12.111868     0.117198
H      9.974447     5.158958     0.243465     0.108092
H     12.220257     2.721252     5.902436     0.108156
H      8.428326    11.240407     5.038454     0.114563
H      8.338952     4.931580     8.732521     0.116423
H      7.043371     3.310067    10.076375     0.111680
H     14.126141    12.510163     7.866141     0.117708
H      9.974454     1.691468     6.415871     0.107546
H     12.220249     4.129174     0.756900     0.108159
H     13.754668     8.051737     1.620883     0.114147
C     11.370403    11.262769    13.259405     0.619562
C      6.758613     9.010889     0.807778    -0.046899
C      7.570671     9.462645     1.857955    -0.096517
C      8.286746     8.545644     2.624711    -0.092112
C      8.162001     7.170730     2.388038    -0.026338
C      7.309464     6.722907     1.372889    -0.092462
C      6.629395     7.638882     0.567642    -0.085569
C      9.000050     6.202843     3.189023     0.612838
C     19.450364    12.782880     9.422961     0.597606
C     19.016583    12.926981     7.995333    -0.025365
C      8.613687    11.896415     7.081805    -0.098863
C     13.064272     1.659090     7.574995    -0.093511
C     11.370390     9.288509     6.718605     0.619766
C     12.084973    10.281255     5.851559    -0.045442
C     12.897026     9.829499     4.801382    -0.096689
C     13.613100    10.746500     4.034626    -0.091722
C     13.488358    12.121414     4.271298    -0.027413
C     12.635824    12.569237     5.286448    -0.093302
C     11.955757    11.653262     6.091695    -0.084945
C      9.000046     0.647583     3.470313     0.611759
C      8.797662     7.768398    10.555048     0.599243
C      8.363886     7.624297    11.982677    -0.026478
C      8.613694     8.654863    12.896205    -0.098356
C      7.737933     6.450470    12.403014    -0.092309
C      9.935029     2.438083     0.059268     0.619574
C     14.546819     4.689963    12.510895    -0.046914
C     13.734761     4.238207    11.460718    -0.096520
C     13.018686     5.155208    10.693962    -0.092121
C     13.143431     6.530122    10.930635    -0.026320
C     13.995968     6.977945    11.945784    -0.092482
C     14.676037     6.061970    12.751031    -0.085572
C     12.305382     7.498009    10.129650     0.612802
C      1.855068     0.917972     3.895712     0.597599
C      2.288849     0.773871     5.323340    -0.025391
C     12.691745     1.804437     6.236868    -0.098869
C      8.241160    12.041762     5.743678    -0.093505
C      9.935042     4.412343     6.600068     0.619793
C      9.220459     3.419597     7.467114    -0.045457
C      8.408406     3.871353     8.517291    -0.096666
C      7.692332     2.954352     9.284047    -0.091704
C      7.817074     1.579438     9.047375    -0.027363
C      8.669608     1.131615     8.032225    -0.093292
C      9.349675     2.047590     7.226978    -0.084944
C     12.305386    13.053269     9.848360     0.611749
C     12.507770     5.932454     2.763625     0.599277
C     12.941546     6.076555     1.335996    -0.026506
C     12.691738     5.045989     0.422468    -0.098373
C     13.567499     7.250382     0.915659    -0.092300
O      5.940274    11.210596     0.319648    -0.575093
O     10.847353    10.892084    12.166608    -0.577275
O      8.951898     4.977584     2.869242    -0.569092
O      9.710800     6.709455     4.095625    -0.573915
O      9.339460    11.700334     9.806006    -0.596097
O     13.940035     1.303914    10.219285    -0.550136
O     11.266631     8.081548     6.339688    -0.575113
O     10.847345     9.659194     7.811402    -0.577936
O      8.951898     1.872842     3.790095    -0.568039
O     15.037152    12.582689     2.563711    -0.573156
O      9.339458     8.850944    10.172003    -0.597529
O      8.613688     6.805646     9.758725    -0.550902
O     15.365158     2.490256    12.999025    -0.575064
O     10.458079     2.808768     1.152065    -0.577329
O     12.353534     8.723268    10.449431    -0.569072
O     11.594632     6.991397     9.223048    -0.573918
O     11.965972     2.000518     3.512667    -0.596129
O      7.365397    12.396938     3.099388    -0.550107
O     10.038801     5.619304     6.978985    -0.575089
O     10.458087     4.041658     5.507271    -0.577976
O     12.353534    11.828010     9.528578    -0.568027
O      6.268280     1.118163    10.754962    -0.573179
O     11.965974     4.849908     3.146670    -0.597563
O     12.691744     6.895206     3.559948    -0.550875

The following XYZ coordinates are in angstroms. Other properties are in atomic units.
The sperically averaged electron density of each atom fit to a function of the form exp(a - br)
eigen_1, eigen_2 and eigen_3 are the three eigenvalues of traceless quadrupole moment tensor
  atom number  atomic symbol              X              Y              Z     net charge C6 coefficient C8 coefficient C10 coefficient fluctuating dipole atomic polarizability isotropic forcefield polarizability              a              b squared Pearson coefficient          <r^3>          <r^4>         wp_QDO          m_QDO          q_QDO       dipole_x       dipole_y       dipole_z         dipole            Qxy            Qxz            Qyz     Q(x^2-y^2)  Q(3z^2 - R^2)        eigen_1        eigen_2        eigen_3 static polarizability      alpha(xx)      alpha(xy)      alpha(xz)      alpha(yy)      alpha(yz)      alpha(zz) atomic spin moment
            1             Mn       9.897666      13.070260      11.871866       1.023336     158.292359 0.36928314E+04  0.13873698E+06                                23.045686                           19.231504       0.183203       1.845800                    0.999949      53.964154     158.039441       0.434085       0.375576      -1.166624      -0.008421       0.041543       0.033220       0.053854       0.064445      -0.056597      -0.036621       0.006773      -0.028695      -0.066114      -0.041100       0.107214             27.213860      19.192615      -2.976877       2.950678      27.332860       3.339953      35.116104           4.751673
            2             Mn       9.897655       7.481018       8.106144       1.024131     158.027162 0.36853593E+04  0.13838187E+06                                23.018229                           19.210369       0.184160       1.846423                    0.999955      53.923290     157.861332       0.434394       0.375511      -1.166711      -0.007831      -0.041511      -0.032697       0.053420      -0.064370       0.056435      -0.036838       0.006350      -0.027820      -0.065990      -0.041126       0.107116             27.179421      19.169993       2.970739      -2.944338      27.297204       3.337555      35.071067           4.754232
            3             Mn       0.755066       0.630592       1.446807       1.023405     158.284746 0.36926085E+04  0.13872626E+06                                23.044775                           19.230768       0.183386       1.845865                    0.999949      53.963251     158.034535       0.434100       0.375570      -1.166631       0.008489      -0.041528      -0.033275       0.053888       0.064514      -0.056672      -0.036654       0.006865      -0.028757      -0.066181      -0.041160       0.107340             27.212761      19.191843      -2.976710       2.950526      27.331875       3.339907      35.114566           4.751443
            4             Mn      11.407777       6.219834       5.212529       1.024235     158.023400 0.36852450E+04  0.13837692E+06                                23.018316                           19.210436       0.183960       1.846377                    0.999955      53.921402     157.856998       0.434380       0.375525      -1.166696       0.007765       0.041524       0.032637       0.053383      -0.064301       0.056321      -0.036812       0.006215      -0.027765      -0.065901      -0.041065       0.106967             27.179537      19.170076       2.970761      -2.944411      27.297297       3.337483      35.071238           4.753921
            5             Mn      10.970068      10.275639       9.989005       1.138014     154.071337 0.28917775E+04  0.10293803E+06                                23.968365                           18.247978      -0.037772       1.801750                    0.999919      51.672650     150.807805       0.398473       0.431813      -1.118548      -0.023432       0.000081       0.000318       0.023434      -0.000531      -0.000058      -0.008232       0.179550       0.099405      -0.106828       0.033619       0.073209             30.251325      20.215636       0.006202      -0.001480      41.155473      -1.039217      29.382865           4.697452
            6             Mn      10.335364       3.425213       3.329668       1.138312     154.060601 0.28915042E+04  0.10292503E+06                                23.966327                           18.246389      -0.037560       1.801843                    0.999919      51.668898     150.790429       0.398518       0.431779      -1.118579       0.023433      -0.000065      -0.000313       0.023435      -0.000530      -0.000047      -0.008221       0.179573       0.099469      -0.106849       0.033639       0.073210             30.248841      20.214251       0.006172      -0.001492      41.152052      -1.039537      29.380220           4.698044
            7              H       7.640127      10.522872       2.073185       0.116777       1.769700 0.13515390E+02  0.15040016E+03                                 2.337808                            2.079181      -1.633511       2.072380                    0.992709       4.271841      12.495026       0.458880       1.199464      -0.724668       0.003774       0.047549       0.015438       0.050134       0.003563       0.008725       0.000926      -0.012373      -0.018525      -0.013608       0.002603       0.011005              2.489608       1.820259      -0.135781       0.098559       3.621264       0.548276       2.027302           0.000004
            8              H       8.935710       8.901359       3.417039       0.111681       1.547678 0.12327604E+02  0.13369065E+03                                 2.131443                            1.986877      -1.245071       2.250278                    0.997278       3.980341      11.389157       0.470316       1.200866      -0.726477       0.030870       0.018365       0.035268       0.050340       0.006444       0.016255       0.008626      -0.009198       0.000375      -0.018727      -0.002395       0.021122              2.198023       2.189787       0.136180       0.681189       1.987323       0.325020       2.416960          -0.000137
            9              H       7.179287       5.659737       1.206805       0.117176       1.754240 0.15230770E+02  0.17277838E+03                                 2.266765                            2.176510      -1.374226       2.199197                    0.995139       3.960400      11.296033       0.462922       1.166355      -0.737571      -0.009564      -0.052303      -0.008852       0.053902       0.011169       0.012184       0.005739      -0.028705      -0.026388      -0.022056      -0.003300       0.025356              2.279468       1.929740      -0.046108       0.059787       2.986971       0.175155       1.921693          -0.000133
           10              H      11.330985       8.541894      13.075208       0.108096       1.544040 0.12674097E+02  0.14064413E+03                                 2.242529                            2.100334      -1.684253       2.056221                    0.990586       4.470658      13.636716       0.422874       1.305242      -0.700165      -0.024892      -0.020143      -0.039553       0.050890       0.005058       0.017191       0.007745      -0.023281       0.002789      -0.023975       0.002705       0.021270              2.324512       2.495732       0.145408       0.643245       1.928509       0.273591       2.549295          -0.000351
           11              H       9.085175      10.979600       7.416237       0.108154       1.704529 0.13507077E+02  0.15122859E+03                                 2.330364                            2.116813      -1.630676       2.069315                    0.993243       4.437363      13.287921       0.439743       1.244042      -0.713604       0.019927      -0.041658       0.015025       0.048561      -0.006517       0.000416       0.001769      -0.025182       0.012411      -0.016279       0.003853       0.012427              2.469674       2.380263      -0.799646       0.297344       2.910754      -0.433702       2.118006           0.000078
           12              H      12.877106       2.460445       8.280219       0.114576       1.500414 0.12083823E+02  0.13074147E+03                                 2.111631                            1.986756      -1.219119       2.269319                    0.996616       3.969886      11.445009       0.462148       1.224943      -0.720960      -0.008931       0.036762       0.032574       0.049923      -0.011711       0.000327       0.009111      -0.026347       0.013566      -0.020434       0.000419       0.020014              2.154680       1.768627      -0.226601      -0.001486       2.359269       0.617318       2.336143          -0.000136
           13              H      12.966480       8.769272       4.586152       0.116423       1.770951 0.13525691E+02  0.15052976E+03                                 2.338007                            2.079294      -1.631863       2.073260                    0.992698       4.272736      12.494548       0.459134       1.198680      -0.724852       0.003752      -0.048010      -0.015666       0.050641      -0.003656      -0.008685       0.000851      -0.012384      -0.018491      -0.013585       0.002557       0.011028              2.489872       1.820359       0.135831      -0.098546       3.621826       0.548360       2.027432           0.000006
           14              H      14.262061      10.390785       3.242298       0.111668       1.545861 0.12310071E+02  0.13346035E+03                                 2.130500                            1.986049      -1.246997       2.249756                    0.997290       3.977778      11.382155       0.470180       1.201574      -0.726330       0.030751      -0.018327      -0.035201       0.050206      -0.006489      -0.016265       0.008604      -0.008920       0.000684      -0.018640      -0.002513       0.021153              2.197011       2.188723      -0.136217      -0.680703       1.986488       0.324971       2.415823          -0.000132
           15              H       7.179291       1.190689       5.452532       0.117661       1.752486 0.15215298E+02  0.17259114E+03                                 2.267432                            2.177222      -1.379434       2.197492                    0.995142       3.957203      11.293397       0.462181       1.168305      -0.737125      -0.009257       0.052008       0.008541       0.053512      -0.011389      -0.012139       0.005819      -0.028600      -0.025496      -0.021978      -0.003410       0.025388              2.280090       1.930352       0.046073      -0.059835       2.987564       0.175266       1.922355          -0.000130
           16              H      11.330978      12.009384       6.902802       0.107545       1.544872 0.12682668E+02  0.14078272E+03                                 2.244756                            2.102152      -1.673103       2.060413                    0.990599       4.474240      13.655989       0.422298       1.306619      -0.699882      -0.025024       0.020393       0.039848       0.051283      -0.004946      -0.017050       0.007730      -0.023379       0.003366      -0.023881       0.002732       0.021149              2.326988       2.498537      -0.145710      -0.644603       1.930125       0.274066       2.552303          -0.000349
           17              H       9.085183       9.571678      12.561773       0.108168       1.703046 0.13494164E+02  0.15107457E+03                                 2.331030                            2.117355      -1.583395       2.090176                    0.993223       4.436321      13.292047       0.439125       1.245870      -0.713216       0.019965       0.041747      -0.015065       0.048666       0.006539      -0.000436       0.001810      -0.025140       0.013013      -0.016374       0.004030       0.012343              2.470423       2.380957       0.800120      -0.297489       2.911815      -0.433901       2.118499           0.000083
           18              H       7.550764       5.649115      11.697790       0.114133       1.504111 0.12118051E+02  0.13118637E+03                                 2.113736                            1.988470      -1.221447       2.268115                    0.996593       3.973733      11.454175       0.462396       1.223591      -0.721259      -0.008968      -0.036697      -0.032413       0.049776       0.011805      -0.000299       0.009312      -0.026576       0.014069      -0.020671       0.000398       0.020273              2.156929       1.770035       0.227053       0.001641       2.362074       0.618691       2.338678          -0.000142
           19              H      13.665305       3.177980      11.245488       0.116794       1.769580 0.13514318E+02  0.15038500E+03                                 2.337686                            2.079087      -1.633499       2.072395                    0.992708       4.271677      12.494346       0.458895       1.199451      -0.724671      -0.003771      -0.047550      -0.015436       0.050135       0.003563       0.008723       0.000923      -0.012371      -0.018530      -0.013607       0.002603       0.011004              2.489468       1.820178      -0.135766       0.098552       3.621022       0.548229       2.027204           0.000005
           20              H      12.369722       4.799493       9.901634       0.111678       1.547686 0.12327672E+02  0.13369158E+03                                 2.131453                            1.986884      -1.245067       2.250281                    0.997278       3.980347      11.389185       0.470314       1.200867      -0.726477      -0.030869      -0.018365      -0.035268       0.050339       0.006444       0.016254       0.008625      -0.009198       0.000378      -0.018727      -0.002395       0.021121              2.198035       2.189799       0.136182       0.681197       1.987330       0.325024       2.416976          -0.000138
           21              H      14.126145       8.041115      12.111868       0.117198       1.754107 0.15229219E+02  0.17275508E+03                                 2.266566                            2.176331      -1.374224       2.199199                    0.995139       3.960234      11.295093       0.462966       1.166282      -0.737588       0.009563       0.052302       0.008853       0.053902       0.011171       0.012182       0.005738      -0.028706      -0.026392      -0.022055      -0.003303       0.025358              2.279264       1.929587      -0.046100       0.059776       2.986663       0.175129       1.921541          -0.000135
           22              H       9.974447       5.158958       0.243465       0.108092       1.544032 0.12674024E+02  0.14064335E+03                                 2.242538                            2.100342      -1.684259       2.056220                    0.990586       4.470673      13.636838       0.422868       1.305259      -0.700161       0.024892       0.020143       0.039553       0.050890       0.005057       0.017192       0.007745      -0.023282       0.002788      -0.023976       0.002706       0.021270              2.324523       2.495744       0.145410       0.643251       1.928516       0.273595       2.549308          -0.000348
           23              H      12.220257       2.721252       5.902436       0.108156       1.704511 0.13506964E+02  0.15122798E+03                                 2.330414                            2.116855      -1.630674       2.069326                    0.993241       4.437401      13.288340       0.439720       1.244101      -0.713591      -0.019924       0.041661      -0.015025       0.048563      -0.006518       0.000415       0.001769      -0.025181       0.012418      -0.016281       0.003855       0.012426              2.469730       2.380317      -0.799673       0.297354       2.910821      -0.433714       2.118051           0.000086
           24              H       8.428326      11.240407       5.038454       0.114563       1.500372 0.12083400E+02  0.13073580E+03                                 2.111606                            1.986732      -1.219075       2.269345                    0.996615       3.969816      11.444778       0.462147       1.224957      -0.720958       0.008934      -0.036762      -0.032576       0.049925      -0.011710       0.000327       0.009111      -0.026347       0.013571      -0.020434       0.000420       0.020014              2.154654       1.768608      -0.226598      -0.001488       2.359243       0.617310       2.336111          -0.000139
           25              H       8.338952       4.931580       8.732521       0.116423       1.771010 0.13526232E+02  0.15053686E+03                                 2.338024                            2.079308      -1.631862       2.073249                    0.992699       4.272806      12.494684       0.459143       1.198650      -0.724859      -0.003754       0.048008       0.015668       0.050640      -0.003657      -0.008685       0.000853      -0.012385      -0.018490      -0.013585       0.002555       0.011030              2.489889       1.820371       0.135830      -0.098549       3.621848       0.548367       2.027448           0.000003
           26              H       7.043371       3.310067      10.076375       0.111680       1.545904 0.12310482E+02  0.13346571E+03                                 2.130518                            1.986064      -1.247044       2.249729                    0.997290       3.977829      11.382283       0.470185       1.201552      -0.726335      -0.030751       0.018326       0.035200       0.050205      -0.006489      -0.016264       0.008605      -0.008920       0.000684      -0.018639      -0.002514       0.021154              2.197032       2.188744      -0.136217      -0.680715       1.986503       0.324973       2.415849          -0.000135
           27              H      14.126141      12.510163       7.866141       0.117708       1.752369 0.15213901E+02  0.17256967E+03                                 2.267215                            2.177025      -1.379467       2.197473                    0.995143       3.957065      11.292465       0.462237       1.168201      -0.737149       0.009256      -0.052006      -0.008542       0.053510      -0.011394      -0.012137       0.005818      -0.028600      -0.025499      -0.021976      -0.003414       0.025390              2.279868       1.930183       0.046065      -0.059823       2.987232       0.175237       1.922188          -0.000133
           28              H       9.974454       1.691468       6.415871       0.107546       1.544933 0.12683291E+02  0.14079134E+03                                 2.244807                            2.102196      -1.673124       2.060396                    0.990599       4.474355      13.656416       0.422295       1.306609      -0.699884       0.025023      -0.020393      -0.039846       0.051281      -0.004946      -0.017049       0.007731      -0.023379       0.003364      -0.023880       0.002731       0.021149              2.327043       2.498598      -0.145715      -0.644625       1.930168       0.274078       2.552364          -0.000347
           29              H      12.220249       4.129174       0.756900       0.108159       1.703051 0.13494264E+02  0.15107651E+03                                 2.331072                            2.117392      -1.583378       2.090180                    0.993224       4.436382      13.292426       0.439110       1.245905      -0.713209      -0.019964      -0.041748       0.015064       0.048666       0.006541      -0.000435       0.001811      -0.025143       0.013006      -0.016374       0.004027       0.012347              2.470469       2.381001       0.800140      -0.297497       2.911870      -0.433909       2.118538           0.000082
           30              H      13.754668       8.051737       1.620883       0.114147       1.504105 0.12117979E+02  0.13118517E+03                                 2.113710                            1.988447      -1.221463       2.268107                    0.996593       3.973711      11.454027       0.462405       1.223571      -0.721264       0.008969       0.036696       0.032413       0.049776       0.011803      -0.000297       0.009312      -0.026575       0.014063      -0.020668       0.000395       0.020273              2.156901       1.770016       0.227051       0.001643       2.362046       0.618678       2.338640          -0.000137
           31              C      11.370403      11.262769      13.259405       0.619562      25.239548 0.24385357E+03  0.50225391E+04                                 7.933406                            5.548522       0.051112       2.080130                    0.999532      22.029630      61.697892       0.628138       0.473431      -1.018057      -0.022877       0.051703      -0.040479       0.069535       0.050854      -0.080067       0.007645       0.109151      -0.062339      -0.094031      -0.028657       0.122688              9.732381       6.414996      -2.355568       3.079759      12.303046      -0.569841      10.479101           0.021892
           32              C       6.758613       9.010889       0.807778      -0.046899      38.530746 0.45762294E+03  0.10826642E+05                                 9.875920                            7.107939       0.084230       2.026212                    0.999149      27.797475      78.475336       0.625330       0.414010      -1.072720       0.029168      -0.035040       0.028553       0.053795      -0.013039      -0.013022      -0.004101       0.014431       0.034841      -0.023836       0.002781       0.021056             12.013639       9.456526      -2.978352       5.327665      15.022804      -2.089064      11.561588          -0.001397
           33              C       7.570671       9.462645       1.857955      -0.096517      38.472042 0.47877973E+03  0.11519604E+05                                 9.871968                            7.285238       0.037492       1.978846                    0.999542      29.864409      86.578086       0.612380       0.415703      -1.065699      -0.009230      -0.040645      -0.002997       0.041787       0.007716      -0.026671       0.016097       0.001234      -0.014758      -0.035844       0.008705       0.027138             11.494801       9.574814      -2.728558       4.925892      14.069322      -0.488963      10.840266           0.002664
           34              C       8.286746       8.545644       2.624711      -0.092112      36.906795 0.47538114E+03  0.11394807E+05                                 9.531499                            7.209842       0.082935       1.988957                    0.999569      29.722968      85.449156       0.623161       0.410054      -1.071479      -0.018468      -0.012775      -0.025676       0.034110       0.008269      -0.000432       0.012460       0.033345       0.018536      -0.026321       0.009876       0.016446             10.958621       9.260409      -3.030420       4.434258      14.124300      -1.173312       9.491153           0.001452
           35              C       8.162001       7.170730       2.388038      -0.026338      38.351823 0.44822410E+03  0.10535981E+05                                 9.846112                            7.018217       0.005802       2.002364                    0.999197      27.509416      77.090257       0.632320       0.412088      -1.075338      -0.025701       0.029772      -0.027421       0.047946      -0.000390      -0.020785      -0.006335       0.020134       0.025782      -0.018854      -0.009610       0.028465             12.164417      11.164995      -4.000441       6.134618      14.106664      -2.274215      11.221592           0.006444
           36              C       7.309464       6.722907       1.372889      -0.092462      35.429029 0.47577648E+03  0.11429234E+05                                 9.313452                            7.241573       0.012241       1.969618                    0.999397      29.849612      86.463815       0.616876       0.413327      -1.067238       0.006244       0.031530       0.005243       0.032567       0.011514      -0.026884       0.005299      -0.007479      -0.033967      -0.035270       0.009852       0.025418             10.626154       9.870113      -2.502162       5.021363      11.540560      -1.302931      10.467790           0.001527
           37              C       6.629395       7.638882       0.567642      -0.085569      37.545436 0.50567516E+03  0.12354970E+05                                 9.785075                            7.535698      -0.084420       1.940666                    0.999248      30.195009      88.699654       0.595291       0.421121      -1.060460       0.028438       0.013794       0.021655       0.038314       0.015862      -0.011921       0.011262       0.030255       0.040451      -0.033563       0.010388       0.023175             11.282690       9.815404      -2.624106       4.559709      13.850228      -1.233450      10.182439           0.002523
           38              C       9.000050       6.202843       3.189023       0.612838      24.118737 0.25276586E+03  0.52447143E+04                                 7.705775                            5.651286      -0.027982       2.049442                    0.999435      22.200204      62.083613       0.623010       0.473814      -1.019466       0.032014      -0.040460       0.040973       0.065885       0.037017      -0.083883      -0.006167       0.078142       0.059960      -0.078005      -0.036543       0.114548              9.249739       8.151335      -2.366269       4.035789      10.819312      -0.786267       8.778571           0.015864
           39              C      19.450364      12.782880       9.422961       0.597606      25.282823 0.25636691E+03  0.53370587E+04                                 7.930635                            5.667887      -0.066849       2.031480                    0.999422      22.414702      62.740348       0.626115       0.469907      -1.021812       0.009650      -0.011811       0.056585       0.058604       0.053585      -0.049659      -0.012953       0.081942      -0.231483      -0.091657      -0.027304       0.118961              9.601844       6.610405      -2.293187       3.213367       9.140919      -0.012118      13.054208           0.019093
           40              C      19.016583      12.926981       7.995333      -0.025365      37.436654 0.44229013E+03  0.10367587E+05                                 9.697876                            6.981124       0.035732       2.015250                    0.999132      27.348047      76.668340       0.632355       0.413214      -1.074017      -0.016266       0.002255      -0.047047       0.049831       0.015711      -0.006826      -0.006281       0.025138      -0.001873      -0.020222      -0.003470       0.023693             11.844152       8.581173      -3.521843       4.558393      10.114804      -0.816636      16.836479          -0.000529
           41              C       8.613687      11.896415       7.081805      -0.098863      36.987412 0.48927558E+03  0.11846404E+05                                 9.662896                            7.384806       0.008289       1.968825                    0.999537      30.074238      87.709146       0.605225       0.417980      -1.063322      -0.016365       0.033842      -0.005162       0.037943       0.002467      -0.007433      -0.016378       0.009821      -0.072613      -0.031905       0.010510       0.021395             11.120745       8.449485      -3.442623       3.324028      10.226060      -0.243924      14.686691           0.002160
           42              C      13.064272       1.659090       7.574995      -0.093511      36.786195 0.47736920E+03  0.11457732E+05                                 9.526297                            7.230727       0.102450       1.996239                    0.999582      29.727549      85.600499       0.621328       0.410715      -1.070736       0.003737      -0.028576      -0.018118       0.034042       0.010559      -0.012519       0.016250       0.006466      -0.026380      -0.028259       0.012788       0.015471             11.010115       8.672106      -3.638701       4.061160      10.124499      -1.019608      14.233739           0.002493
           43              C      11.370390       9.288509       6.718605       0.619766      25.220220 0.24366475E+03  0.50175725E+04                                 7.929331                            5.546375       0.050030       2.079866                    0.999499      22.018838      61.656789       0.628273       0.473431      -1.018078      -0.023652      -0.051184       0.041523       0.070024      -0.050751       0.079995       0.007413       0.110850      -0.062426      -0.093854      -0.029362       0.123216              9.726775       6.411460       2.353524      -3.077452      12.295544      -0.568677      10.473322           0.021884
           44              C      12.084973      10.281255       5.851559      -0.045442      38.478694 0.45695462E+03  0.10806481E+05                                 9.867344                            7.102871       0.086043       2.026869                    0.999212      27.771933      78.377958       0.625560       0.414024      -1.072751       0.029149       0.034828      -0.028866       0.053814       0.013198       0.012207      -0.003841       0.012648       0.034254      -0.023267       0.003284       0.019983             12.002520       9.447652       2.974824      -5.321597      15.009575      -2.086389      11.550335          -0.001404
           45              C      12.897026       9.829499       4.801382      -0.096689      38.470875 0.47876972E+03  0.11518876E+05                                 9.870450                            7.284267       0.039013       1.979319                    0.999529      29.864580      86.566250       0.612557       0.415601      -1.065804      -0.008590       0.040084       0.002683       0.041081      -0.008066       0.027152       0.016096       0.001177      -0.015831      -0.036492       0.009090       0.027403             11.493040       9.572047       2.729104      -4.923253      14.070703      -0.489195      10.836372           0.002667
           46              C      13.613100      10.746500       4.034626      -0.091722      36.888429 0.47512940E+03  0.11387076E+05                                 9.527114                            7.206903       0.085786       1.989721                    0.999559      29.716856      85.420607       0.623432       0.409937      -1.071573      -0.018243       0.012929       0.025299       0.033764      -0.008221       0.000158       0.012913       0.033908       0.019652      -0.026904       0.010118       0.016786             10.953039       9.254245       3.027848      -4.430011      14.119791      -1.171051       9.485081           0.001450
           47              C      13.488358      12.121414       4.271298      -0.027413      38.468618 0.44967696E+03  0.10580575E+05                                 9.870952                            7.033398      -0.002186       1.999246                    0.999213      27.557479      77.308135       0.631010       0.412535      -1.074854      -0.025959      -0.029672       0.027759       0.048217       0.000054       0.021135      -0.006050       0.021895       0.028404      -0.019089      -0.010383       0.029471             12.197546      11.196033       4.014553      -6.153979      14.144395      -2.282892      11.252211           0.006434
           48              C      12.635824      12.569237       5.286448      -0.093302      35.467016 0.47641144E+03  0.11448945E+05                                 9.321094                            7.246997       0.011471       1.969101                    0.999406      29.871864      86.560943       0.616535       0.413395      -1.067135       0.006153      -0.031750      -0.005336       0.032778      -0.011636       0.026757       0.005118      -0.006529      -0.033274      -0.034894       0.009247       0.025647             10.635327       9.879819       2.504213      -5.027698      11.547316      -1.304008      10.478845           0.001523
           49              C      11.955757      11.653262       6.091695      -0.084945      37.500625 0.50489793E+03  0.12330462E+05                                 9.775259                            7.527816      -0.083052       1.941387                    0.999251      30.169097      88.585522       0.595888       0.420887      -1.060674       0.027921      -0.013188      -0.021409       0.037575      -0.015723       0.011768       0.011080       0.029930       0.041147      -0.033322       0.010275       0.023047             11.271693       9.807407       2.620138      -4.557438      13.832493      -1.231677      10.175178           0.002522
           50              C       9.000046       0.647583       3.470313       0.611759      24.119258 0.25273430E+03  0.52437640E+04                                 7.705081                            5.650259      -0.027728       2.049685                    0.999434      22.199272      62.074160       0.623194       0.473700      -1.019552       0.031404       0.039383      -0.040302       0.064510      -0.037468       0.084273      -0.007088       0.080137       0.058282      -0.077996      -0.037697       0.115693              9.249521       8.151546       2.366589      -4.036435      10.818200      -0.786992       8.778818           0.015870
           51              C       8.797662       7.768398      10.555048       0.599243      25.231976 0.25577954E+03  0.53215698E+04                                 7.918784                            5.660290      -0.060148       2.033922                    0.999403      22.389219      62.641810       0.626743       0.469724      -1.021951       0.010499       0.012066      -0.057350       0.059538      -0.052983       0.049928      -0.013208       0.081917      -0.230070      -0.091369      -0.027130       0.118498              9.586697       6.600280       2.289164      -3.206387       9.127926      -0.011100      13.031885           0.019065
           52              C       8.363886       7.624297      11.982677      -0.026478      37.538801 0.44363692E+03  0.10408410E+05                                 9.719782                            6.995115       0.032971       2.013721                    0.999103      27.389692      76.851700       0.631184       0.413612      -1.073619      -0.016217      -0.001543       0.045621       0.048442      -0.016317       0.006839      -0.006299       0.022527      -0.003882      -0.019535      -0.004183       0.023718             11.873086       8.602220       3.531970      -4.573235      10.137730      -0.821647      16.879309          -0.000539
           53              C       8.613694       8.654863      12.896205      -0.098356      36.970498 0.48903817E+03  0.11838825E+05                                 9.658498                            7.381443       0.013099       1.970158                    0.999490      30.066629      87.670656       0.605577       0.417802      -1.063470      -0.016045      -0.033851       0.005963       0.037933      -0.002746       0.006892      -0.015725       0.008101      -0.073922      -0.031556       0.010558       0.020998             11.115911       8.445578       3.441172      -3.322971      10.221590      -0.244777      14.680564           0.002162
           54              C       7.737933       6.450470      12.403014      -0.092309      36.697474 0.47591807E+03  0.11413697E+05                                 9.510266                            7.218727       0.102826       1.996991                    0.999564      29.683237      85.425905       0.622002       0.410601      -1.070859       0.003844       0.029629       0.017156       0.034453      -0.010505       0.013247       0.017534       0.005495      -0.026372      -0.029632       0.014350       0.015282             10.991267       8.655521       3.631486      -4.051289      10.109256      -1.014811      14.209025           0.002483
           55              C       9.935029       2.438083       0.059268       0.619574      25.239065 0.24384868E+03  0.50224099E+04                                 7.933291                            5.548457       0.051174       2.080154                    0.999532      22.029370      61.696848       0.628144       0.473430      -1.018059       0.022877      -0.051689       0.040483       0.069527       0.050863      -0.080069       0.007654       0.109159      -0.062343      -0.094044      -0.028649       0.122694              9.732221       6.414897      -2.355518       3.079684      12.302859      -0.569800      10.478907           0.021885
           56              C      14.546819       4.689963      12.510895      -0.046914      38.530693 0.45762332E+03  0.10826658E+05                                 9.875931                            7.107963       0.084245       2.026218                    0.999149      27.797448      78.475390       0.625326       0.414012      -1.072718      -0.029169       0.035038      -0.028554       0.053794      -0.013040      -0.013020      -0.004100       0.014429       0.034842      -0.023836       0.002782       0.021054             12.013630       9.456542      -2.978332       5.327682      15.022718      -2.089037      11.561631          -0.001390
           57              C      13.734761       4.238207      11.460718      -0.096520      38.471476 0.47877395E+03  0.11519425E+05                                 9.871882                            7.285211       0.037490       1.978849                    0.999542      29.864108      86.576942       0.612380       0.415705      -1.065698       0.009231       0.040647       0.002999       0.041790       0.007712      -0.026676       0.016094       0.001241      -0.014758      -0.035844       0.008699       0.027145             11.494666       9.574764      -2.728484       4.925891      14.068988      -0.488951      10.840247           0.002661
           58              C      13.018686       5.155208      10.693962      -0.092121      36.906437 0.47537751E+03  0.11394691E+05                                 9.531420                            7.209807       0.082970       1.988970                    0.999569      29.722821      85.448445       0.623164       0.410053      -1.071480       0.018468       0.012773       0.025677       0.034110       0.008268      -0.000436       0.012460       0.033345       0.018548      -0.026323       0.009882       0.016441             10.958501       9.260350      -3.030326       4.434258      14.124009      -1.173262       9.491143           0.001451
           59              C      13.143431       6.530122      10.930635      -0.026320      38.350218 0.44820583E+03  0.10535420E+05                                 9.845767                            7.018024       0.005846       2.002384                    0.999197      27.508830      77.087547       0.632337       0.412082      -1.075344       0.025697      -0.029768       0.027425       0.047944      -0.000391      -0.020790      -0.006335       0.020139       0.025793      -0.018859      -0.009613       0.028472             12.163925      11.164561      -4.000198       6.134367      14.105995      -2.274074      11.221219           0.006431
           60              C      13.995968       6.977945      11.945784      -0.092482      35.429463 0.47578575E+03  0.11429500E+05                                 9.313520                            7.241657       0.012185       1.969596                    0.999397      29.849808      86.464239       0.616871       0.413329      -1.067238      -0.006250      -0.031531      -0.005239       0.032568       0.011517      -0.026887       0.005299      -0.007472      -0.033967      -0.035273       0.009849       0.025424             10.626216       9.870234      -2.502187       5.021444      11.540465      -1.302961      10.467950           0.001524
           61              C      14.676037       6.061970      12.751031      -0.085572      37.545113 0.50567185E+03  0.12354872E+05                                 9.785022                            7.535681      -0.084440       1.940662                    0.999248      30.194908      88.699384       0.595291       0.421122      -1.060460      -0.028441      -0.013793      -0.021654       0.038315       0.015861      -0.011920       0.011261       0.030255       0.040445      -0.033561       0.010388       0.023173             11.282602       9.815358      -2.624038       4.559689      13.850028      -1.233382      10.182420           0.002523
           62              C      12.305382       7.498009      10.129650       0.612802      24.118625 0.25276526E+03  0.52446864E+04                                 7.705700                            5.651246      -0.027936       2.049458                    0.999435      22.200068      62.082663       0.623019       0.473808      -1.019471      -0.032022       0.040449      -0.040983       0.065887       0.037013      -0.083885      -0.006166       0.078143       0.059981      -0.078005      -0.036545       0.114550              9.249627       8.151223      -2.366202       4.035728      10.819177      -0.786220       8.778481           0.015859
           63              C       1.855068       0.917972       3.895712       0.597599      25.282458 0.25636173E+03  0.53369356E+04                                 7.930624                            5.667872      -0.066835       2.031489                    0.999422      22.414537      62.740237       0.626108       0.469914      -1.021806      -0.009634       0.011823      -0.056588       0.058607       0.053588      -0.049665      -0.012951       0.081925      -0.231535      -0.091676      -0.027291       0.118967              9.601834       6.610388      -2.293175       3.213337       9.140930      -0.012069      13.054185           0.019082
           64              C       2.288849       0.773871       5.323340      -0.025391      37.437364 0.44229863E+03  0.10367853E+05                                 9.698056                            6.981234       0.035772       2.015263                    0.999132      27.348285      76.669649       0.632343       0.413219      -1.074012       0.016281      -0.002249       0.047047       0.049835       0.015706      -0.006821      -0.006281       0.025127      -0.001845      -0.020220      -0.003461       0.023680             11.844389       8.581335      -3.521916       4.558496      10.114994      -0.816635      16.836839          -0.000522
           65              C      12.691745       1.804437       6.236868      -0.098869      36.987766 0.48928069E+03  0.11846581E+05                                 9.663024                            7.384884       0.008305       1.968831                    0.999537      30.074375      87.710286       0.605216       0.417985      -1.063317       0.016381      -0.033836       0.005161       0.037946       0.002464      -0.007435      -0.016377       0.009818      -0.072621      -0.031907       0.010513       0.021394             11.120911       8.449608      -3.442677       3.324097      10.226187      -0.243925      14.686937           0.002165
           66              C       8.241160      12.041762       5.743678      -0.093505      36.785464 0.47735868E+03  0.11457406E+05                                 9.526147                            7.230630       0.102472       1.996249                    0.999582      29.727185      85.598943       0.621335       0.410713      -1.070738      -0.003722       0.028585       0.018115       0.034045       0.010559      -0.012523       0.016253       0.006466      -0.026384      -0.028264       0.012792       0.015471             11.009925       8.671962      -3.638648       4.061049      10.124376      -1.019574      14.233436           0.002486
           67              C       9.935042       4.412343       6.600068       0.619793      25.220196 0.24366389E+03  0.50175627E+04                                 7.929387                            5.546407       0.049893       2.079823                    0.999499      22.018892      61.657486       0.628262       0.473438      -1.018072       0.023665       0.051191      -0.041527       0.070036      -0.050745       0.079993       0.007405       0.110855      -0.062452      -0.093844      -0.029374       0.123217              9.726852       6.411516       2.353557      -3.077484      12.295642      -0.568710      10.473400           0.021877
           68              C       9.220459       3.419597       7.467114      -0.045457      38.480033 0.45697181E+03  0.10807002E+05                                 9.867582                            7.103014       0.086009       2.026850                    0.999212      27.772544      78.380415       0.625551       0.414026      -1.072749      -0.029156      -0.034835       0.028866       0.053822       0.013201       0.012204      -0.003840       0.012654       0.034252      -0.023268       0.003287       0.019981             12.002835       9.447913       2.974909      -5.321799      15.009886      -2.086455      11.550705          -0.001398
           69              C       8.408406       3.871353       8.517291      -0.096666      38.471015 0.47877098E+03  0.11518913E+05                                 9.870447                            7.284259       0.039040       1.979323                    0.999529      29.864723      86.566672       0.612559       0.415599      -1.065806       0.008585      -0.040084      -0.002684       0.041081      -0.008067       0.027150       0.016105       0.001170      -0.015830      -0.036497       0.009095       0.027402             11.493035       9.572067       2.729063      -4.923305      14.070587      -0.489179      10.836451           0.002664
           70              C       7.692332       2.954352       9.284047      -0.091704      36.888614 0.47513202E+03  0.11387153E+05                                 9.527134                            7.206919       0.085783       1.989718                    0.999559      29.716961      85.420916       0.623432       0.409936      -1.071573       0.018236      -0.012929      -0.025302       0.033762      -0.008218       0.000160       0.012913       0.033908       0.019653      -0.026903       0.010120       0.016782             10.953061       9.254303       3.027854      -4.430080      14.119707      -1.171081       9.485174           0.001448
           71              C       7.817074       1.579438       9.047375      -0.027363      38.467397 0.44966174E+03  0.10580104E+05                                 9.870660                            7.033220      -0.002198       1.999244                    0.999213      27.557033      77.305903       0.631028       0.412528      -1.074861       0.025949       0.029673      -0.027765       0.048216       0.000051       0.021143      -0.006046       0.021906       0.028413      -0.019091      -0.010392       0.029482             12.197161      11.195699       4.014410      -6.153796      14.143862      -2.282845      11.251922           0.006428
           72              C       8.669608       1.131615       8.032225      -0.093292      35.467522 0.47642049E+03  0.11449189E+05                                 9.321107                            7.247028       0.011472       1.969092                    0.999406      29.872147      86.561196       0.616540       0.413391      -1.067140      -0.006164       0.031750       0.005328       0.032779      -0.011637       0.026757       0.005115      -0.006529      -0.033278      -0.034894       0.009245       0.025649             10.635340       9.879896       2.504245      -5.027765      11.547168      -1.304068      10.478955           0.001525
           73              C       9.349675       2.047590       7.226978      -0.084944      37.501308 0.50490901E+03  0.12330813E+05                                 9.775376                            7.527905      -0.083097       1.941366                    0.999251      30.169588      88.587556       0.595883       0.420888      -1.060673      -0.027928       0.013190       0.021406       0.037579      -0.015724       0.011765       0.011083       0.029932       0.041136      -0.033322       0.010280       0.023042             11.271822       9.807545       2.620132      -4.557523      13.832573      -1.231650      10.175348           0.002523
           74              C      12.305386      13.053269       9.848360       0.611749      24.119781 0.25274105E+03  0.52439288E+04                                 7.705126                            5.650290      -0.027729       2.049678                    0.999434      22.199555      62.074696       0.623201       0.473693      -1.019558      -0.031415      -0.039382       0.040295       0.064510      -0.037453       0.084266      -0.007100       0.080140       0.058267      -0.077972      -0.037713       0.115685              9.249575       8.151587       2.366613      -4.036464      10.818262      -0.787014       8.778877           0.015871
           75              C      12.507770       5.932454       2.763625       0.599277      25.231613 0.25577446E+03  0.53214518E+04                                 7.918773                            5.660272      -0.060215       2.033907                    0.999403      22.389107      62.641962       0.626736       0.469730      -1.021945      -0.010497      -0.012082       0.057355       0.059546      -0.052990       0.049919      -0.013214       0.081925      -0.230034      -0.091352      -0.027146       0.118498              9.586693       6.600278       2.289152      -3.206385       9.127908      -0.011084      13.031893           0.019060
           76              C      12.941546       6.076555       1.335996      -0.026506      37.540289 0.44365484E+03  0.10408968E+05                                 9.720142                            6.995329       0.032899       2.013693                    0.999103      27.390267      76.854614       0.631163       0.413621      -1.073610       0.016228       0.001540      -0.045622       0.048447      -0.016323       0.006843      -0.006300       0.022536      -0.003907      -0.019538      -0.004192       0.023729             11.873567       8.602562       3.532126      -4.573474      10.138103      -0.821695      16.880037          -0.000523
           77              C      12.691738       5.045989       0.422468      -0.098373      36.971216 0.48904912E+03  0.11839185E+05                                 9.658699                            7.381578       0.013071       1.970147                    0.999490      30.066981      87.672711       0.605563       0.417808      -1.063464       0.016054       0.033846      -0.005961       0.037932      -0.002741       0.006892      -0.015724       0.008102      -0.073916      -0.031555       0.010561       0.020993             11.116153       8.445743       3.441229      -3.323054      10.221777      -0.244745      14.680940           0.002156
           78              C      13.567499       7.250382       0.915659      -0.092300      36.697211 0.47591444E+03  0.11413583E+05                                 9.510200                            7.218687       0.102824       1.996990                    0.999564      29.683145      85.425405       0.622005       0.410600      -1.070860      -0.003835      -0.029634      -0.017153       0.034454      -0.010510       0.013247       0.017530       0.005497      -0.026379      -0.029633       0.014345       0.015287             10.991183       8.655486       3.631499      -4.051243      10.109234      -1.014838      14.208828           0.002484
           79              O       5.940274      11.210596       0.319648      -0.575093      46.414513 0.59323359E+03  0.14627900E+05                                10.286261                            7.536210       0.072887       2.073773                    0.995501      28.068798      74.918416       0.691892       0.359014      -1.138074       0.019646      -0.043546       0.005893       0.048135       0.002366      -0.053485       0.012352      -0.005914      -0.087785      -0.067622       0.018314       0.049308             12.693514       6.668700      -2.679418       0.304475      20.381870       4.367697      11.029971           0.064903
           80              O      10.847353      10.892084      12.166608      -0.577275      46.993983 0.67190358E+03  0.17075188E+05                                10.382790                            8.060998      -0.130429       1.999834                    0.994269      28.639931      77.361066       0.664577       0.362662      -1.136295       0.026762      -0.018986       0.034606       0.047690       0.043424      -0.007149       0.016554       0.109777       0.029863      -0.078618       0.013573       0.065044             12.347953       8.048536       0.638186       3.857819      10.708058       1.547604      18.287264           0.064099
           81              O       8.951898       4.977584       2.869242      -0.569092      34.292820 0.51040101E+03  0.12106272E+05                                 8.318993                            6.943148       0.417598       2.186445                    0.996974      27.504577      71.715633       0.729079       0.354187      -1.143323      -0.026911       0.027925       0.007186       0.039442       0.026603      -0.065464       0.020906      -0.062079      -0.047681      -0.093621       0.043713       0.049908              9.410632       6.516585      -2.488166       0.790086      15.056763       0.163256       6.658549           0.047482
           82              O       9.710800       6.709455       4.095625      -0.573915      38.249004 0.56754994E+03  0.13850959E+05                                 9.023858                            7.397799       0.120523       2.085663                    0.996527      28.038043      74.633470       0.694062       0.361603      -1.135182      -0.027327      -0.010102      -0.025516       0.038729       0.050231      -0.015855       0.013064       0.081330       0.100269      -0.084299       0.031805       0.052494             10.320198      10.585195       0.257283       6.011379       7.324636       0.991344      13.050762           0.054989
           83              O       9.339460      11.700334       9.806006      -0.596097      44.121293 0.61336900E+03  0.15278679E+05                                10.003680                            7.721041      -0.006304       2.034101                    0.995314      28.851087      77.855775       0.674654       0.364469      -1.131747      -0.051314       0.006936      -0.029689       0.059688       0.019603      -0.014759      -0.043701      -0.001096      -0.188311      -0.080263       0.014920       0.065343             11.975387       9.743334      -5.097731       3.090480      15.702409      -3.526094      10.480417           0.059413
           84              O      13.940035       1.303914      10.219285      -0.550136      33.930973 0.48360981E+03  0.11309487E+05                                 8.281725                            6.733989       0.458026       2.202122                    0.997271      27.131750      70.087569       0.744865       0.351626      -1.146183      -0.006135       0.003435      -0.036244       0.036920       0.030189      -0.022421       0.057734       0.004398      -0.068886      -0.080718       0.024203       0.056515              9.331652       6.223408      -1.224740       0.844821      10.784166       4.288536      10.987381           0.033841
           85              O      11.266631       8.081548       6.339688      -0.575113      46.433237 0.59356601E+03  0.14638076E+05                                10.288749                            7.538187       0.069616       2.072616                    0.995458      28.077059      74.944355       0.691823       0.359001      -1.138090       0.019818       0.043739      -0.006088       0.048404      -0.002185       0.053298       0.012239      -0.006056      -0.087411      -0.067357       0.018239       0.049118             12.696423       6.669933       2.679487      -0.304647      20.385498       4.369620      11.033838           0.064886
           86              O      10.847345       9.659194       7.811402      -0.577936      47.006067 0.67214140E+03  0.17082368E+05                                10.383462                            8.061708      -0.130297       1.999850                    0.994221      28.645811      77.373985       0.664651       0.362597      -1.136370       0.026741       0.019254      -0.033641       0.047091      -0.043530       0.007106       0.016658       0.108851       0.029229      -0.078274       0.013427       0.064848             12.348705       8.048643      -0.637912      -3.857524      10.708835       1.547124      18.288636           0.064134
           87              O       8.951898       1.872842       3.790095      -0.568039      34.281619 0.51013081E+03  0.12098178E+05                                 8.317514                            6.941414       0.415784       2.185902                    0.997013      27.495660      71.685780       0.729159       0.354198      -1.143323      -0.026350      -0.028797      -0.007527       0.039752      -0.026689       0.064953       0.020753      -0.063190      -0.049537      -0.093464       0.043137       0.050327              9.409704       6.515805       2.489460      -0.790126      15.056099       0.161572       6.657207           0.047501
           88              O      15.037152      12.582689       2.563711      -0.573156      38.222055 0.56700229E+03  0.13833870E+05                                 9.018887                            7.393409       0.121173       2.086028                    0.996559      28.026972      74.587193       0.694403       0.361523      -1.135276      -0.028050       0.010592       0.025880       0.039608      -0.050769       0.015809       0.013418       0.081629       0.097710      -0.084501       0.031596       0.052905             10.314988      10.580309      -0.257313      -6.008852       7.319832       0.990314      13.044824           0.054990
           89              O       9.339458       8.850944      10.172003      -0.597529      44.246434 0.61540619E+03  0.15343606E+05                                10.025970                            7.736731      -0.010184       2.032464                    0.995398      28.889510      78.019911       0.673529       0.364741      -1.131428      -0.051136      -0.005631       0.029921       0.059514      -0.019872       0.014964      -0.043932       0.002501      -0.188044      -0.080578       0.015238       0.065340             12.004088       9.766437       5.111732      -3.100515      15.738559      -3.535152      10.507270           0.059379
           90              O       8.613688       6.805646       9.758725      -0.550902      33.943206 0.48381309E+03  0.11315118E+05                                 8.282637                            6.734464       0.455903       2.201232                    0.997246      27.141945      70.110303       0.745015       0.351528      -1.146295      -0.006114      -0.003852       0.036076       0.036793      -0.029978       0.022536       0.057018       0.005001      -0.069540      -0.080208       0.024553       0.055655              9.333004       6.223861       1.225436      -0.844693      10.786714       4.289555      10.988437           0.033837
           91              O      15.365158       2.490256      12.999025      -0.575064      46.412782 0.59320813E+03  0.14627105E+05                                10.286003                            7.536043       0.072874       2.073779                    0.995501      28.068205      74.916230       0.691901       0.359014      -1.138075      -0.019662       0.043527      -0.005921       0.048127       0.002367      -0.053484       0.012354      -0.005905      -0.087790      -0.067621       0.018311       0.049310             12.693168       6.668540      -2.679324       0.304453      20.381300       4.367592      11.029662           0.064904
           92              O      10.458079       2.808768       1.152065      -0.577329      46.996452 0.67194705E+03  0.17076562E+05                                10.383109                            8.061236      -0.130400       1.999821                    0.994271      28.640898      77.364191       0.664571       0.362660      -1.136297      -0.026768       0.019006      -0.034633       0.047720       0.043419      -0.007152       0.016553       0.109789       0.029827      -0.078614       0.013562       0.065052             12.348347       8.048769       0.638185       3.857939      10.708435       1.547620      18.287835           0.064114
           93              O      12.353534       8.723268      10.449431      -0.569072      34.290282 0.51035661E+03  0.12104938E+05                                 8.318529                            6.942803       0.417571       2.186449                    0.996974      27.503719      71.712222       0.729105       0.354183      -1.143329       0.026890      -0.027901      -0.007188       0.039411       0.026602      -0.065474       0.020905      -0.062086      -0.047690      -0.093632       0.043718       0.049913              9.410047       6.516185      -2.487891       0.789996      15.055760       0.163328       6.658197           0.047448
           94              O      11.594632       6.991397       9.223048      -0.573918      38.249075 0.56755140E+03  0.13851014E+05                                 9.023911                            7.397846       0.120440       2.085640                    0.996526      28.038006      74.633614       0.694054       0.361607      -1.135178       0.027350       0.010107       0.025526       0.038752       0.050224      -0.015857       0.013061       0.081323       0.100263      -0.084290       0.031799       0.052490             10.320258      10.585242       0.257285       6.011405       7.324683       0.991357      13.050848           0.054982
           95              O      11.965972       2.000518       3.512667      -0.596129      44.124122 0.61341275E+03  0.15280070E+05                                10.004194                            7.721388      -0.006301       2.034093                    0.995315      28.851771      77.858868       0.674628       0.364476      -1.131740       0.051357      -0.006923       0.029707       0.059733       0.019615      -0.014762      -0.043696      -0.001097      -0.188294      -0.080255       0.014905       0.065350             11.976065       9.743858      -5.098072       3.090689      15.703336      -3.526300      10.481001           0.059432
           96              O       7.365397      12.396938       3.099388      -0.550107      33.931104 0.48360909E+03  0.11309486E+05                                 8.281863                            6.734070       0.458066       2.202152                    0.997271      27.131256      70.086749       0.744845       0.351635      -1.146174       0.006162      -0.003451       0.036258       0.036940       0.030184      -0.022413       0.057728       0.004389      -0.068897      -0.080707       0.024194       0.056513              9.331840       6.223494      -1.224787       0.844814      10.784467       4.288682      10.987560           0.033838
           97              O      10.038801       5.619304       6.978985      -0.575089      46.432886 0.59356018E+03  0.14637891E+05                                10.288678                            7.538133       0.069630       2.072624                    0.995458      28.076931      74.943812       0.691828       0.359000      -1.138092      -0.019796      -0.043744       0.006063       0.048396      -0.002195       0.053301       0.012244      -0.006067      -0.087425      -0.067367       0.018250       0.049116             12.696331       6.669887       2.679464      -0.304645      20.385352       4.369595      11.033755           0.064879
           98              O      10.458087       4.041658       5.507271      -0.577976      47.008768 0.67218589E+03  0.17083823E+05                                10.383940                            8.062044      -0.130372       1.999816                    0.994220      28.646644      77.377573       0.664627       0.362604      -1.136363      -0.026721      -0.019228       0.033651       0.047075      -0.043534       0.007108       0.016656       0.108862       0.029225      -0.078279       0.013425       0.064855             12.349322       8.049009      -0.637912      -3.857753      10.709367       1.547120      18.289590           0.064149
           99              O      12.353534      11.828010       9.528578      -0.568027      34.279932 0.51010169E+03  0.12097290E+05                                 8.317132                            6.941128       0.415827       2.185914                    0.997013      27.495385      71.683997       0.729189       0.354189      -1.143332       0.026305       0.028793       0.007542       0.039723      -0.026680       0.064952       0.020750      -0.063199      -0.049556      -0.093463       0.043137       0.050326              9.409220       6.515478       2.489240      -0.790053      15.055270       0.161616       6.656913           0.047471
          100              O       6.268280       1.118163      10.754962      -0.573179      38.222553 0.56701149E+03  0.13834149E+05                                 9.018937                            7.393452       0.121207       2.086031                    0.996559      28.027284      74.588145       0.694403       0.361521      -1.135278       0.028024      -0.010617      -0.025884       0.039599      -0.050768       0.015800       0.013417       0.081633       0.097713      -0.084500       0.031601       0.052900             10.315046      10.580355      -0.257284      -6.008878       7.319871       0.990281      13.044912           0.054979
          101              O      11.965974       4.849908       3.146670      -0.597563      44.249785 0.61545833E+03  0.15345264E+05                                10.026567                            7.737132      -0.010145       2.032468                    0.995398      28.890359      78.023663       0.673500       0.364748      -1.131421       0.051159       0.005655      -0.029895       0.059522      -0.019881       0.014963      -0.043935       0.002504      -0.188033      -0.080577       0.015230       0.065346             12.004880       9.767062       5.112122      -3.100795      15.739587      -3.535428      10.507990           0.059407
          102              O      12.691744       6.895206       3.559948      -0.550875      33.944005 0.48382574E+03  0.11315506E+05                                 8.282847                            6.734611       0.455876       2.201229                    0.997245      27.141922      70.110916       0.744996       0.351534      -1.146288       0.006103       0.003844      -0.036047       0.036761      -0.029981       0.022537       0.057026       0.004994      -0.069558      -0.080218       0.024552       0.055666              9.333261       6.224016       1.225492      -0.844718      10.787040       4.289693      10.988727           0.033848

******************************************************
Auxiliary information for the entire system
The total spin magnetic moment of the unit cell is   29.999566
The total net atomic charge of the unit cell is   0.000001
Accuracy of reproducing the electrostatic potential in the unit cell:
  The inner radius (bohr) =    5.0000
  The outer radius (bohr) =   12.0000
  Valid grid points have density less than (e/(bohr^3)) =    0.0001
  The number of valid grid points were=        89774
  The rms potential error without charges in kcal/mol is=      3.41608
  The rms potential error with partial charges in kcal/mol is=      0.74262
  The RRMSE value at monopole order=      0.21739
  The rms potential error with partial charges and cloud penetration in kcal/mol is=      0.73703
  The RRMSE value at monopole order with cloud penetration is=      0.21575
  The rms potential error with partial charges and atomic dipoles in kcal/mol is=      0.56297
  The RRMSE value at dipole order=      0.16480
  The rms potential error with partial charges, atomic dipoles and cloud penetration in kcal/mol is=      0.55439
  The RRMSE value at dipole order with cloud penetration=      0.16229

******************************************************
The electron densities and ab initio electrostatic potential were computed in VASP using the PBE functional and
projector augmented wave method. See the main text of the journal article for a description of computational details.
The atomic charges, dipoles, and quadrupoles were computed with the DDEC6 method as described in
(a) T. A. Manz and N. Gabaldon Limas, RSC Adv. 6 (2016) 47771-47801 DOI: 10.1039/c6ra04656h
(b) N. Gabaldon Limas and T. A. Manz, RSC Adv. 8 (2018) 2678-2707 DOI: 10.1039/c7ra11829e.
For each atom in the material, the electron cloud parameters were fit to the spherically averaged atom-in-material
electron density using radial positions for which this density was between 10^-4 and 10^-2 electrons per cubic bohr.
The polarizabilities, dispersion coefficients, and quantum Drude oscillator (QDO) parameters were fit using the MCLF method.
The magnetic structure of the system was optimized in VASP from the default ferromagnetic initial guess using spin polarization.
The atomic spin moments (ASMs) were computed on this optimized magnetic structure using the DDEC6 partition as inputs
to the method of T. A. Manz and D. S. Sholl, J. Chem. Theory Comput. 7 (2011) 4146-4164 DOI: 10.1021/ct200539n.
The RMSE and RRMSE were computed using a uniform grid with Ewald summation.
