# Supplementary material for: A collection of forcefield precursors for metal–organic frameworks
Source: RSC Adv. 2019 Nov 13;9(63):36492–507. doi: 10.1039/c9ra07327b (PMC9075174; doi:10.1039/c9ra07327b)
Supplement: RA-009-C9RA07327B-s4057 [file RA-009-C9RA07327B-s4057.xyz]

  102
jmolscript: load "" {1 1 1} spacegroup "x,y,z" unitcell [{     10.657000     0.000000     0.000000 }, {      5.328517    12.444057     0.000000 }, {      5.328529     1.251248    13.337905 }]
Mn     9.910184     7.471548     8.124918     1.021169
Mn     9.910146    13.071534    11.881939     1.018452
Mn    11.403915     6.223881     5.212987     1.020144
Mn    11.403900     0.623771     1.455966     1.018364
Mn    10.978556    10.271479    10.003429     1.135108
Mn    10.335490     3.423826     3.334476     1.134448
H     12.953605     8.921280     4.630921     0.120207
H     14.179160    10.439681     3.373156     0.121450
H      7.199882     1.037637     5.436530     0.123604
H     11.407283    11.955999     6.788994     0.113944
H      9.027583     9.431483    12.629662     0.113689
H      7.591013     5.755217    11.817384     0.122853
H      7.625102    10.370429     2.038032     0.119408
H      8.850657     8.852029     3.295796     0.121208
H      7.199880     5.810016     1.232422     0.123691
H     11.407292     8.586958    13.217864     0.113883
H      9.027575    11.111474     7.377195     0.112712
H     12.919501     2.343684     8.189474     0.122815
H      8.360441     4.774025     8.706984     0.120179
H      7.134886     3.255624     9.964749     0.121451
H     14.114164    12.657668     7.901375     0.123583
H      9.906763     1.739306     6.548911     0.113931
H     12.286463     4.263822     0.708243     0.113699
H     13.723033     7.940088     1.520521     0.122849
H     13.688944     3.324876    11.299873     0.119412
H     12.463389     4.843276    10.042109     0.121231
H     14.114166     7.885289    12.105483     0.123693
H      9.906754     5.108347     0.120041     0.113915
H     12.286471     2.583831     5.960710     0.112735
H      8.394545    11.351621     5.148431     0.122819
C     11.369021     9.287888     6.729507     0.613761
C     12.085277    10.280877     5.861476    -0.034970
C     12.894567     9.831421     4.815117    -0.100734
C     13.613381    10.745901     4.045387    -0.102975
C     13.488377    12.119969     4.278800    -0.016618
C     12.638058    12.569310     5.294748    -0.104291
C     11.951534    11.652869     6.097957    -0.095536
C      8.992491     0.647055     3.472390     0.604343
C      8.813265     7.759592    10.577225     0.591018
C      8.373346     7.617428    12.002647    -0.015378
C      8.613985     8.648363    12.913359    -0.104517
C      7.752043     6.441868    12.424792    -0.106706
C     11.369037    11.255069    13.277351     0.613432
C      6.756765     9.010832     0.807477    -0.035586
C      7.566060     9.460288     1.853835    -0.100025
C      8.284875     8.545809     2.623566    -0.103093
C      8.159866     7.171741     2.390153    -0.016849
C      7.309542     6.722400     1.374204    -0.104531
C      6.623017     7.638841     0.570996    -0.094680
C      8.992498     6.200597     3.196562     0.606459
C     19.470269    12.783366     9.429632     0.590992
C      8.373346    12.925530     8.004210    -0.015974
C      8.613977    11.894595     7.093498    -0.103490
C     13.080526     1.657033     7.582065    -0.106272
C      9.945025     4.407417     6.608398     0.613751
C      9.228769     3.414428     7.476429    -0.034994
C      8.419479     3.863884     8.522788    -0.100774
C      7.700665     2.949404     9.292518    -0.103031
C      7.825669     1.575336     9.059105    -0.016599
C      8.675988     1.125995     8.043157    -0.104379
C      9.362512     2.042436     7.239948    -0.095514
C     12.321555    13.048250     9.865515     0.604093
C     12.500781     5.935713     2.760680     0.590965
C     12.940700     6.077877     1.335258    -0.015318
C     12.700061     5.046942     0.424546    -0.104512
C     13.562003     7.253437     0.913113    -0.106704
C      9.945009     2.440236     0.060554     0.613331
C     14.557281     4.684473    12.530428    -0.035482
C     13.747986     4.235017    11.484070    -0.100004
C     13.029171     5.149496    10.714339    -0.103068
C     13.154180     6.523564    10.947752    -0.016896
C     14.004504     6.972905    11.963701    -0.104486
C     14.691029     6.056464    12.766909    -0.094679
C     12.321548     7.494708    10.141343     0.606551
C      1.843777     0.911939     3.908273     0.591066
C      2.283700     0.769775     5.333695    -0.015986
C     12.700069     1.800710     6.244407    -0.103447
C      8.233520    12.038272     5.755840    -0.106225
O     11.266178     8.079662     6.349776    -0.574554
O     10.845765     9.655512     7.824148    -0.573876
O      8.950079     1.871927     3.793434    -0.567072
O     15.021277    12.585142     2.559811    -0.570886
O      9.346009     8.843121    10.188826    -0.596142
O      8.644455     6.788191     9.790422    -0.547976
O      5.937670    11.212048     0.319176    -0.573065
O     10.845775    10.887445    12.182709    -0.573458
O      8.950081     4.975726     2.875519    -0.568328
O      9.692772     6.706568     4.109142    -0.572128
O      9.346012    11.699837     9.818032    -0.596163
O     13.972948     1.310710    10.216435    -0.547722
O     10.047868     5.615643     6.988129    -0.574736
O     10.468281     4.039793     5.513757    -0.573738
O     12.363967    11.823378     9.544471    -0.566865
O      6.292769     1.110163    10.778094    -0.570693
O     11.968037     4.852184     3.149079    -0.596078
O     12.669591     6.907114     3.547483    -0.548008
O     15.376376     2.483257    13.018729    -0.573284
O     10.468271     2.807860     1.155196    -0.573069
O     12.363965     8.719579    10.462386    -0.568345
O     11.621274     6.988737     9.228763    -0.572104
O     11.968034     1.995468     3.519873    -0.595757
O      7.341098    12.384595     3.121470    -0.548036

The following XYZ coordinates are in angstroms. Other properties are in atomic units.
The sperically averaged electron density of each atom fit to a function of the form exp(a - br)
eigen_1, eigen_2 and eigen_3 are the three eigenvalues of traceless quadrupole moment tensor
  atom number  atomic symbol              X              Y              Z     net charge C6 coefficient C8 coefficient C10 coefficient fluctuating dipole atomic polarizability isotropic forcefield polarizability              a              b squared Pearson coefficient          <r^3>          <r^4>         wp_QDO          m_QDO          q_QDO       dipole_x       dipole_y       dipole_z         dipole            Qxy            Qxz            Qyz     Q(x^2-y^2)  Q(3z^2 - R^2)        eigen_1        eigen_2        eigen_3 static polarizability      alpha(xx)      alpha(xy)      alpha(xz)      alpha(yy)      alpha(yz)      alpha(zz) atomic spin moment
            1             Mn       9.910184       7.471548       8.124918       1.021169     158.786485 0.37172751E+04  0.13986764E+06                                23.099031                           19.300411       0.180052       1.844026                    0.999960      54.050807     158.346173       0.433185       0.375785      -1.166614      -0.008056      -0.041910      -0.033406       0.054197      -0.063605       0.054700      -0.036595       0.002559      -0.031215      -0.064810      -0.040462       0.105272             27.298266      19.277878       2.922745      -2.913706      27.181064       3.877104      35.435857           4.751208
            2             Mn       9.910146      13.071534      11.881939       1.018452     158.971944 0.37229790E+04  0.14013329E+06                                23.113521                           19.312819       0.182183       1.844345                    0.999952      54.092267     158.486621       0.433135       0.375692      -1.166708      -0.009740       0.040191       0.033797       0.053408       0.064923      -0.056163      -0.037203       0.006315      -0.031417      -0.065814      -0.041906       0.107720             27.315135      19.289899      -2.924921       2.913240      27.197454       3.880486      35.458052          -4.746075
            3             Mn      11.403915       6.223881       5.212987       1.020144     158.873957 0.37197569E+04  0.13998662E+06                                23.108784                           19.308075       0.179202       1.843688                    0.999960      54.062543     158.403358       0.433051       0.375833      -1.166558       0.007902       0.041865       0.033268       0.054055      -0.063405       0.054475      -0.036546       0.002071      -0.030880      -0.064644      -0.040271       0.104915             27.310206      19.285553       2.924250      -2.914893      27.193189       3.881283      35.451877           4.750801
            4             Mn      11.403900       0.623771       1.455966       1.018364     159.119391 0.37272594E+04  0.14033840E+06                                23.129424                           19.325411       0.180316       1.843625                    0.999952      54.114411     158.590008       0.432932       0.375750      -1.166632       0.008799      -0.041079      -0.033468       0.053713       0.064543      -0.055509      -0.037059       0.003713      -0.030285      -0.065689      -0.041074       0.106764             27.334613      19.302642      -2.928313       2.916702      27.216977       3.882447      35.484220           4.750815
            5             Mn      10.978556      10.271479      10.003429       1.135108     158.259243 0.30060864E+04  0.10791117E+06                                24.107435                           18.395173      -0.021092       1.805297                    0.999868      51.768024     151.090899       0.404207       0.422122      -1.126352      -0.025516       0.000022       0.000239       0.025517      -0.000932      -0.000371      -0.009553       0.176375       0.104120      -0.106194       0.035352       0.070842             30.356794      20.328096      -0.000065       0.000788      41.646848      -0.297842      29.095437           4.692673
            6             Mn      10.335490       3.423826       3.334476       1.134448     158.300438 0.30069859E+04  0.10795242E+06                                24.112384                           18.398566      -0.021092       1.805226                    0.999869      51.778119     151.130635       0.404145       0.422151      -1.126324       0.025385      -0.000018       0.000120       0.025385      -0.000691      -0.000357      -0.010065       0.176475       0.103272      -0.106173       0.035142       0.071031             30.363488      20.331909      -0.000391       0.000253      41.658044      -0.296879      29.100512           4.690135
            7              H      12.953605       8.921280       4.630921       0.120207       1.135670 0.78939576E+01  0.77323940E+02                                 1.791650                            1.634409      -1.286762       2.268468                    0.994789       3.614902      10.145231       0.492752       1.268990      -0.709640       0.003614      -0.036564      -0.012053       0.038669      -0.002801      -0.008108       0.000517      -0.007529      -0.010060      -0.010997       0.003100       0.007897              1.874420       1.448192       0.086293      -0.086197       2.610090       0.311419       1.564978          -0.000124
            8              H      14.179160      10.439681       3.373156       0.121450       1.026133 0.72801978E+01  0.69566012E+02                                 1.659487                            1.562062      -0.885378       2.463163                    0.999221       3.329250       9.092226       0.509997       1.256853      -0.714593       0.024411      -0.016179      -0.026847       0.039730      -0.005340      -0.010860       0.007649      -0.009826      -0.004285      -0.013832      -0.002419       0.016251              1.699666       1.703955      -0.087608      -0.478332       1.554010       0.200945       1.841035          -0.000091
            9              H       7.199882       1.037637       5.436530       0.123604       1.132101 0.85925696E+01  0.85158785E+02                                 1.743913                            1.678311      -1.030968       2.395938                    0.997940       3.365121       9.209845       0.502744       1.229286      -0.722120      -0.008653       0.040235       0.006416       0.041652      -0.009892      -0.010257       0.003902      -0.018242      -0.018676      -0.017080      -0.002031       0.019111              1.753783       1.504145       0.035896      -0.058213       2.247267       0.112381       1.509937          -0.000087
           10              H      11.407283      11.955999       6.788994       0.113944       1.046230 0.76473008E+01  0.75187052E+02                                 1.776245                            1.672644      -1.267573       2.280462                    0.994030       3.762490      10.989670       0.454089       1.371924      -0.687872      -0.019709       0.016397       0.030488       0.039835      -0.002823      -0.012792       0.005164      -0.019851      -0.003232      -0.018702       0.003407       0.015295              1.829763       1.934990      -0.100534      -0.474542       1.571703       0.184886       1.982596          -0.000264
           11              H       9.027583       9.431483      12.629662       0.113689       1.102768 0.78305509E+01  0.77017081E+02                                 1.798271                            1.659805      -1.230040       2.290552                    0.995406       3.720320      10.673171       0.472018       1.319329      -0.698495       0.015471       0.032893      -0.010761       0.037909       0.003268      -0.000221       0.002671      -0.019399       0.011617      -0.012198       0.002695       0.009503              1.879575       1.801950       0.528035      -0.209557       2.161433      -0.285153       1.675343          -0.000762
           12              H       7.591013       5.755217      11.817384       0.122853       1.002003 0.71932870E+01  0.68657137E+02                                 1.645909                            1.563085      -0.851756       2.481141                    0.999394       3.331443       9.148476       0.503824       1.273706      -0.710893      -0.008121      -0.029692      -0.024595       0.039402       0.009404      -0.000253       0.006480      -0.022717       0.005561      -0.016028      -0.000316       0.016344              1.670465       1.405602       0.161015      -0.002745       1.798160       0.406392       1.807634          -0.000051
           13              H       7.625102      10.370429       2.038032       0.119408       1.137622 0.79084600E+01  0.77479180E+02                                 1.791328                            1.634085      -1.282502       2.269560                    0.994831       3.617053      10.142563       0.493770       1.266159      -0.710242       0.003661       0.036696       0.012343       0.038889       0.002828       0.008155       0.000447      -0.007634      -0.010113      -0.011086       0.003173       0.007913              1.874102       1.447923      -0.086217       0.086161       2.609679       0.311431       1.564704          -0.000038
           14              H       8.850657       8.852029       3.295796       0.121208       1.024736 0.72666062E+01  0.69383253E+02                                 1.655878                            1.558965      -0.876110       2.466725                    0.999261       3.325675       9.070267       0.511459       1.254217      -0.715179       0.024283       0.016460       0.027326       0.040092       0.005337       0.010890       0.007537      -0.009586      -0.004715      -0.013818      -0.002338       0.016156              1.695849       1.700089       0.087190       0.476423       1.550857       0.200143       1.836601          -0.000068
           15              H       7.199880       5.810016       1.232422       0.123691       1.135266 0.86254038E+01  0.85587913E+02                                 1.749212                            1.683165      -1.044935       2.390181                    0.997767       3.369944       9.236451       0.501150       1.231701      -0.721579      -0.008685      -0.040025      -0.006245       0.041430       0.009889       0.010261       0.003846      -0.018159      -0.018890      -0.017083      -0.002004       0.019086              1.759174       1.508321      -0.036151       0.058548       2.255064       0.112888       1.514138          -0.000060
           16              H      11.407292       8.586958      13.217864       0.113883       1.047411 0.76577607E+01  0.75314396E+02                                 1.777343                            1.673589      -1.270107       2.279332                    0.993973       3.764669      10.997238       0.454049       1.371599      -0.687924      -0.019453      -0.016407      -0.030308       0.039575       0.002836       0.013005       0.005270      -0.019759      -0.002977      -0.018876       0.003434       0.015442              1.830924       1.936275       0.100671       0.475150       1.572498       0.185108       1.983998          -0.000148
           17              H       9.027575      11.111474       7.377195       0.112712       1.105295 0.78513418E+01  0.77260178E+02                                 1.799630                            1.660942      -1.217920       2.295178                    0.995515       3.724542      10.682264       0.472387       1.317638      -0.698833       0.015375      -0.033091       0.011104       0.038141      -0.003278       0.000188       0.002679      -0.019427       0.011222      -0.012147       0.002588       0.009558              1.881068       1.803334      -0.528733       0.209829       2.163320      -0.285510       1.676551          -0.000205
           18              H      12.919501       2.343684       8.189474       0.122815       1.001380 0.71891676E+01  0.68624852E+02                                 1.647209                            1.564218      -0.857423       2.479401                    0.999376       3.331154       9.155496       0.502754       1.276284      -0.710360      -0.007655       0.029909       0.024740       0.039563      -0.009489       0.000236       0.006305      -0.022381       0.005515      -0.015936      -0.000227       0.016163              1.671824       1.406579      -0.161250       0.002722       1.799739       0.406984       1.809154           0.000136
           19              H       8.360441       4.774025       8.706984       0.120179       1.135839 0.78953796E+01  0.77340805E+02                                 1.791759                            1.634504      -1.286932       2.268356                    0.994787       3.615191      10.146001       0.492765       1.268909      -0.709657      -0.003618       0.036559       0.012053       0.038664      -0.002807      -0.008108       0.000525      -0.007531      -0.010043      -0.010996       0.003091       0.007905              1.874535       1.448274       0.086300      -0.086208       2.610255       0.311444       1.565075          -0.000117
           20              H       7.134886       3.255624       9.964749       0.121451       1.026132 0.72802958E+01  0.69568257E+02                                 1.659602                            1.562163      -0.885275       2.463213                    0.999222       3.329353       9.093052       0.509928       1.257000      -0.714562      -0.024412       0.016172       0.026848       0.039728      -0.005333      -0.010865       0.007645      -0.009831      -0.004296      -0.013840      -0.002407       0.016247              1.699789       1.704075      -0.087613      -0.478383       1.554118       0.200963       1.841174           0.000024
           21              H      14.114164      12.657668       7.901375       0.123583       1.132110 0.85927039E+01  0.85160660E+02                                 1.743948                            1.678345      -1.030820       2.396001                    0.997940       3.365156       9.210045       0.502728       1.229317      -0.722114       0.008648      -0.040230      -0.006414       0.041646      -0.009882      -0.010267       0.003895      -0.018239      -0.018677      -0.017088      -0.002014       0.019102              1.753818       1.504178       0.035897      -0.058217       2.247306       0.112384       1.509970          -0.000104
           22              H       9.906763       1.739306       6.548911       0.113931       1.046340 0.76482674E+01  0.75198644E+02                                 1.776330                            1.672717      -1.267753       2.280362                    0.994029       3.762702      10.990304       0.454094       1.371871      -0.687882       0.019709      -0.016394      -0.030487       0.039833      -0.002825      -0.012798       0.005165      -0.019850      -0.003240      -0.018707       0.003409       0.015299              1.829854       1.935087      -0.100543      -0.474582       1.571772       0.184901       1.982703          -0.000335
           23              H      12.286463       4.263822       0.708243       0.113699       1.102943 0.78323006E+01  0.77041725E+02                                 1.798762                            1.660221      -1.230149       2.290528                    0.995403       3.721016      10.677100       0.471841       1.319695      -0.698418      -0.015471      -0.032889       0.010767       0.037907       0.003272      -0.000221       0.002664      -0.019343       0.011605      -0.012171       0.002693       0.009478              1.880112       1.802452       0.528276      -0.209656       2.162095      -0.285276       1.675789          -0.000234
           24              H      13.723033       7.940088       1.520521       0.122849       1.002024 0.71933880E+01  0.68657518E+02                                 1.645843                            1.563025      -0.851911       2.481066                    0.999393       3.331400       9.147960       0.503874       1.273590      -0.710918       0.008125       0.029688       0.024597       0.039401       0.009405      -0.000252       0.006480      -0.022717       0.005537      -0.016025      -0.000323       0.016348              1.670398       1.405555       0.161009      -0.002742       1.798091       0.406364       1.807550          -0.000111
           25              H      13.688944       3.324876      11.299873       0.119412       1.137679 0.79088640E+01  0.77481349E+02                                 1.791096                            1.633906      -1.282784       2.269405                    0.994828       3.616860      10.140717       0.493914       1.265818      -0.710315      -0.003660      -0.036691      -0.012340       0.038883       0.002841       0.008154       0.000449      -0.007621      -0.010124      -0.011085       0.003161       0.007923              1.873834       1.447765      -0.086187       0.086149       2.609220       0.311349       1.564517           0.000188
           26              H      12.463389       4.843276      10.042109       0.121231       1.024653 0.72658396E+01  0.69374153E+02                                 1.655802                            1.558893      -0.875927       2.466828                    0.999262       3.325481       9.069642       0.511465       1.254232      -0.715177      -0.024283      -0.016461      -0.027332       0.040096       0.005335       0.010892       0.007532      -0.009588      -0.004702      -0.013819      -0.002334       0.016153              1.695774       1.700015       0.087190       0.476400       1.550782       0.200136       1.836524          -0.000046
           27              H      14.114166       7.885289      12.105483       0.123693       1.135215 0.86249291E+01  0.85582354E+02                                 1.749199                            1.683151      -1.044805       2.390257                    0.997768       3.369837       9.236228       0.501136       1.231748      -0.721569       0.008682       0.040031       0.006250       0.041436       0.009886       0.010263       0.003843      -0.018164      -0.018895      -0.017085      -0.001999       0.019084              1.759161       1.508308      -0.036151       0.058547       2.255049       0.112887       1.514126          -0.000103
           28              H       9.906754       5.108347       0.120041       0.113915       1.047217 0.76560903E+01  0.75294665E+02                                 1.777217                            1.673483      -1.269931       2.279448                    0.993975       3.764355      10.996463       0.454027       1.371724      -0.687901       0.019454       0.016402       0.030319       0.039582       0.002831       0.013014       0.005261      -0.019772      -0.002977      -0.018889       0.003450       0.015439              1.830789       1.936133       0.100652       0.475092       1.572392       0.185083       1.983841          -0.000287
           29              H      12.286471       2.583831       5.960710       0.112735       1.105087 0.78495805E+01  0.77239126E+02                                 1.799482                            1.660818      -1.217681       2.295325                    0.995517       3.724180      10.681245       0.472374       1.317738      -0.698814      -0.015370       0.033097      -0.011110       0.038146      -0.003274       0.000189       0.002669      -0.019427       0.011270      -0.012153       0.002607       0.009546              1.880903       1.803181      -0.528658       0.209793       2.163120      -0.285466       1.676409          -0.000168
           30              H       8.394545      11.351621       5.148431       0.122819       1.001354 0.71889369E+01  0.68621936E+02                                 1.647161                            1.564177      -0.857451       2.479391                    0.999376       3.331120       9.155284       0.502770       1.276258      -0.710365       0.007656      -0.029909      -0.024746       0.039567      -0.009488       0.000230       0.006306      -0.022383       0.005519      -0.015935      -0.000230       0.016164              1.671772       1.406541      -0.161240       0.002728       1.799672       0.406958       1.809104          -0.000029
           31              C      11.369021       9.287888       6.729507       0.613761      25.200936 0.24404396E+03  0.50177106E+04                                 7.891237                            5.524689       0.114774       2.101168                    0.999598      21.915938      60.939151       0.635170       0.469007      -1.022429      -0.025778      -0.053862       0.042808       0.073473      -0.052553       0.076225       0.009684       0.106483      -0.066935      -0.094175      -0.025177       0.119353              9.690532       6.363311       2.388062      -3.050151      12.234468      -0.611698      10.473817           0.021814
           32              C      12.085277      10.280877       5.861476      -0.034970      36.804135 0.43768525E+03  0.10208645E+05                                 9.496837                            6.892992       0.209293       2.073324                    0.999370      27.034650      75.018915       0.645082       0.407085      -1.080591       0.027144       0.033127      -0.025848       0.050024       0.007322       0.000790       0.006833      -0.006242       0.023419      -0.012401      -0.000204       0.012605             11.498321       9.030530       2.812556      -5.062766      14.402600      -2.080409      11.061832          -0.001102
           33              C      12.894567       9.831421       4.815117      -0.100734      34.833791 0.43172911E+03  0.10163852E+05                                 9.369271                            7.021730      -0.074828       1.952665                    0.999406      29.332349      85.246356       0.607506       0.428261      -1.053482      -0.000757       0.029423      -0.005752       0.029989      -0.009904       0.011915       0.014875      -0.007241      -0.018741      -0.025492       0.008703       0.016789             10.821647       9.193082       2.646725      -4.734468      12.912986      -0.747431      10.358873           0.002529
           34              C      13.613381      10.745901       4.045387      -0.102975      33.362955 0.42593369E+03  0.99667566E+04                                 9.019130                            6.908033       0.048657       1.989106                    0.999659      29.074050      83.503034       0.623012       0.420144      -1.061384      -0.013797      -0.000269       0.017463       0.022257      -0.010824      -0.006964       0.018292       0.012784       0.011075      -0.022447      -0.001946       0.024393             10.305268       8.716561       2.964597      -4.048865      13.379060      -1.343309       8.820183           0.001298
           35              C      13.488377      12.119969       4.278800      -0.016618      37.136972 0.43600636E+03  0.10154610E+05                                 9.582971                            6.883006       0.097169       2.036182                    0.999311      26.964182      74.645857       0.645418       0.407469      -1.080880      -0.024725      -0.027752       0.026121       0.045430      -0.006192       0.007241       0.005259       0.003033       0.018822      -0.013356       0.002622       0.010734             11.793919      10.796076       3.852259      -5.929569      13.673575      -2.298555      10.912105           0.006360
           36              C      12.638058      12.569310       5.294748      -0.104291      32.264437 0.42822462E+03  0.10056433E+05                                 8.881128                            6.968915      -0.020488       1.969755                    0.999444      29.273427      84.848717       0.613259       0.425295      -1.055775      -0.000573      -0.022457       0.003765       0.022778      -0.017713       0.015744       0.004286      -0.011184      -0.035794      -0.027829       0.002201       0.025627             10.089205       9.472238       2.425742      -4.809286      10.743538      -1.373247      10.051840           0.001466
           37              C      11.951534      11.652869       6.097957      -0.095536      34.141518 0.45507136E+03  0.10870647E+05                                 9.305822                            7.242810      -0.151563       1.928992                    0.999028      29.663195      87.238838       0.593150       0.432281      -1.049544       0.025228      -0.001513      -0.014947       0.029362      -0.013285       0.002982       0.013428       0.011351       0.020432      -0.023439       0.007174       0.016265             10.658377       9.242584       2.540436      -4.178013      13.223539      -1.355010       9.509009           0.002367
           38              C       8.992491       0.647055       3.472390       0.604343      24.143400 0.25326145E+03  0.52512780E+04                                 7.691121                            5.639498       0.013627       2.062516                    0.999512      22.174073      61.746534       0.627288       0.470916      -1.022254       0.032933       0.042713      -0.041446       0.068020      -0.037746       0.081638      -0.003869       0.075460       0.055041      -0.078353      -0.032768       0.111121              9.239360       8.098760       2.366602      -4.012727      10.826677      -0.804858       8.792642           0.015741
           39              C       8.813265       7.759592      10.577225       0.591018      25.185571 0.25703234E+03  0.53484532E+04                                 7.889959                            5.660583      -0.040689       2.039409                    0.999520      22.398275      62.453592       0.629651       0.467483      -1.024267       0.012238       0.011872      -0.058980       0.061395      -0.048264       0.049473      -0.011704       0.078182      -0.227829      -0.090624      -0.022570       0.113194              9.547431       6.593103       2.226851      -3.295741       9.032339      -0.104237      13.016852           0.018813
           40              C       8.373346       7.617428      12.002647      -0.015378      36.153555 0.42819268E+03  0.99321629E+04                                 9.410654                            6.824973       0.138920       2.053588                    0.999280      26.767940      74.062055       0.647303       0.407938      -1.080078      -0.016187      -0.003032       0.043658       0.046661      -0.001125       0.005377       0.000013      -0.003434      -0.014548      -0.008152       0.003119       0.005033             11.446025       8.262731       3.313996      -4.454167       9.741796      -0.821977      16.333547          -0.000218
           41              C       8.613985       8.648363      12.913359      -0.104517      33.552211 0.44101423E+03  0.10447785E+05                                 9.181055                            7.118091      -0.079549       1.951192                    0.999345      29.531132      86.362374       0.600107       0.430830      -1.050905      -0.009888      -0.018196       0.010536       0.023235       0.000402       0.004747      -0.010519      -0.007282      -0.057597      -0.023062       0.006616       0.016446             10.461307       7.864172       2.985129      -3.112803       9.411155      -0.089444      14.108593           0.001401
           42              C       7.752043       6.441868      12.424792      -0.106706      33.388391 0.42923914E+03  0.10065122E+05                                 9.036112                            6.936954       0.066420       1.995227                    0.999686      29.130692      83.796401       0.621322       0.420407      -1.061050       0.000207       0.015293       0.017393       0.023161      -0.001069       0.007820       0.018191      -0.014466      -0.025053      -0.021993      -0.000625       0.022618             10.386749       8.222071       3.352115      -3.918873       9.425037      -1.185409      13.513139           0.002495
           43              C      11.369037      11.255069      13.277351       0.613432      25.246764 0.24454568E+03  0.50307799E+04                                 7.901344                            5.530913       0.118541       2.101664                    0.999599      21.939159      61.027214       0.634696       0.469100      -1.022343      -0.026043       0.053773      -0.042701       0.073438       0.052610      -0.075921       0.010063       0.106601      -0.064330      -0.094274      -0.024650       0.118924              9.703587       6.370983      -2.391995       3.054929      12.251482      -0.613335      10.488295           0.008816
           44              C       6.756765       9.010832       0.807477      -0.035586      36.818233 0.43788037E+03  0.10214196E+05                                 9.498406                            6.893925       0.209138       2.073218                    0.999363      27.041560      75.038429       0.645132       0.407014      -1.080653       0.027845      -0.033052       0.025887       0.050377      -0.006363      -0.000344       0.006879      -0.005497       0.024040      -0.011645      -0.000653       0.012298             11.500196       9.031885      -2.812945       5.063779      14.404653      -2.080889      11.064050           0.003078
           45              C       7.566060       9.460288       1.853835      -0.100025      34.805962 0.43124051E+03  0.10149927E+05                                 9.366773                            7.019879      -0.080090       1.951547                    0.999448      29.316007      85.201057       0.607284       0.428520      -1.053276      -0.000883      -0.028155       0.006056       0.028812       0.010117      -0.011979       0.014763      -0.006891      -0.020304      -0.025688       0.008955       0.016732             10.818600       9.190053      -2.645189       4.732506      12.909759      -0.746256      10.355986           0.000208
           46              C       8.284875       8.545809       2.623566      -0.103093      33.415042 0.42674268E+03  0.99907390E+04                                 9.030360                            6.916549       0.049334       1.988881                    0.999667      29.099116      83.604748       0.622344       0.420382      -1.061200      -0.013381       0.000311      -0.017960       0.022399       0.010654       0.007325       0.018339       0.013646       0.010115      -0.022620      -0.001912       0.024531             10.318420       8.726940      -2.971141       4.052990      13.398794      -1.346930       8.829525           0.001843
           47              C       8.159866       7.171741       2.390153      -0.016849      37.104888 0.43563424E+03  0.10142952E+05                                 9.574347                            6.877838       0.102453       2.038051                    0.999286      26.954587      74.588448       0.646027       0.407205      -1.081143      -0.024664       0.028080      -0.025612       0.045307       0.006125      -0.007396       0.005400       0.003436       0.016977      -0.013332       0.002787       0.010545             11.781995      10.784604      -3.845558       5.922578      13.659758      -2.293458      10.901623           0.004281
           48              C       7.309542       6.722400       1.374204      -0.104531      32.268039 0.42828597E+03  0.10058364E+05                                 8.880794                            6.968439      -0.020094       1.970029                    0.999469      29.279722      84.872632       0.613401       0.425176      -1.055835       0.000012       0.022415      -0.003735       0.022724       0.018114      -0.015867       0.004640      -0.011692      -0.035000      -0.028293       0.002429       0.025864             10.088581       9.469535      -2.424637       4.807389      10.746733      -1.371737      10.049475           0.001990
           49              C       6.623017       7.638841       0.570996      -0.094680      34.100834 0.45438611E+03  0.10849812E+05                                 9.297333                            7.236381      -0.147823       1.930311                    0.999025      29.640543      87.144383       0.593553       0.432164      -1.049651       0.025411       0.001999       0.015407       0.029784       0.013842      -0.002927       0.013527       0.011536       0.020870      -0.023966       0.007300       0.016666             10.648292       9.233091      -2.537380       4.173283      13.212059      -1.353146       9.499724           0.000361
           50              C       8.992498       6.200597       3.196562       0.606459      24.104617 0.25280337E+03  0.52393481E+04                                 7.683113                            5.634478       0.019878       2.064641                    0.999519      22.152043      61.668574       0.627561       0.470929      -1.022258       0.033498      -0.043263       0.041764       0.068833       0.037807      -0.080955      -0.002955       0.075362       0.056414      -0.078659      -0.031639       0.110298              9.228891       8.089574      -2.362180       4.007543      10.813673      -0.802461       8.783426           0.015729
           51              C      19.470269      12.783366       9.429632       0.590992      25.186605 0.25705398E+03  0.53488853E+04                                 7.889490                            5.660420      -0.037565       2.040258                    0.999531      22.397813      62.447215       0.629742       0.467417      -1.024329       0.012080      -0.012066       0.058582       0.061019       0.048610      -0.049580      -0.011252       0.076219      -0.230151      -0.091477      -0.021627       0.113104              9.546636       6.592634      -2.226711       3.295274       9.032080      -0.104094      13.015194           0.001421
           52              C       8.373346      12.925530       8.004210      -0.015974      36.163165 0.42832656E+03  0.99362152E+04                                 9.412992                            6.826610       0.134276       2.052163                    0.999322      26.771730      74.080219       0.647133       0.408006      -1.080014      -0.015790       0.003124      -0.043522       0.046403       0.000945      -0.004936       0.000001      -0.002037      -0.013412      -0.007345       0.002764       0.004581             11.448686       8.264938      -3.315650       4.454776       9.745582      -0.822088      16.335539           0.005095
           53              C       8.613977      11.894595       7.093498      -0.103490      33.542906 0.44080931E+03  0.10442192E+05                                 9.181360                            7.118038      -0.083875       1.949910                    0.999373      29.525590      86.355936       0.599880       0.431024      -1.050739      -0.009521       0.018034      -0.009762       0.022609      -0.001607      -0.005111      -0.010281      -0.008074      -0.057417      -0.023101       0.006533       0.016569             10.461741       7.864608      -2.986066       3.112795       9.412750      -0.089836      14.107864          -0.000932
           54              C      13.080526       1.657033       7.582065      -0.106272      33.377444 0.42907912E+03  0.10060246E+05                                 9.032729                            6.934291       0.069977       1.996306                    0.999681      29.124716      83.769463       0.621637       0.420241      -1.061175      -0.000209      -0.015159      -0.017656       0.023272       0.000142      -0.008154       0.017139      -0.013862      -0.023471      -0.020878      -0.000844       0.021721             10.382653       8.218487      -3.351019       3.916064       9.422858      -1.183717      13.506614          -0.000389
           55              C       9.945025       4.407417       6.608398       0.613751      25.201619 0.24405137E+03  0.50179188E+04                                 7.891478                            5.524834       0.114394       2.101043                    0.999598      21.916387      60.941448       0.635148       0.469017      -1.022419       0.025771       0.053927      -0.042807       0.073517      -0.052511       0.076205       0.009644       0.106448      -0.066927      -0.094104      -0.025211       0.119315              9.690833       6.363560       2.388183      -3.050350      12.234707      -0.611850      10.474233           0.021697
           56              C       9.228769       3.414428       7.476429      -0.034994      36.806633 0.43771499E+03  0.10209545E+05                                 9.497324                            6.893256       0.209116       2.073253                    0.999370      27.035739      75.023470       0.645063       0.407088      -1.080585      -0.027168      -0.033140       0.025848       0.050045       0.007321       0.000801       0.006835      -0.006235       0.023390      -0.012393      -0.000212       0.012605             11.498985       9.031058       2.812782      -5.063172      14.403353      -2.080608      11.062544          -0.002644
           57              C       8.419479       3.863884       8.522788      -0.100774      34.836655 0.43176703E+03  0.10164994E+05                                 9.369778                            7.022036      -0.074902       1.952613                    0.999407      29.334185      85.253440       0.607492       0.428260      -1.053479       0.000749      -0.029423       0.005742       0.029988      -0.009913       0.011905       0.014884      -0.007295      -0.018714      -0.025494       0.008676       0.016818             10.822277       9.193639       2.646888      -4.734897      12.913546      -0.747557      10.359647           0.002833
           58              C       7.700665       2.949404       9.292518      -0.103031      33.365362 0.42596758E+03  0.99677788E+04                                 9.019601                            6.908318       0.048645       1.989087                    0.999659      29.075377      83.508649       0.622995       0.420145      -1.061380       0.013793       0.000256      -0.017466       0.022257      -0.010809      -0.007010       0.018295       0.012781       0.011110      -0.022435      -0.001984       0.024419             10.305858       8.717054       2.964788      -4.049219      13.379693      -1.343444       8.820826          -0.000153
           59              C       7.825669       1.575336       9.059105      -0.016599      37.137551 0.43600876E+03  0.10154695E+05                                 9.583076                            6.883015       0.097578       2.036302                    0.999311      26.964419      74.646966       0.645418       0.407468      -1.080879       0.024692       0.027751      -0.026132       0.045417      -0.006162       0.007188       0.005276       0.003011       0.018694      -0.013303       0.002635       0.010667             11.794114      10.796252       3.852287      -5.929787      13.673624      -2.298623      10.912466           0.000837
           60              C       8.675988       1.125995       8.043157      -0.104379      32.266794 0.42826054E+03  0.10057502E+05                                 8.881567                            6.969204      -0.020360       1.969780                    0.999444      29.274896      84.854338       0.613246       0.425294      -1.055774       0.000568       0.022457      -0.003767       0.022778      -0.017697       0.015712       0.004282      -0.011255      -0.035878      -0.027808       0.002184       0.025624             10.089756       9.472754       2.425861      -4.809668      10.744002      -1.373331      10.052511          -0.001137
           61              C       9.362512       2.042436       7.239948      -0.095514      34.142338 0.45508103E+03  0.10870975E+05                                 9.306053                            7.242946      -0.151797       1.928907                    0.999028      29.663930      87.242431       0.593135       0.432288      -1.049536      -0.025241       0.001521       0.014947       0.029374      -0.013295       0.002979       0.013428       0.011369       0.020397      -0.023446       0.007179       0.016267             10.658659       9.242824       2.540436      -4.178230      13.223768      -1.355000       9.509384           0.002446
           62              C      12.321555      13.048250       9.865515       0.604093      24.146859 0.25330033E+03  0.52523094E+04                                 7.691982                            5.640032       0.013060       2.062327                    0.999511      22.175965      61.754038       0.627239       0.470933      -1.022240      -0.032960      -0.042758       0.041445       0.068061      -0.037789       0.081564      -0.003848       0.075335       0.055100      -0.078356      -0.032672       0.111029              9.240489       8.099705       2.367030      -4.013303      10.827975      -0.805054       8.793787          -0.000072
           63              C      12.500781       5.935713       2.760680       0.590965      25.185766 0.25703440E+03  0.53485205E+04                                 7.890040                            5.660632      -0.040720       2.039404                    0.999519      22.398523      62.454950       0.629642       0.467487      -1.024262      -0.012254      -0.011860       0.058975       0.061391      -0.048268       0.049443      -0.011717       0.078252      -0.227639      -0.090549      -0.022634       0.113183              9.547523       6.593101       2.226786      -3.295724       9.032450      -0.104021      13.017019           0.018874
           64              C      12.940700       6.077877       1.335258      -0.015318      36.152666 0.42817949E+03  0.99318086E+04                                 9.410621                            6.824955       0.138782       2.053552                    0.999280      26.767380      74.061010       0.647290       0.407948      -1.080068       0.016185       0.003026      -0.043642       0.046644      -0.001155       0.005387       0.000019      -0.003364      -0.014703      -0.008185       0.003112       0.005073             11.445947       8.262625       3.313944      -4.454022       9.741834      -0.821723      16.333382          -0.000177
           65              C      12.700061       5.046942       0.424546      -0.104512      33.552310 0.44101165E+03  0.10447780E+05                                 9.181254                            7.118137      -0.079383       1.951261                    0.999345      29.531115      86.364510       0.600092       0.430838      -1.050893       0.009906       0.018171      -0.010521       0.023217       0.000374       0.004734      -0.010522      -0.007213      -0.057641      -0.023072       0.006645       0.016427             10.461597       7.864386       2.985395      -3.112952       9.411620      -0.089601      14.108785           0.002015
           66              C      13.562003       7.253437       0.913113      -0.106704      33.388441 0.42924046E+03  0.10065169E+05                                 9.036174                            6.937031       0.066237       1.995174                    0.999685      29.130688      83.796666       0.621309       0.420415      -1.061044      -0.000179      -0.015296      -0.017381       0.023154      -0.001066       0.007814       0.018188      -0.014407      -0.025086      -0.021994      -0.000602       0.022596             10.386783       8.222143       3.352134      -3.918812       9.425132      -1.185312      13.513074           0.002244
           67              C       9.945009       2.440236       0.060554       0.613331      25.251698 0.24459367E+03  0.50321359E+04                                 7.903083                            5.531947       0.117300       2.101256                    0.999600      21.942087      61.042417       0.634537       0.469183      -1.022273       0.025931      -0.053731       0.042756       0.073400       0.052656      -0.075973       0.010117       0.106444      -0.064123      -0.094359      -0.024545       0.118904              9.705883       6.372495      -2.392842       3.055879      12.254371      -0.613921      10.490784           0.010684
           68              C      14.557281       4.684473      12.530428      -0.035482      36.814514 0.43782240E+03  0.10212510E+05                                 9.497870                            6.893506       0.209437       2.073355                    0.999363      27.039538      75.031688       0.645146       0.407018      -1.080650      -0.027828       0.033022      -0.025882       0.050345      -0.006373      -0.000341       0.006896      -0.005523       0.024081      -0.011668      -0.000656       0.012324             11.499614       9.031594      -2.813056       5.063650      14.403686      -2.081202      11.063563          -0.000842
           69              C      13.747986       4.235017      11.484070      -0.100004      34.804895 0.43122768E+03  0.10149501E+05                                 9.366476                            7.019748      -0.080330       1.951473                    0.999447      29.315589      85.198001       0.607296       0.428517      -1.053283       0.000896       0.028148      -0.006047       0.028804       0.010117      -0.011972       0.014740      -0.006858      -0.020324      -0.025668       0.008963       0.016705             10.818198       9.190031      -2.645076       4.732669      12.908533      -0.746530      10.356030           0.001802
           70              C      13.029171       5.149496      10.714339      -0.103068      33.413387 0.42672077E+03  0.99900565E+04                                 9.029931                            6.916285       0.049538       1.988952                    0.999667      29.098245      83.600409       0.622370       0.420371      -1.061211       0.013387      -0.000304       0.017953       0.022397       0.010657       0.007334       0.018336       0.013640       0.010163      -0.022615      -0.001924       0.024539             10.317866       8.726585      -2.970816       4.052897      13.397692      -1.346826       8.829320           0.001568
           71              C      13.154180       6.523564      10.947752      -0.016896      37.104455 0.43563379E+03  0.10142895E+05                                 9.574112                            6.877730       0.102681       2.038123                    0.999286      26.954620      74.587315       0.646050       0.407193      -1.081156       0.024658      -0.028086       0.025617       0.045311       0.006107      -0.007359       0.005408       0.003379       0.016987      -0.013301       0.002788       0.010512             11.781649      10.784352      -3.845327       5.922496      13.659078      -2.293365      10.901516           0.005222
           72              C      14.004504       6.972905      11.963701      -0.104486      32.266853 0.42826773E+03  0.10057814E+05                                 8.880555                            6.968261      -0.020096       1.970038                    0.999468      29.278953      84.869474       0.613413       0.425172      -1.055839      -0.000028      -0.022417       0.003756       0.022730       0.018107      -0.015854       0.004648      -0.011722      -0.035005      -0.028287       0.002431       0.025856             10.088327       9.469291      -2.424582       4.807271      10.746418      -1.371730      10.049273           0.001702
           73              C      14.691029       6.056464      12.766909      -0.094679      34.100451 0.45438303E+03  0.10849707E+05                                 9.297290                            7.236373      -0.147833       1.930325                    0.999024      29.639897      87.142010       0.593552       0.432166      -1.049651      -0.025424      -0.001999      -0.015384       0.029783       0.013822      -0.002896       0.013506       0.011500       0.020904      -0.023923       0.007261       0.016662             10.648264       9.233089      -2.537597       4.173242      13.212084      -1.353387       9.499618           0.000938
           74              C      12.321548       7.494708      10.141343       0.606551      24.103070 0.25278634E+03  0.52389124E+04                                 7.682853                            5.634337       0.019869       2.064652                    0.999518      22.151151      61.665819       0.627560       0.470938      -1.022253      -0.033493       0.043254      -0.041777       0.068833       0.037839      -0.080977      -0.002916       0.075333       0.056499      -0.078723      -0.031592       0.110315              9.228528       8.089271      -2.361981       4.007414      10.813079      -0.802374       8.783235           0.015724
           75              C       1.843777       0.911939       3.908273       0.591066      25.185952 0.25704029E+03  0.53486289E+04                                 7.889778                            5.660518      -0.037673       2.040231                    0.999531      22.398286      62.452499       0.629684       0.467458      -1.024287      -0.012073       0.012109      -0.058569       0.061014       0.048631      -0.049615      -0.011230       0.076308      -0.230471      -0.091588      -0.021612       0.113200              9.547081       6.592860      -2.226820       3.295403       9.032522      -0.104062      13.015861           0.018764
           76              C       2.283700       0.769775       5.333695      -0.015986      36.162103 0.42830507E+03  0.99355471E+04                                 9.412699                            6.826323       0.134580       2.052271                    0.999323      26.770972      74.076398       0.647166       0.407992      -1.080028       0.015827      -0.003131       0.043513       0.046408       0.000934      -0.004958      -0.000013      -0.002064      -0.013317      -0.007347       0.002766       0.004580             11.448443       8.264555      -3.315310       4.454742       9.745035      -0.821833      16.335740          -0.002879
           77              C      12.700069       1.800710       6.244407      -0.103447      33.540714 0.44077724E+03  0.10441226E+05                                 9.180999                            7.117800      -0.083734       1.949978                    0.999373      29.523986      86.349977       0.599888       0.431026      -1.050739       0.009525      -0.018032       0.009769       0.022612      -0.001596      -0.005124      -0.010297      -0.008075      -0.057405      -0.023109       0.006534       0.016575             10.461287       7.864199      -2.985810       3.112539       9.412295      -0.089601      14.107369           0.002761
           78              C       8.233520      12.038272       5.755840      -0.106225      33.376763 0.42906546E+03  0.10059832E+05                                 9.032596                            6.934165       0.069921       1.996289                    0.999681      29.124162      83.767120       0.621646       0.420239      -1.061177       0.000199       0.015177       0.017644       0.023274       0.000160      -0.008179       0.017139      -0.013861      -0.023492      -0.020902      -0.000818       0.021720             10.382569       8.218393      -3.350909       3.916264       9.422498      -1.183918      13.506817           0.003135
           79              O      11.266178       8.079662       6.349776      -0.574554      45.879547 0.58590539E+03  0.14393872E+05                                10.194205                            7.475306       0.075183       2.075746                    0.995106      27.967767      74.367225       0.697099       0.357653      -1.139829       0.019595       0.043707      -0.006666       0.048360      -0.001263       0.047679       0.012054      -0.006348      -0.085935      -0.061869       0.017712       0.044157             12.599847       6.614036       2.683831      -0.241367      20.224729       4.426539      10.960775           0.064564
           80              O      10.845765       9.655512       7.824148      -0.573876      45.879125 0.65373554E+03  0.16487099E+05                                10.195261                            7.934443      -0.019196       2.039554                    0.994087      28.381212      76.174932       0.672515       0.361129      -1.138390       0.022558       0.020977      -0.035382       0.046913      -0.046094       0.006979       0.013937       0.102228       0.025142      -0.075875       0.011196       0.064680             12.101976       7.822281      -0.526385      -3.798975      10.389311       1.647351      18.094337           0.063460
           81              O       8.950079       1.871927       3.793434      -0.567072      33.751036 0.49916040E+03  0.11770759E+05                                 8.224516                            6.855958       0.453401       2.200676                    0.996878      27.363525      71.077541       0.735554       0.353124      -1.144490      -0.025175      -0.030614      -0.007117       0.040270      -0.022984       0.062024       0.019197      -0.060008      -0.045421      -0.088033       0.042140       0.045893              9.304603       6.425301       2.425261      -0.733988      14.963616       0.252113       6.524892           0.047224
           82              O      15.021277      12.585142       2.559811      -0.570886      37.557175 0.55504388E+03  0.13467119E+05                                 8.906474                            7.304427       0.136774       2.091951                    0.996527      27.910095      74.016128       0.700297       0.360476      -1.136354      -0.028081       0.011317       0.026990       0.040559      -0.048414       0.012742       0.012868       0.074237       0.094570      -0.079433       0.031797       0.047636             10.181802      10.404004      -0.313487      -5.896491       7.191050       1.049932      12.950352           0.053555
           83              O       9.346009       8.843121      10.188826      -0.596142      43.469791 0.60450624E+03  0.14999174E+05                                 9.891479                            7.655644       0.014113       2.041440                    0.995366      28.765553      77.405171       0.678962       0.363575      -1.132748      -0.050278      -0.006910       0.031166       0.059556      -0.017177       0.014621      -0.042280      -0.002526      -0.173551      -0.075381       0.014318       0.061063             11.808612       9.654681       5.003099      -3.078869      15.460034      -3.501378      10.311121           0.059463
           84              O       8.644455       6.788191       9.790422      -0.547976      32.314529 0.46425885E+03  0.10737968E+05                                 7.961362                            6.568976       0.551011       2.234841                    0.997534      26.893115      68.906617       0.759762       0.348551      -1.149635      -0.004351      -0.004980       0.035761       0.036368      -0.026374       0.016914       0.058478      -0.006043      -0.063995      -0.075338       0.015424       0.059914              8.892552       6.042713       1.068913      -0.881483      10.117518       3.937408      10.517425           0.033591
           85              O       5.937670      11.212048       0.319176      -0.573065      45.765136 0.58426701E+03  0.14342637E+05                                10.175304                            7.463126       0.076629       2.076656                    0.995082      27.934222      74.233696       0.697954       0.357488      -1.140035       0.019829      -0.043715       0.006218       0.048403       0.000984      -0.047858       0.011945      -0.005638      -0.086146      -0.061905       0.017304       0.044600             12.574527       6.602578      -2.677363       0.240095      20.183882       4.416046      10.937121           0.019177
           86              O      10.845775      10.887445      12.182709      -0.573458      45.818771 0.65272825E+03  0.16454881E+05                                10.185447                            7.927566      -0.020892       2.039228                    0.994064      28.362476      76.101807       0.672923       0.361059      -1.138477       0.022086      -0.020894       0.034814       0.046221       0.045309      -0.007341       0.014106       0.102145       0.025687      -0.075522       0.011465       0.064057             12.089359       7.815646       0.526120       3.795326      10.376472       1.645099      18.075960           0.009344
           87              O       8.950081       4.975726       2.875519      -0.568328      33.798388 0.50005000E+03  0.11797163E+05                                 8.232303                            6.862347       0.453022       2.200069                    0.996773      27.383954      71.150442       0.735155       0.353153      -1.144450      -0.025307       0.029847       0.006922       0.039739       0.023489      -0.062526       0.019271      -0.059182      -0.045174      -0.088498       0.042165       0.046333              9.313499       6.431834      -2.428262       0.735766      14.977150       0.251862       6.531514           0.047054
           88              O       9.692772       6.706568       4.109142      -0.572128      37.589177 0.55563770E+03  0.13485123E+05                                 8.911587                            7.308377       0.133015       2.090672                    0.996529      27.923295      74.060858       0.700102       0.360480      -1.136351      -0.027946      -0.010741      -0.026291       0.039845       0.047912      -0.013158       0.012073       0.073568       0.092194      -0.078319       0.030472       0.047847             10.187999      10.410016       0.313973       5.900700       7.195279       1.051297      12.958702           0.054300
           89              O       9.346012      11.699837       9.818032      -0.596163      43.442545 0.60405763E+03  0.14985110E+05                                 9.887398                            7.652786       0.013380       2.041316                    0.995279      28.755705      77.368539       0.679098       0.363573      -1.132761      -0.049984       0.007497      -0.030061       0.058807       0.017035      -0.014943      -0.041332      -0.004190      -0.172381      -0.074390       0.013698       0.060692             11.803496       9.650461      -5.000520       3.076943      15.453801      -3.499685      10.306226           0.011186
           90              O      13.972948       1.310710      10.216435      -0.547722      32.285119 0.46374156E+03  0.10722765E+05                                 7.955683                            6.564733       0.551979       2.235438                    0.997602      26.882529      68.863877       0.760127       0.348489      -1.149712      -0.004523       0.004902      -0.035323       0.035948       0.026319      -0.017083       0.058333      -0.005948      -0.062653      -0.075145       0.015480       0.059665              8.885864       6.038528      -1.067781       0.880307      10.109981       3.934227      10.509084          -0.018306
           91              O      10.047868       5.615643       6.988129      -0.574736      45.887032 0.58603363E+03  0.14397808E+05                                10.195202                            7.476059       0.075666       2.075829                    0.995108      27.971070      74.378004       0.697073       0.357647      -1.139834      -0.019540      -0.043787       0.006518       0.048390      -0.001252       0.047673       0.012013      -0.006352      -0.085850      -0.061838       0.017695       0.044143             12.601049       6.614737       2.684434      -0.241365      20.226922       4.426473      10.961487           0.064475
           92              O      10.468281       4.039793       5.513757      -0.573738      45.869973 0.65357630E+03  0.16482074E+05                                10.194017                            7.933531      -0.018918       2.039722                    0.994086      28.377610      76.162852       0.672547       0.361134      -1.138387      -0.022543      -0.020879       0.035295       0.046796      -0.046126       0.006959       0.013977       0.102157       0.025277      -0.075902       0.011252       0.064651             12.100419       7.821453      -0.526432      -3.798586      10.387721       1.647336      18.092082           0.063346
           93              O      12.363967      11.823378       9.544471      -0.566865      33.745491 0.49905791E+03  0.11767661E+05                                 8.223368                            6.855035       0.454581       2.201055                    0.996880      27.361835      71.069569       0.735643       0.353102      -1.144516       0.025501       0.030803       0.007011       0.040599      -0.023225       0.062010       0.019248      -0.059966      -0.044600      -0.088061       0.042102       0.045960              9.303248       6.424352       2.424805      -0.733747      14.961416       0.252212       6.523975           0.035803
           94              O       6.292769       1.110163      10.778094      -0.570693      37.559669 0.55507687E+03  0.13468135E+05                                 8.907021                            7.304741       0.137816       2.092264                    0.996531      27.910390      74.017786       0.700268       0.360485      -1.136345       0.028287      -0.011255      -0.027020       0.040705      -0.048387       0.012985       0.012843       0.074011       0.094707      -0.079394       0.031685       0.047709             10.182572      10.404687      -0.313418      -5.897180       7.191358       1.049982      12.951670          -0.044837
           95              O      11.968037       4.852184       3.149079      -0.596078      43.467650 0.60446658E+03  0.14998006E+05                                 9.891370                            7.655563       0.013880       2.041409                    0.995361      28.763921      77.401340       0.678940       0.363591      -1.132731       0.050193       0.006951      -0.031057       0.059432      -0.017133       0.014608      -0.042311      -0.002559      -0.173591      -0.075411       0.014364       0.061047             11.808465       9.654430       5.003021      -3.078606      15.460233      -3.501079      10.310730           0.058870
           96              O      12.669591       6.907114       3.547483      -0.548008      32.317953 0.46431575E+03  0.10739670E+05                                 7.962098                            6.569513       0.551064       2.234853                    0.997533      26.893704      68.910575       0.759704       0.348565      -1.149617       0.004279       0.004904      -0.035660       0.036249      -0.026394       0.016905       0.058503      -0.006032      -0.063892      -0.075355       0.015414       0.059940              8.893442       6.043273       1.068946      -0.881711      10.118404       3.937891      10.518650           0.033647
           97              O      15.376376       2.483257      13.018729      -0.573284      45.775726 0.58444146E+03  0.14347801E+05                                10.175864                            7.463472       0.077780       2.076811                    0.995102      27.940632      74.249806       0.698055       0.357414      -1.140109      -0.019776       0.043825      -0.006116       0.048468       0.000911      -0.048025       0.011725      -0.005674      -0.085963      -0.061970       0.017259       0.044710             12.575219       6.602946      -2.677624       0.240114      20.185072       4.416222      10.937641          -0.009410
           98              O      10.468271       2.807860       1.155196      -0.573069      45.819040 0.65273353E+03  0.16455124E+05                                10.185450                            7.927542      -0.019914       2.039507                    0.994064      28.362639      76.103643       0.672928       0.361054      -1.138476      -0.022254       0.021057      -0.035054       0.046555       0.045382      -0.007317       0.014007       0.101966       0.024944      -0.075357       0.011195       0.064162             12.089341       7.815738       0.526089       3.795317      10.376490       1.644978      18.075794           0.054065
           99              O      12.363965       8.719579      10.462386      -0.568345      33.798415 0.50005623E+03  0.11797343E+05                                 8.232290                            6.862386       0.452956       2.200049                    0.996770      27.384250      71.151235       0.735153       0.353153      -1.144450       0.025397      -0.029872      -0.006844       0.039802       0.023527      -0.062549       0.019281      -0.059124      -0.045003      -0.088513       0.042164       0.046349              9.313417       6.431823      -2.428187       0.735818      14.976837       0.251848       6.531592           0.047260
          100              O      11.621274       6.988737       9.228763      -0.572104      37.589982 0.55565261E+03  0.13485575E+05                                 8.911800                            7.308529       0.132753       2.090590                    0.996526      27.923463      74.061550       0.700087       0.360486      -1.136347       0.028039       0.010658       0.026290       0.039886       0.047903      -0.013199       0.012083       0.073529       0.092160      -0.078303       0.030445       0.047858             10.188305      10.410261       0.313879       5.900966       7.195414       1.051257      12.959241           0.054452
          101              O      11.968034       1.995468       3.519873      -0.595757      43.440073 0.60399897E+03  0.14983453E+05                                 9.887593                            7.652810       0.013363       2.041389                    0.995269      28.752539      77.362228       0.679037       0.363611      -1.132720       0.050056      -0.007449       0.030247       0.058957       0.017063      -0.014955      -0.041198      -0.004268      -0.172340      -0.074286       0.013629       0.060657             11.803838       9.650538      -5.000911       3.076707      15.454975      -3.499498      10.306001           0.058633
          102              O       7.341098      12.384595       3.121470      -0.548036      32.313915 0.46423394E+03  0.10737312E+05                                 7.961354                            6.568982       0.550497       2.234859                    0.997594      26.891317      68.903112       0.759726       0.348570      -1.149612       0.004472      -0.004997       0.035328       0.035958       0.026305      -0.016849       0.058599      -0.005774      -0.063282      -0.075339       0.015427       0.059912              8.892558       6.042771      -1.068827       0.881465      10.117555       3.937365      10.517348           0.033146

******************************************************
Auxiliary information for the entire system
The total spin magnetic moment of the unit cell is   20.000344
The total net atomic charge of the unit cell is   0.000002
Accuracy of reproducing the electrostatic potential in the unit cell:
  The inner radius (bohr) =    5.0000
  The outer radius (bohr) =   12.0000
  Valid grid points have density less than (e/(bohr^3)) =    0.0001
  The number of valid grid points were=        93258
  The rms potential error without charges in kcal/mol is=      3.47478
  The rms potential error with partial charges in kcal/mol is=      0.58848
  The RRMSE value at monopole order=      0.16936
  The rms potential error with partial charges and cloud penetration in kcal/mol is=      0.58438
  The RRMSE value at monopole order with cloud penetration is=      0.16818
  The rms potential error with partial charges and atomic dipoles in kcal/mol is=      0.52072
  The RRMSE value at dipole order=      0.14986
  The rms potential error with partial charges, atomic dipoles and cloud penetration in kcal/mol is=      0.51447
  The RRMSE value at dipole order with cloud penetration=      0.14806

******************************************************
The electron densities and ab initio electrostatic potential were computed in VASP using the PBE functional and
projector augmented wave method. See the main text of the journal article for a description of computational details.
The atomic charges, dipoles, and quadrupoles were computed with the DDEC6 method as described in
(a) T. A. Manz and N. Gabaldon Limas, RSC Adv. 6 (2016) 47771-47801 DOI: 10.1039/c6ra04656h
(b) N. Gabaldon Limas and T. A. Manz, RSC Adv. 8 (2018) 2678-2707 DOI: 10.1039/c7ra11829e.
For each atom in the material, the electron cloud parameters were fit to the spherically averaged atom-in-material
electron density using radial positions for which this density was between 10^-4 and 10^-2 electrons per cubic bohr.
The polarizabilities, dispersion coefficients, and quantum Drude oscillator (QDO) parameters were fit using the MCLF method.
The magnetic structure of the system was optimized in VASP from the default ferromagnetic initial guess using spin polarization.
The atomic spin moments (ASMs) were computed on this optimized magnetic structure using the DDEC6 partition as inputs
to the method of T. A. Manz and D. S. Sholl, J. Chem. Theory Comput. 7 (2011) 4146-4164 DOI: 10.1021/ct200539n.
The RMSE and RRMSE were computed using a uniform grid with Ewald summation.
