# Supplementary material for: A collection of forcefield precursors for metal–organic frameworks
Source: RSC Adv. 2019 Nov 13;9(63):36492–507. doi: 10.1039/c9ra07327b (PMC9075174; doi:10.1039/c9ra07327b)
Supplement: RA-009-C9RA07327B-s4058 [file RA-009-C9RA07327B-s4058.xyz]

  102
jmolscript: load "" {1 1 1} spacegroup "x,y,z" unitcell [{     10.711500     0.000000     0.000000 }, {      5.355743    12.401980     0.000000 }, {      5.355732     1.284372    13.296473 }]
Mn    14.123423     1.267836     8.102605     1.019328
Mn    14.123415     6.859712    11.842105     1.019914
Mn     7.299552    12.418516     5.193868     1.018978
Mn     7.299560     6.826640     1.454368     1.019739
Mn    13.041664     4.063774     9.972355     1.133880
Mn     8.381311     9.622578     3.324118     1.133795
H     16.931649    11.048144     9.993629     0.117710
H      9.943469     1.694020    12.067879     0.118483
H     15.698754     9.522662    11.251475     0.117514
H      8.827341    11.296936     0.140943     0.113504
H     11.147436    11.979335    11.763390     0.118999
H     14.984299     3.226107    12.611705     0.109640
H     11.575900     9.481384     9.951080     0.117215
H      9.943472     6.433528     7.876831     0.118946
H     10.343007    11.006866     8.693234     0.117455
H      8.827334     7.948220     6.507294     0.112575
H     16.503193     8.550193     8.181320     0.118366
H     14.984305     4.901441     7.333005     0.109188
H      4.491326     2.638208     3.302844     0.117708
H     11.479506    11.992332     1.228594     0.118453
H      5.724221     4.163690     2.044998     0.117519
H     12.595634     2.389416    13.155530     0.113492
H     10.275539     1.707017     1.533083     0.119003
H      6.438676    10.460245     0.684768     0.109651
H      9.847075     4.204968     3.345393     0.117218
H     11.479503     7.252824     5.419642     0.118920
H     11.079968     2.679486     4.603239     0.117466
H     12.595641     5.738132     6.789179     0.112566
H      4.919782     5.136159     5.115153     0.118368
H      6.438670     8.784911     5.963468     0.109201
C     11.718367     1.286770    10.098671     0.616676
C     16.239684    12.722336    10.904438    -0.020384
C     16.354298    11.362457    10.679727    -0.101881
C     15.404185    13.164126    11.921618    -0.097487
C     15.637698    10.451206    11.440285    -0.099812
C     14.724004    12.265538    12.723395    -0.095130
C     14.832192    10.897530    12.478740    -0.037840
C      8.760931     8.622033     0.053186     0.622348
C      4.495602     1.568814    10.553411     0.601045
C      4.962622     1.439555    11.962837    -0.018892
C     10.969624    12.675537    12.384335    -0.104442
C     15.426684     2.431811    12.888271    -0.101823
C     11.718364     6.840778     9.846038     0.618150
C     10.883939     7.807192     9.040272    -0.022019
C     10.998551     9.167071     9.264982    -0.099928
C     10.048444     7.365402     8.023092    -0.098273
C     10.281952    10.078322     8.504424    -0.099249
C      9.368264     8.263990     7.221314    -0.093914
C      9.476449     9.631998     7.465970    -0.039523
C      8.760921    10.623123     6.595051     0.623404
C     15.207101     6.558734     9.391299     0.599709
C     15.674124     6.687993     7.981873    -0.018488
C     16.325383     7.853991     7.560375    -0.102475
C     15.426690     5.695737     7.056438    -0.102752
C      9.704608    12.399582     3.197802     0.616644
C      5.183291     0.964016     2.392035    -0.020385
C      5.068677     2.323895     2.616746    -0.101889
C      6.018790     0.522226     1.374855    -0.097486
C      5.785277     3.235146     1.856188    -0.099806
C      6.698971     1.420814     0.573078    -0.095138
C      6.590783     2.788822     0.817733    -0.037852
C     12.662044     5.064319    13.243287     0.622344
C      6.215873    12.117538     2.743062     0.601021
C      5.748853    12.246797     1.333636    -0.018874
C     10.453351     1.010815     0.912138    -0.104439
C      5.996291    11.254541     0.408202    -0.101837
C      9.704611     6.845574     3.450435     0.618126
C     10.539036     5.879160     4.256201    -0.022025
C     10.424424     4.519281     4.031491    -0.099937
C     11.374531     6.320950     5.273381    -0.098275
C     11.141023     3.608030     4.792049    -0.099242
C     12.054711     5.422362     6.075159    -0.093917
C     11.946526     4.054354     5.830503    -0.039528
C     12.662054     3.063229     6.701422     0.623394
C      6.215874     7.127618     3.905174     0.599690
C      5.748851     6.998359     5.314600    -0.018479
C      5.097592     5.832361     5.736098    -0.102474
C      5.996285     7.990615     6.240035    -0.102754
O     17.769288    13.189933     9.199830    -0.567901
O     11.664809     2.510657    10.415127    -0.576885
O     14.002051     8.713603    12.971108    -0.574765
O      8.247848     8.996475     1.143497    -0.578165
O     10.018446    13.011747     9.768919    -0.549228
O     14.667242     2.643453    10.182439    -0.597894
O     12.413539     7.339595    10.744880    -0.569146
O     11.664808     5.616891     9.529582    -0.576853
O      8.646307    11.815925     6.973601    -0.574603
O      8.247842    10.248681     5.504740    -0.578016
O     15.374198     7.517781    10.175791    -0.549140
O     14.667241     5.484095     9.762270    -0.596779
O      3.653687     0.496419     4.096643    -0.567891
O      9.758166    11.175695     2.881346    -0.576887
O      7.420924     4.972749     0.325365    -0.574742
O     13.175127     4.689877    12.152976    -0.578208
O     11.404529     0.674605     3.527554    -0.549219
O      6.755733    11.042899     3.114034    -0.597873
O      9.009436     6.346757     2.551593    -0.569137
O      9.758167     8.069461     3.766891    -0.576842
O     12.776668     1.870427     6.322872    -0.574563
O     13.175133     3.437671     7.791733    -0.578068
O      6.048777     6.168571     3.120682    -0.549131
O      6.755734     8.202257     3.534203    -0.596753

The following XYZ coordinates are in angstroms. Other properties are in atomic units.
The sperically averaged electron density of each atom fit to a function of the form exp(a - br)
eigen_1, eigen_2 and eigen_3 are the three eigenvalues of traceless quadrupole moment tensor
  atom number  atomic symbol              X              Y              Z     net charge C6 coefficient C8 coefficient C10 coefficient fluctuating dipole atomic polarizability isotropic forcefield polarizability              a              b squared Pearson coefficient          <r^3>          <r^4>         wp_QDO          m_QDO          q_QDO       dipole_x       dipole_y       dipole_z         dipole            Qxy            Qxz            Qyz     Q(x^2-y^2)  Q(3z^2 - R^2)        eigen_1        eigen_2        eigen_3 static polarizability      alpha(xx)      alpha(xy)      alpha(xz)      alpha(yy)      alpha(yz)      alpha(zz) atomic spin moment
            1             Mn      14.123423       1.267836       8.102605       1.019328     158.613705 0.36868911E+04  0.13843345E+06                                23.057723                           19.205012       0.184822       1.846284                    0.999965      53.971733     157.924037       0.434836       0.375146      -1.167166       0.007514      -0.040720      -0.031921       0.052283       0.061754      -0.052499      -0.036941       0.002864      -0.031523      -0.061766      -0.040936       0.102702             27.338842      19.295814      -3.023748       2.877406      27.165109       3.902638      35.555604           4.753891
            2             Mn      14.123415       6.859712      11.842105       1.019914     158.425374 0.36810531E+04  0.13815604E+06                                23.037636                           19.188007       0.188526       1.847499                    0.999965      53.941963     157.790795       0.435100       0.375076      -1.167250       0.008130       0.040933       0.032105       0.052653      -0.061809       0.052049      -0.037096       0.002901      -0.031643      -0.061425      -0.041130       0.102556             27.315310      19.281023       3.020272      -2.873516      27.142005       3.897459      35.522902           4.757242
            3             Mn       7.299552      12.418516       5.193868       1.018978     158.647114 0.36878573E+04  0.13847956E+06                                23.061337                           19.207897       0.184538       1.846164                    0.999965      53.976666     157.946906       0.434788       0.375160      -1.167148      -0.007488       0.040721       0.031892       0.052263       0.061722      -0.052457      -0.036932       0.002801      -0.031530      -0.061729      -0.040914       0.102643             27.343248      19.298674      -3.024348       2.877862      27.169549       3.903527      35.561522           4.753545
            4             Mn       7.299560       6.826640       1.454368       1.019739     158.442078 0.36815314E+04  0.13817890E+06                                23.039482                           19.189467       0.188394       1.847445                    0.999965      53.944320     157.802064       0.435075       0.375084      -1.167240      -0.008137      -0.040925      -0.032101       0.052645      -0.061809       0.052050      -0.037094       0.002888      -0.031670      -0.061427      -0.041128       0.102555             27.317581      19.282514       3.020561      -2.873763      27.144228       3.897937      35.526000           4.757018
            5             Mn      13.041664       4.063774       9.972355       1.133880     158.509536 0.29776627E+04  0.10665603E+06                                24.153339                           18.335533      -0.020691       1.805423                    0.999876      51.754800     150.973081       0.403881       0.423392      -1.125308       0.022127      -0.000016       0.000009       0.022127      -0.000079       0.000023      -0.012191       0.179157       0.104897      -0.108100       0.036004       0.072096             30.532081      20.444737      -0.000252      -0.000144      42.158292      -0.432351      28.993213           4.695243
            6             Mn       8.381311       9.622578       3.324118       1.133795     158.513108 0.29777262E+04  0.10665907E+06                                24.153844                           18.335826      -0.020731       1.805408                    0.999876      51.755266     150.975857       0.403874       0.423397      -1.125303      -0.022120       0.000019      -0.000008       0.022120      -0.000079       0.000020      -0.012177       0.179154       0.104857      -0.108090       0.035989       0.072101             30.532889      20.445246      -0.000258      -0.000168      42.160230      -0.432463      28.993190           4.695034
            7              H      16.931649      11.048144       9.993629       0.117710       1.096415 0.79074303E+01  0.77112043E+02                                 1.732292                            1.625481      -0.950504       2.426552                    0.998564       3.423930       9.436423       0.501256       1.253025      -0.715369       0.024434      -0.015960      -0.027037       0.039783      -0.005395      -0.011367       0.007662      -0.009914      -0.004652      -0.014379      -0.002209       0.016588              1.777058       1.780870      -0.097465      -0.515111       1.620547       0.221061       1.929758          -0.000087
            8              H       9.943469       1.694020      12.067879       0.118483       1.221316 0.94401482E+01  0.95668246E+02                                 1.825033                            1.750991      -1.090355       2.360805                    0.997055       3.468024       9.559594       0.496246       1.217924      -0.724684      -0.008335       0.041443       0.006340       0.042746      -0.010247      -0.010578       0.004340      -0.019396      -0.019995      -0.017745      -0.002393       0.020139              1.838099       1.561666       0.048906      -0.059817       2.377498       0.125923       1.575132          -0.000100
            9              H      15.698754       9.522662      11.251475       0.117514       1.216679 0.85616965E+01  0.85452934E+02                                 1.864114                            1.692584      -1.319032       2.247023                    0.994332       3.696266      10.418847       0.489066       1.254792      -0.712735       0.003957      -0.037657      -0.012462       0.039862      -0.002852      -0.008471       0.000309      -0.007449      -0.011941      -0.011562       0.003441       0.008121              1.955687       1.496808       0.095795      -0.087531       2.748125       0.339529       1.622129          -0.000126
           10              H       8.827341      11.296936       0.140943       0.113504       1.100957 0.81457402E+01  0.81323107E+02                                 1.834388                            1.723219      -1.283009       2.268660                    0.993502       3.831559      11.259852       0.448788       1.367041      -0.688814      -0.019373       0.016730       0.031129       0.040301      -0.003309      -0.013805       0.005908      -0.019652      -0.002250      -0.019599       0.003067       0.016531              1.892202       1.983564      -0.100874      -0.497521       1.618733       0.205221       2.074310          -0.000292
           11              H      11.147436      11.979335      11.763390       0.118999       1.060733 0.77174822E+01  0.74890786E+02                                 1.701640                            1.612129      -0.873410       2.463606                    0.999082       3.411675       9.415328       0.499802       1.262861      -0.713141       0.008560      -0.030147      -0.025381       0.040327      -0.010288       0.000193       0.006930      -0.022254       0.007713      -0.016844       0.000063       0.016781              1.728704       1.453565      -0.176587      -0.004932       1.855638       0.435241       1.876911          -0.000074
           12              H      14.984299       3.226107      12.611705       0.109640       1.181149 0.85160604E+01  0.85491467E+02                                 1.877408                            1.725716      -1.278999       2.260662                    0.994662       3.837784      11.104837       0.465255       1.311388      -0.699908      -0.016436       0.032629      -0.010505       0.038015      -0.004640       0.000407       0.002854      -0.019256       0.011257      -0.012630       0.002647       0.009984              1.968012       1.909679      -0.587643       0.227357       2.260741      -0.294058       1.733616          -0.000187
           13              H      11.575900       9.481384       9.951080       0.117215       1.096338 0.79037150E+01  0.77034938E+02                                 1.729005                            1.622602      -0.967831       2.417086                    0.998546       3.421798       9.415337       0.503067       1.249177      -0.716215       0.024402       0.015967       0.027363       0.039990       0.005350       0.011497       0.007675      -0.010091      -0.004461      -0.014548      -0.002113       0.016661              1.773568       1.777437       0.097223       0.513604       1.617414       0.220395       1.925851          -0.000087
           14              H       9.943472       6.433528       7.876831       0.118946       1.219530 0.94230707E+01  0.95453846E+02                                 1.823563                            1.749649      -1.092035       2.360362                    0.997097       3.464573       9.548630       0.496323       1.218262      -0.724620      -0.008433      -0.041120      -0.006061       0.042411       0.010006       0.010489       0.004412      -0.019241      -0.019817      -0.017541      -0.002370       0.019912              1.836601       1.560529      -0.048812       0.059725       2.375295       0.125757       1.573978          -0.000101
           15              H      10.343007      11.006866       8.693234       0.117455       1.215977 0.85559990E+01  0.85390047E+02                                 1.864351                            1.692756      -1.314124       2.249312                    0.994352       3.695179      10.418679       0.488675       1.255883      -0.712512       0.003655       0.037527       0.012446       0.039706       0.002906       0.008454       0.000193      -0.007966      -0.012197      -0.011709       0.003535       0.008175              1.955946       1.496931      -0.095739       0.087520       2.748634       0.339703       1.622272          -0.000123
           16              H       8.827334       7.948220       6.507294       0.112575       1.103178 0.81612443E+01  0.81462329E+02                                 1.831511                            1.720703      -1.268799       2.273911                    0.993571       3.829345      11.227803       0.451044       1.360464      -0.690105      -0.019725      -0.016744      -0.031533       0.040789       0.003324       0.013903       0.006020      -0.019538      -0.002619      -0.019664       0.003008       0.016657              1.889114       1.980218       0.100650       0.496205       1.616362       0.204745       2.070763          -0.000291
           17              H      16.503193       8.550193       8.181320       0.118366       1.064264 0.77498618E+01  0.75301006E+02                                 1.707173                            1.616859      -0.885448       2.458280                    0.998946       3.418480       9.447195       0.498331       1.264974      -0.712680       0.008660       0.030248       0.025383       0.040425       0.010486      -0.000324       0.006841      -0.022537       0.007925      -0.017138       0.000275       0.016863              1.734528       1.457622       0.177620       0.005094       1.862352       0.438018       1.883611          -0.000073
           18              H      14.984305       4.901441       7.333005       0.109188       1.179252 0.84998650E+01  0.85277653E+02                                 1.874537                            1.723463      -1.270319       2.264141                    0.994697       3.834300      11.086908       0.465864       1.310459      -0.700120      -0.016725      -0.032881       0.010563       0.038373       0.004576      -0.000395       0.002915      -0.019120       0.010516      -0.012420       0.002400       0.010020              1.964762       1.906568       0.585878      -0.226661       2.256555      -0.293124       1.731162          -0.000188
           19              H       4.491326       2.638208       3.302844       0.117708       1.096424 0.79075294E+01  0.77113381E+02                                 1.732313                            1.625500      -0.950545       2.426533                    0.998564       3.423964       9.436591       0.501248       1.253039      -0.715366      -0.024434       0.015960       0.027037       0.039784      -0.005397      -0.011367       0.007663      -0.009913      -0.004655      -0.014379      -0.002211       0.016590              1.777080       1.780891      -0.097466      -0.515118       1.620570       0.221065       1.929780          -0.000089
           20              H      11.479506      11.992332       1.228594       0.118453       1.221402 0.94410881E+01  0.95681297E+02                                 1.825225                            1.751164      -1.090375       2.360798                    0.997054       3.468186       9.560590       0.496179       1.218044      -0.724658       0.008336      -0.041444      -0.006338       0.042747      -0.010244      -0.010578       0.004343      -0.019395      -0.019991      -0.017743      -0.002394       0.020137              1.838296       1.561815       0.048917      -0.059829       2.377789       0.125944       1.575284          -0.000099
           21              H       5.724221       4.163690       2.044998       0.117519       1.216670 0.85616140E+01  0.85452030E+02                                 1.864116                            1.692585      -1.319028       2.247028                    0.994332       3.696260      10.418875       0.489061       1.254805      -0.712732      -0.003956       0.037657       0.012463       0.039863      -0.002852      -0.008472       0.000308      -0.007449      -0.011943      -0.011563       0.003443       0.008120              1.955692       1.496809       0.095797      -0.087530       2.748137       0.339531       1.622130          -0.000124
           22              H      12.595634       2.389416      13.155530       0.113492       1.100972 0.81458641E+01  0.81324535E+02                                 1.834394                            1.723224      -1.282973       2.268671                    0.993502       3.831574      11.259856       0.448791       1.367029      -0.688817       0.019373      -0.016731      -0.031126       0.040300      -0.003309      -0.013804       0.005908      -0.019653      -0.002249      -0.019599       0.003068       0.016531              1.892209       1.983571      -0.100873      -0.497525       1.618738       0.205219       2.074317          -0.000291
           23              H      10.275539       1.707017       1.533083       0.119003       1.060731 0.77174679E+01  0.74890575E+02                                 1.701634                            1.612124      -0.873449       2.463590                    0.999082       3.411667       9.415286       0.499805       1.262855      -0.713142      -0.008561       0.030145       0.025383       0.040328      -0.010287       0.000191       0.006931      -0.022254       0.007707      -0.016842       0.000061       0.016782              1.728698       1.453560      -0.176587      -0.004933       1.855632       0.435239       1.876902          -0.000076
           24              H       6.438676      10.460245       0.684768       0.109651       1.181097 0.85156535E+01  0.85486844E+02                                 1.877401                            1.725712      -1.278975       2.260680                    0.994663       3.837747      11.104900       0.465238       1.311445      -0.699897       0.016434      -0.032630       0.010507       0.038015      -0.004640       0.000407       0.002854      -0.019255       0.011252      -0.012629       0.002646       0.009983              1.968003       1.909671      -0.587634       0.227354       2.260726      -0.294053       1.733612          -0.000185
           25              H       9.847075       4.204968       3.345393       0.117218       1.096341 0.79037611E+01  0.77035666E+02                                 1.729022                            1.622618      -0.967852       2.417077                    0.998546       3.421823       9.415489       0.503058       1.249195      -0.716211      -0.024402      -0.015968      -0.027364       0.039990       0.005351       0.011497       0.007676      -0.010090      -0.004464      -0.014548      -0.002114       0.016662              1.773586       1.777454       0.097224       0.513609       1.617434       0.220398       1.925869          -0.000088
           26              H      11.479503       7.252824       5.419642       0.118920       1.219604 0.94238983E+01  0.95465479E+02                                 1.823743                            1.749813      -1.092038       2.360364                    0.997097       3.464718       9.549569       0.496257       1.218383      -0.724593       0.008434       0.041122       0.006059       0.042413       0.010003       0.010489       0.004415      -0.019241      -0.019815      -0.017540      -0.002371       0.019911              1.836785       1.560670      -0.048822       0.059737       2.375566       0.125777       1.574121          -0.000099
           27              H      11.079968       2.679486       4.603239       0.117466       1.215939 0.85556755E+01  0.85386155E+02                                 1.864327                            1.692735      -1.314094       2.249333                    0.994353       3.695124      10.418541       0.488673       1.255899      -0.712508      -0.003654      -0.037529      -0.012446       0.039707       0.002905       0.008454       0.000191      -0.007966      -0.012201      -0.011711       0.003538       0.008173              1.955921       1.496914      -0.095738       0.087517       2.748598       0.339696       1.622251          -0.000125
           28              H      12.595641       5.738132       6.789179       0.112566       1.103181 0.81612605E+01  0.81462380E+02                                 1.831503                            1.720696      -1.268755       2.273929                    0.993571       3.829329      11.227681       0.451049       1.360449      -0.690108       0.019726       0.016745       0.031531       0.040788       0.003324       0.013902       0.006020      -0.019540      -0.002617      -0.019665       0.003008       0.016656              1.889105       1.980209       0.100648       0.496204       1.616353       0.204741       2.070754          -0.000291
           29              H       4.919782       5.136159       5.115153       0.118368       1.064245 0.77496987E+01  0.75299118E+02                                 1.707164                            1.616851      -0.885451       2.458282                    0.998946       3.418449       9.447128       0.498327       1.264988      -0.712677      -0.008662      -0.030247      -0.025385       0.040426       0.010486      -0.000323       0.006842      -0.022537       0.007923      -0.017138       0.000274       0.016864              1.734518       1.457614       0.177619       0.005094       1.862341       0.438014       1.883599          -0.000074
           30              H       6.438670       8.784911       5.963468       0.109201       1.179198 0.84994244E+01  0.85272482E+02                                 1.874514                            1.723446      -1.270290       2.264162                    0.994698       3.834246      11.086854       0.465854       1.310500      -0.700111       0.016723       0.032882      -0.010566       0.038374       0.004575      -0.000395       0.002914      -0.019120       0.010514      -0.012419       0.002400       0.010019              1.964736       1.906544       0.585863      -0.226655       2.256521      -0.293116       1.731143          -0.000186
           31              C      11.718367       1.286770      10.098671       0.616676      23.652638 0.24522615E+03  0.50467597E+04                                 7.596897                            5.556835       0.012453       2.066110                    0.999465      21.947914      61.003333       0.630291       0.472193      -1.020973       0.032266       0.045026      -0.040681       0.068727      -0.036569       0.082861      -0.004350       0.073303       0.053065      -0.077723      -0.033729       0.111452              9.144683       8.040884       2.320472      -4.011144      10.678544      -0.823474       8.714622           0.015902
           32              C      16.239684      12.722336      10.904438      -0.020384      36.910403 0.42661901E+03  0.98869971E+04                                 9.548234                            6.810055       0.101640       2.039048                    0.999333      26.866828      74.313933       0.648320       0.407655      -1.080217      -0.024727      -0.027523       0.025371       0.044862      -0.005539       0.011898       0.002827       0.007694       0.017567      -0.013954      -0.001665       0.015620             11.804693      10.760316       3.902414      -5.959602      13.695557      -2.326130      10.958204           0.006402
           33              C      16.354298      11.362457      10.679727      -0.101881      33.519730 0.42272779E+03  0.98717111E+04                                 9.021477                            6.859989       0.070346       1.995283                    0.999693      29.038000      83.277478       0.628286       0.417462      -1.063231      -0.015641      -0.000348       0.020913       0.026117      -0.010761      -0.003965       0.016457       0.021814       0.017349      -0.024919       0.003479       0.021441             10.347415       8.750955       3.005406      -4.097579      13.445741      -1.330996       8.845549           0.001440
           34              C      15.404185      13.164126      11.921618      -0.097487      32.298026 0.42151933E+03  0.98595517E+04                                 8.863471                            6.894890      -0.019334       1.970951                    0.999535      29.131116      84.255853       0.619153       0.422930      -1.057294       0.002043      -0.024727       0.000016       0.024811      -0.017805       0.020099       0.006848      -0.011837      -0.035025      -0.032944       0.006923       0.026021             10.113203       9.408203       2.458690      -4.844630      10.821124      -1.351399      10.110283           0.001462
           35              C      15.637698      10.451206      11.440285      -0.099812      34.958550 0.42925557E+03  0.10087163E+05                                 9.364610                            6.980021      -0.044856       1.962113                    0.999417      29.268417      84.874214       0.612384       0.425627      -1.055521      -0.000742       0.030663      -0.005034       0.031083      -0.008754       0.016526       0.014973      -0.008246      -0.021656      -0.028802       0.011599       0.017203             10.848772       9.184627       2.698712      -4.724655      13.041256      -0.733232      10.320432           0.002490
           36              C      14.724004      12.265538      12.723395      -0.095130      34.383313 0.45257017E+03  0.10791296E+05                                 9.318407                            7.198977      -0.124577       1.937150                    0.999210      29.591640      86.825409       0.598179       0.429425      -1.051745       0.025661      -0.005658      -0.015184       0.030348      -0.014596       0.004875       0.013392       0.015608       0.023239      -0.026222       0.010580       0.015642             10.717389       9.232488       2.646945      -4.246593      13.267830      -1.317020       9.651849           0.002279
           37              C      14.832192      10.897530      12.478740      -0.037840      36.881546 0.43469631E+03  0.10124924E+05                                 9.517881                            6.872725       0.207322       2.072841                    0.999310      27.035222      75.049664       0.645353       0.407477      -1.079974       0.026537       0.033993      -0.025978       0.050345       0.009055       0.003985       0.003820      -0.001049       0.026601      -0.013507       0.000849       0.012658             11.576561       9.128477       2.984439      -5.120102      14.498069      -2.117359      11.103137          -0.001355
           38              C       8.760931       8.622033       0.053186       0.622348      24.765068 0.23728009E+03  0.48487779E+04                                 7.814632                            5.458176       0.101765       2.099939                    0.999593      21.770021      60.522937       0.636605       0.470831      -1.020531      -0.026205      -0.053874       0.042378       0.073383      -0.053111       0.077122       0.009658       0.107390      -0.064865      -0.095065      -0.025389       0.120454              9.611312       6.327824       2.419706      -3.002145      12.134835      -0.565984      10.371279           0.021315
           39              C       4.495602       1.568814      10.553411       0.601045      24.647349 0.24703429E+03  0.50944903E+04                                 7.792841                            5.560244      -0.040419       2.043861                    0.999491      22.149021      61.672346       0.632850       0.469312      -1.022301      -0.014671       0.011665      -0.056815       0.059826       0.050371      -0.051949      -0.013447       0.077043      -0.218713      -0.089407      -0.025237       0.114644              9.459547       6.600366      -2.195797       3.336148       8.898866       0.012724      12.879410           0.018770
           40              C       4.962622       1.439555      11.962837      -0.018892      36.292773 0.42250760E+03  0.97708598E+04                                 9.440666                            6.780973       0.130181       2.051595                    0.999325      26.718058      73.893396       0.648974       0.408113      -1.079601       0.017130      -0.001263       0.041579       0.044987       0.003567      -0.006813      -0.004677       0.000164      -0.020399      -0.010734      -0.000044       0.010778             11.567441       8.486987      -3.335718       4.677538       9.569391      -0.753059      16.645945          -0.000396
           41              C      10.969624      12.675537      12.384335      -0.104442      33.803974 0.43048594E+03  0.10097418E+05                                 9.091101                            6.931614       0.082089       1.999351                    0.999692      29.114981      83.648492       0.623898       0.418544      -1.062677      -0.001547       0.017747       0.017743       0.025143       0.001124      -0.010013       0.019871      -0.014039      -0.027542      -0.024982       0.000627       0.024356             10.493588       8.418825      -3.448184       4.014997       9.393931      -1.107408      13.668009           0.002556
           42              C      15.426684       2.431811      12.888271      -0.101823      33.562793 0.43322136E+03  0.10219301E+05                                 9.160013                            7.034390      -0.065703       1.955710                    0.999479      29.434565      85.944525       0.606206       0.428326      -1.052255       0.012835      -0.021545       0.010393       0.027146       0.000202      -0.005156      -0.012747      -0.002904      -0.068892      -0.027655       0.010206       0.017449             10.486645       7.952349      -3.041822       3.190242       9.293508      -0.021228      14.214076           0.002064
           43              C      11.718364       6.840778       9.846038       0.618150      23.640930 0.24505292E+03  0.50428551E+04                                 7.598711                            5.557801       0.009930       2.065374                    0.999513      21.938532      60.996985       0.629669       0.472691      -1.020592       0.032942      -0.044321       0.041252       0.068929       0.036955      -0.082553      -0.004087       0.073345       0.052579      -0.077971      -0.033215       0.111186              9.147349       8.043658      -2.321424       4.013047      10.680925      -0.824433       8.717464           0.015873
           44              C      10.883939       7.807192       9.040272      -0.022019      36.946252 0.42712071E+03  0.99010675E+04                                 9.551619                            6.812050       0.103869       2.039585                    0.999312      26.885803      74.364179       0.648543       0.407414      -1.080427      -0.025195       0.026222      -0.025819       0.044597       0.005579      -0.012408       0.002749       0.008586       0.018538      -0.014311      -0.002124       0.016435             11.809803      10.766355      -3.906369       5.963841      13.699162      -2.330456      10.963892           0.006412
           45              C      10.998551       9.167071       9.264982      -0.099928      33.467671 0.42192840E+03  0.98483868E+04                                 9.014493                            6.855594       0.064398       1.993822                    0.999689      29.005187      83.163849       0.628199       0.417717      -1.063068      -0.015480      -0.000643      -0.021306       0.026344       0.010640       0.004772       0.016662       0.021481       0.016157      -0.024670       0.002626       0.022043             10.339084       8.744122      -3.003892       4.093597      13.434964      -1.331653       8.838166           0.001439
           46              C      10.048444       7.365402       8.023092      -0.098273      32.307894 0.42167704E+03  0.98640720E+04                                 8.864995                            6.896082      -0.019985       1.970927                    0.999534      29.134843      84.267650       0.619118       0.422918      -1.057311       0.002366       0.025122      -0.000401       0.025237       0.017710      -0.020141       0.007044      -0.012635      -0.033846      -0.033049       0.007300       0.025749             10.115238       9.410096      -2.460390       4.845448      10.823633      -1.353182      10.111985           0.001456
           47              C      10.281952      10.078322       8.504424      -0.099249      34.937776 0.42898345E+03  0.10079196E+05                                 9.360766                            6.977566      -0.046706       1.961746                    0.999482      29.257906      84.837806       0.612523       0.425597      -1.055537      -0.000962      -0.030333       0.004822       0.030729       0.009461      -0.015549       0.014745      -0.008280      -0.022065      -0.028266       0.011453       0.016813             10.843977       9.180010      -2.696775       4.721618      13.036337      -0.732169      10.315584           0.002498
           48              C       9.368264       8.263990       7.221314      -0.093914      34.351514 0.45197093E+03  0.10774237E+05                                 9.317265                            7.198322      -0.128218       1.936515                    0.999194      29.574363      86.784583       0.597650       0.429916      -1.051366       0.025196       0.004732       0.014965       0.029685       0.014967      -0.004350       0.013353       0.014903       0.024430      -0.026248       0.009999       0.016249             10.716185       9.230645      -2.648050       4.244722      13.268561      -1.318419       9.649350           0.002279
           49              C       9.476449       9.631998       7.465970      -0.039523      36.958871 0.43571488E+03  0.10155606E+05                                 9.533540                            6.882559       0.204056       2.071300                    0.999385      27.069299      75.194649       0.644576       0.407689      -1.079725       0.026402      -0.035406       0.025935       0.051218      -0.009191      -0.004540       0.004794       0.000451       0.024550      -0.013288      -0.000130       0.013418             11.597228       9.144471      -2.993169       5.130411      14.524390      -2.124890      11.122823          -0.001352
           50              C       8.760921      10.623123       6.595051       0.623404      24.770216 0.23730771E+03  0.48499541E+04                                 7.819275                            5.460775       0.101916       2.099955                    0.999587      21.770916      60.548429       0.635993       0.471225      -1.020219      -0.025061       0.053246      -0.041973       0.072283       0.053232      -0.076897       0.009801       0.106499      -0.066153      -0.095075      -0.025014       0.120089              9.617660       6.331835      -2.422287       3.004921      12.142588      -0.567960      10.378558           0.021309
           51              C      15.207101       6.558734       9.391299       0.599709      24.693589 0.24756956E+03  0.51082849E+04                                 7.801421                            5.565688      -0.036732       2.044491                    0.999499      22.175636      61.762822       0.632640       0.469215      -1.022355      -0.014581      -0.011287       0.057430       0.060317      -0.050655       0.051970      -0.013226       0.078597      -0.215765      -0.088528      -0.026360       0.114888              9.470501       6.607660       2.198494      -3.341303       8.908378       0.012343      12.895463           0.018804
           52              C      15.674124       6.687993       7.981873      -0.018488      36.299860 0.42257586E+03  0.97731164E+04                                 9.443044                            6.782420       0.129022       2.051252                    0.999253      26.719783      73.907729       0.648757       0.408222      -1.079499       0.016587       0.001177      -0.041554       0.044757      -0.003637       0.006654      -0.004750      -0.000597      -0.019800      -0.010537      -0.000167       0.010705             11.570510       8.488612       3.336347      -4.678639       9.572017      -0.752417      16.650902          -0.000396
           53              C      16.325383       7.853991       7.560375      -0.102475      33.720619 0.42915807E+03  0.10057969E+05                                 9.073219                            6.918003       0.089624       2.002174                    0.999676      29.074156      83.482349       0.624939       0.418192      -1.062957      -0.001088      -0.016755      -0.018032       0.024639      -0.001588       0.009992       0.019809      -0.014248      -0.025624      -0.024784       0.000579       0.024205             10.472149       8.398259       3.439222      -4.001390       9.377922      -1.097684      13.640265           0.002556
           54              C      15.426690       5.695737       7.056438      -0.102752      33.608088 0.43397231E+03  0.10241331E+05                                 9.168281                            7.040877      -0.067904       1.954792                    0.999518      29.458240      86.028560       0.605883       0.428374      -1.052237       0.012144       0.021044      -0.009140       0.025958       0.000272       0.005617      -0.013800      -0.003462      -0.071459      -0.029103       0.010636       0.018467             10.496347       7.957735       3.041633      -3.193318       9.298239      -0.017606      14.233066           0.002071
           55              C       9.704608      12.399582       3.197802       0.616644      23.653117 0.24523111E+03  0.50468966E+04                                 7.597037                            5.556915       0.012472       2.066113                    0.999465      21.948243      61.004830       0.630281       0.472197      -1.020969      -0.032261      -0.045025       0.040680       0.068723      -0.036560       0.082853      -0.004359       0.073309       0.053043      -0.077707      -0.033739       0.111445              9.144878       8.041068       2.320561      -4.011251      10.678782      -0.823526       8.714785           0.015902
           56              C       5.183291       0.964016       2.392035      -0.020385      36.911084 0.42662524E+03  0.98872008E+04                                 9.548436                            6.810162       0.101594       2.039034                    0.999333      26.866996      74.315194       0.648305       0.407661      -1.080210       0.024736       0.027520      -0.025362       0.044860      -0.005543       0.011903       0.002830       0.007704       0.017553      -0.013962      -0.001664       0.015626             11.804988      10.760573       3.902547      -5.959754      13.695971      -2.326198      10.958420           0.006401
           57              C       5.068677       2.323895       2.616746      -0.101889      33.520394 0.42273657E+03  0.98719795E+04                                 9.021634                            6.860083       0.070296       1.995264                    0.999693      29.038322      83.279005       0.628277       0.417465      -1.063228       0.015646       0.000350      -0.020905       0.026114      -0.010762      -0.003966       0.016456       0.021815       0.017326      -0.024917       0.003477       0.021440             10.347620       8.751108       3.005498      -4.097645      13.446085      -1.331031       8.845669           0.001435
           58              C       6.018790       0.522226       1.374855      -0.097486      32.297783 0.42151340E+03  0.98594031E+04                                 8.863482                            6.894861      -0.019317       1.970963                    0.999535      29.130988      84.256137       0.619150       0.422932      -1.057290      -0.002027       0.024723      -0.000003       0.024806      -0.017799       0.020100       0.006849      -0.011831      -0.035023      -0.032942       0.006927       0.026014             10.113238       9.408178       2.458700      -4.844611      10.821309      -1.351391      10.110227           0.001460
           59              C       5.785277       3.235146       1.856188      -0.099806      34.958502 0.42925392E+03  0.10087110E+05                                 9.364576                            6.979982      -0.044857       1.962112                    0.999417      29.268403      84.873979       0.612390       0.425624      -1.055524       0.000752      -0.030666       0.005042       0.031087      -0.008758       0.016523       0.014973      -0.008244      -0.021666      -0.028803       0.011602       0.017201             10.848750       9.184595       2.698734      -4.724622      13.041293      -0.733240      10.320361           0.002491
           60              C       6.698971       1.420814       0.573078      -0.095138      34.383442 0.45257057E+03  0.10791300E+05                                 9.318406                            7.198953      -0.124499       1.937172                    0.999210      29.591694      86.825344       0.598184       0.429421      -1.051747      -0.025645       0.005656       0.015195       0.030340      -0.014599       0.004873       0.013397       0.015604       0.023250      -0.026226       0.010577       0.015649             10.717418       9.232494       2.647010      -4.246607      13.267925      -1.317100       9.651834           0.002280
           61              C       6.590783       2.788822       0.817733      -0.037852      36.882144 0.43470349E+03  0.10125127E+05                                 9.517953                            6.872755       0.207310       2.072831                    0.999310      27.035515      75.050475       0.645355       0.407474      -1.079976      -0.026527      -0.033995       0.025989       0.050346       0.009056       0.003977       0.003815      -0.001059       0.026601      -0.013508       0.000858       0.012651             11.576679       9.128566       2.984508      -5.120166      14.498233      -2.117427      11.103239          -0.001360
           62              C      12.662044       5.064319      13.243287       0.622344      24.765381 0.23728285E+03  0.48488508E+04                                 7.814702                            5.458210       0.101737       2.099924                    0.999593      21.770220      60.523692       0.636602       0.470831      -1.020531       0.026216       0.053871      -0.042379       0.073385      -0.053120       0.077121       0.009663       0.107390      -0.064856      -0.095074      -0.025382       0.120456              9.611418       6.327881       2.419746      -3.002173      12.134993      -0.565989      10.371380           0.021315
           63              C       6.215873      12.117538       2.743062       0.601021      24.647484 0.24703529E+03  0.50945247E+04                                 7.792919                            5.560286      -0.040397       2.043871                    0.999491      22.149103      61.673004       0.632841       0.469317      -1.022296       0.014667      -0.011666       0.056814       0.059825       0.050372      -0.051935      -0.013447       0.077060      -0.218663      -0.089383      -0.025254       0.114637              9.459656       6.600438      -2.195815       3.336204       8.898946       0.012733      12.879584           0.018768
           64              C       5.748853      12.246797       1.333636      -0.018874      36.292690 0.42250503E+03  0.97708063E+04                                 9.440739                            6.781013       0.130152       2.051590                    0.999325      26.717904      73.893511       0.648962       0.408121      -1.079594      -0.017145       0.001255      -0.041574       0.044987       0.003572      -0.006819      -0.004675       0.000177      -0.020443      -0.010747      -0.000042       0.010789             11.567541       8.487052      -3.335733       4.677590       9.569451      -0.753046      16.646121          -0.000394
           65              C      10.453351       1.010815       0.912138      -0.104439      33.803717 0.43048251E+03  0.10097312E+05                                 9.091041                            6.931579       0.082084       1.999351                    0.999692      29.114841      83.647846       0.623901       0.418543      -1.062678       0.001530      -0.017753      -0.017737       0.025142       0.001130      -0.010014       0.019867      -0.014032      -0.027541      -0.024983       0.000634       0.024349             10.493511       8.418777      -3.448174       4.014956       9.393889      -1.107407      13.667867           0.002550
           66              C       5.996291      11.254541       0.408202      -0.101837      33.563414 0.43323119E+03  0.10219617E+05                                 9.160233                            7.034546      -0.065737       1.955702                    0.999479      29.434774      85.946211       0.606188       0.428335      -1.052246      -0.012850       0.021536      -0.010388       0.027144       0.000204      -0.005154      -0.012746      -0.002891      -0.068884      -0.027652       0.010209       0.017443             10.486909       7.952534      -3.041875       3.190344       9.293692      -0.021206      14.214502           0.002065
           67              C       9.704611       6.845574       3.450435       0.618126      23.641369 0.24505717E+03  0.50429792E+04                                 7.598877                            5.557896       0.009940       2.065376                    0.999513      21.938841      60.998650       0.629653       0.472699      -1.020585      -0.032936       0.044316      -0.041256       0.068926       0.036949      -0.082548      -0.004093       0.073347       0.052566      -0.077959      -0.033222       0.111181              9.147580       8.043876      -2.321527       4.013171      10.681207      -0.824491       8.717658           0.015875
           68              C      10.539036       5.879160       4.256201      -0.022025      36.947009 0.42712759E+03  0.99012952E+04                                 9.551855                            6.812173       0.103834       2.039575                    0.999312      26.885982      74.365628       0.648525       0.407423      -1.080419       0.025205      -0.026220       0.025809       0.044597       0.005583      -0.012411       0.002752       0.008595       0.018529      -0.014317      -0.002122       0.016439             11.810148      10.766664      -3.906526       5.964027      13.699622      -2.330540      10.964156           0.006416
           69              C      10.424424       4.519281       4.031491      -0.099937      33.468339 0.42193746E+03  0.98486651E+04                                 9.014658                            6.855696       0.064358       1.993807                    0.999689      29.005501      83.165421       0.628189       0.417721      -1.063064       0.015486       0.000641       0.021299       0.026341       0.010639       0.004774       0.016660       0.021482       0.016136      -0.024667       0.002624       0.022043             10.339300       8.744284      -3.003988       4.093666      13.435322      -1.331689       8.838293           0.001435
           70              C      11.374531       6.320950       5.273381      -0.098275      32.307832 0.42167415E+03  0.98640184E+04                                 8.865067                            6.896101      -0.019985       1.970934                    0.999534      29.134785      84.268402       0.619110       0.422923      -1.057305      -0.002349      -0.025119       0.000388       0.025232       0.017703      -0.020142       0.007046      -0.012628      -0.033845      -0.033048       0.007306       0.025742             10.115346       9.410153      -2.460424       4.845478      10.823871      -1.353188      10.112013           0.001456
           71              C      11.141023       3.608030       4.792049      -0.099242      34.937654 0.42898111E+03  0.10079125E+05                                 9.360745                            6.977542      -0.046715       1.961746                    0.999481      29.257789      84.837348       0.612524       0.425596      -1.055537       0.000974       0.030335      -0.004830       0.030733       0.009462      -0.015547       0.014743      -0.008276      -0.022078      -0.028264       0.011454       0.016811             10.843970       9.180001      -2.696814       4.721597      13.036380      -0.732199      10.315529           0.002493
           72              C      12.054711       5.422362       6.075159      -0.093917      34.351374 0.45196719E+03  0.10774117E+05                                 9.317222                            7.198269      -0.128127       1.936543                    0.999194      29.574236      86.783853       0.597655       0.429913      -1.051369      -0.025180      -0.004731      -0.014976       0.029676       0.014968      -0.004349       0.013356       0.014898       0.024444      -0.026251       0.009996       0.016255             10.716166       9.230621      -2.648106       4.244723      13.268578      -1.318500       9.649297           0.002280
           73              C      11.946526       4.054354       5.830503      -0.039528      36.959021 0.43571628E+03  0.10155640E+05                                 9.533543                            6.882549       0.204067       2.071302                    0.999385      27.069375      75.194707       0.644579       0.407686      -1.079728      -0.026390       0.035406      -0.025945       0.051217      -0.009191      -0.004531       0.004790       0.000439       0.024553      -0.013290      -0.000121       0.013411             11.597258       9.144497      -2.993215       5.130435      14.524432      -2.124949      11.122846          -0.001359
           74              C      12.662054       3.063229       6.701422       0.623394      24.770609 0.23731141E+03  0.48500480E+04                                 7.819343                            5.460808       0.101940       2.099956                    0.999587      21.771144      60.549149       0.635993       0.471223      -1.020220       0.025068      -0.053235       0.041974       0.072278       0.053245      -0.076899       0.009813       0.106499      -0.066139      -0.095092      -0.024999       0.120092              9.617765       6.331887      -2.422322       3.004943      12.142756      -0.567954      10.378654           0.021310
           75              C       6.215874       7.127618       3.905174       0.599690      24.693771 0.24757085E+03  0.51083320E+04                                 7.801534                            5.565751      -0.036701       2.044504                    0.999499      22.175776      61.763888       0.632626       0.469223      -1.022348       0.014572       0.011286      -0.057426       0.060312      -0.050655       0.051960      -0.013225       0.078607      -0.215739      -0.088515      -0.026367       0.114882              9.470655       6.607767       2.198530      -3.341376       8.908509       0.012348      12.895688           0.018807
           76              C       5.748851       6.998359       5.314600      -0.018479      36.299835 0.42257377E+03  0.97730750E+04                                 9.443124                            6.782460       0.129016       2.051255                    0.999253      26.719643      73.907843       0.648745       0.408228      -1.079492      -0.016602      -0.001169       0.041549       0.044758      -0.003639       0.006658      -0.004748      -0.000589      -0.019832      -0.010546      -0.000164       0.010710             11.570626       8.488688       3.336364      -4.678712       9.572077      -0.752414      16.651112          -0.000388
           77              C       5.097592       5.832361       5.736098      -0.102474      33.720351 0.42915420E+03  0.10057854E+05                                 9.073176                            6.917974       0.089620       2.002177                    0.999676      29.073968      83.481673       0.624940       0.418192      -1.062957       0.001071       0.016762       0.018026       0.024639      -0.001592       0.009993       0.019807      -0.014241      -0.025618      -0.024784       0.000584       0.024200             10.472098       8.398233       3.439217      -4.001379       9.377883      -1.097702      13.640179           0.002552
           78              C       5.996285       7.990615       6.240035      -0.102754      33.608301 0.43397603E+03  0.10241457E+05                                 9.168394                            7.040961      -0.067918       1.954791                    0.999518      29.458238      86.029175       0.605872       0.428380      -1.052232      -0.012159      -0.021035       0.009135       0.025957       0.000267       0.005616      -0.013801      -0.003449      -0.071453      -0.029102       0.010639       0.018463             10.496480       7.957819       3.041644      -3.193364       9.298320      -0.017572      14.233302           0.002072
           79              O      17.769288      13.189933       9.199830      -0.567901      37.253638 0.54470776E+03  0.13160416E+05                                 8.862866                            7.242284       0.120108       2.089213                    0.996523      27.770345      73.599972       0.702071       0.361093      -1.135347      -0.028407       0.012726       0.026174       0.040669      -0.046920       0.017616       0.010406       0.077369       0.091708      -0.078742       0.026441       0.052301             10.154481      10.421141      -0.305600      -5.920106       7.159367       1.027263      12.882936           0.054369
           80              O      11.664809       2.510657      10.415127      -0.576885      34.075580 0.50296505E+03  0.11883935E+05                                 8.276049                            6.881103       0.445347       2.196156                    0.996919      27.468681      71.439312       0.734301       0.353028      -1.144479      -0.025334      -0.026292      -0.006188       0.037032      -0.024065       0.062081       0.018066      -0.057000      -0.042312      -0.087253       0.040267       0.046986              9.387360       6.469712       2.429014      -0.769727      15.123795       0.208200       6.568574           0.048175
           81              O      14.002051       8.713603      12.971108      -0.574765      45.872445 0.57925505E+03  0.14197452E+05                                10.197424                            7.439446       0.060740       2.072328                    0.995201      27.908409      74.251429       0.697466       0.358297      -1.138714       0.019373       0.042710      -0.006404       0.047334      -0.002903       0.049524       0.011413       0.003027      -0.078842      -0.061098       0.012888       0.048209             12.641025       6.654711       2.824769      -0.197227      20.283947       4.462605      10.984416           0.064951
           82              O       8.247848       8.996475       1.143497      -0.578165      46.045270 0.65372264E+03  0.16489391E+05                                10.218208                            7.934347      -0.066594       2.022759                    0.994437      28.428586      76.348952       0.672411       0.361127      -1.138205       0.023307       0.020768      -0.034316       0.046390      -0.045676       0.008982       0.014653       0.099267       0.023941      -0.074898       0.011263       0.063635             12.149318       7.823561      -0.530738      -3.798422      10.468368       1.711089      18.156024           0.064283
           83              O      10.018446      13.011747       9.768919      -0.549228      32.533931 0.46221303E+03  0.10682452E+05                                 8.004043                            6.558136       0.533107       2.229937                    0.997534      26.859501      68.869891       0.759499       0.348939      -1.148927       0.004549      -0.002143       0.036556       0.036900       0.028348      -0.017798       0.055957      -0.001634      -0.058357      -0.074362       0.017465       0.056897              8.981787       6.070083      -1.060785       0.931867      10.178867       4.037006      10.696409           0.034248
           84              O      14.667242       2.643453      10.182439      -0.597894      43.632391 0.60218326E+03  0.14930962E+05                                 9.918824                            7.645641       0.004596       2.039086                    0.995283      28.734731      77.359175       0.678604       0.364024      -1.132110       0.049480      -0.008147       0.030631       0.058761       0.019171      -0.018617      -0.040847      -0.000989      -0.177470      -0.076112       0.012313       0.063799             11.874443       9.783853      -5.129501       3.129155      15.525987      -3.486526      10.313491           0.059326
           85              O      12.413539       7.339595      10.744880      -0.569146      37.294670 0.54541744E+03  0.13182258E+05                                 8.870393                            7.247655       0.119777       2.088879                    0.996477      27.785495      73.660652       0.701694       0.361158      -1.135260      -0.028146      -0.012117      -0.025283       0.039727       0.046863      -0.017559       0.009641       0.077636       0.089560      -0.078231       0.025603       0.052628             10.163999      10.431607       0.305400       5.927386       7.164552       1.027562      12.895839           0.054360
           86              O      11.664808       5.616891       9.529582      -0.576853      34.041269 0.50236150E+03  0.11865416E+05                                 8.268200                            6.874935       0.450537       2.197852                    0.996962      27.459883      71.389941       0.735000       0.352819      -1.144716      -0.025491       0.026516       0.006216       0.037303       0.024139      -0.061906       0.018035      -0.057462      -0.042742      -0.087229       0.040248       0.046981              9.378022       6.463172      -2.425047       0.768579      15.108565       0.208519       6.562328           0.048193
           87              O       8.646307      11.815925       6.973601      -0.574603      45.805323 0.57832957E+03  0.14168406E+05                                10.185851                            7.432026       0.065720       2.074239                    0.995185      27.888715      74.170452       0.698056       0.358154      -1.138883       0.018953      -0.042498       0.006422       0.046974       0.002578      -0.049142       0.011080       0.002724      -0.078911      -0.060674       0.012898       0.047776             12.625473       6.647867      -2.821356       0.196679      20.259428       4.454996      10.969122           0.064916
           88              O       8.247842      10.248681       5.504740      -0.578016      46.008962 0.65314509E+03  0.16470653E+05                                10.211801                            7.929728      -0.014067       2.039907                    0.994270      28.417094      76.300401       0.672770       0.361026      -1.138322       0.023072      -0.020616       0.034376       0.046250       0.045645      -0.008669       0.014882       0.099747       0.023546      -0.075026       0.011208       0.063818             12.141318       7.819720       0.529608       3.797460      10.457992       1.707438      18.146242           0.064228
           89              O      15.374198       7.517781      10.175791      -0.549140      32.521250 0.46198542E+03  0.10675802E+05                                 8.001407                            6.556227       0.536163       2.230884                    0.997532      26.856425      68.855932       0.759666       0.348908      -1.148961       0.004809       0.002472      -0.037433       0.037822      -0.028793       0.017946       0.056518      -0.000671      -0.057619      -0.075151       0.017916       0.057235              8.978626       6.068024       1.060058      -0.931484      10.175104       4.035673      10.692751           0.034285
           90              O      14.667241       5.484095       9.762270      -0.596779      43.558922 0.60092953E+03  0.14891648E+05                                 9.907219                            7.637125       0.004444       2.039492                    0.995191      28.708082      77.258172       0.679078       0.363972      -1.132187       0.049866       0.008450      -0.030715       0.059173      -0.018857       0.018291      -0.040823      -0.000837      -0.176721      -0.075863       0.012573       0.063290             11.859923       9.771903       5.122715      -3.124853      15.507658      -3.483432      10.300209           0.059266
           91              O       3.653687       0.496419       4.096643      -0.567891      37.252926 0.54469447E+03  0.13160021E+05                                 8.862756                            7.242196       0.120106       2.089221                    0.996522      27.769984      73.598932       0.702075       0.361093      -1.135346       0.028386      -0.012743      -0.026173       0.040659      -0.046923       0.017601       0.010404       0.077372       0.091706      -0.078742       0.026450       0.052292             10.154345      10.421000      -0.305621      -5.920002       7.159299       1.027272      12.882736           0.054324
           92              O       9.758166      11.175695       2.881346      -0.576887      34.077196 0.50299154E+03  0.11884747E+05                                 8.276431                            6.881379       0.445380       2.196170                    0.996919      27.468792      71.440750       0.734269       0.353038      -1.144468       0.025328       0.026283       0.006202       0.037024      -0.024059       0.062075       0.018066      -0.057015      -0.042320      -0.087249       0.040271       0.046978              9.387850       6.470030       2.429225      -0.769797      15.124666       0.208150       6.568854           0.048164
           93              O       7.420924       4.972749       0.325365      -0.574742      45.871581 0.57923994E+03  0.14196986E+05                                10.197302                            7.439348       0.060709       2.072327                    0.995201      27.908027      74.250112       0.697471       0.358296      -1.138714      -0.019378      -0.042706       0.006423       0.047334      -0.002906       0.049520       0.011414       0.003024      -0.078835      -0.061094       0.012890       0.048204             12.640887       6.654637       2.824732      -0.197213      20.283741       4.462596      10.984284           0.064951
           94              O      13.175127       4.689877      12.152976      -0.578208      46.047917 0.65376566E+03  0.16490754E+05                                10.218588                            7.934602      -0.066600       2.022738                    0.994438      28.429538      76.352258       0.672401       0.361127      -1.138205      -0.023308      -0.020776       0.034336       0.046410      -0.045680       0.008986       0.014652       0.099261       0.023944      -0.074899       0.011263       0.063635             12.149812       7.823826      -0.530744      -3.798606      10.468771       1.711150      18.156839           0.064293
           95              O      11.404529       0.674605       3.527554      -0.549219      32.534225 0.46221772E+03  0.10682602E+05                                 8.004142                            6.558210       0.533122       2.229950                    0.997534      26.859303      68.869803       0.759487       0.348944      -1.148922      -0.004534       0.002121      -0.036530       0.036871       0.028349      -0.017790       0.055967      -0.001640      -0.058326      -0.074363       0.017455       0.056908              8.981905       6.070159      -1.060804       0.931874      10.179018       4.037072      10.696539           0.034225
           96              O       6.755733      11.042899       3.114034      -0.597873      43.631830 0.60217242E+03  0.14930652E+05                                 9.918842                            7.645646       0.004607       2.039106                    0.995282      28.734154      77.357949       0.678593       0.364031      -1.132103      -0.049468       0.008153      -0.030604       0.058738       0.019164      -0.018608      -0.040846      -0.000992      -0.177452      -0.076105       0.012318       0.063787             11.874483       9.783879      -5.129520       3.129157      15.526066      -3.486516      10.313504           0.059310
           97              O       9.009436       6.346757       2.551593      -0.569137      37.294611 0.54541543E+03  0.13182206E+05                                 8.870399                            7.247651       0.119777       2.088883                    0.996476      27.785368      73.660468       0.701693       0.361159      -1.135259       0.028140       0.012129       0.025283       0.039727       0.046862      -0.017549       0.009638       0.077633       0.089554      -0.078227       0.025607       0.052620             10.164011      10.431632       0.305419       5.927397       7.164570       1.027585      12.895832           0.054342
           98              O       9.758167       8.069461       3.766891      -0.576842      34.042832 0.50238688E+03  0.11866199E+05                                 8.268590                            6.875215       0.450560       2.197866                    0.996962      27.459889      71.391165       0.734966       0.352830      -1.144704       0.025489      -0.026501      -0.006228       0.037294       0.024136      -0.061902       0.018035      -0.057479      -0.042746      -0.087228       0.040252       0.046976              9.378522       6.463494      -2.425260       0.768647      15.109460       0.208474       6.562612           0.048184
           99              O      12.776668       1.870427       6.322872      -0.574563      45.803678 0.57830231E+03  0.14167562E+05                                10.185605                            7.431843       0.065705       2.074248                    0.995185      27.888034      74.168020       0.698066       0.358154      -1.138884      -0.018968       0.042485      -0.006461       0.046974       0.002581      -0.049138       0.011085       0.002722      -0.078903      -0.060671       0.012899       0.047772             12.625172       6.647717      -2.821275       0.196658      20.258965       4.454921      10.968834           0.064910
          100              O      13.175133       3.437671       7.791733      -0.578068      46.012182 0.65319807E+03  0.16472325E+05                                10.212248                            7.930033      -0.014059       2.039885                    0.994271      28.418297      76.304443       0.672759       0.361024      -1.138323      -0.023082       0.020641      -0.034402       0.046285       0.045648      -0.008674       0.014883       0.099743       0.023543      -0.075027       0.011208       0.063820             12.141896       7.820034       0.529620       3.797670      10.458464       1.707499      18.147190           0.064252
          101              O       6.048777       6.168571       3.120682      -0.549131      32.522364 0.46200347E+03  0.10676346E+05                                 8.001680                            6.556427       0.536187       2.230898                    0.997531      26.856436      68.856861       0.759641       0.348916      -1.148952      -0.004807      -0.002459       0.037421       0.037809      -0.028789       0.017936       0.056525      -0.000681      -0.057592      -0.075145       0.017902       0.057244              8.978954       6.068231       1.060108      -0.931530      10.175493       4.035845      10.693139           0.034289
          102              O       6.755734       8.202257       3.534203      -0.596753      43.558823 0.60092560E+03  0.14891556E+05                                 9.907317                            7.637181       0.004454       2.039509                    0.995190      28.707632      77.257484       0.679063       0.363979      -1.132178      -0.049860      -0.008445       0.030700       0.059159      -0.018852       0.018284      -0.040822      -0.000842      -0.176709      -0.075857       0.012577       0.063281             11.860067       9.772015       5.122802      -3.124880      15.507903      -3.483460      10.300282           0.059262

******************************************************
Auxiliary information for the entire system
The total spin magnetic moment of the unit cell is   30.001364
The total net atomic charge of the unit cell is   0.000007
Accuracy of reproducing the electrostatic potential in the unit cell:
  The inner radius (bohr) =    5.0000
  The outer radius (bohr) =   12.0000
  Valid grid points have density less than (e/(bohr^3)) =    0.0001
  The number of valid grid points were=        94950
  The rms potential error without charges in kcal/mol is=      3.50507
  The rms potential error with partial charges in kcal/mol is=      0.62382
  The RRMSE value at monopole order=      0.17798
  The rms potential error with partial charges and cloud penetration in kcal/mol is=      0.61935
  The RRMSE value at monopole order with cloud penetration is=      0.17670
  The rms potential error with partial charges and atomic dipoles in kcal/mol is=      0.51438
  The RRMSE value at dipole order=      0.14675
  The rms potential error with partial charges, atomic dipoles and cloud penetration in kcal/mol is=      0.50711
  The RRMSE value at dipole order with cloud penetration=      0.14468

******************************************************
The electron densities and ab initio electrostatic potential were computed in VASP using the PBE functional and
projector augmented wave method. See the main text of the journal article for a description of computational details.
The atomic charges, dipoles, and quadrupoles were computed with the DDEC6 method as described in
(a) T. A. Manz and N. Gabaldon Limas, RSC Adv. 6 (2016) 47771-47801 DOI: 10.1039/c6ra04656h
(b) N. Gabaldon Limas and T. A. Manz, RSC Adv. 8 (2018) 2678-2707 DOI: 10.1039/c7ra11829e.
For each atom in the material, the electron cloud parameters were fit to the spherically averaged atom-in-material
electron density using radial positions for which this density was between 10^-4 and 10^-2 electrons per cubic bohr.
The polarizabilities, dispersion coefficients, and quantum Drude oscillator (QDO) parameters were fit using the MCLF method.
The magnetic structure of the system was optimized in VASP from the default ferromagnetic initial guess using spin polarization.
The atomic spin moments (ASMs) were computed on this optimized magnetic structure using the DDEC6 partition as inputs
to the method of T. A. Manz and D. S. Sholl, J. Chem. Theory Comput. 7 (2011) 4146-4164 DOI: 10.1021/ct200539n.
The RMSE and RRMSE were computed using a uniform grid with Ewald summation.
