# Supplementary material for: A collection of forcefield precursors for metal–organic frameworks
Source: RSC Adv. 2019 Nov 13;9(63):36492–507. doi: 10.1039/c9ra07327b (PMC9075174; doi:10.1039/c9ra07327b)
Supplement: RA-009-C9RA07327B-s4059 [file RA-009-C9RA07327B-s4059.xyz]

   54
jmolscript: load "" {1 1 1} spacegroup "x,y,z" unitcell [{      6.836500     0.000000     0.000000 }, {     -2.278839    14.971965     0.000000 }, {      2.278839     7.485980    12.966104 }]
Zn     5.836798    14.572961     7.493371     0.997324
Zn     3.557966    14.174931     9.564965     0.996909
Zn     1.279132    16.167999     8.873872     0.997237
Zn     0.999702     7.884984     5.472733     0.997324
Zn     3.278534     8.283014     3.401139     0.996909
Zn     5.557368     6.289946     4.092232     0.997235
H      5.742891     4.236316     6.868145     0.142389
H      1.185221    11.315810     5.863272     0.142528
H      3.464052     6.905819     0.234686     0.141971
H      1.093609    18.221629     6.097959     0.142389
H      5.651279    11.142135     7.102832     0.142528
H      3.372448    15.552126    12.731418     0.141971
C      3.954230    16.931943     7.961966     0.635853
C      4.890830    17.799269     7.174405    -0.154461
C     -0.585890    17.469811     6.933365     0.297453
C      6.659665     4.043402     6.711644    -0.208453
C      1.675398    13.401255     7.287728     0.638551
C      2.611999    12.285544     6.930383    -0.155515
C      3.971779    12.241526     7.336222     0.296956
C      2.101996    11.276733     6.108591    -0.208432
C      6.233066    14.582692    10.682514     0.638486
C      7.169668    14.831077    11.827421    -0.155736
C      1.692947    15.204552    11.662622     0.298270
C      4.380827     7.137809     0.145869    -0.208199
C      2.882270     5.526002     5.004138     0.635853
C      1.945670     4.658676     5.791699    -0.154461
C      7.422390     4.988134     6.032739     0.297454
C      0.176835    18.414543     6.254460    -0.208453
C      5.161102     9.056690     5.678376     0.638551
C      4.224501    10.172401     6.035721    -0.155515
C      2.864721    10.216419     5.629882     0.296956
C      4.734504    11.181212     6.857513    -0.208432
C      0.603434     7.875253     2.283590     0.638486
C     -0.333168     7.626868     1.138683    -0.155737
C      5.143553     7.253393     1.303482     0.298270
C      2.455673    15.320136    12.820235    -0.208199
O      4.398604    15.853962     8.449491    -0.589765
O      2.764679    17.318220     8.110557    -0.531592
O      0.004784    16.315922     7.300565    -0.588487
O      2.119771    14.362455     7.977525    -0.590409
O      0.485847    13.336801     6.878907    -0.533338
O      4.562453    13.136475     8.151919    -0.587523
O      6.677438    14.699473     9.505192    -0.591140
O      5.043516    14.260869    10.942743    -0.532821
O      2.283620    15.463493    10.479724    -0.588057
O      2.437896     6.603983     4.516613    -0.589765
O      4.071821     5.139725     4.855547    -0.531591
O      6.831716     6.142023     5.665539    -0.588486
O      4.716729     8.095490     4.988579    -0.590409
O      6.350653     9.121144     6.087197    -0.533338
O      2.274047     9.321470     4.814185    -0.587522
O      0.159062     7.758472     3.460912    -0.591140
O      1.792984     8.197076     2.023361    -0.532821
O      4.552880     6.994452     2.486380    -0.588056

The following XYZ coordinates are in angstroms. Other properties are in atomic units.
The sperically averaged electron density of each atom fit to a function of the form exp(a - br)
eigen_1, eigen_2 and eigen_3 are the three eigenvalues of traceless quadrupole moment tensor
  atom number  atomic symbol              X              Y              Z     net charge C6 coefficient C8 coefficient C10 coefficient fluctuating dipole atomic polarizability isotropic forcefield polarizability              a              b squared Pearson coefficient          <r^3>          <r^4>         wp_QDO          m_QDO          q_QDO       dipole_x       dipole_y       dipole_z         dipole            Qxy            Qxz            Qyz     Q(x^2-y^2)  Q(3z^2 - R^2)        eigen_1        eigen_2        eigen_3 static polarizability      alpha(xx)      alpha(xy)      alpha(xz)      alpha(yy)      alpha(yz)      alpha(zz) atomic spin moment
            1             Zn       5.836798      14.572961       7.493371       0.997324      79.649094 0.14742329E+04  0.44324727E+05                                15.473673                           12.783336       0.289217       1.981547                    0.997692      43.398005     116.245222       0.490086       0.415675      -1.129722      -0.010415      -0.018863      -0.020413       0.029681      -0.005522       0.071658      -0.001681       0.023374       0.256284      -0.066629      -0.052991       0.119620             19.227029      22.023743       1.083821      -0.933355      24.409396       1.174068      11.247949           0.000007
            2             Zn       3.557966      14.174931       9.564965       0.996909      79.786978 0.14773667E+04  0.44444909E+05                                15.494537                           12.799642       0.285707       1.980204                    0.997688      43.426698     116.376381       0.489591       0.415852      -1.129541      -0.010525      -0.008441       0.026421       0.029666       0.064828      -0.030866      -0.059400      -0.083486      -0.063083      -0.066700      -0.052796       0.119496             19.254250      22.057338      -1.353250      -0.473641      13.539831       5.120881      22.165582           0.000007
            3             Zn       1.279132      16.167999       8.873872       0.997237      79.777436 0.14771459E+04  0.44436999E+05                                15.493931                           12.799195       0.285053       1.980032                    0.997695      43.422212     116.366028       0.489566       0.415885      -1.129509      -0.010359       0.027000      -0.006160       0.029568      -0.059522      -0.040372       0.061412      -0.080573      -0.052301      -0.066785      -0.052921       0.119706             19.253598      22.054707       0.266087       1.407765      15.575262      -6.296719      20.130826           0.000007
            4             Zn       0.999702       7.884984       5.472733       0.997324      79.649123 0.14742336E+04  0.44324753E+05                                15.473680                           12.783341       0.289216       1.981547                    0.997692      43.398005     116.245242       0.490086       0.415675      -1.129722       0.010415       0.018863       0.020413       0.029681      -0.005522       0.071658      -0.001681       0.023375       0.256286      -0.066629      -0.052992       0.119621             19.227038      22.023753       1.083821      -0.933356      24.409407       1.174069      11.247953           0.000007
            5             Zn       3.278534       8.283014       3.401139       0.996909      79.786996 0.14773671E+04  0.44444924E+05                                15.494539                           12.799644       0.285707       1.980203                    0.997688      43.426703     116.376399       0.489591       0.415852      -1.129541       0.010525       0.008441      -0.026420       0.029666       0.064828      -0.030866      -0.059399      -0.083486      -0.063082      -0.066700      -0.052796       0.119496             19.254253      22.057341      -1.353250      -0.473640      13.539833       5.120881      22.165586           0.000007
            6             Zn       5.557368       6.289946       4.092232       0.997235      79.777525 0.14771480E+04  0.44437076E+05                                15.493945                           12.799206       0.285051       1.980032                    0.997695      43.422229     116.366111       0.489566       0.415885      -1.129508       0.010359      -0.027001       0.006160       0.029569      -0.059523      -0.040373       0.061413      -0.080573      -0.052301      -0.066786      -0.052921       0.119707             19.253617      22.054731       0.266087       1.407766      15.575276      -6.296724      20.130844           0.000007
            7              H       5.742891       4.236316       6.868145       0.142389       1.209304 0.89643754E+01  0.90424757E+02                                 1.866287                            1.741962      -1.362921       2.247791                    0.993767       3.555870      10.046825       0.478355       1.269371      -0.711318      -0.035941       0.011474       0.006066       0.038213      -0.008219      -0.004281       0.002395       0.003046      -0.030957      -0.011353      -0.003106       0.014459              1.942962       2.543784      -0.129740      -0.108732       1.762165      -0.207109       1.522937          -0.000004
            8              H       1.185221      11.315810       5.863272       0.142528       1.205356 0.89272498E+01  0.89934447E+02                                 1.860111                            1.736726      -1.369643       2.245075                    0.993927       3.549940      10.015453       0.479868       1.266999      -0.711828      -0.035796      -0.000417      -0.012937       0.038064       0.000454       0.009308       0.004777       0.015767       0.006877      -0.011367      -0.003196       0.014563              1.936191       2.533509      -0.029138       0.165765       1.756433       0.205987       1.518630          -0.000005
            9              H       3.464052       6.905819       0.234686       0.141971       1.202318 0.88976911E+01  0.89530137E+02                                 1.854046                            1.731586      -1.349358       2.253396                    0.994155       3.545097       9.984095       0.481695       1.263694      -0.712550      -0.036271      -0.011128       0.006826       0.038549       0.007747      -0.005068      -0.007203       0.011301      -0.005766      -0.011232      -0.003196       0.014428              1.929528       2.523411       0.157256      -0.057417       1.396062      -0.000040       1.869111          -0.000005
           10              H       1.093609      18.221629       6.097959       0.142389       1.209303 0.89643654E+01  0.90424633E+02                                 1.866286                            1.741961      -1.362920       2.247792                    0.993767       3.555868      10.046819       0.478355       1.269371      -0.711318       0.035941      -0.011475      -0.006066       0.038213      -0.008219      -0.004281       0.002395       0.003046      -0.030958      -0.011353      -0.003106       0.014459              1.942961       2.543782      -0.129740      -0.108732       1.762165      -0.207109       1.522936          -0.000005
           11              H       5.651279      11.142135       7.102832       0.142528       1.205356 0.89272500E+01  0.89934446E+02                                 1.860111                            1.736726      -1.369643       2.245075                    0.993927       3.549940      10.015452       0.479868       1.266999      -0.711828       0.035796       0.000417       0.012937       0.038064       0.000454       0.009308       0.004777       0.015767       0.006877      -0.011367      -0.003196       0.014563              1.936191       2.533509      -0.029138       0.165765       1.756433       0.205987       1.518630          -0.000005
           12              H       3.372448      15.552126      12.731418       0.141971       1.202318 0.88976856E+01  0.89530066E+02                                 1.854045                            1.731585      -1.349357       2.253396                    0.994155       3.545096       9.984091       0.481695       1.263694      -0.712550       0.036271       0.011128      -0.006826       0.038549       0.007747      -0.005068      -0.007203       0.011300      -0.005766      -0.011232      -0.003196       0.014428              1.929527       2.523410       0.157256      -0.057416       1.396062      -0.000040       1.869110          -0.000005
           13              C       3.954230      16.931943       7.961966       0.635853      25.228433 0.24205140E+03  0.49661316E+04                                 7.945564                            5.525430       0.025913       2.074529                    0.999513      21.731333      60.344680       0.631160       0.472994      -1.020353      -0.039258      -0.029850       0.046971       0.068107       0.008387       0.052748       0.055639      -0.034248       0.176489      -0.072873      -0.033236       0.106110             10.264389      11.750451       1.032846      -2.256386      12.021498      -4.445327       7.021220          -0.000063
           14              C       4.890830      17.799269       7.174405      -0.154461      49.135013 0.50649454E+03  0.12251568E+05                                11.410399                            7.366442       0.029572       1.984017                    0.999250      29.292479      82.750872       0.630256       0.401765      -1.084257      -0.014970       0.048559      -0.017595       0.053774      -0.007903       0.011079      -0.009750      -0.039887       0.018154      -0.027187       0.001300       0.025886             16.036565      16.554856       1.471034      -3.310535      20.737988      -8.590477      10.816849           0.000023
           15              C      -0.585890      17.469811       6.933365       0.297453      36.362642 0.34846580E+03  0.77613421E+04                                 9.694077                            6.350583      -0.017079       2.007513                    0.999369      25.269996      71.000448       0.633623       0.434009      -1.051931       0.048316      -0.089871       0.017796       0.103576      -0.028256       0.005015      -0.003156      -0.032750      -0.021458      -0.029433      -0.007427       0.036860             13.295775      12.791478      -1.346155      -0.868015      18.364417      -7.003185       8.731429          -0.000029
           16              C       6.659665       4.043402       6.711644      -0.208453      46.456961 0.48821671E+03  0.11861249E+05                                11.297275                            7.431738      -0.242483       1.878431                    0.998947      31.389853      92.896716       0.594277       0.424228      -1.055198      -0.000194      -0.034612       0.021347       0.040666      -0.031546       0.014786       0.033803      -0.000740       0.020478      -0.054762       0.015450       0.039312             15.639180      12.827243       0.906191      -1.844716      22.944985      -9.739639      11.145311          -0.000002
           17              C       1.675398      13.401255       7.287728       0.638551      25.175939 0.24147563E+03  0.49515019E+04                                 7.936493                            5.519916       0.024871       2.074728                    0.999565      21.702886      60.253816       0.631276       0.473176      -1.020228      -0.040270       0.054961       0.002279       0.068173       0.041072      -0.032942      -0.058299      -0.038839       0.160159      -0.072273      -0.032914       0.105187             10.251741      11.735861      -2.466655       0.233904      12.105465       4.381454       6.913899          -0.000060
           18              C       2.611999      12.285544       6.930383      -0.155515      49.153590 0.50678570E+03  0.12259776E+05                                11.410163                            7.366526       0.029486       1.983965                    0.999262      29.303857      82.773811       0.630544       0.401543      -1.084459      -0.014704      -0.039997      -0.033690       0.054323       0.013497       0.001373       0.009110      -0.041738       0.019339      -0.028125       0.002210       0.025915             16.036187      16.552106      -3.605580       0.378908      20.738043       8.591843      10.818413           0.000022
           19              C       3.971779      12.241526       7.336222       0.296956      36.379870 0.34867073E+03  0.77669317E+04                                 9.695827                            6.351679      -0.011272       2.009055                    0.999329      25.278726      71.026191       0.633693       0.433903      -1.052010       0.048075       0.060092       0.068442       0.102989       0.018382       0.021491       0.013601      -0.016031       0.032345      -0.029400      -0.007389       0.036789             13.298491      12.790431      -0.076531       1.600781      17.209896       7.676606       9.895145          -0.000030
           20              C       2.101996      11.276733       6.108591      -0.208432      46.484161 0.48852392E+03  0.11870953E+05                                11.305530                            7.437249      -0.242987       1.878313                    0.998959      31.392111      92.921727       0.593658       0.424590      -1.054939      -0.000201       0.035899       0.019483       0.040845       0.028161       0.019827      -0.020962       0.021892       0.086740      -0.054446       0.015012       0.039434             15.651744      12.829977      -2.052920       0.135599      22.553661       9.991235      11.571593          -0.000000
           21              C       6.233066      14.582692      10.682514       0.638486      25.179982 0.24150354E+03  0.49522675E+04                                 7.937742                            5.520394       0.026622       2.075162                    0.999540      21.704245      60.260753       0.631215       0.473204      -1.020203      -0.040223      -0.025960      -0.049744       0.069039      -0.049691      -0.020002       0.002449      -0.135384      -0.127297      -0.073584      -0.032105       0.105689             10.253914      11.738031       1.436348       2.020697       4.418114       0.057442      14.605598          -0.000062
           22              C       7.169668      14.831077      11.827421      -0.155736      49.219371 0.50748299E+03  0.12281805E+05                                11.422622                            7.373379       0.028776       1.983380                    0.999260      29.324058      82.868995       0.629974       0.401738      -1.084244      -0.016208      -0.008934       0.051012       0.054265      -0.005637      -0.012688       0.000012      -0.025185       0.069380      -0.028363       0.001969       0.026394             16.056144      16.566441       2.132369       2.941916       5.863443       0.000365      25.738549           0.000021
           23              C       1.692947      15.204552      11.662622       0.298270      36.314709 0.34798212E+03  0.77477584E+04                                 9.685318                            6.345842      -0.010059       2.009839                    0.999366      25.250923      70.930407       0.633919       0.433963      -1.051974       0.047462       0.028926      -0.086152       0.102526       0.010155      -0.027128      -0.010358      -0.009298       0.048415      -0.029513      -0.007828       0.037341             13.283092      12.772910       1.422478      -0.734957       5.071087      -0.670250      22.005278          -0.000027
           24              C       4.380827       7.137809       0.145869      -0.208199      46.507140 0.48877796E+03  0.11878704E+05                                11.311665                            7.441214      -0.246429       1.877226                    0.998855      31.393991      92.934318       0.593255       0.424822      -1.054792      -0.000352      -0.001343      -0.040185       0.040209       0.002948      -0.034321      -0.012730      -0.037144      -0.090859      -0.054612       0.015278       0.039334             15.661999      12.829038       1.143098       1.712284       5.667597      -0.239907      28.489362           0.000002
           25              C       2.882270       5.526002       5.004138       0.635853      25.228440 0.24205147E+03  0.49661333E+04                                 7.945565                            5.525431       0.025912       2.074529                    0.999513      21.731337      60.344697       0.631160       0.472994      -1.020353       0.039258       0.029850      -0.046971       0.068107       0.008387       0.052748       0.055639      -0.034248       0.176488      -0.072873      -0.033236       0.106110             10.264392      11.750454       1.032847      -2.256387      12.021501      -4.445328       7.021221          -0.000061
           26              C       1.945670       4.658676       5.791699      -0.154461      49.135044 0.50649488E+03  0.12251578E+05                                11.410403                            7.366444       0.029571       1.984016                    0.999250      29.292491      82.750916       0.630256       0.401765      -1.084257       0.014970      -0.048559       0.017595       0.053774      -0.007903       0.011079      -0.009750      -0.039887       0.018153      -0.027187       0.001300       0.025887             16.036571      16.554863       1.471036      -3.310537      20.737997      -8.590481      10.816854           0.000015
           27              C       7.422390       4.988134       6.032739       0.297454      36.362660 0.34846600E+03  0.77613477E+04                                 9.694080                            6.350584      -0.017080       2.007512                    0.999369      25.270004      71.000478       0.633623       0.434008      -1.051931      -0.048316       0.089871      -0.017796       0.103576      -0.028256       0.005015      -0.003156      -0.032750      -0.021458      -0.029432      -0.007427       0.036860             13.295779      12.791482      -1.346155      -0.868015      18.364422      -7.003187       8.731431          -0.000021
           28              C       0.176835      18.414543       6.254460      -0.208453      46.456959 0.48821667E+03  0.11861248E+05                                11.297275                            7.431738      -0.242483       1.878431                    0.998947      31.389850      92.896706       0.594277       0.424228      -1.055198       0.000194       0.034612      -0.021347       0.040666      -0.031546       0.014786       0.033804      -0.000740       0.020478      -0.054762       0.015450       0.039312             15.639180      12.827242       0.906190      -1.844716      22.944988      -9.739640      11.145312           0.000008
           29              C       5.161102       9.056690       5.678376       0.638551      25.175933 0.24147556E+03  0.49515004E+04                                 7.936492                            5.519915       0.024871       2.074728                    0.999565      21.702882      60.253804       0.631276       0.473176      -1.020228       0.040270      -0.054961      -0.002279       0.068173       0.041072      -0.032941      -0.058299      -0.038839       0.160159      -0.072273      -0.032914       0.105187             10.251740      11.735860      -2.466654       0.233904      12.105463       4.381453       6.913898          -0.000060
           30              C       4.224501      10.172401       6.035721      -0.155515      49.153580 0.50678560E+03  0.12259773E+05                                11.410161                            7.366525       0.029487       1.983965                    0.999262      29.303854      82.773797       0.630544       0.401543      -1.084459       0.014704       0.039997       0.033690       0.054323       0.013497       0.001373       0.009110      -0.041737       0.019340      -0.028125       0.002210       0.025914             16.036184      16.552104      -3.605580       0.378908      20.738038       8.591841      10.818410           0.000014
           31              C       2.864721      10.216419       5.629882       0.296956      36.379871 0.34867074E+03  0.77669318E+04                                 9.695827                            6.351679      -0.011271       2.009055                    0.999329      25.278726      71.026189       0.633693       0.433903      -1.052010      -0.048075      -0.060092      -0.068442       0.102989       0.018382       0.021491       0.013601      -0.016031       0.032346      -0.029400      -0.007389       0.036789             13.298491      12.790431      -0.076531       1.600781      17.209896       7.676607       9.895145          -0.000024
           32              C       4.734504      11.181212       6.857513      -0.208432      46.484160 0.48852393E+03  0.11870954E+05                                11.305530                            7.437249      -0.242986       1.878314                    0.998959      31.392112      92.921725       0.593658       0.424590      -1.054939       0.000201      -0.035899      -0.019483       0.040845       0.028162       0.019827      -0.020962       0.021892       0.086740      -0.054446       0.015012       0.039434             15.651742      12.829976      -2.052920       0.135599      22.553659       9.991233      11.571592           0.000010
           33              C       0.603434       7.875253       2.283590       0.638486      25.179965 0.24150336E+03  0.49522627E+04                                 7.937739                            5.520392       0.026623       2.075163                    0.999540      21.704235      60.260718       0.631215       0.473204      -1.020203       0.040224       0.025960       0.049744       0.069039      -0.049691      -0.020002       0.002449      -0.135384      -0.127297      -0.073584      -0.032105       0.105689             10.253910      11.738026       1.436347       2.020696       4.418112       0.057442      14.605591          -0.000061
           34              C      -0.333168       7.626868       1.138683      -0.155737      49.219377 0.50748308E+03  0.12281808E+05                                11.422623                            7.373380       0.028776       1.983380                    0.999260      29.324061      82.869004       0.629974       0.401738      -1.084244       0.016208       0.008934      -0.051011       0.054265      -0.005637      -0.012688       0.000011      -0.025185       0.069380      -0.028363       0.001969       0.026393             16.056145      16.566442       2.132369       2.941917       5.863443       0.000365      25.738549           0.000015
           35              C       5.143553       7.253393       1.303482       0.298270      36.314724 0.34798228E+03  0.77477627E+04                                 9.685320                            6.345843      -0.010060       2.009839                    0.999366      25.250929      70.930428       0.633919       0.433963      -1.051974      -0.047462      -0.028925       0.086152       0.102526       0.010155      -0.027128      -0.010358      -0.009298       0.048415      -0.029513      -0.007828       0.037340             13.283096      12.772913       1.422478      -0.734956       5.071088      -0.670250      22.005285          -0.000024
           36              C       2.455673      15.320136      12.820235      -0.208199      46.507121 0.48877777E+03  0.11878698E+05                                11.311661                            7.441212      -0.246427       1.877227                    0.998855      31.393984      92.934283       0.593255       0.424822      -1.054792       0.000352       0.001343       0.040185       0.040209       0.002948      -0.034321      -0.012730      -0.037144      -0.090859      -0.054612       0.015277       0.039334             15.661993      12.829034       1.143098       1.712283       5.667595      -0.239907      28.489350           0.000008
           37              O       4.398604      15.853962       8.449491      -0.589765      45.151510 0.63951058E+03  0.16089308E+05                                10.182727                            7.899089      -0.199293       1.969919                    0.997016      28.857729      78.141413       0.665394       0.365879      -1.131192      -0.016738       0.043656       0.022107       0.051718      -0.015094       0.042322       0.020427      -0.061297       0.074164      -0.069192       0.019000       0.050192             12.714864      11.140251      -2.138750      -0.108780      18.044823      -5.279587       8.959518           0.000021
           38              O       2.764679      17.318220       8.110557      -0.531592      33.065044 0.44086199E+03  0.10063520E+05                                 8.114844                            6.403131       0.452484       2.217313                    0.996755      26.310710      66.921810       0.769388       0.348749      -1.149736       0.031239      -0.011401      -0.014557       0.036301      -0.002007       0.016660       0.027214       0.079450       0.008296      -0.055021       0.009192       0.045829              9.702348      15.603365       0.504123      -2.283087       7.452515      -1.718578       6.051163           0.000028
           39              O       0.004784      16.315922       7.300565      -0.588487      48.703799 0.60455048E+03  0.14942022E+05                                10.606312                            7.511842       0.001904       2.028010                    0.997990      28.642788      75.949017       0.708007       0.350019      -1.148039      -0.030236       0.090868      -0.047760       0.107015      -0.036844       0.028189      -0.028175      -0.074595      -0.055246      -0.053395      -0.022831       0.076226             14.567007      11.330309      -4.526283       2.987639      22.192464      -7.601050      10.178248           0.000015
           40              O       2.119771      14.362455       7.977525      -0.590409      45.197302 0.64031204E+03  0.16114765E+05                                10.189787                            7.904210      -0.200713       1.969164                    0.997024      28.873474      78.200838       0.665146       0.365895      -1.131162      -0.016989      -0.002317      -0.049129       0.052035       0.044283      -0.008575      -0.012847      -0.048646       0.113422      -0.069434       0.018986       0.050448             12.724491      11.149016       0.974965       1.908145      15.814912       6.579177      11.209547           0.000021
           41              O       0.485847      13.336801       6.878907      -0.533338      33.113884 0.44164067E+03  0.10085959E+05                                 8.123384                            6.409255       0.444555       2.214698                    0.996708      26.330851      66.993186       0.768919       0.348801      -1.149670       0.029496      -0.006906       0.016464       0.034478       0.015481      -0.007217      -0.032527       0.068236      -0.018675      -0.054269       0.008858       0.045411              9.713221      15.621206      -2.232868       0.705429       7.898843       1.468493       5.619615           0.000025
           42              O       4.562453      13.136475       8.151919      -0.587523      48.658459 0.60385728E+03  0.14920646E+05                                10.600821                            7.508089      -0.005706       2.025867                    0.998042      28.625942      75.894179       0.708104       0.350071      -1.147994      -0.030527      -0.087530      -0.055378       0.107982       0.043251       0.018118       0.042898      -0.049953       0.016843      -0.053623      -0.023489       0.077112             14.559246      11.324271       4.847295       2.424714      19.752914       8.998128      12.600553           0.000015
           43              O       6.677438      14.699473       9.505192      -0.591140      45.222447 0.64071141E+03  0.16127670E+05                                10.194503                            7.907379      -0.201333       1.968903                    0.996939      28.881030      78.233612       0.664910       0.365960      -1.131088      -0.016671      -0.040967       0.025772       0.051190      -0.029278      -0.033826      -0.007274      -0.084297       0.006224      -0.069063       0.018509       0.050554             12.731331      11.154407       1.165775      -1.798309       6.666090      -1.296182      20.373497           0.000020
           44              O       5.043516      14.260869      10.942743      -0.532821      33.068392 0.44092548E+03  0.10065160E+05                                 8.114743                            6.402929       0.447820       2.216065                    0.996748      26.316291      66.932896       0.769533       0.348677      -1.149816       0.029833       0.017902      -0.002205       0.034862      -0.013897      -0.010093       0.005409       0.022642      -0.159252      -0.054412       0.008622       0.045790              9.702024      15.603679       1.725821       1.578338       4.913397       0.252261       8.588997           0.000027
           45              O       2.283620      15.463493      10.479724      -0.588057      48.692273 0.60435385E+03  0.14935959E+05                                10.605350                            7.510700      -0.005442       2.025748                    0.998017      28.638170      75.933894       0.708049       0.350026      -1.148032      -0.030359      -0.004497       0.103311       0.107773      -0.005602      -0.046214      -0.014263      -0.001024       0.164053      -0.053236      -0.023263       0.076498             14.566605      11.329296      -0.323960      -5.414031       6.598863      -1.402534      25.771656           0.000013
           46              O       2.437896       6.603983       4.516613      -0.589765      45.151523 0.63951077E+03  0.16089314E+05                                10.182729                            7.899091      -0.199294       1.969918                    0.997016      28.857733      78.141430       0.665394       0.365879      -1.131192       0.016738      -0.043656      -0.022107       0.051718      -0.015094       0.042322       0.020427      -0.061297       0.074164      -0.069192       0.018999       0.050193             12.714867      11.140254      -2.138750      -0.108780      18.044828      -5.279588       8.959520           0.000019
           47              O       4.071821       5.139725       4.855547      -0.531591      33.065045 0.44086199E+03  0.10063520E+05                                 8.114843                            6.403130       0.452484       2.217313                    0.996755      26.310713      66.921814       0.769388       0.348749      -1.149737      -0.031239       0.011401       0.014557       0.036301      -0.002007       0.016660       0.027214       0.079450       0.008295      -0.055021       0.009192       0.045829              9.702347      15.603364       0.504122      -2.283087       7.452514      -1.718577       6.051162           0.000028
           48              O       6.831716       6.142023       5.665539      -0.588486      48.703762 0.60455000E+03  0.14942007E+05                                10.606305                            7.511838       0.001905       2.028010                    0.997990      28.642780      75.948980       0.708008       0.350019      -1.148039       0.030236      -0.090868       0.047759       0.107015      -0.036844       0.028189      -0.028175      -0.074595      -0.055247      -0.053396      -0.022831       0.076226             14.566997      11.330302      -4.526280       2.987636      22.192447      -7.601043      10.178241           0.000015
           49              O       4.716729       8.095490       4.988579      -0.590409      45.197282 0.64031171E+03  0.16114755E+05                                10.189784                            7.904208      -0.200714       1.969163                    0.997024      28.873466      78.200812       0.665147       0.365895      -1.131162       0.016989       0.002317       0.049129       0.052035       0.044283      -0.008576      -0.012847      -0.048646       0.113422      -0.069434       0.018986       0.050448             12.724488      11.149013       0.974965       1.908145      15.814907       6.579175      11.209544           0.000021
           50              O       6.350653       9.121144       6.087197      -0.533338      33.113880 0.44164061E+03  0.10085957E+05                                 8.123383                            6.409255       0.444554       2.214698                    0.996708      26.330848      66.993178       0.768919       0.348801      -1.149670      -0.029496       0.006906      -0.016464       0.034478       0.015480      -0.007217      -0.032527       0.068236      -0.018675      -0.054269       0.008858       0.045411              9.713221      15.621205      -2.232868       0.705429       7.898843       1.468493       5.619615           0.000026
           51              O       2.274047       9.321470       4.814185      -0.587522      48.658456 0.60385725E+03  0.14920645E+05                                10.600819                            7.508088      -0.005704       2.025867                    0.998042      28.625944      75.894178       0.708104       0.350071      -1.147994       0.030527       0.087530       0.055379       0.107982       0.043252       0.018118       0.042898      -0.049953       0.016843      -0.053623      -0.023489       0.077112             14.559244      11.324268       4.847294       2.424713      19.752911       8.998126      12.600551           0.000015
           52              O       0.159062       7.758472       3.460912      -0.591140      45.222425 0.64071106E+03  0.16127659E+05                                10.194499                            7.907376      -0.201333       1.968903                    0.996939      28.881023      78.233582       0.664910       0.365960      -1.131088       0.016670       0.040967      -0.025772       0.051190      -0.029278      -0.033826      -0.007274      -0.084296       0.006224      -0.069063       0.018509       0.050554             12.731326      11.154402       1.165774      -1.798309       6.666088      -1.296181      20.373488           0.000021
           53              O       1.792984       8.197076       2.023361      -0.532821      33.068397 0.44092555E+03  0.10065162E+05                                 8.114746                            6.402931       0.447817       2.216064                    0.996748      26.316287      66.932895       0.769533       0.348677      -1.149816      -0.029833      -0.017902       0.002205       0.034862      -0.013897      -0.010093       0.005409       0.022642      -0.159252      -0.054412       0.008622       0.045790              9.702028      15.603685       1.725821       1.578339       4.913398       0.252261       8.589000           0.000026
           54              O       4.552880       6.994452       2.486380      -0.588056      48.692233 0.60435332E+03  0.14935941E+05                                10.605342                            7.510695      -0.005438       2.025749                    0.998017      28.638164      75.933853       0.708050       0.350026      -1.148032       0.030360       0.004497      -0.103311       0.107774      -0.005602      -0.046214      -0.014264      -0.001023       0.164054      -0.053236      -0.023263       0.076499             14.566593      11.329286      -0.323959      -5.414025       6.598858      -1.402533      25.771634           0.000014

******************************************************
Auxiliary information for the entire system
The total spin magnetic moment of the unit cell is   0.000000
The total net atomic charge of the unit cell is   -0.000000
Accuracy of reproducing the electrostatic potential in the unit cell:
  The inner radius (bohr) =    5.0000
  The outer radius (bohr) =   12.0000
  Valid grid points have density less than (e/(bohr^3)) =    0.0001
  The number of valid grid points were=       184508
  The rms potential error without charges in kcal/mol is=      2.53322
  The rms potential error with partial charges in kcal/mol is=      0.38589
  The RRMSE value at monopole order=      0.15233
  The rms potential error with partial charges and cloud penetration in kcal/mol is=      0.38527
  The RRMSE value at monopole order with cloud penetration is=      0.15209
  The rms potential error with partial charges and atomic dipoles in kcal/mol is=      0.30244
  The RRMSE value at dipole order=      0.11939
  The rms potential error with partial charges, atomic dipoles and cloud penetration in kcal/mol is=      0.28548
  The RRMSE value at dipole order with cloud penetration=      0.11269

******************************************************
The electron densities and ab initio electrostatic potential were computed in VASP using the PBE functional and
projector augmented wave method. See the main text of the journal article for a description of computational details.
The atomic charges, dipoles, and quadrupoles were computed with the DDEC6 method as described in
(a) T. A. Manz and N. Gabaldon Limas, RSC Adv. 6 (2016) 47771-47801 DOI: 10.1039/c6ra04656h
(b) N. Gabaldon Limas and T. A. Manz, RSC Adv. 8 (2018) 2678-2707 DOI: 10.1039/c7ra11829e.
For each atom in the material, the electron cloud parameters were fit to the spherically averaged atom-in-material
electron density using radial positions for which this density was between 10^-4 and 10^-2 electrons per cubic bohr.
The polarizabilities, dispersion coefficients, and quantum Drude oscillator (QDO) parameters were fit using the MCLF method.
The magnetic structure of the system was optimized in VASP from the default ferromagnetic initial guess using spin polarization.
The atomic spin moments (ASMs) were computed on this optimized magnetic structure using the DDEC6 partition as inputs
to the method of T. A. Manz and D. S. Sholl, J. Chem. Theory Comput. 7 (2011) 4146-4164 DOI: 10.1021/ct200539n.
The RMSE and RRMSE were computed using a uniform grid with Ewald summation.
