# Supplementary material for: A collection of forcefield precursors for metal–organic frameworks
Source: RSC Adv. 2019 Nov 13;9(63):36492–507. doi: 10.1039/c9ra07327b (PMC9075174; doi:10.1039/c9ra07327b)
Supplement: RA-009-C9RA07327B-s4060 [file RA-009-C9RA07327B-s4060.xyz]

   72
jmolscript: load "" {1 1 1} spacegroup "x,y,z" unitcell [{     10.672700     0.000000     0.000000 }, {      0.000000    10.692600     0.000000 }, {      0.000000    -1.609749    15.670838 }]
Tb     0.342487     6.432531    15.380927     2.075519
Tb     5.678837     7.191745     8.125330     2.075519
Tb    10.330213     2.650320     0.289911     2.075519
Tb     4.993863     1.891106     7.545508     2.075519
H      8.576582     1.423350    12.572713     0.128236
H      6.984215     1.709648    10.701615     0.137663
H      3.240232     1.508327    10.933544     0.128235
H      1.647865     1.222028    12.804642     0.137663
H      2.096118     7.659501     3.098125     0.128236
H      3.688485     7.373203     4.969223     0.137663
H      7.432468     7.574524     4.737294     0.128235
H      9.024835     7.860823     2.866196     0.137663
C      9.818884     3.680400    13.708849     0.719435
C      8.835928     3.459680    12.630695    -0.134700
C      8.339648     2.264515    12.201314    -0.113417
C      7.424997     2.433270    11.130996    -0.086859
C      7.242494     3.731802    10.783104    -0.133330
C      6.355593     4.272706     9.733157     0.726169
C      4.482534    -0.748723     9.797408     0.719435
C      3.499578    -0.528004    10.875562    -0.134700
C      3.003298     0.667162    11.304943    -0.113416
C      2.088647     0.498407    12.375261    -0.086859
C      1.906144    -0.800126    12.723153    -0.133330
C      1.019243    -1.341029    13.773100     0.726169
C      0.853816     5.402451     1.961989     0.719435
C      1.836772     5.623171     3.040143    -0.134700
C      2.333052     6.818336     3.469524    -0.113417
C      3.247703     6.649581     4.539842    -0.086859
C      3.430206     5.351049     4.887734    -0.133330
C      4.317107     4.810145     5.937681     0.726169
C      6.190166     9.831574     5.873430     0.719435
C      7.173122     9.610855     4.795276    -0.134700
C      7.669402     8.415689     4.365895    -0.113416
C      8.584053     8.584444     3.295577    -0.086859
C      8.766556     9.882977     2.947685    -0.133331
C      9.653457    10.423880     1.897738     0.726169
S      8.190764     4.778113    11.750778     0.199508
S      2.854414     8.846164    11.755479     0.199508
S      2.481936     4.304738     3.920060     0.199507
S      7.818286     0.236687     3.915359     0.199508
N      8.115521     6.478138    15.087883     0.756189
N      2.779171     7.146139     8.418374     0.756189
N      2.557179     2.604713     0.582955     0.756189
N      7.893529     1.936712     7.252464     0.756189
O     10.276743     4.843064    13.840484    -0.680871
O      5.701356     3.454233     9.040506    -0.706074
O      8.669434     7.339456     0.280508    -0.535722
O      8.866879     7.234512    14.428141    -0.531034
O      6.893497     6.455535    14.912369    -0.403796
O     10.136930     2.692031    14.420305    -0.719254
O      6.311835     5.521384     9.599955    -0.697661
O      4.940393     8.781212     9.665773    -0.680871
O      0.365006    -0.522556    14.465751    -0.706074
O      3.333084     7.894569     7.554911    -0.535721
O      3.530529     6.389765     9.078116    -0.531034
O      1.557147     7.168741     8.593888    -0.403797
O      4.800580     0.239646     9.085952    -0.719254
O      0.975485     8.102892    13.906302    -0.697662
O      0.395957     4.239787     1.830354    -0.680871
O      4.971344     5.628618     6.630332    -0.706074
O      2.003266     1.743395    15.390330    -0.535721
O      1.805821     1.848339     1.242697    -0.531034
O      3.779203     2.627316     0.758469    -0.403796
O      0.535770     6.390820     1.250533    -0.719254
O      4.360865     3.561467     6.070883    -0.697662
O      5.732307     0.301639     6.005065    -0.680872
O     10.307694     9.605407     1.205087    -0.706074
O      7.339616     1.188282     8.115927    -0.535722
O      7.142171     2.693086     6.592722    -0.531034
O      9.115553     1.914110     7.076950    -0.403797
O      5.872120     8.843205     6.584886    -0.719254
O      9.697215     0.979959     1.764536    -0.697662

The following XYZ coordinates are in angstroms. Other properties are in atomic units.
The sperically averaged electron density of each atom fit to a function of the form exp(a - br)
eigen_1, eigen_2 and eigen_3 are the three eigenvalues of traceless quadrupole moment tensor
  atom number  atomic symbol              X              Y              Z     net charge C6 coefficient C8 coefficient C10 coefficient fluctuating dipole atomic polarizability isotropic forcefield polarizability              a              b squared Pearson coefficient          <r^3>          <r^4>         wp_QDO          m_QDO          q_QDO       dipole_x       dipole_y       dipole_z         dipole            Qxy            Qxz            Qyz     Q(x^2-y^2)  Q(3z^2 - R^2)        eigen_1        eigen_2        eigen_3 static polarizability      alpha(xx)      alpha(xy)      alpha(xz)      alpha(yy)      alpha(yz)      alpha(zz) atomic spin moment
            1             Tb       0.342487       6.432531      15.380927       2.075519     107.279623 0.21458695E+04  0.67026649E+05                                14.904792                           12.384712       2.244692       2.450369                    0.999771      73.093102     166.353281       0.731581       0.268040      -1.332923       0.025613      -0.001672      -0.011220       0.028013      -0.017888      -0.014820       0.068661       0.190764       0.174577      -0.148116       0.053137       0.094979             17.546845      13.095494       0.451396       0.020080      22.850008      -1.270244      16.695032          -0.000005
            2             Tb       5.678837       7.191745       8.125330       2.075519     107.279673 0.21458708E+04  0.67026698E+05                                14.904797                           12.384716       2.244692       2.450369                    0.999771      73.093110     166.353315       0.731580       0.268040      -1.332923       0.025613       0.001672       0.011220       0.028013       0.017888       0.014820       0.068661       0.190764       0.174577      -0.148116       0.053137       0.094979             17.546851      13.095501      -0.451396      -0.020082      22.850016      -1.270243      16.695035          -0.000006
            3             Tb      10.330213       2.650320       0.289911       2.075519     107.279659 0.21458704E+04  0.67026685E+05                                14.904796                           12.384715       2.244692       2.450369                    0.999771      73.093108     166.353307       0.731580       0.268040      -1.332923      -0.025613       0.001672       0.011220       0.028013      -0.017888      -0.014820       0.068661       0.190764       0.174577      -0.148116       0.053137       0.094979             17.546849      13.095498       0.451395       0.020081      22.850014      -1.270242      16.695036          -0.000005
            4             Tb       4.993863       1.891106       7.545508       2.075519     107.279669 0.21458706E+04  0.67026691E+05                                14.904797                           12.384715       2.244692       2.450369                    0.999771      73.093107     166.353305       0.731580       0.268040      -1.332923      -0.025613      -0.001672      -0.011220       0.028013       0.017888       0.014820       0.068661       0.190764       0.174577      -0.148116       0.053137       0.094979             17.546851      13.095501      -0.451397      -0.020082      22.850016      -1.270244      16.695036          -0.000005
            5              H       8.576582       1.423350      12.572713       0.128236       1.151916 0.83438855E+01  0.81802451E+02                                 1.740708                            1.634754      -0.981299       2.418116                    0.998245       3.299414       8.879123       0.520164       1.201069      -0.728871       0.007991      -0.038931       0.007230       0.040395       0.001809       0.007780       0.000556      -0.026916      -0.038586      -0.018263      -0.001785       0.020048              1.780178       1.563034      -0.254724       0.212470       2.159121      -0.340383       1.618381          -0.000001
            6              H       6.984215       1.709648      10.701615       0.137663       1.014658 0.70759975E+01  0.67457878E+02                                 1.680270                            1.564847      -0.941979       2.448091                    0.998216       3.336599       9.245225       0.495078       1.297739      -0.705510      -0.015867      -0.036702      -0.019124       0.044323       0.004488       0.008119       0.001283      -0.026920      -0.030236      -0.017532      -0.001936       0.019469              1.742253       1.637519       0.372447       0.297089       1.896210       0.344503       1.693032           0.000001
            7              H       3.240232       1.508327      10.933544       0.128235       1.151918 0.83439082E+01  0.81802755E+02                                 1.740713                            1.634759      -0.981301       2.418116                    0.998245       3.299418       8.879147       0.520162       1.201072      -0.728870       0.007991       0.038931      -0.007230       0.040395      -0.001809      -0.007780       0.000556      -0.026916      -0.038586      -0.018263      -0.001785       0.020048              1.780184       1.563038       0.254726      -0.212471       2.159127      -0.340385       1.618386          -0.000001
            8              H       1.647865       1.222028      12.804642       0.137663       1.014658 0.70759950E+01  0.67457854E+02                                 1.680270                            1.564847      -0.941979       2.448091                    0.998216       3.336600       9.245230       0.495078       1.297740      -0.705510      -0.015867       0.036702       0.019124       0.044323      -0.004488      -0.008119       0.001283      -0.026920      -0.030236      -0.017532      -0.001936       0.019469              1.742254       1.637519      -0.372447      -0.297089       1.896210       0.344503       1.693032           0.000001
            9              H       2.096118       7.659501       3.098125       0.128236       1.151915 0.83438821E+01  0.81802417E+02                                 1.740709                            1.634755      -0.981299       2.418117                    0.998245       3.299413       8.879123       0.520164       1.201070      -0.728870      -0.007991       0.038931      -0.007230       0.040395       0.001809       0.007780       0.000556      -0.026916      -0.038586      -0.018263      -0.001785       0.020048              1.780179       1.563034      -0.254724       0.212470       2.159121      -0.340384       1.618381          -0.000001
           10              H       3.688485       7.373203       4.969223       0.137663       1.014659 0.70760016E+01  0.67457926E+02                                 1.680270                            1.564847      -0.941979       2.448091                    0.998216       3.336600       9.245228       0.495078       1.297739      -0.705510       0.015867       0.036702       0.019124       0.044323       0.004488       0.008119       0.001283      -0.026920      -0.030236      -0.017532      -0.001936       0.019469              1.742254       1.637519       0.372447       0.297089       1.896211       0.344503       1.693032           0.000001
           11              H       7.432468       7.574524       4.737294       0.128235       1.151917 0.83439020E+01  0.81802669E+02                                 1.740712                            1.634757      -0.981300       2.418116                    0.998245       3.299417       8.879140       0.520163       1.201071      -0.728870      -0.007991      -0.038931       0.007230       0.040395      -0.001809      -0.007780       0.000556      -0.026916      -0.038586      -0.018263      -0.001785       0.020048              1.780182       1.563037       0.254725      -0.212471       2.159125      -0.340385       1.618384          -0.000001
           12              H       9.024835       7.860823       2.866196       0.137663       1.014657 0.70759913E+01  0.67457814E+02                                 1.680270                            1.564847      -0.941979       2.448091                    0.998216       3.336599       9.245229       0.495078       1.297740      -0.705510       0.015867      -0.036702      -0.019124       0.044323      -0.004488      -0.008119       0.001283      -0.026920      -0.030236      -0.017532      -0.001936       0.019469              1.742254       1.637519      -0.372447      -0.297090       1.896210       0.344503       1.693032           0.000001
           13              C       9.818884       3.680400      13.708849       0.719435      23.793595 0.22390443E+03  0.45572931E+04                                 7.889079                            5.479111      -0.409848       1.945847                    0.998446      21.657453      62.193141       0.598512       0.502793      -0.993396       0.064869       0.006583       0.049244       0.081709      -0.045527      -0.087428       0.020730       0.085842      -0.020257      -0.076184      -0.049484       0.125668              9.787732       8.276755       0.521180       4.755720      10.880675       0.038563      10.205766           0.000002
           14              C       8.835928       3.459680      12.630695      -0.134700      47.050434 0.54220052E+03  0.13388680E+05                                11.389318                            7.764642      -0.005628       1.975568                    0.999216      29.760844      85.951419       0.594859       0.416979      -1.070365      -0.026189      -0.007829      -0.034850       0.044291      -0.008282      -0.005467      -0.003807      -0.004797      -0.032079      -0.014607       0.000635       0.013971             15.060431      15.465804       2.278568      11.238129      10.797670       2.616813      18.917819          -0.000001
           15              C       8.339648       2.264515      12.201314      -0.113417      33.838901 0.42485003E+03  0.99384246E+04                                 9.080259                            6.849009       0.083136       1.992774                    0.999664      29.456670      84.682629       0.632373       0.414048      -1.064909      -0.007161       0.003846      -0.028898       0.030019       0.000013      -0.009905       0.015086      -0.011179      -0.054795      -0.026947       0.005566       0.021381             10.705915      10.122812      -0.092050       6.058754      10.322659      -0.396056      11.672274          -0.000006
           16              C       7.424997       2.433270      11.130996      -0.086859      33.713310 0.42351974E+03  0.99106603E+04                                 9.155466                            6.899489       0.050125       1.993983                    0.999572      28.993200      83.670598       0.620992       0.421494      -1.058985       0.026278       0.001376       0.008700       0.027715      -0.005916      -0.019006       0.005145      -0.000707      -0.014046      -0.020645      -0.000615       0.021260             10.849227      10.044454       0.291566       6.076037      10.405248      -0.184613      12.097978          -0.000003
           17              C       7.242494       3.731802      10.783104      -0.133330      45.823793 0.53049672E+03  0.13021645E+05                                11.169737                            7.669625       0.019386       1.986944                    0.999225      29.464188      84.697128       0.600103       0.415812      -1.071671       0.022939      -0.023081       0.027710       0.042741       0.001679      -0.002456       0.025749      -0.008148      -0.008184      -0.025107      -0.002323       0.027429             14.660286      13.672727      -3.565750       9.783986      12.529692      -4.590245      17.778438          -0.000001
           18              C       6.355593       4.272706       9.733157       0.726169      23.219622 0.22047539E+03  0.44677203E+04                                 7.764386                            5.436254      -0.353242       1.969377                    0.998566      21.415830      61.251649       0.601325       0.502656      -0.994019      -0.059361       0.027529      -0.045993       0.079980      -0.018260      -0.100971       0.023768       0.095389       0.005575      -0.080919      -0.051518       0.132437              9.577745       7.802819      -1.186780       4.426237      11.195750      -1.216950       9.734666           0.000002
           19              C       4.482534      -0.748723       9.797408       0.719435      23.793607 0.22390458E+03  0.45572968E+04                                 7.889082                            5.479113      -0.409848       1.945847                    0.998446      21.657453      62.193144       0.598512       0.502793      -0.993396       0.064869      -0.006583      -0.049244       0.081709       0.045527       0.087428       0.020730       0.085842      -0.020257      -0.076184      -0.049484       0.125668              9.787737       8.276760      -0.521174      -4.755723      10.880678       0.038557      10.205772           0.000002
           20              C       3.499578      -0.528004      10.875562      -0.134700      47.050434 0.54220059E+03  0.13388682E+05                                11.389320                            7.764643      -0.005628       1.975568                    0.999216      29.760842      85.951420       0.594859       0.416979      -1.070365      -0.026189       0.007829       0.034850       0.044290       0.008282       0.005467      -0.003807      -0.004797      -0.032079      -0.014607       0.000635       0.013971             15.060433      15.465805      -2.278560     -11.238131      10.797671       2.616804      18.917823          -0.000001
           21              C       3.003298       0.667162      11.304943      -0.113416      33.838921 0.42485047E+03  0.99384382E+04                                 9.080264                            6.849014       0.083135       1.992774                    0.999664      29.456678      84.682679       0.632372       0.414048      -1.064909      -0.007161      -0.003846       0.028898       0.030019      -0.000013       0.009904       0.015086      -0.011179      -0.054796      -0.026947       0.005566       0.021381             10.705920      10.122815       0.092054      -6.058755      10.322668      -0.396061      11.672277          -0.000006
           22              C       2.088647       0.498407      12.375261      -0.086859      33.713308 0.42351987E+03  0.99106643E+04                                 9.155467                            6.899490       0.050124       1.993983                    0.999572      28.993204      83.670621       0.620991       0.421494      -1.058985       0.026278      -0.001376      -0.008700       0.027715       0.005916       0.019006       0.005145      -0.000707      -0.014046      -0.020645      -0.000615       0.021260             10.849227      10.044455      -0.291566      -6.076039      10.405245      -0.184613      12.097980          -0.000003
           23              C       1.906144      -0.800126      12.723153      -0.133330      45.823826 0.53049706E+03  0.13021655E+05                                11.169743                            7.669628       0.019385       1.986944                    0.999225      29.464194      84.697157       0.600103       0.415812      -1.071671       0.022938       0.023081      -0.027710       0.042741      -0.001679       0.002456       0.025749      -0.008148      -0.008184      -0.025107      -0.002322       0.027429             14.660297      13.672740       3.565749      -9.783998      12.529693      -4.590243      17.778457          -0.000001
           24              C       1.019243      -1.341029      13.773100       0.726169      23.219638 0.22047557E+03  0.44677250E+04                                 7.764390                            5.436257      -0.353242       1.969376                    0.998566      21.415834      61.251669       0.601325       0.502656      -0.994019      -0.059361      -0.027529       0.045993       0.079980       0.018260       0.100971       0.023768       0.095389       0.005575      -0.080919      -0.051518       0.132437              9.577752       7.802827       1.186778      -4.426243      11.195751      -1.216948       9.734677           0.000002
           25              C       0.853816       5.402451       1.961989       0.719435      23.793595 0.22390443E+03  0.45572930E+04                                 7.889079                            5.479111      -0.409848       1.945847                    0.998446      21.657453      62.193141       0.598512       0.502793      -0.993396      -0.064869      -0.006583      -0.049244       0.081709      -0.045527      -0.087428       0.020730       0.085842      -0.020257      -0.076184      -0.049484       0.125668              9.787732       8.276755       0.521179       4.755720      10.880675       0.038562      10.205766           0.000002
           26              C       1.836772       5.623171       3.040143      -0.134700      47.050433 0.54220050E+03  0.13388679E+05                                11.389319                            7.764642      -0.005628       1.975568                    0.999216      29.760843      85.951419       0.594859       0.416979      -1.070365       0.026189       0.007829       0.034850       0.044291      -0.008282      -0.005467      -0.003807      -0.004797      -0.032079      -0.014607       0.000635       0.013971             15.060432      15.465804       2.278568      11.238130      10.797670       2.616813      18.917820          -0.000001
           27              C       2.333052       6.818336       3.469524      -0.113417      33.838895 0.42484995E+03  0.99384222E+04                                 9.080257                            6.849008       0.083137       1.992775                    0.999664      29.456667      84.682615       0.632373       0.414048      -1.064909       0.007161      -0.003846       0.028898       0.030019       0.000013      -0.009905       0.015086      -0.011179      -0.054795      -0.026947       0.005566       0.021381             10.705913      10.122810      -0.092051       6.058752      10.322658      -0.396057      11.672271          -0.000006
           28              C       3.247703       6.649581       4.539842      -0.086859      33.713311 0.42351974E+03  0.99106603E+04                                 9.155466                            6.899489       0.050125       1.993983                    0.999572      28.993201      83.670601       0.620992       0.421494      -1.058985      -0.026278      -0.001376      -0.008700       0.027715      -0.005916      -0.019006       0.005145      -0.000707      -0.014046      -0.020645      -0.000615       0.021260             10.849227      10.044454       0.291566       6.076037      10.405248      -0.184613      12.097978          -0.000003
           29              C       3.430206       5.351049       4.887734      -0.133330      45.823804 0.53049683E+03  0.13021648E+05                                11.169739                            7.669627       0.019386       1.986944                    0.999225      29.464191      84.697147       0.600103       0.415812      -1.071671      -0.022939       0.023081      -0.027710       0.042741       0.001679      -0.002456       0.025749      -0.008148      -0.008185      -0.025107      -0.002322       0.027429             14.660290      13.672731      -3.565752       9.783989      12.529696      -4.590247      17.778444          -0.000001
           30              C       4.317107       4.810145       5.937681       0.726169      23.219620 0.22047536E+03  0.44677198E+04                                 7.764386                            5.436254      -0.353242       1.969377                    0.998566      21.415830      61.251655       0.601325       0.502656      -0.994019       0.059361      -0.027529       0.045993       0.079980      -0.018260      -0.100971       0.023768       0.095389       0.005575      -0.080919      -0.051518       0.132437              9.577746       7.802820      -1.186780       4.426237      11.195751      -1.216950       9.734667           0.000002
           31              C       6.190166       9.831574       5.873430       0.719435      23.793610 0.22390461E+03  0.45572975E+04                                 7.889082                            5.479114      -0.409848       1.945846                    0.998446      21.657455      62.193149       0.598512       0.502793      -0.993396      -0.064869       0.006583       0.049244       0.081709       0.045527       0.087428       0.020730       0.085842      -0.020257      -0.076184      -0.049484       0.125668              9.787737       8.276760      -0.521174      -4.755723      10.880678       0.038557      10.205772           0.000002
           32              C       7.173122       9.610855       4.795276      -0.134700      47.050442 0.54220069E+03  0.13388685E+05                                11.389320                            7.764643      -0.005628       1.975568                    0.999216      29.760845      85.951427       0.594859       0.416979      -1.070365       0.026189      -0.007829      -0.034849       0.044290       0.008282       0.005467      -0.003807      -0.004797      -0.032080      -0.014607       0.000635       0.013971             15.060434      15.465806      -2.278561     -11.238131      10.797672       2.616805      18.917824          -0.000000
           33              C       7.669402       8.415689       4.365895      -0.113416      33.838910 0.42485033E+03  0.99384339E+04                                 9.080262                            6.849012       0.083136       1.992774                    0.999664      29.456672      84.682652       0.632372       0.414049      -1.064909       0.007162       0.003846      -0.028898       0.030019      -0.000013       0.009904       0.015086      -0.011179      -0.054796      -0.026947       0.005566       0.021381             10.705917      10.122813       0.092053      -6.058753      10.322665      -0.396059      11.672274          -0.000006
           34              C       8.584053       8.584444       3.295577      -0.086859      33.713303 0.42351981E+03  0.99106625E+04                                 9.155465                            6.899490       0.050125       1.993983                    0.999572      28.993201      83.670607       0.620992       0.421494      -1.058985      -0.026278       0.001376       0.008701       0.027715       0.005916       0.019006       0.005145      -0.000707      -0.014046      -0.020645      -0.000615       0.021260             10.849225      10.044454      -0.291566      -6.076037      10.405244      -0.184612      12.097978          -0.000003
           35              C       8.766556       9.882977       2.947685      -0.133331      45.823817 0.53049698E+03  0.13021653E+05                                11.169741                            7.669628       0.019386       1.986944                    0.999225      29.464191      84.697143       0.600103       0.415812      -1.071671      -0.022938      -0.023081       0.027710       0.042741      -0.001679       0.002456       0.025749      -0.008148      -0.008184      -0.025106      -0.002323       0.027429             14.660294      13.672738       3.565747      -9.783996      12.529691      -4.590241      17.778453          -0.000001
           36              C       9.653457      10.423880       1.897738       0.726169      23.219634 0.22047554E+03  0.44677239E+04                                 7.764389                            5.436256      -0.353242       1.969377                    0.998566      21.415830      61.251650       0.601325       0.502656      -0.994019       0.059361       0.027529      -0.045993       0.079980       0.018260       0.100971       0.023768       0.095389       0.005575      -0.080919      -0.051518       0.132437              9.577749       7.802825       1.186778      -4.426242      11.195749      -1.216947       9.734674           0.000002
           37              S       8.190764       4.778113      11.750778       0.199508     110.103391 0.25588902E+04  0.89008642E+05                                16.196118                           14.056002       1.004501       2.010256                    0.999815      64.021964     189.271797       0.608166       0.289536      -1.226888      -0.020076      -0.076193       0.026397       0.083098      -0.017603       0.320674      -0.004314      -0.034382       0.109856      -0.322463      -0.001479       0.323942             18.234391      16.986362       0.042461       9.701393      16.314634       0.164137      21.402177           0.000007
           38              S       2.854414       8.846164      11.755479       0.199508     110.103455 0.25588900E+04  0.89008635E+05                                16.196125                           14.056001       1.004499       2.010256                    0.999815      64.021974     189.271847       0.608166       0.289536      -1.226888      -0.020077       0.076193      -0.026397       0.083098       0.017604      -0.320674      -0.004314      -0.034382       0.109855      -0.322463      -0.001479       0.323942             18.234405      16.986377      -0.042459      -9.701410      16.314638       0.164134      21.402201           0.000007
           39              S       2.481936       4.304738       3.920060       0.199507     110.103437 0.25588914E+04  0.89008698E+05                                16.196124                           14.056007       1.004500       2.010256                    0.999815      64.021970     189.271834       0.608166       0.289536      -1.226888       0.020076       0.076193      -0.026396       0.083098      -0.017604       0.320674      -0.004314      -0.034382       0.109855      -0.322464      -0.001479       0.323942             18.234398      16.986369       0.042461       9.701398      16.314639       0.164137      21.402187           0.000007
           40              S       7.818286       0.236687       3.915359       0.199508     110.103400 0.25588884E+04  0.89008567E+05                                16.196118                           14.055996       1.004501       2.010256                    0.999815      64.021965     189.271795       0.608166       0.289536      -1.226888       0.020077      -0.076193       0.026397       0.083098       0.017604      -0.320674      -0.004314      -0.034382       0.109855      -0.322463      -0.001479       0.323942             18.234397      16.986370      -0.042459      -9.701405      16.314631       0.164135      21.402191           0.000006
           41              N       8.115521       6.478138      15.087883       0.756189      16.793959 0.19096197E+03  0.36517262E+04                                 5.617548                            4.629322       0.141475       2.162086                    0.999806      19.493054      50.397775       0.761089       0.420842      -1.062316       0.000138       0.004943       0.002104       0.005374      -0.008901      -0.017980       0.039760      -0.121235       0.098321      -0.079932      -0.000919       0.080851              5.992813       7.927044       0.252407       0.642711       4.849684      -1.227851       5.201711           0.000002
           42              N       2.779171       7.146139       8.418374       0.756189      16.793949 0.19096178E+03  0.36517219E+04                                 5.617546                            4.629319       0.141476       2.162086                    0.999806      19.493055      50.397784       0.761090       0.420842      -1.062316       0.000138      -0.004943      -0.002104       0.005374       0.008901       0.017980       0.039760      -0.121235       0.098321      -0.079932      -0.000919       0.080851              5.992811       7.927043      -0.252403      -0.642713       4.849681      -1.227850       5.201711           0.000002
           43              N       2.557179       2.604713       0.582955       0.756189      16.793961 0.19096199E+03  0.36517268E+04                                 5.617549                            4.629322       0.141475       2.162086                    0.999806      19.493056      50.397786       0.761089       0.420842      -1.062316      -0.000138      -0.004943      -0.002104       0.005374      -0.008901      -0.017980       0.039760      -0.121235       0.098321      -0.079932      -0.000919       0.080851              5.992814       7.927046       0.252407       0.642712       4.849685      -1.227851       5.201712           0.000002
           44              N       7.893529       1.936712       7.252464       0.756189      16.793946 0.19096173E+03  0.36517207E+04                                 5.617545                            4.629319       0.141476       2.162086                    0.999806      19.493053      50.397778       0.761090       0.420842      -1.062316      -0.000138       0.004943       0.002104       0.005374       0.008901       0.017980       0.039760      -0.121235       0.098321      -0.079932      -0.000919       0.080851              5.992811       7.927042      -0.252403      -0.642713       4.849680      -1.227850       5.201710           0.000002
           45              O      10.276743       4.843064      13.840484      -0.680871      44.734734 0.63864699E+03  0.16093936E+05                                10.186894                            7.928612       0.137972       2.059045                    0.996752      30.062427      81.998000       0.658476       0.369118      -1.126473      -0.040979      -0.059931      -0.058972       0.093535      -0.015257      -0.079346       0.003570      -0.018984      -0.111091      -0.096945       0.023752       0.073193             12.104843       8.390523       3.649675       2.181747      18.368282       4.573290       9.555723          -0.000002
           46              O       5.701356       3.454233       9.040506      -0.706074      46.900647 0.70347585E+03  0.18132358E+05                                10.422267                            8.300267       0.054868       2.020094                    0.997065      30.710206      84.275017       0.647046       0.367254      -1.129702       0.047035       0.082238       0.068365       0.116830       0.001305      -0.059933       0.037545       0.061021       0.015685      -0.070550      -0.011858       0.082409             12.120719       9.805114       3.101516       4.570073      13.388576       4.976248      13.168467          -0.000002
           47              O       8.669434       7.339456       0.280508      -0.535722      31.847873 0.53767023E+03  0.12952377E+05                                 8.061927                            7.305666       0.376515       2.165922                    0.996275      27.929229      73.990205       0.683027       0.372250      -1.126380      -0.069940      -0.023580       0.019723       0.076398      -0.098752       0.076132      -0.027925      -0.138631       0.200949      -0.167691       0.025472       0.142219              8.519240       7.864040      -1.793401       2.069415       7.942240      -1.561776       9.751438          -0.000001
           48              O       8.866879       7.234512      14.428141      -0.531034      31.773794 0.52946724E+03  0.12717084E+05                                 8.052034                            7.258524       0.329957       2.148756                    0.996569      27.925391      74.084416       0.683390       0.373155      -1.124702      -0.064880       0.030039      -0.034798       0.079515       0.086421      -0.114357      -0.005449      -0.090261       0.046571      -0.161408       0.023660       0.137748              8.474773       8.875339       2.658890      -1.487252       8.894822      -1.755163       7.654158          -0.000001
           49              O       6.893497       6.455535      14.912369      -0.403796      26.472087 0.38741917E+03  0.85949822E+04                                 7.027835                            6.112644       0.464822       2.216948                    0.997841      25.730302      65.323300       0.763368       0.361667      -1.135018       0.023735       0.003136       0.007497       0.025088      -0.006260       0.030335       0.107939       0.197027      -0.217009      -0.177612       0.038014       0.139598              7.411618      12.064720       0.012301       1.212966       4.847442       0.171919       5.322693          -0.000004
           50              O      10.136930       2.692031      14.420305      -0.719254      53.168804 0.72128839E+03  0.18697672E+05                                11.339535                            8.392726       0.110790       2.037188                    0.996509      30.870442      84.802199       0.645207       0.366208      -1.131136       0.052286       0.101893      -0.081915       0.140805      -0.048568      -0.050014      -0.006470       0.056592       0.012886      -0.072826      -0.005287       0.078113             13.996763      10.365587      -5.281445       5.307608      17.064714      -7.023495      14.559989          -0.000003
           51              O       6.311835       5.521384       9.599955      -0.697661      48.205986 0.64692344E+03  0.16337027E+05                                10.688755                            7.955146       0.219271       2.085155                    0.996232      30.113014      81.927046       0.661167       0.366838      -1.129465      -0.036764      -0.079801       0.081795       0.120043      -0.018402      -0.073854       0.017286      -0.003540      -0.068837      -0.082300       0.003601       0.078699             13.164728       8.637830      -4.341747       2.827953      21.176699      -4.795497       9.679655          -0.000003
           52              O       4.940393       8.781212       9.665773      -0.680871      44.734754 0.63864757E+03  0.16093954E+05                                10.186898                            7.928615       0.137972       2.059045                    0.996752      30.062429      81.998007       0.658476       0.369118      -1.126473      -0.040979       0.059931       0.058972       0.093535       0.015257       0.079346       0.003570      -0.018984      -0.111091      -0.096945       0.023752       0.073193             12.104847       8.390526      -3.649674      -2.181747      18.368288       4.573294       9.555728          -0.000002
           53              O       0.365006      -0.522556      14.465751      -0.706074      46.900659 0.70347596E+03  0.18132361E+05                                10.422268                            8.300267       0.054867       2.020094                    0.997065      30.710210      84.275030       0.647046       0.367254      -1.129702       0.047035      -0.082238      -0.068365       0.116830      -0.001305       0.059933       0.037545       0.061021       0.015685      -0.070550      -0.011858       0.082409             12.120722       9.805117      -3.101518      -4.570076      13.388577       4.976250      13.168473          -0.000001
           54              O       3.333084       7.894569       7.554911      -0.535721      31.847878 0.53767009E+03  0.12952373E+05                                 8.061928                            7.305665       0.376516       2.165923                    0.996275      27.929227      73.990202       0.683027       0.372250      -1.126380      -0.069940       0.023580      -0.019723       0.076398       0.098752      -0.076132      -0.027925      -0.138631       0.200949      -0.167691       0.025472       0.142219              8.519242       7.864045       1.793402      -2.069419       7.942238      -1.561777       9.751442          -0.000001
           55              O       3.530529       6.389765       9.078116      -0.531034      31.773821 0.52946783E+03  0.12717102E+05                                 8.052039                            7.258529       0.329957       2.148756                    0.996569      27.925397      74.084448       0.683390       0.373155      -1.124702      -0.064880      -0.030039       0.034798       0.079515      -0.086421       0.114357      -0.005449      -0.090262       0.046571      -0.161408       0.023660       0.137748              8.474779       8.875348      -2.658892       1.487253       8.894827      -1.755164       7.654163          -0.000001
           56              O       1.557147       7.168741       8.593888      -0.403797      26.472207 0.38742132E+03  0.85950428E+04                                 7.027862                            6.112666       0.464817       2.216946                    0.997841      25.730328      65.323443       0.763365       0.361667      -1.135017       0.023735      -0.003136      -0.007497       0.025088       0.006260      -0.030335       0.107938       0.197028      -0.217008      -0.177612       0.038014       0.139599              7.411647      12.064771      -0.012297      -1.212972       4.847459       0.171919       5.322712          -0.000004
           57              O       4.800580       0.239646       9.085952      -0.719254      53.168834 0.72128872E+03  0.18697683E+05                                11.339541                            8.392729       0.110790       2.037189                    0.996509      30.870444      84.802217       0.645207       0.366209      -1.131136       0.052286      -0.101893       0.081915       0.140805       0.048568       0.050014      -0.006470       0.056592       0.012887      -0.072826      -0.005287       0.078113             13.996772      10.365594       5.281450      -5.307614      17.064723      -7.023500      14.559999          -0.000003
           58              O       0.975485       8.102892      13.906302      -0.697662      48.206047 0.64692460E+03  0.16337063E+05                                10.688767                            7.955155       0.219269       2.085154                    0.996232      30.113023      81.927091       0.661167       0.366838      -1.129465      -0.036764       0.079801      -0.081795       0.120043       0.018402       0.073854       0.017286      -0.003541      -0.068836      -0.082300       0.003601       0.078699             13.164743       8.637840       4.341755      -2.827959      21.176720      -4.795505       9.679669          -0.000003
           59              O       0.395957       4.239787       1.830354      -0.680871      44.734742 0.63864711E+03  0.16093940E+05                                10.186895                            7.928613       0.137972       2.059045                    0.996752      30.062429      81.998009       0.658476       0.369118      -1.126473       0.040979       0.059931       0.058972       0.093535      -0.015257      -0.079346       0.003570      -0.018984      -0.111091      -0.096945       0.023752       0.073193             12.104845       8.390524       3.649675       2.181747      18.368284       4.573291       9.555725          -0.000002
           60              O       4.971344       5.628618       6.630332      -0.706074      46.900646 0.70347584E+03  0.18132357E+05                                10.422266                            8.300266       0.054868       2.020094                    0.997065      30.710207      84.275018       0.647046       0.367254      -1.129702      -0.047035      -0.082238      -0.068365       0.116830       0.001305      -0.059933       0.037545       0.061021       0.015685      -0.070550      -0.011858       0.082409             12.120719       9.805114       3.101516       4.570073      13.388576       4.976248      13.168466          -0.000002
           61              O       2.003266       1.743395      15.390330      -0.535721      31.847857 0.53766986E+03  0.12952366E+05                                 8.061923                            7.305663       0.376516       2.165922                    0.996275      27.929224      73.990181       0.683027       0.372250      -1.126380       0.069940       0.023580      -0.019723       0.076398      -0.098752       0.076132      -0.027925      -0.138631       0.200948      -0.167691       0.025472       0.142219              8.519236       7.864037      -1.793401       2.069414       7.942237      -1.561775       9.751434          -0.000001
           62              O       1.805821       1.848339       1.242697      -0.531034      31.773805 0.52946749E+03  0.12717091E+05                                 8.052036                            7.258526       0.329957       2.148756                    0.996569      27.925393      74.084430       0.683390       0.373155      -1.124702       0.064880      -0.030039       0.034798       0.079515       0.086421      -0.114357      -0.005449      -0.090262       0.046571      -0.161408       0.023660       0.137748              8.474776       8.875342       2.658891      -1.487252       8.894824      -1.755163       7.654161          -0.000001
           63              O       3.779203       2.627316       0.758469      -0.403796      26.472098 0.38741937E+03  0.85949879E+04                                 7.027837                            6.112646       0.464820       2.216947                    0.997841      25.730307      65.323319       0.763368       0.361667      -1.135018      -0.023735      -0.003136      -0.007497       0.025088      -0.006260       0.030335       0.107939       0.197029      -0.217008      -0.177613       0.038014       0.139599              7.411620      12.064724       0.012301       1.212966       4.847443       0.171919       5.322694          -0.000003
           64              O       0.535770       6.390820       1.250533      -0.719254      53.168799 0.72128831E+03  0.18697669E+05                                11.339534                            8.392725       0.110791       2.037189                    0.996509      30.870441      84.802193       0.645207       0.366208      -1.131136      -0.052286      -0.101893       0.081915       0.140805      -0.048568      -0.050014      -0.006470       0.056592       0.012887      -0.072826      -0.005287       0.078113             13.996762      10.365586      -5.281444       5.307608      17.064713      -7.023494      14.559988          -0.000003
           65              O       4.360865       3.561467       6.070883      -0.697662      48.206018 0.64692390E+03  0.16337042E+05                                10.688761                            7.955150       0.219270       2.085154                    0.996232      30.113020      81.927075       0.661167       0.366838      -1.129465       0.036764       0.079801      -0.081795       0.120043      -0.018402      -0.073854       0.017286      -0.003540      -0.068837      -0.082300       0.003601       0.078699             13.164736       8.637835      -4.341751       2.827956      21.176712      -4.795501       9.679661          -0.000003
           66              O       5.732307       0.301639       6.005065      -0.680872      44.734777 0.63864793E+03  0.16093965E+05                                10.186902                            7.928618       0.137971       2.059045                    0.996752      30.062434      81.998031       0.658476       0.369118      -1.126473       0.040979      -0.059931      -0.058972       0.093535       0.015257       0.079346       0.003570      -0.018984      -0.111091      -0.096945       0.023752       0.073193             12.104852       8.390529      -3.649675      -2.181748      18.368296       4.573296       9.555732          -0.000002
           67              O      10.307694       9.605407       1.205087      -0.706074      46.900652 0.70347585E+03  0.18132358E+05                                10.422267                            8.300266       0.054868       2.020094                    0.997065      30.710208      84.275022       0.647046       0.367254      -1.129702      -0.047035       0.082238       0.068365       0.116830      -0.001305       0.059933       0.037545       0.061021       0.015685      -0.070550      -0.011858       0.082409             12.120721       9.805116      -3.101517      -4.570075      13.388575       4.976249      13.168471          -0.000001
           68              O       7.339616       1.188282       8.115927      -0.535722      31.847874 0.53766996E+03  0.12952369E+05                                 8.061927                            7.305664       0.376517       2.165923                    0.996275      27.929226      73.990194       0.683027       0.372250      -1.126380       0.069940      -0.023580       0.019723       0.076398       0.098752      -0.076132      -0.027925      -0.138631       0.200949      -0.167691       0.025472       0.142219              8.519241       7.864044       1.793402      -2.069420       7.942237      -1.561777       9.751441          -0.000000
           69              O       7.142171       2.693086       6.592722      -0.531034      31.773817 0.52946771E+03  0.12717098E+05                                 8.052039                            7.258528       0.329957       2.148756                    0.996569      27.925395      74.084439       0.683390       0.373155      -1.124702       0.064880       0.030039      -0.034798       0.079515      -0.086421       0.114357      -0.005449      -0.090261       0.046571      -0.161408       0.023660       0.137748              8.474779       8.875348      -2.658893       1.487253       8.894825      -1.755163       7.654162          -0.000001
           70              O       9.115553       1.914110       7.076950      -0.403797      26.472242 0.38742195E+03  0.85950608E+04                                 7.027869                            6.112673       0.464816       2.216945                    0.997841      25.730336      65.323486       0.763365       0.361667      -1.135017      -0.023736       0.003136       0.007497       0.025088       0.006260      -0.030336       0.107939       0.197027      -0.217008      -0.177613       0.038014       0.139598              7.411656      12.064786      -0.012297      -1.212973       4.847464       0.171920       5.322718          -0.000004
           71              O       5.872120       8.843205       6.584886      -0.719254      53.168820 0.72128850E+03  0.18697676E+05                                11.339538                            8.392727       0.110790       2.037189                    0.996509      30.870442      84.802204       0.645207       0.366209      -1.131136      -0.052286       0.101893      -0.081915       0.140805       0.048568       0.050014      -0.006470       0.056592       0.012886      -0.072826      -0.005287       0.078113             13.996768      10.365591       5.281449      -5.307612      17.064720      -7.023498      14.559994          -0.000003
           72              O       9.697215       0.979959       1.764536      -0.697662      48.206009 0.64692406E+03  0.16337046E+05                                10.688760                            7.955150       0.219270       2.085154                    0.996232      30.113016      81.927055       0.661167       0.366838      -1.129465       0.036764      -0.079801       0.081795       0.120043       0.018402       0.073854       0.017286      -0.003540      -0.068837      -0.082300       0.003601       0.078699             13.164734       8.637835       4.341751      -2.827956      21.176705      -4.795501       9.679662          -0.000003

******************************************************
Auxiliary information for the entire system
The total spin magnetic moment of the unit cell is   -0.000076
The total net atomic charge of the unit cell is   -0.000002
Accuracy of reproducing the electrostatic potential in the unit cell:
  The inner radius (bohr) =    5.0000
  The outer radius (bohr) =   12.0000
  Valid grid points have density less than (e/(bohr^3)) =    0.0001
  The number of valid grid points were=        98572
  The rms potential error without charges in kcal/mol is=      9.50584
  The rms potential error with partial charges in kcal/mol is=      1.51809
  The RRMSE value at monopole order=      0.15970
  The rms potential error with partial charges and cloud penetration in kcal/mol is=      1.51542
  The RRMSE value at monopole order with cloud penetration is=      0.15942
  The rms potential error with partial charges and atomic dipoles in kcal/mol is=      0.84435
  The RRMSE value at dipole order=      0.08882
  The rms potential error with partial charges, atomic dipoles and cloud penetration in kcal/mol is=      0.84174
  The RRMSE value at dipole order with cloud penetration=      0.08855

******************************************************
The electron densities and ab initio electrostatic potential were computed in VASP using the PBE functional and
projector augmented wave method. See the main text of the journal article for a description of computational details.
The atomic charges, dipoles, and quadrupoles were computed with the DDEC6 method as described in
(a) T. A. Manz and N. Gabaldon Limas, RSC Adv. 6 (2016) 47771-47801 DOI: 10.1039/c6ra04656h
(b) N. Gabaldon Limas and T. A. Manz, RSC Adv. 8 (2018) 2678-2707 DOI: 10.1039/c7ra11829e.
For each atom in the material, the electron cloud parameters were fit to the spherically averaged atom-in-material
electron density using radial positions for which this density was between 10^-4 and 10^-2 electrons per cubic bohr.
The polarizabilities, dispersion coefficients, and quantum Drude oscillator (QDO) parameters were fit using the MCLF method.
The magnetic structure of the system was optimized in VASP from the default ferromagnetic initial guess using spin polarization.
The atomic spin moments (ASMs) were computed on this optimized magnetic structure using the DDEC6 partition as inputs
to the method of T. A. Manz and D. S. Sholl, J. Chem. Theory Comput. 7 (2011) 4146-4164 DOI: 10.1021/ct200539n.
The RMSE and RRMSE were computed using a uniform grid with Ewald summation.
