# Supplementary material for: A collection of forcefield precursors for metal–organic frameworks
Source: RSC Adv. 2019 Nov 13;9(63):36492–507. doi: 10.1039/c9ra07327b (PMC9075174; doi:10.1039/c9ra07327b)
Supplement: RA-009-C9RA07327B-s4061 [file RA-009-C9RA07327B-s4061.xyz]

   76
jmolscript: load "" {1 1 1} spacegroup "x,y,z" unitcell [{     10.279200     0.000000     0.000000 }, {      0.000000    10.279200     0.000000 }, {      0.000000     0.000000    14.537600 }]
Tb     8.750580     8.750580     5.451600     2.149934
Tb     1.528620     1.528620    12.720400     2.149934
Tb     1.528620     8.750580     9.086000     2.149934
Tb     8.750580     1.528620     1.817200     2.149934
H      9.525735     4.479675     5.403626     0.129322
H      0.753465     5.799525    12.672426     0.129322
H      5.799525     9.525735     9.038026     0.129322
H      4.479675     0.753465     1.769226     0.129322
H      0.753465     4.479675     9.133974     0.129322
H      9.525735     5.799525     1.865174     0.129321
H      4.479675     9.525735     5.499574     0.129321
H      5.799525     0.753465    12.768374     0.129321
H      0.000000     1.038199     7.268800     0.108891
H      0.000000     9.241001     0.000000     0.108892
H      9.241001     0.000000    10.903200     0.108892
H      1.038199     0.000000     3.634400     0.108891
C      9.862892     4.059256     6.150859    -0.107017
C      9.857753     2.682871     6.153766    -0.023539
C      9.398273     1.906792     4.945692     0.684309
C      0.416308     6.219944    13.419659    -0.107017
C      0.421447     7.596329    13.422566    -0.023539
C      0.880927     8.372408    12.214492     0.684309
C      6.219944     9.862892     9.785259    -0.107017
C      7.596329     9.857753     9.788166    -0.023539
C      8.372408     9.398273     8.580092     0.684309
C      4.059256     0.416308     2.516459    -0.107017
C      2.682871     0.421447     2.519366    -0.023539
C      1.906792     0.880927     1.311292     0.684309
C      0.416308     4.059256     8.386741    -0.107017
C      0.421447     2.682871     8.383834    -0.023539
C      0.880927     1.906792     9.591908     0.684309
C      9.862892     6.219944     1.117941    -0.107017
C      9.857753     7.596329     1.115034    -0.023539
C      9.398273     8.372408     2.323108     0.684309
C      4.059256     9.862892     4.752341    -0.107017
C      2.682871     9.857753     4.749434    -0.023539
C      1.906792     9.398273     5.957508     0.684309
C      6.219944     0.416308    12.021141    -0.107017
C      7.596329     0.421447    12.018234    -0.023539
C      8.372408     0.880927    13.226308     0.684309
C      0.000000     4.738711     7.268800    -0.025063
C      0.000000     1.994165     7.268800    -0.110805
C      0.000000     6.260033     7.268800     0.697760
C      0.000000     5.540489     0.000000    -0.025063
C      0.000000     8.285035     0.000000    -0.110805
C      0.000000     4.019167     0.000000     0.697760
C      5.540489     0.000000    10.903200    -0.025063
C      8.285035     0.000000    10.903200    -0.110805
C      4.019167     0.000000    10.903200     0.697760
C      4.738711     0.000000     3.634400    -0.025063
C      1.994165     0.000000     3.634400    -0.110805
C      6.260033     0.000000     3.634400     0.697760
O      9.550405     6.832584     6.422712    -0.695408
O      9.142320     0.710293     5.057631    -0.704588
O      7.773131     9.334542     7.482503    -0.693438
O      0.728795     3.446616    13.691512    -0.695408
O      1.136880     9.568907    12.326431    -0.704588
O      2.506069     0.944658     0.213703    -0.693438
O      3.446616     9.550405    10.057112    -0.695408
O      9.568907     9.142320     8.692031    -0.704588
O      0.944658     7.773131    11.116903    -0.693438
O      6.832584     0.728795     2.788312    -0.695408
O      0.710293     1.136880     1.423231    -0.704588
O      9.334542     2.506069     3.848103    -0.693438
O      0.728795     6.832584     8.114888    -0.695408
O      1.136880     0.710293     9.479969    -0.704588
O      2.506069     9.334542     7.055097    -0.693438
O      9.550405     3.446616     0.846088    -0.695408
O      9.142320     9.568907     2.211169    -0.704588
O      7.773131     0.944658    14.323897    -0.693438
O      6.832584     9.550405     4.480488    -0.695408
O      0.710293     9.142320     5.845569    -0.704588
O      9.334542     7.773131     3.420697    -0.693438
O      3.446616     0.728795    11.749288    -0.695408
O      9.568907     1.136880    13.114369    -0.704588
O      0.944658     2.506069    10.689497    -0.693438

The following XYZ coordinates are in angstroms. Other properties are in atomic units.
The sperically averaged electron density of each atom fit to a function of the form exp(a - br)
eigen_1, eigen_2 and eigen_3 are the three eigenvalues of traceless quadrupole moment tensor
  atom number  atomic symbol              X              Y              Z     net charge C6 coefficient C8 coefficient C10 coefficient fluctuating dipole atomic polarizability isotropic forcefield polarizability              a              b squared Pearson coefficient          <r^3>          <r^4>         wp_QDO          m_QDO          q_QDO       dipole_x       dipole_y       dipole_z         dipole            Qxy            Qxz            Qyz     Q(x^2-y^2)  Q(3z^2 - R^2)        eigen_1        eigen_2        eigen_3 static polarizability      alpha(xx)      alpha(xy)      alpha(xz)      alpha(yy)      alpha(yz)      alpha(zz) atomic spin moment
            1             Tb       8.750580       8.750580       5.451600       2.149934     116.637839 0.22458274E+04  0.70562966E+05                                15.563389                           12.561786       2.232024       2.469220                    0.999869      70.989813     159.159302       0.739857       0.263486      -1.346023       0.004290       0.004290      -0.000000       0.006066       0.074746      -0.022632       0.022632       0.000000      -0.376493      -0.133901      -0.003594       0.137495             18.591762      17.469353      -2.690150       1.655890      17.469354      -1.655890      20.836579           0.000000
            2             Tb       1.528620       1.528620      12.720400       2.149934     116.637844 0.22458275E+04  0.70562969E+05                                15.563389                           12.561786       2.232024       2.469220                    0.999869      70.989813     159.159303       0.739857       0.263486      -1.346023      -0.004290      -0.004290       0.000000       0.006066       0.074746       0.022632      -0.022632      -0.000000      -0.376493      -0.133901      -0.003594       0.137495             18.591763      17.469354      -2.690150      -1.655891      17.469354       1.655890      20.836579           0.000000
            3             Tb       1.528620       8.750580       9.086000       2.149934     116.637837 0.22458273E+04  0.70562962E+05                                15.563388                           12.561786       2.232024       2.469220                    0.999869      70.989812     159.159299       0.739857       0.263486      -1.346023      -0.004290       0.004290      -0.000000       0.006066      -0.074746      -0.022632      -0.022632       0.000000      -0.376493      -0.133901      -0.003594       0.137495             18.591762      17.469353       2.690150       1.655890      17.469354       1.655891      20.836578           0.000000
            4             Tb       8.750580       1.528620       1.817200       2.149934     116.637834 0.22458273E+04  0.70562961E+05                                15.563388                           12.561786       2.232024       2.469220                    0.999869      70.989812     159.159298       0.739857       0.263486      -1.346023       0.004290      -0.004290       0.000000       0.006066      -0.074746       0.022632       0.022632       0.000000      -0.376493      -0.133901      -0.003594       0.137495             18.591761      17.469353       2.690150      -1.655890      17.469353      -1.655890      20.836578           0.000000
            5              H       9.525735       4.479675       5.403626       0.129322       1.098056 0.79988711E+01  0.78209018E+02                                 1.730543                            1.633570      -1.125035       2.359174                    0.996964       3.400909       9.377748       0.500726       1.251060      -0.715826      -0.015719       0.014786      -0.033955       0.040233       0.001000       0.006889      -0.008220       0.001965       0.018155      -0.010997      -0.001833       0.012830              1.762497       1.395996      -0.119979       0.251792       1.868409      -0.269207       2.023087          -0.000001
            6              H       0.753465       5.799525      12.672426       0.129322       1.098057 0.79988765E+01  0.78209081E+02                                 1.730543                            1.633571      -1.125035       2.359173                    0.996964       3.400910       9.377750       0.500726       1.251060      -0.715827       0.015719      -0.014786      -0.033955       0.040233       0.001000      -0.006889       0.008220       0.001965       0.018155      -0.010997      -0.001833       0.012830              1.762497       1.395996      -0.119979      -0.251792       1.868410       0.269207       2.023087          -0.000001
            7              H       5.799525       9.525735       9.038026       0.129322       1.098057 0.79988764E+01  0.78209082E+02                                 1.730544                            1.633571      -1.125035       2.359174                    0.996964       3.400910       9.377751       0.500726       1.251060      -0.715827      -0.014786      -0.015719      -0.033955       0.040233      -0.001000       0.008220       0.006889      -0.001965       0.018155      -0.010997      -0.001833       0.012830              1.762498       1.868410       0.119979       0.269207       1.395996       0.251792       2.023087          -0.000001
            8              H       4.479675       0.753465       1.769226       0.129322       1.098056 0.79988715E+01  0.78209016E+02                                 1.730543                            1.633570      -1.125034       2.359174                    0.996964       3.400909       9.377745       0.500726       1.251059      -0.715827       0.014786       0.015719      -0.033955       0.040233      -0.001000      -0.008220      -0.006889      -0.001965       0.018155      -0.010997      -0.001833       0.012830              1.762497       1.868409       0.119979      -0.269206       1.395995      -0.251792       2.023086          -0.000001
            9              H       0.753465       4.479675       9.133974       0.129322       1.098057 0.79988761E+01  0.78209083E+02                                 1.730544                            1.633571      -1.125035       2.359173                    0.996964       3.400910       9.377753       0.500725       1.251061      -0.715826       0.015719       0.014786       0.033955       0.040233      -0.001000       0.006889       0.008220       0.001965       0.018155      -0.010997      -0.001833       0.012830              1.762498       1.395996       0.119979       0.251792       1.868410       0.269207       2.023088          -0.000001
           10              H       9.525735       5.799525       1.865174       0.129321       1.098057 0.79988762E+01  0.78209078E+02                                 1.730544                            1.633571      -1.125035       2.359173                    0.996964       3.400910       9.377750       0.500726       1.251060      -0.715827      -0.015719      -0.014786       0.033955       0.040233      -0.001000      -0.006889      -0.008220       0.001965       0.018155      -0.010997      -0.001833       0.012830              1.762498       1.395996       0.119979      -0.251792       1.868410      -0.269207       2.023087          -0.000001
           11              H       4.479675       9.525735       5.499574       0.129321       1.098056 0.79988751E+01  0.78209062E+02                                 1.730543                            1.633570      -1.125035       2.359174                    0.996964       3.400910       9.377749       0.500726       1.251060      -0.715827       0.014786      -0.015719       0.033955       0.040233       0.001000       0.008220      -0.006889      -0.001965       0.018155      -0.010997      -0.001833       0.012830              1.762497       1.868410      -0.119979       0.269207       1.395996      -0.251792       2.023087          -0.000001
           12              H       5.799525       0.753465      12.768374       0.129321       1.098057 0.79988764E+01  0.78209077E+02                                 1.730543                            1.633571      -1.125035       2.359174                    0.996964       3.400910       9.377749       0.500726       1.251060      -0.715827      -0.014786       0.015719       0.033955       0.040233       0.001000      -0.008220       0.006889      -0.001965       0.018155      -0.010997      -0.001833       0.012830              1.762498       1.868410      -0.119979      -0.269207       1.395996       0.251792       2.023087          -0.000001
           13              H       0.000000       1.038199       7.268800       0.108891       1.042432 0.77522880E+01  0.77338706E+02                                 1.832472                            1.727015      -1.594159       2.110371                    0.991063       4.232269      12.915062       0.425545       1.442759      -0.671723      -0.000000      -0.035876       0.000000       0.035876       0.000000      -0.005813       0.000000      -0.009147      -0.003042      -0.008551       0.003470       0.005081              1.897958       1.447146       0.000000       0.017697       2.549642       0.000000       1.697086          -0.000000
           14              H       0.000000       9.241001       0.000000       0.108892       1.042432 0.77522906E+01  0.77338734E+02                                 1.832471                            1.727015      -1.594159       2.110371                    0.991063       4.232269      12.915060       0.425545       1.442758      -0.671723      -0.000000       0.035876      -0.000000       0.035876      -0.000000       0.005813      -0.000000      -0.009147      -0.003042      -0.008551       0.003470       0.005081              1.897957       1.447145      -0.000000      -0.017697       2.549642      -0.000000       1.697085          -0.000000
           15              H       9.241001       0.000000      10.903200       0.108892       1.042432 0.77522908E+01  0.77338738E+02                                 1.832472                            1.727015      -1.594159       2.110371                    0.991063       4.232269      12.915061       0.425545       1.442758      -0.671723       0.035876       0.000000      -0.000000       0.035876       0.000000      -0.000000      -0.005813       0.009147      -0.003042      -0.008551       0.003470       0.005081              1.897958       2.549642       0.000000       0.000000       1.447146       0.017697       1.697085          -0.000000
           16              H       1.038199       0.000000       3.634400       0.108891       1.042432 0.77522891E+01  0.77338717E+02                                 1.832472                            1.727015      -1.594159       2.110371                    0.991063       4.232269      12.915061       0.425545       1.442758      -0.671723      -0.035876       0.000000       0.000000       0.035876      -0.000000      -0.000000       0.005813       0.009147      -0.003042      -0.008551       0.003470       0.005081              1.897958       2.549642      -0.000000       0.000000       1.447146      -0.017697       1.697085          -0.000000
           17              C       9.862892       4.059256       6.150859      -0.107017      34.862805 0.41304027E+03  0.96211377E+04                                 9.390697                            6.865631      -0.097676       1.944615                    0.999457      29.186091      84.493778       0.614430       0.427957      -1.053204       0.014536      -0.006450       0.010134       0.018857      -0.000347      -0.023444      -0.028378       0.078871       0.012311      -0.056335       0.004874       0.051461             11.341986       5.257775       0.786066       2.011621      17.892492       2.901592      10.875690          -0.000004
           18              C       9.857753       2.682871       6.153766      -0.023539      37.410903 0.41026373E+03  0.94152555E+04                                 9.601509                            6.656198       0.197729       2.078170                    0.999364      26.433256      72.751364       0.659047       0.404968      -1.082032       0.017991       0.027109       0.036850       0.049158       0.001524      -0.012823      -0.015722       0.010680      -0.009948      -0.021678       0.000926       0.020751             12.130284       5.600600       0.867571       3.023350      16.010416       3.087149      14.779834          -0.000000
           19              C       9.398273       1.906792       4.945692       0.684309      21.540255 0.22210521E+03  0.44901216E+04                                 7.274979                            5.387672      -0.215202       2.008607                    0.999013      21.436102      60.401867       0.618204       0.490089      -1.004546      -0.022706      -0.033826      -0.057308       0.070314      -0.043334      -0.041866      -0.016249       0.145844      -0.223512      -0.095442      -0.033171       0.128613              8.630280       4.666559       1.438401       1.488444       9.839686       1.715307      11.384594          -0.000000
           20              C       0.416308       6.219944      13.419659      -0.107017      34.862797 0.41304016E+03  0.96211341E+04                                 9.390695                            6.865629      -0.097676       1.944615                    0.999457      29.186089      84.493762       0.614430       0.427957      -1.053204      -0.014536       0.006450       0.010134       0.018857      -0.000347       0.023444       0.028378       0.078871       0.012311      -0.056335       0.004874       0.051461             11.341982       5.257774       0.786065      -2.011621      17.892485      -2.901591      10.875687          -0.000004
           21              C       0.421447       7.596329      13.422566      -0.023539      37.410908 0.41026380E+03  0.94152573E+04                                 9.601510                            6.656199       0.197729       2.078170                    0.999364      26.433258      72.751373       0.659047       0.404968      -1.082031      -0.017991      -0.027109       0.036850       0.049158       0.001524       0.012823       0.015722       0.010680      -0.009948      -0.021678       0.000926       0.020751             12.130285       5.600601       0.867571      -3.023350      16.010418      -3.087149      14.779836           0.000000
           22              C       0.880927       8.372408      12.214492       0.684309      21.540256 0.22210522E+03  0.44901219E+04                                 7.274979                            5.387672      -0.215202       2.008607                    0.999013      21.436103      60.401867       0.618204       0.490089      -1.004546       0.022706       0.033826      -0.057308       0.070314      -0.043334       0.041866       0.016249       0.145844      -0.223512      -0.095442      -0.033171       0.128613              8.630279       4.666559       1.438401      -1.488444       9.839685      -1.715307      11.384593          -0.000000
           23              C       6.219944       9.862892       9.785259      -0.107017      34.862803 0.41304023E+03  0.96211364E+04                                 9.390696                            6.865630      -0.097676       1.944615                    0.999457      29.186091      84.493776       0.614430       0.427957      -1.053204       0.006450       0.014536       0.010134       0.018857       0.000347       0.028378      -0.023444      -0.078871       0.012311      -0.056335       0.004874       0.051461             11.341985      17.892490      -0.786066      -2.901592       5.257775       2.011621      10.875689          -0.000004
           24              C       7.596329       9.857753       9.788166      -0.023539      37.410913 0.41026385E+03  0.94152588E+04                                 9.601510                            6.656200       0.197729       2.078170                    0.999364      26.433260      72.751380       0.659047       0.404968      -1.082031      -0.027109       0.017991       0.036850       0.049158      -0.001524       0.015722      -0.012823      -0.010680      -0.009948      -0.021678       0.000926       0.020751             12.130286      16.010419      -0.867571      -3.087149       5.600601       3.023350      14.779837           0.000000
           25              C       8.372408       9.398273       8.580092       0.684309      21.540256 0.22210522E+03  0.44901219E+04                                 7.274979                            5.387672      -0.215202       2.008607                    0.999013      21.436103      60.401871       0.618204       0.490089      -1.004546       0.033826      -0.022706      -0.057308       0.070314       0.043334       0.016249      -0.041866      -0.145844      -0.223512      -0.095442      -0.033171       0.128613              8.630280       9.839686      -1.438401      -1.715307       4.666559       1.488444      11.384594          -0.000000
           26              C       4.059256       0.416308       2.516459      -0.107017      34.862794 0.41304013E+03  0.96211331E+04                                 9.390694                            6.865629      -0.097675       1.944615                    0.999457      29.186086      84.493752       0.614430       0.427957      -1.053204      -0.006450      -0.014536       0.010134       0.018857       0.000347      -0.028378       0.023444      -0.078871       0.012311      -0.056335       0.004874       0.051461             11.341982      17.892486      -0.786066       2.901591       5.257774      -2.011621      10.875686          -0.000004
           27              C       2.682871       0.421447       2.519366      -0.023539      37.410902 0.41026374E+03  0.94152554E+04                                 9.601508                            6.656198       0.197729       2.078170                    0.999364      26.433256      72.751361       0.659047       0.404968      -1.082032       0.027109      -0.017991       0.036850       0.049158      -0.001524      -0.015722       0.012823      -0.010680      -0.009948      -0.021678       0.000926       0.020751             12.130282      16.010414      -0.867570       3.087148       5.600600      -3.023349      14.779833           0.000000
           28              C       1.906792       0.880927       1.311292       0.684309      21.540256 0.22210522E+03  0.44901217E+04                                 7.274979                            5.387672      -0.215201       2.008607                    0.999013      21.436102      60.401863       0.618204       0.490089      -1.004546      -0.033826       0.022707      -0.057308       0.070314       0.043334      -0.016249       0.041866      -0.145844      -0.223512      -0.095442      -0.033171       0.128613              8.630279       9.839685      -1.438401       1.715306       4.666559      -1.488443      11.384593          -0.000000
           29              C       0.416308       4.059256       8.386741      -0.107017      34.862803 0.41304024E+03  0.96211367E+04                                 9.390696                            6.865630      -0.097676       1.944615                    0.999457      29.186091      84.493777       0.614430       0.427957      -1.053204      -0.014536      -0.006450      -0.010134       0.018857       0.000347      -0.023444       0.028378       0.078871       0.012311      -0.056335       0.004874       0.051461             11.341985       5.257775      -0.786066       2.011621      17.892490      -2.901591      10.875689          -0.000004
           30              C       0.421447       2.682871       8.383834      -0.023539      37.410907 0.41026377E+03  0.94152567E+04                                 9.601510                            6.656199       0.197729       2.078170                    0.999364      26.433257      72.751372       0.659047       0.404968      -1.082031      -0.017991       0.027109      -0.036850       0.049158      -0.001524      -0.012823       0.015722       0.010680      -0.009948      -0.021678       0.000926       0.020751             12.130285       5.600601      -0.867571       3.023350      16.010419      -3.087149      14.779836           0.000000
           31              C       0.880927       1.906792       9.591908       0.684309      21.540255 0.22210520E+03  0.44901214E+04                                 7.274979                            5.387672      -0.215202       2.008607                    0.999013      21.436102      60.401868       0.618204       0.490089      -1.004546       0.022707      -0.033826       0.057308       0.070314       0.043334      -0.041866       0.016249       0.145844      -0.223512      -0.095442      -0.033171       0.128613              8.630279       4.666559      -1.438401       1.488444       9.839686      -1.715307      11.384593          -0.000000
           32              C       9.862892       6.219944       1.117941      -0.107017      34.862800 0.41304020E+03  0.96211354E+04                                 9.390695                            6.865630      -0.097676       1.944615                    0.999457      29.186090      84.493769       0.614430       0.427957      -1.053204       0.014536       0.006450      -0.010134       0.018857       0.000347       0.023444      -0.028378       0.078871       0.012311      -0.056335       0.004874       0.051461             11.341983       5.257775      -0.786066      -2.011621      17.892487       2.901591      10.875688          -0.000004
           33              C       9.857753       7.596329       1.115034      -0.023539      37.410905 0.41026376E+03  0.94152563E+04                                 9.601509                            6.656199       0.197729       2.078170                    0.999364      26.433257      72.751367       0.659047       0.404968      -1.082032       0.017991      -0.027109      -0.036850       0.049158      -0.001524       0.012823      -0.015722       0.010680      -0.009948      -0.021678       0.000926       0.020751             12.130284       5.600600      -0.867570      -3.023350      16.010416       3.087148      14.779835           0.000000
           34              C       9.398273       8.372408       2.323108       0.684309      21.540257 0.22210523E+03  0.44901220E+04                                 7.274979                            5.387672      -0.215202       2.008607                    0.999013      21.436103      60.401869       0.618204       0.490089      -1.004546      -0.022706       0.033826       0.057308       0.070314       0.043334       0.041866      -0.016249       0.145844      -0.223512      -0.095442      -0.033171       0.128613              8.630280       4.666559      -1.438401      -1.488444       9.839686       1.715307      11.384594          -0.000000
           35              C       4.059256       9.862892       4.752341      -0.107017      34.862797 0.41304017E+03  0.96211344E+04                                 9.390695                            6.865630      -0.097676       1.944615                    0.999457      29.186088      84.493762       0.614430       0.427957      -1.053204      -0.006450       0.014536      -0.010134       0.018857      -0.000347       0.028378       0.023444      -0.078871       0.012311      -0.056335       0.004874       0.051461             11.341983      17.892487       0.786066      -2.901591       5.257774      -2.011621      10.875687          -0.000004
           36              C       2.682871       9.857753       4.749434      -0.023539      37.410901 0.41026371E+03  0.94152548E+04                                 9.601508                            6.656198       0.197729       2.078170                    0.999364      26.433255      72.751361       0.659047       0.404968      -1.082032       0.027109       0.017991      -0.036850       0.049158       0.001524       0.015722       0.012823      -0.010680      -0.009948      -0.021678       0.000926       0.020751             12.130283      16.010415       0.867570      -3.087148       5.600600      -3.023349      14.779834          -0.000000
           37              C       1.906792       9.398273       5.957508       0.684309      21.540256 0.22210522E+03  0.44901220E+04                                 7.274979                            5.387672      -0.215202       2.008607                    0.999013      21.436103      60.401869       0.618204       0.490089      -1.004546      -0.033826      -0.022707       0.057308       0.070314      -0.043334       0.016249       0.041866      -0.145844      -0.223512      -0.095442      -0.033171       0.128613              8.630279       9.839686       1.438401      -1.715307       4.666559      -1.488444      11.384593          -0.000000
           38              C       6.219944       0.416308      12.021141      -0.107017      34.862794 0.41304013E+03  0.96211332E+04                                 9.390695                            6.865629      -0.097675       1.944615                    0.999457      29.186087      84.493758       0.614430       0.427957      -1.053204       0.006450      -0.014536      -0.010134       0.018857      -0.000347      -0.028378      -0.023444      -0.078871       0.012311      -0.056335       0.004874       0.051461             11.341982      17.892486       0.786065       2.901590       5.257774       2.011621      10.875687          -0.000004
           39              C       7.596329       0.421447      12.018234      -0.023539      37.410903 0.41026374E+03  0.94152555E+04                                 9.601509                            6.656198       0.197729       2.078170                    0.999364      26.433256      72.751363       0.659047       0.404968      -1.082032      -0.027109      -0.017991      -0.036850       0.049158       0.001524      -0.015722      -0.012823      -0.010680      -0.009948      -0.021678       0.000926       0.020751             12.130283      16.010415       0.867570       3.087148       5.600600       3.023349      14.779834           0.000000
           40              C       8.372408       0.880927      13.226308       0.684309      21.540257 0.22210523E+03  0.44901221E+04                                 7.274979                            5.387672      -0.215202       2.008607                    0.999013      21.436103      60.401867       0.618204       0.490089      -1.004546       0.033826       0.022706       0.057308       0.070314      -0.043334      -0.016249      -0.041866      -0.145844      -0.223512      -0.095442      -0.033171       0.128613              8.630279       9.839685       1.438401       1.715307       4.666559       1.488444      11.384593          -0.000000
           41              C       0.000000       4.738711       7.268800      -0.025063      40.134292 0.41087100E+03  0.94149249E+04                                10.043436                            6.627233       0.143580       2.057743                    0.999119      26.450650      72.297854       0.666814       0.400858      -1.086840      -0.000000      -0.055221      -0.000000       0.055221      -0.000000       0.005057      -0.000000       0.035433       0.013876      -0.020029       0.002624       0.017405             13.551016       5.583311      -0.000000       2.062312      23.938128      -0.000000      11.131608           0.000000
           42              C       0.000000       1.994165       7.268800      -0.110805      35.264565 0.46464085E+03  0.11181980E+05                                 9.577590                            7.367033      -0.202844       1.909261                    0.999141      30.147919      89.643192       0.581039       0.438025      -1.043762      -0.000000       0.018730       0.000000       0.018730       0.000000      -0.041235      -0.000000       0.051801      -0.119692      -0.056509      -0.005952       0.062461             11.038597       5.677653       0.000000       2.959013      12.341075       0.000000      15.097063          -0.000001
           43              C       0.000000       6.260033       7.268800       0.697760      23.640376 0.22871793E+03  0.46428532E+04                                 7.752224                            5.451280      -0.275987       1.991380                    0.998414      21.197457      59.225400       0.619289       0.487223      -1.009268       0.000000       0.084942      -0.000000       0.084942      -0.000000      -0.094245       0.000000       0.118853       0.160117      -0.086112      -0.051752       0.137864              9.871671       5.615527      -0.000000       2.109016      16.553692      -0.000000       7.445795          -0.000001
           44              C       0.000000       5.540489       0.000000      -0.025063      40.134292 0.41087100E+03  0.94149250E+04                                10.043436                            6.627233       0.143580       2.057743                    0.999119      26.450650      72.297854       0.666814       0.400858      -1.086840       0.000000       0.055221       0.000000       0.055221      -0.000000      -0.005057      -0.000000       0.035433       0.013876      -0.020029       0.002624       0.017405             13.551015       5.583311      -0.000000      -2.062312      23.938127       0.000000      11.131608          -0.000000
           45              C       0.000000       8.285035       0.000000      -0.110805      35.264564 0.46464081E+03  0.11181979E+05                                 9.577590                            7.367034      -0.202844       1.909261                    0.999141      30.147918      89.643190       0.581039       0.438025      -1.043762       0.000000      -0.018730      -0.000000       0.018730      -0.000000       0.041235      -0.000000       0.051801      -0.119693      -0.056509      -0.005952       0.062461             11.038597       5.677653       0.000000      -2.959013      12.341075      -0.000000      15.097064          -0.000001
           46              C       0.000000       4.019167       0.000000       0.697760      23.640375 0.22871792E+03  0.46428528E+04                                 7.752224                            5.451280      -0.275987       1.991380                    0.998414      21.197456      59.225395       0.619289       0.487223      -1.009268       0.000000      -0.084942       0.000000       0.084942       0.000000       0.094245       0.000000       0.118853       0.160117      -0.086112      -0.051752       0.137864              9.871671       5.615527      -0.000000      -2.109016      16.553690       0.000000       7.445795          -0.000001
           47              C       5.540489       0.000000      10.903200      -0.025063      40.134294 0.41087103E+03  0.94149259E+04                                10.043437                            6.627233       0.143580       2.057743                    0.999119      26.450651      72.297858       0.666814       0.400858      -1.086840       0.055221      -0.000000       0.000000       0.055221       0.000000       0.000000       0.005057      -0.035433       0.013876      -0.020029       0.002624       0.017405             13.551016      23.938129      -0.000000      -0.000001       5.583311       2.062312      11.131609           0.000000
           48              C       8.285035       0.000000      10.903200      -0.110805      35.264565 0.46464084E+03  0.11181980E+05                                 9.577591                            7.367034      -0.202844       1.909261                    0.999141      30.147919      89.643195       0.581039       0.438025      -1.043762      -0.018730      -0.000000       0.000000       0.018730      -0.000000      -0.000000      -0.041235      -0.051801      -0.119693      -0.056509      -0.005952       0.062461             11.038598      12.341075       0.000000       0.000000       5.677653       2.959013      15.097064          -0.000001
           49              C       4.019167       0.000000      10.903200       0.697760      23.640373 0.22871789E+03  0.46428523E+04                                 7.752224                            5.451279      -0.275986       1.991380                    0.998414      21.197455      59.225393       0.619289       0.487223      -1.009268      -0.084942      -0.000000      -0.000000       0.084942      -0.000000       0.000000      -0.094245      -0.118853       0.160117      -0.086112      -0.051752       0.137864              9.871671      16.553690      -0.000000      -0.000000       5.615527       2.109016       7.445795          -0.000001
           50              C       4.738711       0.000000       3.634400      -0.025063      40.134283 0.41087092E+03  0.94149226E+04                                10.043435                            6.627232       0.143581       2.057743                    0.999119      26.450647      72.297842       0.666814       0.400858      -1.086840      -0.055221      -0.000000      -0.000000       0.055221      -0.000000      -0.000000      -0.005057      -0.035433       0.013876      -0.020029       0.002624       0.017405             13.551013      23.938123       0.000000      -0.000000       5.583310      -2.062312      11.131606          -0.000000
           51              C       1.994165       0.000000       3.634400      -0.110805      35.264562 0.46464080E+03  0.11181979E+05                                 9.577590                            7.367033      -0.202844       1.909261                    0.999141      30.147917      89.643185       0.581039       0.438025      -1.043762       0.018730      -0.000000      -0.000000       0.018730      -0.000000      -0.000000       0.041235      -0.051801      -0.119693      -0.056509      -0.005952       0.062461             11.038597      12.341074      -0.000000       0.000000       5.677653      -2.959013      15.097063          -0.000001
           52              C       6.260033       0.000000       3.634400       0.697760      23.640373 0.22871790E+03  0.46428525E+04                                 7.752224                            5.451280      -0.275986       1.991380                    0.998414      21.197455      59.225393       0.619289       0.487223      -1.009268       0.084942      -0.000000      -0.000000       0.084942       0.000000       0.000000       0.094245      -0.118853       0.160117      -0.086112      -0.051752       0.137864              9.871671      16.553690       0.000000      -0.000000       5.615527      -2.109016       7.445795          -0.000001
           53              O       9.550405       6.832584       6.422712      -0.695408      42.473089 0.60935080E+03  0.15133706E+05                                 9.700935                            7.653645       0.205695       2.078158                    0.997339      29.803321      79.961379       0.684113       0.360496      -1.136350       0.077039      -0.061786       0.040851       0.106870      -0.018102      -0.049826      -0.016593       0.090143       0.153429      -0.080118      -0.007529       0.087647             11.502067       7.661746      -3.267848       2.810523      15.994794      -5.079103      10.849662          -0.000001
           54              O       9.142320       0.710293       5.057631      -0.704588      46.745190 0.74791299E+03  0.19595786E+05                                10.405840                            8.624044      -0.013755       1.996209                    0.996885      31.001791      86.068830       0.626891       0.372908      -1.124214       0.011784       0.092017      -0.006798       0.093017      -0.030379      -0.027400      -0.005264       0.128051      -0.269396      -0.094716      -0.024197       0.118913             11.763211       8.452284       2.679205       0.709380      17.959972       0.637824       8.877375           0.000001
           55              O       7.773131       9.334542       7.482503      -0.693438      38.720151 0.57339252E+03  0.14004216E+05                                 9.013244                            7.360110       0.388483       2.141181                    0.997782      29.339166      77.669090       0.707867       0.354281      -1.143056      -0.028003       0.038733       0.081836       0.094772       0.020642       0.045463      -0.039176      -0.062051       0.000212      -0.078352       0.019529       0.058823             10.208100       8.176943      -0.148169       1.414444       5.714776       0.944389      16.732582          -0.000001
           56              O       0.728795       3.446616      13.691512      -0.695408      42.473090 0.60935082E+03  0.15133706E+05                                 9.700934                            7.653645       0.205695       2.078158                    0.997339      29.803323      79.961383       0.684113       0.360496      -1.136350      -0.077039       0.061786       0.040851       0.106870      -0.018102       0.049827       0.016593       0.090143       0.153429      -0.080118      -0.007529       0.087647             11.502067       7.661746      -3.267848      -2.810523      15.994793       5.079103      10.849661          -0.000001
           57              O       1.136880       9.568907      12.326431      -0.704588      46.745190 0.74791297E+03  0.19595786E+05                                10.405840                            8.624044      -0.013755       1.996209                    0.996885      31.001791      86.068829       0.626891       0.372908      -1.124214      -0.011784      -0.092017      -0.006798       0.093017      -0.030379       0.027400       0.005264       0.128051      -0.269396      -0.094716      -0.024197       0.118913             11.763210       8.452284       2.679205      -0.709380      17.959972      -0.637824       8.877375           0.000001
           58              O       2.506069       0.944658       0.213703      -0.693438      38.720143 0.57339240E+03  0.14004212E+05                                 9.013242                            7.360109       0.388484       2.141181                    0.997782      29.339165      77.669083       0.707867       0.354281      -1.143056       0.028003      -0.038733       0.081836       0.094772       0.020642      -0.045463       0.039176      -0.062051       0.000212      -0.078352       0.019529       0.058823             10.208098       8.176941      -0.148169      -1.414444       5.714776      -0.944389      16.732578          -0.000001
           59              O       3.446616       9.550405      10.057112      -0.695408      42.473086 0.60935077E+03  0.15133705E+05                                 9.700934                            7.653644       0.205696       2.078158                    0.997339      29.803322      79.961378       0.684113       0.360496      -1.136350       0.061786       0.077039       0.040851       0.106870       0.018102       0.016593      -0.049826      -0.090143       0.153429      -0.080118      -0.007529       0.087647             11.502066      15.994792       3.267847       5.079102       7.661746       2.810523      10.849660          -0.000001
           60              O       9.568907       9.142320       8.692031      -0.704588      46.745191 0.74791300E+03  0.19595787E+05                                10.405841                            8.624044      -0.013755       1.996209                    0.996885      31.001791      86.068831       0.626891       0.372908      -1.124214      -0.092017       0.011784      -0.006798       0.093017       0.030379       0.005264      -0.027400      -0.128051      -0.269396      -0.094716      -0.024197       0.118913             11.763211      17.959973      -2.679206      -0.637824       8.452285       0.709380       8.877376           0.000001
           61              O       0.944658       7.773131      11.116903      -0.693438      38.720153 0.57339257E+03  0.14004218E+05                                 9.013244                            7.360110       0.388483       2.141181                    0.997782      29.339167      77.669094       0.707867       0.354281      -1.143056      -0.038733      -0.028003       0.081836       0.094772      -0.020642       0.039176       0.045463       0.062051       0.000212      -0.078352       0.019529       0.058823             10.208101       5.714777       0.148169      -0.944389       8.176943       1.414444      16.732583          -0.000001
           62              O       6.832584       0.728795       2.788312      -0.695408      42.473092 0.60935086E+03  0.15133707E+05                                 9.700935                            7.653645       0.205695       2.078158                    0.997339      29.803323      79.961385       0.684113       0.360496      -1.136350      -0.061786      -0.077039       0.040851       0.106870       0.018102      -0.016593       0.049826      -0.090143       0.153429      -0.080118      -0.007529       0.087647             11.502068      15.994794       3.267848      -5.079103       7.661747      -2.810523      10.849662          -0.000001
           63              O       0.710293       1.136880       1.423231      -0.704588      46.745189 0.74791297E+03  0.19595786E+05                                10.405840                            8.624044      -0.013755       1.996209                    0.996885      31.001791      86.068829       0.626891       0.372908      -1.124214       0.092017      -0.011784      -0.006798       0.093017       0.030379      -0.005264       0.027400      -0.128051      -0.269396      -0.094716      -0.024197       0.118913             11.763210      17.959971      -2.679205       0.637824       8.452284      -0.709380       8.877375           0.000001
           64              O       9.334542       2.506069       3.848103      -0.693438      38.720148 0.57339248E+03  0.14004215E+05                                 9.013243                            7.360110       0.388484       2.141181                    0.997782      29.339165      77.669086       0.707867       0.354281      -1.143056       0.038733       0.028003       0.081836       0.094772      -0.020642      -0.039176      -0.045463       0.062051       0.000212      -0.078352       0.019529       0.058823             10.208100       5.714776       0.148169       0.944389       8.176942      -1.414444      16.732581          -0.000001
           65              O       0.728795       6.832584       8.114888      -0.695408      42.473102 0.60935102E+03  0.15133713E+05                                 9.700937                            7.653647       0.205695       2.078158                    0.997339      29.803325      79.961395       0.684113       0.360496      -1.136350      -0.077039      -0.061786      -0.040851       0.106870       0.018102      -0.049826       0.016593       0.090143       0.153429      -0.080118      -0.007529       0.087647             11.502070       7.661748       3.267848       2.810524      15.994799       5.079104      10.849664          -0.000001
           66              O       1.136880       0.710293       9.479969      -0.704588      46.745192 0.74791301E+03  0.19595787E+05                                10.405840                            8.624044      -0.013755       1.996209                    0.996885      31.001792      86.068831       0.626891       0.372908      -1.124214      -0.011784       0.092017       0.006798       0.093017       0.030379      -0.027400       0.005264       0.128051      -0.269396      -0.094716      -0.024197       0.118913             11.763211       8.452284      -2.679205       0.709380      17.959972      -0.637824       8.877375           0.000001
           67              O       2.506069       9.334542       7.055097      -0.693438      38.720152 0.57339256E+03  0.14004217E+05                                 9.013244                            7.360110       0.388483       2.141181                    0.997782      29.339167      77.669093       0.707867       0.354281      -1.143056       0.028003       0.038733      -0.081836       0.094772      -0.020642       0.045463       0.039176      -0.062051       0.000212      -0.078352       0.019529       0.058823             10.208100       8.176943       0.148169       1.414444       5.714777      -0.944389      16.732581          -0.000001
           68              O       9.550405       3.446616       0.846088      -0.695408      42.473090 0.60935084E+03  0.15133707E+05                                 9.700934                            7.653645       0.205695       2.078158                    0.997339      29.803324      79.961385       0.684113       0.360496      -1.136350       0.077039       0.061786      -0.040851       0.106870       0.018102       0.049826      -0.016593       0.090143       0.153429      -0.080118      -0.007529       0.087647             11.502067       7.661746       3.267847      -2.810523      15.994793      -5.079103      10.849661          -0.000001
           69              O       9.142320       9.568907       2.211169      -0.704588      46.745190 0.74791299E+03  0.19595786E+05                                10.405840                            8.624044      -0.013755       1.996209                    0.996885      31.001792      86.068830       0.626892       0.372908      -1.124214       0.011784      -0.092017       0.006798       0.093017       0.030379       0.027400      -0.005264       0.128051      -0.269396      -0.094716      -0.024197       0.118913             11.763210       8.452284      -2.679205      -0.709380      17.959971       0.637824       8.877375           0.000001
           70              O       7.773131       0.944658      14.323897      -0.693438      38.720145 0.57339243E+03  0.14004214E+05                                 9.013243                            7.360109       0.388483       2.141181                    0.997782      29.339166      77.669086       0.707867       0.354281      -1.143056      -0.028003      -0.038733      -0.081836       0.094772      -0.020642      -0.045463      -0.039176      -0.062051       0.000212      -0.078352       0.019530       0.058823             10.208099       8.176942       0.148169      -1.414444       5.714776       0.944389      16.732579          -0.000001
           71              O       6.832584       9.550405       4.480488      -0.695408      42.473085 0.60935075E+03  0.15133704E+05                                 9.700933                            7.653644       0.205696       2.078158                    0.997339      29.803322      79.961378       0.684113       0.360496      -1.136350      -0.061786       0.077039      -0.040851       0.106870      -0.018102       0.016593       0.049826      -0.090143       0.153429      -0.080118      -0.007529       0.087647             11.502066      15.994791      -3.267847       5.079102       7.661746      -2.810523      10.849660          -0.000001
           72              O       0.710293       9.142320       5.845569      -0.704588      46.745190 0.74791300E+03  0.19595787E+05                                10.405840                            8.624044      -0.013755       1.996209                    0.996885      31.001792      86.068830       0.626892       0.372908      -1.124214       0.092017       0.011784       0.006798       0.093017      -0.030379       0.005264       0.027400      -0.128051      -0.269396      -0.094716      -0.024197       0.118913             11.763210      17.959971       2.679205      -0.637824       8.452284      -0.709380       8.877375           0.000001
           73              O       9.334542       7.773131       3.420697      -0.693438      38.720147 0.57339246E+03  0.14004214E+05                                 9.013243                            7.360109       0.388483       2.141181                    0.997782      29.339166      77.669087       0.707867       0.354281      -1.143056       0.038733      -0.028003      -0.081836       0.094772       0.020642       0.039176      -0.045463       0.062051       0.000212      -0.078352       0.019530       0.058823             10.208099       5.714776      -0.148169      -0.944389       8.176942      -1.414444      16.732580          -0.000001
           74              O       3.446616       0.728795      11.749288      -0.695408      42.473098 0.60935096E+03  0.15133711E+05                                 9.700936                            7.653646       0.205695       2.078158                    0.997339      29.803324      79.961391       0.684113       0.360496      -1.136350       0.061786      -0.077039      -0.040851       0.106870      -0.018102      -0.016593      -0.049826      -0.090143       0.153429      -0.080118      -0.007529       0.087647             11.502069      15.994798      -3.267848      -5.079104       7.661748       2.810524      10.849663          -0.000001
           75              O       9.568907       1.136880      13.114369      -0.704588      46.745192 0.74791302E+03  0.19595787E+05                                10.405840                            8.624044      -0.013755       1.996209                    0.996885      31.001792      86.068832       0.626891       0.372908      -1.124214      -0.092017      -0.011784       0.006798       0.093017      -0.030379      -0.005264      -0.027400      -0.128051      -0.269396      -0.094716      -0.024197       0.118913             11.763210      17.959972       2.679205       0.637824       8.452284       0.709380       8.877375           0.000001
           76              O       0.944658       2.506069      10.689497      -0.693438      38.720156 0.57339262E+03  0.14004219E+05                                 9.013245                            7.360111       0.388483       2.141181                    0.997782      29.339167      77.669096       0.707867       0.354281      -1.143056      -0.038733       0.028003      -0.081836       0.094772       0.020642      -0.039176       0.045463       0.062051       0.000212      -0.078352       0.019529       0.058823             10.208101       5.714777      -0.148169       0.944390       8.176944       1.414444      16.732584          -0.000001

******************************************************
Auxiliary information for the entire system
The total spin magnetic moment of the unit cell is   -0.000062
The total net atomic charge of the unit cell is   -0.000005
Accuracy of reproducing the electrostatic potential in the unit cell:
  The inner radius (bohr) =    5.0000
  The outer radius (bohr) =   12.0000
  Valid grid points have density less than (e/(bohr^3)) =    0.0001
  The number of valid grid points were=       114108
  The rms potential error without charges in kcal/mol is=      3.37983
  The rms potential error with partial charges in kcal/mol is=      1.45015
  The RRMSE value at monopole order=      0.42906
  The rms potential error with partial charges and cloud penetration in kcal/mol is=      1.43270
  The RRMSE value at monopole order with cloud penetration is=      0.42390
  The rms potential error with partial charges and atomic dipoles in kcal/mol is=      0.57671
  The RRMSE value at dipole order=      0.17063
  The rms potential error with partial charges, atomic dipoles and cloud penetration in kcal/mol is=      0.55664
  The RRMSE value at dipole order with cloud penetration=      0.16469

******************************************************
The electron densities and ab initio electrostatic potential were computed in VASP using the PBE functional and
projector augmented wave method. See the main text of the journal article for a description of computational details.
The atomic charges, dipoles, and quadrupoles were computed with the DDEC6 method as described in
(a) T. A. Manz and N. Gabaldon Limas, RSC Adv. 6 (2016) 47771-47801 DOI: 10.1039/c6ra04656h
(b) N. Gabaldon Limas and T. A. Manz, RSC Adv. 8 (2018) 2678-2707 DOI: 10.1039/c7ra11829e.
For each atom in the material, the electron cloud parameters were fit to the spherically averaged atom-in-material
electron density using radial positions for which this density was between 10^-4 and 10^-2 electrons per cubic bohr.
The polarizabilities, dispersion coefficients, and quantum Drude oscillator (QDO) parameters were fit using the MCLF method.
The magnetic structure of the system was optimized in VASP from the default ferromagnetic initial guess using spin polarization.
The atomic spin moments (ASMs) were computed on this optimized magnetic structure using the DDEC6 partition as inputs
to the method of T. A. Manz and D. S. Sholl, J. Chem. Theory Comput. 7 (2011) 4146-4164 DOI: 10.1021/ct200539n.
The RMSE and RRMSE were computed using a uniform grid with Ewald summation.
