# Supplementary material for: A collection of forcefield precursors for metal–organic frameworks
Source: RSC Adv. 2019 Nov 13;9(63):36492–507. doi: 10.1039/c9ra07327b (PMC9075174; doi:10.1039/c9ra07327b)
Supplement: RA-009-C9RA07327B-s4062 [file RA-009-C9RA07327B-s4062.xyz]

   92
jmolscript: load "" {1 1 1} spacegroup "x,y,z" unitcell [{      9.829400     0.000000     0.000000 }, {     -2.131979    11.920651     0.000000 }, {     -3.442861    -5.637191    13.051599 }]
Tb     0.253307    11.640780     0.061212     2.136746
Tb     4.001253    -5.357320    12.990387     2.136744
H      1.218320     6.337158     9.394541     0.125132
H     -1.801503     3.628937     9.256194     0.127278
H     -2.029241     2.097085     7.280182     0.117890
H     -1.419610     1.535033     5.161907     0.110760
H      0.136046     1.784144     3.210693     0.120284
H      3.035634     4.610584     3.285087     0.129329
H      3.282575     6.114085     5.271541     0.120407
H      2.640126     6.721612     7.372848     0.109283
H     -3.271672     6.867547     9.632080     0.113337
H      5.219157    -3.053647     9.093049     0.127876
H     -1.510154     6.925749     7.866199     0.107480
H      4.896676    -1.587861     7.076577     0.123746
H      3.036240    -0.053698     3.657058     0.125132
H      6.056063     2.654523     3.795405     0.127279
H      6.283801     4.186375     5.771417     0.117890
H      5.674170     4.748427     7.889692     0.110760
H      4.118514     4.499316     9.840906     0.120284
H      1.218926     1.672876     9.766512     0.129330
H      0.971985     0.169375     7.780058     0.120407
H      1.614434    -0.438152     5.678751     0.109283
H      7.526232    -0.584087     3.419519     0.113337
H     -0.964597     9.337107     3.958550     0.127876
H      5.764714    -0.642289     5.185400     0.107480
H     -0.642116     7.871321     5.975022     0.123745
C      0.727289     5.679232     8.916852    -0.170131
C     -0.352862     5.038025     9.523752    -0.036743
C     -1.054038     4.044228     8.841153    -0.163154
C     -1.324986     2.573542     6.856005    -0.146011
C     -0.950776     2.230893     5.606967    -0.137835
C      0.574880     2.497386     3.659668    -0.169587
C      1.637470     3.137336     3.050159    -0.001245
C      2.301145     4.181746     3.706654    -0.161236
C      2.559839     5.659455     5.686582    -0.138042
C      2.180729     6.017472     6.930399    -0.146501
C      1.090588     5.351656     7.602556     0.088323
C      0.400460     4.315573     6.921263    -0.007451
C     -0.674371     3.651365     7.562096     0.087841
C      0.135995     2.884030     4.928284     0.083252
C      0.799349     3.953362     5.604357    -0.016540
C      1.891200     4.602460     4.979185     0.084257
C     -0.771144     5.466158    10.903306     0.708162
C      2.164626     2.680741     1.700623     0.601612
C      6.879764    -4.132384     9.553770    -0.029981
C     -3.810288     7.447642     9.108711    -0.165900
C     -3.313203     7.944178     7.906659     0.093004
C      7.855544    -3.090003     7.143140    -0.007889
C      6.563753    -2.733881     7.588200     0.088696
C      6.091905    -3.275087     8.791557    -0.160634
C      6.341744    -4.688211    10.840658     0.692111
C     -2.024894     7.569059     7.392426    -0.131373
C      5.775153    -1.817692     6.797273    -0.140220
C      3.527271     0.604228     4.134747    -0.170131
C      4.607422     1.245434     3.527847    -0.036743
C      5.308598     2.239232     4.210446    -0.163154
C      5.579546     3.709918     6.195594    -0.146011
C      5.205336     4.052567     7.444632    -0.137835
C      3.679680     3.786074     9.391931    -0.169587
C      2.617090     3.146124    10.001440    -0.001244
C      1.953415     2.101714     9.344945    -0.161236
C      1.694721     0.624005     7.365017    -0.138042
C      2.073831     0.265988     6.121200    -0.146501
C      3.163972     0.931804     5.449043     0.088323
C      3.854100     1.967887     6.130336    -0.007451
C      4.928931     2.632095     5.489503     0.087841
C      4.118565     3.399430     8.123315     0.083252
C      3.455211     2.330098     7.447242    -0.016539
C      2.363360     1.681000     8.072414     0.084257
C      5.025704     0.817302     2.148293     0.708162
C      2.089934     3.602719    11.350976     0.601612
C     -0.493225    -1.504807     3.497829    -0.029981
C      8.064848    -1.164182     3.942888    -0.165900
C      7.567763    -1.660718     5.144940     0.093003
C     -1.469005    -2.547188     5.908459    -0.007890
C     -2.309193     9.017341     5.463399     0.088695
C     -1.837345     9.558547     4.260042    -0.160634
C      0.044795    -0.948980     2.210941     0.692111
C      6.279454    -1.285599     5.659173    -0.131360
C     -1.520593     8.101152     6.254326    -0.140208
O     -1.948252     5.219411    11.264835    -0.706865
O      0.065710     6.092688    11.605482    -0.748975
O      1.568224     1.662840     1.175949    -0.740821
O      3.106004     3.291007     1.168118    -0.569664
O     -4.820268     6.696343    11.648552    -0.735322
O      5.097104    -4.585051    11.035127    -0.664697
O      6.202812     1.064049     1.786764    -0.706865
O      4.188850     0.190772     1.446117    -0.748976
O      2.686336     4.620620    11.875650    -0.740821
O      1.148556     2.992453    11.883481    -0.569664
O      9.074828    -0.412883     1.403047    -0.735322
O     -0.842544    10.868511     2.016472    -0.664697

The following XYZ coordinates are in angstroms. Other properties are in atomic units.
The sperically averaged electron density of each atom fit to a function of the form exp(a - br)
eigen_1, eigen_2 and eigen_3 are the three eigenvalues of traceless quadrupole moment tensor
  atom number  atomic symbol              X              Y              Z     net charge C6 coefficient C8 coefficient C10 coefficient fluctuating dipole atomic polarizability isotropic forcefield polarizability              a              b squared Pearson coefficient          <r^3>          <r^4>         wp_QDO          m_QDO          q_QDO       dipole_x       dipole_y       dipole_z         dipole            Qxy            Qxz            Qyz     Q(x^2-y^2)  Q(3z^2 - R^2)        eigen_1        eigen_2        eigen_3 static polarizability      alpha(xx)      alpha(xy)      alpha(xz)      alpha(yy)      alpha(yz)      alpha(zz) atomic spin moment
            1             Tb       0.253307      11.640780       0.061212       2.136746     111.663573 0.21341055E+04  0.66411599E+05                                15.362093                           12.333600       2.176408       2.445486                    0.999811      71.628306     161.473798       0.736348       0.267298      -1.336982      -0.012691       0.002806       0.005628       0.014164       0.065145       0.080228      -0.053650      -0.117477      -0.271759      -0.165178       0.030621       0.134557             19.101817      18.352304      -1.307697      -0.274286      11.267533       3.354402      27.685615           0.000022
            2             Tb       4.001253      -5.357320      12.990387       2.136744     111.663632 0.21341069E+04  0.66411650E+05                                15.362099                           12.333605       2.176408       2.445486                    0.999811      71.628313     161.473832       0.736348       0.267298      -1.336982       0.012691      -0.002806      -0.005628       0.014164       0.065145       0.080228      -0.053650      -0.117477      -0.271759      -0.165178       0.030621       0.134557             19.101826      18.352313      -1.307698      -0.274288      11.267538       3.354404      27.685627           0.000022
            3              H       1.218320       6.337158       9.394541       0.125132       1.107562 0.83501863E+01  0.83930054E+02                                 1.849985                            1.752011      -1.318774       2.258230                    0.993622       3.802430      11.232919       0.442055       1.378506      -0.686987       0.022322       0.024435       0.019652       0.038491       0.006724      -0.004298       0.004097      -0.002688      -0.013105      -0.010449       0.001390       0.009059              1.903686       1.910715       0.367250       0.249628       1.887506       0.342668       1.912837           0.000002
            4              H      -1.801503       3.628937       9.256194       0.127278       1.200643 0.92588021E+01  0.93735900E+02                                 1.840144                            1.763312      -1.029907       2.398101                    0.997512       3.427197       9.561510       0.480419       1.259316      -0.715900      -0.029109      -0.019096       0.018911       0.039618       0.012329      -0.006668       0.000870       0.001283      -0.001099      -0.014230       0.000341       0.013888              1.858186       2.181568       0.260552      -0.268394       1.644007      -0.020497       1.748983           0.000008
            5              H      -2.029241       2.097085       7.280182       0.117890       1.191313 0.91192219E+01  0.91964590E+02                                 1.826099                            1.744990      -0.977283       2.416986                    0.997852       3.459661       9.630510       0.485047       1.252159      -0.716985      -0.027942      -0.022351       0.016854       0.039552       0.015336      -0.007253       0.003110      -0.001582       0.020279      -0.020745       0.007271       0.013473              1.858770       2.230801       0.367870      -0.244440       1.763479      -0.083312       1.582029           0.000009
            6              H      -1.419610       1.535033       5.161907       0.110760       0.969589 0.69356777E+01  0.66529017E+02                                 1.688635                            1.592341      -1.039641       2.381551                    0.996206       3.686942      10.628376       0.465768       1.370927      -0.688168      -0.019606      -0.025248      -0.015800       0.035658       0.011897      -0.004904       0.004397       0.004763       0.018529      -0.017049       0.007423       0.009625              1.745884       1.745083       0.390583       0.193535       1.952242       0.364913       1.540326           0.000003
            7              H       0.136046       1.784144       3.210693       0.120284       1.047544 0.77409259E+01  0.76448815E+02                                 1.792007                            1.694160      -1.243469       2.295304                    0.993520       3.762206      11.065075       0.446048       1.390423      -0.684592      -0.014104      -0.029162      -0.019962       0.038050       0.009588      -0.002163       0.005601       0.000209      -0.005367      -0.011800       0.000804       0.010996              1.843893       1.703557       0.355568       0.141111       1.999878       0.428437       1.828243           0.000002
            8              H       3.035634       4.610584       3.285087       0.129329       1.218056 0.96005036E+01  0.97727578E+02                                 1.824206                            1.768761      -1.147844       2.341401                    0.996462       3.463757       9.576699       0.492388       1.222013      -0.723902       0.031428       0.019300      -0.018661       0.041333       0.014744      -0.003876      -0.001415       0.001937      -0.020008      -0.011981      -0.006699       0.018681              1.816385       1.924110       0.266252      -0.300402       1.720430      -0.087393       1.804615           0.000007
            9              H       3.282575       6.114085       5.271541       0.120407       1.129974 0.85317535E+01  0.84341116E+02                                 1.741913                            1.672501      -0.833258       2.488221                    0.999068       3.329573       9.078121       0.503940       1.229492      -0.722646       0.029892       0.018175      -0.016506       0.038683       0.014349      -0.008815       0.004567       0.002148       0.017918      -0.020693       0.006998       0.013695              1.757084       1.934781       0.390596      -0.250510       1.777098      -0.125508       1.559374           0.000008
           10              H       2.640126       6.721612       7.372848       0.109283       1.011280 0.72540166E+01  0.70336871E+02                                 1.732485                            1.624154      -1.154334       2.323171                    0.995813       3.746577      10.843149       0.463228       1.363664      -0.689385       0.018343       0.023685       0.015542       0.033749       0.006471      -0.009421       0.004998       0.002726       0.013647      -0.014274       0.002646       0.011628              1.799618       1.735379       0.479377       0.217883       2.080504       0.356437       1.582971           0.000002
           11              H      -3.271672       6.867547       9.632080       0.113337       1.132009 0.83945936E+01  0.84686083E+02                                 1.883255                            1.758819      -1.462449       2.180197                    0.992106       3.985036      11.884342       0.439359       1.381891      -0.684963       0.022880      -0.022395       0.016402       0.035973      -0.004638      -0.000867      -0.004380       0.012034      -0.026750      -0.011324      -0.000749       0.012073              1.954455       1.985550      -0.396039       0.279570       1.890307      -0.396199       1.987509           0.000003
           12              H       5.219157      -3.053647       9.093049       0.127876       1.158919 0.87272523E+01  0.86685596E+02                                 1.763784                            1.684342      -1.005128       2.408289                    0.998042       3.343141       9.109985       0.505850       1.219030      -0.724844      -0.036957       0.009211       0.012763       0.040169      -0.009573      -0.002897      -0.003101       0.016425      -0.014809      -0.012352      -0.002821       0.015173              1.783077       2.121357      -0.132263      -0.234311       1.600540      -0.065128       1.627332           0.000008
           13              H      -1.510154       6.925749       7.866199       0.107480       1.121287 0.79396635E+01  0.78602995E+02                                 1.832391                            1.678274      -1.452254       2.178401                    0.992367       3.920042      11.397287       0.465066       1.330316      -0.694901       0.017820      -0.024421       0.014107       0.033361      -0.003896      -0.007623      -0.003374       0.006015       0.010293      -0.010192       0.000133       0.010059              1.942060       1.994773      -0.580052       0.286992       2.139263      -0.465762       1.692142           0.000003
           14              H       4.896676      -1.587861       7.076577       0.123746       1.102254 0.80900479E+01  0.79486982E+02                                 1.752113                            1.655174      -0.995888       2.415062                    0.997509       3.446107       9.589266       0.490901       1.269894      -0.711704      -0.034870       0.009935       0.009953       0.037599      -0.006018      -0.005994      -0.008657       0.010505       0.004982      -0.015233       0.005968       0.009265              1.793700       2.295243      -0.322512      -0.186154       1.636630      -0.053991       1.449228           0.000006
           15              H       3.036240      -0.053698       3.657058       0.125132       1.107562 0.83501864E+01  0.83930059E+02                                 1.849986                            1.752011      -1.318774       2.258230                    0.993622       3.802430      11.232921       0.442055       1.378507      -0.686987      -0.022322      -0.024435      -0.019652       0.038491       0.006724      -0.004298       0.004097      -0.002688      -0.013105      -0.010449       0.001390       0.009059              1.903687       1.910716       0.367250       0.249628       1.887507       0.342668       1.912838           0.000002
           16              H       6.056063       2.654523       3.795405       0.127279       1.200642 0.92587948E+01  0.93735812E+02                                 1.840143                            1.763311      -1.029906       2.398101                    0.997512       3.427196       9.561508       0.480419       1.259316      -0.715900       0.029109       0.019096      -0.018911       0.039619       0.012329      -0.006668       0.000870       0.001284      -0.001099      -0.014230       0.000341       0.013888              1.858185       2.181566       0.260552      -0.268394       1.644007      -0.020497       1.748983           0.000008
           17              H       6.283801       4.186375       5.771417       0.117890       1.191313 0.91192177E+01  0.91964542E+02                                 1.826098                            1.744990      -0.977283       2.416987                    0.997852       3.459660       9.630508       0.485047       1.252159      -0.716985       0.027942       0.022351      -0.016854       0.039552       0.015336      -0.007253       0.003110      -0.001582       0.020279      -0.020745       0.007271       0.013473              1.858770       2.230801       0.367870      -0.244440       1.763479      -0.083312       1.582029           0.000009
           18              H       5.674170       4.748427       7.889692       0.110760       0.969589 0.69356777E+01  0.66529017E+02                                 1.688635                            1.592341      -1.039641       2.381551                    0.996206       3.686942      10.628376       0.465768       1.370927      -0.688168       0.019607       0.025248       0.015800       0.035658       0.011897      -0.004904       0.004397       0.004763       0.018529      -0.017049       0.007423       0.009625              1.745884       1.745084       0.390583       0.193535       1.952242       0.364913       1.540326           0.000003
           19              H       4.118514       4.499316       9.840906       0.120284       1.047544 0.77409297E+01  0.76448862E+02                                 1.792008                            1.694160      -1.243470       2.295304                    0.993520       3.762207      11.065079       0.446047       1.390423      -0.684592       0.014104       0.029162       0.019962       0.038050       0.009588      -0.002163       0.005601       0.000209      -0.005367      -0.011800       0.000804       0.010996              1.843893       1.703558       0.355568       0.141111       1.999879       0.428437       1.828244           0.000002
           20              H       1.218926       1.672876       9.766512       0.129330       1.218055 0.96004919E+01  0.97727428E+02                                 1.824205                            1.768760      -1.147844       2.341401                    0.996462       3.463755       9.576692       0.492388       1.222012      -0.723902      -0.031428      -0.019300       0.018661       0.041333       0.014744      -0.003876      -0.001415       0.001937      -0.020008      -0.011981      -0.006699       0.018681              1.816383       1.924109       0.266251      -0.300401       1.720428      -0.087393       1.804613           0.000007
           21              H       0.971985       0.169375       7.780058       0.120407       1.129974 0.85317535E+01  0.84341116E+02                                 1.741913                            1.672501      -0.833258       2.488221                    0.999068       3.329573       9.078121       0.503940       1.229492      -0.722646      -0.029892      -0.018175       0.016506       0.038683       0.014349      -0.008815       0.004567       0.002148       0.017918      -0.020693       0.006998       0.013695              1.757084       1.934781       0.390596      -0.250510       1.777098      -0.125508       1.559374           0.000008
           22              H       1.614434      -0.438152       5.678751       0.109283       1.011281 0.72540194E+01  0.70336907E+02                                 1.732485                            1.624155      -1.154335       2.323170                    0.995813       3.746578      10.843154       0.463227       1.363664      -0.689385      -0.018343      -0.023685      -0.015542       0.033749       0.006471      -0.009421       0.004998       0.002726       0.013647      -0.014274       0.002646       0.011628              1.799619       1.735380       0.479377       0.217883       2.080505       0.356437       1.582972           0.000002
           23              H       7.526232      -0.584087       3.419519       0.113337       1.132011 0.83946062E+01  0.84686241E+02                                 1.883256                            1.758820      -1.462451       2.180196                    0.992106       3.985039      11.884353       0.439359       1.381891      -0.684963      -0.022880       0.022395      -0.016402       0.035973      -0.004638      -0.000867      -0.004380       0.012034      -0.026750      -0.011324      -0.000749       0.012073              1.954457       1.985552      -0.396039       0.279571       1.890308      -0.396199       1.987510           0.000003
           24              H      -0.964597       9.337107       3.958550       0.127876       1.158920 0.87272597E+01  0.86685690E+02                                 1.763785                            1.684343      -1.005129       2.408289                    0.998042       3.343142       9.109990       0.505850       1.219031      -0.724844       0.036957      -0.009211      -0.012763       0.040169      -0.009573      -0.002897      -0.003101       0.016425      -0.014809      -0.012352      -0.002821       0.015173              1.783078       2.121359      -0.132263      -0.234311       1.600541      -0.065128       1.627333           0.000008
           25              H       5.764714      -0.642289       5.185400       0.107480       1.121294 0.79397203E+01  0.78603685E+02                                 1.832397                            1.678279      -1.452258       2.178398                    0.992367       3.920052      11.397319       0.465066       1.330314      -0.694902      -0.017820       0.024421      -0.014107       0.033361      -0.003896      -0.007623      -0.003374       0.006015       0.010293      -0.010192       0.000133       0.010059              1.942067       1.994781      -0.580057       0.286995       2.139273      -0.465766       1.692148           0.000003
           26              H      -0.642116       7.871321       5.975022       0.123745       1.102261 0.80901139E+01  0.79487780E+02                                 1.752120                            1.655179      -0.995894       2.415057                    0.997509       3.446117       9.589298       0.490901       1.269892      -0.711704       0.034870      -0.009935      -0.009953       0.037599      -0.006018      -0.005994      -0.008657       0.010505       0.004982      -0.015233       0.005969       0.009265              1.793708       2.295256      -0.322515      -0.186156       1.636636      -0.053991       1.449233           0.000006
           27              C       0.727289       5.679232       8.916852      -0.170131      34.977666 0.49253355E+03  0.12017676E+05                                 9.443537                            7.523105      -0.127918       1.923797                    0.998763      31.044699      92.706037       0.582548       0.430913      -1.048878       0.000525      -0.022768       0.011138       0.025352       0.001013       0.023086      -0.004048      -0.016073      -0.081537      -0.039382       0.017287       0.022095             10.634296      10.384733       1.349665      -2.840066       7.474282       2.117329      14.043871           0.000002
           28              C      -0.352862       5.038025       9.523752      -0.036743      38.631310 0.47388676E+03  0.11338955E+05                                10.004734                            7.288148      -0.054086       1.988567                    0.998894      27.902881      79.890292       0.608999       0.420331      -1.065910       0.026755      -0.034017      -0.043553       0.061400       0.006047       0.007151      -0.005359       0.021256      -0.053228      -0.021219      -0.000694       0.021914             12.351490      10.389394       1.260355      -2.641179       8.957729       4.623236      17.707348          -0.000002
           29              C      -1.054038       4.044228       8.841153      -0.163154      34.646036 0.46196446E+03  0.11066370E+05                                 9.293249                            7.227201       0.043364       1.981286                    0.999364      30.334811      89.063406       0.603041       0.423997      -1.055633       0.023022       0.001627       0.016379       0.028301       0.003818      -0.000982      -0.026453       0.003049      -0.062132      -0.036262       0.010842       0.025420             10.580190       9.012394       1.488404      -0.885039       9.225524       4.815808      13.502651           0.000007
           30              C      -1.324986       2.573542       6.856005      -0.146011      32.681478 0.45621076E+03  0.10879822E+05                                 8.884440                            7.145044       0.080975       1.992004                    0.999628      30.091611      87.768768       0.612032       0.419639      -1.059777       0.014200       0.012056       0.007340       0.020021       0.013262      -0.002172      -0.017323       0.007213      -0.009675      -0.022352      -0.000084       0.022436              9.795730       9.723115       2.588506      -0.678366       9.497465       3.610560      10.166610           0.000011
           31              C      -0.950776       2.230893       5.606967      -0.137835      33.564355 0.47338054E+03  0.11397760E+05                                 9.094457                            7.325506       0.064655       1.989282                    0.999383      30.137825      88.418992       0.598413       0.425105      -1.056009       0.016296       0.009971      -0.002070       0.019216       0.003815       0.013616       0.006114      -0.006913      -0.030946      -0.019536       0.003221       0.016315              9.958631      11.076323       2.628790      -2.584204       8.501068       2.060689      10.298503           0.000004
           32              C       0.574880       2.497386       3.659668      -0.169587      35.447133 0.48091079E+03  0.11658197E+05                                 9.493297                            7.421714      -0.056913       1.945711                    0.999235      30.877757      91.753466       0.588253       0.429512      -1.050277       0.019344      -0.000609      -0.004705       0.019918      -0.004555       0.022887       0.003199      -0.028401      -0.039925      -0.034029       0.012453       0.021575             10.696478       9.869420       1.585593      -3.719349       8.229561       2.803580      13.990452           0.000007
           33              C       1.637470       3.137336       3.050159      -0.001245      35.834264 0.44900030E+03  0.10602259E+05                                 9.511069                            7.096550      -0.119199       1.964771                    0.999151      27.633217      78.661720       0.616702       0.420610      -1.065463      -0.014953       0.009439       0.038289       0.042175       0.009601       0.020626      -0.009421      -0.017597      -0.030547      -0.031759       0.013634       0.018126             11.380687       8.954726       1.436817      -3.074214       9.340580       4.434472      15.846754           0.000001
           34              C       2.301145       4.181746       3.706654      -0.161236      34.766837 0.47909023E+03  0.11599552E+05                                 9.392743                            7.420577      -0.208369       1.895936                    0.998794      30.935529      91.777119       0.586939       0.431012      -1.049679      -0.004167      -0.013265      -0.007272       0.015691       0.000650       0.006277      -0.033868      -0.002028      -0.068131      -0.043911       0.010616       0.033295             10.503757       7.591727       1.327947      -1.421213       9.937674       4.756244      13.981871           0.000008
           35              C       2.559839       5.659455       5.686582      -0.138042      31.649923 0.44960310E+03  0.10684030E+05                                 8.708631                            7.104547       0.022869       1.973168                    0.999555      30.022576      87.433339       0.612245       0.420993      -1.058842      -0.001019      -0.026250      -0.003417       0.026491       0.013709      -0.008634      -0.016955       0.014072      -0.002360      -0.021989      -0.004409       0.026398              9.427937       7.861218       2.449750      -0.686951      10.009918       3.374486      10.412675           0.000011
           36              C       2.180729       6.017472       6.930399      -0.146501      32.972373 0.47689342E+03  0.11510987E+05                                 9.000319                            7.357811       0.046574       1.981105                    0.999384      30.368500      89.394476       0.596084       0.425703      -1.054959      -0.003333      -0.025417       0.012876       0.028687       0.009002       0.007269       0.013692       0.002197      -0.017790      -0.016276      -0.004118       0.020395              9.742902       9.726857       2.738542      -2.138454       9.110883       1.799905      10.390966           0.000001
           37              C       1.090588       5.351656       7.602556       0.088323      32.888830 0.42894635E+03  0.10062290E+05                                 9.090461                            7.050818      -0.196910       1.950147                    0.999302      27.015156      77.871742       0.600765       0.434618      -1.051667       0.019090      -0.002467       0.000475       0.019254       0.005445      -0.012222       0.001475       0.010120       0.018508      -0.013445      -0.003266       0.016711             10.323502       9.927324       2.189458      -2.802371       8.516560       2.261173      12.526622           0.000002
           38              C       0.400460       4.315573       6.921263      -0.007451      34.350676 0.46129792E+03  0.11019635E+05                                 9.337829                            7.301160      -0.219521       1.933687                    0.998807      28.137944      81.846786       0.591680       0.433345      -1.052445       0.010493      -0.011849      -0.005857       0.016876      -0.000127       0.001921       0.001573       0.002744       0.008468      -0.003328      -0.000731       0.004058             10.615776       9.930921       2.269850      -2.238016       9.464095       3.558519      12.452312           0.000005
           39              C      -0.674371       3.651365       7.562096       0.087841      33.842073 0.42231839E+03  0.98534711E+04                                 9.219841                            6.965686      -0.160056       1.959649                    0.999396      26.870951      76.868310       0.609309       0.430843      -1.055551      -0.001158      -0.018075      -0.003103       0.018376       0.011796       0.002652       0.010120      -0.004665       0.034608      -0.018517      -0.000574       0.019091             10.656139       9.437489       2.417740      -1.133173      10.013600       4.620722      12.517327           0.000004
           40              C       0.135995       2.884030       4.928284       0.083252      33.647574 0.42123160E+03  0.98174153E+04                                 9.148242                            6.933496      -0.184201       1.947703                    0.999287      26.983598      77.036456       0.614066       0.427972      -1.057788      -0.001332      -0.009718       0.008945       0.013275       0.012576      -0.014268       0.000965       0.013793       0.008305      -0.019398      -0.001867       0.021265             10.493431      10.390399       2.209998      -3.453033       8.483186       2.731597      12.606710           0.000006
           41              C       0.799349       3.953362       5.604357      -0.016540      34.340253 0.46109099E+03  0.11004713E+05                                 9.312788                            7.286498      -0.235296       1.926953                    0.998714      28.195764      81.765410       0.594335       0.431800      -1.054222       0.001844      -0.002017       0.010142       0.010504      -0.002758      -0.001295       0.001047      -0.003075       0.017660      -0.006131      -0.000182       0.006313             10.522239       9.504170       2.326181      -2.317492       9.500980       3.580105      12.561567           0.000006
           42              C       1.891200       4.602460       4.979185       0.084257      33.121917 0.41898776E+03  0.97534851E+04                                 9.073737                            6.920368      -0.206945       1.942619                    0.999336      26.935340      76.888811       0.613846       0.428636      -1.057226       0.011494       0.004430       0.009095       0.015312       0.012265       0.002159       0.011006      -0.003928       0.018828      -0.017090      -0.000971       0.018061             10.360606       8.258887       2.071412      -1.481493      10.076040       4.477539      12.746890           0.000006
           43              C      -0.771144       5.466158      10.903306       0.708162      23.383028 0.23515498E+03  0.48528633E+04                                 7.861698                            5.656087      -0.509247       1.906492                    0.998181      22.176823      64.453241       0.581772       0.510163      -0.988247      -0.020222       0.013559       0.073763       0.077677      -0.017896       0.030798      -0.067169      -0.131178      -0.222786      -0.104435      -0.025490       0.129925              9.569581      10.549054       0.183737      -1.339811       5.389906       2.910260      12.769784           0.000001
           44              C       2.164626       2.680741       1.700623       0.601612      23.614067 0.27073565E+03  0.57460142E+04                                 7.698851                            5.919695      -0.414663       1.912045                    0.998319      23.304314      67.093059       0.594566       0.485383      -1.007842      -0.017675      -0.033700      -0.061454       0.072282      -0.046011       0.073601      -0.058937       0.018224      -0.109104      -0.092719      -0.028707       0.121426              8.897143       7.067190       1.323380      -1.931648       7.707691       2.827509      11.916549           0.000002
           45              C       6.879764      -4.132384       9.553770      -0.029981      38.573084 0.44018384E+03  0.10311017E+05                                 9.895384                            6.959692       0.135882       2.048906                    0.999339      27.306174      76.648246       0.633667       0.412646      -1.073854       0.019266       0.023025      -0.045929       0.054871       0.002630       0.011019       0.008929       0.014269      -0.036481      -0.019437       0.000418       0.019020             12.402361      11.365020      -0.661100      -2.912910       9.343518      -5.803954      16.498546           0.000003
           46              C      -3.810288       7.447642       9.108711      -0.165900      37.220349 0.47649209E+03  0.11517606E+05                                 9.797418                            7.376133      -0.036795       1.952550                    0.999414      30.713548      90.956429       0.591788       0.428187      -1.051713      -0.014629       0.010624      -0.000402       0.018084      -0.003938       0.025727       0.013509      -0.018586      -0.085621      -0.045240       0.017914       0.027326             11.334848      12.243732      -0.693536      -3.616712       8.245338      -3.838652      13.515473           0.000009
           47              C      -3.313203       7.944178       7.906659       0.093004      34.690319 0.39867554E+03  0.91396421E+04                                 9.272374                            6.695600      -0.051562       1.996043                    0.999156      26.262410      73.698124       0.633586       0.421687      -1.064623       0.011800      -0.003404      -0.000682       0.012300      -0.003924      -0.010510      -0.001186       0.018150      -0.001220      -0.011404      -0.004891       0.016295             10.987281      12.182824      -1.534081      -3.059162       8.918899      -4.148234      11.860119           0.000006
           48              C       7.855544      -3.090003       7.143140      -0.007889      36.764724 0.43845653E+03  0.10275469E+05                                 9.598716                            6.999939      -0.030208       1.993628                    0.999256      27.311952      77.049663       0.623645       0.419076      -1.068148       0.004676       0.005429      -0.008453       0.011081       0.005091      -0.002071       0.002286      -0.007289       0.016865      -0.009622       0.003084       0.006538             11.427141      11.731555      -1.582768      -1.985459      10.402476      -5.531822      12.147392           0.000006
           49              C       6.563753      -2.733881       7.588200       0.088696      35.922220 0.40550803E+03  0.93199630E+04                                 9.474061                            6.732995      -0.052753       1.993302                    0.999286      26.324777      73.556737       0.635686       0.419226      -1.068000      -0.007479       0.010489      -0.005126       0.013865      -0.006811       0.003050      -0.012912      -0.005696       0.020590      -0.012844      -0.005499       0.018343             11.495461      10.369770      -1.747120      -1.011903      11.472632      -6.435201      12.643980           0.000006
           50              C       6.091905      -3.275087       8.791557      -0.160634      36.024307 0.44993741E+03  0.10674550E+05                                 9.485075                            7.086987       0.092995       1.995254                    0.999660      29.933248      86.586745       0.616746       0.418603      -1.062278       0.014512      -0.008268       0.008448       0.018717      -0.000738       0.001793       0.027298       0.017623      -0.083796      -0.043365       0.020507       0.022858             11.193784       9.213352      -0.736138      -0.956563      10.633973      -6.274585      13.734027           0.000013
           51              C       6.341744      -4.688211      10.840658       0.692111      23.384837 0.23626687E+03  0.48654565E+04                                 7.783641                            5.618893      -0.416622       1.938310                    0.998472      21.970289      63.100285       0.593547       0.501106      -0.995969      -0.029670      -0.036187       0.063201       0.078640       0.016443       0.036727       0.072584      -0.129573      -0.142423      -0.094031      -0.031368       0.125399              9.469838       9.902083       0.400187      -0.663654       5.940520      -3.274380      12.566910           0.000003
           52              C      -2.024894       7.569059       7.392426      -0.131373      35.624055 0.45780176E+03  0.10928788E+05                                 9.469824                            7.194596      -0.011548       1.966299                    0.999295      29.934645      87.394662       0.605125       0.424001      -1.056894      -0.022320       0.005536       0.000382       0.023000      -0.001721       0.013547       0.002668      -0.011449       0.002257      -0.017050       0.005561       0.011488             10.798974      12.535751      -2.339048      -2.300078       9.837266      -3.685911      10.023906           0.000009
           53              C       5.775153      -1.817692       6.797273      -0.140220      34.947203 0.44373129E+03  0.10476110E+05                                 9.237444                            6.991121       0.177025       2.023755                    0.999724      29.574470      84.950331       0.628089       0.413052      -1.067326       0.013133      -0.008134       0.010479       0.018667      -0.007950      -0.009617       0.005935       0.014731      -0.029878      -0.014399      -0.005610       0.020009             10.665582      10.177468      -2.393368      -0.388405      11.318669      -5.391342      10.500608           0.000012
           54              C       3.527271       0.604228       4.134747      -0.170131      34.977668 0.49253342E+03  0.12017673E+05                                 9.443538                            7.523104      -0.127918       1.923797                    0.998763      31.044701      92.706048       0.582548       0.430913      -1.048878      -0.000525       0.022768      -0.011138       0.025352       0.001013       0.023086      -0.004048      -0.016073      -0.081537      -0.039382       0.017287       0.022095             10.634297      10.384736       1.349664      -2.840070       7.474281       2.117330      14.043875           0.000002
           55              C       4.607422       1.245434       3.527847      -0.036743      38.631316 0.47388676E+03  0.11338955E+05                                10.004736                            7.288149      -0.054087       1.988567                    0.998894      27.902882      79.890302       0.608999       0.420331      -1.065910      -0.026755       0.034017       0.043553       0.061400       0.006047       0.007151      -0.005359       0.021256      -0.053228      -0.021219      -0.000694       0.021914             12.351494      10.389398       1.260353      -2.641187       8.957726       4.623233      17.707356          -0.000002
           56              C       5.308598       2.239232       4.210446      -0.163154      34.646066 0.46196508E+03  0.11066389E+05                                 9.293255                            7.227207       0.043362       1.981285                    0.999364      30.334824      89.063461       0.603040       0.423997      -1.055633      -0.023022      -0.001627      -0.016379       0.028301       0.003818      -0.000982      -0.026453       0.003049      -0.062132      -0.036262       0.010842       0.025420             10.580197       9.012398       1.488403      -0.885041       9.225531       4.815812      13.502660           0.000007
           57              C       5.579546       3.709918       6.195594      -0.146011      32.681475 0.45621072E+03  0.10879820E+05                                 8.884439                            7.145043       0.080976       1.992004                    0.999628      30.091609      87.768759       0.612032       0.419639      -1.059777      -0.014200      -0.012056      -0.007340       0.020021       0.013262      -0.002172      -0.017323       0.007213      -0.009676      -0.022352      -0.000084       0.022436              9.795729       9.723114       2.588506      -0.678365       9.497464       3.610559      10.166609           0.000011
           58              C       5.205336       4.052567       7.444632      -0.137835      33.564350 0.47338046E+03  0.11397758E+05                                 9.094456                            7.325505       0.064655       1.989282                    0.999383      30.137822      88.418978       0.598413       0.425105      -1.056009      -0.016296      -0.009971       0.002070       0.019216       0.003815       0.013616       0.006114      -0.006913      -0.030946      -0.019536       0.003221       0.016315              9.958630      11.076321       2.628789      -2.584203       8.501067       2.060689      10.298501           0.000004
           59              C       3.679680       3.786074       9.391931      -0.169587      35.447122 0.48091061E+03  0.11658191E+05                                 9.493294                            7.421712      -0.056912       1.945711                    0.999235      30.877752      91.753442       0.588253       0.429512      -1.050277      -0.019344       0.000609       0.004705       0.019918      -0.004555       0.022887       0.003199      -0.028401      -0.039925      -0.034029       0.012453       0.021575             10.696475       9.869418       1.585593      -3.719348       8.229559       2.803579      13.990447           0.000007
           60              C       2.617090       3.146124      10.001440      -0.001244      35.834262 0.44900026E+03  0.10602258E+05                                 9.511069                            7.096550      -0.119200       1.964771                    0.999151      27.633215      78.661718       0.616702       0.420610      -1.065463       0.014953      -0.009439      -0.038289       0.042175       0.009601       0.020626      -0.009421      -0.017597      -0.030548      -0.031759       0.013633       0.018126             11.380687       8.954726       1.436817      -3.074214       9.340580       4.434472      15.846755           0.000001
           61              C       1.953415       2.101714       9.344945      -0.161236      34.766840 0.47909029E+03  0.11599554E+05                                 9.392744                            7.420577      -0.208368       1.895936                    0.998794      30.935529      91.777118       0.586939       0.431012      -1.049679       0.004167       0.013265       0.007272       0.015691       0.000650       0.006277      -0.033868      -0.002028      -0.068131      -0.043911       0.010616       0.033295             10.503758       7.591727       1.327947      -1.421213       9.937675       4.756245      13.981872           0.000008
           62              C       1.694721       0.624005       7.365017      -0.138042      31.649917 0.44960299E+03  0.10684027E+05                                 8.708630                            7.104546       0.022869       1.973169                    0.999555      30.022572      87.433321       0.612246       0.420993      -1.058842       0.001019       0.026250       0.003417       0.026491       0.013709      -0.008634      -0.016955       0.014072      -0.002360      -0.021989      -0.004409       0.026398              9.427936       7.861217       2.449749      -0.686951      10.009916       3.374485      10.412674           0.000011
           63              C       2.073831       0.265988       6.121200      -0.146501      32.972373 0.47689340E+03  0.11510987E+05                                 9.000319                            7.357811       0.046574       1.981105                    0.999384      30.368500      89.394476       0.596084       0.425703      -1.054959       0.003333       0.025417      -0.012876       0.028687       0.009002       0.007269       0.013692       0.002197      -0.017790      -0.016276      -0.004118       0.020395              9.742902       9.726857       2.738543      -2.138454       9.110882       1.799905      10.390966           0.000001
           64              C       3.163972       0.931804       5.449043       0.088323      32.888833 0.42894633E+03  0.10062290E+05                                 9.090461                            7.050818      -0.196910       1.950148                    0.999302      27.015155      77.871738       0.600765       0.434618      -1.051667      -0.019090       0.002467      -0.000475       0.019254       0.005445      -0.012222       0.001475       0.010120       0.018509      -0.013445      -0.003266       0.016711             10.323503       9.927325       2.189458      -2.802372       8.516560       2.261174      12.526624           0.000002
           65              C       3.854100       1.967887       6.130336      -0.007451      34.350676 0.46129790E+03  0.11019634E+05                                 9.337829                            7.301160      -0.219521       1.933687                    0.998807      28.137943      81.846783       0.591680       0.433345      -1.052445      -0.010493       0.011849       0.005857       0.016876      -0.000127       0.001921       0.001573       0.002744       0.008468      -0.003328      -0.000731       0.004058             10.615776       9.930922       2.269850      -2.238016       9.464096       3.558519      12.452312           0.000005
           66              C       4.928931       2.632095       5.489503       0.087841      33.842072 0.42231840E+03  0.98534717E+04                                 9.219841                            6.965687      -0.160057       1.959648                    0.999396      26.870953      76.868319       0.609309       0.430843      -1.055551       0.001158       0.018075       0.003103       0.018376       0.011796       0.002652       0.010120      -0.004665       0.034608      -0.018517      -0.000574       0.019091             10.656138       9.437490       2.417740      -1.133173      10.013601       4.620721      12.517325           0.000004
           67              C       4.118565       3.399430       8.123315       0.083252      33.647576 0.42123164E+03  0.98174163E+04                                 9.148242                            6.933496      -0.184201       1.947703                    0.999287      26.983599      77.036454       0.614066       0.427971      -1.057788       0.001332       0.009718      -0.008945       0.013275       0.012576      -0.014268       0.000965       0.013793       0.008305      -0.019398      -0.001867       0.021265             10.493431      10.390398       2.209998      -3.453032       8.483186       2.731597      12.606709           0.000006
           68              C       3.455211       2.330098       7.447242      -0.016539      34.340249 0.46109095E+03  0.11004711E+05                                 9.312787                            7.286497      -0.235296       1.926953                    0.998714      28.195762      81.765397       0.594336       0.431800      -1.054223      -0.001844       0.002017      -0.010142       0.010504      -0.002758      -0.001295       0.001047      -0.003075       0.017661      -0.006131      -0.000182       0.006313             10.522237       9.504169       2.326180      -2.317491       9.500979       3.580105      12.561565           0.000007
           69              C       2.363360       1.681000       8.072414       0.084257      33.121915 0.41898774E+03  0.97534844E+04                                 9.073736                            6.920368      -0.206944       1.942619                    0.999336      26.935339      76.888802       0.613846       0.428636      -1.057227      -0.011494      -0.004430      -0.009095       0.015312       0.012265       0.002159       0.011006      -0.003928       0.018828      -0.017090      -0.000971       0.018061             10.360605       8.258886       2.071412      -1.481492      10.076040       4.477539      12.746889           0.000006
           70              C       5.025704       0.817302       2.148293       0.708162      23.383030 0.23515496E+03  0.48528630E+04                                 7.861699                            5.656087      -0.509248       1.906492                    0.998181      22.176825      64.453255       0.581772       0.510163      -0.988247       0.020222      -0.013559      -0.073763       0.077677      -0.017896       0.030798      -0.067169      -0.131178      -0.222786      -0.104435      -0.025490       0.129925              9.569584      10.549057       0.183737      -1.339814       5.389906       2.910259      12.769789           0.000001
           71              C       2.089934       3.602719      11.350976       0.601612      23.614070 0.27073570E+03  0.57460154E+04                                 7.698851                            5.919695      -0.414663       1.912045                    0.998319      23.304316      67.093062       0.594566       0.485383      -1.007842       0.017675       0.033700       0.061454       0.072282      -0.046011       0.073601      -0.058937       0.018224      -0.109104      -0.092719      -0.028707       0.121426              8.897144       7.067191       1.323380      -1.931648       7.707691       2.827509      11.916549           0.000002
           72              C      -0.493225      -1.504807       3.497829      -0.029981      38.573074 0.44018374E+03  0.10311014E+05                                 9.895382                            6.959692       0.135882       2.048906                    0.999339      27.306171      76.648240       0.633667       0.412646      -1.073854      -0.019266      -0.023025       0.045929       0.054871       0.002630       0.011019       0.008929       0.014269      -0.036481      -0.019437       0.000418       0.019020             12.402358      11.365018      -0.661100      -2.912908       9.343516      -5.803952      16.498541           0.000004
           73              C       8.064848      -1.164182       3.942888      -0.165900      37.220356 0.47649229E+03  0.11517613E+05                                 9.797419                            7.376136      -0.036797       1.952549                    0.999414      30.713559      90.956480       0.591788       0.428187      -1.051713       0.014629      -0.010624       0.000402       0.018084      -0.003938       0.025727       0.013509      -0.018586      -0.085621      -0.045240       0.017914       0.027326             11.334849      12.243731      -0.693538      -3.616708       8.245341      -3.838654      13.515473           0.000009
           74              C       7.567763      -1.660718       5.144940       0.093003      34.690378 0.39867643E+03  0.91396675E+04                                 9.272385                            6.695608      -0.051563       1.996043                    0.999156      26.262436      73.698215       0.633586       0.421688      -1.064623      -0.011799       0.003404       0.000682       0.012299      -0.003924      -0.010510      -0.001186       0.018150      -0.001219      -0.011404      -0.004891       0.016295             10.987293      12.182836      -1.534082      -3.059166       8.918908      -4.148239      11.860133           0.000006
           75              C      -1.469005      -2.547188       5.908459      -0.007890      36.764729 0.43845668E+03  0.10275473E+05                                 9.598718                            6.999941      -0.030210       1.993628                    0.999256      27.311960      77.049701       0.623645       0.419077      -1.068148      -0.004676      -0.005428       0.008453       0.011081       0.005091      -0.002071       0.002286      -0.007289       0.016865      -0.009622       0.003084       0.006538             11.427142      11.731553      -1.582764      -1.985460      10.402477      -5.531824      12.147396           0.000006
           76              C      -2.309193       9.017341       5.463399       0.088695      35.922281 0.40550894E+03  0.93199893E+04                                 9.474072                            6.733004      -0.052754       1.993301                    0.999286      26.324804      73.556836       0.635686       0.419226      -1.068000       0.007479      -0.010489       0.005126       0.013865      -0.006811       0.003050      -0.012912      -0.005696       0.020590      -0.012844      -0.005499       0.018343             11.495474      10.369781      -1.747120      -1.011904      11.472646      -6.435210      12.643995           0.000006
           77              C      -1.837345       9.558547       4.260042      -0.160634      36.024310 0.44993756E+03  0.10674555E+05                                 9.485076                            7.086989       0.092994       1.995254                    0.999660      29.933256      86.586785       0.616746       0.418603      -1.062278      -0.014512       0.008268      -0.008448       0.018717      -0.000738       0.001793       0.027299       0.017624      -0.083796      -0.043365       0.020507       0.022858             11.193784       9.213355      -0.736137      -0.956565      10.633971      -6.274582      13.734025           0.000013
           78              C       0.044795      -0.948980       2.210941       0.692111      23.384834 0.23626685E+03  0.48654559E+04                                 7.783640                            5.618893      -0.416622       1.938310                    0.998472      21.970287      63.100274       0.593547       0.501106      -0.995969       0.029670       0.036187      -0.063201       0.078640       0.016443       0.036727       0.072584      -0.129573      -0.142423      -0.094031      -0.031368       0.125399              9.469836       9.902082       0.400187      -0.663653       5.940518      -3.274379      12.566907           0.000003
           79              C       6.279454      -1.285599       5.659173      -0.131360      35.623689 0.45779586E+03  0.10928609E+05                                 9.469746                            7.194538      -0.011532       1.966306                    0.999295      29.934463      87.393884       0.605129       0.423999      -1.056895       0.022320      -0.005536      -0.000382       0.022999      -0.001722       0.013547       0.002667      -0.011448       0.002257      -0.017049       0.005561       0.011488             10.798884      12.535638      -2.339032      -2.300047       9.837188      -3.685883      10.023824           0.000008
           80              C      -1.520593       8.101152       6.254326      -0.140208      34.946852 0.44372589E+03  0.10475948E+05                                 9.237370                            6.991068       0.177040       2.023761                    0.999724      29.574303      84.949633       0.628093       0.413051      -1.067327      -0.013133       0.008134      -0.010479       0.018667      -0.007950      -0.009617       0.005934       0.014731      -0.029878      -0.014398      -0.005610       0.020008             10.665492      10.177399      -2.393346      -0.388410      11.318560      -5.391281      10.500517           0.000012
           81              O      -1.948252       5.219411      11.264835      -0.706865      42.590839 0.60542639E+03  0.15030059E+05                                 9.733635                            7.625410       0.453659       2.157584                    0.997350      30.007356      80.809479       0.685031       0.360161      -1.135247       0.058649      -0.048063      -0.091934       0.119171      -0.010820       0.012871      -0.038107      -0.014305      -0.218261      -0.084887       0.023692       0.061194             11.488003      16.641402      -1.028310      -4.915183       6.212982       1.334005      11.609625           0.000014
           82              O       0.065710       6.092688      11.605482      -0.748975      51.651334 0.77968277E+03  0.20705677E+05                                11.240399                            8.833569      -0.069630       1.958887                    0.997255      32.439275      91.589900       0.614538       0.375306      -1.118948      -0.058016      -0.028773      -0.098915       0.118228      -0.000288       0.046096      -0.044244      -0.096377      -0.166256      -0.095204       0.003896       0.091308             13.337077      14.340887       2.151428       5.577277       8.220037       4.500362      17.450307           0.000010
           83              O       1.568224       1.662840       1.175949      -0.740821      50.015540 0.80173611E+03  0.21368953E+05                                10.928296                            8.899334      -0.044232       1.972861                    0.997139      32.274799      90.302557       0.620354       0.370437      -1.126356      -0.046009       0.107984       0.066709       0.135009       0.009026       0.067233      -0.029692      -0.053196      -0.102582      -0.096095       0.036129       0.059966             12.744134       8.918364       2.897461       2.252866      13.929710       6.897812      15.384328           0.000006
           84              O       3.106004       3.291007       1.168118      -0.569664      29.181928 0.47733160E+03  0.11164931E+05                                 7.406593                            6.705784       0.417495       2.151883                    0.998635      28.411022      74.236232       0.741242       0.353273      -1.140880      -0.018887       0.014859       0.015778       0.028748      -0.010034       0.031592      -0.106461       0.081692      -0.263156      -0.159871       0.053420       0.106450              7.613906       8.065815       1.628671      -2.496118       6.517968      -1.272277       8.257935           0.000018
           85              O      -4.820268       6.696343      11.648552      -0.735322      57.279627 0.81000320E+03  0.21633458E+05                                11.950827                            8.945479      -0.010594       1.983450                    0.997069      31.898420      89.188690       0.619035       0.370469      -1.126919      -0.080753       0.033664      -0.074938       0.115196      -0.009408       0.041552       0.045760      -0.130427      -0.056452      -0.089824      -0.003835       0.093658             14.914228      14.097582      -1.724657       7.586676       8.404650      -3.396548      22.240450           0.000005
           86              O       5.097104      -4.585051      11.035127      -0.664697      38.259046 0.57529641E+03  0.14089191E+05                                 9.036564                            7.434893       0.378540       2.146923                    0.996875      29.225061      77.956685       0.694101       0.360321      -1.136069       0.038716      -0.015369      -0.099703       0.108054       0.010733       0.025102       0.036007       0.008701      -0.197366      -0.081527       0.022824       0.058703             10.198833      14.690972       1.519018      -2.613876       6.614352      -0.989267       9.291174           0.000015
           87              O       6.202812       1.064049       1.786764      -0.706865      42.590830 0.60542615E+03  0.15030052E+05                                 9.733633                            7.625408       0.453659       2.157585                    0.997350      30.007351      80.809459       0.685031       0.360161      -1.135247      -0.058649       0.048063       0.091934       0.119171      -0.010820       0.012871      -0.038107      -0.014304      -0.218261      -0.084886       0.023692       0.061194             11.488002      16.641401      -1.028310      -4.915183       6.212981       1.334004      11.609623           0.000014
           88              O       4.188850       0.190772       1.446117      -0.748976      51.651359 0.77968324E+03  0.20705693E+05                                11.240403                            8.833572      -0.069631       1.958887                    0.997255      32.439283      91.589933       0.614538       0.375306      -1.118948       0.058016       0.028773       0.098915       0.118228      -0.000288       0.046096      -0.044244      -0.096377      -0.166256      -0.095204       0.003896       0.091308             13.337082      14.340891       2.151428       5.577279       8.220039       4.500364      17.450317           0.000010
           89              O       2.686336       4.620620      11.875650      -0.740821      50.015536 0.80173603E+03  0.21368950E+05                                10.928296                            8.899334      -0.044233       1.972861                    0.997139      32.274797      90.302552       0.620354       0.370437      -1.126356       0.046009      -0.107984      -0.066709       0.135009       0.009026       0.067233      -0.029692      -0.053196      -0.102582      -0.096095       0.036129       0.059966             12.744134       8.918364       2.897461       2.252866      13.929710       6.897812      15.384327           0.000006
           90              O       1.148556       2.992453      11.883481      -0.569664      29.181922 0.47733148E+03  0.11164928E+05                                 7.406593                            6.705784       0.417495       2.151883                    0.998635      28.411018      74.236220       0.741242       0.353273      -1.140880       0.018887      -0.014859      -0.015778       0.028748      -0.010034       0.031592      -0.106461       0.081692      -0.263156      -0.159871       0.053420       0.106450              7.613905       8.065814       1.628671      -2.496118       6.517967      -1.272277       8.257934           0.000018
           91              O       9.074828      -0.412883       1.403047      -0.735322      57.279607 0.81000290E+03  0.21633448E+05                                11.950824                            8.945477      -0.010594       1.983450                    0.997069      31.898415      89.188668       0.619035       0.370469      -1.126919       0.080753      -0.033664       0.074938       0.115196      -0.009408       0.041552       0.045760      -0.130427      -0.056452      -0.089824      -0.003835       0.093658             14.914223      14.097578      -1.724656       7.586673       8.404648      -3.396547      22.240443           0.000005
           92              O      -0.842544      10.868511       2.016472      -0.664697      38.259043 0.57529639E+03  0.14089191E+05                                 9.036563                            7.434892       0.378540       2.146923                    0.996875      29.225063      77.956687       0.694101       0.360320      -1.136069      -0.038716       0.015369       0.099703       0.108054       0.010733       0.025102       0.036007       0.008701      -0.197366      -0.081527       0.022824       0.058703             10.198831      14.690970       1.519017      -2.613875       6.614351      -0.989266       9.291173           0.000015

******************************************************
Auxiliary information for the entire system
The total spin magnetic moment of the unit cell is   0.000601
The total net atomic charge of the unit cell is   0.000000
Accuracy of reproducing the electrostatic potential in the unit cell:
  The inner radius (bohr) =    5.0000
  The outer radius (bohr) =   12.0000
  Valid grid points have density less than (e/(bohr^3)) =    0.0001
  The number of valid grid points were=        78014
  The rms potential error without charges in kcal/mol is=      8.29216
  The rms potential error with partial charges in kcal/mol is=      1.11713
  The RRMSE value at monopole order=      0.13472
  The rms potential error with partial charges and cloud penetration in kcal/mol is=      1.12148
  The RRMSE value at monopole order with cloud penetration is=      0.13525
  The rms potential error with partial charges and atomic dipoles in kcal/mol is=      0.62205
  The RRMSE value at dipole order=      0.07502
  The rms potential error with partial charges, atomic dipoles and cloud penetration in kcal/mol is=      0.62002
  The RRMSE value at dipole order with cloud penetration=      0.07477

******************************************************
The electron densities and ab initio electrostatic potential were computed in VASP using the PBE functional and
projector augmented wave method. See the main text of the journal article for a description of computational details.
The atomic charges, dipoles, and quadrupoles were computed with the DDEC6 method as described in
(a) T. A. Manz and N. Gabaldon Limas, RSC Adv. 6 (2016) 47771-47801 DOI: 10.1039/c6ra04656h
(b) N. Gabaldon Limas and T. A. Manz, RSC Adv. 8 (2018) 2678-2707 DOI: 10.1039/c7ra11829e.
For each atom in the material, the electron cloud parameters were fit to the spherically averaged atom-in-material
electron density using radial positions for which this density was between 10^-4 and 10^-2 electrons per cubic bohr.
The polarizabilities, dispersion coefficients, and quantum Drude oscillator (QDO) parameters were fit using the MCLF method.
The magnetic structure of the system was optimized in VASP from the default ferromagnetic initial guess using spin polarization.
The atomic spin moments (ASMs) were computed on this optimized magnetic structure using the DDEC6 partition as inputs
to the method of T. A. Manz and D. S. Sholl, J. Chem. Theory Comput. 7 (2011) 4146-4164 DOI: 10.1021/ct200539n.
The RMSE and RRMSE were computed using a uniform grid with Ewald summation.
