# Supplementary material for: A collection of forcefield precursors for metal–organic frameworks
Source: RSC Adv. 2019 Nov 13;9(63):36492–507. doi: 10.1039/c9ra07327b (PMC9075174; doi:10.1039/c9ra07327b)
Supplement: RA-009-C9RA07327B-s4063 [file RA-009-C9RA07327B-s4063.xyz]

  114
jmolscript: load "" {1 1 1} spacegroup "x,y,z" unitcell [{      9.415300     0.000000     0.000000 }, {     -2.102774    13.172216     0.000000 }, {     -2.043049    -2.315355    13.054781 }]
P      5.884387     5.188790     4.892932     0.901636
P      6.164965     1.553681     0.523497     0.888820
P     -0.614910     5.668071     8.161849     0.901636
P     -0.895488     9.303180    12.531284     0.888820
H      3.412088     4.177777     4.109645     0.101288
H      1.272466     4.925418     4.001290     0.100648
H      0.769264     7.133908     4.627920     0.102145
H      2.403627     8.386735     5.614861     0.102660
H      4.528810     7.664513     5.728438     0.098595
H      6.183180     7.882353     3.787192     0.124453
H     -1.544277     8.708926     2.208869     0.095292
H     -0.280038     7.313395     1.031328     0.102247
H     -0.272575     5.131558     1.398167     0.102258
H      7.569471     4.195218     2.904689     0.105096
H      6.095663     5.456399     7.186657     0.153999
H      6.731882     6.697084     6.437313     0.149196
H      5.404916    -1.031585    10.985598     0.101642
H     -1.775086    -0.950487    10.283251     0.105235
H     -0.133463    -0.146897    11.731026     0.106330
H      1.375595     2.357179     0.954304     0.102044
H      8.607539     2.112673     1.664485     0.103219
H      4.479144     3.358529     1.881194     0.112415
H      2.991016     5.019599     1.182763     0.099374
H      0.871518     3.369248    12.084811     0.100173
H      2.076629     2.407035    10.506488     0.103735
H      3.829589     0.787375    11.142256     0.123241
H      1.819800    10.203513    12.935982     0.155911
H      3.311122    -2.020618    11.823715     0.151651
H      1.857389     6.679084     8.945136     0.101288
H      3.997011     5.931443     9.053491     0.100648
H      4.500213     3.722953     8.426861     0.102145
H      2.865850     2.470126     7.439920     0.102660
H      0.740667     3.192348     7.326343     0.098595
H     -0.913703     2.974508     9.267589     0.124453
H      6.813754     2.147935    10.845912     0.095292
H      5.549515     3.543466    12.023453     0.102247
H      5.542052     5.725303    11.656614     0.102258
H     -2.299994     6.661643    10.150092     0.105096
H     -0.826186     5.400462     5.868124     0.153999
H     -1.462405     4.159777     6.617468     0.149196
H     -0.135439    11.888446     2.069183     0.101642
H     -2.370737    11.807348     2.771530     0.105235
H      5.402940    11.003758     1.323755     0.106330
H      3.893882     8.499682    12.100477     0.102044
H     -3.338062     8.744188    11.390296     0.103219
H      0.790333     7.498332    11.173587     0.112415
H      2.278461     5.837262    11.872018     0.099374
H      4.397959     7.487613     0.969970     0.100173
H      3.192848     8.449826     2.548293     0.103735
H      1.439888    10.069486     1.912525     0.123241
H      3.449677     0.653348     0.118799     0.155911
H      1.958355    12.877479     1.231066     0.151651
Pb     6.034245     1.314363     4.443325     0.912935
Pb    -0.764768     9.542498     8.611456     0.912935
C      4.220036     5.879533     4.860295    -0.158515
C      3.208189     5.052064     4.386406    -0.078551
C      1.949409     5.491506     4.322438    -0.081733
C      1.638107     6.791580     4.731053    -0.080928
C      2.614492     7.536966     5.274132    -0.066951
C      3.874428     7.113721     5.343322    -0.080832
C      6.875667     5.918611     3.570483    -0.140257
C      6.799377     7.316881     3.351162    -0.122677
C     -1.632119     7.784808     2.361610    -0.076097
C     -0.856855     6.959673     1.681456    -0.078735
C     -0.868118     5.687449     1.873361    -0.066226
C      7.633580     5.129066     2.815916    -0.087701
C      6.663495     5.720400     6.433396    -0.386599
C      5.788603    -0.605391    12.912484    -0.145609
C      6.084873    -0.821408    11.597867    -0.092654
C      7.420427    -0.729657    11.169671    -0.065844
C     -1.006167    -0.318309    12.036508    -0.087901
C      0.706471     2.151719     0.330286    -0.083436
C      8.814281     2.006658     0.754566    -0.083241
C      5.147764     2.991426     0.022193    -0.131552
C      4.413729     3.602200     0.975192    -0.089993
C      3.549199     4.601604     0.561356    -0.069477
C      1.456790     2.676170    12.323713    -0.080809
C      2.183031     2.142824    11.402046    -0.077386
C      3.195905     1.113931    11.751914    -0.122067
C      3.360467    -2.178551    12.788463    -0.389343
C      1.049441     4.977328     8.194486    -0.158515
C      2.061288     5.804797     8.668375    -0.078551
C      3.320068     5.365355     8.732343    -0.081733
C      3.631370     4.065281     8.323728    -0.080928
C      2.654985     3.319895     7.780649    -0.066951
C      1.395049     3.743140     7.711459    -0.080832
C     -1.606190     4.938250     9.484298    -0.140257
C     -1.529900     3.539980     9.703619    -0.122677
C      6.901596     3.072053    10.693171    -0.076097
C      6.126332     3.897188    11.373325    -0.078736
C      6.137595     5.169412    11.181420    -0.066226
C     -2.364103     5.727795    10.238865    -0.087701
C     -1.394018     5.136461     6.621385    -0.386600
C     -0.519126    11.462252     0.142297    -0.145609
C     -0.815396    11.678269     1.456914    -0.092654
C     -2.150950    11.586518     1.885110    -0.065844
C      6.275644    11.175170     1.018273    -0.087901
C      4.563006     8.705142    12.724495    -0.083436
C     -3.544804     8.850203    12.300215    -0.083241
C      2.164762    10.180790    -0.022193    -0.131552
C      0.855748     7.254661    12.079589    -0.089993
C      1.720278     6.255257    12.493425    -0.069476
C      3.812687     8.180691     0.731068    -0.080809
C      3.086446     8.714037     1.652735    -0.077386
C      2.073572     9.742930     1.302867    -0.122067
C      1.909010    13.035412     0.266318    -0.389344
I      3.036178     0.976008     4.212125    -0.539150
I     -0.389952     1.483520     4.822697    -0.536326
I      2.233299     9.880853     8.842656    -0.539150
I      5.659429     9.373341     8.232084    -0.536326
O      5.877546     3.689482     4.783272    -0.651434
O      6.153634     1.404967     2.037851    -0.654219
O     -0.608069     7.167379     8.271509    -0.651434
O     -0.884157     9.451894    11.016930    -0.654218

The following XYZ coordinates are in angstroms. Other properties are in atomic units.
The sperically averaged electron density of each atom fit to a function of the form exp(a - br)
eigen_1, eigen_2 and eigen_3 are the three eigenvalues of traceless quadrupole moment tensor
  atom number  atomic symbol              X              Y              Z     net charge C6 coefficient C8 coefficient C10 coefficient fluctuating dipole atomic polarizability isotropic forcefield polarizability              a              b squared Pearson coefficient          <r^3>          <r^4>         wp_QDO          m_QDO          q_QDO       dipole_x       dipole_y       dipole_z         dipole            Qxy            Qxz            Qyz     Q(x^2-y^2)  Q(3z^2 - R^2)        eigen_1        eigen_2        eigen_3 static polarizability      alpha(xx)      alpha(xy)      alpha(xz)      alpha(yy)      alpha(yz)      alpha(zz) atomic spin moment
            1              P       5.884387       5.188790       4.892932       0.901636      90.925036 0.17772894E+04  0.57929485E+05                                16.303209                           13.347360       0.141963       1.829824                    0.997999      53.405576     166.436046       0.499920       0.375893      -1.119774       0.018935      -0.097017       0.028389       0.102844       0.012439       0.029197       0.031142      -0.042485      -0.061194      -0.048969      -0.006206       0.055174             19.091739      23.762445      -0.089657       0.425546      13.447247      -0.644064      20.065525          -0.000006
            2              P       6.164965       1.553681       0.523497       0.888820      91.505661 0.18152564E+04  0.59467173E+05                                16.407576                           13.510577       0.140568       1.826511                    0.998095      53.802649     167.975521       0.495822       0.377087      -1.119137      -0.017582      -0.052481       0.093184       0.108382       0.025134       0.014628       0.023626       0.021821       0.133904      -0.051341      -0.006582       0.057923             19.175137      23.944535       0.648362      -0.034557      20.084032       0.649904      13.496843          -0.000007
            3              P      -0.614910       5.668071       8.161849       0.901636      90.925027 0.17772891E+04  0.57929474E+05                                16.303207                           13.347358       0.141963       1.829824                    0.997999      53.405572     166.436029       0.499920       0.375893      -1.119774      -0.018935       0.097017      -0.028389       0.102844       0.012439       0.029197       0.031142      -0.042485      -0.061194      -0.048969      -0.006206       0.055174             19.091738      23.762444      -0.089657       0.425546      13.447246      -0.644064      20.065524          -0.000006
            4              P      -0.895488       9.303180      12.531284       0.888820      91.505659 0.18152563E+04  0.59467171E+05                                16.407575                           13.510576       0.140568       1.826511                    0.998095      53.802648     167.975516       0.495822       0.377087      -1.119137       0.017582       0.052481      -0.093184       0.108382       0.025133       0.014628       0.023626       0.021820       0.133904      -0.051340      -0.006582       0.057922             19.175136      23.944534       0.648363      -0.034556      20.084031       0.649904      13.496843          -0.000007
            5              H       3.412088       4.177777       4.109645       0.101288       1.032429 0.77781462E+01  0.77371929E+02                                 1.797009                            1.713819      -1.456217       2.172053                    0.993049       4.114096      12.384319       0.434824       1.416072      -0.677390       0.002075      -0.035566      -0.009898       0.036976       0.000910      -0.000126       0.008336      -0.000026      -0.012995      -0.010056       0.002104       0.007952              1.807473       1.631139      -0.218272      -0.087228       2.131922       0.317146       1.659358          -0.000004
            6              H       1.272466       4.925418       4.001290       0.100648       1.062818 0.77618092E+01  0.76354396E+02                                 1.771254                            1.666190      -1.162927       2.314452                    0.995376       3.783984      10.941507       0.464213       1.341273      -0.693967      -0.022691      -0.026283      -0.009733       0.036062      -0.000556       0.004438       0.011359      -0.000841      -0.035275      -0.018007       0.005890       0.012118              1.817248       2.195557       0.395521       0.296059       1.637915       0.198232       1.618272          -0.000009
            7              H       0.769264       7.133908       4.627920       0.102145       1.107753 0.79563273E+01  0.77837330E+02                                 1.754486                            1.638690      -0.795925       2.489974                    0.999377       3.488402       9.681715       0.494673       1.265647      -0.712399      -0.033009       0.016617      -0.002945       0.037072      -0.003881       0.003591       0.008060       0.002121      -0.044206      -0.018283       0.006654       0.011629              1.810743       2.473188      -0.252191       0.155984       1.457417      -0.073049       1.501624          -0.000005
            8              H       2.403627       8.386735       5.614861       0.102660       1.262278 0.95950186E+01  0.98675755E+02                                 1.937676                            1.818937      -1.065969       2.361165                    0.996954       3.708172      10.660064       0.460597       1.293066      -0.706383      -0.006851       0.030615       0.015124       0.034828      -0.001795       0.007655       0.004797       0.008133      -0.038558      -0.016522       0.003731       0.012792              1.959014       1.662966      -0.249325      -0.109491       2.406751       0.376500       1.807324          -0.000001
            9              H       4.528810       7.664513       5.728438       0.098595       1.186342 0.89575718E+01  0.91700034E+02                                 1.932852                            1.810871      -1.309532       2.243143                    0.993328       4.021695      12.020196       0.435824       1.372828      -0.687168       0.019038       0.022706       0.019236       0.035327      -0.002917       0.000976       0.006160       0.002007      -0.026067      -0.011532       0.003467       0.008065              1.975865       2.300093       0.349233       0.344389       1.791193       0.228801       1.836308          -0.000001
           10              H       6.183180       7.882353       3.787192       0.124453       1.110354 0.83139087E+01  0.82769352E+02                                 1.801802                            1.712690      -1.036360       2.393384                    0.997481       3.555651      10.168042       0.465006       1.323073      -0.699986      -0.028323       0.028591       0.015308       0.043058      -0.010199      -0.009952      -0.003034      -0.015378      -0.023045      -0.018626       0.001866       0.016760              1.823465       2.004273      -0.316873      -0.359244       1.717935       0.119132       1.748186          -0.000003
           11              H      -1.544277       8.708926       2.208869       0.095292       1.107980 0.79996652E+01  0.78779893E+02                                 1.775797                            1.656314      -1.126252       2.325335                    0.996533       3.720053      10.537842       0.483635       1.286012      -0.705848       0.009069       0.034936      -0.007489       0.036863       0.002072      -0.014910       0.000211      -0.007859      -0.006581      -0.017545       0.004920       0.012625              1.824555       1.456089       0.066918      -0.056130       2.570332      -0.287771       1.447246          -0.000005
           12              H      -0.280038       7.313395       1.031328       0.102247       1.017575 0.73233045E+01  0.70584265E+02                                 1.690951                            1.596467      -0.926215       2.431612                    0.998109       3.545336       9.954054       0.486924       1.305102      -0.702851       0.019317       0.010374      -0.024531       0.032902      -0.004332      -0.017362      -0.002374      -0.010236      -0.014204      -0.021887       0.007850       0.014037              1.731277       1.760338       0.256689      -0.438319       1.547125      -0.290131       1.886369          -0.000008
           13              H      -0.272575       5.131558       1.398167       0.102258       0.998879 0.71561679E+01  0.68524113E+02                                 1.662887                            1.573290      -0.871877       2.454660                    0.998747       3.522947       9.834396       0.493145       1.297084      -0.704472       0.027158      -0.017594      -0.017560       0.036817      -0.002997      -0.015007      -0.003704      -0.004589      -0.017051      -0.018842       0.006083       0.012759              1.692752       1.725956      -0.344123      -0.299902       1.733312       0.291154       1.618988          -0.000008
           14              H       7.569471       4.195218       2.904689       0.105096       1.019734 0.76238386E+01  0.75545931E+02                                 1.791698                            1.703921      -1.489462       2.162003                    0.992106       4.095358      12.351120       0.432825       1.428093      -0.675173      -0.005462      -0.038022      -0.001397       0.038438       0.001944      -0.007763       0.004647      -0.017749      -0.019983      -0.014721       0.001432       0.013289              1.811909       1.517083       0.093589      -0.068828       2.358374       0.008129       1.560270          -0.000005
           15              H       6.095663       5.456399       7.186657       0.153999       0.871163 0.64611799E+01  0.61281595E+02                                 1.620629                            1.572902      -1.194420       2.329387                    0.993389       3.616961      10.587828       0.449744       1.435896      -0.675892      -0.008121      -0.009418       0.025620       0.028479      -0.001526      -0.007795      -0.003907       0.001861      -0.004188      -0.009547       0.001263       0.008284              1.663659       1.798356       0.131025      -0.338694       1.296740      -0.197526       1.895882          -0.000002
           16              H       6.731882       6.697084       6.437313       0.149196       1.044403 0.86832003E+01  0.88733553E+02                                 1.821229                            1.816597      -1.529474       2.158763                    0.990808       4.010687      12.213765       0.420561       1.425176      -0.676695       0.012165       0.023664       0.004092       0.026920       0.000336      -0.001354      -0.005766       0.007367      -0.022370      -0.010643       0.002976       0.007667              1.810904       1.686111      -0.010002       0.075963       2.033959      -0.083871       1.712640          -0.000001
           17              H       5.404916      -1.031585      10.985598       0.101642       1.206043 0.92083507E+01  0.94892061E+02                                 1.951591                            1.834654      -1.391162       2.206738                    0.992651       4.033258      12.082902       0.433611       1.370748      -0.687632      -0.022917      -0.010182      -0.026804       0.036706      -0.000765      -0.001870       0.001892       0.018133       0.016962      -0.012113       0.004106       0.008006              1.990665       2.337076       0.196733       0.407850       1.734440       0.167463       1.900479          -0.000002
           18              H      -1.775086      -0.950487      10.283251       0.105235       1.261801 0.96667809E+01  0.99757709E+02                                 1.946118                            1.832733      -1.177046       2.310409                    0.996066       3.750596      10.856933       0.455506       1.303009      -0.703910       0.009214      -0.012897      -0.034623       0.038078       0.006557      -0.000561       0.003065       0.025914       0.007881      -0.016345       0.003135       0.013211              1.966335       1.672691      -0.079392      -0.252092       1.737687       0.285175       2.488626          -0.000002
           19              H      -0.133463      -0.146897      11.731026       0.106330       1.099002 0.79513797E+01  0.78028100E+02                                 1.766239                            1.654193      -0.909250       2.440817                    0.998338       3.533332       9.925502       0.483656       1.290509      -0.706659       0.033468       0.007512      -0.014496       0.037238       0.004374      -0.003265       0.004018       0.024337       0.027203      -0.018219       0.006519       0.011701              1.820968       2.477793       0.207125      -0.212014       1.545931      -0.064352       1.439180          -0.000005
           20              H       1.375595       2.357179       0.954304       0.102044       1.055175 0.77669421E+01  0.76531395E+02                                 1.772703                            1.674709      -1.205143       2.297398                    0.994902       3.804661      11.064084       0.459046       1.354129      -0.691284       0.023653       0.003997       0.028064       0.036920       0.003915       0.000067       0.007078       0.020908       0.029207      -0.017792       0.005998       0.011793              1.814380       2.167681       0.200172       0.431624       1.551766       0.177981       1.723695          -0.000009
           21              H       8.607539       2.112673       1.664485       0.103219       1.031502 0.77917554E+01  0.77576873E+02                                 1.798202                            1.717115      -1.465295       2.167282                    0.992989       4.128421      12.451717       0.433526       1.419039      -0.676724      -0.003422       0.003376       0.036964       0.037276      -0.000122       0.001204       0.006781       0.009272       0.016614      -0.010336       0.001729       0.008607              1.807738       1.634092      -0.039614      -0.213620       1.565476       0.203581       2.223647          -0.000004
           22              H       4.479144       3.358529       1.881194       0.112415       0.999905 0.73876412E+01  0.72637605E+02                                 1.770901                            1.679817      -1.475088       2.173916                    0.992343       4.024980      12.094912       0.434912       1.432350      -0.674616       0.004207      -0.004996       0.038074       0.038631      -0.007665       0.000667       0.001810       0.001728       0.039758      -0.014456       0.001047       0.013410              1.792679       1.495600      -0.082565       0.087685       1.559098      -0.130707       2.323339          -0.000005
           23              H       2.991016       5.019599       1.182763       0.099374       0.991325 0.71223614E+01  0.68145499E+02                                 1.655299                            1.570236      -0.878877       2.449846                    0.998721       3.538458       9.885935       0.493124       1.298186      -0.704055      -0.024079       0.015176       0.022332       0.036178      -0.014250      -0.004612      -0.003601       0.003351       0.015096      -0.018288       0.006265       0.012023              1.683446       1.681110      -0.259500      -0.355042       1.575225       0.277068       1.794003          -0.000008
           24              H       0.871518       3.369248      12.084811       0.100173       1.034356 0.74929527E+01  0.72641343E+02                                 1.707405                            1.612962      -0.950198       2.416116                    0.997868       3.595349      10.127239       0.485231       1.302047      -0.703192      -0.018847       0.025936      -0.009334       0.033392      -0.016448      -0.005798      -0.004244      -0.001009       0.024153      -0.022159       0.009419       0.012740              1.747890       1.792407      -0.485328       0.172961       1.984379      -0.201297       1.466885          -0.000008
           25              H       2.076629       2.407035      10.506488       0.103735       1.074344 0.76749369E+01  0.74761688E+02                                 1.741470                            1.624717      -1.021257       2.382880                    0.997501       3.599834      10.123514       0.487517       1.289768      -0.705724      -0.010231       0.010388      -0.033010       0.036087      -0.014360       0.000431       0.000195       0.000908       0.018565      -0.017470       0.006190       0.011279              1.787114       1.426023      -0.062672       0.073941       1.516666      -0.413119       2.418655          -0.000004
           26              H       3.829589       0.787375      11.142256       0.123241       1.081760 0.80120477E+01  0.79030210E+02                                 1.769686                            1.680104      -1.018674       2.400716                    0.997803       3.530547      10.049750       0.469998       1.321174      -0.700236       0.028993      -0.008131      -0.029631       0.042246      -0.007911      -0.011312      -0.005847       0.003389       0.029306      -0.018082       0.001694       0.016387              1.794342       2.003269      -0.307253      -0.363026       1.678242       0.104744       1.701515          -0.000003
           27              H       1.819800      10.203513      12.935982       0.155911       0.866358 0.64263597E+01  0.60941821E+02                                 1.621832                            1.574258      -1.224205       2.316895                    0.993082       3.632913      10.675273       0.446620       1.446165      -0.673883       0.008719      -0.025814       0.004490       0.027615      -0.007739      -0.002666      -0.003419       0.000881      -0.004675      -0.009362       0.000813       0.008549              1.665144       1.789113      -0.356720       0.079575       1.955247      -0.093546       1.251074          -0.000003
           28              H       3.311122      -2.020618      11.823715       0.151651       1.029068 0.85336638E+01  0.86875005E+02                                 1.806454                            1.803331      -1.535654       2.156733                    0.990797       4.004132      12.192424       0.421018       1.429047      -0.675867      -0.010490       0.000023      -0.024712       0.026846      -0.000954      -0.000411      -0.006342       0.012103      -0.004940      -0.010087       0.003136       0.006951              1.796194       1.675327       0.079451      -0.004611       1.738125      -0.125175       1.975129          -0.000002
           29              H       1.857389       6.679084       8.945136       0.101288       1.032429 0.77781488E+01  0.77371962E+02                                 1.797009                            1.713820      -1.456217       2.172053                    0.993049       4.114097      12.384323       0.434824       1.416072      -0.677390      -0.002075       0.035566       0.009898       0.036976       0.000910      -0.000126       0.008336      -0.000026      -0.012995      -0.010056       0.002104       0.007952              1.807473       1.631139      -0.218272      -0.087228       2.131923       0.317146       1.659358          -0.000004
           30              H       3.997011       5.931443       9.053491       0.100648       1.062819 0.77618114E+01  0.76354428E+02                                 1.771255                            1.666190      -1.162928       2.314452                    0.995376       3.783985      10.941513       0.464213       1.341274      -0.693967       0.022691       0.026283       0.009733       0.036062      -0.000556       0.004438       0.011359      -0.000841      -0.035275      -0.018007       0.005890       0.012118              1.817249       2.195558       0.395522       0.296059       1.637916       0.198232       1.618273          -0.000009
           31              H       4.500213       3.722953       8.426861       0.102145       1.107753 0.79563270E+01  0.77837328E+02                                 1.754486                            1.638691      -0.795926       2.489974                    0.999377       3.488402       9.681716       0.494673       1.265647      -0.712399       0.033009      -0.016617       0.002945       0.037072      -0.003881       0.003591       0.008060       0.002121      -0.044206      -0.018283       0.006654       0.011629              1.810743       2.473188      -0.252191       0.155984       1.457417      -0.073049       1.501624          -0.000005
           32              H       2.865850       2.470126       7.439920       0.102660       1.262278 0.95950180E+01  0.98675739E+02                                 1.937675                            1.818936      -1.065969       2.361166                    0.996954       3.708172      10.660061       0.460597       1.293065      -0.706383       0.006851      -0.030615      -0.015124       0.034828      -0.001795       0.007655       0.004797       0.008133      -0.038558      -0.016522       0.003731       0.012792              1.959013       1.662965      -0.249325      -0.109491       2.406751       0.376500       1.807323          -0.000001
           33              H       0.740667       3.192348       7.326343       0.098595       1.186341 0.89575670E+01  0.91699975E+02                                 1.932852                            1.810871      -1.309531       2.243143                    0.993328       4.021694      12.020193       0.435824       1.372828      -0.687168      -0.019038      -0.022706      -0.019236       0.035327      -0.002917       0.000976       0.006160       0.002007      -0.026067      -0.011532       0.003467       0.008065              1.975864       2.300092       0.349233       0.344389       1.791193       0.228801       1.836308          -0.000001
           34              H      -0.913703       2.974508       9.267589       0.124453       1.110354 0.83139087E+01  0.82769352E+02                                 1.801802                            1.712690      -1.036360       2.393384                    0.997481       3.555651      10.168042       0.465006       1.323073      -0.699986       0.028323      -0.028591      -0.015308       0.043058      -0.010199      -0.009952      -0.003034      -0.015378      -0.023045      -0.018626       0.001866       0.016760              1.823465       2.004273      -0.316873      -0.359244       1.717935       0.119132       1.748186          -0.000003
           35              H       6.813754       2.147935      10.845912       0.095292       1.107979 0.79996620E+01  0.78779855E+02                                 1.775797                            1.656314      -1.126252       2.325335                    0.996533       3.720052      10.537839       0.483635       1.286012      -0.705848      -0.009069      -0.034936       0.007489       0.036863       0.002072      -0.014910       0.000211      -0.007859      -0.006582      -0.017545       0.004920       0.012625              1.824555       1.456089       0.066918      -0.056130       2.570331      -0.287771       1.447246          -0.000005
           36              H       5.549515       3.543466      12.023453       0.102247       1.017574 0.73232996E+01  0.70584209E+02                                 1.690950                            1.596467      -0.926215       2.431612                    0.998109       3.545335       9.954052       0.486924       1.305102      -0.702851      -0.019317      -0.010374       0.024531       0.032902      -0.004332      -0.017362      -0.002374      -0.010236      -0.014204      -0.021887       0.007850       0.014037              1.731277       1.760338       0.256689      -0.438319       1.547124      -0.290131       1.886368          -0.000008
           37              H       5.542052       5.725303      11.656614       0.102258       0.998879 0.71561679E+01  0.68524113E+02                                 1.662887                            1.573290      -0.871877       2.454660                    0.998747       3.522947       9.834396       0.493145       1.297084      -0.704472      -0.027158       0.017594       0.017560       0.036817      -0.002997      -0.015007      -0.003704      -0.004589      -0.017051      -0.018842       0.006083       0.012759              1.692752       1.725956      -0.344123      -0.299902       1.733312       0.291153       1.618988          -0.000008
           38              H      -2.299994       6.661643      10.150092       0.105096       1.019734 0.76238396E+01  0.75545942E+02                                 1.791698                            1.703921      -1.489462       2.162003                    0.992106       4.095358      12.351119       0.432825       1.428093      -0.675173       0.005462       0.038022       0.001397       0.038438       0.001944      -0.007763       0.004647      -0.017750      -0.019983      -0.014721       0.001432       0.013289              1.811909       1.517083       0.093589      -0.068828       2.358374       0.008129       1.560270          -0.000005
           39              H      -0.826186       5.400462       5.868124       0.153999       0.871162 0.64611740E+01  0.61281532E+02                                 1.620629                            1.572902      -1.194420       2.329388                    0.993389       3.616960      10.587828       0.449743       1.435897      -0.675892       0.008121       0.009418      -0.025620       0.028479      -0.001526      -0.007795      -0.003907       0.001861      -0.004188      -0.009547       0.001263       0.008284              1.663659       1.798356       0.131025      -0.338694       1.296740      -0.197526       1.895882          -0.000002
           40              H      -1.462405       4.159777       6.617468       0.149196       1.044402 0.86831962E+01  0.88733500E+02                                 1.821228                            1.816597      -1.529474       2.158763                    0.990808       4.010686      12.213761       0.420561       1.425176      -0.676695      -0.012165      -0.023664      -0.004092       0.026920       0.000336      -0.001354      -0.005766       0.007367      -0.022370      -0.010643       0.002976       0.007667              1.810903       1.686111      -0.010002       0.075963       2.033959      -0.083871       1.712640          -0.000001
           41              H      -0.135439      11.888446       2.069183       0.101642       1.206044 0.92083569E+01  0.94892139E+02                                 1.951592                            1.834654      -1.391163       2.206738                    0.992651       4.033259      12.082905       0.433611       1.370748      -0.687632       0.022917       0.010182       0.026804       0.036706      -0.000765      -0.001870       0.001892       0.018133       0.016962      -0.012113       0.004106       0.008006              1.990665       2.337077       0.196733       0.407850       1.734441       0.167463       1.900479          -0.000002
           42              H      -2.370737      11.807348       2.771530       0.105235       1.261801 0.96667815E+01  0.99757724E+02                                 1.946118                            1.832733      -1.177047       2.310409                    0.996066       3.750596      10.856936       0.455505       1.303010      -0.703910      -0.009214       0.012897       0.034623       0.038078       0.006557      -0.000561       0.003065       0.025914       0.007881      -0.016345       0.003135       0.013211              1.966335       1.672691      -0.079392      -0.252092       1.737687       0.285175       2.488627          -0.000002
           43              H       5.402940      11.003758       1.323755       0.106330       1.099002 0.79513793E+01  0.78028097E+02                                 1.766239                            1.654193      -0.909250       2.440817                    0.998338       3.533332       9.925503       0.483656       1.290509      -0.706659      -0.033468      -0.007512       0.014496       0.037238       0.004374      -0.003265       0.004018       0.024337       0.027203      -0.018219       0.006519       0.011701              1.820968       2.477793       0.207125      -0.212014       1.545931      -0.064352       1.439181          -0.000005
           44              H       3.893882       8.499682      12.100477       0.102044       1.055176 0.77669459E+01  0.76531442E+02                                 1.772703                            1.674710      -1.205143       2.297398                    0.994902       3.804662      11.064088       0.459046       1.354129      -0.691284      -0.023653      -0.003996      -0.028064       0.036920       0.003915       0.000067       0.007078       0.020908       0.029207      -0.017792       0.005998       0.011793              1.814381       2.167681       0.200173       0.431624       1.551766       0.177981       1.723695          -0.000009
           45              H      -3.338062       8.744188      11.390296       0.103219       1.031502 0.77917564E+01  0.77576883E+02                                 1.798202                            1.717114      -1.465295       2.167282                    0.992989       4.128421      12.451716       0.433526       1.419039      -0.676724       0.003422      -0.003376      -0.036964       0.037276      -0.000122       0.001204       0.006781       0.009272       0.016614      -0.010336       0.001729       0.008607              1.807738       1.634092      -0.039614      -0.213620       1.565476       0.203581       2.223647          -0.000004
           46              H       0.790333       7.498332      11.173587       0.112415       0.999905 0.73876390E+01  0.72637581E+02                                 1.770901                            1.679816      -1.475089       2.173916                    0.992343       4.024980      12.094913       0.434912       1.432350      -0.674616      -0.004207       0.004996      -0.038074       0.038631      -0.007665       0.000667       0.001810       0.001727       0.039758      -0.014456       0.001047       0.013410              1.792679       1.495600      -0.082565       0.087685       1.559098      -0.130707       2.323339          -0.000005
           47              H       2.278461       5.837262      11.872018       0.099374       0.991325 0.71223615E+01  0.68145497E+02                                 1.655299                            1.570235      -0.878877       2.449846                    0.998721       3.538458       9.885933       0.493124       1.298186      -0.704056       0.024079      -0.015176      -0.022332       0.036178      -0.014250      -0.004612      -0.003601       0.003351       0.015097      -0.018288       0.006265       0.012023              1.683445       1.681109      -0.259500      -0.355042       1.575224       0.277068       1.794003          -0.000008
           48              H       4.397959       7.487613       0.969970       0.100173       1.034356 0.74929534E+01  0.72641349E+02                                 1.707405                            1.612962      -0.950199       2.416116                    0.997868       3.595349      10.127238       0.485231       1.302047      -0.703192       0.018847      -0.025936       0.009334       0.033392      -0.016448      -0.005798      -0.004244      -0.001009       0.024153      -0.022159       0.009419       0.012740              1.747890       1.792407      -0.485328       0.172961       1.984379      -0.201297       1.466885          -0.000008
           49              H       3.192848       8.449826       2.548293       0.103735       1.074343 0.76749364E+01  0.74761688E+02                                 1.741470                            1.624717      -1.021257       2.382880                    0.997501       3.599834      10.123517       0.487517       1.289769      -0.705724       0.010231      -0.010388       0.033010       0.036087      -0.014360       0.000431       0.000195       0.000908       0.018565      -0.017470       0.006190       0.011279              1.787115       1.426024      -0.062672       0.073941       1.516666      -0.413119       2.418656          -0.000004
           50              H       1.439888      10.069486       1.912525       0.123241       1.081760 0.80120473E+01  0.79030214E+02                                 1.769687                            1.680105      -1.018674       2.400716                    0.997803       3.530547      10.049754       0.469998       1.321175      -0.700236      -0.028993       0.008131       0.029631       0.042246      -0.007911      -0.011312      -0.005847       0.003389       0.029305      -0.018081       0.001694       0.016387              1.794343       2.003270      -0.307253      -0.363026       1.678243       0.104744       1.701516          -0.000003
           51              H       3.449677       0.653348       0.118799       0.155911       0.866358 0.64263562E+01  0.60941779E+02                                 1.621831                            1.574257      -1.224205       2.316895                    0.993082       3.632912      10.675269       0.446620       1.446165      -0.673883      -0.008719       0.025815      -0.004490       0.027615      -0.007739      -0.002666      -0.003419       0.000881      -0.004675      -0.009362       0.000813       0.008549              1.665144       1.789113      -0.356720       0.079575       1.955246      -0.093546       1.251073          -0.000003
           52              H       1.958355      12.877479       1.231066       0.151651       1.029068 0.85336643E+01  0.86875013E+02                                 1.806454                            1.803331      -1.535654       2.156733                    0.990797       4.004132      12.192425       0.421017       1.429048      -0.675867       0.010490      -0.000023       0.024712       0.026846      -0.000954      -0.000411      -0.006342       0.012103      -0.004940      -0.010087       0.003136       0.006951              1.796194       1.675327       0.079451      -0.004611       1.738126      -0.125175       1.975129          -0.000002
           53             Pb       6.034245       1.314363       4.443325       0.912935     283.753084 0.94153004E+04  0.43601194E+06                                28.143037                           25.858750       0.539448       1.724764                    0.999941     125.690072     376.825873       0.496626       0.266325      -1.303286      -0.002088       0.188634      -0.155619       0.244549      -0.108460      -0.125503       0.050557      -0.573657       0.628061      -0.431987       0.143517       0.288471             28.889177      29.704223       0.790403       1.077027      28.127309       2.099630      28.835999          -0.000025
           54             Pb      -0.764768       9.542498       8.611456       0.912935     283.753038 0.94152984E+04  0.43601182E+06                                28.143032                           25.858745       0.539449       1.724765                    0.999941     125.690073     376.825851       0.496626       0.266325      -1.303286       0.002088      -0.188634       0.155619       0.244550      -0.108460      -0.125503       0.050557      -0.573656       0.628060      -0.431987       0.143517       0.288471             28.889172      29.704218       0.790403       1.077027      28.127305       2.099629      28.835994          -0.000026
           55              C       4.220036       5.879533       4.860295      -0.158515      36.782657 0.55026071E+03  0.13676204E+05                                 9.655169                            7.865357      -0.083854       1.955052                    0.998392      30.064423      87.911531       0.584533       0.421599      -1.064433      -0.080833       0.017908       0.007415       0.083125      -0.002051       0.000229      -0.003314       0.010986      -0.009204      -0.006999      -0.000467       0.007466             10.777137      16.269660      -1.225331       0.686477       9.241629       1.838001       6.820123           0.000001
           56              C       3.208189       5.052064       4.386406      -0.078551      29.566432 0.42319939E+03  0.99815783E+04                                 8.530651                            7.031483      -0.134789       1.941891                    0.998601      29.496064      87.742553       0.592750       0.438107      -1.040364      -0.009344       0.026010       0.031545       0.041939       0.013972      -0.014307       0.007673      -0.064437       0.089102      -0.052912       0.018797       0.034115              9.233843      13.616148      -0.535661       0.954487       8.040714       1.625548       6.044666          -0.000004
           57              C       1.949409       5.491506       4.322438      -0.081733      28.360727 0.41369147E+03  0.96558069E+04                                 8.198795                            6.881461       0.110914       2.025523                    0.999064      28.714617      83.656555       0.611333       0.429256      -1.050694       0.023392       0.008216       0.032004       0.040484       0.015185       0.006556       0.009543      -0.026830       0.000328      -0.020558      -0.004809       0.025367              8.740715      12.611210      -0.624665       0.821220       7.843351       1.425036       5.767583          -0.000002
           58              C       1.638107       6.791580       4.731053      -0.080928      27.295273 0.40560694E+03  0.93887179E+04                                 7.910449                            6.757448       0.310208       2.088411                    0.999635      28.288777      81.172600       0.626778       0.422174      -1.058646       0.021934      -0.012061       0.012589       0.028018      -0.022449      -0.005247      -0.007698       0.016568      -0.027468      -0.024873      -0.003634       0.028507              8.288955      11.322842      -0.013657       1.389284       7.655105       1.233211       5.888917          -0.000001
           59              C       2.614492       7.536966       5.274132      -0.066951      27.245099 0.37192251E+03  0.84702023E+04                                 7.977202                            6.512422       0.099474       2.029323                    0.999426      28.071184      81.323167       0.628928       0.427626      -1.049552       0.012079      -0.034378       0.013187       0.038751      -0.007017      -0.000364      -0.005387      -0.033096       0.013892      -0.020374       0.002638       0.017736              8.506839      11.663597      -0.514229       1.034938       7.827421       1.549067       6.029499          -0.000000
           60              C       3.874428       7.113721       5.343322      -0.080832      28.874455 0.40431972E+03  0.94320877E+04                                 8.372747                            6.857577      -0.090247       1.958625                    0.998496      29.244808      86.638223       0.601971       0.436162      -1.041081      -0.036409      -0.024447       0.007426       0.044479       0.029391       0.000671       0.000680      -0.034531       0.068362      -0.045482       0.021816       0.023666              8.952921      12.677381      -1.429820       0.748758       8.014389       1.532119       6.166994          -0.000001
           61              C       6.875667       5.918611       3.570483      -0.140257      35.114770 0.53110339E+03  0.13091983E+05                                 9.344479                            7.736027      -0.107719       1.947812                    0.998507      29.867949      87.159908       0.588019       0.422560      -1.063150       0.055448       0.033894      -0.051952       0.083200       0.016159       0.016958      -0.008192      -0.005658       0.035400      -0.030316       0.008919       0.021397             10.350265       9.447160      -0.119895      -4.648453      10.131712      -1.322003      11.471924          -0.000002
           62              C       6.799377       7.316881       3.351162      -0.122677      31.720465 0.47966250E+03  0.11554824E+05                                 8.691672                            7.315726       0.236925       2.042330                    0.999674      29.985086      87.193942       0.607670       0.418418      -1.063168       0.012455      -0.018576      -0.017815       0.028593      -0.031513      -0.003508       0.016584      -0.022168      -0.018907      -0.032268      -0.009403       0.041671              9.287568       9.332142       0.095507      -3.741476       9.663758      -1.935014       8.866803           0.000001
           63              C      -1.632119       7.784808       2.361610      -0.076097      29.550541 0.42013912E+03  0.98053194E+04                                 8.331407                            6.866490       0.201572       2.045633                    0.999791      28.677578      82.469088       0.623634       0.420831      -1.060110      -0.001446      -0.040086       0.009497       0.041221       0.014916      -0.007331      -0.014647      -0.041141      -0.043001      -0.021226      -0.016408       0.037634              8.949674       8.374150      -0.000496      -3.525134      10.357696      -1.227903       8.117175           0.000000
           64              C      -0.856855       6.959673       1.681456      -0.078735      25.782209 0.36247816E+03  0.81990041E+04                                 7.661261                            6.433856       0.108132       2.030016                    0.999648      27.956869      80.613483       0.632317       0.428245      -1.049582      -0.020140      -0.002627       0.015296       0.025426       0.008368       0.001498      -0.009435       0.033607       0.035732      -0.027057       0.012543       0.014514              8.030529       6.993604      -0.257115      -2.707219       9.738152      -0.809321       7.359833          -0.000002
           65              C      -0.868118       5.687449       1.873361      -0.066226      27.864795 0.38978970E+03  0.89369000E+04                                 8.024128                            6.631145       0.310471       2.096535                    0.999678      27.800829      79.496945       0.631497       0.423037      -1.057681      -0.019554       0.009630       0.026115       0.034016      -0.009179      -0.009353       0.007574       0.034751       0.016554      -0.023412      -0.000243       0.023654              8.588472       7.799073       0.214220      -3.142711       9.952554      -0.987701       8.013787           0.000003
           66              C       7.633580       5.129066       2.815916      -0.087701      30.476672 0.43739585E+03  0.10380220E+05                                 8.660122                            7.125630      -0.070118       1.959045                    0.998974      29.596337      87.713781       0.592886       0.435315      -1.044201       0.001433       0.039168      -0.014093       0.041651       0.007426       0.031752      -0.001295      -0.024050      -0.029512      -0.040894       0.015160       0.025734              9.392581       9.058395       0.540847      -4.295734       9.460869      -0.284458       9.658480          -0.000005
           67              C       6.663495       5.720400       6.433396      -0.386599      32.107385 0.53525939E+03  0.13331076E+05                                 8.881539                            7.678086      -0.487661       1.820144                    0.996477      32.724228      98.643760       0.595432       0.413022      -1.060340       0.119624      -0.054812       0.029299       0.134806      -0.018589      -0.001186      -0.006673       0.027121      -0.108203      -0.037414      -0.003680       0.041094             10.142581      12.600798      -0.710928       3.239580       6.212495      -0.310037      11.614449          -0.000003
           68              C       5.788603      -0.605391      12.912484      -0.145609      35.521018 0.53031779E+03  0.13086252E+05                                 9.462149                            7.743608      -0.150096       1.936276                    0.998124      29.975466      87.923982       0.585390       0.424016      -1.060737       0.077164      -0.006618      -0.021282       0.080318      -0.000190      -0.003390      -0.004616       0.000423      -0.021220      -0.009615       0.003773       0.005842             10.496377      15.588218       0.997467      -0.571099       6.083650       1.188393       9.817265          -0.000002
           69              C       6.084873      -0.821408      11.597867      -0.092654      29.989032 0.43713301E+03  0.10380752E+05                                 8.574597                            7.120913      -0.088158       1.952813                    0.998407      29.786971      88.539381       0.592928       0.435000      -1.043552       0.035973      -0.011871       0.018827       0.042302      -0.001420       0.028834       0.005871      -0.032882       0.015605      -0.038575       0.012772       0.025804              9.117107      12.842421       0.645218      -1.118971       5.668076       0.977590       8.840823          -0.000002
           70              C       7.420427      -0.729657      11.169671      -0.065844      28.590691 0.41149236E+03  0.95835022E+04                                 8.216720                            6.835030       0.133935       2.033389                    0.999413      28.568830      82.909318       0.617722       0.425746      -1.053753      -0.012113      -0.020634       0.033545       0.041204       0.003189      -0.010705      -0.003815      -0.004933       0.041586      -0.013863      -0.005126       0.018989              8.709999      11.715815       0.805880      -0.341736       5.819948       1.320290       8.594233          -0.000001
           71              C      -1.006167      -0.318309      12.036508      -0.087901      27.696521 0.42307200E+03  0.98946040E+04                                 7.984937                            6.898657       0.286637       2.076690                    0.999545      28.681526      82.666975       0.620835       0.421838      -1.059086      -0.021111      -0.013056       0.007495       0.025929      -0.000243      -0.022078      -0.005860       0.022153      -0.011800      -0.021178      -0.007293       0.028471              8.326915      11.300973       1.332294       0.168342       5.595587       0.787876       8.084184          -0.000004
           72              C       0.706471       2.151719       0.330286      -0.083436      29.220016 0.43551907E+03  0.10289430E+05                                 8.368179                            7.060621       0.094744       2.016068                    0.998990      29.077742      85.031414       0.603965       0.429250      -1.051450      -0.026352      -0.031230      -0.012344       0.042686       0.005591       0.016449       0.006066       0.004487       0.037684      -0.014724      -0.009941       0.024665              8.923523      12.933063       0.877106      -0.527201       5.449236       0.926833       8.388268          -0.000003
           73              C       8.814281       2.006658       0.754566      -0.083241      30.373819 0.43663747E+03  0.10379775E+05                                 8.699271                            7.151889      -0.171040       1.927438                    0.998532      29.800167      89.008708       0.586526       0.439291      -1.039618       0.014601      -0.022632      -0.030992       0.041060      -0.016123       0.006641       0.009330      -0.066594       0.056172      -0.047476       0.015241       0.032236              9.444315      13.992303       1.067684      -0.153301       5.631732       1.153757       8.708909          -0.000004
           74              C       5.147764       2.991426       0.022193      -0.131552      35.028757 0.53466292E+03  0.13192692E+05                                 9.316940                            7.754311      -0.077046       1.957582                    0.998322      29.802662      86.817169       0.588593       0.421733      -1.064402      -0.064241       0.060259      -0.017101       0.089724       0.011180       0.016012      -0.005863      -0.019391      -0.029962      -0.026916       0.007038       0.019878             10.273943       9.269848      -4.401796      -1.005749      11.687608      -0.879764       9.864373          -0.000002
           75              C       4.413729       3.602200       0.975192      -0.089993      30.095267 0.43013817E+03  0.10165820E+05                                 8.575343                            7.059392      -0.061578       1.963569                    0.998868      29.471182      87.174909       0.596505       0.434468      -1.044663       0.005516       0.008271      -0.030327       0.031915       0.029742       0.006846       0.001553       0.005699       0.042021      -0.037118       0.011088       0.026030              9.270163       8.730052      -4.133973      -0.138329       9.582699      -0.234531       9.497737          -0.000005
           76              C       3.549199       4.601604       0.561356      -0.069477      28.394776 0.40176933E+03  0.92806238E+04                                 8.132424                            6.736110       0.260892       2.076718                    0.999679      28.059340      80.510476       0.626084       0.423519      -1.057484       0.016686      -0.020001      -0.025931       0.036754      -0.005296      -0.016121       0.010866       0.014556      -0.007698      -0.017824      -0.006110       0.023934              8.702798       7.785021      -3.330645      -0.067925       8.727961      -1.121333       9.595413           0.000003
           77              C       1.456790       2.676170      12.323713      -0.080809      26.308299 0.37591860E+03  0.85738749E+04                                 7.763376                            6.551064       0.089668       2.021381                    0.999595      28.172475      81.359163       0.627280       0.428116      -1.050505       0.017577      -0.016028       0.014765       0.027997      -0.002137       0.013134      -0.010005      -0.010679      -0.047643      -0.024410       0.005280       0.019130              8.124398       7.077451      -2.725845      -0.583980       7.782367      -0.994263       9.513376          -0.000003
           78              C       2.183031       2.142824      11.402046      -0.077386      28.530971 0.40419979E+03  0.93407117E+04                                 8.122209                            6.722242       0.259946       2.068637                    0.999757      28.346256      81.063028       0.632206       0.419241      -1.061323       0.011271      -0.022829       0.028726       0.038385      -0.007841       0.017952      -0.019581      -0.002412       0.041222      -0.019952      -0.014756       0.034708              8.698392       8.099264      -3.324729      -0.375578       8.201820      -1.401175       9.794092          -0.000000
           79              C       3.195905       1.113931      11.751914      -0.122067      31.587363 0.47603194E+03  0.11450598E+05                                 8.690900                            7.308061       0.219850       2.038483                    0.999675      29.918753      87.061370       0.605222       0.420726      -1.061244      -0.017034       0.024184       0.013448       0.032494       0.001014      -0.031288       0.016436       0.003438       0.038173      -0.033431      -0.006442       0.039873              9.300548       9.535512      -3.721195      -0.473008       9.406068      -2.003886       8.960063           0.000000
           80              C       3.360467      -2.178551      12.788463      -0.389343      32.369331 0.54349039E+03  0.13585467E+05                                 8.939468                            7.742535      -0.513123       1.812044                    0.996606      32.812686      99.034741       0.592403       0.413624      -1.060137      -0.120820      -0.037756       0.046089       0.134711       0.004248      -0.021617      -0.011095       0.073797      -0.004674      -0.039436      -0.008660       0.048096             10.209886      12.698111       3.271782      -0.055945      11.651890       0.686406       6.279657          -0.000005
           81              C       1.049441       4.977328       8.194486      -0.158515      36.782660 0.55026075E+03  0.13676205E+05                                 9.655170                            7.865358      -0.083854       1.955052                    0.998392      30.064424      87.911536       0.584533       0.421599      -1.064433       0.080833      -0.017908      -0.007415       0.083125      -0.002050       0.000229      -0.003314       0.010986      -0.009204      -0.006999      -0.000467       0.007466             10.777138      16.269662      -1.225331       0.686477       9.241629       1.838001       6.820123           0.000001
           82              C       2.061288       5.804797       8.668375      -0.078551      29.566433 0.42319939E+03  0.99815785E+04                                 8.530651                            7.031483      -0.134789       1.941891                    0.998601      29.496065      87.742559       0.592750       0.438107      -1.040364       0.009344      -0.026010      -0.031546       0.041939       0.013972      -0.014307       0.007673      -0.064437       0.089102      -0.052912       0.018797       0.034115              9.233844      13.616150      -0.535661       0.954487       8.040714       1.625548       6.044667          -0.000004
           83              C       3.320068       5.365355       8.732343      -0.081733      28.360726 0.41369146E+03  0.96558066E+04                                 8.198795                            6.881461       0.110914       2.025523                    0.999064      28.714617      83.656558       0.611333       0.429256      -1.050694      -0.023392      -0.008216      -0.032004       0.040484       0.015185       0.006556       0.009543      -0.026830       0.000327      -0.020558      -0.004809       0.025367              8.740715      12.611211      -0.624665       0.821220       7.843351       1.425036       5.767583          -0.000001
           84              C       3.631370       4.065281       8.323728      -0.080928      27.295272 0.40560692E+03  0.93887171E+04                                 7.910448                            6.757448       0.310208       2.088411                    0.999635      28.288776      81.172593       0.626778       0.422174      -1.058646      -0.021934       0.012061      -0.012589       0.028018      -0.022449      -0.005247      -0.007699       0.016568      -0.027468      -0.024873      -0.003634       0.028507              8.288954      11.322841      -0.013657       1.389284       7.655105       1.233211       5.888916          -0.000001
           85              C       2.654985       3.319895       7.780649      -0.066951      27.245096 0.37192246E+03  0.84702007E+04                                 7.977202                            6.512422       0.099474       2.029323                    0.999426      28.071181      81.323155       0.628928       0.427626      -1.049552      -0.012079       0.034378      -0.013187       0.038751      -0.007017      -0.000364      -0.005387      -0.033096       0.013892      -0.020374       0.002638       0.017736              8.506838      11.663597      -0.514229       1.034938       7.827420       1.549067       6.029499          -0.000000
           86              C       1.395049       3.743140       7.711459      -0.080832      28.874449 0.40431962E+03  0.94320848E+04                                 8.372746                            6.857576      -0.090247       1.958625                    0.998496      29.244803      86.638203       0.601971       0.436162      -1.041081       0.036409       0.024447      -0.007426       0.044479       0.029391       0.000671       0.000680      -0.034531       0.068362      -0.045482       0.021816       0.023666              8.952920      12.677379      -1.429820       0.748758       8.014388       1.532119       6.166993          -0.000001
           87              C      -1.606190       4.938250       9.484298      -0.140257      35.114775 0.53110349E+03  0.13091986E+05                                 9.344480                            7.736028      -0.107720       1.947812                    0.998507      29.867952      87.159920       0.588019       0.422560      -1.063150      -0.055448      -0.033894       0.051951       0.083200       0.016159       0.016958      -0.008192      -0.005658       0.035400      -0.030316       0.008919       0.021397             10.350266       9.447161      -0.119895      -4.648453      10.131713      -1.322003      11.471926          -0.000002
           88              C      -1.529900       3.539980       9.703619      -0.122677      31.720457 0.47966236E+03  0.11554819E+05                                 8.691670                            7.315725       0.236925       2.042330                    0.999674      29.985081      87.193922       0.607670       0.418418      -1.063168      -0.012455       0.018576       0.017815       0.028593      -0.031513      -0.003508       0.016584      -0.022168      -0.018907      -0.032268      -0.009403       0.041671              9.287566       9.332141       0.095507      -3.741475       9.663756      -1.935013       8.866801           0.000001
           89              C       6.901596       3.072053      10.693171      -0.076097      29.550531 0.42013895E+03  0.98053143E+04                                 8.331405                            6.866489       0.201572       2.045633                    0.999791      28.677571      82.469061       0.623634       0.420831      -1.060110       0.001446       0.040086      -0.009497       0.041221       0.014916      -0.007331      -0.014647      -0.041141      -0.043001      -0.021226      -0.016408       0.037633              8.949672       8.374148      -0.000497      -3.525133      10.357694      -1.227903       8.117173           0.000000
           90              C       6.126332       3.897188      11.373325      -0.078736      25.782215 0.36247827E+03  0.81990071E+04                                 7.661262                            6.433857       0.108131       2.030016                    0.999648      27.956873      80.613497       0.632317       0.428245      -1.049582       0.020140       0.002627      -0.015296       0.025426       0.008368       0.001498      -0.009435       0.033606       0.035732      -0.027057       0.012543       0.014514              8.030530       6.993605      -0.257115      -2.707219       9.738153      -0.809321       7.359834          -0.000002
           91              C       6.137595       5.169412      11.181420      -0.066226      27.864800 0.38978979E+03  0.89369025E+04                                 8.024129                            6.631146       0.310471       2.096535                    0.999678      27.800833      79.496961       0.631497       0.423037      -1.057681       0.019554      -0.009630      -0.026115       0.034016      -0.009179      -0.009353       0.007574       0.034751       0.016554      -0.023412      -0.000243       0.023654              8.588473       7.799074       0.214220      -3.142712       9.952555      -0.987701       8.013789           0.000003
           92              C      -2.364103       5.727795      10.238865      -0.087701      30.476675 0.43739591E+03  0.10380222E+05                                 8.660123                            7.125631      -0.070119       1.959045                    0.998974      29.596340      87.713793       0.592886       0.435315      -1.044201      -0.001433      -0.039168       0.014093       0.041651       0.007426       0.031752      -0.001295      -0.024050      -0.029512      -0.040894       0.015160       0.025734              9.392582       9.058396       0.540847      -4.295735       9.460869      -0.284459       9.658481          -0.000005
           93              C      -1.394018       5.136461       6.621385      -0.386600      32.107391 0.53525953E+03  0.13331081E+05                                 8.881540                            7.678087      -0.487661       1.820144                    0.996477      32.724231      98.643772       0.595432       0.413022      -1.060340      -0.119624       0.054812      -0.029299       0.134806      -0.018589      -0.001186      -0.006673       0.027121      -0.108203      -0.037414      -0.003680       0.041094             10.142582      12.600801      -0.710928       3.239582       6.212495      -0.310037      11.614451          -0.000003
           94              C      -0.519126      11.462252       0.142297      -0.145609      35.521017 0.53031778E+03  0.13086251E+05                                 9.462149                            7.743608      -0.150096       1.936276                    0.998124      29.975465      87.923979       0.585390       0.424016      -1.060737      -0.077163       0.006618       0.021282       0.080318      -0.000190      -0.003390      -0.004616       0.000422      -0.021220      -0.009615       0.003773       0.005842             10.496378      15.588218       0.997467      -0.571099       6.083650       1.188393       9.817265          -0.000002
           95              C      -0.815396      11.678269       1.456914      -0.092654      29.989029 0.43713293E+03  0.10380749E+05                                 8.574596                            7.120912      -0.088158       1.952813                    0.998407      29.786969      88.539371       0.592928       0.435000      -1.043552      -0.035973       0.011871      -0.018827       0.042302      -0.001420       0.028834       0.005871      -0.032882       0.015605      -0.038575       0.012772       0.025804              9.117106      12.842420       0.645218      -1.118971       5.668076       0.977590       8.840822          -0.000002
           96              C      -2.150950      11.586518       1.885110      -0.065844      28.590687 0.41149228E+03  0.95835001E+04                                 8.216719                            6.835029       0.133935       2.033389                    0.999413      28.568827      82.909309       0.617722       0.425746      -1.053753       0.012113       0.020634      -0.033545       0.041204       0.003189      -0.010705      -0.003815      -0.004933       0.041586      -0.013863      -0.005126       0.018989              8.709998      11.715815       0.805880      -0.341736       5.819948       1.320290       8.594232          -0.000001
           97              C       6.275644      11.175170       1.018273      -0.087901      27.696521 0.42307201E+03  0.98946042E+04                                 7.984937                            6.898657       0.286637       2.076690                    0.999545      28.681526      82.666977       0.620834       0.421838      -1.059086       0.021111       0.013057      -0.007495       0.025929      -0.000243      -0.022078      -0.005861       0.022153      -0.011800      -0.021178      -0.007293       0.028471              8.326915      11.300973       1.332294       0.168342       5.595587       0.787876       8.084184          -0.000004
           98              C       4.563006       8.705142      12.724495      -0.083436      29.220016 0.43551906E+03  0.10289430E+05                                 8.368179                            7.060621       0.094744       2.016068                    0.998990      29.077742      85.031416       0.603965       0.429250      -1.051450       0.026352       0.031230       0.012344       0.042686       0.005591       0.016449       0.006066       0.004487       0.037684      -0.014724      -0.009941       0.024665              8.923523      12.933063       0.877106      -0.527201       5.449236       0.926833       8.388268          -0.000003
           99              C      -3.544804       8.850203      12.300215      -0.083241      30.373815 0.43663739E+03  0.10379772E+05                                 8.699270                            7.151889      -0.171041       1.927438                    0.998532      29.800164      89.008698       0.586526       0.439291      -1.039618      -0.014601       0.022632       0.030992       0.041060      -0.016123       0.006641       0.009330      -0.066594       0.056172      -0.047476       0.015241       0.032236              9.444314      13.992303       1.067684      -0.153301       5.631732       1.153757       8.708909          -0.000004
          100              C       2.164762      10.180790      -0.022193      -0.131552      35.028756 0.53466291E+03  0.13192692E+05                                 9.316940                            7.754311      -0.077046       1.957582                    0.998322      29.802662      86.817169       0.588593       0.421733      -1.064402       0.064241      -0.060259       0.017101       0.089724       0.011180       0.016012      -0.005863      -0.019391      -0.029962      -0.026916       0.007038       0.019878             10.273943       9.269848      -4.401795      -1.005749      11.687608      -0.879763       9.864373          -0.000002
          101              C       0.855748       7.254661      12.079589      -0.089993      30.095271 0.43013825E+03  0.10165823E+05                                 8.575345                            7.059393      -0.061579       1.963569                    0.998868      29.471185      87.174924       0.596504       0.434468      -1.044663      -0.005516      -0.008271       0.030327       0.031915       0.029742       0.006846       0.001553       0.005699       0.042021      -0.037118       0.011088       0.026030              9.270164       8.730053      -4.133973      -0.138329       9.582700      -0.234531       9.497739          -0.000005
          102              C       1.720278       6.255257      12.493425      -0.069476      28.394779 0.40176939E+03  0.92806254E+04                                 8.132424                            6.736110       0.260893       2.076718                    0.999679      28.059342      80.510481       0.626084       0.423519      -1.057484      -0.016686       0.020000       0.025931       0.036754      -0.005296      -0.016121       0.010866       0.014556      -0.007698      -0.017824      -0.006110       0.023934              8.702798       7.785021      -3.330645      -0.067925       8.727961      -1.121333       9.595413           0.000003
          103              C       3.812687       8.180691       0.731068      -0.080809      26.308298 0.37591857E+03  0.85738742E+04                                 7.763376                            6.551064       0.089668       2.021381                    0.999595      28.172474      81.359158       0.627280       0.428116      -1.050505      -0.017577       0.016028      -0.014765       0.027998      -0.002137       0.013134      -0.010005      -0.010679      -0.047643      -0.024410       0.005280       0.019130              8.124398       7.077451      -2.725845      -0.583980       7.782367      -0.994263       9.513376          -0.000003
          104              C       3.086446       8.714037       1.652735      -0.077386      28.530969 0.40419977E+03  0.93407110E+04                                 8.122209                            6.722242       0.259946       2.068637                    0.999757      28.346255      81.063024       0.632206       0.419241      -1.061323      -0.011271       0.022829      -0.028726       0.038385      -0.007841       0.017952      -0.019581      -0.002412       0.041222      -0.019952      -0.014756       0.034708              8.698392       8.099264      -3.324729      -0.375578       8.201819      -1.401175       9.794092          -0.000000
          105              C       2.073572       9.742930       1.302867      -0.122067      31.587362 0.47603194E+03  0.11450598E+05                                 8.690899                            7.308060       0.219850       2.038483                    0.999675      29.918753      87.061371       0.605222       0.420726      -1.061244       0.017034      -0.024184      -0.013448       0.032494       0.001014      -0.031288       0.016436       0.003438       0.038173      -0.033431      -0.006441       0.039873              9.300547       9.535512      -3.721195      -0.473008       9.406067      -2.003886       8.960063           0.000000
          106              C       1.909010      13.035412       0.266318      -0.389344      32.369337 0.54349052E+03  0.13585471E+05                                 8.939469                            7.742537      -0.513122       1.812044                    0.996606      32.812690      99.034756       0.592403       0.413624      -1.060137       0.120820       0.037756      -0.046089       0.134711       0.004248      -0.021617      -0.011095       0.073796      -0.004674      -0.039436      -0.008660       0.048096             10.209888      12.698114       3.271783      -0.055945      11.651892       0.686407       6.279658          -0.000005
          107              I       3.036178       0.976008       4.212125      -0.539150     497.648980 0.21736978E+05  0.12377428E+07                                38.287737                           36.667048       1.735292       1.880539                    0.999599     172.840493     569.980421       0.463757       0.231944      -1.352449      -0.387759       0.060489       0.019925       0.392954       0.083559      -0.070509       0.092079       0.263223      -0.180654      -0.207575       0.013467       0.194108             38.617743      45.654164       3.622847      -1.723253      35.067633       4.909502      35.131431           0.000017
          108              I      -0.389952       1.483520       4.822697      -0.536326     497.036237 0.21653225E+05  0.12317238E+07                                38.250187                           36.589172       1.742912       1.883067                    0.999612     172.583749     568.753764       0.464410       0.231854      -1.352648       0.391712      -0.011106      -0.061488       0.396664      -0.083638       0.066150       0.093410       0.248124      -0.199033      -0.204219       0.015450       0.188770             38.616588      45.627277      -2.167654       3.366217      33.331098       4.718598      36.891390           0.000018
          109              I       2.233299       9.880853       8.842656      -0.539150     497.648997 0.21736979E+05  0.12377429E+07                                38.287738                           36.667049       1.735292       1.880539                    0.999599     172.840497     569.980437       0.463757       0.231944      -1.352449       0.387759      -0.060488      -0.019926       0.392954       0.083559      -0.070509       0.092079       0.263222      -0.180656      -0.207575       0.013467       0.194108             38.617743      45.654165       3.622847      -1.723254      35.067634       4.909502      35.131432           0.000017
          110              I       5.659429       9.373341       8.232084      -0.536326     497.036348 0.21653231E+05  0.12317242E+07                                38.250193                           36.589178       1.742911       1.883067                    0.999612     172.583763     568.753837       0.464410       0.231854      -1.352648      -0.391712       0.011106       0.061488       0.396664      -0.083638       0.066150       0.093410       0.248123      -0.199034      -0.204219       0.015450       0.188769             38.616594      45.627285      -2.167654       3.366217      33.331103       4.718599      36.891396           0.000018
          111              O       5.877546       3.689482       4.783272      -0.651434      39.434906 0.73306378E+03  0.19026923E+05                                 9.250507                            8.528244      -0.141603       2.000108                    0.992810      29.212682      79.571466       0.634265       0.372056      -1.129808       0.001436      -0.025563      -0.004980       0.026083       0.004475       0.002789       0.014896      -0.106701      -0.060151      -0.043730      -0.022444       0.066174              9.462822       7.504943       0.197242       0.044295      13.076599       1.360764       7.806924          -0.000003
          112              O       6.153634       1.404967       2.037851      -0.654219      39.879158 0.74713679E+03  0.19472374E+05                                 9.305702                            8.597160      -0.115697       2.006022                    0.992760      29.348695      79.942962       0.633499       0.370972      -1.131343      -0.003584       0.000620       0.024565       0.024833       0.001584       0.003307      -0.000384      -0.018723       0.220548      -0.046345      -0.027264       0.073608              9.511312       7.533352      -0.000524       0.155027       7.545639       0.449161      13.454946          -0.000004
          113              O      -0.608069       7.167379       8.271509      -0.651434      39.434909 0.73306386E+03  0.19026926E+05                                 9.250508                            8.528245      -0.141603       2.000108                    0.992810      29.212683      79.571473       0.634265       0.372056      -1.129808      -0.001436       0.025563       0.004980       0.026083       0.004475       0.002789       0.014896      -0.106701      -0.060151      -0.043730      -0.022444       0.066174              9.462823       7.504943       0.197242       0.044295      13.076601       1.360764       7.806925          -0.000003
          114              O      -0.884157       9.451894      11.016930      -0.654218      39.879155 0.74713673E+03  0.19472372E+05                                 9.305702                            8.597159      -0.115697       2.006022                    0.992760      29.348694      79.942958       0.633499       0.370972      -1.131343       0.003584      -0.000620      -0.024565       0.024833       0.001584       0.003307      -0.000384      -0.018723       0.220548      -0.046345      -0.027264       0.073608              9.511312       7.533351      -0.000524       0.155027       7.545638       0.449160      13.454945          -0.000004

******************************************************
Auxiliary information for the entire system
The total spin magnetic moment of the unit cell is   -0.000318
The total net atomic charge of the unit cell is   -0.000011
Accuracy of reproducing the electrostatic potential in the unit cell:
  The inner radius (bohr) =    5.0000
  The outer radius (bohr) =   12.0000
  Valid grid points have density less than (e/(bohr^3)) =    0.0001
  The number of valid grid points were=         7740
  The rms potential error without charges in kcal/mol is=      5.40570
  The rms potential error with partial charges in kcal/mol is=      1.04334
  The RRMSE value at monopole order=      0.19301
  The rms potential error with partial charges and cloud penetration in kcal/mol is=      1.07453
  The RRMSE value at monopole order with cloud penetration is=      0.19878
  The rms potential error with partial charges and atomic dipoles in kcal/mol is=      0.54379
  The RRMSE value at dipole order=      0.10059
  The rms potential error with partial charges, atomic dipoles and cloud penetration in kcal/mol is=      0.51926
  The RRMSE value at dipole order with cloud penetration=      0.09606

******************************************************
The electron densities and ab initio electrostatic potential were computed in VASP using the PBE functional and
projector augmented wave method. See the main text of the journal article for a description of computational details.
The atomic charges, dipoles, and quadrupoles were computed with the DDEC6 method as described in
(a) T. A. Manz and N. Gabaldon Limas, RSC Adv. 6 (2016) 47771-47801 DOI: 10.1039/c6ra04656h
(b) N. Gabaldon Limas and T. A. Manz, RSC Adv. 8 (2018) 2678-2707 DOI: 10.1039/c7ra11829e.
For each atom in the material, the electron cloud parameters were fit to the spherically averaged atom-in-material
electron density using radial positions for which this density was between 10^-4 and 10^-2 electrons per cubic bohr.
The polarizabilities, dispersion coefficients, and quantum Drude oscillator (QDO) parameters were fit using the MCLF method.
The magnetic structure of the system was optimized in VASP from the default ferromagnetic initial guess using spin polarization.
The atomic spin moments (ASMs) were computed on this optimized magnetic structure using the DDEC6 partition as inputs
to the method of T. A. Manz and D. S. Sholl, J. Chem. Theory Comput. 7 (2011) 4146-4164 DOI: 10.1021/ct200539n.
The RMSE and RRMSE were computed using a uniform grid with Ewald summation.
