# Supplementary material for: A collection of forcefield precursors for metal–organic frameworks
Source: RSC Adv. 2019 Nov 13;9(63):36492–507. doi: 10.1039/c9ra07327b (PMC9075174; doi:10.1039/c9ra07327b)
Supplement: RA-009-C9RA07327B-s4064 [file RA-009-C9RA07327B-s4064.xyz]

  166
jmolscript: load "" {1 1 1} spacegroup "x,y,z" unitcell [{      7.410600     0.000000     0.000000 }, {     -2.505654    16.432060     0.000000 }, {     -3.323202    -4.657930    15.671072 }]
Cd     0.309530     5.011598     9.841120     0.965258
Cd    -1.849779    13.186243     8.487139     1.019429
Cd    -0.407233     4.131723    13.810289     0.946248
Cd     1.272214     6.762532     5.829952     0.965258
Cd     3.431523    -1.412113     7.183933     1.019428
Cd     1.988977     7.642407     1.860783     0.946248
H     -0.625078     8.157676     9.003031     0.137055
H     -0.554673    10.110424    10.460441     0.123009
H      0.951773     6.993816    12.387982     0.117937
H     -0.148216    11.364873    12.243809     0.116706
H      3.058096    -3.691619    13.923747     0.109273
H     -2.071578    14.243581     0.214694     0.111526
H      1.391674     8.214909    14.161948     0.133381
H     -1.331904     1.812478    11.460255     0.137720
H     -1.256143    -0.590148    11.748603     0.129388
H      0.291023     1.131539    14.967441     0.118296
H      3.767478     3.848453     0.325958     0.132146
H      4.122162     1.778102     1.259954     0.108559
H     -2.872976    11.821747    13.564880     0.108914
H     -0.687760    -2.561350    12.619914     0.112204
H     -3.375314     5.450564     9.879044     0.135093
H     -2.714914     8.060165    12.847145     0.135116
H      2.874585     9.270359     9.499804     0.128803
H      2.299640    10.813988    10.675134     0.109723
H     -4.664815    11.830458    11.783079     0.132956
H     -3.428436    -0.174227    14.517681     0.133852
H      2.144674     0.773287    11.070045     0.126507
H      3.172045     3.665131    13.674577     0.134118
H      2.131619    -2.730728    11.569952     0.136432
H      1.601980    -1.302458    11.209518     0.114215
H      2.206822     3.616454     6.668041     0.137055
H      2.136417     1.663706     5.210631     0.123009
H      0.629971     4.780314     3.283090     0.117937
H      1.729960     0.409257     3.427263     0.116706
H     -1.476352    15.465749     1.747325     0.109273
H      3.653322    -2.469451    15.456378     0.111526
H      0.190070     3.559221     1.509124     0.133381
H      2.913648     9.961652     4.210817     0.137720
H      2.837887    12.364278     3.922469     0.129388
H      1.290721    10.642591     0.703631     0.118296
H     -2.185734     7.925677    15.345114     0.132147
H     -2.540418     9.996028    14.411118     0.108559
H      4.454720    -0.047617     2.106192     0.108914
H      2.269504    14.335480     3.051158     0.112204
H     -2.453542     6.323566     5.792028     0.135093
H      4.296658     3.713965     2.823927     0.135117
H     -1.292841     2.503771     6.171268     0.128803
H     -0.717896     0.960142     4.995938     0.109723
H      6.246559    -0.056328     3.887993     0.132956
H      5.010180    11.948357     1.153391     0.133853
H     -0.562930    11.000843     4.601027     0.126507
H     -1.590301     8.108999     1.996495     0.134118
H     -0.549875    14.504858     4.101120     0.136433
H     -0.020236    13.076588     4.461554     0.114215
C     -0.296546     8.170290     9.872775    -0.013307
C     -0.264096     9.252230    10.672000    -0.128396
C      0.567610     7.523951    11.726663     0.112410
C      0.603930     9.655369    12.997587     0.179803
C      0.318419    11.007184    12.966245    -0.188844
C      0.716957    11.827905    13.986432    -0.130022
C      1.361446    11.333855    15.117883     0.061729
C      1.594743     9.955969    15.142957    -0.112689
C      1.224082     9.129114    14.110233    -0.163119
C     -0.997546     1.368928    12.206198    -0.009533
C     -0.962554     0.046975    12.358207    -0.126297
C     -0.108344     1.007044    14.136874     0.110921
C     -0.170906    -1.478040    14.199558     0.181376
C      0.282187    -1.578264    15.498690    -0.169506
C      3.817385     1.831902     0.382374    -0.114325
C      0.273321    -3.989869    15.363919     0.065035
C     -0.189174    -3.847853    14.067921    -0.122674
C     -0.392541    -2.616082    13.500629    -0.185758
C     -2.071278     5.579676    12.170155     0.570200
C      2.641025     6.964762     8.228880     0.574055
C      3.320801     7.307685     9.507639     0.027988
C     -3.439966     6.310543    10.225374    -0.159570
C     -2.891809     6.608996    11.460255     0.015542
C     -3.038430     7.875998    11.996206    -0.242960
C     -3.668784     8.871691    11.261232     0.250544
C      3.253271     8.592685    10.010681    -0.268891
C     -4.345360    11.157158    11.162505    -0.152182
C     -3.380561    11.799925    10.183063     0.619200
C      1.783748     3.385958    11.457121     0.577033
C     -2.885498     2.237403    15.459513     0.572858
C     -3.667321     1.808528    14.265377     0.018722
C      3.646060     0.467361    13.934717    -0.250290
C      3.053045     0.067844    12.746850     0.261486
C      2.510121     1.024748    11.888075    -0.267436
C      2.523804     2.359470    12.273584     0.025416
C      3.148967     2.764577    13.442646    -0.160663
C      2.404830    -1.820611    11.377198    -0.183402
C      3.250180    -1.824737    10.125080     0.635916
C      1.878290     3.603840     5.798297    -0.013307
C      1.845840     2.521900     4.999072    -0.128396
C      1.014134     4.250179     3.944409     0.112410
C      0.977814     2.118761     2.673485     0.179803
C      1.263325     0.766946     2.704827    -0.188844
C      0.864787    -0.053775     1.684640    -0.130022
C      0.220298     0.440275     0.553189     0.061729
C     -0.012999     1.818161     0.528115    -0.112689
C      0.357662     2.645016     1.560839    -0.163119
C      2.579290    10.405202     3.464874    -0.009533
C      2.544298    11.727155     3.312865    -0.126297
C      1.690088    10.767086     1.534198     0.110921
C      1.752650    13.252170     1.471514     0.181376
C      1.299557    13.352394     0.172382    -0.169506
C     -2.235641     9.942228    15.288698    -0.114325
C      1.308423    15.763999     0.307153     0.065035
C      1.770918    15.621983     1.603151    -0.122674
C      1.974285    14.390212     2.170443    -0.185758
C      3.653022     6.194454     3.500917     0.570200
C     -1.059281     4.809368     7.442192     0.574055
C     -1.739057     4.466445     6.163433     0.027988
C      5.021710     5.463587     5.445698    -0.159570
C      4.473553     5.165134     4.210817     0.015542
C      4.620174     3.898132     3.674866    -0.242960
C      5.250528     2.902439     4.409840     0.250544
C     -1.671527     3.181445     5.660391    -0.268891
C      5.927104     0.616972     4.508567    -0.152182
C      4.962305    -0.025795     5.488009     0.619200
C     -0.202004     8.388172     4.213951     0.577033
C      4.467242     9.536727     0.211559     0.572858
C      5.249065     9.965602     1.405695     0.018722
C     -2.064316    11.306769     1.736355    -0.250290
C     -1.471301    11.706286     2.924222     0.261486
C     -0.928377    10.749382     3.782997    -0.267436
C     -0.942060     9.414660     3.397488     0.025416
C     -1.567223     9.009553     2.228426    -0.160663
C     -0.823086    13.594741     4.293874    -0.183402
C     -1.668436    13.598867     5.545992     0.635916
N      0.229027     7.089215    10.535662    -0.274206
N      0.289398     8.832525    11.873971     0.023029
N     -0.466489     1.985413    13.321978    -0.285327
N     -0.400836    -0.192340    13.605625     0.018722
N      1.352717     4.684915     5.135410    -0.274206
N      1.292346     2.941605     3.797101     0.023029
N      2.048233     9.788717     2.349094    -0.285326
N      1.982580    11.966470     2.065447     0.018722
O      2.198956     5.813664     8.065901    -0.574250
O      2.485639     7.880313     7.354434    -0.554135
O     -1.601754     4.605618    11.527641    -0.578313
O     -1.828864     5.782797    13.394065    -0.548770
O     -3.742766    10.090807    11.897478    -0.188433
O     -2.237816    12.082478    10.548199    -0.543869
O     -3.826068    12.071379     9.026537    -0.549804
O      1.312281     4.398094    12.021279    -0.582518
O      1.647643     3.197353    10.217539    -0.542070
O      0.631635     6.092606     0.725571    -0.549256
O     -2.383945     3.403859    15.465781    -0.586667
O      3.064256    -1.285497    12.529022    -0.185847
O      4.377433    -1.356695    10.109409    -0.499657
O      2.674279    -2.329277     9.097057    -0.622868
O     -0.617212     5.960466     7.605171    -0.574250
O     -0.903895     3.893817     8.316638    -0.554135
O      3.183498     7.168512     4.143431    -0.578313
O      3.410608     5.991333     2.277007    -0.548770
O      5.324510     1.683323     3.773594    -0.188433
O      3.819560    -0.308348     5.122873    -0.543869
O      5.407812    -0.297249     6.644535    -0.549804
O      0.269463     7.376036     3.649793    -0.582518
O     -0.065899     8.576777     5.453533    -0.542070
O      0.950109     5.681524    14.945501    -0.549256
O      3.965689     8.370271     0.205291    -0.586667
O     -1.482512    13.059627     3.142050    -0.185847
O     -2.795689    13.130825     5.561663    -0.499657
O     -1.092535    14.103407     6.574015    -0.622868

The following XYZ coordinates are in angstroms. Other properties are in atomic units.
The sperically averaged electron density of each atom fit to a function of the form exp(a - br)
eigen_1, eigen_2 and eigen_3 are the three eigenvalues of traceless quadrupole moment tensor
  atom number  atomic symbol              X              Y              Z     net charge C6 coefficient C8 coefficient C10 coefficient fluctuating dipole atomic polarizability isotropic forcefield polarizability              a              b squared Pearson coefficient          <r^3>          <r^4>         wp_QDO          m_QDO          q_QDO       dipole_x       dipole_y       dipole_z         dipole            Qxy            Qxz            Qyz     Q(x^2-y^2)  Q(3z^2 - R^2)        eigen_1        eigen_2        eigen_3 static polarizability      alpha(xx)      alpha(xy)      alpha(xz)      alpha(yy)      alpha(yz)      alpha(zz) atomic spin moment
            1             Cd       0.309530       5.011598       9.841120       0.965258     160.526734 0.46049331E+04  0.17697462E+06                                22.330541                           20.941474       0.873728       1.996446                    0.997819      76.587732     204.010964       0.446268       0.357127      -1.220424      -0.003545      -0.087906      -0.032291       0.093716       0.019513      -0.036677      -0.051037       0.109467       0.056669      -0.088475       0.002726       0.085749             24.256221      20.781013      -1.461954       3.539789      20.299541      -1.626683      31.688111           0.000001
            2             Cd      -1.849779      13.186243       8.487139       1.019429     138.521443 0.34167682E+04  0.12243037E+06                                20.382074                           18.138684       0.879893       2.010207                    0.999535      74.218371     193.772522       0.473375       0.361100      -1.211495       0.039189       0.014988      -0.031585       0.052517      -0.135706      -0.054265       0.098652      -0.167216      -0.284680      -0.132297      -0.111924       0.244222             21.882021      19.954955       5.906539      -4.890446      16.693562      -6.389637      28.997547          -0.000004
            3             Cd      -0.407233       4.131723      13.810289       0.946248     145.194549 0.41785578E+04  0.15746521E+06                                22.085116                           21.077829       0.851339       1.985207                    0.997849      77.342602     207.131340       0.407654       0.398710      -1.181769      -0.000544       0.077038       0.014261       0.078349       0.009019      -0.029295      -0.026397       0.129375       0.121857      -0.090391       0.014695       0.075697             23.357085      22.195311      -0.696356       2.280518      24.916409      -1.771932      22.959536          -0.000005
            4             Cd       1.272214       6.762532       5.829952       0.965258     160.526730 0.46049329E+04  0.17697461E+06                                22.330541                           20.941473       0.873728       1.996446                    0.997819      76.587730     204.010958       0.446268       0.357127      -1.220424       0.003545       0.087906       0.032291       0.093716       0.019513      -0.036677      -0.051037       0.109467       0.056669      -0.088475       0.002726       0.085749             24.256221      20.781013      -1.461954       3.539790      20.299540      -1.626683      31.688111           0.000001
            5             Cd       3.431523      -1.412113       7.183933       1.019428     138.521485 0.34167696E+04  0.12243043E+06                                20.382078                           18.138688       0.879893       2.010206                    0.999535      74.218379     193.772557       0.473375       0.361100      -1.211495      -0.039189      -0.014988       0.031585       0.052517      -0.135706      -0.054265       0.098652      -0.167216      -0.284680      -0.132297      -0.111924       0.244222             21.882026      19.954960       5.906540      -4.890447      16.693566      -6.389638      28.997554          -0.000004
            6             Cd       1.988977       7.642407       1.860783       0.946248     145.194554 0.41785580E+04  0.15746522E+06                                22.085116                           21.077830       0.851339       1.985207                    0.997849      77.342603     207.131341       0.407654       0.398710      -1.181769       0.000544      -0.077038      -0.014261       0.078349       0.009019      -0.029296      -0.026397       0.129375       0.121857      -0.090391       0.014695       0.075697             23.357085      22.195311      -0.696356       2.280518      24.916409      -1.771932      22.959536          -0.000005
            7              H      -0.625078       8.157676       9.003031       0.137055       0.981719 0.67822578E+01  0.64082538E+02                                 1.659099                            1.546802      -0.850545       2.500299                    0.999455       3.260273       9.042567       0.490021       1.322898      -0.700963      -0.017806       0.001417      -0.047527       0.050773      -0.009263       0.011732      -0.004460      -0.015430       0.032477      -0.020192       0.000878       0.019314              1.719836       1.483824       0.049688       0.310772       1.349043       0.187478       2.326642           0.000000
            8              H      -0.554673      10.110424      10.460441       0.123009       1.015062 0.73478515E+01  0.71108396E+02                                 1.701939                            1.613946      -1.094870       2.359375                    0.997509       3.570777      10.151879       0.476099       1.329378      -0.697374      -0.018130       0.034354      -0.017467       0.042591      -0.004000       0.012542      -0.001737      -0.023726       0.039759      -0.023211       0.004920       0.018291              1.705563       1.555015      -0.289954       0.084386       2.131712      -0.084089       1.429961           0.000001
            9              H       0.951773       6.993816      12.387982       0.117937       0.934198 0.66950458E+01  0.63835028E+02                                 1.665520                            1.582324      -1.121208       2.360233                    0.996324       3.624687      10.513287       0.458070       1.402390      -0.682361       0.022668      -0.037368       0.035958       0.056597      -0.008429       0.010421      -0.003632      -0.014501       0.017133      -0.017067       0.001364       0.015703              1.685906       1.495858      -0.186494       0.219399       1.783218      -0.300497       1.778643          -0.000001
           10              H      -0.148216      11.364873      12.243809       0.116706       0.914045 0.66504197E+01  0.63344943E+02                                 1.643611                            1.576082      -1.159678       2.328915                    0.995417       3.698007      10.743370       0.459096       1.400683      -0.682123      -0.020971       0.014686      -0.022765       0.034259      -0.001860       0.007840      -0.001100      -0.018009       0.010583      -0.014304       0.005390       0.008914              1.655701       1.598801      -0.148721       0.295682       1.575825      -0.105088       1.792478           0.000001
           11              H       3.058096      -3.691619      13.923747       0.109273       0.933227 0.67891703E+01  0.65141968E+02                                 1.677092                            1.600636      -1.253645       2.283981                    0.993727       3.804333      11.171471       0.451089       1.415141      -0.678904      -0.007514       0.034303      -0.001937       0.035170      -0.004247       0.008798       0.002906      -0.014044       0.007228      -0.014485       0.006792       0.007693              1.714195       1.434809      -0.130049       0.044440       2.233943       0.035606       1.473834           0.000000
           12              H      -2.071578      14.243581       0.214694       0.111526       0.898051 0.65191012E+01  0.61773522E+02                                 1.624710                            1.561545      -1.056190       2.381150                    0.996038       3.659077      10.596181       0.460828       1.402661      -0.682013       0.015862      -0.016315       0.028345       0.036349      -0.004184       0.008627      -0.000262      -0.018524       0.009892      -0.015568       0.005744       0.009824              1.636880       1.508155      -0.086763       0.296643       1.553843      -0.157531       1.848642           0.000000
           13              H       1.391674       8.214909      14.161948       0.133381       0.906945 0.65174038E+01  0.61628196E+02                                 1.626836                            1.555499      -1.089308       2.375914                    0.997176       3.525023      10.129904       0.465270       1.392182      -0.684681       0.007917      -0.035605       0.004873       0.036798      -0.004300       0.008606       0.004333      -0.009729       0.000570      -0.013380       0.005825       0.007555              1.653557       1.343886      -0.082909       0.031545       2.154269       0.013720       1.462517          -0.000000
           14              H      -1.331904       1.812478      11.460255       0.137720       0.951469 0.65961595E+01  0.61676837E+02                                 1.605274                            1.511687      -0.773462       2.539471                    0.999755       3.161393       8.623919       0.504209       1.299165      -0.706601      -0.019881       0.021605      -0.042043       0.051280       0.001672       0.015119      -0.002448      -0.016160       0.037461      -0.021400       0.001975       0.019425              1.642825       1.455765      -0.178757       0.233343       1.668396      -0.437261       1.804313          -0.000001
           15              H      -1.256143      -0.590148      11.748603       0.129388       1.014256 0.73017396E+01  0.70737647E+02                                 1.718215                            1.621943      -1.125784       2.348831                    0.997175       3.597719      10.322629       0.467957       1.351064      -0.692726      -0.019934      -0.019954      -0.033615       0.043880      -0.002250       0.011017      -0.000762      -0.030055       0.039294      -0.024894       0.008360       0.016534              1.729836       1.590748       0.188891       0.241803       1.886047       0.355261       1.712714           0.000000
           16              H       0.291023       1.131539      14.967441       0.118296       0.945369 0.68483510E+01  0.65501217E+02                                 1.664277                            1.590253      -1.081421       2.381144                    0.996713       3.570826      10.287780       0.462450       1.384770      -0.686257       0.024408       0.014822       0.049702       0.057321       0.001348       0.014122       0.002147      -0.012820       0.025486      -0.018146       0.001716       0.016430              1.670125       1.512516       0.070162       0.283801       1.536299       0.121393       1.961559          -0.000001
           17              H       3.767478       3.848453       0.325958       0.132146       0.907619 0.65114832E+01  0.61442748E+02                                 1.616558                            1.546217      -1.044154       2.396620                    0.997479       3.487686       9.950848       0.471436       1.376869      -0.687867       0.006879       0.028991       0.022564       0.037376       0.001945       0.007665       0.000266      -0.014366       0.003713      -0.012309       0.004847       0.007462              1.638890       1.323064       0.069305       0.074292       1.990867       0.253992       1.602739           0.000000
           18              H       4.122162       1.778102       1.259954       0.108559       0.917172 0.66848991E+01  0.63946721E+02                                 1.662324                            1.591530      -1.248836       2.284806                    0.993924       3.817692      11.223992       0.450626       1.420909      -0.677652       0.010562      -0.001203       0.032634       0.034322       0.000384       0.004137       0.001587      -0.020641       0.011998      -0.013309       0.004321       0.008988              1.679227       1.453982      -0.031126       0.239176       1.528071      -0.057951       2.055628          -0.000001
           19              H      -2.872976      11.821747      13.564880       0.108914       0.931317 0.66756177E+01  0.63959481E+02                                 1.689755                            1.597634      -1.305696       2.256049                    0.993445       3.888519      11.513901       0.445860       1.433820      -0.674814      -0.007080      -0.027146      -0.017769       0.033207      -0.000560       0.006355      -0.001944      -0.013286       0.010640      -0.011166       0.003455       0.007712              1.737015       1.420006       0.120082       0.123557       2.120568       0.327621       1.670471          -0.000001
           20              H      -0.687760      -2.561350      12.619914       0.112204       0.944890 0.70004871E+01  0.67429531E+02                                 1.670121                            1.609484      -1.156765       2.329216                    0.995093       3.713710      10.791664       0.458256       1.387639      -0.684840      -0.011706       0.000040      -0.030817       0.032966       0.000449       0.010108      -0.000151      -0.016002       0.025220      -0.016346       0.003809       0.012537              1.672299       1.446495      -0.024507       0.212024       1.597823      -0.055862       1.972579           0.000001
           21              H      -3.375314       5.450564       9.879044       0.135093       0.999745 0.76956483E+01  0.75966963E+02                                 1.745813                            1.698618      -1.325580       2.268808                    0.993649       3.692886      10.894601       0.441315       1.405975      -0.682002       0.002500      -0.037422      -0.014823       0.040328      -0.000971      -0.001080       0.005189      -0.027166       0.010155      -0.015355       0.000948       0.014408              1.745792       1.520556      -0.058465       0.040631       2.036427       0.255590       1.680393           0.000000
           22              H      -2.714914       8.060165      12.847145       0.135116       0.879757 0.63813538E+01  0.60385379E+02                                 1.630162                            1.566198      -1.250231       2.304540                    0.994020       3.643072      10.680118       0.449030       1.441490      -0.674690       0.010652       0.005087       0.033230       0.035264       0.000820       0.004797       0.007368      -0.004135       0.030189      -0.008718      -0.005701       0.014418              1.649485       1.468833       0.017777       0.261462       1.473721       0.192858       2.005900           0.000000
           23              H       2.874585       9.270359       9.499804       0.128803       1.077256 0.86060729E+01  0.87398939E+02                                 1.829840                            1.789960      -1.493616       2.177771                    0.991970       3.916345      11.734929       0.432008       1.396088      -0.682921      -0.010492       0.021856      -0.024842       0.034711      -0.003891       0.006759      -0.005310      -0.018094      -0.001993      -0.012586      -0.000945       0.013531              1.812110       1.587813      -0.187923       0.165393       2.051205      -0.117907       1.797312           0.000001
           24              H       2.299640      10.813988      10.675134       0.109723       1.160388 0.94203389E+01  0.97473312E+02                                 1.899936                            1.848276      -1.480831       2.171569                    0.991566       4.010545      11.976163       0.435300       1.359873      -0.690114      -0.023956      -0.012648      -0.018329       0.032708      -0.001628       0.007529      -0.003075      -0.003453      -0.004819      -0.008914       0.000700       0.008214              1.910833       2.197075       0.286106       0.188609       1.849330       0.201550       1.686093           0.000002
           25              H      -4.664815      11.830458      11.783079       0.132956       0.922118 0.66873593E+01  0.63612912E+02                                 1.652178                            1.575723      -1.008799       2.412396                    0.996629       3.544034      10.198840       0.462465       1.392311      -0.684995      -0.010385       0.023838       0.023220       0.034861      -0.010043       0.005420       0.002041      -0.015568       0.005805      -0.015574       0.003799       0.011775              1.689625       1.518499      -0.163634      -0.208541       1.832308       0.432945       1.718069           0.000002
           26              H      -3.428436      -0.174227      14.517681       0.133852       0.882994 0.64334391E+01  0.60988631E+02                                 1.631664                            1.570433      -1.245112       2.304113                    0.994025       3.663623      10.742349       0.449442       1.437563      -0.675300       0.011717      -0.022673       0.024461       0.035351      -0.002979       0.003573      -0.007982      -0.013664       0.001814      -0.008534      -0.004547       0.013081              1.652616       1.480684      -0.170835       0.197688       1.825756      -0.330436       1.651407           0.000000
           27              H       2.144674       0.773287      11.070045       0.126507       1.144039 0.91773834E+01  0.94016802E+02                                 1.855108                            1.810704      -1.384812       2.226424                    0.993216       3.819724      11.222623       0.446285       1.339700      -0.695088      -0.008982      -0.002801      -0.032838       0.034160      -0.001066       0.008798       0.008927      -0.010988       0.029908      -0.015014      -0.002183       0.017197              1.839420       1.597757       0.047042       0.255188       1.836070       0.183205       2.084432          -0.000001
           28              H       3.172045       3.665131      13.674577       0.134118       0.931293 0.69754017E+01  0.67363175E+02                                 1.680356                            1.628916      -1.305738       2.279781                    0.993563       3.668896      10.798179       0.444625       1.426459      -0.677755       0.001976       0.040026       0.009976       0.041298       0.000111       0.000770       0.003334      -0.027509       0.004204      -0.014493       0.000549       0.013944              1.696384       1.470627      -0.003288       0.053205       2.152414       0.138707       1.466111          -0.000001
           29              H       2.131619      -2.730728      11.569952       0.136432       0.912051 0.64467290E+01  0.61102820E+02                                 1.673055                            1.571037      -1.213827       2.320101                    0.993617       3.641411      10.651493       0.450111       1.435703      -0.675998      -0.007322      -0.034912       0.011879       0.037597       0.001318       0.002264      -0.003327      -0.017244       0.002201      -0.009725       0.000199       0.009526              1.724275       1.448470       0.223485      -0.059016       2.296857      -0.188758       1.427497           0.000000
           30              H       1.601980      -1.302458      11.209518       0.114215       1.155625 0.94831142E+01  0.98247741E+02                                 1.893301                            1.853765      -1.392843       2.209300                    0.992515       3.985997      11.895326       0.435056       1.358906      -0.690505      -0.023704       0.020572       0.001736       0.031434      -0.004246       0.005150      -0.000418       0.004464       0.006232      -0.006634      -0.001148       0.007782              1.894640       2.155872      -0.330878      -0.004682       1.942291       0.029987       1.585757          -0.000000
           31              H       2.206822       3.616454       6.668041       0.137055       0.981719 0.67822578E+01  0.64082538E+02                                 1.659099                            1.546802      -0.850545       2.500299                    0.999455       3.260273       9.042567       0.490021       1.322898      -0.700963       0.017806      -0.001417       0.047527       0.050773      -0.009263       0.011732      -0.004460      -0.015430       0.032477      -0.020192       0.000878       0.019314              1.719836       1.483824       0.049688       0.310772       1.349043       0.187478       2.326642           0.000000
           32              H       2.136417       1.663706       5.210631       0.123009       1.015062 0.73478515E+01  0.71108396E+02                                 1.701939                            1.613946      -1.094870       2.359375                    0.997509       3.570777      10.151879       0.476099       1.329378      -0.697374       0.018130      -0.034354       0.017467       0.042591      -0.004000       0.012542      -0.001737      -0.023726       0.039759      -0.023211       0.004920       0.018291              1.705563       1.555015      -0.289954       0.084386       2.131712      -0.084089       1.429961           0.000001
           33              H       0.629971       4.780314       3.283090       0.117937       0.934198 0.66950458E+01  0.63835028E+02                                 1.665520                            1.582324      -1.121208       2.360233                    0.996324       3.624687      10.513287       0.458070       1.402390      -0.682361      -0.022668       0.037368      -0.035958       0.056597      -0.008429       0.010421      -0.003632      -0.014501       0.017133      -0.017067       0.001364       0.015703              1.685906       1.495858      -0.186494       0.219399       1.783218      -0.300497       1.778643          -0.000001
           34              H       1.729960       0.409257       3.427263       0.116706       0.914045 0.66504189E+01  0.63344934E+02                                 1.643611                            1.576082      -1.159678       2.328915                    0.995417       3.698007      10.743371       0.459096       1.400683      -0.682123       0.020971      -0.014686       0.022765       0.034259      -0.001860       0.007840      -0.001100      -0.018009       0.010583      -0.014304       0.005390       0.008914              1.655701       1.598801      -0.148721       0.295682       1.575825      -0.105088       1.792478           0.000000
           35              H      -1.476352      15.465749       1.747325       0.109273       0.933227 0.67891712E+01  0.65141977E+02                                 1.677092                            1.600636      -1.253645       2.283981                    0.993727       3.804333      11.171470       0.451089       1.415140      -0.678904       0.007514      -0.034303       0.001937       0.035170      -0.004247       0.008798       0.002906      -0.014044       0.007228      -0.014485       0.006792       0.007693              1.714195       1.434809      -0.130049       0.044440       2.233943       0.035606       1.473834           0.000000
           36              H       3.653322      -2.469451      15.456378       0.111526       0.898050 0.65190972E+01  0.61773477E+02                                 1.624710                            1.561545      -1.056190       2.381150                    0.996038       3.659076      10.596179       0.460828       1.402661      -0.682013      -0.015862       0.016315      -0.028345       0.036349      -0.004184       0.008627      -0.000262      -0.018524       0.009892      -0.015568       0.005744       0.009824              1.636880       1.508155      -0.086763       0.296643       1.553843      -0.157531       1.848642           0.000000
           37              H       0.190070       3.559221       1.509124       0.133381       0.906945 0.65174004E+01  0.61628155E+02                                 1.626835                            1.555498      -1.089308       2.375914                    0.997176       3.525022      10.129900       0.465270       1.392182      -0.684681      -0.007917       0.035605      -0.004873       0.036798      -0.004300       0.008606       0.004333      -0.009729       0.000570      -0.013380       0.005825       0.007555              1.653557       1.343886      -0.082909       0.031545       2.154269       0.013720       1.462516          -0.000000
           38              H       2.913648       9.961652       4.210817       0.137720       0.951470 0.65961633E+01  0.61676882E+02                                 1.605274                            1.511688      -0.773462       2.539471                    0.999755       3.161394       8.623922       0.504209       1.299164      -0.706601       0.019881      -0.021605       0.042043       0.051280       0.001672       0.015119      -0.002448      -0.016161       0.037461      -0.021400       0.001975       0.019425              1.642825       1.455765      -0.178757       0.233344       1.668396      -0.437261       1.804313          -0.000001
           39              H       2.837887      12.364278       3.922469       0.129388       1.014257 0.73017440E+01  0.70737696E+02                                 1.718215                            1.621943      -1.125784       2.348831                    0.997175       3.597720      10.322630       0.467957       1.351063      -0.692726       0.019934       0.019954       0.033615       0.043880      -0.002250       0.011017      -0.000762      -0.030055       0.039294      -0.024894       0.008360       0.016534              1.729836       1.590748       0.188891       0.241803       1.886047       0.355261       1.712714           0.000000
           40              H       1.290721      10.642591       0.703631       0.118296       0.945369 0.68483502E+01  0.65501210E+02                                 1.664278                            1.590253      -1.081421       2.381144                    0.996713       3.570826      10.287781       0.462450       1.384770      -0.686257      -0.024408      -0.014822      -0.049702       0.057321       0.001348       0.014122       0.002147      -0.012820       0.025486      -0.018146       0.001716       0.016430              1.670125       1.512516       0.070162       0.283801       1.536299       0.121393       1.961559          -0.000001
           41              H      -2.185734       7.925677      15.345114       0.132147       0.907619 0.65114814E+01  0.61442725E+02                                 1.616558                            1.546217      -1.044154       2.396620                    0.997479       3.487685       9.950843       0.471436       1.376868      -0.687867      -0.006879      -0.028991      -0.022564       0.037376       0.001945       0.007665       0.000266      -0.014366       0.003713      -0.012309       0.004847       0.007462              1.638889       1.323063       0.069305       0.074292       1.990866       0.253992       1.602738           0.000000
           42              H      -2.540418       9.996028      14.411118       0.108559       0.917172 0.66848982E+01  0.63946711E+02                                 1.662324                            1.591530      -1.248836       2.284806                    0.993924       3.817692      11.223993       0.450626       1.420909      -0.677652      -0.010562       0.001203      -0.032634       0.034322       0.000384       0.004137       0.001587      -0.020641       0.011998      -0.013309       0.004321       0.008988              1.679227       1.453982      -0.031126       0.239176       1.528071      -0.057951       2.055628          -0.000001
           43              H       4.454720      -0.047617       2.106192       0.108914       0.931317 0.66756186E+01  0.63959490E+02                                 1.689755                            1.597634      -1.305696       2.256049                    0.993445       3.888519      11.513900       0.445860       1.433820      -0.674814       0.007080       0.027146       0.017769       0.033207      -0.000560       0.006355      -0.001944      -0.013286       0.010640      -0.011166       0.003455       0.007712              1.737015       1.420006       0.120082       0.123557       2.120567       0.327621       1.670471          -0.000001
           44              H       2.269504      14.335480       3.051158       0.112204       0.944890 0.70004863E+01  0.67429523E+02                                 1.670121                            1.609484      -1.156765       2.329216                    0.995093       3.713710      10.791665       0.458255       1.387639      -0.684840       0.011706      -0.000040       0.030817       0.032966       0.000449       0.010108      -0.000151      -0.016002       0.025220      -0.016346       0.003809       0.012537              1.672299       1.446496      -0.024507       0.212024       1.597823      -0.055862       1.972579           0.000001
           45              H      -2.453542       6.323566       5.792028       0.135093       0.999745 0.76956483E+01  0.75966963E+02                                 1.745813                            1.698618      -1.325580       2.268808                    0.993649       3.692886      10.894601       0.441315       1.405975      -0.682002      -0.002500       0.037422       0.014823       0.040328      -0.000971      -0.001080       0.005189      -0.027166       0.010155      -0.015355       0.000948       0.014408              1.745792       1.520556      -0.058465       0.040631       2.036427       0.255590       1.680393           0.000000
           46              H       4.296658       3.713965       2.823927       0.135117       0.879757 0.63813519E+01  0.60385357E+02                                 1.630162                            1.566198      -1.250230       2.304540                    0.994020       3.643071      10.680115       0.449030       1.441490      -0.674690      -0.010652      -0.005087      -0.033230       0.035264       0.000820       0.004797       0.007368      -0.004135       0.030189      -0.008718      -0.005701       0.014418              1.649484       1.468833       0.017777       0.261462       1.473721       0.192858       2.005900           0.000000
           47              H      -1.292841       2.503771       6.171268       0.128803       1.077256 0.86060689E+01  0.87398892E+02                                 1.829840                            1.789960      -1.493615       2.177771                    0.991970       3.916344      11.734927       0.432008       1.396089      -0.682920       0.010492      -0.021856       0.024842       0.034711      -0.003891       0.006759      -0.005310      -0.018094      -0.001993      -0.012586      -0.000945       0.013531              1.812110       1.587812      -0.187923       0.165393       2.051205      -0.117907       1.797312           0.000001
           48              H      -0.717896       0.960142       4.995938       0.109723       1.160388 0.94203396E+01  0.97473323E+02                                 1.899937                            1.848276      -1.480832       2.171569                    0.991566       4.010545      11.976164       0.435300       1.359873      -0.690114       0.023956       0.012648       0.018329       0.032708      -0.001628       0.007529      -0.003075      -0.003453      -0.004819      -0.008914       0.000700       0.008214              1.910833       2.197076       0.286106       0.188609       1.849330       0.201550       1.686093           0.000002
           49              H       6.246559      -0.056328       3.887993       0.132956       0.922118 0.66873585E+01  0.63612904E+02                                 1.652179                            1.575723      -1.008799       2.412396                    0.996629       3.544034      10.198841       0.462465       1.392312      -0.684995       0.010385      -0.023838      -0.023220       0.034861      -0.010043       0.005420       0.002041      -0.015568       0.005805      -0.015574       0.003799       0.011775              1.689625       1.518499      -0.163634      -0.208541       1.832308       0.432945       1.718069           0.000002
           50              H       5.010180      11.948357       1.153391       0.133853       0.882994 0.64334420E+01  0.60988661E+02                                 1.631664                            1.570433      -1.245112       2.304113                    0.994025       3.663623      10.742347       0.449442       1.437562      -0.675300      -0.011717       0.022673      -0.024461       0.035351      -0.002979       0.003573      -0.007982      -0.013664       0.001814      -0.008534      -0.004547       0.013081              1.652616       1.480684      -0.170835       0.197688       1.825756      -0.330436       1.651407           0.000000
           51              H      -0.562930      11.000843       4.601027       0.126507       1.144038 0.91773779E+01  0.94016731E+02                                 1.855107                            1.810704      -1.384812       2.226424                    0.993216       3.819723      11.222619       0.446285       1.339700      -0.695088       0.008982       0.002801       0.032838       0.034160      -0.001066       0.008798       0.008927      -0.010988       0.029908      -0.015014      -0.002183       0.017197              1.839419       1.597756       0.047041       0.255188       1.836069       0.183205       2.084432          -0.000001
           52              H      -1.590301       8.108999       1.996495       0.134118       0.931293 0.69754017E+01  0.67363175E+02                                 1.680356                            1.628916      -1.305738       2.279781                    0.993563       3.668896      10.798179       0.444625       1.426459      -0.677755      -0.001976      -0.040026      -0.009976       0.041298       0.000111       0.000770       0.003334      -0.027509       0.004204      -0.014493       0.000549       0.013944              1.696384       1.470627      -0.003288       0.053205       2.152414       0.138707       1.466111          -0.000001
           53              H      -0.549875      14.504858       4.101120       0.136433       0.912051 0.64467303E+01  0.61102834E+02                                 1.673055                            1.571037      -1.213827       2.320101                    0.993617       3.641411      10.651493       0.450111       1.435703      -0.675998       0.007322       0.034912      -0.011879       0.037597       0.001318       0.002264      -0.003327      -0.017244       0.002201      -0.009725       0.000199       0.009526              1.724275       1.448470       0.223485      -0.059016       2.296857      -0.188758       1.427497           0.000000
           54              H      -0.020236      13.076588       4.461554       0.114215       1.155625 0.94831150E+01  0.98247748E+02                                 1.893301                            1.853765      -1.392843       2.209300                    0.992515       3.985997      11.895325       0.435056       1.358906      -0.690505       0.023704      -0.020572      -0.001736       0.031434      -0.004246       0.005150      -0.000418       0.004464       0.006232      -0.006634      -0.001148       0.007782              1.894640       2.155872      -0.330877      -0.004682       1.942291       0.029987       1.585756          -0.000000
           55              C      -0.296546       8.170290       9.872775      -0.013307      26.727690 0.38986906E+03  0.89932305E+04                                 7.969794                            6.747394      -0.057142       1.975039                    0.998700      28.394953      83.062828       0.606352       0.437910      -1.042281       0.015552      -0.067594       0.011481       0.070303      -0.023105       0.009947      -0.020506       0.004923       0.034357      -0.031170      -0.005128       0.036298              8.610984       5.999816      -0.188203       2.099519       8.288203       2.407567      11.544934           0.000001
           56              C      -0.264096       9.252230      10.672000      -0.128396      28.918943 0.43378433E+03  0.10222837E+05                                 8.229594                            6.998318       0.228686       2.048515                    0.999285      29.467317      85.641110       0.613852       0.423394      -1.056654       0.002435      -0.001739       0.061309       0.061382      -0.031908       0.046513      -0.013610      -0.043629       0.128810      -0.071968      -0.000633       0.072601              8.680165       6.273765      -0.986855       1.732167      10.558427       1.799321       9.208303           0.000001
           57              C       0.567610       7.523951      11.726663       0.112410      24.114055 0.33862631E+03  0.75667918E+04                                 7.568505                            6.395878      -0.107146       1.991748                    0.996933      26.530911      77.249157       0.605068       0.453013      -1.029935      -0.019566       0.018659      -0.029725       0.040182      -0.007860      -0.002764      -0.021776       0.013645      -0.025073      -0.028801       0.009879       0.018922              8.194162       5.504546      -0.628619       1.500218      10.098976       1.317152       8.978963          -0.000000
           58              C       0.603930       9.655369      12.997587       0.179803      32.148525 0.38568768E+03  0.88220430E+04                                 9.054593                            6.758756       0.009253       2.031079                    0.999693      25.763117      73.652845       0.602898       0.444149      -1.044580      -0.013066      -0.022391      -0.029777       0.039481       0.004826       0.030416       0.027158      -0.042676       0.045201      -0.045714      -0.004424       0.050138             10.819839       6.211911       0.431240       2.471434      12.690248       5.175613      13.557358           0.000004
           59              C       0.318419      11.007184      12.966245      -0.188844      33.665694 0.47371210E+03  0.11445602E+05                                 9.187907                            7.370956      -0.079721       1.948484                    0.997617      30.593170      90.890034       0.589410       0.430095      -1.049450      -0.006429       0.018708       0.034967       0.040175      -0.003553       0.012629      -0.010871       0.033171       0.031851      -0.025196      -0.000585       0.025781             10.340205       6.758747      -0.246380       1.793805      13.381611       4.044639      10.880257           0.000003
           60              C       0.716957      11.827905      13.986432      -0.130022      32.437269 0.46711951E+03  0.11281610E+05                                 9.082580                            7.406925      -0.197504       1.911287                    0.998185      30.533704      91.613509       0.575816       0.440432      -1.040022      -0.013947      -0.029429      -0.015068       0.035883       0.001161      -0.005804       0.001609      -0.022611      -0.052376      -0.019546      -0.000596       0.020142             10.043347       6.929706       0.109180       2.675375      11.289455       2.996806      11.910881           0.000004
           61              C       1.361446      11.333855      15.117883       0.061729      34.040501 0.43951627E+03  0.10363695E+05                                 9.304992                            7.117195      -0.128980       1.971250                    0.999288      27.197644      78.366275       0.601025       0.432189      -1.054105      -0.004684      -0.001412       0.000457       0.004914      -0.004296       0.014727       0.005812      -0.023502       0.014104      -0.023491       0.008597       0.014894             10.960620       7.040421       1.095728       3.377915      12.932997       4.746471      12.908441           0.000002
           62              C       1.594743       9.955969      15.142957      -0.112689      31.842044 0.45384272E+03  0.10854496E+05                                 8.920651                            7.264291      -0.070223       1.960323                    0.998145      29.731758      88.036255       0.587340       0.436026      -1.045303      -0.012974      -0.013555      -0.026263       0.032277      -0.005297       0.001981      -0.010940       0.014527       0.023287      -0.016955       0.002646       0.014309              9.949222       6.411622       0.395891       2.251263      12.625428       3.391061      10.810615           0.000000
           63              C       1.224082       9.129114      14.110233      -0.163119      31.979212 0.45776599E+03  0.10963473E+05                                 8.895509                            7.266540      -0.101305       1.949407                    0.997768      29.997708      88.662013       0.591233       0.432557      -1.048199       0.010810       0.016156       0.031752       0.037229      -0.005935      -0.005102       0.000704      -0.018547      -0.066859      -0.023325       0.001070       0.022255              9.780790       6.335189       0.411702       2.625156      10.757127       2.750116      12.250055           0.000001
           64              C      -0.997546       1.368928      12.206198      -0.009533      26.146330 0.38406787E+03  0.88272725E+04                                 7.849589                            6.705883      -0.022445       1.988879                    0.998566      28.222430      82.438820       0.606949       0.439071      -1.041473       0.007919       0.050271       0.046077       0.068652       0.014925       0.027161       0.003521       0.010458       0.078828      -0.032822      -0.010236       0.043058              8.388271       6.019182      -0.633625       1.845138      11.110695      -2.059287       8.034935          -0.000003
           65              C      -0.962554       0.046975      12.358207      -0.126297      29.083593 0.43301874E+03  0.10220470E+05                                 8.317037                            7.035859       0.078505       2.002626                    0.998755      29.586021      86.609476       0.605317       0.428705      -1.051286      -0.005144      -0.026690       0.055745       0.062018      -0.000424       0.055212      -0.015469      -0.032088       0.142907      -0.067252      -0.009445       0.076696              8.825530       6.405834      -0.009382       2.066498      11.983169      -0.208284       8.087588           0.000000
           66              C      -0.108344       1.007044      14.136874       0.110921      24.065489 0.33938554E+03  0.75839893E+04                                 7.544137                            6.393701      -0.089430       1.997885                    0.996587      26.516406      77.074729       0.606819       0.451692      -1.031233      -0.018853       0.002461      -0.033012       0.038096       0.009644       0.003038       0.012320       0.030555       0.037259      -0.027391       0.007339       0.020052              8.201172       5.558409       0.040329       1.595180      11.426816      -0.279610       7.618291          -0.000004
           67              C      -0.170906      -1.478040      14.199558       0.181376      32.528974 0.37351492E+03  0.84654694E+04                                 9.098727                            6.624885       0.140884       2.073628                    0.999737      25.483594      72.243052       0.613314       0.440636      -1.047881      -0.012462       0.035068      -0.016825       0.040843      -0.011460       0.018082      -0.022425      -0.066811      -0.005755      -0.040860      -0.008340       0.049200             11.161790       5.520604      -1.512885       1.499475      18.540426      -3.480036       9.424338           0.000001
           68              C       0.282187      -1.578264      15.498690      -0.169506      32.269643 0.45394312E+03  0.10822335E+05                                 8.876870                            7.174885       0.077667       2.005439                    0.998715      29.741344      86.997626       0.604125       0.425265      -1.055271       0.002014      -0.030920       0.020804       0.037321       0.006452      -0.000665       0.019538      -0.010967      -0.038960      -0.024240       0.000301       0.023939              9.871415       5.587768      -1.036912       1.579171      13.930110      -2.699031      10.096366           0.000004
           69              C       3.817385       1.831902       0.382374      -0.114325      32.076477 0.45247449E+03  0.10834800E+05                                 9.012749                            7.287449      -0.194986       1.920452                    0.997678      29.934261      89.258249       0.581154       0.440137      -1.040814      -0.012467       0.029182      -0.019380       0.037184      -0.002698       0.002830      -0.005778       0.023204       0.029608      -0.017921       0.005029       0.012892             10.162049       5.845458      -0.719594       1.216013      15.523755      -1.299691       9.116936          -0.000002
           70              C       0.273321      -3.989869      15.363919       0.065035      32.923705 0.42431875E+03  0.99419358E+04                                 9.193336                            7.073215      -0.241691       1.936979                    0.998960      27.198281      78.744553       0.591227       0.442153      -1.045561      -0.001117      -0.001205       0.001812       0.002446      -0.001581       0.010606      -0.003366      -0.027892       0.015312      -0.020836       0.006578       0.014258             10.890515       5.925936      -1.354730       1.427763      17.026010      -2.793831       9.719600           0.000006
           71              C      -0.189174      -3.847853      14.067921      -0.122674      33.026358 0.46113919E+03  0.11102846E+05                                 9.214902                            7.368537      -0.237186       1.903806                    0.997564      30.265543      90.708537       0.576159       0.441532      -1.039235      -0.001707       0.035788      -0.003350       0.035985       0.005584      -0.010031       0.012229      -0.003964      -0.051906      -0.025869       0.010129       0.015740             10.386286       5.975728      -0.890971       1.639740      14.848367      -2.275580      10.334762          -0.000002
           72              C      -0.392541      -2.616082      13.500629      -0.185758      33.644918 0.45406583E+03  0.10853701E+05                                 9.155945                            7.186157       0.023463       1.981005                    0.998692      30.309464      89.520234       0.600816       0.426487      -1.051823       0.000534      -0.034922       0.016878       0.038790      -0.009148       0.010924      -0.011827       0.031115       0.050086      -0.028220       0.000084       0.028136             10.503110       5.569572      -0.663014       1.054094      17.201536      -1.391474       8.738222           0.000005
           73              C      -2.071278       5.579676      12.170155       0.570200      21.862180 0.26451196E+03  0.55714211E+04                                 7.269970                            5.801548      -0.113979       2.011490                    0.999469      23.087140      65.830602       0.609413       0.477171      -1.013959       0.016487      -0.050148       0.033883       0.062728       0.074892      -0.024191      -0.001862       0.044411      -0.112350      -0.065901      -0.034021       0.099922              8.125801       7.001986      -3.232350       1.687217       8.852608      -1.281488       8.522810           0.000004
           74              C       2.641025       6.964762       8.228880       0.574055      22.634398 0.26130684E+03  0.54888540E+04                                 7.507074                            5.789997      -0.111740       2.017446                    0.999407      22.906269      65.291164       0.606091       0.481102      -1.011570      -0.017184      -0.011502      -0.056002       0.059697      -0.051214      -0.057591       0.018017       0.089250      -0.132435      -0.069078      -0.043809       0.112887              8.860929       6.546300       1.666332       3.652613       7.091085       1.277748      12.945403           0.000002
           75              C       3.320801       7.307685       9.507639       0.027988      35.943329 0.44083938E+03  0.10396365E+05                                 9.621062                            7.097095      -0.195897       1.946032                    0.998981      27.446316      78.930966       0.606168       0.428462      -1.057035       0.022812       0.028905       0.035833       0.051380      -0.000225      -0.019086      -0.009841      -0.019451      -0.013791      -0.026417       0.006263       0.020154             11.596237       8.740860      -0.096846       5.381028      10.729903       2.984054      15.317947           0.000001
           76              C      -3.439966       6.310543      10.225374      -0.159570      32.594825 0.48188471E+03  0.11734089E+05                                 9.130912                            7.530706      -0.285751       1.879276                    0.998324      31.049207      93.672984       0.569955       0.441326      -1.039054       0.002956       0.012431       0.008722       0.015470       0.014449      -0.039152       0.005076      -0.007162      -0.027462      -0.046841       0.009364       0.037477             10.016888       8.883660      -1.552407       4.529521       9.052799      -0.158186      12.114205          -0.000001
           77              C      -2.891809       6.608996      11.460255       0.015542      34.606731 0.44352754E+03  0.10471770E+05                                 9.347369                            7.106247      -0.167059       1.955141                    0.999101      27.505783      79.051197       0.607597       0.426964      -1.058354      -0.028656       0.035679      -0.014167       0.047905       0.016550      -0.015085       0.005845      -0.008257       0.037381      -0.029130       0.008848       0.020282             10.865050       9.228957      -3.450521       4.056687      12.597372      -0.766967      10.768821           0.000003
           78              C      -3.038430       7.875998      11.996206      -0.242960      35.255125 0.52324973E+03  0.12971223E+05                                 9.504168                            7.778732      -0.253976       1.875453                    0.998428      32.098342      96.847531       0.569763       0.433651      -1.046450       0.005860      -0.031313       0.002524       0.031956       0.025002      -0.007974       0.019318       0.048047       0.083676      -0.053955       0.020723       0.033232             10.355713       7.911258      -3.050387       2.065979      13.938148       0.497962       9.217732           0.000001
           79              C      -3.668784       8.871691      11.261232       0.250544      28.927955 0.36807034E+03  0.83375023E+04                                 8.401674                            6.581693      -0.103403       1.982343                    0.999769      25.773969      73.795214       0.612668       0.441342      -1.044196      -0.003344       0.049650       0.023697       0.055117      -0.014488       0.011778       0.013517      -0.087363      -0.028655      -0.046571      -0.006399       0.052970              9.485687       6.454986      -1.733905       1.930322      13.084785       1.964516       8.917290           0.000003
           80              C       3.253271       8.592685      10.010681      -0.268891      34.239262 0.51524456E+03  0.12755691E+05                                 9.324244                            7.713166      -0.300010       1.857234                    0.997861      32.665705      99.306160       0.571390       0.432995      -1.044216       0.000792      -0.033516      -0.033159       0.047153      -0.002223      -0.014924      -0.032237       0.008949      -0.045314      -0.042752       0.012038       0.030714             10.132900       6.691637       0.217484       2.514013      12.174304       3.790873      11.532759           0.000002
           81              C      -4.345360      11.157158      11.162505      -0.152182      26.451101 0.40398637E+03  0.93909889E+04                                 7.849494                            6.743223      -0.252623       1.928090                    0.996280      28.894269      84.522248       0.624255       0.422085      -1.053163       0.048749      -0.066802       0.052740       0.098084      -0.037127       0.044795      -0.012233      -0.043075      -0.001777      -0.063092      -0.000287       0.063379              8.423118       8.039268       0.636835      -1.496928       9.987646      -0.660385       7.242439           0.000004
           82              C      -3.380561      11.799925      10.183063       0.619200      20.336085 0.24580886E+03  0.50726554E+04                                 6.933341                            5.616148      -0.045428       2.049792                    0.999726      21.918003      61.434054       0.616818       0.481184      -1.013986       0.019642      -0.000082      -0.020426       0.028338      -0.057249      -0.003274       0.059642      -0.105375      -0.109595      -0.078129      -0.038680       0.116808              7.518645       8.494057       2.104066      -0.344804       5.862008      -2.123808       8.199869           0.000005
           83              C       1.783748       3.385958      11.457121       0.577033      22.353380 0.26110275E+03  0.54884043E+04                                 7.443900                            5.803376      -0.131999       2.011936                    0.999171      22.953199      65.639373       0.602407       0.483706      -1.009302      -0.017141       0.048773      -0.032267       0.060941       0.079158      -0.016837       0.005588       0.069849      -0.165885      -0.071365      -0.043525       0.114890              8.520188       6.588767      -3.375334       1.604778       9.669027      -2.190726       9.302769           0.000002
           84              C      -2.885498       2.237403      15.459513       0.572858      21.885937 0.25945150E+03  0.54390255E+04                                 7.249320                            5.737914      -0.127969       2.008320                    0.999387      22.966695      65.352760       0.613985       0.475864      -1.014557       0.015924       0.027539       0.048423       0.057937      -0.053921      -0.057750       0.018138       0.052277      -0.098071      -0.066759      -0.035276       0.102035              8.048722       6.736408       1.877731       2.859263       8.112647       0.391810       9.297111           0.000003
           85              C      -3.667321       1.808528      14.265377       0.018722      34.508468 0.44381590E+03  0.10477525E+05                                 9.312601                            7.108311      -0.171153       1.955371                    0.998937      27.447652      78.812434       0.607700       0.426934      -1.058651      -0.022581      -0.018985      -0.036768       0.047140      -0.002696      -0.022775      -0.010633      -0.020696       0.002041      -0.030382       0.007833       0.022550             10.658023       9.013465       0.310043       4.908717      11.806684       1.395726      11.153919           0.000001
           86              C       3.646060       0.467361      13.934717      -0.250290      35.693738 0.53041715E+03  0.13198863E+05                                 9.586016                            7.838078      -0.270796       1.867283                    0.998553      32.363066      97.956717       0.566701       0.434343      -1.045624       0.012308       0.024987       0.018136       0.033238      -0.015076      -0.018265      -0.040116       0.003558      -0.033768      -0.053702       0.016585       0.037117             10.464533       7.824564       0.984124       3.296785      13.307756       2.217205      10.261279          -0.000000
           87              C       3.053045       0.067844      12.746850       0.261486      29.565139 0.37411573E+03  0.85098623E+04                                 8.550680                            6.659002      -0.167676       1.962470                    0.999679      25.820275      74.105891       0.605823       0.444471      -1.042251       0.010074      -0.051333      -0.014790       0.054363       0.006051       0.017938       0.021894      -0.073761      -0.009676      -0.043462      -0.006359       0.049820              9.643970       6.502042      -0.055059       2.565221      13.750864       1.825489       8.679005           0.000002
           88              C       2.510121       1.024748      11.888075      -0.267436      34.742430 0.52745545E+03  0.13117072E+05                                 9.383014                            7.787885      -0.354635       1.841862                    0.998484      32.804999      99.517991       0.571177       0.431206      -1.046701       0.006980       0.046882      -0.009713       0.048383       0.012219      -0.009714       0.020108       0.037566       0.064284      -0.040941       0.011088       0.029853             10.108236       6.800634      -1.938042       1.904993      15.228716      -0.237907       8.295359          -0.000002
           89              C       2.523804       2.359470      12.273584       0.025416      35.304426 0.44808191E+03  0.10608021E+05                                 9.491542                            7.155503      -0.197907       1.943947                    0.998901      27.587784      79.435200       0.603775       0.428503      -1.057236       0.031566      -0.043993       0.010241       0.055106       0.009117      -0.016501       0.008094      -0.007032       0.035244      -0.024765       0.003618       0.021147             11.058537       8.674057      -2.941839       3.977548      14.588051      -1.891912       9.913501           0.000000
           90              C       3.148967       2.764577      13.442646      -0.160663      32.834467 0.49071337E+03  0.11995354E+05                                 9.162802                            7.602324      -0.278573       1.881197                    0.998155      31.082347      93.748102       0.567316       0.441668      -1.039552       0.008513      -0.013357      -0.000986       0.015870       0.009986      -0.036388       0.007551      -0.013082      -0.031141      -0.045182       0.014026       0.031156              9.931717       8.961765      -1.410825       4.328646      10.487553      -0.839006      10.345833          -0.000006
           91              C       2.404830      -1.820611      11.377198      -0.183402      28.241197 0.42173747E+03  0.98982090E+04                                 8.145975                            6.850985      -0.204927       1.933169                    0.996545      29.439555      86.207564       0.625312       0.417345      -1.057354       0.060338       0.037402       0.093338       0.117267       0.001397       0.039757       0.014726      -0.031398      -0.030219      -0.051375       0.013751       0.037624              8.863946       7.291439       0.567209      -1.016548       8.990684       2.062816      10.309715          -0.000000
           92              C       3.250180      -1.824737      10.125080       0.635916      20.960186 0.24145431E+03  0.49589422E+04                                 7.054819                            5.571453      -0.014451       2.063253                    0.999596      21.679603      60.555028       0.618613       0.482096      -1.013840       0.003781      -0.029579      -0.051015       0.059091      -0.056064       0.027749      -0.023105      -0.154027      -0.133219      -0.083727      -0.039373       0.123100              7.746304       8.080690       1.368591      -0.331269       4.879810       1.695691      10.278413           0.000003
           93              C       1.878290       3.603840       5.798297      -0.013307      26.727690 0.38986906E+03  0.89932305E+04                                 7.969794                            6.747394      -0.057142       1.975039                    0.998700      28.394953      83.062829       0.606352       0.437910      -1.042281      -0.015551       0.067594      -0.011481       0.070303      -0.023105       0.009947      -0.020506       0.004923       0.034358      -0.031170      -0.005127       0.036298              8.610985       5.999816      -0.188203       2.099519       8.288203       2.407567      11.544934           0.000001
           94              C       1.845840       2.521900       4.999072      -0.128396      28.918943 0.43378433E+03  0.10222837E+05                                 8.229594                            6.998318       0.228686       2.048515                    0.999285      29.467317      85.641111       0.613852       0.423394      -1.056654      -0.002435       0.001739      -0.061309       0.061382      -0.031908       0.046513      -0.013610      -0.043629       0.128810      -0.071968      -0.000633       0.072601              8.680165       6.273765      -0.986855       1.732167      10.558427       1.799321       9.208303           0.000001
           95              C       1.014134       4.250179       3.944409       0.112410      24.114055 0.33862631E+03  0.75667918E+04                                 7.568505                            6.395878      -0.107146       1.991748                    0.996933      26.530911      77.249157       0.605068       0.453013      -1.029935       0.019566      -0.018659       0.029725       0.040182      -0.007860      -0.002764      -0.021776       0.013645      -0.025073      -0.028801       0.009879       0.018922              8.194162       5.504546      -0.628619       1.500218      10.098976       1.317152       8.978963          -0.000000
           96              C       0.977814       2.118761       2.673485       0.179803      32.148522 0.38568765E+03  0.88220421E+04                                 9.054593                            6.758756       0.009253       2.031079                    0.999693      25.763116      73.652843       0.602898       0.444149      -1.044580       0.013066       0.022391       0.029777       0.039481       0.004826       0.030416       0.027158      -0.042676       0.045201      -0.045714      -0.004424       0.050138             10.819839       6.211911       0.431241       2.471434      12.690248       5.175613      13.557358           0.000004
           97              C       1.263325       0.766946       2.704827      -0.188844      33.665694 0.47371210E+03  0.11445602E+05                                 9.187907                            7.370956      -0.079721       1.948484                    0.997617      30.593170      90.890035       0.589410       0.430095      -1.049450       0.006429      -0.018708      -0.034967       0.040175      -0.003553       0.012629      -0.010871       0.033171       0.031851      -0.025196      -0.000585       0.025781             10.340205       6.758747      -0.246380       1.793805      13.381611       4.044639      10.880257           0.000003
           98              C       0.864787      -0.053775       1.684640      -0.130022      32.437271 0.46711954E+03  0.11281611E+05                                 9.082580                            7.406925      -0.197504       1.911287                    0.998185      30.533705      91.613512       0.575816       0.440432      -1.040022       0.013947       0.029429       0.015068       0.035883       0.001161      -0.005804       0.001609      -0.022611      -0.052376      -0.019546      -0.000596       0.020142             10.043347       6.929706       0.109180       2.675375      11.289455       2.996807      11.910881           0.000004
           99              C       0.220298       0.440275       0.553189       0.061729      34.040498 0.43951622E+03  0.10363694E+05                                 9.304991                            7.117194      -0.128980       1.971251                    0.999288      27.197642      78.366266       0.601025       0.432189      -1.054105       0.004684       0.001412      -0.000457       0.004914      -0.004296       0.014727       0.005812      -0.023502       0.014104      -0.023491       0.008597       0.014894             10.960619       7.040420       1.095728       3.377915      12.932996       4.746471      12.908440           0.000002
          100              C      -0.012999       1.818161       0.528115      -0.112689      31.842045 0.45384275E+03  0.10854497E+05                                 8.920651                            7.264291      -0.070223       1.960323                    0.998145      29.731758      88.036255       0.587340       0.436026      -1.045303       0.012974       0.013555       0.026263       0.032277      -0.005297       0.001981      -0.010940       0.014527       0.023287      -0.016955       0.002646       0.014309              9.949222       6.411622       0.395891       2.251263      12.625428       3.391061      10.810615           0.000000
          101              C       0.357662       2.645016       1.560839      -0.163119      31.979214 0.45776604E+03  0.10963475E+05                                 8.895510                            7.266541      -0.101305       1.949406                    0.997768      29.997709      88.662018       0.591233       0.432557      -1.048199      -0.010810      -0.016156      -0.031752       0.037229      -0.005935      -0.005102       0.000704      -0.018547      -0.066859      -0.023325       0.001070       0.022255              9.780791       6.335189       0.411702       2.625157      10.757127       2.750116      12.250056           0.000001
          102              C       2.579290      10.405202       3.464874      -0.009533      26.146332 0.38406790E+03  0.88272733E+04                                 7.849589                            6.705883      -0.022446       1.988879                    0.998566      28.222432      82.438828       0.606949       0.439071      -1.041473      -0.007919      -0.050271      -0.046077       0.068652       0.014925       0.027161       0.003521       0.010458       0.078827      -0.032822      -0.010236       0.043058              8.388271       6.019182      -0.633625       1.845138      11.110696      -2.059288       8.034936          -0.000003
          103              C       2.544298      11.727155       3.312865      -0.126297      29.083594 0.43301875E+03  0.10220470E+05                                 8.317038                            7.035859       0.078505       2.002626                    0.998755      29.586022      86.609482       0.605317       0.428705      -1.051286       0.005144       0.026690      -0.055745       0.062018      -0.000424       0.055212      -0.015469      -0.032088       0.142907      -0.067252      -0.009445       0.076696              8.825531       6.405835      -0.009382       2.066498      11.983170      -0.208284       8.087589           0.000001
          104              C       1.690088      10.767086       1.534198       0.110921      24.065490 0.33938558E+03  0.75839901E+04                                 7.544137                            6.393701      -0.089430       1.997885                    0.996587      26.516407      77.074730       0.606819       0.451692      -1.031233       0.018853      -0.002461       0.033012       0.038096       0.009644       0.003038       0.012320       0.030555       0.037259      -0.027391       0.007339       0.020052              8.201172       5.558409       0.040329       1.595180      11.426816      -0.279610       7.618291          -0.000004
          105              C       1.752650      13.252170       1.471514       0.181376      32.528976 0.37351494E+03  0.84654700E+04                                 9.098727                            6.624885       0.140883       2.073628                    0.999737      25.483595      72.243056       0.613314       0.440636      -1.047881       0.012462      -0.035068       0.016825       0.040843      -0.011460       0.018082      -0.022425      -0.066811      -0.005755      -0.040860      -0.008340       0.049200             11.161790       5.520604      -1.512885       1.499475      18.540427      -3.480036       9.424339           0.000001
          106              C       1.299557      13.352394       0.172382      -0.169506      32.269650 0.45394324E+03  0.10822338E+05                                 8.876871                            7.174886       0.077667       2.005439                    0.998715      29.741348      86.997641       0.604125       0.425265      -1.055271      -0.002014       0.030920      -0.020804       0.037321       0.006452      -0.000665       0.019538      -0.010967      -0.038960      -0.024240       0.000301       0.023939              9.871416       5.587769      -1.036912       1.579171      13.930112      -2.699032      10.096367           0.000004
          107              C      -2.235641       9.942228      15.288698      -0.114325      32.076481 0.45247456E+03  0.10834802E+05                                 9.012749                            7.287449      -0.194987       1.920452                    0.997678      29.934263      89.258254       0.581154       0.440137      -1.040814       0.012467      -0.029182       0.019380       0.037184      -0.002698       0.002831      -0.005778       0.023204       0.029608      -0.017921       0.005029       0.012892             10.162050       5.845458      -0.719594       1.216013      15.523754      -1.299691       9.116937          -0.000002
          108              C       1.308423      15.763999       0.307153       0.065035      32.923699 0.42431865E+03  0.99419331E+04                                 9.193336                            7.073214      -0.241691       1.936979                    0.998960      27.198278      78.744545       0.591227       0.442153      -1.045561       0.001117       0.001205      -0.001812       0.002446      -0.001581       0.010606      -0.003366      -0.027892       0.015312      -0.020836       0.006578       0.014258             10.890515       5.925935      -1.354730       1.427762      17.026009      -2.793831       9.719600           0.000006
          109              C       1.770918      15.621983       1.603151      -0.122674      33.026355 0.46113914E+03  0.11102844E+05                                 9.214902                            7.368537      -0.237186       1.903807                    0.997564      30.265541      90.708530       0.576159       0.441532      -1.039235       0.001707      -0.035788       0.003350       0.035985       0.005584      -0.010031       0.012229      -0.003964      -0.051906      -0.025869       0.010129       0.015740             10.386285       5.975728      -0.890971       1.639740      14.848367      -2.275580      10.334761          -0.000002
          110              C       1.974285      14.390212       2.170443      -0.185758      33.644917 0.45406583E+03  0.10853702E+05                                 9.155945                            7.186157       0.023463       1.981005                    0.998692      30.309464      89.520236       0.600816       0.426487      -1.051823      -0.000534       0.034922      -0.016878       0.038790      -0.009148       0.010924      -0.011827       0.031115       0.050087      -0.028220       0.000084       0.028136             10.503110       5.569572      -0.663014       1.054094      17.201536      -1.391474       8.738222           0.000005
          111              C       3.653022       6.194454       3.500917       0.570200      21.862179 0.26451194E+03  0.55714205E+04                                 7.269970                            5.801548      -0.113979       2.011490                    0.999469      23.087139      65.830600       0.609413       0.477171      -1.013959      -0.016487       0.050148      -0.033883       0.062728       0.074892      -0.024191      -0.001862       0.044411      -0.112350      -0.065901      -0.034021       0.099922              8.125801       7.001986      -3.232350       1.687217       8.852608      -1.281488       8.522810           0.000004
          112              C      -1.059281       4.809368       7.442192       0.574055      22.634397 0.26130683E+03  0.54888537E+04                                 7.507074                            5.789997      -0.111740       2.017446                    0.999407      22.906268      65.291159       0.606091       0.481102      -1.011570       0.017184       0.011502       0.056002       0.059697      -0.051214      -0.057591       0.018017       0.089250      -0.132435      -0.069078      -0.043809       0.112887              8.860929       6.546300       1.666332       3.652613       7.091085       1.277748      12.945402           0.000002
          113              C      -1.739057       4.466445       6.163433       0.027988      35.943329 0.44083938E+03  0.10396365E+05                                 9.621062                            7.097096      -0.195897       1.946032                    0.998981      27.446316      78.930967       0.606168       0.428462      -1.057035      -0.022812      -0.028905      -0.035833       0.051380      -0.000225      -0.019086      -0.009841      -0.019451      -0.013791      -0.026417       0.006263       0.020154             11.596237       8.740861      -0.096846       5.381028      10.729903       2.984054      15.317947           0.000001
          114              C       5.021710       5.463587       5.445698      -0.159570      32.594825 0.48188470E+03  0.11734089E+05                                 9.130913                            7.530706      -0.285751       1.879276                    0.998324      31.049207      93.672985       0.569955       0.441326      -1.039054      -0.002956      -0.012431      -0.008722       0.015470       0.014449      -0.039152       0.005076      -0.007162      -0.027462      -0.046840       0.009364       0.037477             10.016888       8.883660      -1.552407       4.529521       9.052799      -0.158186      12.114205          -0.000001
          115              C       4.473553       5.165134       4.210817       0.015542      34.606731 0.44352754E+03  0.10471770E+05                                 9.347369                            7.106247      -0.167059       1.955140                    0.999101      27.505783      79.051196       0.607597       0.426964      -1.058354       0.028656      -0.035679       0.014167       0.047905       0.016550      -0.015085       0.005845      -0.008257       0.037380      -0.029130       0.008848       0.020282             10.865050       9.228957      -3.450521       4.056687      12.597371      -0.766967      10.768821           0.000003
          116              C       4.620174       3.898132       3.674866      -0.242960      35.255124 0.52324972E+03  0.12971222E+05                                 9.504168                            7.778732      -0.253976       1.875453                    0.998428      32.098341      96.847526       0.569763       0.433651      -1.046450      -0.005860       0.031313      -0.002524       0.031956       0.025002      -0.007975       0.019318       0.048047       0.083676      -0.053955       0.020723       0.033232             10.355712       7.911258      -3.050387       2.065979      13.938148       0.497962       9.217732           0.000001
          117              C       5.250528       2.902439       4.409840       0.250544      28.927956 0.36807034E+03  0.83375025E+04                                 8.401674                            6.581693      -0.103403       1.982343                    0.999769      25.773969      73.795213       0.612668       0.441342      -1.044196       0.003344      -0.049650      -0.023697       0.055117      -0.014488       0.011778       0.013517      -0.087363      -0.028655      -0.046571      -0.006399       0.052970              9.485687       6.454986      -1.733905       1.930322      13.084785       1.964516       8.917290           0.000003
          118              C      -1.671527       3.181445       5.660391      -0.268891      34.239260 0.51524452E+03  0.12755690E+05                                 9.324244                            7.713166      -0.300010       1.857234                    0.997861      32.665703      99.306152       0.571390       0.432995      -1.044216      -0.000792       0.033516       0.033159       0.047153      -0.002223      -0.014924      -0.032237       0.008949      -0.045314      -0.042752       0.012038       0.030714             10.132899       6.691636       0.217484       2.514013      12.174303       3.790872      11.532758           0.000002
          119              C       5.927104       0.616972       4.508567      -0.152182      26.451100 0.40398637E+03  0.93909889E+04                                 7.849494                            6.743223      -0.252623       1.928090                    0.996280      28.894269      84.522249       0.624255       0.422085      -1.053163      -0.048749       0.066802      -0.052740       0.098084      -0.037127       0.044795      -0.012233      -0.043075      -0.001777      -0.063092      -0.000287       0.063379              8.423118       8.039268       0.636835      -1.496928       9.987646      -0.660385       7.242439           0.000004
          120              C       4.962305      -0.025795       5.488009       0.619200      20.336086 0.24580887E+03  0.50726557E+04                                 6.933340                            5.616148      -0.045428       2.049792                    0.999726      21.918003      61.434050       0.616819       0.481184      -1.013986      -0.019642       0.000082       0.020426       0.028338      -0.057249      -0.003274       0.059642      -0.105375      -0.109595      -0.078129      -0.038680       0.116808              7.518644       8.494056       2.104066      -0.344804       5.862007      -2.123808       8.199869           0.000005
          121              C      -0.202004       8.388172       4.213951       0.577033      22.353381 0.26110276E+03  0.54884044E+04                                 7.443900                            5.803376      -0.131999       2.011936                    0.999171      22.953199      65.639372       0.602407       0.483706      -1.009302       0.017141      -0.048773       0.032267       0.060941       0.079158      -0.016837       0.005588       0.069849      -0.165885      -0.071365      -0.043525       0.114890              8.520187       6.588767      -3.375334       1.604778       9.669026      -2.190726       9.302769           0.000002
          122              C       4.467242       9.536727       0.211559       0.572858      21.885937 0.25945150E+03  0.54390254E+04                                 7.249320                            5.737914      -0.127969       2.008320                    0.999387      22.966695      65.352761       0.613985       0.475864      -1.014557      -0.015924      -0.027539      -0.048423       0.057937      -0.053921      -0.057750       0.018138       0.052277      -0.098071      -0.066759      -0.035276       0.102035              8.048722       6.736408       1.877731       2.859263       8.112647       0.391810       9.297111           0.000003
          123              C       5.249065       9.965602       1.405695       0.018722      34.508467 0.44381589E+03  0.10477525E+05                                 9.312601                            7.108311      -0.171153       1.955371                    0.998937      27.447652      78.812437       0.607700       0.426934      -1.058651       0.022581       0.018985       0.036768       0.047140      -0.002696      -0.022775      -0.010633      -0.020696       0.002041      -0.030382       0.007833       0.022550             10.658023       9.013466       0.310043       4.908717      11.806685       1.395726      11.153919           0.000001
          124              C      -2.064316      11.306769       1.736355      -0.250290      35.693743 0.53041722E+03  0.13198865E+05                                 9.586017                            7.838079      -0.270796       1.867283                    0.998553      32.363069      97.956727       0.566701       0.434343      -1.045624      -0.012308      -0.024987      -0.018136       0.033238      -0.015076      -0.018265      -0.040116       0.003559      -0.033768      -0.053702       0.016585       0.037117             10.464534       7.824564       0.984124       3.296785      13.307757       2.217206      10.261279          -0.000000
          125              C      -1.471301      11.706286       2.924222       0.261486      29.565138 0.37411572E+03  0.85098622E+04                                 8.550680                            6.659002      -0.167676       1.962470                    0.999679      25.820275      74.105891       0.605823       0.444471      -1.042251      -0.010074       0.051333       0.014790       0.054363       0.006051       0.017938       0.021894      -0.073761      -0.009676      -0.043462      -0.006359       0.049820              9.643970       6.502042      -0.055059       2.565221      13.750864       1.825489       8.679005           0.000002
          126              C      -0.928377      10.749382       3.782997      -0.267436      34.742433 0.52745551E+03  0.13117074E+05                                 9.383014                            7.787885      -0.354635       1.841862                    0.998484      32.805000      99.517991       0.571177       0.431206      -1.046701      -0.006980      -0.046882       0.009713       0.048383       0.012219      -0.009714       0.020108       0.037566       0.064284      -0.040941       0.011088       0.029853             10.108236       6.800634      -1.938042       1.904993      15.228716      -0.237907       8.295359          -0.000002
          127              C      -0.942060       9.414660       3.397488       0.025416      35.304428 0.44808194E+03  0.10608022E+05                                 9.491542                            7.155503      -0.197907       1.943947                    0.998901      27.587785      79.435202       0.603775       0.428503      -1.057236      -0.031566       0.043993      -0.010241       0.055106       0.009117      -0.016501       0.008094      -0.007032       0.035244      -0.024765       0.003618       0.021147             11.058537       8.674057      -2.941839       3.977548      14.588051      -1.891913       9.913501           0.000000
          128              C      -1.567223       9.009553       2.228426      -0.160663      32.834467 0.49071337E+03  0.11995354E+05                                 9.162802                            7.602324      -0.278573       1.881196                    0.998155      31.082347      93.748102       0.567316       0.441668      -1.039552      -0.008513       0.013357       0.000986       0.015870       0.009986      -0.036388       0.007551      -0.013082      -0.031141      -0.045182       0.014026       0.031156              9.931717       8.961765      -1.410825       4.328646      10.487553      -0.839006      10.345833          -0.000006
          129              C      -0.823086      13.594741       4.293874      -0.183402      28.241197 0.42173747E+03  0.98982090E+04                                 8.145975                            6.850985      -0.204927       1.933169                    0.996545      29.439555      86.207562       0.625312       0.417345      -1.057354      -0.060338      -0.037402      -0.093338       0.117267       0.001397       0.039757       0.014726      -0.031398      -0.030219      -0.051375       0.013751       0.037624              8.863946       7.291439       0.567209      -1.016548       8.990683       2.062816      10.309715          -0.000001
          130              C      -1.668436      13.598867       5.545992       0.635916      20.960186 0.24145431E+03  0.49589421E+04                                 7.054819                            5.571453      -0.014451       2.063253                    0.999596      21.679603      60.555027       0.618613       0.482096      -1.013840      -0.003781       0.029579       0.051015       0.059091      -0.056064       0.027749      -0.023105      -0.154027      -0.133219      -0.083727      -0.039373       0.123100              7.746304       8.080690       1.368591      -0.331269       4.879810       1.695691      10.278412           0.000004
          131              N       0.229027       7.089215      10.535662      -0.274206      33.934476 0.58020109E+03  0.14465878E+05                                 8.792486                            7.845720      -0.269139       1.923293                    0.997479      29.355715      83.186388       0.617478       0.397849      -1.090930      -0.026442       0.137665       0.019897       0.141587      -0.008083       0.037679      -0.046419       0.033974       0.183008      -0.065357      -0.026614       0.091971              9.356267       6.657612      -0.404010       1.147632      11.122051       2.524915      10.289140           0.000003
          132              N       0.289398       8.832525      11.873971       0.023029      30.895284 0.35707871E+03  0.78566090E+04                                 8.241818                            6.048784       0.061355       2.103330                    0.998642      23.577373      62.016773       0.724488       0.384241      -1.104504      -0.010996       0.011015      -0.020164       0.025472      -0.029621       0.051401       0.012767      -0.107253       0.098472      -0.098959       0.044831       0.054128             10.003712       5.696483       0.916538       2.460176      11.527665       5.766264      12.786987           0.000002
          133              N      -0.466489       1.985413      13.321978      -0.285327      35.121469 0.59809092E+03  0.15019824E+05                                 9.010637                            7.964727      -0.283310       1.916076                    0.997530      29.603680      84.087106       0.613201       0.397746      -1.091418      -0.028517      -0.130052      -0.047607       0.141397      -0.011490       0.043216      -0.023256       0.044247       0.220331      -0.063290      -0.032161       0.095451              9.784352       6.867527       0.096487       1.112900      14.592617      -0.574894       7.892913           0.000001
          134              N      -0.400836      -0.192340      13.605625       0.018722      31.814222 0.36069834E+03  0.79528399E+04                                 8.408207                            6.072561       0.057794       2.099895                    0.998674      23.652621      62.191632       0.724598       0.383381      -1.105601      -0.017698       0.001400      -0.018497       0.025638       0.001832       0.058331      -0.006596      -0.122859       0.073116      -0.100930       0.045149       0.055781             10.466964       5.599784      -1.657491       1.612564      18.045773      -3.907181       7.755334           0.000001
          135              N       1.352717       4.684915       5.135410      -0.274206      33.934476 0.58020109E+03  0.14465878E+05                                 8.792486                            7.845720      -0.269139       1.923293                    0.997479      29.355715      83.186389       0.617478       0.397849      -1.090930       0.026442      -0.137665      -0.019897       0.141587      -0.008083       0.037679      -0.046419       0.033974       0.183008      -0.065357      -0.026614       0.091971              9.356268       6.657612      -0.404010       1.147632      11.122051       2.524915      10.289140           0.000003
          136              N       1.292346       2.941605       3.797101       0.023029      30.895284 0.35707871E+03  0.78566090E+04                                 8.241818                            6.048784       0.061355       2.103330                    0.998642      23.577373      62.016773       0.724488       0.384241      -1.104504       0.010996      -0.011015       0.020164       0.025472      -0.029621       0.051401       0.012767      -0.107253       0.098472      -0.098959       0.044831       0.054128             10.003712       5.696483       0.916538       2.460176      11.527666       5.766264      12.786987           0.000002
          137              N       2.048233       9.788717       2.349094      -0.285326      35.121470 0.59809094E+03  0.15019824E+05                                 9.010636                            7.964726      -0.283310       1.916076                    0.997530      29.603680      84.087103       0.613201       0.397746      -1.091418       0.028517       0.130052       0.047607       0.141397      -0.011490       0.043216      -0.023256       0.044247       0.220331      -0.063290      -0.032161       0.095451              9.784352       6.867526       0.096487       1.112900      14.592616      -0.574894       7.892913           0.000001
          138              N       1.982580      11.966470       2.065447       0.018722      31.814220 0.36069830E+03  0.79528390E+04                                 8.408207                            6.072561       0.057794       2.099895                    0.998674      23.652620      62.191630       0.724598       0.383381      -1.105601       0.017698      -0.001400       0.018497       0.025638       0.001832       0.058331      -0.006596      -0.122859       0.073116      -0.100930       0.045149       0.055781             10.466964       5.599784      -1.657491       1.612564      18.045773      -3.907181       7.755334           0.000001
          139              O       2.198956       5.813664       8.065901      -0.574250      35.209291 0.60036584E+03  0.14832033E+05                                 8.563987                            7.632828       0.348426       2.158427                    0.994634      28.158699      74.965131       0.681295       0.363903      -1.135458       0.014492       0.008265      -0.009467       0.019182       0.019010      -0.030056       0.035391      -0.001553      -0.222971      -0.093572       0.037089       0.056483              9.284341       8.250774       2.977106       1.569112       9.510041       2.394860      10.092208           0.000001
          140              O       2.485639       7.880313       7.354434      -0.554135      30.343245 0.48998870E+03  0.11489100E+05                                 7.598699                            6.761743       0.696498       2.273275                    0.998504      27.273924      70.404920       0.746524       0.349915      -1.148297      -0.000998      -0.021734       0.008251       0.023268      -0.034788      -0.000998      -0.043165       0.030396       0.106878      -0.069334       0.009136       0.060198              8.171098       5.693177       0.008502       1.777922       6.437090      -1.716231      12.383027           0.000001
          141              O      -1.601754       4.605618      11.527641      -0.578313      34.282173 0.59701664E+03  0.14728880E+05                                 8.362271                            7.601287       0.362621       2.161496                    0.994975      28.222763      75.087054       0.684075       0.362927      -1.136205      -0.026574      -0.004742       0.002628       0.027121       0.001940      -0.048046       0.043981      -0.005733      -0.143377      -0.086884       0.025946       0.060938              8.806425       8.375315      -2.866822      -1.119290      10.431062       0.564174       7.612898           0.000000
          142              O      -1.828864       5.782797      13.394065      -0.548770      32.755336 0.54219930E+03  0.13030700E+05                                 8.003355                            7.153944       0.619414       2.255223                    0.997305      27.285350      71.155808       0.720002       0.353968      -1.145746      -0.008246      -0.014808      -0.018249       0.024906       0.027750       0.021038      -0.012789       0.036257       0.107995      -0.056168       0.010459       0.045709              8.416178       6.532387      -1.029875       1.809449       7.163673      -0.918077      11.552474          -0.000002
          143              O      -3.742766      10.090807      11.897478      -0.188433      28.610053 0.40757425E+03  0.91570701E+04                                 7.582473                            6.336432       0.158978       2.179936                    0.996973      23.052789      58.887453       0.737976       0.369415      -1.129072      -0.070758       0.012764      -0.168529       0.183225      -0.092546       0.042625      -0.027006      -0.262338      -0.157670      -0.146087      -0.046882       0.192968              8.377216       5.444303      -1.561551       0.195064      13.395245       1.226813       6.292101           0.000002
          144              O      -2.237816      12.082478      10.548199      -0.543869      33.523936 0.54037325E+03  0.12941414E+05                                 8.098063                            7.123461       0.736702       2.301432                    0.995446      26.896045      69.412439       0.726271       0.352143      -1.150281      -0.017706      -0.028385       0.030126       0.045020       0.000023       0.009617       0.034304       0.020897      -0.142531      -0.063728       0.026828       0.036900              8.488543      11.513360       2.263918       1.248833       6.842819      -0.261731       7.109450           0.000001
          145              O      -3.826068      12.071379       9.026537      -0.549804      29.881361 0.48605456E+03  0.11370278E+05                                 7.467984                            6.727822       0.754532       2.282098                    0.998705      27.492064      70.811355       0.749764       0.349217      -1.149237      -0.026590      -0.038744       0.003460       0.047118      -0.022598       0.011679       0.005829      -0.050026       0.145880      -0.059583       0.009359       0.050224              7.683482       6.437964       0.048499       1.050920       5.991333      -2.285339      10.621150          -0.000002
          146              O       1.312281       4.398094      12.021279      -0.582518      37.242463 0.64177132E+03  0.16144031E+05                                 8.909068                            7.919240       0.151873       2.091961                    0.994271      28.580230      77.128535       0.664441       0.366453      -1.131898       0.026099      -0.003019      -0.009758       0.028026      -0.000820      -0.034473       0.042796       0.003685      -0.162024      -0.081695       0.026494       0.055201              9.572210       8.757354      -3.475790      -1.035012      11.939130       0.259107       8.020145          -0.000000
          147              O       1.647643       3.197353      10.217539      -0.542070      29.646388 0.47546454E+03  0.11068498E+05                                 7.464448                            6.662122       0.697403       2.276688                    0.998386      27.067049      69.691682       0.751618       0.350057      -1.147817       0.002693       0.017690       0.015865       0.023915       0.039433       0.017634      -0.021387       0.061200       0.132373      -0.077950       0.026218       0.051732              7.882748       5.549949      -0.877528       1.206693       6.234248      -1.428834      11.864047          -0.000001
          148              O       0.631635       6.092606       0.725571      -0.549256      32.326185 0.52667376E+03  0.12555258E+05                                 7.902070                            7.038842       0.733867       2.294388                    0.997031      27.107842      70.210674       0.728333       0.352770      -1.147696      -0.006832       0.016198      -0.005164       0.018322      -0.042756      -0.012413      -0.031181       0.021809       0.081545      -0.068660       0.024747       0.043913              8.262124       5.940193      -0.052943       1.360633       8.576813      -2.467423      10.269366          -0.000003
          149              O      -2.383945       3.403859      15.465781      -0.586667      37.700224 0.64936728E+03  0.16367601E+05                                 8.945578                            7.947516       0.197632       2.104983                    0.994298      28.642303      77.131985       0.666205       0.364757      -1.134293      -0.025137      -0.007403       0.002149       0.026293       0.026290      -0.018925       0.015689      -0.021609      -0.176632      -0.067639       0.009718       0.057921              9.658329       8.981942       3.722800       0.786607      12.212639       1.007406       7.780405          -0.000004
          150              O       3.064256      -1.285497      12.529022      -0.185847      28.430375 0.38162660E+03  0.84258609E+04                                 7.519098                            6.086222       0.316883       2.228676                    0.998824      22.839286      57.647859       0.762153       0.363989      -1.134384      -0.090057       0.084889      -0.147144       0.192270       0.053796       0.086235       0.118416      -0.166594       0.088639      -0.141748      -0.059037       0.200784              8.443421       5.299202       1.185942       1.315963      12.242639       3.503572       7.788421           0.000001
          151              O       4.377433      -1.356695      10.109409      -0.499657      27.344524 0.43041885E+03  0.97467192E+04                                 7.007316                            6.317313       1.118679       2.427240                    0.999150      26.055244      65.572941       0.777919       0.347700      -1.152929       0.005229       0.013209       0.031802       0.034831       0.009413       0.038909      -0.022493      -0.045167      -0.349507      -0.128641       0.044658       0.083983              7.131975       9.986268       1.682843       0.323180       5.363298       0.479335       6.046359          -0.000002
          152              O       2.674279      -2.329277       9.097057      -0.622868      41.864404 0.60664603E+03  0.14992233E+05                                 9.426073                            7.521490       0.298491       2.121484                    0.998040      28.711965      75.887436       0.708715       0.349706      -1.149411       0.033245      -0.010532       0.044820       0.056789       0.000576       0.043686       0.000271      -0.048292       0.099076      -0.060966       0.007630       0.053336             10.574180       8.688971       2.274264       3.185347       7.072412       2.502511      15.961158          -0.000002
          153              O      -0.617212       5.960466       7.605171      -0.574250      35.209288 0.60036579E+03  0.14832031E+05                                 8.563986                            7.632827       0.348426       2.158427                    0.994634      28.158698      74.965127       0.681295       0.363903      -1.135458      -0.014492      -0.008265       0.009467       0.019182       0.019010      -0.030056       0.035391      -0.001553      -0.222971      -0.093572       0.037089       0.056483              9.284341       8.250774       2.977105       1.569112       9.510041       2.394860      10.092207           0.000001
          154              O      -0.903895       3.893817       8.316638      -0.554135      30.343240 0.48998860E+03  0.11489097E+05                                 7.598698                            6.761743       0.696498       2.273275                    0.998504      27.273921      70.404911       0.746524       0.349915      -1.148297       0.000998       0.021734      -0.008251       0.023268      -0.034788      -0.000998      -0.043165       0.030396       0.106878      -0.069334       0.009136       0.060198              8.171097       5.693177       0.008502       1.777922       6.437089      -1.716231      12.383025           0.000001
          155              O       3.183498       7.168512       4.143431      -0.578313      34.282172 0.59701661E+03  0.14728879E+05                                 8.362271                            7.601287       0.362621       2.161496                    0.994975      28.222762      75.087051       0.684075       0.362927      -1.136205       0.026574       0.004742      -0.002628       0.027121       0.001940      -0.048046       0.043981      -0.005733      -0.143377      -0.086884       0.025946       0.060938              8.806425       8.375315      -2.866821      -1.119290      10.431062       0.564174       7.612898          -0.000000
          156              O       3.410608       5.991333       2.277007      -0.548770      32.755335 0.54219927E+03  0.13030699E+05                                 8.003355                            7.153944       0.619414       2.255223                    0.997305      27.285349      71.155805       0.720002       0.353968      -1.145746       0.008246       0.014808       0.018249       0.024905       0.027750       0.021038      -0.012789       0.036257       0.107995      -0.056168       0.010459       0.045709              8.416178       6.532387      -1.029875       1.809448       7.163673      -0.918077      11.552474          -0.000002
          157              O       5.324510       1.683323       3.773594      -0.188433      28.610053 0.40757424E+03  0.91570699E+04                                 7.582473                            6.336432       0.158978       2.179936                    0.996973      23.052789      58.887452       0.737976       0.369415      -1.129072       0.070758      -0.012764       0.168529       0.183225      -0.092546       0.042625      -0.027006      -0.262338      -0.157670      -0.146087      -0.046882       0.192968              8.377216       5.444302      -1.561551       0.195064      13.395245       1.226813       6.292100           0.000002
          158              O       3.819560      -0.308348       5.122873      -0.543869      33.523934 0.54037320E+03  0.12941413E+05                                 8.098063                            7.123461       0.736702       2.301432                    0.995446      26.896044      69.412435       0.726271       0.352143      -1.150281       0.017706       0.028385      -0.030126       0.045020       0.000023       0.009617       0.034304       0.020897      -0.142531      -0.063728       0.026828       0.036900              8.488543      11.513360       2.263918       1.248833       6.842819      -0.261731       7.109449           0.000001
          159              O       5.407812      -0.297249       6.644535      -0.549804      29.881355 0.48605443E+03  0.11370274E+05                                 7.467982                            6.727820       0.754532       2.282098                    0.998705      27.492063      70.811347       0.749765       0.349217      -1.149237       0.026590       0.038744      -0.003460       0.047118      -0.022598       0.011679       0.005829      -0.050026       0.145880      -0.059583       0.009359       0.050224              7.683480       6.437962       0.048499       1.050920       5.991332      -2.285339      10.621147          -0.000002
          160              O       0.269463       7.376036       3.649793      -0.582518      37.242463 0.64177131E+03  0.16144031E+05                                 8.909068                            7.919240       0.151873       2.091961                    0.994271      28.580230      77.128534       0.664441       0.366453      -1.131898      -0.026099       0.003019       0.009758       0.028026      -0.000820      -0.034473       0.042796       0.003685      -0.162024      -0.081695       0.026494       0.055201              9.572210       8.757354      -3.475790      -1.035012      11.939130       0.259107       8.020145          -0.000000
          161              O      -0.065899       8.576777       5.453533      -0.542070      29.646387 0.47546452E+03  0.11068497E+05                                 7.464448                            6.662122       0.697403       2.276688                    0.998386      27.067049      69.691681       0.751618       0.350057      -1.147817      -0.002693      -0.017690      -0.015865       0.023915       0.039433       0.017634      -0.021387       0.061200       0.132373      -0.077950       0.026218       0.051732              7.882748       5.549949      -0.877528       1.206693       6.234248      -1.428834      11.864046          -0.000001
          162              O       0.950109       5.681524      14.945501      -0.549256      32.326187 0.52667378E+03  0.12555259E+05                                 7.902070                            7.038842       0.733867       2.294388                    0.997031      27.107843      70.210676       0.728333       0.352770      -1.147696       0.006832      -0.016198       0.005164       0.018322      -0.042756      -0.012413      -0.031181       0.021809       0.081545      -0.068660       0.024747       0.043913              8.262124       5.940193      -0.052943       1.360633       8.576813      -2.467423      10.269366          -0.000003
          163              O       3.965689       8.370271       0.205291      -0.586667      37.700225 0.64936731E+03  0.16367602E+05                                 8.945578                            7.947516       0.197632       2.104983                    0.994298      28.642304      77.131987       0.666205       0.364757      -1.134293       0.025137       0.007403      -0.002149       0.026293       0.026290      -0.018925       0.015689      -0.021609      -0.176632      -0.067639       0.009718       0.057921              9.658329       8.981942       3.722800       0.786607      12.212639       1.007406       7.780405          -0.000004
          164              O      -1.482512      13.059627       3.142050      -0.185847      28.430376 0.38162662E+03  0.84258613E+04                                 7.519097                            6.086222       0.316883       2.228676                    0.998824      22.839287      57.647860       0.762153       0.363989      -1.134384       0.090057      -0.084889       0.147144       0.192270       0.053796       0.086235       0.118416      -0.166594       0.088639      -0.141748      -0.059037       0.200784              8.443420       5.299202       1.185942       1.315963      12.242638       3.503572       7.788421           0.000001
          165              O      -2.795689      13.130825       5.561663      -0.499657      27.344527 0.43041891E+03  0.97467210E+04                                 7.007316                            6.317314       1.118679       2.427240                    0.999150      26.055245      65.572946       0.777918       0.347700      -1.152929      -0.005229      -0.013209      -0.031802       0.034831       0.009413       0.038909      -0.022493      -0.045167      -0.349507      -0.128641       0.044658       0.083983              7.131976       9.986269       1.682843       0.323181       5.363299       0.479335       6.046359          -0.000002
          166              O      -1.092535      14.103407       6.574015      -0.622868      41.864406 0.60664606E+03  0.14992234E+05                                 9.426073                            7.521491       0.298491       2.121484                    0.998040      28.711965      75.887438       0.708715       0.349707      -1.149411      -0.033245       0.010532      -0.044820       0.056789       0.000576       0.043686       0.000270      -0.048292       0.099076      -0.060966       0.007630       0.053336             10.574181       8.688971       2.274264       3.185348       7.072412       2.502512      15.961159          -0.000002

******************************************************
Auxiliary information for the entire system
The total spin magnetic moment of the unit cell is   0.000078
The total net atomic charge of the unit cell is   -0.000006
Accuracy of reproducing the electrostatic potential in the unit cell:
  The inner radius (bohr) =    5.0000
  The outer radius (bohr) =   12.0000
  Valid grid points have density less than (e/(bohr^3)) =    0.0001
  The number of valid grid points were=         4978
  The rms potential error without charges in kcal/mol is=     13.22062
  The rms potential error with partial charges in kcal/mol is=      1.14911
  The RRMSE value at monopole order=      0.08692
  The rms potential error with partial charges and cloud penetration in kcal/mol is=      1.14322
  The RRMSE value at monopole order with cloud penetration is=      0.08647
  The rms potential error with partial charges and atomic dipoles in kcal/mol is=      0.57217
  The RRMSE value at dipole order=      0.04328
  The rms potential error with partial charges, atomic dipoles and cloud penetration in kcal/mol is=      0.54872
  The RRMSE value at dipole order with cloud penetration=      0.04150

******************************************************
The electron densities and ab initio electrostatic potential were computed in VASP using the PBE functional and
projector augmented wave method. See the main text of the journal article for a description of computational details.
The atomic charges, dipoles, and quadrupoles were computed with the DDEC6 method as described in
(a) T. A. Manz and N. Gabaldon Limas, RSC Adv. 6 (2016) 47771-47801 DOI: 10.1039/c6ra04656h
(b) N. Gabaldon Limas and T. A. Manz, RSC Adv. 8 (2018) 2678-2707 DOI: 10.1039/c7ra11829e.
For each atom in the material, the electron cloud parameters were fit to the spherically averaged atom-in-material
electron density using radial positions for which this density was between 10^-4 and 10^-2 electrons per cubic bohr.
The polarizabilities, dispersion coefficients, and quantum Drude oscillator (QDO) parameters were fit using the MCLF method.
The magnetic structure of the system was optimized in VASP from the default ferromagnetic initial guess using spin polarization.
The atomic spin moments (ASMs) were computed on this optimized magnetic structure using the DDEC6 partition as inputs
to the method of T. A. Manz and D. S. Sholl, J. Chem. Theory Comput. 7 (2011) 4146-4164 DOI: 10.1021/ct200539n.
The RMSE and RRMSE were computed using a uniform grid with Ewald summation.
