# Supplementary material for: A collection of forcefield precursors for metal–organic frameworks
Source: RSC Adv. 2019 Nov 13;9(63):36492–507. doi: 10.1039/c9ra07327b (PMC9075174; doi:10.1039/c9ra07327b)
Supplement: RA-009-C9RA07327B-s4065 [file RA-009-C9RA07327B-s4065.xyz]

  152
jmolscript: load "" {1 1 1} spacegroup "x,y,z" unitcell [{     10.567200     0.000000     0.000000 }, {      5.283604    13.547970     0.000000 }, {      5.283624     4.386593    15.613968 }]
La    11.306717    14.610452    13.519198     1.881554
La    18.653665    15.751781    11.159303     1.934142
La    16.590311    12.291393     9.901754     1.880780
La    13.370065    11.150064    12.261649     1.933697
La     9.827711     3.324111     2.094770     1.881556
La     2.480763     2.182782     4.454665     1.934143
La     4.544117     5.643170     5.712214     1.880781
La     7.764363     6.784499     3.352319     1.933698
H     11.396752    16.253963    15.365706     0.437654
H     10.178353    16.032630    14.717726     0.401731
H     13.073766    12.577991    15.142426     0.453158
H     13.974090    13.210925    14.622481     0.456379
H      7.344218     4.887611     8.451841     0.125758
H      9.518948     4.343293     8.959295     0.135652
H      7.517525     5.559404    11.961861     0.121767
H      6.113140    10.647882     8.055246     0.436557
H     15.461943    10.869215     8.703226     0.402086
H      7.790156    14.323854     8.278526     0.453648
H      8.690482    13.690919     8.798471     0.455446
H      7.344228     8.466263    14.969111     0.124562
H      9.518957     9.010581    14.461657     0.136243
H      7.517525     7.794470    11.459091     0.122344
H      9.737676     1.680600     0.248262     0.437654
H     10.956075     1.901933     0.896242     0.401731
H      8.060662     5.356572     0.471542     0.453158
H      7.160338     4.723638     0.991487     0.456379
H     13.790210    13.046952     7.162127     0.125758
H     11.615480    13.591270     6.654673     0.135652
H     13.616903    12.375159     3.652107     0.121767
H     15.021288     7.286681     7.558722     0.436557
H      5.672485     7.065348     6.910742     0.402086
H     13.344272     3.610709     7.335442     0.453648
H     12.443946     4.243644     6.815497     0.455446
H     13.790200     9.468300     0.644857     0.124562
H     11.615471     8.923982     1.152311     0.136243
H     13.616903    10.140093     4.154877     0.122344
C      6.494615     3.193261     9.099821    -0.061089
C      7.529144     4.061589     8.839067    -0.075961
C      8.838420     3.733953     9.138855    -0.073550
C     14.425304    16.051573     9.707204    -0.035829
C     13.399229    15.166755     9.996062    -0.077622
C     12.062477    15.512403     9.702520    -0.061552
C      5.108198     3.575104     8.689173     0.666971
C     10.979340    14.521794    10.005431     0.615438
C     13.570418    13.833658    10.647165     0.667282
C     15.866670    15.749318     9.996062     0.599614
C      6.710191     6.013483    11.880668    -0.098151
C      5.539345     5.346892    12.102387    -0.058302
C     14.897658     6.018514    11.927510    -0.038556
C      5.594295     3.892049    12.513034     0.611594
C     13.590495     5.346294    12.283509     0.630430
C     17.061825    10.160614    14.321131    -0.061482
C      7.529154     9.292286    14.581885    -0.072904
C      8.838430     9.619921    14.282097    -0.075241
C      9.141708    10.850271    13.713748    -0.035782
C      8.115633    11.735089    13.424890    -0.076762
C     17.346082    11.389442    13.718432    -0.062154
C     15.675409     9.778770    14.731779     0.668242
C     16.262944    12.380050    13.415521     0.611893
C      8.286821    13.068186    12.773787     0.667343
C     10.583074    11.152527    13.424890     0.600253
C      6.710191     7.340392    11.540284    -0.099349
C     16.106545     8.006983    11.318565    -0.056957
C     14.897657     7.335361    11.493442    -0.039717
C     16.161494     9.461825    10.907918     0.611107
C     13.590494     8.007581    11.137443     0.630121
C     14.639813    14.741302     6.514147    -0.061089
C     13.605284    13.872974     6.774901    -0.075961
C     12.296008    14.200610     6.475113    -0.073550
C      6.709124     1.882990     5.906764    -0.035829
C      7.735199     2.767808     5.617906    -0.077622
C      9.071951     2.422160     5.911448    -0.061552
C     16.026230    14.359459     6.924795     0.666971
C     10.155088     3.412769     5.608537     0.615438
C      7.564010     4.100905     4.966803     0.667282
C      5.267758     2.185245     5.617906     0.599614
C     14.424237    11.921080     3.733300    -0.098152
C     15.595083    12.587671     3.511581    -0.058302
C      6.236770    11.916049     3.686458    -0.038556
C     15.540133    14.042514     3.100934     0.611594
C      7.543933    12.588269     3.330459     0.630430
C      4.072603     7.773949     1.292837    -0.061481
C     13.605274     8.642277     1.032083    -0.072904
C     12.295998     8.314642     1.331871    -0.075241
C     11.992720     7.084292     1.900220    -0.035782
C     13.018795     6.199474     2.189078    -0.076762
C      3.788346     6.545121     1.895536    -0.062154
C      5.459019     8.155793     0.882189     0.668242
C      4.871484     5.554513     2.198447     0.611893
C     12.847607     4.866377     2.840181     0.667342
C     10.551354     6.782036     2.189078     0.600253
C     14.424237    10.594171     4.073684    -0.099349
C      5.027883     9.927580     4.295403    -0.056957
C      6.236771    10.599202     4.120526    -0.039717
C      4.972934     8.472738     4.706050     0.611107
C      7.543934     9.926982     4.476525     0.630121
O      4.114882     3.035095     9.221610    -0.623987
O      5.003582     4.430621     7.794493    -0.648066
O     10.356933    14.662615    11.104654    -0.716577
O     10.747917    13.614499     9.191943    -0.514071
O     13.008244    13.704964    11.790107    -0.650629
O     14.120968    12.859159    10.095992    -0.628323
O     16.180516    14.699129    10.622182    -0.671215
O     11.449576     3.020802     9.638502    -0.545655
O     11.995909    16.898163    12.614525    -0.600057
O      9.804272    16.798614    12.747243    -0.684714
O     13.049453     4.595356    11.457530    -0.660262
O     13.149845     5.629613    13.407714    -0.571527
O     10.553490    16.209833    15.459390    -0.766246
O     13.275598    12.810364    14.349237    -0.875789
O     14.682091    10.318779    14.199342    -0.625341
O     10.287171     4.536660     0.012491    -0.648902
O     15.640534    12.239229    12.316298    -0.715148
O     16.031524    13.287345    14.229009    -0.512304
O     18.291844    13.196880    11.630845    -0.650462
O      8.837373    14.042685    13.324960    -0.628059
O     10.896919    12.202716    12.798770    -0.672624
O     11.449584    10.333073    13.782450    -0.545297
O      6.712304    10.003682    10.806427    -0.599301
O     15.087867    10.103230    10.673709    -0.684923
O     13.049455     8.758519    11.963422    -0.660468
O     13.149841     7.724261    10.013238    -0.570768
O     15.837077    10.692012     7.961562    -0.765354
O      7.991991    14.091481     9.071715    -0.876415
O     17.019546    14.899468     6.392358    -0.623987
O     16.130846    13.503942     7.819475    -0.648066
O     10.777495     3.271948     4.509314    -0.716577
O     10.386511     4.320064     6.422025    -0.514072
O      8.126184     4.229599     3.823861    -0.650630
O      7.013460     5.075404     5.517976    -0.628323
O      4.953912     3.235434     4.991786    -0.671215
O      9.684852    14.913761     5.975466    -0.545655
O      9.138519     1.036400     2.999443    -0.600057
O     11.330156     1.135949     2.866725    -0.684714
O      8.084975    13.339207     4.156438    -0.660263
O      7.984583    12.304950     2.206254    -0.571527
O     10.580938     1.724730     0.154578    -0.766246
O      7.858830     5.124199     1.264731    -0.875789
O      6.452337     7.615784     1.414626    -0.625341
O      5.563633     9.011310    -0.012491    -0.648901
O      5.493894     5.695334     3.297670    -0.715148
O      5.102904     4.647218     1.384959    -0.512304
O      2.842584     4.737683     3.983123    -0.650462
O     12.297055     3.891878     2.289008    -0.628059
O     10.237509     5.731847     2.815198    -0.672624
O      9.684844     7.601490     1.831518    -0.545297
O     14.422124     7.930881     4.807541    -0.599301
O      6.046561     7.831333     4.940259    -0.684923
O      8.084973     9.176044     3.650546    -0.660469
O      7.984587    10.210302     5.600730    -0.570768
O      5.297351     7.242551     7.652406    -0.765354
O     13.142437     3.843082     6.542253    -0.876415

The following XYZ coordinates are in angstroms. Other properties are in atomic units.
The sperically averaged electron density of each atom fit to a function of the form exp(a - br)
eigen_1, eigen_2 and eigen_3 are the three eigenvalues of traceless quadrupole moment tensor
  atom number  atomic symbol              X              Y              Z     net charge C6 coefficient C8 coefficient C10 coefficient fluctuating dipole atomic polarizability isotropic forcefield polarizability              a              b squared Pearson coefficient          <r^3>          <r^4>         wp_QDO          m_QDO          q_QDO       dipole_x       dipole_y       dipole_z         dipole            Qxy            Qxz            Qyz     Q(x^2-y^2)  Q(3z^2 - R^2)        eigen_1        eigen_2        eigen_3 static polarizability      alpha(xx)      alpha(xy)      alpha(xz)      alpha(yy)      alpha(yz)      alpha(zz) atomic spin moment
            1             La      11.306717      14.610452      13.519198       1.881554     225.168590 0.62907940E+04  0.26120687E+06                                26.212151                           23.039627       1.604077       2.078199                    0.999744     105.132938     290.480697       0.466176       0.316429      -1.258712       0.024814      -0.098541      -0.065980       0.121158       0.091043       0.042477       0.070652       0.287352      -0.077695      -0.179075      -0.020824       0.199899             29.715588      20.565052      -1.949029      -1.960565      34.490457      -7.832551      34.091254           0.000108
            2             La      18.653665      15.751781      11.159303       1.934142     201.022994 0.59536556E+04  0.24427829E+06                                24.563380                           22.552815       1.430593       2.044325                    0.999221     103.640215     286.377557       0.465968       0.320368      -1.252509       0.017140       0.040899       0.005236       0.044654      -0.009080      -0.122541       0.027338       0.084425       0.445706      -0.119651      -0.093292       0.212943             26.973513      32.658680       5.101614       3.188257      28.082706      -0.023326      20.179153           0.000111
            3             La      16.590311      12.291393       9.901754       1.880780     225.124741 0.62889721E+04  0.26110519E+06                                26.204425                           23.032374       1.628748       2.083951                    0.999747     105.141506     290.463970       0.466381       0.316322      -1.258853       0.025441       0.097597       0.065593       0.120312      -0.091270      -0.043190       0.070088       0.288476      -0.077971      -0.179098      -0.021636       0.200734             29.707232      20.565162       1.957249       1.956440      34.486976      -7.831169      34.069559           0.000103
            4             La      13.370065      11.150064      12.261649       1.933697     201.105651 0.59564155E+04  0.24441913E+06                                24.569704                           22.557635       1.429217       2.043992                    0.999219     103.658534     286.441658       0.465932       0.320356      -1.252524       0.019023      -0.041224      -0.005627       0.045749       0.008200       0.122573       0.026886       0.084239       0.448472      -0.120058      -0.093394       0.213452             26.981208      32.672260      -5.102968      -3.189520      28.090542      -0.029138      20.180822           0.000113
            5             La       9.827711       3.324111       2.094770       1.881556     225.168155 0.62907784E+04  0.26120605E+06                                26.212116                           23.039596       1.604080       2.078201                    0.999744     105.132844     290.480305       0.466177       0.316429      -1.258712      -0.024813       0.098541       0.065981       0.121159       0.091043       0.042476       0.070651       0.287352      -0.077697      -0.179074      -0.020825       0.199899             29.715547      20.565024      -1.949024      -1.960563      34.490406      -7.832538      34.091210           0.000109
            6             La       2.480763       2.182782       4.454665       1.934143     201.022774 0.59536474E+04  0.24427786E+06                                24.563360                           22.552798       1.430596       2.044326                    0.999221     103.640171     286.377360       0.465968       0.320368      -1.252509      -0.017139      -0.040900      -0.005236       0.044654      -0.009081      -0.122541       0.027338       0.084425       0.445705      -0.119651      -0.093292       0.212943             26.973490      32.658650       5.101609       3.188252      28.082681      -0.023326      20.179138           0.000111
            7             La       4.544117       5.643170       5.712214       1.880781     225.124708 0.62889709E+04  0.26110512E+06                                26.204422                           23.032371       1.628749       2.083951                    0.999747     105.141497     290.463931       0.466381       0.316322      -1.258853      -0.025442      -0.097598      -0.065593       0.120312      -0.091270      -0.043190       0.070088       0.288476      -0.077967      -0.179098      -0.021635       0.200733             29.707229      20.565161       1.957248       1.956440      34.486970      -7.831168      34.069556           0.000105
            8             La       7.764363       6.784499       3.352319       1.933698     201.105321 0.59564031E+04  0.24441849E+06                                24.569675                           22.557609       1.429218       2.043993                    0.999219     103.658460     286.441344       0.465932       0.320356      -1.252524      -0.019024       0.041225       0.005627       0.045750       0.008200       0.122573       0.026885       0.084238       0.448475      -0.120058      -0.093394       0.213452             26.981174      32.672220      -5.102960      -3.189516      28.090502      -0.029140      20.180801           0.000115
            9              H      11.396752      16.253963      15.365706       0.437654       0.430299 0.27007596E+01  0.20831246E+02                                 1.069619                            1.068040      -1.305065       2.460824                    0.999793       2.169949       5.944032       0.501368       1.583873      -0.652094       0.022432       0.009777       0.018131       0.030455       0.000835      -0.001231       0.003583       0.024552      -0.013139      -0.011876      -0.002685       0.014561              1.054107       1.211511       0.044481       0.051479       0.957433       0.018773       0.993378           0.000000
           10              H      10.178353      16.032630      14.717726       0.401731       0.449900 0.26425029E+01  0.20292032E+02                                 1.091411                            1.044852      -1.320297       2.404602                    0.998973       2.392390       6.560978       0.514838       1.549263      -0.655029      -0.031717       0.002226       0.001843       0.031849       0.003744      -0.000246       0.003628       0.022365      -0.023430      -0.011471      -0.004231       0.015703              1.109327       1.008576       0.058733       0.196029       0.992223       0.063978       1.327181           0.000000
           11              H      13.073766      12.577991      15.142426       0.453158       0.356912 0.20626879E+01  0.15231501E+02                                 1.030398                            1.000729      -1.423655       2.406979                    0.999396       2.303947       6.674660       0.455581       1.820669      -0.614950       0.000457      -0.006672       0.014144       0.015645       0.007657       0.007042       0.002571       0.001599       0.004461      -0.009429      -0.002388       0.011817              1.046892       1.079768       0.076289      -0.179322       0.909939      -0.113265       1.150968          -0.000000
           12              H      13.974090      13.210925      14.622481       0.456379       0.375899 0.21995568E+01  0.16279609E+02                                 1.017649                            0.995117      -1.264250       2.487859                    0.999991       2.119280       5.876584       0.490177       1.688281      -0.635349       0.010926       0.007140       0.009832       0.016341       0.002178       0.005702       0.004070      -0.012112       0.035115      -0.013329      -0.001082       0.014411              1.027485       1.243912       0.125338      -0.036876       0.922848      -0.024578       0.915694           0.000000
           13              H       7.344218       4.887611       8.451841       0.125758       1.013144 0.74320525E+01  0.71597386E+02                                 1.668900                            1.598068      -0.867969       2.478576                    0.999156       3.343334       9.257519       0.493406       1.288585      -0.708042      -0.002354       0.038487      -0.016538       0.041955       0.005189      -0.002982      -0.010750      -0.014812      -0.041830      -0.017646      -0.002063       0.019709              1.693584       1.508275      -0.227536       0.102125       2.009710      -0.297325       1.562766           0.000000
           14              H       9.518948       4.343293       8.959295       0.135652       1.021919 0.74164823E+01  0.70736688E+02                                 1.617352                            1.549390      -0.989419       2.424083                    0.998537       3.197890       8.542195       0.529059       1.213822      -0.725542       0.028975       0.033717      -0.008259       0.045217       0.009711       0.002540      -0.007051      -0.016203      -0.046023      -0.018190      -0.002924       0.021114              1.632226       1.897313       0.301523      -0.106130       1.605776      -0.086781       1.393588          -0.000000
           15              H       7.517525       5.559404      11.961861       0.121767       1.059764 0.77288379E+01  0.74138490E+02                                 1.628188                            1.558660      -0.878758       2.466994                    0.999077       3.209642       8.469995       0.541697       1.178745      -0.734247       0.036791      -0.017486       0.002852       0.040834      -0.000764      -0.000515      -0.003988       0.018440      -0.048744      -0.017247      -0.000132       0.017379              1.635707       1.872302      -0.353666       0.017552       1.719882      -0.000040       1.314936          -0.000000
           16              H       6.113140      10.647882       8.055246       0.436557       0.428717 0.26842944E+01  0.20652555E+02                                 1.063016                            1.061540      -1.294620       2.464733                    0.999849       2.159811       5.890159       0.505695       1.574250      -0.653723       0.022749      -0.009912      -0.018307       0.030836      -0.000815       0.001234       0.003645       0.024380      -0.012998      -0.011865      -0.002587       0.014451              1.047667       1.203665      -0.044065      -0.051208       0.951891       0.018595       0.987446           0.000000
           17              H      15.461943      10.869215       8.703226       0.402086       0.451598 0.26574303E+01  0.20450887E+02                                 1.097273                            1.050263      -1.341931       2.394817                    0.998818       2.403422       6.614699       0.511317       1.556559      -0.653766      -0.031280      -0.002025      -0.001997       0.031409      -0.003694       0.000267       0.003566       0.022473      -0.023471      -0.011435      -0.004309       0.015744              1.115366       1.013406      -0.059101      -0.197333       0.997462       0.064459       1.335230           0.000000
           18              H       7.790156      14.323854       8.278526       0.453648       0.357452 0.20692463E+01  0.15307556E+02                                 1.035413                            1.005493      -1.445094       2.397486                    0.999203       2.316401       6.739059       0.451892       1.832220      -0.613357       0.000596       0.006687      -0.013985       0.015513      -0.007677      -0.007036       0.002743       0.001774       0.004549      -0.009372      -0.002567       0.011939              1.052065       1.085493      -0.076803       0.180601       0.914097      -0.113968       1.156606          -0.000000
           19              H       8.690482      13.690919       8.798471       0.455446       0.376828 0.22062302E+01  0.16337995E+02                                 1.018382                            0.995829      -1.260250       2.488893                    0.999990       2.122875       5.884200       0.490692       1.685581      -0.635734       0.011205      -0.007519      -0.009783       0.016667      -0.002161      -0.005749       0.004193      -0.012346       0.035086      -0.013446      -0.001049       0.014494              1.028259       1.244785      -0.125382       0.037323       0.923520      -0.024829       0.916471           0.000000
           20              H       7.344228       8.466263      14.969111       0.124562       1.019795 0.74922956E+01  0.72321833E+02                                 1.675709                            1.604094      -0.864553       2.478934                    0.999188       3.355404       9.299481       0.492692       1.287881      -0.708155      -0.002610      -0.038739       0.016418       0.042155      -0.005297       0.003010      -0.010952      -0.014858      -0.042675      -0.018000      -0.002000       0.020001              1.700685       1.513936       0.229205      -0.102867       2.019188      -0.299582       1.568930           0.000000
           21              H       9.518957       9.010581      14.461657       0.136243       1.019891 0.73977286E+01  0.70502881E+02                                 1.613959                            1.546408      -0.976906       2.428977                    0.998696       3.195202       8.527624       0.530171       1.212220      -0.725887       0.029078      -0.033492       0.008157       0.045098      -0.009713      -0.002481      -0.006908      -0.016329      -0.046216      -0.018140      -0.003016       0.021156              1.628714       1.892791      -0.300255       0.105675       1.602311      -0.086408       1.391040           0.000000
           22              H       7.517525       7.794470      11.459091       0.122344       1.058165 0.77136543E+01  0.73947920E+02                                 1.625656                            1.556417      -0.875080       2.468704                    0.999151       3.206518       8.455986       0.542522       1.177668      -0.734500       0.036328       0.017528      -0.002819       0.040434       0.000725       0.000532      -0.003833       0.018570      -0.048988      -0.017254      -0.000228       0.017482              1.633109       1.869015       0.352684      -0.017500       1.717071      -0.000036       1.313241          -0.000000
           23              H       9.737676       1.680600       0.248262       0.437654       0.430299 0.27007628E+01  0.20831274E+02                                 1.069619                            1.068040      -1.305065       2.460824                    0.999793       2.169950       5.944033       0.501368       1.583871      -0.652095      -0.022432      -0.009777      -0.018131       0.030455       0.000835      -0.001231       0.003583       0.024552      -0.013139      -0.011876      -0.002685       0.014561              1.054107       1.211511       0.044481       0.051479       0.957433       0.018773       0.993378           0.000000
           24              H      10.956075       1.901933       0.896242       0.401731       0.449900 0.26425052E+01  0.20292053E+02                                 1.091411                            1.044852      -1.320297       2.404602                    0.998973       2.392391       6.560980       0.514839       1.549262      -0.655030       0.031717      -0.002226      -0.001843       0.031849       0.003744      -0.000246       0.003628       0.022365      -0.023430      -0.011471      -0.004231       0.015703              1.109327       1.008576       0.058733       0.196029       0.992223       0.063978       1.327182           0.000000
           25              H       8.060662       5.356572       0.471542       0.453158       0.356912 0.20626868E+01  0.15231493E+02                                 1.030398                            1.000729      -1.423655       2.406979                    0.999396       2.303947       6.674662       0.455581       1.820670      -0.614950      -0.000457       0.006672      -0.014144       0.015645       0.007657       0.007042       0.002571       0.001599       0.004461      -0.009429      -0.002388       0.011817              1.046892       1.079768       0.076289      -0.179322       0.909940      -0.113265       1.150968          -0.000000
           26              H       7.160338       4.723638       0.991487       0.456379       0.375899 0.21995583E+01  0.16279623E+02                                 1.017649                            0.995118      -1.264250       2.487859                    0.999991       2.119281       5.876587       0.490177       1.688281      -0.635349      -0.010926      -0.007140      -0.009832       0.016341       0.002178       0.005702       0.004070      -0.012112       0.035115      -0.013329      -0.001082       0.014411              1.027485       1.243912       0.125338      -0.036876       0.922849      -0.024578       0.915694           0.000000
           27              H      13.790210      13.046952       7.162127       0.125758       1.013145 0.74320568E+01  0.71597435E+02                                 1.668901                            1.598068      -0.867970       2.478576                    0.999156       3.343335       9.257521       0.493407       1.288584      -0.708042       0.002354      -0.038487       0.016538       0.041955       0.005189      -0.002982      -0.010750      -0.014812      -0.041830      -0.017646      -0.002063       0.019709              1.693584       1.508275      -0.227536       0.102125       2.009710      -0.297325       1.562766           0.000000
           28              H      11.615480      13.591270       6.654673       0.135652       1.021919 0.74164835E+01  0.70736702E+02                                 1.617352                            1.549390      -0.989419       2.424082                    0.998537       3.197890       8.542195       0.529059       1.213821      -0.725542      -0.028975      -0.033717       0.008259       0.045217       0.009711       0.002540      -0.007051      -0.016203      -0.046024      -0.018190      -0.002924       0.021114              1.632226       1.897313       0.301523      -0.106130       1.605776      -0.086781       1.393588          -0.000000
           29              H      13.616903      12.375159       3.652107       0.121767       1.059763 0.77288312E+01  0.74138410E+02                                 1.628187                            1.558660      -0.878758       2.466994                    0.999077       3.209640       8.469989       0.541697       1.178745      -0.734247      -0.036791       0.017486      -0.002852       0.040834      -0.000764      -0.000515      -0.003988       0.018440      -0.048744      -0.017247      -0.000132       0.017379              1.635706       1.872302      -0.353666       0.017552       1.719881      -0.000040       1.314936          -0.000000
           30              H      15.021288       7.286681       7.558722       0.436557       0.428717 0.26842931E+01  0.20652544E+02                                 1.063016                            1.061540      -1.294620       2.464733                    0.999849       2.159811       5.890160       0.505695       1.574251      -0.653723      -0.022749       0.009912       0.018307       0.030836      -0.000815       0.001234       0.003645       0.024380      -0.012998      -0.011865      -0.002587       0.014451              1.047667       1.203665      -0.044065      -0.051208       0.951891       0.018595       0.987446           0.000000
           31              H       5.672485       7.065348       6.910742       0.402086       0.451598 0.26574298E+01  0.20450883E+02                                 1.097273                            1.050263      -1.341932       2.394816                    0.998818       2.403422       6.614700       0.511317       1.556560      -0.653765       0.031280       0.002025       0.001997       0.031409      -0.003694       0.000267       0.003566       0.022473      -0.023471      -0.011435      -0.004309       0.015744              1.115366       1.013406      -0.059101      -0.197333       0.997462       0.064459       1.335230           0.000000
           32              H      13.344272       3.610709       7.335442       0.453648       0.357452 0.20692442E+01  0.15307537E+02                                 1.035412                            1.005493      -1.445093       2.397487                    0.999203       2.316400       6.739057       0.451892       1.832221      -0.613357      -0.000596      -0.006687       0.013985       0.015513      -0.007677      -0.007036       0.002743       0.001774       0.004549      -0.009372      -0.002566       0.011939              1.052065       1.085493      -0.076803       0.180601       0.914097      -0.113968       1.156606          -0.000000
           33              H      12.443946       4.243644       6.815497       0.455446       0.376828 0.22062297E+01  0.16337992E+02                                 1.018383                            0.995829      -1.260250       2.488893                    0.999990       2.122875       5.884201       0.490691       1.685581      -0.635734      -0.011205       0.007519       0.009783       0.016667      -0.002161      -0.005749       0.004193      -0.012346       0.035086      -0.013446      -0.001049       0.014494              1.028259       1.244785      -0.125382       0.037323       0.923521      -0.024829       0.916471           0.000000
           34              H      13.790200       9.468300       0.644857       0.124562       1.019795 0.74922963E+01  0.72321845E+02                                 1.675710                            1.604094      -0.864553       2.478934                    0.999188       3.355404       9.299483       0.492692       1.287882      -0.708155       0.002610       0.038739      -0.016418       0.042155      -0.005297       0.003010      -0.010952      -0.014858      -0.042675      -0.018000      -0.002000       0.020001              1.700685       1.513937       0.229205      -0.102867       2.019189      -0.299582       1.568930           0.000000
           35              H      11.615471       8.923982       1.152311       0.136243       1.019891 0.73977336E+01  0.70502937E+02                                 1.613959                            1.546409      -0.976907       2.428977                    0.998696       3.195203       8.527626       0.530172       1.212219      -0.725887      -0.029078       0.033492      -0.008157       0.045098      -0.009713      -0.002481      -0.006908      -0.016329      -0.046216      -0.018140      -0.003016       0.021156              1.628714       1.892791      -0.300255       0.105675       1.602311      -0.086408       1.391040           0.000000
           36              H      13.616903      10.140093       4.154877       0.122344       1.058164 0.77136531E+01  0.73947897E+02                                 1.625655                            1.556416      -0.875081       2.468704                    0.999151       3.206518       8.455982       0.542523       1.177667      -0.734500      -0.036328      -0.017528       0.002819       0.040434       0.000725       0.000532      -0.003833       0.018570      -0.048988      -0.017254      -0.000228       0.017482              1.633108       1.869014       0.352684      -0.017500       1.717070      -0.000036       1.313241          -0.000000
           37              C       6.494615       3.193261       9.099821      -0.061089      34.849743 0.48035351E+03  0.11577520E+05                                 9.438838                            7.441841      -0.105897       1.971970                    0.998144      28.469466      82.852337       0.587788       0.432346      -1.054329       0.047611      -0.009648       0.015380       0.050955      -0.002183      -0.010434       0.001900      -0.020101       0.064778      -0.023401      -0.000839       0.024240             10.886164      14.752627      -1.567959       1.889363      10.184822      -3.361034       7.721043          -0.000001
           38              C       7.529144       4.061589       8.839067      -0.075961      29.512736 0.42098599E+03  0.98799881E+04                                 8.491668                            7.003539      -0.142898       1.944815                    0.998600      28.931347      84.823987       0.597336       0.436917      -1.044905       0.011288      -0.015052       0.007231       0.020156       0.008902      -0.010337       0.002064      -0.042609       0.049436      -0.033550       0.014850       0.018700              9.316838      13.296718      -0.944977       0.862384       8.434667      -1.818006       6.219129          -0.000002
           39              C       8.838420       3.733953       9.138855      -0.073550      29.907948 0.41257897E+03  0.96073769E+04                                 8.508127                            6.889998      -0.069277       1.966825                    0.999378      28.558192      82.653741       0.609601       0.431482      -1.051082      -0.017135      -0.008679       0.003770       0.019574       0.013437       0.000213       0.013465      -0.038229       0.046011      -0.031378       0.002834       0.028544              9.431342      13.351089      -1.756310       1.314414       8.742055      -2.111184       6.200883          -0.000002
           40              C      14.425304      16.051573       9.707204      -0.035829      36.581944 0.45277878E+03  0.10718248E+05                                 9.668052                            7.155576       0.022892       2.017998                    0.998972      27.625738      78.843176       0.610146       0.424067      -1.062854      -0.044208       0.013486      -0.001793       0.046254       0.005983      -0.004034       0.004224      -0.011346       0.059634      -0.018934      -0.001916       0.020850             11.724047      18.670084      -1.074883       1.362289       9.766730      -2.734513       6.735327          -0.000002
           41              C      13.399229      15.166755       9.996062      -0.077622      39.952935 0.50337363E+03  0.12291776E+05                                10.328940                            7.639790      -0.315235       1.898335                    0.997522      29.172166      85.831571       0.576870       0.434814      -1.051407      -0.002374       0.041275      -0.017402       0.044856      -0.015636      -0.000848       0.026715      -0.018084       0.096975      -0.037107      -0.009582       0.046689             12.376907      16.009666      -0.549218       0.367093      12.860983      -4.688568       8.260072          -0.000000
           42              C      12.062477      15.512403       9.702520      -0.061552      37.863443 0.49893678E+03  0.12185434E+05                                10.161915                            7.779221      -0.362262       1.874320                    0.998416      29.566112      87.676076       0.551382       0.454839      -1.037169       0.036938       0.031368      -0.012817       0.050126      -0.001803      -0.013482       0.035621      -0.002672       0.103638      -0.035732      -0.019458       0.055191             11.978413      15.905012      -0.588073       0.342639      11.874127      -4.133357       8.156101          -0.000001
           43              C       5.108198       3.575104       8.689173       0.666971      20.659170 0.22584918E+03  0.46027729E+04                                 7.140847                            5.484339      -0.231196       2.003860                    0.998824      21.870143      62.663793       0.601788       0.499415      -0.995948      -0.067605       0.032941      -0.020599       0.077974       0.008773      -0.004529       0.079406      -0.103124       0.015527      -0.063708      -0.045847       0.109556              8.186128      10.173946      -0.386030       0.249411       6.336543      -2.925946       8.047896          -0.000004
           44              C      10.979340      14.521794      10.005431       0.615438      20.497344 0.25850889E+03  0.54537823E+04                                 7.123317                            5.887725      -0.318432       1.943403                    0.999193      23.460511      68.577142       0.577342       0.502864      -0.993418      -0.047180      -0.033652       0.039896       0.070357      -0.059333       0.040773      -0.054799       0.011765      -0.053102      -0.064383      -0.040928       0.105311              7.769950       8.293128       1.936214      -2.076094       6.560314       0.242540       8.456406          -0.000001
           45              C      13.570418      13.833658      10.647165       0.667282      21.845906 0.24487393E+03  0.50977922E+04                                 7.441594                            5.720171      -0.374895       1.937146                    0.999058      22.673981      65.888036       0.587165       0.501080      -0.994072       0.004507      -0.053269       0.030643       0.061619       0.049432       0.059990       0.037671       0.134342      -0.028926      -0.084692      -0.039285       0.123977              8.526801       7.014373      -2.184906      -1.657462       9.895194      -2.378544       8.670836          -0.000001
           46              C      15.866670      15.749318       9.996062       0.599614      22.787314 0.24901461E+03  0.51671252E+04                                 7.476569                            5.631130       0.015766       2.061016                    0.999642      22.533522      63.801366       0.618137       0.477527      -1.013633       0.044352      -0.015463       0.020448       0.051229      -0.000810      -0.027133       0.050373      -0.094109       0.246646      -0.092944      -0.017394       0.110338              8.879402      13.658170      -0.414297       1.308138       7.473181      -1.925849       5.506857          -0.000001
           47              C       6.710191       6.013483      11.880668      -0.098151      30.110159 0.39701179E+03  0.91303518E+04                                 8.402499                            6.648639       0.135295       2.022218                    0.999722      28.511142      81.244999       0.637865       0.417535      -1.062776      -0.022956       0.013878      -0.000209       0.026826      -0.013190       0.007241       0.001073       0.042785       0.010396      -0.027168       0.001727       0.025442              9.374540       8.374781       0.465430      -0.347283      14.936950      -1.311643       4.811890          -0.000003
           48              C       5.539345       5.346892      12.102387      -0.058302      36.489383 0.46561791E+03  0.11094861E+05                                 9.647956                            7.245383       0.073073       2.031064                    0.998989      27.913944      79.818928       0.607981       0.422790      -1.064100       0.000971       0.047243       0.001383       0.047273      -0.003256      -0.003026      -0.000071       0.011047       0.033813      -0.012080       0.000032       0.012048             11.461302       9.918504      -0.515316      -0.107845      18.905233      -2.484641       5.560167          -0.000001
           49              C      14.897658       6.018514      11.927510      -0.038556      37.502952 0.47883275E+03  0.11517459E+05                                 9.845955                            7.405521      -0.156327       1.951027                    0.998918      28.279160      81.883330       0.592891       0.429496      -1.057382       0.034683       0.027107      -0.002850       0.044112       0.000612       0.013370       0.030511       0.001826       0.166396      -0.039664      -0.027479       0.067142             11.441120      11.364761       0.295735      -0.393208      17.321632      -2.530387       5.636967          -0.000002
           50              C       5.594295       3.892049      12.513034       0.611594      21.898181 0.26321225E+03  0.55584450E+04                                 7.408535                            5.867425      -0.286579       1.956149                    0.999101      23.207624      67.093178       0.591342       0.490479      -1.003165      -0.004386      -0.050162       0.016674       0.053042       0.011517      -0.012463       0.064893       0.078968       0.241009      -0.104836       0.000886       0.103950              8.513260       7.305657      -0.457147      -0.134879      13.366123      -1.786611       4.868000          -0.000001
           51              C      13.590495       5.346294      12.283509       0.630430      21.659772 0.25332923E+03  0.53066460E+04                                 7.323786                            5.806422      -0.504472       1.893318                    0.998372      22.922612      66.321641       0.585879       0.499072      -0.997342      -0.065978      -0.011296      -0.018100       0.069342      -0.084508       0.055024      -0.063841      -0.030292      -0.124781      -0.079788      -0.064974       0.144762              8.025373       7.553022       2.396531      -0.316475       8.337179       2.506030       8.185918          -0.000001
           52              C      17.061825      10.160614      14.321131      -0.061482      34.845197 0.48038921E+03  0.11576864E+05                                 9.431558                            7.437217      -0.101539       1.973401                    0.998098      28.460431      82.780167       0.588640       0.431776      -1.054834       0.045959       0.010087      -0.015294       0.049476       0.003195       0.010233       0.001151      -0.019460       0.064441      -0.023201      -0.000779       0.023980             10.876268      14.735458       1.562753      -1.884943      10.178326      -3.358493       7.715019          -0.000001
           53              C       7.529154       9.292286      14.581885      -0.072904      29.439478 0.41954451E+03  0.98385088E+04                                 8.480551                            6.993392      -0.149631       1.943508                    0.998622      28.887933      84.685990       0.597483       0.437149      -1.044682       0.011354       0.014904      -0.007147       0.020053      -0.008916       0.010583       0.001081      -0.043024       0.047930      -0.033541       0.015001       0.018540              9.304729      13.272360       0.946115      -0.862086       8.429975      -1.819065       6.211851          -0.000002
           54              C       8.838430       9.619921      14.282097      -0.075241      29.948227 0.41330627E+03  0.96283594E+04                                 8.515270                            6.895926      -0.072397       1.965489                    0.999356      28.581954      82.734508       0.609370       0.431464      -1.051114      -0.017296       0.008925      -0.003774       0.019826      -0.013238      -0.000083       0.013583      -0.039199       0.047447      -0.031903       0.002984       0.028919              9.439581      13.362625       1.763645      -1.318361       8.748864      -2.113464       6.207254          -0.000002
           55              C       9.141708      10.850271      13.713748      -0.035782      36.627921 0.45337011E+03  0.10737085E+05                                 9.681345                            7.164195       0.017284       2.016117                    0.999020      27.643675      78.944233       0.609199       0.424535      -1.062428      -0.044307      -0.012995       0.001381       0.046194      -0.006035       0.004160       0.004309      -0.012571       0.058399      -0.019226      -0.001285       0.020511             11.741379      18.700771       1.077469      -1.365536       9.778797      -2.738590       6.744568          -0.000002
           56              C       8.115633      11.735089      13.424890      -0.076762      39.867609 0.50223446E+03  0.12254293E+05                                10.305027                            7.624019      -0.305305       1.901745                    0.997505      29.127149      85.603246       0.578405       0.434003      -1.052131      -0.003384      -0.041911       0.018050       0.045758       0.016060       0.000951       0.026471      -0.017179       0.094917      -0.037007      -0.009009       0.046016             12.346034      15.969089       0.544146      -0.365094      12.828764      -4.674803       8.240251          -0.000001
           57              C      17.346082      11.389442      13.718432      -0.062154      37.904494 0.49952651E+03  0.12204435E+05                                10.173056                            7.787117      -0.365982       1.872967                    0.998381      29.592406      87.793956       0.550707       0.455225      -1.036865       0.035233      -0.031416       0.012859       0.048925       0.001331       0.013921       0.035697      -0.004591       0.104600      -0.035675      -0.020009       0.055683             11.991746      15.923295       0.586162      -0.340789      11.886355      -4.138804       8.165589          -0.000000
           58              C      15.675409       9.778770      14.731779       0.668242      20.637460 0.22559040E+03  0.45963855E+04                                 7.138175                            5.482936      -0.227843       2.004941                    0.998843      21.856075      62.624969       0.601552       0.499732      -0.995745      -0.069505      -0.032784       0.020838       0.079624      -0.008811       0.004887       0.079297      -0.104135       0.016327      -0.064108      -0.045665       0.109774              8.182418      10.167210       0.385340      -0.247923       6.334356      -2.924993       8.045687          -0.000004
           59              C      16.262944      12.380050      13.415521       0.611893      20.550605 0.25931384E+03  0.54746773E+04                                 7.132222                            5.894348      -0.323983       1.941340                    0.999163      23.499648      68.702129       0.577426       0.502432      -0.993694      -0.046792       0.033258      -0.040123       0.070039       0.060804      -0.040776      -0.055625       0.012547      -0.052988      -0.065778      -0.041153       0.106931              7.780094       8.303683      -1.938800       2.080839       6.568094       0.241779       8.468505          -0.000001
           60              C       8.286821      13.068186      12.773787       0.667343      21.854595 0.24500139E+03  0.51008892E+04                                 7.443083                            5.721528      -0.365655       1.939897                    0.998978      22.674457      65.883008       0.587140       0.501057      -0.994126       0.004946       0.051991      -0.030983       0.060724      -0.049373      -0.061446       0.038299       0.133843      -0.028256      -0.084774      -0.040288       0.125062              8.528367       7.015243       2.184888       1.658037       9.896540      -2.379418       8.673319          -0.000001
           61              C      10.583074      11.152527      13.424890       0.600253      22.756842 0.24861513E+03  0.51565181E+04                                 7.468509                            5.625352       0.017433       2.062044                    0.999674      22.515364      63.725638       0.618691       0.477313      -1.013796       0.044406       0.016871      -0.020822       0.051866       0.001402       0.026598       0.051046      -0.092772       0.248305      -0.092301      -0.018773       0.111074              8.869338      13.639926       0.414087      -1.306937       7.466208      -1.923978       5.501880          -0.000001
           62              C       6.710191       7.340392      11.540284      -0.099349      30.127355 0.39729989E+03  0.91383303E+04                                 8.405318                            6.650942       0.128079       2.019958                    0.999713      28.519198      81.265130       0.637791       0.417522      -1.062820      -0.022355      -0.015007       0.000494       0.026930       0.012861      -0.006894       0.001191       0.043505       0.010072      -0.027244       0.001820       0.025424              9.377949       8.375775      -0.468314       0.347926      14.944431      -1.312428       4.813642          -0.000004
           63              C      16.106545       8.006983      11.318565      -0.056957      36.447763 0.46497260E+03  0.11075282E+05                                 9.640262                            7.239838       0.076110       2.031988                    0.999031      27.892517      79.734020       0.608299       0.422729      -1.064173       0.001102      -0.048355      -0.000952       0.048377       0.003540       0.002522      -0.000319       0.013022       0.032607      -0.012883       0.001390       0.011493             11.452118       9.910024       0.513646       0.108000      18.889861      -2.483171       5.556471          -0.000001
           64              C      14.897657       7.335361      11.493442      -0.039717      37.513155 0.47898986E+03  0.11521657E+05                                 9.846040                            7.405509      -0.155716       1.951313                    0.998942      28.282782      81.883103       0.593066       0.429353      -1.057517       0.035008      -0.027236       0.002587       0.044431      -0.001329      -0.013147       0.030274       0.001122       0.169015      -0.039156      -0.028610       0.067766             11.441476      11.364220      -0.296701       0.393216      17.323175      -2.530787       5.637034          -0.000001
           65              C      16.161494       9.461825      10.907918       0.611107      21.913584 0.26343463E+03  0.55645180E+04                                 7.412882                            5.870481      -0.288340       1.955485                    0.999122      23.220251      67.145954       0.591079       0.490575      -1.003080      -0.005512       0.049637      -0.016778       0.052686      -0.011328       0.013337       0.065097       0.077907       0.243100      -0.104780      -0.000069       0.104849              8.518743       7.309288       0.457625       0.135128      13.376014      -1.788324       4.870927          -0.000001
           66              C      13.590494       8.007581      11.137443       0.630121      21.662551 0.25336882E+03  0.53074810E+04                                 7.323055                            5.805935      -0.501487       1.894075                    0.998345      22.923478      66.315953       0.586068       0.498910      -0.997460      -0.065223       0.011553       0.019465       0.069039       0.083805      -0.055242      -0.064222      -0.030075      -0.122140      -0.079573      -0.064712       0.144284              8.024505       7.552156      -2.396173       0.316440       8.336646       2.505537       8.184712          -0.000001
           67              C      14.639813      14.741302       6.514147      -0.061089      34.849737 0.48035340E+03  0.11577516E+05                                 9.438836                            7.441840      -0.105896       1.971970                    0.998144      28.469462      82.852321       0.587788       0.432346      -1.054329      -0.047611       0.009648      -0.015380       0.050955      -0.002183      -0.010434       0.001900      -0.020101       0.064778      -0.023401      -0.000839       0.024240             10.886162      14.752625      -1.567958       1.889363      10.184821      -3.361033       7.721042          -0.000001
           68              C      13.605284      13.872974       6.774901      -0.075961      29.512743 0.42098610E+03  0.98799916E+04                                 8.491670                            7.003540      -0.142899       1.944815                    0.998600      28.931352      84.824009       0.597336       0.436917      -1.044905      -0.011288       0.015052      -0.007231       0.020156       0.008902      -0.010337       0.002064      -0.042609       0.049436      -0.033550       0.014850       0.018700              9.316840      13.296721      -0.944977       0.862385       8.434668      -1.818006       6.219130          -0.000002
           69              C      12.296008      14.200610       6.475113      -0.073550      29.907946 0.41257893E+03  0.96073761E+04                                 8.508127                            6.889998      -0.069278       1.966825                    0.999378      28.558191      82.653742       0.609601       0.431482      -1.051082       0.017135       0.008679      -0.003770       0.019574       0.013437       0.000213       0.013465      -0.038229       0.046011      -0.031378       0.002834       0.028544              9.431343      13.351090      -1.756310       1.314414       8.742055      -2.111184       6.200883          -0.000002
           70              C       6.709124       1.882990       5.906764      -0.035829      36.581941 0.45277875E+03  0.10718247E+05                                 9.668051                            7.155576       0.022892       2.017998                    0.998972      27.625737      78.843171       0.610146       0.424067      -1.062854       0.044208      -0.013486       0.001793       0.046254       0.005983      -0.004034       0.004224      -0.011346       0.059634      -0.018934      -0.001916       0.020850             11.724046      18.670082      -1.074883       1.362288       9.766729      -2.734513       6.735327          -0.000001
           71              C       7.735199       2.767808       5.617906      -0.077622      39.952939 0.50337370E+03  0.12291777E+05                                10.328941                            7.639791      -0.315235       1.898335                    0.997522      29.172168      85.831579       0.576870       0.434814      -1.051407       0.002374      -0.041275       0.017402       0.044856      -0.015636      -0.000848       0.026715      -0.018084       0.096975      -0.037107      -0.009582       0.046689             12.376908      16.009667      -0.549218       0.367093      12.860985      -4.688568       8.260072          -0.000001
           72              C       9.071951       2.422160       5.911448      -0.061552      37.863437 0.49893667E+03  0.12185431E+05                                10.161914                            7.779221      -0.362261       1.874321                    0.998416      29.566108      87.676062       0.551382       0.454839      -1.037169      -0.036938      -0.031368       0.012817       0.050126      -0.001803      -0.013482       0.035621      -0.002672       0.103638      -0.035733      -0.019458       0.055191             11.978412      15.905010      -0.588072       0.342639      11.874126      -4.133357       8.156100          -0.000001
           73              C      16.026230      14.359459       6.924795       0.666971      20.659170 0.22584918E+03  0.46027730E+04                                 7.140848                            5.484340      -0.231196       2.003860                    0.998824      21.870144      62.663800       0.601788       0.499415      -0.995948       0.067605      -0.032941       0.020599       0.077974       0.008773      -0.004529       0.079406      -0.103124       0.015527      -0.063708      -0.045847       0.109556              8.186129      10.173947      -0.386030       0.249411       6.336543      -2.925946       8.047897          -0.000004
           74              C      10.155088       3.412769       5.608537       0.615438      20.497343 0.25850887E+03  0.54537819E+04                                 7.123317                            5.887725      -0.318433       1.943403                    0.999193      23.460514      68.577159       0.577342       0.502864      -0.993418       0.047180       0.033652      -0.039896       0.070357      -0.059333       0.040773      -0.054799       0.011766      -0.053101      -0.064383      -0.040928       0.105311              7.769950       8.293129       1.936215      -2.076094       6.560315       0.242541       8.456407          -0.000001
           75              C       7.564010       4.100905       4.966803       0.667282      21.845907 0.24487394E+03  0.50977925E+04                                 7.441594                            5.720171      -0.374895       1.937146                    0.999058      22.673983      65.888046       0.587165       0.501080      -0.994072      -0.004507       0.053269      -0.030643       0.061619       0.049432       0.059990       0.037671       0.134342      -0.028926      -0.084692      -0.039285       0.123977              8.526802       7.014374      -2.184906      -1.657462       9.895195      -2.378544       8.670837          -0.000001
           76              C       5.267758       2.185245       5.617906       0.599614      22.787312 0.24901458E+03  0.51671245E+04                                 7.476568                            5.631129       0.015766       2.061016                    0.999642      22.533520      63.801354       0.618137       0.477526      -1.013634      -0.044352       0.015463      -0.020448       0.051228      -0.000810      -0.027133       0.050373      -0.094109       0.246646      -0.092944      -0.017394       0.110339              8.879401      13.658167      -0.414297       1.308138       7.473180      -1.925849       5.506856          -0.000001
           77              C      14.424237      11.921080       3.733300      -0.098152      30.110160 0.39701182E+03  0.91303527E+04                                 8.402499                            6.648639       0.135295       2.022218                    0.999722      28.511143      81.244998       0.637865       0.417535      -1.062776       0.022956      -0.013878       0.000208       0.026826      -0.013190       0.007241       0.001073       0.042785       0.010396      -0.027169       0.001726       0.025442              9.374540       8.374780       0.465430      -0.347283      14.936949      -1.311642       4.811890          -0.000003
           78              C      15.595083      12.587671       3.511581      -0.058302      36.489380 0.46561788E+03  0.11094860E+05                                 9.647956                            7.245383       0.073072       2.031064                    0.998989      27.913943      79.818927       0.607980       0.422790      -1.064100      -0.000971      -0.047243      -0.001383       0.047273      -0.003256      -0.003025      -0.000071       0.011047       0.033813      -0.012080       0.000032       0.012048             11.461301       9.918503      -0.515316      -0.107845      18.905233      -2.484640       5.560167          -0.000001
           79              C       6.236770      11.916049       3.686458      -0.038556      37.502951 0.47883275E+03  0.11517459E+05                                 9.845955                            7.405521      -0.156327       1.951027                    0.998918      28.279160      81.883334       0.592891       0.429496      -1.057382      -0.034683      -0.027107       0.002850       0.044112       0.000612       0.013370       0.030511       0.001826       0.166396      -0.039664      -0.027479       0.067142             11.441120      11.364760       0.295736      -0.393209      17.321633      -2.530387       5.636967          -0.000001
           80              C      15.540133      14.042514       3.100934       0.611594      21.898179 0.26321223E+03  0.55584444E+04                                 7.408535                            5.867425      -0.286578       1.956149                    0.999101      23.207622      67.093170       0.591342       0.490479      -1.003165       0.004386       0.050162      -0.016674       0.053042       0.011517      -0.012463       0.064893       0.078968       0.241009      -0.104836       0.000886       0.103950              8.513259       7.305657      -0.457147      -0.134879      13.366122      -1.786611       4.867999          -0.000001
           81              C       7.543933      12.588269       3.330459       0.630430      21.659773 0.25332925E+03  0.53066462E+04                                 7.323786                            5.806422      -0.504472       1.893318                    0.998372      22.922609      66.321623       0.585879       0.499072      -0.997342       0.065978       0.011296       0.018100       0.069342      -0.084508       0.055023      -0.063841      -0.030292      -0.124781      -0.079788      -0.064973       0.144761              8.025372       7.553021       2.396531      -0.316475       8.337178       2.506030       8.185917          -0.000001
           82              C       4.072603       7.773949       1.292837      -0.061481      34.845193 0.48038914E+03  0.11576862E+05                                 9.431557                            7.437217      -0.101539       1.973402                    0.998098      28.460428      82.780157       0.588640       0.431776      -1.054834      -0.045959      -0.010087       0.015294       0.049476       0.003195       0.010233       0.001151      -0.019460       0.064441      -0.023201      -0.000779       0.023980             10.876267      14.735457       1.562752      -1.884943      10.178325      -3.358492       7.715018          -0.000001
           83              C      13.605274       8.642277       1.032083      -0.072904      29.439478 0.41954450E+03  0.98385087E+04                                 8.480551                            6.993393      -0.149631       1.943508                    0.998622      28.887933      84.685993       0.597483       0.437149      -1.044682      -0.011354      -0.014904       0.007147       0.020053      -0.008916       0.010583       0.001081      -0.043024       0.047930      -0.033541       0.015001       0.018540              9.304729      13.272360       0.946116      -0.862086       8.429976      -1.819065       6.211851          -0.000002
           84              C      12.295998       8.314642       1.331871      -0.075241      29.948231 0.41330634E+03  0.96283615E+04                                 8.515271                            6.895926      -0.072397       1.965489                    0.999356      28.581958      82.734521       0.609370       0.431464      -1.051114       0.017296      -0.008925       0.003774       0.019826      -0.013238      -0.000083       0.013583      -0.039199       0.047446      -0.031903       0.002984       0.028919              9.439582      13.362626       1.763645      -1.318361       8.748865      -2.113465       6.207255          -0.000002
           85              C      11.992720       7.084292       1.900220      -0.035782      36.627924 0.45337016E+03  0.10737086E+05                                 9.681346                            7.164196       0.017283       2.016117                    0.999020      27.643677      78.944240       0.609199       0.424535      -1.062428       0.044307       0.012995      -0.001382       0.046194      -0.006035       0.004160       0.004309      -0.012571       0.058399      -0.019226      -0.001285       0.020511             11.741379      18.700771       1.077469      -1.365536       9.778798      -2.738591       6.744569          -0.000002
           86              C      13.018795       6.199474       2.189078      -0.076762      39.867610 0.50223448E+03  0.12254294E+05                                10.305027                            7.624019      -0.305305       1.901745                    0.997505      29.127150      85.603251       0.578404       0.434003      -1.052131       0.003384       0.041911      -0.018050       0.045758       0.016060       0.000951       0.026471      -0.017179       0.094917      -0.037007      -0.009009       0.046016             12.346035      15.969089       0.544146      -0.365094      12.828765      -4.674804       8.240251          -0.000001
           87              C       3.788346       6.545121       1.895536      -0.062154      37.904491 0.49952647E+03  0.12204434E+05                                10.173055                            7.787116      -0.365981       1.872967                    0.998381      29.592403      87.793942       0.550707       0.455225      -1.036865      -0.035233       0.031416      -0.012859       0.048925       0.001331       0.013921       0.035697      -0.004591       0.104600      -0.035675      -0.020009       0.055683             11.991745      15.923293       0.586162      -0.340789      11.886353      -4.138804       8.165588          -0.000000
           88              C       5.459019       8.155793       0.882189       0.668242      20.637461 0.22559041E+03  0.45963856E+04                                 7.138175                            5.482936      -0.227843       2.004941                    0.998843      21.856075      62.624969       0.601552       0.499732      -0.995745       0.069505       0.032784      -0.020838       0.079624      -0.008811       0.004887       0.079297      -0.104135       0.016327      -0.064108      -0.045665       0.109774              8.182418      10.167210       0.385340      -0.247923       6.334356      -2.924993       8.045687          -0.000004
           89              C       4.871484       5.554513       2.198447       0.611893      20.550604 0.25931382E+03  0.54746766E+04                                 7.132221                            5.894348      -0.323982       1.941341                    0.999163      23.499645      68.702115       0.577426       0.502432      -0.993694       0.046792      -0.033258       0.040123       0.070039       0.060804      -0.040776      -0.055625       0.012547      -0.052988      -0.065778      -0.041153       0.106931              7.780093       8.303682      -1.938799       2.080838       6.568093       0.241779       8.468504          -0.000001
           90              C      12.847607       4.866377       2.840181       0.667342      21.854599 0.24500143E+03  0.51008904E+04                                 7.443084                            5.721528      -0.365655       1.939897                    0.998978      22.674460      65.883018       0.587140       0.501057      -0.994126      -0.004946      -0.051991       0.030983       0.060724      -0.049373      -0.061446       0.038299       0.133843      -0.028256      -0.084774      -0.040288       0.125062              8.528368       7.015243       2.184889       1.658037       9.896541      -2.379419       8.673320          -0.000001
           91              C      10.551354       6.782036       2.189078       0.600253      22.756842 0.24861512E+03  0.51565180E+04                                 7.468509                            5.625351       0.017433       2.062044                    0.999674      22.515364      63.725635       0.618691       0.477313      -1.013796      -0.044406      -0.016871       0.020822       0.051866       0.001402       0.026598       0.051046      -0.092772       0.248305      -0.092301      -0.018773       0.111074              8.869337      13.639925       0.414087      -1.306937       7.466207      -1.923978       5.501880          -0.000001
           92              C      14.424237      10.594171       4.073684      -0.099349      30.127359 0.39729995E+03  0.91383320E+04                                 8.405319                            6.650942       0.128078       2.019958                    0.999713      28.519200      81.265137       0.637791       0.417522      -1.062820       0.022355       0.015007      -0.000495       0.026930       0.012861      -0.006894       0.001191       0.043505       0.010072      -0.027244       0.001820       0.025424              9.377950       8.375775      -0.468314       0.347926      14.944433      -1.312428       4.813642          -0.000003
           93              C       5.027883       9.927580       4.295403      -0.056957      36.447766 0.46497265E+03  0.11075283E+05                                 9.640262                            7.239838       0.076109       2.031988                    0.999031      27.892519      79.734030       0.608299       0.422729      -1.064173      -0.001102       0.048355       0.000952       0.048377       0.003540       0.002523      -0.000319       0.013022       0.032607      -0.012883       0.001390       0.011493             11.452120       9.910024       0.513646       0.108000      18.889865      -2.483172       5.556471          -0.000001
           94              C       6.236771      10.599202       4.120526      -0.039717      37.513157 0.47898992E+03  0.11521659E+05                                 9.846041                            7.405510      -0.155716       1.951313                    0.998942      28.282784      81.883114       0.593065       0.429353      -1.057517      -0.035008       0.027236      -0.002586       0.044431      -0.001329      -0.013147       0.030274       0.001122       0.169015      -0.039156      -0.028610       0.067766             11.441477      11.364220      -0.296700       0.393216      17.323177      -2.530787       5.637035          -0.000002
           95              C       4.972934       8.472738       4.706050       0.611107      21.913582 0.26343461E+03  0.55645175E+04                                 7.412882                            5.870481      -0.288340       1.955485                    0.999122      23.220251      67.145956       0.591079       0.490575      -1.003080       0.005512      -0.049637       0.016778       0.052686      -0.011328       0.013337       0.065097       0.077907       0.243100      -0.104780      -0.000069       0.104849              8.518743       7.309288       0.457625       0.135128      13.376015      -1.788324       4.870927          -0.000001
           96              C       7.543934       9.926982       4.476525       0.630121      21.662551 0.25336883E+03  0.53074809E+04                                 7.323054                            5.805935      -0.501486       1.894075                    0.998345      22.923471      66.315914       0.586069       0.498910      -0.997461       0.065223      -0.011553      -0.019465       0.069039       0.083805      -0.055242      -0.064222      -0.030074      -0.122140      -0.079573      -0.064712       0.144284              8.024503       7.552154      -2.396173       0.316440       8.336644       2.505536       8.184710          -0.000001
           97              O       4.114882       3.035095       9.221610      -0.623987      40.761519 0.65889473E+03  0.16647008E+05                                 9.393748                            7.997418       0.183501       2.104043                    0.993574      28.610976      76.816812       0.665995       0.364011      -1.136327       0.038351       0.029072      -0.046134       0.066666       0.031686      -0.030421       0.031771      -0.056714       0.004547      -0.068035       0.017490       0.050545             10.398334      13.463701       2.973815      -3.674142       7.738635      -2.467888       9.992666          -0.000011
           98              O       5.003582       4.430621       7.794493      -0.648066      44.219763 0.66981500E+03  0.17013508E+05                                 9.955278                            8.059726       0.196308       2.092764                    0.995832      29.229827      79.004890       0.663056       0.363678      -1.135191       0.014953      -0.045221       0.082554       0.095308       0.017175      -0.001176       0.040031      -0.088767       0.127405      -0.069577      -0.005094       0.074671             11.434686       7.643008      -1.239911       1.768596      11.092260      -6.223939      15.568791          -0.000011
           99              O      10.356933      14.662615      11.104654      -0.716577      50.608520 0.87492038E+03  0.23865383E+05                                11.041794                            9.349036      -0.355478       1.885519                    0.994895      31.952268      90.824686       0.599390       0.374625      -1.121738       0.029703      -0.051374      -0.054728       0.080726      -0.024983      -0.019285      -0.012204      -0.016013       0.051237      -0.043359       0.017457       0.025902             12.448122      12.593568       0.386565      -5.332787       8.217512      -1.600023      16.533287          -0.000025
          100              O      10.747917      13.614499       9.191943      -0.514071      24.502398 0.40739124E+03  0.91234945E+04                                 6.510447                            6.153216       0.959962       2.383044                    0.997334      26.124887      65.953662       0.784752       0.348517      -1.149200       0.003048      -0.000401       0.006938       0.007589      -0.068284       0.062824       0.026826      -0.009850       0.058631      -0.110728       0.034283       0.076445              6.516945       5.985409       0.817963       0.453963       6.282315       1.796355       7.283113          -0.000002
          101              O      13.008244      13.704964      11.790107      -0.650629      45.171161 0.70673080E+03  0.18223907E+05                                10.189588                            8.342904      -0.103674       2.000345                    0.993342      29.594113      81.034733       0.643142       0.369328      -1.128941       0.027817       0.023180      -0.030222       0.047164       0.045959       0.026986       0.014221       0.127971       0.119924      -0.098976       0.018054       0.080923             11.627194      10.334270      -0.325235      -4.463726       8.835006      -3.761187      15.712306          -0.000025
          102              O      14.120968      12.859159      10.095992      -0.628323      37.892665 0.61374541E+03  0.15290626E+05                                 9.015488                            7.751584       0.057153       2.055803                    0.994601      28.934273      78.090588       0.669646       0.367133      -1.129672      -0.045287       0.028896      -0.022884       0.058392       0.006168       0.042290       0.073158       0.022155      -0.057699      -0.091274       0.009162       0.082112              9.827487       9.625540      -4.234460      -1.707080      11.384383       0.617099       8.472538          -0.000017
          103              O      16.180516      14.699129      10.622182      -0.671215      41.882811 0.68814515E+03  0.17650408E+05                                 9.691363                            8.253395       0.001431       2.024745                    0.994869      29.947265      82.141679       0.643302       0.371207      -1.126003      -0.058195       0.039485       0.012482       0.071425      -0.031169      -0.006535      -0.013567      -0.089737       0.156945      -0.081587       0.024310       0.057278             10.796267      11.029110      -2.350309       2.297659      12.574278      -4.178053       8.785413          -0.000024
          104              O      11.449576       3.020802       9.638502      -0.545655      33.994134 0.51571174E+03  0.12246635E+05                                 8.329997                            7.032976       0.506789       2.235142                    0.994037      26.862926      69.761398       0.717123       0.359669      -1.140551      -0.041147       0.031441      -0.019121       0.055202       0.053419      -0.037018       0.044520      -0.044137       0.058745      -0.094954       0.032698       0.062256              9.395132      13.899944       3.613180      -0.086380       7.844588      -0.682342       6.440864          -0.000014
          105              O      11.995909      16.898163      12.614525      -0.600057      29.785263 0.49927966E+03  0.11797457E+05                                 7.545194                            6.882646       0.397983       2.169669                    0.996679      27.968971      73.192616       0.728557       0.355794      -1.140093       0.020383       0.068302      -0.057309       0.091460      -0.048945       0.012231       0.035393       0.063774       0.054169      -0.081231       0.030110       0.051121              7.917997       8.411793      -2.813532       0.036075       9.545960      -0.600790       5.796240          -0.000014
          106              O       9.804272      16.798614      12.747243      -0.684714      40.958298 0.74216104E+03  0.19401128E+05                                 9.546612                            8.570960      -0.083686       1.987103                    0.994728      30.628840      84.844955       0.631226       0.371186      -1.125890      -0.002568       0.086353       0.011414       0.087142       0.051500      -0.054470       0.020889       0.065827       0.097893      -0.094382       0.011743       0.082639             10.211743       9.871344       2.675903       0.125908      13.194696      -0.974370       7.569189          -0.000017
          107              O      13.049453       4.595356      11.457530      -0.660262      41.380050 0.61929377E+03  0.15463089E+05                                 9.508746                            7.736756       0.240947       2.092940                    0.996705      29.687538      80.203616       0.676790       0.362454      -1.133339      -0.028289       0.125684       0.003832       0.128886      -0.042515       0.076204       0.013718      -0.058743       0.013044      -0.105254       0.033370       0.071884             10.768497       8.958666       3.832713       3.064468      13.579377       5.470082       9.767448          -0.000013
          108              O      13.149845       5.629613      13.407714      -0.571527      28.625071 0.45773944E+03  0.10577864E+05                                 7.247797                            6.518440       0.686164       2.242205                    0.999103      28.046470      72.455921       0.761423       0.348097      -1.146960      -0.014738       0.006875      -0.043069       0.046037      -0.119089       0.018445      -0.021049      -0.073123       0.157315      -0.150821       0.039296       0.111526              7.429001       5.928042      -0.567058      -2.039407       6.058469       2.058311      10.300491          -0.000006
          109              O      10.553490      16.209833      15.459390      -0.766246      21.968860 0.37937018E+03  0.83865988E+04                                 6.007540                            5.815874       0.573115       2.268533                    0.994191      26.759366      68.193038       0.828677       0.334348      -1.155558      -0.103849       0.065940       0.155653       0.198395       0.033491       0.073180       0.001107       0.183133      -0.075252      -0.088615      -0.052878       0.141493              6.046683       4.884686       0.374046       0.688313       5.572315       0.811180       7.683047          -0.000015
          110              O      13.275598      12.810364      14.349237      -0.875789      32.747894 0.63585649E+03  0.16076996E+05                                 8.318464                            7.946793      -0.514651       1.873397                    0.992476      30.330280      84.071533       0.650436       0.372440      -1.118995      -0.021236      -0.038166      -0.092630       0.102411       0.062503      -0.011950      -0.029235       0.007042       0.028999      -0.069765      -0.001671       0.071436              8.700193      10.440627      -0.433238      -0.760636       6.254311      -0.514246       9.405641          -0.000015
          111              O      14.682091      10.318779      14.199342      -0.625341      40.768757 0.65911108E+03  0.16653152E+05                                 9.392586                            7.996858       0.186528       2.104830                    0.993590      28.620937      76.834733       0.666280       0.363841      -1.136507       0.037157      -0.028710       0.045403       0.065318      -0.031142       0.030545       0.032034      -0.057515       0.004702      -0.068063       0.017199       0.050865             10.396609      13.460276      -2.972442       3.675120       7.737235      -2.467587       9.992316          -0.000012
          112              O      10.287171       4.536660       0.012491      -0.648902      44.223277 0.66994797E+03  0.17017047E+05                                 9.953847                            8.058804       0.198094       2.093257                    0.995840      29.236361      79.012580       0.663333       0.363523      -1.135357       0.015197       0.045317      -0.082288       0.095162      -0.017276       0.001395       0.040082      -0.088888       0.127382      -0.069711      -0.005016       0.074727             11.432979       7.639710       1.239680      -1.766863      11.090169      -6.223146      15.569057          -0.000011
          113              O      15.640534      12.239229      12.316298      -0.715148      50.543937 0.87333186E+03  0.23811557E+05                                11.033825                            9.341582      -0.353404       1.886371                    0.994835      31.925758      90.733373       0.599522       0.374708      -1.121660       0.030460       0.051284       0.055331       0.081360       0.024693       0.019465      -0.012582      -0.015291       0.051653      -0.043306       0.017049       0.026257             12.439603      12.584190      -0.387068       5.332513       8.211584      -1.598853      16.523036          -0.000025
          114              O      16.031524      13.287345      14.229009      -0.512304      24.479993 0.40689871E+03  0.91098683E+04                                 6.507179                            6.150144       0.963068       2.384070                    0.997337      26.110096      65.910699       0.784810       0.348590      -1.149119       0.003424      -0.001242      -0.008346       0.009106       0.068040      -0.062800       0.027649      -0.010843       0.059847      -0.111101       0.035351       0.075750              6.513558       5.980733      -0.817726      -0.453628       6.280002       1.795798       7.279939          -0.000002
          115              O      18.291844      13.196880      11.630845      -0.650462      45.131266 0.70599649E+03  0.18199288E+05                                10.181567                            8.336908      -0.098147       2.002099                    0.993303      29.583452      80.979036       0.643599       0.369180      -1.129113       0.027220      -0.022822       0.029975       0.046479      -0.045046      -0.027399       0.015051       0.127565       0.121433      -0.098600       0.017488       0.081112             11.617539      10.324486       0.324494       4.458798       8.826957      -3.758158      15.701175          -0.000024
          116              O       8.837373      14.042685      13.324960      -0.628059      37.852191 0.61298820E+03  0.15266320E+05                                 9.006782                            7.745170       0.060888       2.056921                    0.994514      28.923857      78.036408       0.670167       0.366979      -1.129845      -0.045212      -0.028974       0.022791       0.058336      -0.005897      -0.042126       0.072820       0.022029      -0.058924      -0.091116       0.009556       0.081560              9.816992       9.614738       4.227931       1.704730      11.370800       0.616654       8.465439          -0.000018
          117              O      10.896919      12.202716      12.798770      -0.672624      41.933774 0.68914751E+03  0.17682076E+05                                 9.697648                            8.257926       0.004298       2.025122                    0.994929      29.971804      82.215619       0.643315       0.371074      -1.126134      -0.057933      -0.038981      -0.013394       0.071100       0.030404       0.007047      -0.013214      -0.087682       0.158684      -0.080658       0.023308       0.057351             10.803930      11.036465       2.352191      -2.300512      12.583726      -4.182097       8.791599          -0.000024
          118              O      11.449584      10.333073      13.782450      -0.545297      34.039313 0.51653056E+03  0.12271743E+05                                 8.340149                            7.040701       0.506561       2.234757                    0.994032      26.875837      69.825857       0.716356       0.359888      -1.140303      -0.042199      -0.031781       0.018460       0.055961      -0.053113       0.036980       0.044309      -0.042841       0.058512      -0.094434       0.032807       0.061627              9.407437      13.920219      -3.618217       0.084217       7.853571      -0.682918       6.448521          -0.000013
          119              O       6.712304      10.003682      10.806427      -0.599301      29.763193 0.49880953E+03  0.11783462E+05                                 7.540838                            6.878850       0.399405       2.170193                    0.996654      27.961339      73.161440       0.728853       0.355736      -1.140149       0.020044      -0.068633       0.057103       0.091504       0.048894      -0.012035       0.035373       0.063065       0.054224      -0.080950       0.029925       0.051025              7.913126       8.407690       2.811519      -0.035814       9.538816      -0.600123       5.792874          -0.000014
          120              O      15.087867      10.103230      10.673709      -0.684923      41.006309 0.74325763E+03  0.19437720E+05                                 9.555360                            8.578177      -0.089236       1.985116                    0.994633      30.647537      84.924811       0.630839       0.371263      -1.125788      -0.002717      -0.086348      -0.011005       0.087089      -0.051219       0.054891       0.020917       0.065931       0.096064      -0.094154       0.011286       0.082867             10.221780       9.879239      -2.677524      -0.126677      13.208709      -0.976704       7.577392          -0.000017
          121              O      13.049455       8.758519      11.963422      -0.660468      41.386728 0.61941020E+03  0.15466773E+05                                 9.509741                            7.737557       0.235253       2.090948                    0.996687      29.690850      80.215426       0.676743       0.362460      -1.133330      -0.028505      -0.125250      -0.003969       0.128514       0.042954      -0.076250       0.013615      -0.058706       0.012867      -0.105452       0.033241       0.072211             10.769620       8.959851      -3.833186      -3.065028      13.581034       5.470230       9.767975          -0.000014
          122              O      13.149841       7.724261      10.013238      -0.570768      28.620295 0.45764482E+03  0.10575225E+05                                 7.247339                            6.518151       0.689260       2.242986                    0.999084      28.042610      72.446504       0.761366       0.348138      -1.146916      -0.014910      -0.006881       0.044142       0.047097       0.118811      -0.018766      -0.021026      -0.073225       0.159686      -0.150972       0.039692       0.111280              7.428377       5.927720       0.567181       2.039320       6.058403       2.058131      10.299009          -0.000006
          123              O      15.837077      10.692012       7.961562      -0.765354      21.993245 0.37991784E+03  0.84022719E+04                                 6.016283                            5.823404       0.567163       2.266620                    0.994084      26.763995      68.233552       0.827377       0.334731      -1.155154      -0.102495      -0.066145      -0.155633       0.197742      -0.033362      -0.073328       0.000928       0.185606      -0.077309      -0.089368      -0.053354       0.142722              6.056414       4.885756      -0.374380      -0.692053       5.581951       0.814792       7.701535          -0.000015
          124              O       7.991991      14.091481       9.071715      -0.876415      32.891183 0.63968288E+03  0.16202035E+05                                 8.351106                            7.977156      -0.527494       1.868386                    0.992392      30.405089      84.420898       0.648244       0.373046      -1.118263      -0.020384       0.037218       0.092652       0.101907      -0.062690       0.011130      -0.028906       0.006846       0.027762      -0.069847      -0.001221       0.071068              8.735718      10.484272       0.439834       0.767089       6.277801      -0.517428       9.445082          -0.000015
          125              O      17.019546      14.899468       6.392358      -0.623987      40.761531 0.65889498E+03  0.16647016E+05                                 9.393751                            7.997420       0.183502       2.104042                    0.993574      28.610981      76.816832       0.665995       0.364011      -1.136327      -0.038351      -0.029072       0.046134       0.066666       0.031686      -0.030421       0.031771      -0.056714       0.004547      -0.068035       0.017490       0.050545             10.398336      13.463704       2.973816      -3.674143       7.738636      -2.467889       9.992668          -0.000012
          126              O      16.130846      13.503942       7.819475      -0.648066      44.219764 0.66981504E+03  0.17013509E+05                                 9.955278                            8.059726       0.196308       2.092764                    0.995832      29.229828      79.004893       0.663056       0.363678      -1.135191      -0.014953       0.045221      -0.082554       0.095308       0.017175      -0.001176       0.040031      -0.088767       0.127405      -0.069577      -0.005094       0.074671             11.434686       7.643008      -1.239911       1.768596      11.092261      -6.223939      15.568791          -0.000011
          127              O      10.777495       3.271948       4.509314      -0.716577      50.608521 0.87492036E+03  0.23865383E+05                                11.041794                            9.349036      -0.355478       1.885519                    0.994895      31.952267      90.824684       0.599390       0.374625      -1.121738      -0.029703       0.051374       0.054728       0.080726      -0.024983      -0.019285      -0.012204      -0.016013       0.051237      -0.043359       0.017457       0.025902             12.448123      12.593568       0.386565      -5.332788       8.217512      -1.600023      16.533288          -0.000026
          128              O      10.386511       4.320064       6.422025      -0.514072      24.502424 0.40739182E+03  0.91235110E+04                                 6.510453                            6.153221       0.959960       2.383043                    0.997334      26.124896      65.953706       0.784752       0.348517      -1.149200      -0.003048       0.000401      -0.006938       0.007589      -0.068284       0.062824       0.026826      -0.009850       0.058631      -0.110728       0.034283       0.076445              6.516952       5.985415       0.817964       0.453963       6.282320       1.796357       7.283120          -0.000002
          129              O       8.126184       4.229599       3.823861      -0.650630      45.171157 0.70673072E+03  0.18223904E+05                                10.189587                            8.342904      -0.103674       2.000345                    0.993342      29.594112      81.034727       0.643142       0.369328      -1.128941      -0.027817      -0.023181       0.030222       0.047164       0.045959       0.026986       0.014221       0.127970       0.119924      -0.098976       0.018053       0.080923             11.627193      10.334269      -0.325235      -4.463726       8.835005      -3.761186      15.712306          -0.000025
          130              O       7.013460       5.075404       5.517976      -0.628323      37.892685 0.61374582E+03  0.15290639E+05                                 9.015491                            7.751587       0.057153       2.055803                    0.994601      28.934281      78.090621       0.669646       0.367133      -1.129672       0.045288      -0.028896       0.022884       0.058392       0.006168       0.042290       0.073158       0.022155      -0.057699      -0.091274       0.009162       0.082112              9.827491       9.625545      -4.234463      -1.707081      11.384387       0.617099       8.472541          -0.000018
          131              O       4.953912       3.235434       4.991786      -0.671215      41.882805 0.68814504E+03  0.17650404E+05                                 9.691361                            8.253393       0.001432       2.024745                    0.994869      29.947266      82.141672       0.643302       0.371207      -1.126003       0.058195      -0.039485      -0.012482       0.071425      -0.031169      -0.006535      -0.013567      -0.089737       0.156945      -0.081587       0.024310       0.057278             10.796264      11.029107      -2.350308       2.297658      12.574275      -4.178052       8.785411          -0.000024
          132              O       9.684852      14.913761       5.975466      -0.545655      33.994130 0.51571168E+03  0.12246633E+05                                 8.329997                            7.032976       0.506788       2.235142                    0.994037      26.862925      69.761394       0.717123       0.359669      -1.140551       0.041147      -0.031441       0.019121       0.055202       0.053419      -0.037018       0.044520      -0.044137       0.058746      -0.094954       0.032697       0.062256              9.395131      13.899943       3.613179      -0.086380       7.844587      -0.682342       6.440864          -0.000013
          133              O       9.138519       1.036400       2.999443      -0.600057      29.785252 0.49927941E+03  0.11797449E+05                                 7.545191                            6.882644       0.397982       2.169668                    0.996679      27.968970      73.192603       0.728557       0.355794      -1.140093      -0.020383      -0.068302       0.057309       0.091460      -0.048945       0.012231       0.035393       0.063773       0.054169      -0.081231       0.030110       0.051121              7.917994       8.411789      -2.813531       0.036075       9.545955      -0.600790       5.796238          -0.000015
          134              O      11.330156       1.135949       2.866725      -0.684714      40.958302 0.74216114E+03  0.19401131E+05                                 9.546613                            8.570961      -0.083687       1.987103                    0.994728      30.628841      84.844962       0.631226       0.371186      -1.125890       0.002568      -0.086353      -0.011413       0.087142       0.051500      -0.054470       0.020889       0.065827       0.097893      -0.094382       0.011743       0.082639             10.211744       9.871345       2.675904       0.125908      13.194698      -0.974370       7.569190          -0.000017
          135              O       8.084975      13.339207       4.156438      -0.660263      41.380029 0.61929341E+03  0.15463078E+05                                 9.508742                            7.736753       0.240947       2.092940                    0.996705      29.687535      80.203595       0.676791       0.362453      -1.133339       0.028289      -0.125684      -0.003832       0.128886      -0.042515       0.076204       0.013718      -0.058742       0.013044      -0.105254       0.033370       0.071884             10.768492       8.958662       3.832711       3.064467      13.579369       5.470079       9.767444          -0.000013
          136              O       7.984583      12.304950       2.206254      -0.571527      28.625049 0.45773900E+03  0.10577851E+05                                 7.247792                            6.518436       0.686164       2.242205                    0.999103      28.046467      72.455895       0.761424       0.348097      -1.146960       0.014738      -0.006875       0.043069       0.046037      -0.119089       0.018444      -0.021049      -0.073122       0.157314      -0.150821       0.039296       0.111525              7.428995       5.928038      -0.567058      -2.039405       6.058464       2.058309      10.300483          -0.000006
          137              O      10.580938       1.724730       0.154578      -0.766246      21.968861 0.37937019E+03  0.83865990E+04                                 6.007541                            5.815875       0.573115       2.268533                    0.994191      26.759369      68.193046       0.828677       0.334348      -1.155558       0.103849      -0.065940      -0.155653       0.198395       0.033491       0.073180       0.001107       0.183133      -0.075251      -0.088616      -0.052877       0.141493              6.046683       4.884686       0.374046       0.688313       5.572315       0.811180       7.683048          -0.000015
          138              O       7.858830       5.124199       1.264731      -0.875789      32.747900 0.63585667E+03  0.16077002E+05                                 8.318465                            7.946795      -0.514652       1.873397                    0.992476      30.330284      84.071549       0.650436       0.372440      -1.118995       0.021236       0.038166       0.092630       0.102411       0.062503      -0.011950      -0.029235       0.007042       0.029000      -0.069765      -0.001671       0.071436              8.700194      10.440628      -0.433238      -0.760636       6.254311      -0.514246       9.405643          -0.000016
          139              O       6.452337       7.615784       1.414626      -0.625341      40.768762 0.65911119E+03  0.16653155E+05                                 9.392588                            7.996859       0.186528       2.104830                    0.993590      28.620939      76.834743       0.666280       0.363841      -1.136507      -0.037157       0.028710      -0.045403       0.065318      -0.031142       0.030545       0.032034      -0.057515       0.004702      -0.068063       0.017199       0.050865             10.396611      13.460278      -2.972443       3.675120       7.737236      -2.467587       9.992318          -0.000012
          140              O       5.563633       9.011310      -0.012491      -0.648901      44.223264 0.66994772E+03  0.17017039E+05                                 9.953845                            8.058802       0.198094       2.093257                    0.995840      29.236356      79.012561       0.663333       0.363522      -1.135357      -0.015197      -0.045317       0.082288       0.095162      -0.017276       0.001395       0.040082      -0.088888       0.127382      -0.069711      -0.005016       0.074727             11.432976       7.639709       1.239679      -1.766862      11.090167      -6.223145      15.569052          -0.000011
          141              O       5.493894       5.695334       3.297670      -0.715148      50.543945 0.87333204E+03  0.23811563E+05                                11.033826                            9.341583      -0.353404       1.886371                    0.994835      31.925761      90.733383       0.599522       0.374708      -1.121660      -0.030460      -0.051284      -0.055331       0.081360       0.024693       0.019465      -0.012582      -0.015292       0.051653      -0.043306       0.017049       0.026256             12.439605      12.584191      -0.387069       5.332514       8.211585      -1.598854      16.523038          -0.000026
          142              O       5.102904       4.647218       1.384959      -0.512304      24.479985 0.40689854E+03  0.91098635E+04                                 6.507177                            6.150142       0.963069       2.384071                    0.997337      26.110092      65.910684       0.784811       0.348590      -1.149120      -0.003424       0.001242       0.008346       0.009106       0.068040      -0.062800       0.027649      -0.010844       0.059847      -0.111101       0.035351       0.075750              6.513557       5.980732      -0.817726      -0.453628       6.280001       1.795797       7.279938          -0.000002
          143              O       2.842584       4.737683       3.983123      -0.650462      45.131272 0.70599658E+03  0.18199291E+05                                10.181569                            8.336909      -0.098148       2.002099                    0.993303      29.583452      80.979043       0.643599       0.369181      -1.129113      -0.027220       0.022821      -0.029975       0.046478      -0.045045      -0.027399       0.015051       0.127565       0.121433      -0.098600       0.017488       0.081111             11.617542      10.324487       0.324494       4.458799       8.826958      -3.758159      15.701179          -0.000024
          144              O      12.297055       3.891878       2.289008      -0.628059      37.852190 0.61298818E+03  0.15266319E+05                                 9.006781                            7.745170       0.060887       2.056921                    0.994514      28.923858      78.036408       0.670167       0.366979      -1.129845       0.045212       0.028974      -0.022791       0.058336      -0.005897      -0.042126       0.072820       0.022029      -0.058924      -0.091116       0.009556       0.081560              9.816992       9.614738       4.227931       1.704730      11.370800       0.616655       8.465438          -0.000019
          145              O      10.237509       5.731847       2.815198      -0.672624      41.933786 0.68914776E+03  0.17682084E+05                                 9.697650                            8.257928       0.004298       2.025122                    0.994929      29.971809      82.215638       0.643315       0.371075      -1.126134       0.057933       0.038981       0.013394       0.071100       0.030404       0.007047      -0.013213      -0.087683       0.158683      -0.080658       0.023308       0.057351             10.803932      11.036468       2.352192      -2.300513      12.583728      -4.182098       8.791601          -0.000023
          146              O       9.684844       7.601490       1.831518      -0.545297      34.039310 0.51653051E+03  0.12271741E+05                                 8.340148                            7.040700       0.506561       2.234757                    0.994032      26.875837      69.825855       0.716356       0.359888      -1.140303       0.042199       0.031782      -0.018460       0.055961      -0.053113       0.036980       0.044309      -0.042841       0.058513      -0.094434       0.032807       0.061627              9.407436      13.920217      -3.618216       0.084217       7.853570      -0.682918       6.448521          -0.000013
          147              O      14.422124       7.930881       4.807541      -0.599301      29.763203 0.49880974E+03  0.11783468E+05                                 7.540839                            6.878851       0.399404       2.170193                    0.996654      27.961346      73.161462       0.728853       0.355736      -1.140149      -0.020044       0.068633      -0.057103       0.091504       0.048894      -0.012035       0.035373       0.063065       0.054224      -0.080950       0.029925       0.051025              7.913128       8.407691       2.811520      -0.035814       9.538818      -0.600123       5.792875          -0.000014
          148              O       6.046561       7.831333       4.940259      -0.684923      41.006316 0.74325779E+03  0.19437726E+05                                 9.555362                            8.578179      -0.089236       1.985116                    0.994633      30.647540      84.924825       0.630838       0.371263      -1.125788       0.002717       0.086348       0.011005       0.087089      -0.051219       0.054891       0.020917       0.065931       0.096064      -0.094154       0.011286       0.082867             10.221782       9.879240      -2.677525      -0.126677      13.208711      -0.976704       7.577394          -0.000017
          149              O       8.084973       9.176044       3.650546      -0.660469      41.386687 0.61940951E+03  0.15466751E+05                                 9.509732                            7.737551       0.235255       2.090949                    0.996687      29.690844      80.215382       0.676744       0.362460      -1.133330       0.028505       0.125250       0.003970       0.128514       0.042954      -0.076250       0.013615      -0.058705       0.012867      -0.105452       0.033241       0.072211             10.769609       8.959844      -3.833181      -3.065025      13.581019       5.470223       9.767965          -0.000014
          150              O       7.984587      10.210302       5.600730      -0.570768      28.620239 0.45764370E+03  0.10575192E+05                                 7.247327                            6.518141       0.689262       2.242987                    0.999084      28.042594      72.446424       0.761367       0.348138      -1.146916       0.014910       0.006881      -0.044142       0.047097       0.118810      -0.018766      -0.021026      -0.073224       0.159685      -0.150971       0.039692       0.111280              7.428365       5.927711       0.567180       2.039316       6.058393       2.058126      10.298991          -0.000006
          151              O       5.297351       7.242551       7.652406      -0.765354      21.993248 0.37991792E+03  0.84022743E+04                                 6.016284                            5.823405       0.567163       2.266620                    0.994084      26.763997      68.233559       0.827377       0.334731      -1.155154       0.102495       0.066145       0.155633       0.197742      -0.033362      -0.073328       0.000928       0.185606      -0.077309      -0.089368      -0.053354       0.142722              6.056414       4.885756      -0.374380      -0.692053       5.581951       0.814792       7.701536          -0.000015
          152              O      13.142437       3.843082       6.542253      -0.876415      32.891193 0.63968314E+03  0.16202044E+05                                 8.351107                            7.977157      -0.527494       1.868386                    0.992392      30.405093      84.420912       0.648244       0.373046      -1.118263       0.020384      -0.037218      -0.092652       0.101907      -0.062690       0.011130      -0.028906       0.006846       0.027763      -0.069847      -0.001221       0.071068              8.735720      10.484274       0.439835       0.767089       6.277802      -0.517428       9.445083          -0.000016

******************************************************
Auxiliary information for the entire system
The total spin magnetic moment of the unit cell is   -0.000047
The total net atomic charge of the unit cell is   0.000005
Accuracy of reproducing the electrostatic potential in the unit cell:
  The inner radius (bohr) =    5.0000
  The outer radius (bohr) =   12.0000
  Valid grid points have density less than (e/(bohr^3)) =    0.0001
  The number of valid grid points were=        48852
  The rms potential error without charges in kcal/mol is=      8.09228
  The rms potential error with partial charges in kcal/mol is=      1.95056
  The RRMSE value at monopole order=      0.24104
  The rms potential error with partial charges and cloud penetration in kcal/mol is=      1.94000
  The RRMSE value at monopole order with cloud penetration is=      0.23973
  The rms potential error with partial charges and atomic dipoles in kcal/mol is=      0.75986
  The RRMSE value at dipole order=      0.09390
  The rms potential error with partial charges, atomic dipoles and cloud penetration in kcal/mol is=      0.74046
  The RRMSE value at dipole order with cloud penetration=      0.09150

******************************************************
The electron densities and ab initio electrostatic potential were computed in VASP using the PBE functional and
projector augmented wave method. See the main text of the journal article for a description of computational details.
The atomic charges, dipoles, and quadrupoles were computed with the DDEC6 method as described in
(a) T. A. Manz and N. Gabaldon Limas, RSC Adv. 6 (2016) 47771-47801 DOI: 10.1039/c6ra04656h
(b) N. Gabaldon Limas and T. A. Manz, RSC Adv. 8 (2018) 2678-2707 DOI: 10.1039/c7ra11829e.
For each atom in the material, the electron cloud parameters were fit to the spherically averaged atom-in-material
electron density using radial positions for which this density was between 10^-4 and 10^-2 electrons per cubic bohr.
The polarizabilities, dispersion coefficients, and quantum Drude oscillator (QDO) parameters were fit using the MCLF method.
The magnetic structure of the system was optimized in VASP from the default ferromagnetic initial guess using spin polarization.
The atomic spin moments (ASMs) were computed on this optimized magnetic structure using the DDEC6 partition as inputs
to the method of T. A. Manz and D. S. Sholl, J. Chem. Theory Comput. 7 (2011) 4146-4164 DOI: 10.1021/ct200539n.
The RMSE and RRMSE were computed using a uniform grid with Ewald summation.
