# Supplementary material for: A collection of forcefield precursors for metal–organic frameworks
Source: RSC Adv. 2019 Nov 13;9(63):36492–507. doi: 10.1039/c9ra07327b (PMC9075174; doi:10.1039/c9ra07327b)
Supplement: RA-009-C9RA07327B-s4066 [file RA-009-C9RA07327B-s4066.xyz]

  164
jmolscript: load "" {1 1 1} spacegroup "x,y,z" unitcell [{     12.011700     0.000000     0.000000 }, {      3.483644    13.493566     0.000000 }, {      5.980418     3.672143    21.484887 }]
Ag    13.721925     4.111121    10.815277     0.157301
Ag     7.382814     9.506426     4.224144     0.312624
Ag     8.057031     7.607341    14.476302     0.314167
Ag    14.166193     9.347197    13.888905     0.270433
Ag     9.549265    10.609893     9.350008     0.159713
Ag    13.273802    15.918586    20.183547     0.268573
Ag    10.675469     9.743055    12.541803     0.224587
Ag     7.753837    13.054588    10.669610     0.157301
Ag    14.092948     7.659283    17.260743     0.312624
Ag    13.418731     9.558368     7.008585     0.314167
Ag     7.309569     7.818512     7.595982     0.270433
Ag    11.926497     6.555816    12.134879     0.159714
Ag     8.201960     1.247123     1.301340     0.268574
Ag    10.800293     7.422654     8.943084     0.224587
H     17.176176     9.572095    21.282929     0.097412
H      4.252043     4.335537    12.497759     0.088138
H      5.330221    11.292749     3.370979     0.105972
H     12.373196     2.186933    12.661044     0.089577
H      4.957840     7.765248     9.464093     0.109507
H      8.836865     3.360250    17.346898     0.090039
H     11.533164     2.969852     8.873258     0.095310
H      8.848461     4.792134     2.782293     0.089583
H     15.000919     6.564807     9.474835     0.089626
H      4.423158    12.103343     1.379330     0.098239
H     14.346865    13.922031    12.691123     0.128314
H     11.160825     5.117357    20.008875     0.085455
H     16.080527    11.612648    21.063783     0.125310
H      9.202372     5.060886    15.802134     0.118483
H     13.500959    14.685855     8.791616     0.133208
H      7.716843     6.830671     2.709244     0.111504
H      6.255465     5.489569    12.594441     0.121166
H     13.808384     9.422006     4.157326     0.102268
H     12.975658    10.233710     2.148489     0.090108
H     11.606745     6.869601    18.560794     0.111603
H      4.299586     7.593614     0.201958     0.097412
H     17.223719    12.830172     8.987128     0.088137
H     16.145541     5.872960    18.113908     0.105972
H      5.618922     1.485210     8.823843     0.089577
H     16.517922     9.400461    12.020794     0.109507
H     12.638897    13.805459     4.137989     0.090039
H      9.942598    14.195857    12.611629     0.095310
H     12.627301    12.373575    18.702594     0.089583
H      6.474843    10.600902    12.010052     0.089626
H     17.052604     5.062366    20.105557     0.098239
H      7.128897     3.243678     8.793764     0.128314
H     10.314937    12.048352     1.476012     0.085455
H      5.395235     5.553061     0.421104     0.125310
H     12.273390    12.104823     5.682753     0.118483
H      7.974803     2.479854    12.693271     0.133208
H     13.758919    10.335038    18.775643     0.111504
H     15.220297    11.676140     8.890446     0.121166
H      7.667378     7.743703    17.327561     0.102268
H      8.500104     6.931999    19.336398     0.090108
H      9.869017    10.296108     2.924093     0.111603
C     10.490742     6.102881     0.369540     0.080420
C      4.412941     5.048719    11.870400     0.031074
C      4.212298     9.780534     5.244461     0.247693
C      8.150098     8.904516     1.026978     0.228824
C      4.428467    11.085036     3.134645    -0.174789
C     15.369603    15.479493    11.863955     0.050391
C      4.838156     7.064329    10.100045    -0.185624
C      9.424448     4.089182    17.585380     0.045080
C      8.816470     7.615222     1.149441     0.070124
C     11.401932     2.438653     9.657457     0.049817
C      9.106430     5.462265     2.139895     0.082814
C     15.686826     6.340826    10.106491     0.055133
C      3.898353    11.558848     1.959422     0.091457
C     14.482854    14.430667    11.885439    -0.163966
C      7.085422     7.531243    11.000262     0.240388
C     10.773830     5.108849    19.130143     0.048255
C      9.849544     7.317098     0.257819    -0.174760
C     13.782160    14.109452    10.740295     0.069981
C     10.935329     7.134401    16.012686     0.232213
C      9.640013     5.086944    16.657233    -0.197438
C      3.654169    10.295101     3.991892     0.053851
C     12.806764    13.006165    10.751037     0.210801
C      5.842154     6.767865    11.026044     0.038826
C     13.981889    14.880600     9.599448    -0.177603
C      8.438269     6.658547     2.096925    -0.186848
C      5.601495     5.727667    11.934855    -0.171193
C     14.363577     9.980968     3.598719    -0.182188
C     10.506670     6.125947    16.996694     0.023940
C     13.872446    10.460793     2.419198     0.086834
C     11.051275     6.147800    18.277193    -0.196722
C     10.985020    11.062828    21.115347     0.080420
C     17.062821    12.116990     9.614487     0.031075
C     17.263464     7.385175    16.240426     0.247693
C     13.325664     8.261193    20.457909     0.228824
C     17.047295     6.080673    18.350242    -0.174789
C      6.106159     1.686216     9.620932     0.050391
C     16.637606    10.101380    11.384842    -0.185624
C     12.051314    13.076527     3.899507     0.045080
C     12.659292     9.550487    20.335446     0.070124
C     10.073830    14.727056    11.827430     0.049817
C     12.369332    11.703444    19.344992     0.082814
C      5.788936    10.824883    11.378396     0.055134
C     17.577409     5.606861    19.525465     0.091457
C      6.992908     2.735042     9.599448    -0.163966
C     14.390340     9.634466    10.484625     0.240388
C     10.701932    12.056860     2.354744     0.048255
C     11.626218     9.848611    21.227068    -0.174760
C      7.693602     3.056257    10.744592     0.069982
C     10.540433    10.031308     5.472201     0.232213
C     11.835749    12.078765     4.827654    -0.197438
C     17.821593     6.870608    17.492995     0.053851
C      8.668998     4.159544    10.733850     0.210801
C     15.633608    10.397844    10.458843     0.038827
C      7.493873     2.285109    11.885439    -0.177603
C     13.037493    10.507162    19.387962    -0.186848
C     15.874267    11.438042     9.550032    -0.171193
C      7.112185     7.184741    17.886168    -0.182189
C     10.969092    11.039762     4.488193     0.023939
C      7.603316     6.704916    19.065689     0.086834
C     10.424487    11.017909     3.207694    -0.196722
N     11.276218    11.674320    10.166649    -0.015789
N     12.586836    12.234308    11.816688    -0.287325
N      7.065240    10.712882     1.407260    -0.102945
N      7.913143     7.746756    12.040131    -0.229987
N     12.095040     2.733752    10.768225    -0.173540
N     14.634677    11.245919     1.628554    -0.298950
N      5.566346     9.028154     6.716176    -0.038505
N     10.114514     5.220310     1.284796    -0.295825
N     15.455581     5.333893    10.957292    -0.196661
N      7.465552    10.683171     0.143949    -0.001973
N     12.018949    12.679270     9.706872    -0.280749
N      7.509369     8.173450     9.902384    -0.228524
N     14.134010    13.248818    21.360275    -0.274012
N      7.484260     9.579820     1.993798    -0.222988
N     11.619910    11.406925    11.436405    -0.033942
N     12.196493     8.438170    14.893324    -0.052462
N     11.032699     8.386258    14.289598    -0.024379
N      5.512132     9.526529     5.463607    -0.229653
N      8.882639     8.536065    11.550275    -0.057374
N     15.498817     9.446842     6.331596    -0.217199
N      8.631245     8.798063    10.280518    -0.033595
N     10.201957     7.561549    14.974966    -0.225358
N     12.167666     7.668140    15.993350    -0.225178
N      4.358797     8.981837     7.242555    -0.059739
N      9.982332     4.074015    18.799276    -0.208355
N     10.199544     5.491389    11.318238    -0.015789
N      8.888926     4.931401     9.668199    -0.287326
N     14.410522     6.452827    20.077627    -0.102945
N     13.562619     9.418953     9.444756    -0.229987
N      9.380722    14.431957    10.716662    -0.173540
N      6.841085     5.919790    19.856333    -0.298950
N     15.909416     8.137555    14.768711    -0.038506
N     11.361248    11.945399    20.200091    -0.295825
N      6.020181    11.831816    10.527595    -0.196660
N     14.010210     6.482538    21.340938    -0.001973
N      9.456813     4.486439    11.778015    -0.280749
N     13.966393     8.992259    11.582503    -0.228524
N      7.341752     3.916891     0.124612    -0.274012
N     13.991502     7.585889    19.491089    -0.222988
N      9.855852     5.758784    10.048482    -0.033942
N      9.279269     8.727539     6.591563    -0.052462
N     10.443063     8.779451     7.195289    -0.024379
N     15.963630     7.639180    16.021280    -0.229653
N     12.593123     8.629644     9.934612    -0.057374
N      5.976945     7.718867    15.153291    -0.217199
N     12.844517     8.367646    11.204369    -0.033595
N     11.273805     9.604160     6.509921    -0.225358
N      9.308096     9.497569     5.491537    -0.225177
N     17.116965     8.183872    14.242332    -0.059739
N     11.493430    13.091694     2.685611    -0.208355

The following XYZ coordinates are in angstroms. Other properties are in atomic units.
The sperically averaged electron density of each atom fit to a function of the form exp(a - br)
eigen_1, eigen_2 and eigen_3 are the three eigenvalues of traceless quadrupole moment tensor
  atom number  atomic symbol              X              Y              Z     net charge C6 coefficient C8 coefficient C10 coefficient fluctuating dipole atomic polarizability isotropic forcefield polarizability              a              b squared Pearson coefficient          <r^3>          <r^4>         wp_QDO          m_QDO          q_QDO       dipole_x       dipole_y       dipole_z         dipole            Qxy            Qxz            Qyz     Q(x^2-y^2)  Q(3z^2 - R^2)        eigen_1        eigen_2        eigen_3 static polarizability      alpha(xx)      alpha(xy)      alpha(xz)      alpha(yy)      alpha(yz)      alpha(zz) atomic spin moment
            1             Ag      13.721925       4.111121      10.815277       0.157301     307.149090 0.66110253E+04  0.28002304E+06                                36.302478                           27.280391       0.798387       1.876786                    0.999557      96.137758     274.933460       0.342545       0.422147      -1.162451       0.017918      -0.028330      -0.040788       0.052795       0.003791       0.087515      -0.157747       0.027527       0.242873      -0.177518      -0.029681       0.207198             50.862256      73.978358      35.098189       1.386470      60.095564       3.854392      18.512847           0.040678
            2             Ag       7.382814       9.506426       4.224144       0.312624     232.858775 0.53830188E+04  0.21549171E+06                                30.193508                           24.330511       1.139176       2.011729                    0.998249      87.965017     240.528268       0.371017       0.412390      -1.175231       0.006987       0.030567       0.016216       0.035301      -0.015856      -0.001314      -0.046379      -0.194831      -0.103175      -0.082189      -0.046739       0.128928             36.313002      42.837347      -0.326537      -3.247005      16.111545       1.409229      49.990112           0.005053
            3             Ag       8.057031       7.607341      14.476302       0.314167     227.425968 0.52113699E+04  0.20697085E+06                                29.677439                           23.901747       1.180410       2.021926                    0.998774      87.809207     239.279077       0.375155       0.411092      -1.175965       0.002913      -0.001591      -0.096274       0.096332       0.005703      -0.012221      -0.040317      -0.066476      -0.315850      -0.114321       0.019429       0.094892             36.061202      56.511355      -1.991585      -3.107356      16.311236      -2.290119      35.361016           0.008473
            4             Ag      14.166193       9.347197      13.888905       0.270433     234.514086 0.64377144E+04  0.27093029E+06                                31.409365                           27.304877       0.710785       1.871543                    0.998351      92.362388     263.455636       0.335120       0.434290      -1.154012      -0.001165       0.064367      -0.035154       0.073351       0.022899      -0.000341      -0.000857      -0.119190      -0.127270      -0.042736      -0.042325       0.085061             36.071685      41.629319      -0.615561       3.470229      23.060830      -7.727280      43.524905           0.034277
            5             Ag       9.549265      10.609893       9.350008       0.159713     251.604363 0.77324840E+04  0.34116736E+06                                32.910520                           29.976105       0.562267       1.802862                    0.999458      98.224673     288.229415       0.318563       0.435775      -1.151367       0.053336      -0.062760      -0.114904       0.141374       0.052950      -0.035776      -0.004771       0.085451       0.417913      -0.138150      -0.009486       0.147637             38.469135      43.634984      11.716508       1.385071      42.852647       4.458345      28.919774           0.077871
            6             Ag      13.273802      15.918586      20.183547       0.268573     309.816059 0.57024698E+04  0.23234376E+06                                36.454466                           25.369266       0.842992       1.920480                    0.998847      90.557531     252.463568       0.355184       0.423237      -1.163858      -0.054421      -0.015828      -0.004898       0.056887       0.024269       0.027845       0.070807      -0.002841      -0.048969      -0.075819      -0.009719       0.085538             52.128241      21.892705      -3.269061       3.120749      74.391601     -44.604569      60.100418           0.012588
            7             Ag      10.675469       9.743055      12.541803       0.224587     248.390102 0.63142583E+04  0.26436515E+06                                31.985752                           26.683909       0.902272       1.917636                    0.998344      93.532686     265.822110       0.345952       0.422871      -1.162104      -0.011362      -0.015347      -0.010470       0.021777      -0.062627      -0.040043       0.059008       0.048510       0.100724      -0.091193      -0.019243       0.110436             39.760936      38.881125       9.447657      -1.130240      43.845318     -15.277630      36.556366           0.002787
            8             Ag       7.753837      13.054588      10.669610       0.157301     307.149285 0.66110351E+04  0.28002356E+06                                36.302500                           27.280416       0.798383       1.876784                    0.999557      96.137793     274.933646       0.342545       0.422147      -1.162451      -0.017918       0.028331       0.040789       0.052797       0.003792       0.087514      -0.157745       0.027527       0.242867      -0.177516      -0.029679       0.207196             50.862267      73.978358      35.098175       1.386468      60.095587       3.854397      18.512857           0.040678
            9             Ag      14.092948       7.659283      17.260743       0.312624     232.858493 0.53830117E+04  0.21549135E+06                                30.193478                           24.330491       1.139178       2.011730                    0.998249      87.964994     240.528132       0.371017       0.412390      -1.175231      -0.006987      -0.030567      -0.016216       0.035301      -0.015856      -0.001313      -0.046379      -0.194832      -0.103176      -0.082190      -0.046739       0.128929             36.312964      42.837299      -0.326539      -3.247004      16.111531       1.409230      49.990061           0.005053
           10             Ag      13.418731       9.558368       7.008585       0.314167     227.426098 0.52113721E+04  0.20697096E+06                                29.677451                           23.901752       1.180410       2.021926                    0.998774      87.809216     239.279121       0.375154       0.411092      -1.175965      -0.002913       0.001592       0.096274       0.096331       0.005702      -0.012221      -0.040317      -0.066476      -0.315849      -0.114320       0.019429       0.094892             36.061226      56.511426      -1.991590      -3.107357      16.311243      -2.290119      35.361008           0.008473
           11             Ag       7.309569       7.818512       7.595982       0.270433     234.515785 0.64377715E+04  0.27093332E+06                                31.409529                           27.305011       0.710777       1.871540                    0.998351      92.362648     263.456800       0.335119       0.434291      -1.154012       0.001165      -0.064362       0.035155       0.073346       0.022898      -0.000342      -0.000860      -0.119184      -0.127263      -0.042734      -0.042323       0.085057             36.071885      41.629566      -0.615555       3.470250      23.060950      -7.727329      43.525137           0.034278
           12             Ag      11.926497       6.555816      12.134879       0.159714     251.603720 0.77324591E+04  0.34116598E+06                                32.910464                           29.976056       0.562267       1.802863                    0.999458      98.224545     288.228886       0.318563       0.435775      -1.151367      -0.053334       0.062759       0.114905       0.141373       0.052949      -0.035775      -0.004772       0.085451       0.417914      -0.138150      -0.009487       0.147637             38.469064      43.634910      11.716477       1.385068      42.852556       4.458327      28.919725           0.077870
           13             Ag       8.201960       1.247123       1.301340       0.268574     309.816031 0.57024673E+04  0.23234363E+06                                36.454461                           25.369259       0.842994       1.920481                    0.998847      90.557525     252.463528       0.355185       0.423237      -1.163858       0.054421       0.015827       0.004898       0.056887       0.024269       0.027846       0.070808      -0.002841      -0.048968      -0.075819      -0.009720       0.085539             52.128242      21.892701      -3.269056       3.120744      74.391613     -44.604576      60.100413           0.012589
           14             Ag      10.800293       7.422654       8.943084       0.224587     248.390286 0.63142627E+04  0.26436539E+06                                31.985770                           26.683920       0.902271       1.917635                    0.998344      93.532705     265.822204       0.345952       0.422871      -1.162104       0.011362       0.015347       0.010470       0.021777      -0.062627      -0.040044       0.059007       0.048509       0.100723      -0.091193      -0.019243       0.110436             39.760964      38.881156       9.447658      -1.130240      43.845352     -15.277648      36.556384           0.002787
           15              H      17.176176       9.572095      21.282929       0.097412       1.194222 0.83198653E+01  0.81290938E+02                                 1.778149                            1.626965      -0.740174       2.527054                    0.999763       3.242773       8.636295       0.525423       1.193085      -0.732038       0.033089      -0.011192      -0.027111       0.044217      -0.006704      -0.012820      -0.005441      -0.002944      -0.006668      -0.017749       0.005960       0.011789              1.848404       2.149350      -0.315038      -0.579294       1.554588       0.276344       1.841274          -0.000021
           16              H       4.252043       4.335537      12.497759       0.088138       1.594324 0.12736877E+02  0.13890240E+03                                 2.193558                            2.045956      -0.981319       2.395286                    0.997604       3.699477      10.525920       0.455721       1.232425      -0.723648      -0.004601      -0.034131       0.034161       0.048509       0.008070       0.011698      -0.017192       0.002822       0.015302      -0.025020       0.005472       0.019548              2.237318       1.942270       0.273063      -0.169366       2.619389      -0.598445       2.150295           0.001455
           17              H       5.330221      11.292749       3.370979       0.105972       1.704444 0.13748685E+02  0.15456752E+03                                 2.347640                            2.162303      -1.584944       2.112572                    0.990693       4.176789      12.520113       0.427214       1.275273      -0.709424       0.033973       0.013145       0.008605       0.037430       0.010617       0.010409      -0.000938      -0.000184      -0.013436      -0.015351      -0.000086       0.015438              2.415503       3.323533       0.108719       0.194268       1.825566      -0.036388       2.097409           0.000122
           18              H      12.373196       2.186933      12.661044       0.089577       1.703803 0.13605123E+02  0.15102990E+03                                 2.318758                            2.137038      -0.969735       2.407186                    0.997343       3.707272      10.686610       0.438321       1.258790      -0.718911       0.020721       0.005695       0.045132       0.049987       0.010607       0.007497      -0.011105       0.001130       0.055194      -0.023963       0.001233       0.022730              2.376183       2.378182       0.373903       0.678734       2.088844       0.388516       2.661522           0.001521
           19              H       4.957840       7.765248       9.464093       0.109507       1.183780 0.90409524E+01  0.93706322E+02                                 1.983565                            1.856615      -1.761330       2.024553                    0.990226       4.469221      13.889767       0.413324       1.429753      -0.673414       0.007408       0.030154      -0.018029       0.035905       0.010769      -0.001786      -0.009871       0.003282      -0.020157      -0.014536      -0.002463       0.016998              2.065386       1.781296       0.101033      -0.064759       2.244374      -0.601492       2.170486           0.001774
           20              H       8.836865       3.360250      17.346898       0.090039       1.469196 0.11135850E+02  0.11648678E+03                                 2.008387                            1.859280      -0.947712       2.412007                    0.997980       3.489897       9.471630       0.502985       1.164120      -0.739991      -0.033053      -0.034883      -0.014482       0.050191       0.016691       0.013925      -0.001477      -0.008595       0.019097      -0.025129       0.005499       0.019630              2.047243       1.956947       0.546566       0.175074       2.438065       0.141529       1.746716           0.001692
           21              H      11.533164       2.969852       8.873258       0.095310       1.538010 0.12169304E+02  0.13107572E+03                                 2.145133                            2.004269      -0.903630       2.443375                    0.998071       3.556307      10.022672       0.459380       1.237877      -0.723584       0.000455       0.027333      -0.041928       0.050052       0.011941       0.008300      -0.006978      -0.003200       0.050689      -0.023412       0.003597       0.019815              2.181199       1.804714       0.206027      -0.200927       2.344511      -0.604031       2.394370           0.000484
           22              H       8.848461       4.792134       2.782293       0.089583       1.656104 0.12703674E+02  0.13884580E+03                                 2.280169                            2.066923      -0.958974       2.413919                    0.997130       3.694314      10.621415       0.444377       1.261103      -0.717447      -0.014696      -0.031958       0.031151       0.046986      -0.006865      -0.012711      -0.012234      -0.007460      -0.000506      -0.021754       0.006707       0.015046              2.349917       1.757510       0.210057      -0.194626       2.751492      -0.768393       2.540749           0.000169
           23              H      15.000919       6.564807       9.474835       0.089626       1.533894 0.12031860E+02  0.13098603E+03                                 2.223324                            2.050513      -1.187717       2.307898                    0.993004       3.908895      11.575152       0.429329       1.310459      -0.703774      -0.033420       0.016321      -0.029179       0.047272       0.003170       0.012196      -0.010847       0.003506      -0.004445      -0.018272       0.003590       0.014683              2.312243       2.758308      -0.227621       0.658544       1.967481      -0.250016       2.210940           0.000933
           24              H       4.423158      12.103343       1.379330       0.098239       1.583947 0.11679277E+02  0.12612036E+03                                 2.276026                            2.023826      -1.158620       2.328943                    0.994844       3.788698      11.149149       0.431296       1.315109      -0.703627       0.024950       0.027567      -0.028925       0.047107       0.009536       0.002310      -0.010832      -0.001131       0.020160      -0.016733       0.002219       0.014514              2.403886       2.321985       0.399288      -0.618440       2.297358      -0.723490       2.592315           0.000038
           25              H      14.346865      13.922031      12.691123       0.128314       1.432117 0.11719047E+02  0.12611698E+03                                 2.094351                            2.006107      -1.172796       2.325387                    0.996138       3.653513      10.584063       0.441955       1.287796      -0.710360      -0.006126      -0.019085       0.032076       0.037824       0.003624       0.006132      -0.000592       0.001847       0.050624      -0.012834      -0.005498       0.018332              2.093121       1.770108       0.187109      -0.082221       2.202000      -0.444870       2.307256           0.000645
           26              H      11.160825       5.117357      20.008875       0.085455       1.549044 0.11773352E+02  0.12744254E+03                                 2.232452                            2.021688      -1.193248       2.300006                    0.994098       3.924736      11.578521       0.434643       1.301846      -0.705130       0.019795       0.005613       0.043174       0.047826       0.013440       0.009398       0.000535      -0.012051       0.024151      -0.020823       0.005032       0.015792              2.350628       2.059721       0.063745       0.689912       1.865237      -0.150307       3.126926           0.001665
           27              H      16.080527      11.612648      21.063783       0.125310       1.311148 0.10436980E+02  0.10782654E+03                                 1.877685                            1.816405      -1.151640       2.333114                    0.996598       3.441085       9.396066       0.500119       1.185446      -0.733873       0.012522       0.021987      -0.029843       0.039126       0.003226      -0.016939      -0.003958       0.000562       0.015451      -0.015915      -0.004001       0.019916              1.852711       1.666752       0.089033      -0.181353       1.967600      -0.317555       1.923780           0.000062
           28              H       9.202372       5.060886      15.802134       0.118483       1.359945 0.10438701E+02  0.11004359E+03                                 2.057758                            1.911857      -1.341942       2.237862                    0.993319       3.898780      11.485326       0.442478       1.313094      -0.701080      -0.017012      -0.004841      -0.034180       0.038485       0.018919       0.010196      -0.000061      -0.003363       0.010526      -0.023005       0.002724       0.020280              2.139400       1.888561       0.012337       0.511364       1.725890      -0.045500       2.803750           0.001268
           29              H      13.500959      14.685855       8.791616       0.133208       1.191676 0.93004469E+01  0.94170304E+02                                 1.815415                            1.755126      -1.109768       2.359785                    0.996588       3.459807       9.622101       0.487026       1.242064      -0.719081      -0.021232      -0.007322      -0.033175       0.040062       0.003376       0.006884      -0.006368      -0.007202       0.054099      -0.016246      -0.004457       0.020703              1.817048       1.745262       0.145164       0.327461       1.679235       0.186116       2.026647           0.000197
           30              H       7.716843       6.830671       2.709244       0.111504       1.465095 0.11930282E+02  0.12932801E+03                                 2.133579                            2.027575      -1.209840       2.293232                    0.995541       3.842840      11.276198       0.437250       1.292214      -0.707759      -0.030268      -0.001425       0.020764       0.036733      -0.000196      -0.012137      -0.011511       0.001833      -0.012263      -0.018106       0.002172       0.015934              2.153023       2.226113      -0.247572      -0.557512       1.913405       0.250736       2.319550           0.000340
           31              H       6.255465       5.489569      12.594441       0.121166       1.251965 0.98831738E+01  0.10297510E+03                                 1.969535                            1.879919      -1.263784       2.283586                    0.992974       3.797455      11.193318       0.438387       1.340951      -0.696039       0.026423      -0.010612       0.026330       0.038782       0.002788       0.006503      -0.016722       0.006078       0.006910      -0.019825       0.002973       0.016852              2.006074       2.213170      -0.173054       0.449359       1.757128      -0.115226       2.047924           0.000151
           32              H      13.808384       9.422006       4.157326       0.102268       1.573620 0.12858193E+02  0.14143680E+03                                 2.179002                            2.054401      -1.488971       2.149406                    0.992688       4.054188      11.823117       0.452378       1.230897      -0.719375      -0.023582      -0.024787       0.012652       0.036477       0.012704       0.007030      -0.004969       0.008949      -0.029581      -0.017469      -0.001245       0.018714              2.205464       2.368954       0.324462      -0.398153       1.937615      -0.393672       2.309822           0.000407
           33              H      12.975658      10.233710       2.148489       0.090108       1.420293 0.10437522E+02  0.10937311E+03                                 2.084049                            1.884688      -1.131035       2.328651                    0.995531       3.781964      10.893307       0.458015       1.276183      -0.710324      -0.040344      -0.012140      -0.012311       0.043893       0.011516       0.008396      -0.007032       0.005308       0.009459      -0.018703       0.007181       0.011522              2.187395       3.159255       0.172123       0.385921       1.627843       0.088775       1.775088           0.001212
           34              H      11.606745       6.869601      18.560794       0.111603       1.215909 0.89717794E+01  0.91996184E+02                                 1.966253                            1.810547      -1.542879       2.135155                    0.991249       4.123737      12.385488       0.435956       1.370164      -0.686647       0.017424       0.029299       0.012538       0.036321       0.003567       0.008362      -0.002522      -0.020068       0.024262      -0.017621       0.006390       0.011231              2.046359       2.125811       0.633286       0.321785       2.170922       0.268128       1.842344           0.001025
           35              H       4.299586       7.593614       0.201958       0.097412       1.194222 0.83198679E+01  0.81290976E+02                                 1.778150                            1.626966      -0.740174       2.527054                    0.999763       3.242773       8.636298       0.525422       1.193086      -0.732038      -0.033089       0.011192       0.027111       0.044217      -0.006704      -0.012820      -0.005441      -0.002944      -0.006668      -0.017749       0.005960       0.011789              1.848405       2.149352      -0.315038      -0.579295       1.554589       0.276344       1.841275          -0.000021
           36              H      17.223719      12.830172       8.987128       0.088137       1.594326 0.12736892E+02  0.13890261E+03                                 2.193560                            2.045957      -0.981317       2.395287                    0.997604       3.699479      10.525928       0.455720       1.232426      -0.723647       0.004601       0.034131      -0.034161       0.048508       0.008070       0.011698      -0.017192       0.002822       0.015302      -0.025020       0.005472       0.019548              2.237320       1.942272       0.273063      -0.169366       2.619391      -0.598446       2.150297           0.001455
           37              H      16.145541       5.872960      18.113908       0.105972       1.704443 0.13748676E+02  0.15456739E+03                                 2.347639                            2.162302      -1.584943       2.112572                    0.990693       4.176788      12.520106       0.427215       1.275272      -0.709424      -0.033973      -0.013145      -0.008605       0.037430       0.010617       0.010409      -0.000938      -0.000184      -0.013437      -0.015351      -0.000086       0.015438              2.415501       3.323530       0.108719       0.194267       1.825565      -0.036388       2.097408           0.000122
           38              H       5.618922       1.485210       8.823843       0.089577       1.703802 0.13605119E+02  0.15102985E+03                                 2.318758                            2.137038      -0.969733       2.407187                    0.997343       3.707271      10.686609       0.438321       1.258790      -0.718911      -0.020721      -0.005694      -0.045132       0.049987       0.010607       0.007497      -0.011105       0.001130       0.055194      -0.023963       0.001233       0.022730              2.376183       2.378182       0.373903       0.678734       2.088844       0.388516       2.661522           0.001522
           39              H      16.517922       9.400461      12.020794       0.109507       1.183780 0.90409484E+01  0.93706263E+02                                 1.983564                            1.856615      -1.761328       2.024553                    0.990226       4.469218      13.889753       0.413324       1.429752      -0.673414      -0.007408      -0.030154       0.018029       0.035905       0.010769      -0.001786      -0.009871       0.003281      -0.020156      -0.014535      -0.002463       0.016998              2.065385       1.781295       0.101033      -0.064760       2.244374      -0.601492       2.170486           0.001774
           40              H      12.638897      13.805459       4.137989       0.090039       1.469199 0.11135880E+02  0.11648718E+03                                 2.008390                            1.859283      -0.947716       2.412005                    0.997980       3.489901       9.471646       0.502985       1.164120      -0.739991       0.033054       0.034883       0.014482       0.050191       0.016691       0.013925      -0.001477      -0.008595       0.019098      -0.025130       0.005499       0.019630              2.047246       1.956950       0.546568       0.175075       2.438069       0.141529       1.746719           0.001692
           41              H       9.942598      14.195857      12.611629       0.095310       1.538006 0.12169262E+02  0.13107515E+03                                 2.145127                            2.004265      -0.903627       2.443376                    0.998071       3.556303      10.022652       0.459381       1.237876      -0.723584      -0.000455      -0.027333       0.041928       0.050052       0.011941       0.008299      -0.006978      -0.003200       0.050689      -0.023412       0.003597       0.019815              2.181193       1.804711       0.206026      -0.200926       2.344505      -0.604029       2.394364           0.000484
           42              H      12.627301      12.373575      18.702594       0.089583       1.656103 0.12703662E+02  0.13884562E+03                                 2.280168                            2.066922      -0.958973       2.413919                    0.997130       3.694311      10.621403       0.444378       1.261103      -0.717447       0.014697       0.031958      -0.031151       0.046986      -0.006865      -0.012711      -0.012234      -0.007460      -0.000505      -0.021754       0.006707       0.015046              2.349915       1.757509       0.210057      -0.194626       2.751491      -0.768393       2.540747           0.000169
           43              H       6.474843      10.600902      12.010052       0.089626       1.533893 0.12031849E+02  0.13098586E+03                                 2.223322                            2.050511      -1.187715       2.307899                    0.993004       3.908892      11.575137       0.429330       1.310458      -0.703775       0.033420      -0.016321       0.029179       0.047272       0.003170       0.012196      -0.010847       0.003506      -0.004445      -0.018272       0.003590       0.014682              2.312241       2.758305      -0.227621       0.658544       1.967480      -0.250016       2.210939           0.000933
           44              H      17.052604       5.062366      20.105557       0.098239       1.583947 0.11679283E+02  0.12612044E+03                                 2.276027                            2.023826      -1.158620       2.328943                    0.994844       3.788699      11.149152       0.431296       1.315109      -0.703627      -0.024950      -0.027567       0.028925       0.047107       0.009536       0.002310      -0.010832      -0.001131       0.020160      -0.016733       0.002219       0.014514              2.403886       2.321985       0.399288      -0.618440       2.297358      -0.723490       2.592316           0.000038
           45              H       7.128897       3.243678       8.793764       0.128314       1.432122 0.11719109E+02  0.12611786E+03                                 2.094359                            2.006114      -1.172795       2.325388                    0.996138       3.653520      10.584103       0.441953       1.287799      -0.710359       0.006126       0.019085      -0.032076       0.037823       0.003624       0.006132      -0.000592       0.001847       0.050623      -0.012834      -0.005498       0.018332              2.093130       1.770114       0.187111      -0.082221       2.202010      -0.444873       2.307266           0.000645
           46              H      10.314937      12.048352       1.476012       0.085455       1.549048 0.11773383E+02  0.12744297E+03                                 2.232455                            2.021691      -1.193252       2.300004                    0.994098       3.924741      11.578542       0.434642       1.301846      -0.705130      -0.019795      -0.005612      -0.043174       0.047826       0.013440       0.009398       0.000535      -0.012051       0.024151      -0.020823       0.005032       0.015792              2.350632       2.059725       0.063745       0.689914       1.865240      -0.150307       3.126932           0.001665
           47              H       5.395235       5.553061       0.421104       0.125310       1.311147 0.10436967E+02  0.10782637E+03                                 1.877683                            1.816404      -1.151639       2.333115                    0.996598       3.441084       9.396060       0.500119       1.185446      -0.733873      -0.012522      -0.021987       0.029843       0.039126       0.003226      -0.016939      -0.003958       0.000562       0.015451      -0.015915      -0.004001       0.019916              1.852709       1.666751       0.089033      -0.181353       1.967598      -0.317554       1.923778           0.000062
           48              H      12.273390      12.104823       5.682753       0.118483       1.359948 0.10438727E+02  0.11004395E+03                                 2.057762                            1.911860      -1.341946       2.237860                    0.993319       3.898786      11.485354       0.442478       1.313095      -0.701080       0.017012       0.004841       0.034180       0.038485       0.018919       0.010196      -0.000061      -0.003363       0.010525      -0.023005       0.002724       0.020280              2.139404       1.888565       0.012337       0.511365       1.725893      -0.045500       2.803755           0.001268
           49              H       7.974803       2.479854      12.693271       0.133208       1.191676 0.93004381E+01  0.94170186E+02                                 1.815413                            1.755125      -1.109766       2.359786                    0.996588       3.459805       9.622092       0.487026       1.242064      -0.719081       0.021232       0.007322       0.033175       0.040062       0.003376       0.006884      -0.006368      -0.007202       0.054099      -0.016246      -0.004457       0.020702              1.817047       1.745261       0.145164       0.327461       1.679234       0.186116       2.026646           0.000197
           50              H      13.758919      10.335038      18.775643       0.111504       1.465091 0.11930243E+02  0.12932747E+03                                 2.133575                            2.027571      -1.209837       2.293233                    0.995542       3.842834      11.276170       0.437251       1.292213      -0.707759       0.030268       0.001425      -0.020764       0.036733      -0.000196      -0.012137      -0.011511       0.001833      -0.012263      -0.018106       0.002172       0.015934              2.153018       2.226108      -0.247571      -0.557510       1.913401       0.250735       2.319545           0.000340
           51              H      15.220297      11.676140       8.890446       0.121166       1.251966 0.98831812E+01  0.10297520E+03                                 1.969536                            1.879919      -1.263783       2.283586                    0.992974       3.797456      11.193322       0.438387       1.340951      -0.696039      -0.026423       0.010612      -0.026330       0.038782       0.002788       0.006503      -0.016722       0.006078       0.006910      -0.019825       0.002973       0.016852              2.006075       2.213171      -0.173054       0.449359       1.757128      -0.115226       2.047925           0.000151
           52              H       7.667378       7.743703      17.327561       0.102268       1.573619 0.12858180E+02  0.14143661E+03                                 2.179001                            2.054400      -1.488970       2.149407                    0.992688       4.054186      11.823107       0.452379       1.230897      -0.719375       0.023582       0.024787      -0.012652       0.036477       0.012704       0.007030      -0.004969       0.008949      -0.029581      -0.017469      -0.001245       0.018714              2.205462       2.368952       0.324461      -0.398153       1.937614      -0.393672       2.309820           0.000407
           53              H       8.500104       6.931999      19.336398       0.090108       1.420292 0.10437508E+02  0.10937293E+03                                 2.084049                            1.884688      -1.131033       2.328652                    0.995531       3.781961      10.893299       0.458015       1.276184      -0.710323       0.040344       0.012140       0.012311       0.043893       0.011516       0.008396      -0.007032       0.005308       0.009459      -0.018703       0.007181       0.011522              2.187395       3.159253       0.172123       0.385921       1.627843       0.088774       1.775088           0.001212
           54              H       9.869017      10.296108       2.924093       0.111603       1.215911 0.89717972E+01  0.91996424E+02                                 1.966256                            1.810550      -1.542883       2.135153                    0.991249       4.123743      12.385515       0.435955       1.370165      -0.686647      -0.017424      -0.029299      -0.012538       0.036321       0.003567       0.008362      -0.002522      -0.020068       0.024262      -0.017622       0.006390       0.011231              2.046362       2.125814       0.633288       0.321785       2.170925       0.268128       1.842347           0.001025
           55              C      10.490742       6.102881       0.369540       0.080420      24.266447 0.32353789E+03  0.70871109E+04                                 7.317695                            6.036579       0.215970       2.080206                    0.999774      26.164170      73.357619       0.662025       0.422365      -1.057094      -0.018774      -0.016276       0.020391       0.032143       0.019068       0.004693       0.038848       0.067239       0.052128      -0.064038       0.018756       0.045281              7.786913       7.741231      -2.225751      -2.442484       8.838827       0.122420       6.780681          -0.000021
           56              C       4.412941       5.048719      11.870400       0.031074      27.927706 0.36808005E+03  0.83583307E+04                                 8.103079                            6.444592       0.222955       2.064190                    0.999725      27.847629      80.475536       0.637454       0.423136      -1.052656      -0.032895       0.030785      -0.047971       0.065810      -0.010276      -0.001864      -0.026710      -0.057253       0.064430      -0.041938      -0.004891       0.046830              9.209442      12.254086       2.824384       1.478935       8.669419      -1.748965       6.704819           0.051883
           57              C       4.212298       9.780534       5.244461       0.247693      35.741926 0.35067218E+03  0.78644275E+04                                 9.831313                            6.491162      -0.120769       1.983013                    0.999267      25.510465      73.180321       0.606130       0.450583      -1.036607       0.011075      -0.008339       0.020083       0.024403       0.027399       0.012186       0.018533      -0.073333      -0.047584      -0.039581      -0.020219       0.059800             12.677000      12.169188      -2.409914       3.771834       6.577017      -4.971011      19.284795           0.000880
           58              C       8.150098       8.904516       1.026978       0.228824      32.866242 0.35965653E+03  0.81614513E+04                                 9.496165                            6.672045      -0.309110       1.929424                    0.999068      26.150930      76.815980       0.581521       0.464153      -1.023353      -0.021093       0.014446       0.001695       0.025621       0.019699       0.006053       0.008356       0.028550      -0.104720      -0.036720      -0.006153       0.042873             11.784316       8.179680      -6.271699      -0.422419      18.227661       0.440969       8.945608          -0.000023
           59              C       4.428467      11.085036       3.134645      -0.174789      35.201306 0.47376999E+03  0.11481929E+05                                 9.519467                            7.377539      -0.205324       1.894659                    0.999129      31.370121      94.264505       0.586640       0.430811      -1.045854      -0.013994      -0.011845      -0.003763       0.018716       0.011673       0.009873       0.039613      -0.020885      -0.074228      -0.047338      -0.002606       0.049945             10.692717      11.713480       0.438429       0.604424       6.940852      -3.977610      13.423820           0.000749
           60              C      15.369603      15.479493      11.863955       0.050391      27.347870 0.35646397E+03  0.80468085E+04                                 8.056265                            6.367933       0.059624       2.016040                    0.999602      27.668554      80.270858       0.636041       0.426592      -1.048313      -0.012049       0.026103      -0.046072       0.054307      -0.017310       0.017984       0.003300       0.017078       0.104261      -0.038866      -0.002471       0.041337              9.305643       8.990646       4.846359       1.237853      11.320891      -0.240242       7.605390           0.020370
           61              C       4.838156       7.064329      10.100045      -0.185624      37.319805 0.51229860E+03  0.12688781E+05                                10.034746                            7.762531      -0.374768       1.841703                    0.997841      32.082607      98.166639       0.560654       0.441077      -1.037418       0.007105      -0.001541       0.038153       0.038839      -0.007574      -0.024783      -0.015229      -0.024064      -0.042033      -0.039411       0.014178       0.025233             12.060711      17.061095       3.595900       1.949663      10.530961      -2.556180       8.590076           0.024133
           62              C       9.424448       4.089182      17.585380       0.045080      28.637066 0.35680597E+03  0.80185586E+04                                 8.200125                            6.319592       0.207295       2.058173                    0.999857      27.425572      78.174591       0.649329       0.419737      -1.057542       0.030203       0.023463       0.052849       0.065236       0.027383       0.012111       0.028463       0.028562      -0.079983      -0.045407      -0.007252       0.052659              9.425963       6.401397       1.741009       1.522803      10.220614      -3.238185      11.655880           0.056084
           63              C       8.816470       7.615222       1.149441       0.070124      34.835796 0.43295338E+03  0.10173754E+05                                 9.480171                            7.079372      -0.213159       1.942306                    0.999150      27.194205      78.300001       0.600463       0.434090      -1.052625       0.003611      -0.023915      -0.006271       0.024986      -0.007536       0.009531       0.003619      -0.011768       0.002769      -0.016092       0.006719       0.009373             11.074329       8.826169      -4.650915      -1.823071      16.504192      -0.336222       7.892627           0.000115
           64              C      11.401932       2.438653       9.657457       0.049817      26.377644 0.35420927E+03  0.79634676E+04                                 7.816587                            6.327694       0.148255       2.048837                    0.999451      27.313813      78.442884       0.642690       0.423899      -1.052581       0.000284       0.012694       0.057977       0.059351      -0.022283      -0.004024      -0.020620      -0.012248       0.071221      -0.039155       0.003821       0.035334              8.904127       8.389002       4.176458       0.893064      10.913773      -0.556219       7.409607           0.019267
           65              C       9.106430       5.462265       2.139895       0.082814      26.041605 0.34905761E+03  0.78324847E+04                                 7.755801                            6.309929      -0.036421       1.989415                    0.999465      27.254707      78.640343       0.638147       0.427743      -1.048394       0.013284       0.000921      -0.031105       0.033835       0.040745       0.021745      -0.014860       0.008169       0.088953      -0.062894       0.023497       0.039396              8.259115       6.524729      -1.579086      -1.799010      10.567094      -1.152866       7.685521           0.000135
           66              C      15.686826       6.340826      10.106491       0.055133      28.322652 0.36089479E+03  0.82008421E+04                                 8.355282                            6.493111       0.006371       2.005260                    0.998358      27.888974      82.116773       0.615279       0.438083      -1.037711       0.002413      -0.025861       0.056582       0.062258      -0.034022       0.027687       0.007954      -0.014008       0.016708      -0.050411       0.012806       0.037605              9.789905      12.687309       3.021895       1.112294       9.786303      -2.515394       6.896102           0.036020
           67              C       3.898353      11.558848       1.959422       0.091457      27.641052 0.34474332E+03  0.77133720E+04                                 8.125512                            6.293730      -0.025177       2.002021                    0.999343      26.907442      77.582508       0.635340       0.430875      -1.046251      -0.027860      -0.018444      -0.002348       0.033494      -0.003400      -0.038757       0.021830      -0.087091      -0.040056      -0.066554       0.006856       0.059698              9.008393      10.380154       0.858010       0.138819       6.445694      -3.237924      10.199331           0.000279
           68              C      14.482854      14.430667      11.885439      -0.163966      32.326495 0.44594345E+03  0.10615210E+05                                 8.957016                            7.105875      -0.000392       1.975227                    0.998906      30.157466      88.985872       0.605997       0.424606      -1.052623      -0.011780      -0.000219      -0.014085       0.018363      -0.017029      -0.008985      -0.014497      -0.010272       0.037826      -0.030111       0.008238       0.021874             10.527375      10.388693       5.945526       1.626195      13.250544       0.380013       7.942889           0.004719
           69              C       7.085422       7.531243      11.000262       0.240388      32.997081 0.35503196E+03  0.80639079E+04                                 9.667457                            6.739108      -0.483235       1.872569                    0.998323      26.529236      79.027914       0.562159       0.479699      -1.010753       0.029515       0.014711      -0.002426       0.033067      -0.020363       0.007790      -0.012290      -0.019338      -0.048825      -0.020418      -0.014405       0.034823             12.903080      19.944396       7.684418       0.017144      10.396506      -1.053216       8.368339           0.027385
           70              C      10.773830       5.108849      19.130143       0.048255      29.150972 0.36125221E+03  0.81759648E+04                                 8.387376                            6.405652       0.191293       2.057665                    0.999663      27.679499      80.207994       0.635375       0.425939      -1.049508      -0.040136      -0.034505      -0.034533       0.063199      -0.006949       0.017678       0.028035       0.027983       0.087486      -0.044094      -0.000802       0.044896              9.596765       7.067557       2.615624       1.568984      10.631001      -2.825869      11.091738           0.054365
           71              C       9.849544       7.317098       0.257819      -0.174760      30.655519 0.44883319E+03  0.10650825E+05                                 8.500955                            7.074059       0.066616       1.989430                    0.999508      29.986732      86.991705       0.617340       0.418103      -1.061696      -0.015054      -0.009357       0.002317       0.017876       0.025958      -0.003786      -0.007990       0.008166       0.052386      -0.035262       0.009580       0.025682              9.137560       8.645701      -3.472531      -2.282623      11.476769       0.588514       7.290211           0.000193
           72              C      13.782160      14.109452      10.740295       0.069981      36.688598 0.43741449E+03  0.10333931E+05                                 9.969275                            7.177321      -0.293455       1.920328                    0.998850      27.397380      79.825829       0.587044       0.441634      -1.045162       0.012642       0.020972       0.001284       0.024521       0.005931       0.009134      -0.005892      -0.014115       0.024055      -0.017649       0.004611       0.013037             13.167931      13.057515       8.870646       0.996445      18.360023      -0.339619       8.086255           0.043590
           73              C      10.935329       7.134401      16.012686       0.232213      35.805482 0.35685077E+03  0.80512147E+04                                 9.869912                            6.549590      -0.126906       1.978739                    0.999663      25.938217      75.032317       0.602225       0.450788      -1.034789       0.015790       0.024355      -0.027643       0.040083       0.006371       0.005697       0.034485      -0.054544       0.054649      -0.037201      -0.016284       0.053486             12.729699      10.723993       3.500449      -1.718936      11.580437      -7.913639      15.884666           0.052913
           74              C       9.640013       5.086944      16.657233      -0.197438      36.223672 0.49649591E+03  0.12137563E+05                                 9.629723                            7.509956      -0.058113       1.934494                    0.999379      31.639531      94.545171       0.588166       0.425981      -1.051995       0.017895       0.018218       0.012969       0.028641       0.013347       0.024956       0.007894       0.027694       0.100516      -0.036063      -0.012325       0.048388             11.006285       8.121134       2.786981       1.198885      11.847604      -3.716203      13.050118           0.039747
           75              C       3.654169      10.295101       3.991892       0.053851      38.499618 0.42557511E+03  0.99233198E+04                                 9.979048                            6.926004      -0.120694       1.968898                    0.999147      27.004216      76.587904       0.621448       0.422689      -1.063302      -0.005960       0.003398      -0.016335       0.017718      -0.011509       0.002232       0.001861      -0.004886       0.029328      -0.016969       0.006877       0.010092             12.288962      13.113008      -0.084148       3.528965       7.011406      -4.704167      16.742473           0.001889
           76              C      12.806764      13.006165      10.751037       0.210801      34.449669 0.37173705E+03  0.85306961E+04                                 9.921040                            6.809358      -0.501764       1.861887                    0.997944      26.937348      80.341908       0.570624       0.467743      -1.018373      -0.013274      -0.015443      -0.001272       0.020404      -0.006968      -0.007379       0.008391      -0.003295      -0.068888      -0.025777       0.004331       0.021446             13.841715      14.511794      10.462575       0.572168      20.232331      -0.340146       6.781019           0.004660
           77              C       5.842154       6.767865      11.026044       0.038826      38.155265 0.44623480E+03  0.10603241E+05                                10.166287                            7.243958      -0.263309       1.928623                    0.998578      27.775297      81.365368       0.584536       0.440981      -1.044742      -0.030283      -0.016897      -0.000518       0.034682       0.008238       0.003112      -0.014691       0.021294       0.001187      -0.023139       0.009271       0.013868             13.092720      19.127118       5.856711       0.957040      11.921617      -2.703568       8.229424           0.113564
           78              C      13.981889      14.880600       9.599448      -0.177603      32.778749 0.47458330E+03  0.11445324E+05                                 9.020748                            7.343862      -0.050611       1.952897                    0.998735      30.528165      89.928128       0.595968       0.426155      -1.054311      -0.010971       0.002074       0.017354       0.020636      -0.011180       0.019451       0.009715      -0.003419       0.058821      -0.030202       0.000788       0.029414             10.479071       9.534901       5.303790       0.372287      14.011928      -1.021516       7.890384           0.005231
           79              C       8.438269       6.658547       2.096925      -0.186848      32.318102 0.47831128E+03  0.11593959E+05                                 8.928264                            7.381203      -0.057378       1.944615                    0.998802      31.125042      92.861712       0.591575       0.427145      -1.050415      -0.002747      -0.006134      -0.020835       0.021893       0.018134      -0.013557       0.003454       0.058365       0.020883      -0.038970       0.002945       0.036025              9.519356       7.297044      -2.590392      -1.751963      13.022843      -0.695691       8.238180           0.000305
           80              C       5.601495       5.727667      11.934855      -0.171193      33.844462 0.48515323E+03  0.11794773E+05                                 9.230470                            7.437984      -0.084462       1.937317                    0.998788      31.004546      92.463848       0.589159       0.427625      -1.050731      -0.001394       0.020253      -0.015188       0.025354      -0.020918       0.022204      -0.005949       0.026239       0.056315      -0.034782      -0.004858       0.039640             10.589421      13.475909       3.677084       0.815240      10.546572      -2.199914       7.745784           0.011542
           81              C      14.363577       9.980968       3.598719      -0.182188      34.342411 0.46992377E+03  0.11335678E+05                                 9.276369                            7.297172      -0.084065       1.931780                    0.999336      31.136541      92.546035       0.597548       0.424926      -1.052221       0.016061       0.006047      -0.007601       0.018770       0.016320      -0.020593       0.002360      -0.033281      -0.089291      -0.042013       0.003300       0.038712             10.394441      13.250688       0.206417       2.773988       6.060446      -2.665803      11.872189           0.001239
           82              C      10.506670       6.125947      16.996694       0.023940      38.955772 0.43980751E+03  0.10371679E+05                                10.155222                            7.100931      -0.146844       1.959269                    0.999146      27.608735      79.540003       0.604116       0.429931      -1.055547      -0.005334      -0.030766       0.025577       0.040364       0.013488       0.013413      -0.016177      -0.006972       0.016247      -0.029037       0.009483       0.019554             12.633359       8.959121       4.116965      -0.353171      12.499561      -5.727695      16.441394           0.160010
           83              C      13.872446      10.460793       2.419198       0.086834      27.121805 0.35062780E+03  0.78685052E+04                                 8.015810                            6.356295      -0.094869       1.979699                    0.998531      26.938020      77.471407       0.631636       0.432109      -1.046805       0.025685       0.021065      -0.008089       0.034189      -0.010742      -0.003207       0.046750      -0.000626      -0.120306      -0.065607       0.015795       0.049812              8.830251      11.658472       0.770111       1.298428       5.608751      -2.017950       9.223529           0.000821
           84              C      11.051275       6.147800      18.277193      -0.196722      37.856067 0.49611072E+03  0.12135771E+05                                 9.977461                            7.536960      -0.076716       1.933351                    0.999076      31.502569      94.418817       0.583139       0.429383      -1.049042      -0.011360      -0.003508      -0.024652       0.027369       0.015372       0.003553       0.026108      -0.024820      -0.048854      -0.030497      -0.008957       0.039454             11.687951       8.651103       3.203727       1.831468      11.383459      -3.382842      15.029292           0.036532
           85              C      10.985020      11.062828      21.115347       0.080420      24.266447 0.32353790E+03  0.70871111E+04                                 7.317695                            6.036578       0.215969       2.080206                    0.999774      26.164171      73.357622       0.662025       0.422365      -1.057094       0.018774       0.016276      -0.020391       0.032143       0.019068       0.004693       0.038848       0.067239       0.052128      -0.064038       0.018756       0.045281              7.786913       7.741232      -2.225752      -2.442484       8.838826       0.122420       6.780681          -0.000021
           86              C      17.062821      12.116990       9.614487       0.031075      27.927657 0.36807929E+03  0.83583102E+04                                 8.103076                            6.444590       0.222950       2.064189                    0.999725      27.847592      80.475445       0.637454       0.423136      -1.052656       0.032894      -0.030785       0.047970       0.065809      -0.010277      -0.001865      -0.026708      -0.057254       0.064431      -0.041939      -0.004889       0.046828              9.209437      12.254080       2.824381       1.478935       8.669416      -1.748965       6.704817           0.051883
           87              C      17.263464       7.385175      16.240426       0.247693      35.741917 0.35067214E+03  0.78644259E+04                                 9.831309                            6.491161      -0.120770       1.983013                    0.999267      25.510462      73.180298       0.606130       0.450583      -1.036607      -0.011075       0.008339      -0.020083       0.024403       0.027399       0.012186       0.018533      -0.073333      -0.047584      -0.039581      -0.020219       0.059800             12.676995      12.169182      -2.409912       3.771830       6.577015      -4.971009      19.284789           0.000880
           88              C      13.325664       8.261193      20.457909       0.228824      32.866243 0.35965652E+03  0.81614510E+04                                 9.496166                            6.672045      -0.309111       1.929424                    0.999068      26.150929      76.815976       0.581521       0.464153      -1.023353       0.021093      -0.014446      -0.001695       0.025621       0.019699       0.006053       0.008356       0.028550      -0.104720      -0.036720      -0.006153       0.042873             11.784317       8.179681      -6.271699      -0.422419      18.227661       0.440969       8.945608          -0.000023
           89              C      17.047295       6.080673      18.350242      -0.174789      35.201304 0.47376996E+03  0.11481928E+05                                 9.519467                            7.377539      -0.205324       1.894659                    0.999129      31.370119      94.264494       0.586640       0.430811      -1.045854       0.013994       0.011845       0.003763       0.018716       0.011673       0.009873       0.039613      -0.020885      -0.074228      -0.047338      -0.002606       0.049945             10.692717      11.713477       0.438429       0.604423       6.940852      -3.977610      13.423822           0.000749
           90              C       6.106159       1.686216       9.620932       0.050391      27.347851 0.35646367E+03  0.80468009E+04                                 8.056266                            6.367934       0.059622       2.016040                    0.999602      27.668536      80.270823       0.636041       0.426592      -1.048313       0.012049      -0.026103       0.046072       0.054306      -0.017311       0.017983       0.003300       0.017078       0.104260      -0.038867      -0.002470       0.041336              9.305644       8.990647       4.846360       1.237851      11.320895      -0.240243       7.605390           0.020370
           91              C      16.637606      10.101380      11.384842      -0.185624      37.319687 0.51229678E+03  0.12688724E+05                                10.034725                            7.762517      -0.374768       1.841704                    0.997841      32.082532      98.166339       0.560654       0.441077      -1.037418      -0.007104       0.001541      -0.038152       0.038838      -0.007574      -0.024783      -0.015227      -0.024064      -0.042029      -0.039410       0.014179       0.025231             12.060682      17.061047       3.595888       1.949659      10.530939      -2.556176       8.590061           0.024133
           92              C      12.051314      13.076527       3.899507       0.045080      28.637118 0.35680671E+03  0.80185790E+04                                 8.200131                            6.319595       0.207298       2.058174                    0.999857      27.425614      78.174722       0.649329       0.419737      -1.057543      -0.030203      -0.023463      -0.052850       0.065237       0.027384       0.012112       0.028463       0.028561      -0.079983      -0.045407      -0.007253       0.052660              9.425971       6.401402       1.741012       1.522804      10.220624      -3.238188      11.655888           0.056084
           93              C      12.659292       9.550487      20.335446       0.070124      34.835794 0.43295335E+03  0.10173753E+05                                 9.480170                            7.079371      -0.213159       1.942306                    0.999150      27.194204      78.299996       0.600463       0.434090      -1.052625      -0.003611       0.023915       0.006271       0.024986      -0.007536       0.009531       0.003619      -0.011768       0.002769      -0.016092       0.006719       0.009373             11.074329       8.826170      -4.650916      -1.823070      16.504191      -0.336221       7.892626           0.000115
           94              C      10.073830      14.727056      11.827430       0.049817      26.377619 0.35420893E+03  0.79634581E+04                                 7.816585                            6.327694       0.148253       2.048836                    0.999451      27.313789      78.442809       0.642689       0.423899      -1.052580      -0.000284      -0.012693      -0.057976       0.059350      -0.022284      -0.004024      -0.020619      -0.012247       0.071221      -0.039156       0.003823       0.035333              8.904124       8.388999       4.176456       0.893065      10.913768      -0.556217       7.409605           0.019267
           95              C      12.369332      11.703444      19.344992       0.082814      26.041593 0.34905743E+03  0.78324791E+04                                 7.755797                            6.309927      -0.036421       1.989416                    0.999465      27.254698      78.640293       0.638147       0.427743      -1.048394      -0.013283      -0.000921       0.031105       0.033835       0.040745       0.021745      -0.014860       0.008169       0.088953      -0.062894       0.023497       0.039396              8.259110       6.524725      -1.579084      -1.799009      10.567086      -1.152866       7.685518           0.000135
           96              C       5.788936      10.824883      11.378396       0.055134      28.322580 0.36089376E+03  0.82008124E+04                                 8.355269                            6.493103       0.006370       2.005260                    0.998358      27.888920      82.116572       0.615279       0.438083      -1.037711      -0.002413       0.025861      -0.056581       0.062258      -0.034023       0.027686       0.007955      -0.014008       0.016710      -0.050411       0.012807       0.037603              9.789888      12.687282       3.021886       1.112293       9.786287      -2.515390       6.896093           0.036019
           97              C      17.577409       5.606861      19.525465       0.091457      27.641053 0.34474333E+03  0.77133723E+04                                 8.125512                            6.293730      -0.025177       2.002021                    0.999343      26.907443      77.582516       0.635340       0.430875      -1.046251       0.027860       0.018444       0.002348       0.033494      -0.003400      -0.038757       0.021830      -0.087091      -0.040056      -0.066554       0.006856       0.059698              9.008394      10.380154       0.858010       0.138818       6.445695      -3.237925      10.199332           0.000279
           98              C       6.992908       2.735042       9.599448      -0.163966      32.326441 0.44594255E+03  0.10615184E+05                                 8.957007                            7.105868      -0.000393       1.975228                    0.998906      30.157437      88.985779       0.605998       0.424606      -1.052623       0.011779       0.000219       0.014084       0.018362      -0.017030      -0.008985      -0.014496      -0.010271       0.037825      -0.030111       0.008238       0.021873             10.527363      10.388678       5.945518       1.626191      13.250528       0.380008       7.942883           0.004719
           99              C      14.390340       9.634466      10.484625       0.240388      32.996994 0.35503109E+03  0.80638838E+04                                 9.667447                            6.739104      -0.483244       1.872567                    0.998323      26.529194      79.027793       0.562159       0.479699      -1.010752      -0.029514      -0.014710       0.002426       0.033066      -0.020364       0.007789      -0.012289      -0.019339      -0.048826      -0.020418      -0.014405       0.034823             12.903063      19.944366       7.684404       0.017144      10.396493      -1.053215       8.368331           0.027385
          100              C      10.701932      12.056860       2.354744       0.048255      29.151022 0.36125289E+03  0.81759838E+04                                 8.387382                            6.405654       0.191296       2.057666                    0.999663      27.679538      80.208119       0.635375       0.425939      -1.049508       0.040137       0.034506       0.034533       0.063200      -0.006948       0.017678       0.028034       0.027983       0.087490      -0.044094      -0.000803       0.044897              9.596773       7.067561       2.615626       1.568985      10.631009      -2.825873      11.091748           0.054365
          101              C      11.626218       9.848611      21.227068      -0.174760      30.655525 0.44883332E+03  0.10650829E+05                                 8.500956                            7.074060       0.066616       1.989430                    0.999508      29.986735      86.991714       0.617340       0.418103      -1.061696       0.015055       0.009357      -0.002317       0.017876       0.025958      -0.003786      -0.007990       0.008166       0.052386      -0.035262       0.009580       0.025682              9.137562       8.645703      -3.472533      -2.282623      11.476771       0.588515       7.290211           0.000193
          102              C       7.693602       3.056257      10.744592       0.069982      36.688540 0.43741376E+03  0.10333911E+05                                 9.969272                            7.177320      -0.293459       1.920327                    0.998850      27.397354      79.825774       0.587044       0.441635      -1.045161      -0.012641      -0.020972      -0.001284       0.024521       0.005929       0.009134      -0.005892      -0.014115       0.024052      -0.017647       0.004611       0.013036             13.167925      13.057508       8.870639       0.996445      18.360013      -0.339619       8.086254           0.043590
          103              C      10.540433      10.031308       5.472201       0.232213      35.805568 0.35685160E+03  0.80512376E+04                                 9.869922                            6.549594      -0.126900       1.978740                    0.999663      25.938258      75.032443       0.602225       0.450788      -1.034790      -0.015790      -0.024355       0.027644       0.040083       0.006372       0.005698       0.034485      -0.054543       0.054650      -0.037201      -0.016284       0.053485             12.729714      10.724005       3.500456      -1.718942      11.580453      -7.913652      15.884685           0.052913
          104              C      11.835749      12.078765       4.827654      -0.197438      36.223759 0.49649727E+03  0.12137605E+05                                 9.629736                            7.509965      -0.058113       1.934493                    0.999379      31.639591      94.545395       0.588166       0.425981      -1.051995      -0.017896      -0.018219      -0.012969       0.028642       0.013347       0.024957       0.007894       0.027693       0.100520      -0.036064      -0.012326       0.048390             11.006302       8.121145       2.786986       1.198886      11.847623      -3.716211      13.050136           0.039748
          105              C      17.821593       6.870608      17.492995       0.053851      38.499609 0.42557504E+03  0.99233176E+04                                 9.979046                            6.926003      -0.120694       1.968898                    0.999147      27.004213      76.587890       0.621448       0.422689      -1.063302       0.005960      -0.003398       0.016335       0.017717      -0.011509       0.002232       0.001861      -0.004886       0.029328      -0.016969       0.006877       0.010092             12.288960      13.113002      -0.084148       3.528963       7.011406      -4.704167      16.742472           0.001889
          106              C       8.668998       4.159544      10.733850       0.210801      34.449619 0.37173655E+03  0.85306826E+04                                 9.921035                            6.809357      -0.501769       1.861886                    0.997944      26.937333      80.341880       0.570623       0.467744      -1.018372       0.013273       0.015443       0.001272       0.020403      -0.006968      -0.007379       0.008392      -0.003295      -0.068889      -0.025778       0.004331       0.021447             13.841706      14.511785      10.462566       0.572169      20.232317      -0.340146       6.781016           0.004660
          107              C      15.633608      10.397844      10.458843       0.038827      38.155130 0.44623310E+03  0.10603192E+05                                10.166274                            7.243951      -0.263315       1.928622                    0.998578      27.775231      81.365171       0.584535       0.440982      -1.044741       0.030282       0.016896       0.000518       0.034681       0.008237       0.003111      -0.014688       0.021292       0.001188      -0.023135       0.009269       0.013866             13.092698      19.127080       5.856696       0.957040      11.921600      -2.703565       8.229414           0.113564
          108              C       7.493873       2.285109      11.885439      -0.177603      32.778702 0.47458254E+03  0.11445301E+05                                 9.020740                            7.343856      -0.050611       1.952897                    0.998735      30.528133      89.928006       0.595968       0.426155      -1.054311       0.010971      -0.002074      -0.017353       0.020635      -0.011180       0.019450       0.009715      -0.003419       0.058820      -0.030201       0.000789       0.029413             10.479060       9.534890       5.303781       0.372287      14.011910      -1.021515       7.890379           0.005231
          109              C      13.037493      10.507162      19.387962      -0.186848      32.318097 0.47831126E+03  0.11593957E+05                                 8.928262                            7.381202      -0.057377       1.944616                    0.998802      31.125035      92.861666       0.591575       0.427145      -1.050415       0.002747       0.006134       0.020835       0.021893       0.018134      -0.013557       0.003454       0.058365       0.020884      -0.038970       0.002945       0.036025              9.519353       7.297041      -2.590390      -1.751961      13.022840      -0.695692       8.238178           0.000305
          110              C      15.874267      11.438042       9.550032      -0.171193      33.844391 0.48515202E+03  0.11794736E+05                                 9.230459                            7.437976      -0.084463       1.937318                    0.998788      31.004497      92.463667       0.589159       0.427625      -1.050731       0.001394      -0.020253       0.015187       0.025353      -0.020918       0.022203      -0.005948       0.026237       0.056315      -0.034782      -0.004857       0.039639             10.589407      13.475890       3.677077       0.815241      10.546557      -2.199911       7.745774           0.011542
          111              C       7.112185       7.184741      17.886168      -0.182189      34.342399 0.46992360E+03  0.11335672E+05                                 9.276367                            7.297171      -0.084064       1.931781                    0.999336      31.136533      92.545998       0.597548       0.424926      -1.052221      -0.016061      -0.006047       0.007601       0.018770       0.016320      -0.020593       0.002360      -0.033281      -0.089292      -0.042013       0.003300       0.038712             10.394438      13.250682       0.206417       2.773986       6.060445      -2.665802      11.872187           0.001239
          112              C      10.969092      11.039762       4.488193       0.023939      38.955883 0.43980882E+03  0.10371717E+05                                10.155234                            7.100937      -0.146840       1.959269                    0.999146      27.608790      79.540172       0.604117       0.429931      -1.055548       0.005335       0.030767      -0.025578       0.040365       0.013490       0.013415      -0.016178      -0.006973       0.016251      -0.029040       0.009484       0.019555             12.633377       8.959133       4.116973      -0.353173      12.499580      -5.727706      16.441417           0.160011
          113              C       7.603316       6.704916      19.065689       0.086834      27.121799 0.35062772E+03  0.78685029E+04                                 8.015808                            6.356294      -0.094868       1.979699                    0.998531      26.938015      77.471384       0.631637       0.432109      -1.046805      -0.025685      -0.021065       0.008089       0.034189      -0.010742      -0.003207       0.046750      -0.000626      -0.120306      -0.065607       0.015795       0.049812              8.830248      11.658468       0.770111       1.298427       5.608750      -2.017950       9.223527           0.000821
          114              C      10.424487      11.017909       3.207694      -0.196722      37.856152 0.49611196E+03  0.12135809E+05                                 9.977473                            7.536967      -0.076716       1.933350                    0.999076      31.502623      94.419017       0.583139       0.429383      -1.049042       0.011360       0.003508       0.024653       0.027370       0.015373       0.003554       0.026108      -0.024821      -0.048855      -0.030497      -0.008958       0.039455             11.687968       8.651114       3.203732       1.831470      11.383475      -3.382848      15.029314           0.036532
          115              N      11.276218      11.674320      10.166649      -0.015789      30.352371 0.45323426E+03  0.10615671E+05                                 8.154895                            6.865263      -0.008632       2.028602                    0.998908      26.583885      72.834513       0.670592       0.389963      -1.097232       0.105193       0.078256       0.058318       0.143495      -0.008320      -0.005317      -0.021882      -0.023528       0.042007      -0.026116      -0.005656       0.031772              9.730936      10.754800       4.767453       1.575626      11.334954       0.271224       7.103055           0.007691
          116              N      12.586836      12.234308      11.816688      -0.287325      35.597389 0.57511324E+03  0.14323154E+05                                 9.154180                            7.837109       0.212616       2.043171                    0.999540      30.578712      86.914259       0.614089       0.400488      -1.087937      -0.110363      -0.026852      -0.208730       0.237633       0.041069      -0.089983       0.017850      -0.046966      -0.520844      -0.206789       0.068914       0.137875             10.677653       9.907672       4.884648      -0.067538      14.608376      -1.869282       7.516910           0.013529
          117              N       7.065240      10.712882       1.407260      -0.102945      30.233066 0.45593706E+03  0.10660705E+05                                 8.126177                            6.906138       0.582416       2.195081                    0.999656      27.426092      74.297293       0.667772       0.392281      -1.099118       0.125891      -0.235228      -0.101790       0.285555       0.070505       0.041945      -0.104325       0.103780       0.165095      -0.170744       0.058669       0.112074              9.003701       7.496899      -2.446083      -1.320557       8.867655      -0.893034      10.646549           0.001142
          118              N       7.913143       7.746756      12.040131      -0.229987      36.608167 0.55785812E+03  0.13768223E+05                                 9.316074                            7.720348       0.069270       2.036574                    0.997047      28.913408      81.426911       0.619399       0.400665      -1.089381       0.039657       0.057386      -0.120880       0.139563       0.031453      -0.007020       0.031073       0.033236      -0.157253      -0.068619       0.005856       0.062763             10.853956      12.902307       3.203121       1.306697       7.863007      -0.725632      11.796555           0.032428
          119              N      12.095040       2.733752      10.768225      -0.173540      35.754695 0.54019032E+03  0.13295551E+05                                 9.339926                            7.712248      -0.373104       1.903630                    0.998229      28.612479      81.872619       0.602699       0.412901      -1.075508      -0.077355      -0.072138       0.000878       0.105776       0.010314       0.023054      -0.027112       0.024048       0.117059      -0.048606      -0.005487       0.054094             10.870399      11.283046       5.173570       1.422536      12.428134      -0.483033       8.900017           0.029619
          120              N      14.634677      11.245919       1.628554      -0.298950      37.828186 0.57452106E+03  0.14243510E+05                                 9.398002                            7.772239       0.190053       2.034581                    0.999756      30.201265      84.455222       0.626581       0.394292      -1.096880       0.115844      -0.104890       0.255821       0.299777       0.081604      -0.144777       0.103491       0.034595      -0.558146      -0.289314       0.102079       0.187234              9.949545      13.964434       1.906293      -1.016097       7.043154      -2.171635       8.841047           0.001731
          121              N       5.566346       9.028154       6.716176      -0.038505      32.410413 0.43051133E+03  0.99173139E+04                                 8.456497                            6.658547       0.354080       2.143809                    0.999724      26.220228      70.375414       0.688480       0.386194      -1.104037      -0.124246       0.055796      -0.100103       0.169029       0.005839      -0.031379      -0.009649      -0.055941       0.090344      -0.054712       0.009212       0.045501              9.955679      12.387663      -1.866060       1.094463       5.616476      -2.442794      11.862897           0.002124
          122              N      10.114514       5.220310       1.284796      -0.295825      34.357223 0.57687473E+03  0.14353571E+05                                 8.860677                            7.868789       0.068299       1.999093                    0.999509      30.339240      85.715541       0.611592       0.402500      -1.088426      -0.152359       0.254921      -0.031643       0.298662       0.186462      -0.053012       0.022644       0.204663       0.441215      -0.291194       0.111103       0.180091              8.921236       8.427334      -0.465793      -3.018455       8.685749      -0.755767       9.650624          -0.000015
          123              N      15.455581       5.333893      10.957292      -0.196661      39.404750 0.55454853E+03  0.13723897E+05                                 9.879967                            7.754067      -0.239640       1.934007                    0.999146      29.035286      83.016374       0.608720       0.406584      -1.080830       0.097499       0.055301       0.005484       0.112225       0.012270       0.046081      -0.043859      -0.023933       0.007511      -0.070839       0.011298       0.059541             11.801970      15.038442       3.828739       1.798651      12.073079      -2.753506       8.294390           0.076088
          124              N       7.465552      10.683171       0.143949      -0.001973      32.717274 0.42044940E+03  0.96329226E+04                                 8.525748                            6.546295       0.014039       2.041583                    0.999218      25.870335      69.353074       0.699444       0.382216      -1.106382       0.031194      -0.114289       0.065347       0.135297       0.001599      -0.010334       0.006321      -0.002024       0.001311      -0.013015       0.001666       0.011349             10.366840       6.114593      -2.462818       0.158338      13.295863      -4.118084      11.690063          -0.000185
          125              N      12.018949      12.679270       9.706872      -0.280749      34.741009 0.57183167E+03  0.14189043E+05                                 8.948411                            7.784405       0.246393       2.061377                    0.999287      30.102813      84.777466       0.621166       0.397387      -1.092514      -0.011097      -0.105023       0.212488       0.237284       0.046014      -0.018067       0.079765       0.014195      -0.522755      -0.200328       0.061041       0.139287             10.265070      10.693274       4.671393       1.327524      12.460359       0.497289       7.641577           0.014313
          126              N       7.509369       8.173450       9.902384      -0.228524      36.803816 0.55954827E+03  0.13861758E+05                                 9.413597                            7.759741      -0.053754       1.993520                    0.997867      29.244322      83.322828       0.612685       0.403541      -1.084189       0.077273       0.010567       0.092488       0.120983       0.039763      -0.022394       0.014709       0.025146      -0.123274      -0.058630      -0.004527       0.063157             11.162796      13.330240       4.056172      -0.573581       8.806786      -1.911870      11.351363           0.044424
          127              N      14.134010      13.248818      21.360275      -0.274012      34.290290 0.53726030E+03  0.13118943E+05                                 8.895905                            7.537994       0.350582       2.102674                    0.999402      29.507126      82.311749       0.632461       0.396605      -1.093556      -0.115772       0.067333       0.183068       0.226828      -0.010866       0.105876      -0.033445      -0.066495      -0.426241      -0.193313       0.070879       0.122434              9.915352       6.546213      -2.842757       0.558298      13.304687      -1.555109       9.895157           0.000770
          128              N       7.484260       9.579820       1.993798      -0.222988      36.754638 0.53876630E+03  0.13166568E+05                                 9.273825                            7.510585       0.139723       2.053634                    0.998884      28.768621      80.317432       0.638345       0.392625      -1.096179      -0.000553       0.059760      -0.099149       0.115768      -0.022042       0.023830       0.015354      -0.021217      -0.061913      -0.045922       0.011139       0.034783             10.736933       7.679054      -3.004334      -1.628173      10.323379       1.271563      14.208367           0.000171
          129              N      11.619910      11.406925      11.436405      -0.033942      31.035851 0.45899137E+03  0.10801417E+05                                 8.371737                            6.961394      -0.087269       2.002314                    0.997770      26.934645      74.349908       0.657371       0.395931      -1.091361       0.082675       0.093802      -0.071621       0.144096      -0.013232       0.018619       0.017514      -0.009305       0.006015      -0.033315       0.012103       0.021212             10.137363       9.463482       4.716058      -0.345665      13.471921      -2.343490       7.476687           0.002669
          130              N      12.196493       8.438170      14.893324      -0.052462      33.022470 0.45042982E+03  0.10531241E+05                                 8.650420                            6.879659       0.290704       2.113465                    0.999643      26.998812      73.850909       0.664838       0.394038      -1.094632      -0.126814      -0.115350       0.069810       0.185097      -0.052647       0.014145       0.007518       0.014623       0.136290      -0.077689       0.028697       0.048992             10.092806      11.752517       2.173104      -0.128773       7.149433      -3.205220      11.376469          -0.000790
          131              N      11.032699       8.386258      14.289598      -0.024379      33.090745 0.43601098E+03  0.10105146E+05                                 8.662271                            6.742379       0.184737       2.093653                    0.999461      26.314129      71.515298       0.675928       0.390985      -1.097457       0.012009      -0.087024       0.127292       0.154663       0.018996      -0.018483       0.021988       0.023851      -0.052707      -0.044079       0.011919       0.032160             10.396290      10.449007       1.300106       0.574837       7.985867      -4.267740      12.753995           0.013094
          132              N       5.512132       9.526529       5.463607      -0.229653      40.060478 0.53141139E+03  0.12935335E+05                                 9.800801                            7.452646       0.202273       2.068426                    0.999587      28.779458      80.047868       0.642004       0.391942      -1.097246      -0.062372      -0.022492       0.094629       0.115546      -0.013744       0.029292      -0.014329      -0.030724       0.076629      -0.042169      -0.004290       0.046459             11.710094      15.801452      -1.833805      -0.508228       5.872489      -2.261136      13.456340           0.001484
          133              N       8.882639       8.536065      11.550275      -0.057374      32.024338 0.47362721E+03  0.11225836E+05                                 8.522717                            7.089035       0.183594       2.082162                    0.999206      27.202788      75.187973       0.649464       0.397895      -1.090770      -0.136827      -0.076613      -0.074503       0.173614      -0.004992      -0.037968      -0.032103      -0.033672       0.042643      -0.055012       0.001769       0.053242             10.171580      13.327479       3.923444       1.134539       8.098685      -0.749190       9.088575           0.003821
          134              N      15.498817       9.446842       6.331596      -0.217199      38.993899 0.51589834E+03  0.12450593E+05                                 9.569576                            7.301228       0.067202       2.029117                    0.999206      28.421377      78.416018       0.654970       0.387489      -1.101663       0.102829      -0.020196       0.019679       0.106625      -0.003580       0.009020      -0.003076      -0.023749       0.092385      -0.029016      -0.003505       0.032521             11.436368      14.320373      -1.133642      -1.739256       5.714550      -2.304910      14.274182           0.000732
          135              N       8.631245       8.798063      10.280518      -0.033595      31.449279 0.46246404E+03  0.10898556E+05                                 8.341669                            6.938572       0.039716       2.041051                    0.999090      26.878123      74.132825       0.665766       0.390385      -1.095730      -0.107770      -0.081601       0.073189       0.153719      -0.010447       0.040900       0.019358       0.003928      -0.006478      -0.049842       0.007577       0.042265             10.018006      12.292590       4.257285      -0.558065       9.019631      -1.713706       8.741796           0.015625
          136              N      10.201957       7.561549      14.974966      -0.225358      40.662981 0.54004271E+03  0.13216881E+05                                 9.951969                            7.546407       0.123825       2.047718                    0.999402      28.807547      80.709722       0.632880       0.395443      -1.093285       0.103170       0.043018      -0.006423       0.111964       0.010115      -0.020760      -0.039804      -0.041647       0.025980      -0.037541      -0.020606       0.058148             12.072236      14.590731       1.062510       1.890119       8.215783      -4.269543      13.410194           0.065467
          137              N      12.167666       7.668140      15.993350      -0.225178      39.422917 0.53998628E+03  0.13221584E+05                                 9.769041                            7.572027       0.100683       2.039048                    0.999247      28.907145      81.136219       0.628250       0.398174      -1.090875      -0.074442       0.040993      -0.086683       0.121392       0.012910      -0.034970      -0.029412      -0.029376       0.050973      -0.043764      -0.013479       0.057243             11.449820      14.147377       2.792456       1.550499       7.794575      -3.057847      12.407507           0.042959
          138              N       4.358797       8.981837       7.242555      -0.059739      30.474868 0.42262545E+03  0.96734044E+04                                 8.136570                            6.626414       0.785523       2.281887                    0.999560      26.192254      69.666090       0.686831       0.389612      -1.103584       0.038763       0.103448      -0.242801       0.266751      -0.029062       0.064378       0.059193       0.067756      -0.322766      -0.151634       0.042990       0.108644              9.388557      10.715064      -1.259838      -0.117247       5.472528      -2.189833      11.978078           0.001274
          139              N       9.982332       4.074015      18.799276      -0.208355      40.605724 0.53697554E+03  0.13161261E+05                                10.080841                            7.616029      -0.226822       1.943384                    0.998741      28.698519      81.230222       0.616920       0.405074      -1.083579       0.019959       0.090652      -0.075674       0.119761       0.037786       0.041687       0.005491      -0.013605       0.048389      -0.059029       0.000811       0.058218             12.142774       8.227257       2.184484       2.479701      13.828217      -4.337764      14.372848           0.132222
          140              N      10.199544       5.491389      11.318238      -0.015789      30.352358 0.45323410E+03  0.10615666E+05                                 8.154892                            6.865261      -0.008631       2.028602                    0.998908      26.583879      72.834485       0.670592       0.389962      -1.097232      -0.105193      -0.078256      -0.058319       0.143495      -0.008320      -0.005317      -0.021882      -0.023528       0.042007      -0.026116      -0.005656       0.031772              9.730932      10.754795       4.767449       1.575626      11.334947       0.271224       7.103053           0.007691
          141              N       8.888926       4.931401       9.668199      -0.287326      35.597451 0.57511455E+03  0.14323197E+05                                 9.154195                            7.837121       0.212611       2.043170                    0.999540      30.578738      86.914388       0.614088       0.400488      -1.087937       0.110363       0.026852       0.208730       0.237633       0.041069      -0.089983       0.017850      -0.046966      -0.520845      -0.206790       0.068915       0.137875             10.677670       9.907688       4.884657      -0.067538      14.608403      -1.869285       7.516920           0.013530
          142              N      14.410522       6.452827      20.077627      -0.102945      30.233058 0.45593690E+03  0.10660700E+05                                 8.126176                            6.906137       0.582417       2.195082                    0.999656      27.426088      74.297277       0.667772       0.392281      -1.099118      -0.125891       0.235228       0.101790       0.285555       0.070505       0.041945      -0.104325       0.103780       0.165095      -0.170744       0.058670       0.112074              9.003699       7.496897      -2.446082      -1.320557       8.867653      -0.893034      10.646548           0.001142
          143              N      13.562619       9.418953       9.444756      -0.229987      36.608140 0.55785774E+03  0.13768211E+05                                 9.316070                            7.720345       0.069272       2.036575                    0.997047      28.913394      81.426857       0.619399       0.400665      -1.089381      -0.039658      -0.057386       0.120880       0.139563       0.031453      -0.007020       0.031074       0.033236      -0.157253      -0.068619       0.005856       0.062762             10.853949      12.902298       3.203118       1.306695       7.863003      -0.725631      11.796547           0.032428
          144              N       9.380722      14.431957      10.716662      -0.173540      35.754649 0.54018956E+03  0.13295528E+05                                 9.339920                            7.712244      -0.373105       1.903630                    0.998229      28.612455      81.872542       0.602699       0.412902      -1.075508       0.077355       0.072137      -0.000878       0.105775       0.010313       0.023053      -0.027112       0.024049       0.117057      -0.048605      -0.005488       0.054093             10.870390      11.283034       5.173563       1.422533      12.428123      -0.483034       8.900012           0.029619
          145              N       6.841085       5.919790      19.856333      -0.298950      37.828193 0.57452120E+03  0.14243515E+05                                 9.398003                            7.772240       0.190053       2.034581                    0.999756      30.201268      84.455235       0.626581       0.394292      -1.096880      -0.115844       0.104890      -0.255821       0.299777       0.081604      -0.144777       0.103491       0.034595      -0.558147      -0.289314       0.102079       0.187235              9.949546      13.964435       1.906293      -1.016097       7.043155      -2.171635       8.841049           0.001731
          146              N      15.909416       8.137555      14.768711      -0.038506      32.410363 0.43051064E+03  0.99172923E+04                                 8.456484                            6.658538       0.354083       2.143809                    0.999724      26.220211      70.375308       0.688481       0.386194      -1.104037       0.124246      -0.055796       0.100103       0.169029       0.005839      -0.031379      -0.009649      -0.055942       0.090343      -0.054713       0.009212       0.045501              9.955661      12.387637      -1.866056       1.094460       5.616468      -2.442790      11.862877           0.002124
          147              N      11.361248      11.945399      20.200091      -0.295825      34.357221 0.57687470E+03  0.14353570E+05                                 8.860676                            7.868789       0.068299       1.999093                    0.999509      30.339240      85.715537       0.611592       0.402500      -1.088426       0.152359      -0.254921       0.031643       0.298662       0.186462      -0.053012       0.022644       0.204663       0.441215      -0.291194       0.111102       0.180091              8.921235       8.427333      -0.465793      -3.018454       8.685747      -0.755768       9.650624          -0.000015
          148              N       6.020181      11.831816      10.527595      -0.196660      39.404692 0.55454769E+03  0.13723872E+05                                 9.879962                            7.754065      -0.239644       1.934006                    0.999146      29.035255      83.016296       0.608719       0.406585      -1.080830      -0.097498      -0.055301      -0.005484       0.112224       0.012269       0.046080      -0.043857      -0.023934       0.007511      -0.070837       0.011297       0.059540             11.801962      15.038428       3.828731       1.798652      12.073071      -2.753506       8.294388           0.076087
          149              N      14.010210       6.482538      21.340938      -0.001973      32.717280 0.42044946E+03  0.96329244E+04                                 8.525748                            6.546295       0.014039       2.041583                    0.999218      25.870337      69.353078       0.699444       0.382216      -1.106382      -0.031194       0.114289      -0.065347       0.135297       0.001599      -0.010334       0.006321      -0.002024       0.001311      -0.013015       0.001666       0.011349             10.366841       6.114593      -2.462819       0.158338      13.295866      -4.118086      11.690065          -0.000185
          150              N       9.456813       4.486439      11.778015      -0.280749      34.740984 0.57183129E+03  0.14189031E+05                                 8.948407                            7.784402       0.246395       2.061378                    0.999287      30.102802      84.777423       0.621166       0.397387      -1.092514       0.011097       0.105023      -0.212488       0.237284       0.046014      -0.018067       0.079765       0.014195      -0.522755      -0.200329       0.061042       0.139287             10.265063      10.693266       4.671387       1.327523      12.460348       0.497288       7.641575           0.014313
          151              N      13.966393       8.992259      11.582503      -0.228524      36.803770 0.55954756E+03  0.13861735E+05                                 9.413590                            7.759737      -0.053751       1.993521                    0.997867      29.244295      83.322726       0.612685       0.403542      -1.084189      -0.077273      -0.010568      -0.092488       0.120983       0.039762      -0.022394       0.014709       0.025145      -0.123276      -0.058631      -0.004525       0.063156             11.162786      13.330225       4.056166      -0.573579       8.806777      -1.911867      11.351355           0.044424
          152              N       7.341752       3.916891       0.124612      -0.274012      34.290285 0.53726018E+03  0.13118939E+05                                 8.895904                            7.537992       0.350582       2.102674                    0.999402      29.507124      82.311738       0.632461       0.396605      -1.093556       0.115772      -0.067333      -0.183068       0.226828      -0.010866       0.105876      -0.033445      -0.066495      -0.426241      -0.193312       0.070879       0.122434              9.915351       6.546212      -2.842756       0.558298      13.304686      -1.555109       9.895155           0.000770
          153              N      13.991502       7.585889      19.491089      -0.222988      36.754637 0.53876627E+03  0.13166567E+05                                 9.273825                            7.510585       0.139723       2.053634                    0.998884      28.768620      80.317426       0.638345       0.392625      -1.096179       0.000553      -0.059760       0.099149       0.115768      -0.022042       0.023830       0.015354      -0.021217      -0.061913      -0.045922       0.011139       0.034783             10.736933       7.679053      -3.004334      -1.628174      10.323378       1.271563      14.208368           0.000171
          154              N       9.855852       5.758784      10.048482      -0.033942      31.035859 0.45899154E+03  0.10801423E+05                                 8.371741                            6.961397      -0.087271       2.002313                    0.997770      26.934652      74.349951       0.657371       0.395931      -1.091361      -0.082675      -0.093802       0.071621       0.144096      -0.013232       0.018619       0.017514      -0.009304       0.006015      -0.033315       0.012103       0.021212             10.137368       9.463486       4.716060      -0.345665      13.471927      -2.343491       7.476690           0.002669
          155              N       9.279269       8.727539       6.591563      -0.052462      33.022542 0.45043088E+03  0.10531274E+05                                 8.650438                            6.879671       0.290699       2.113463                    0.999643      26.998842      73.851064       0.664837       0.394038      -1.094632       0.126814       0.115350      -0.069810       0.185097      -0.052647       0.014145       0.007518       0.014624       0.136290      -0.077689       0.028697       0.048992             10.092830      11.752546       2.173111      -0.128776       7.149449      -3.205229      11.376494          -0.000790
          156              N      10.443063       8.779451       7.195289      -0.024379      33.090779 0.43601140E+03  0.10105160E+05                                 8.662279                            6.742384       0.184736       2.093652                    0.999461      26.314145      71.515379       0.675928       0.390985      -1.097456      -0.012009       0.087024      -0.127292       0.154663       0.018996      -0.018482       0.021987       0.023851      -0.052707      -0.044079       0.011919       0.032160             10.396302      10.449019       1.300108       0.574837       7.985876      -4.267747      12.754010           0.013094
          157              N      15.963630       7.639180      16.021280      -0.229653      40.060464 0.53141124E+03  0.12935330E+05                                 9.800798                            7.452645       0.202273       2.068426                    0.999587      28.779453      80.047838       0.642004       0.391942      -1.097246       0.062372       0.022492      -0.094629       0.115546      -0.013744       0.029292      -0.014329      -0.030724       0.076628      -0.042169      -0.004290       0.046459             11.710089      15.801444      -1.833804      -0.508228       5.872488      -2.261135      13.456336           0.001484
          158              N      12.593123       8.629644       9.934612      -0.057374      32.024332 0.47362718E+03  0.11225835E+05                                 8.522715                            7.089035       0.183595       2.082163                    0.999206      27.202785      75.187955       0.649464       0.397895      -1.090770       0.136827       0.076613       0.074503       0.173614      -0.004992      -0.037968      -0.032104      -0.033672       0.042643      -0.055012       0.001769       0.053243             10.171576      13.327474       3.923442       1.134538       8.098682      -0.749190       9.088573           0.003820
          159              N       5.976945       7.718867      15.153291      -0.217199      38.993889 0.51589825E+03  0.12450590E+05                                 9.569573                            7.301227       0.067202       2.029117                    0.999206      28.421375      78.415996       0.654970       0.387489      -1.101663      -0.102829       0.020196      -0.019679       0.106625      -0.003580       0.009020      -0.003076      -0.023749       0.092385      -0.029016      -0.003505       0.032521             11.436363      14.320361      -1.133640      -1.739257       5.714548      -2.304910      14.274181           0.000732
          160              N      12.844517       8.367646      11.204369      -0.033595      31.449254 0.46246369E+03  0.10898546E+05                                 8.341664                            6.938569       0.039717       2.041052                    0.999090      26.878107      74.132761       0.665766       0.390385      -1.095730       0.107769       0.081601      -0.073189       0.153719      -0.010448       0.040900       0.019358       0.003928      -0.006479      -0.049843       0.007578       0.042265             10.017998      12.292580       4.257280      -0.558064       9.019624      -1.713705       8.741790           0.015625
          161              N      11.273805       9.604160       6.509921      -0.225358      40.663023 0.54004323E+03  0.13216897E+05                                 9.951976                            7.546411       0.123823       2.047718                    0.999402      28.807566      80.709796       0.632880       0.395443      -1.093285      -0.103171      -0.043017       0.006423       0.111964       0.010115      -0.020760      -0.039805      -0.041647       0.025979      -0.037541      -0.020607       0.058148             12.072246      14.590746       1.062512       1.890119       8.215790      -4.269547      13.410203           0.065468
          162              N       9.308096       9.497569       5.491537      -0.225177      39.422960 0.53998684E+03  0.13221603E+05                                 9.769050                            7.572032       0.100681       2.039047                    0.999247      28.907165      81.136311       0.628250       0.398174      -1.090875       0.074443      -0.040993       0.086683       0.121392       0.012910      -0.034970      -0.029413      -0.029375       0.050974      -0.043764      -0.013480       0.057244             11.449832      14.147393       2.792460       1.550498       7.794583      -3.057852      12.407519           0.042959
          163              N      17.116965       8.183872      14.242332      -0.059739      30.474835 0.42262496E+03  0.96733894E+04                                 8.136561                            6.626407       0.785523       2.281887                    0.999560      26.192246      69.666029       0.686832       0.389612      -1.103584      -0.038763      -0.103448       0.242801       0.266751      -0.029063       0.064378       0.059193       0.067755      -0.322767      -0.151634       0.042990       0.108643              9.388544      10.715047      -1.259836      -0.117247       5.472521      -2.189829      11.978064           0.001274
          164              N      11.493430      13.091694       2.685611      -0.208355      40.605778 0.53697627E+03  0.13161284E+05                                10.080848                            7.616032      -0.226822       1.943384                    0.998741      28.698546      81.230309       0.616921       0.405073      -1.083579      -0.019960      -0.090652       0.075675       0.119762       0.037788       0.041688       0.005490      -0.013607       0.048392      -0.059031       0.000812       0.058219             12.142784       8.227262       2.184486       2.479702      13.828230      -4.337770      14.372860           0.132222

******************************************************
Auxiliary information for the entire system
The total spin magnetic moment of the unit cell is   2.935656
The total net atomic charge of the unit cell is   -0.000001
Accuracy of reproducing the electrostatic potential in the unit cell:
  The inner radius (bohr) =    5.0000
  The outer radius (bohr) =   12.0000
  Valid grid points have density less than (e/(bohr^3)) =    0.0001
  The number of valid grid points were=       217499
  The rms potential error without charges in kcal/mol is=      5.16979
  The rms potential error with partial charges in kcal/mol is=      2.58349
  The RRMSE value at monopole order=      0.49973
  The rms potential error with partial charges and cloud penetration in kcal/mol is=      2.58048
  The RRMSE value at monopole order with cloud penetration is=      0.49914
  The rms potential error with partial charges and atomic dipoles in kcal/mol is=      0.61919
  The RRMSE value at dipole order=      0.11977
  The rms potential error with partial charges, atomic dipoles and cloud penetration in kcal/mol is=      0.61705
  The RRMSE value at dipole order with cloud penetration=      0.11936

******************************************************
The electron densities and ab initio electrostatic potential were computed in VASP using the PBE functional and
projector augmented wave method. See the main text of the journal article for a description of computational details.
The atomic charges, dipoles, and quadrupoles were computed with the DDEC6 method as described in
(a) T. A. Manz and N. Gabaldon Limas, RSC Adv. 6 (2016) 47771-47801 DOI: 10.1039/c6ra04656h
(b) N. Gabaldon Limas and T. A. Manz, RSC Adv. 8 (2018) 2678-2707 DOI: 10.1039/c7ra11829e.
For each atom in the material, the electron cloud parameters were fit to the spherically averaged atom-in-material
electron density using radial positions for which this density was between 10^-4 and 10^-2 electrons per cubic bohr.
The polarizabilities, dispersion coefficients, and quantum Drude oscillator (QDO) parameters were fit using the MCLF method.
The magnetic structure of the system was optimized in VASP from the default ferromagnetic initial guess using spin polarization.
The atomic spin moments (ASMs) were computed on this optimized magnetic structure using the DDEC6 partition as inputs
to the method of T. A. Manz and D. S. Sholl, J. Chem. Theory Comput. 7 (2011) 4146-4164 DOI: 10.1021/ct200539n.
The RMSE and RRMSE were computed using a uniform grid with Ewald summation.
