# Supplementary material for: A collection of forcefield precursors for metal–organic frameworks
Source: RSC Adv. 2019 Nov 13;9(63):36492–507. doi: 10.1039/c9ra07327b (PMC9075174; doi:10.1039/c9ra07327b)
Supplement: RA-009-C9RA07327B-s4067 [file RA-009-C9RA07327B-s4067.xyz]

   58
jmolscript: load "" {1 1 1} spacegroup "x,y,z" unitcell [{      9.126900     0.000000     0.000000 }, {      0.000000     9.342700     0.000000 }, {      0.000000    -3.975849     8.742393 }]
Zn     5.153595     2.639253     2.487735     0.732151
Zn     0.590145     2.727598     6.254658     0.732151
H      2.527239     3.485079     3.972543     0.076323
H      3.935519    -0.012699     7.368089     0.127441
H      2.394899     0.261380     7.389945     0.134391
H      5.242491     2.170515     7.976559     0.300298
H      5.105588     0.806535     5.176371     0.124011
H      6.195340    -0.265570     2.204832     0.097167
H      7.002158     0.532822     1.125146     0.090324
H      2.644063     6.083966     0.000000     0.077663
H      6.034706     4.624380     8.164521     0.146088
H      6.774898     7.663090     0.437120     0.148288
H      5.019795     1.321286     0.402150     0.341870
H      4.344404     0.610419     1.390040     0.334915
H      7.090689     1.881772     4.769850     0.076324
H      8.498969     5.379550     1.374304     0.127440
H      6.958349     5.105471     1.352448     0.134391
H      0.679041     3.196336     0.765834     0.300298
H      0.542138     4.560316     3.566022     0.124011
H      1.631890     5.632421     6.537561     0.097168
H      2.438708     4.834029     7.617247     0.090322
H      7.207513     3.258734     0.000000     0.077663
H      1.471256     0.742471     0.577872     0.146087
H      2.211448    -2.296239     8.305273     0.148284
H      0.456345     4.045565     8.340243     0.341867
H      8.907854     4.756432     7.352353     0.334914
C      2.949814     2.833005     4.483973     0.138589
C      3.265605     0.688521     7.362843    -0.302960
C      4.365396     1.367774     5.137904    -0.150055
C      3.382429     1.446645     6.088202     0.186086
C      6.161570     0.080531     1.299994     0.026906
C      3.510206     4.541478     1.074440     0.583265
C      3.434452     1.537997     8.633987     0.043355
C      6.016452     8.258540     0.329588    -0.366018
C      4.744163     7.471065     0.530663     0.547857
C      7.513264     2.533846     4.258420     0.138589
C      7.829055     4.678330     1.379550    -0.302959
C      8.928846     3.999077     3.604489    -0.150055
C      7.945879     3.920206     2.654191     0.186086
C      1.598120     5.286320     7.442399     0.026905
C      8.073656     0.825373     7.667953     0.583265
C      7.997902     3.828854     0.108406     0.043355
C      1.453002    -2.891689     8.412805    -0.366017
C      0.180713    -2.104214     8.211730     0.547857
N      5.045350     1.075472     1.199456    -0.658466
N      4.617299     2.384766     8.526456    -0.430391
N      4.084288     2.247903     4.116793    -0.299748
N      2.468826     2.401938     5.653706    -0.370590
N      0.481900     4.291379     7.542937    -0.658465
N      0.053849     2.982085     0.215937    -0.430391
N      8.647738     3.118948     4.625600    -0.299749
N      7.032276     2.964913     3.088687    -0.370590
O      4.687211     4.234948     1.460854    -0.559237
O      2.456049     4.065783     1.524673    -0.575604
O      3.857941     7.836761     1.316604    -0.543912
O      0.123761     1.131903     7.281539    -0.559238
O      7.019499     1.301068     7.217720    -0.575604
O      8.421391    -2.469910     7.425789    -0.543912

The following XYZ coordinates are in angstroms. Other properties are in atomic units.
The sperically averaged electron density of each atom fit to a function of the form exp(a - br)
eigen_1, eigen_2 and eigen_3 are the three eigenvalues of traceless quadrupole moment tensor
  atom number  atomic symbol              X              Y              Z     net charge C6 coefficient C8 coefficient C10 coefficient fluctuating dipole atomic polarizability isotropic forcefield polarizability              a              b squared Pearson coefficient          <r^3>          <r^4>         wp_QDO          m_QDO          q_QDO       dipole_x       dipole_y       dipole_z         dipole            Qxy            Qxz            Qyz     Q(x^2-y^2)  Q(3z^2 - R^2)        eigen_1        eigen_2        eigen_3 static polarizability      alpha(xx)      alpha(xy)      alpha(xz)      alpha(yy)      alpha(yz)      alpha(zz) atomic spin moment
            1             Zn       5.153595       2.639253       2.487735       0.732151      90.122415 0.19054928E+04  0.60692138E+05                                16.125898                           14.048842       0.539455       2.023261                    0.995787      47.656465     128.633533       0.495081       0.388423      -1.156508      -0.001774       0.050548      -0.039576       0.064223      -0.019843       0.010565      -0.026328      -0.128300      -0.059260      -0.058551      -0.025818       0.084369             18.051294      19.061944       0.438592      -0.796619      15.286010      -0.770992      19.805926          -0.000008
            2             Zn       0.590145       2.727598       6.254658       0.732151      90.122416 0.19054928E+04  0.60692141E+05                                16.125898                           14.048842       0.539456       2.023261                    0.995787      47.656466     128.633535       0.495081       0.388423      -1.156508      -0.001774      -0.050549       0.039576       0.064223       0.019843      -0.010565      -0.026328      -0.128300      -0.059261      -0.058551      -0.025818       0.084369             18.051293      19.061945      -0.438592       0.796619      15.286008      -0.770993      19.805926          -0.000008
            3              H       2.527239       3.485079       3.972543       0.076323       1.382687 0.99670429E+01  0.10321219E+03                                 2.013770                            1.815371      -1.380803       2.197916                    0.993919       3.958876      11.323492       0.477030       1.239926      -0.715692      -0.023547       0.036995      -0.027398       0.051708      -0.012436      -0.005761      -0.011301      -0.002374      -0.024796      -0.020451       0.002841       0.017610              2.098877       2.007907      -0.490876       0.373911       2.056321      -0.602848       2.232404           0.000004
            4              H       3.935519      -0.012699       7.368089       0.127441       1.107449 0.86260031E+01  0.85977265E+02                                 1.760562                            1.709311      -0.771952       2.511121                    0.998844       3.428145       9.554936       0.483803       1.270176      -0.712871       0.021560      -0.014065      -0.001541       0.025788      -0.007636      -0.001216       0.002564      -0.004618      -0.005028      -0.007200      -0.002309       0.009509              1.788173       1.861350      -0.328859       0.061994       1.923405      -0.117846       1.579764           0.000005
            5              H       2.394899       0.261380       7.389945       0.134391       1.116993 0.84254184E+01  0.84537384E+02                                 1.835599                            1.734525      -1.283982       2.267539                    0.993817       3.774255      10.995223       0.455877       1.339062      -0.694766      -0.027506      -0.008490      -0.004815       0.029186       0.008368       0.004809       0.007159      -0.004305      -0.001131      -0.008540      -0.005448       0.013988              1.903367       2.407472       0.444195      -0.079676       1.757715      -0.110057       1.544914           0.000005
            6              H       5.242491       2.170515       7.976559       0.300298       0.566598 0.36741729E+01  0.30620340E+02                                 1.268308                            1.230061      -1.293903       2.356811                    0.998489       2.926386       8.345183       0.475916       1.544276      -0.655929       0.017146      -0.008334      -0.019415       0.027210       0.015018      -0.008894       0.008221      -0.003946      -0.010927      -0.021524       0.004550       0.016974              1.290142       1.437756      -0.076921      -0.182650       1.181363       0.136569       1.251307           0.000008
            7              H       5.105588       0.806535       5.176371       0.124011       1.234130 0.91288879E+01  0.92285205E+02                                 1.881010                            1.757026      -1.071173       2.379935                    0.997185       3.485798       9.783677       0.477773       1.268148      -0.713175       0.034489      -0.024135       0.005958       0.042514      -0.015616      -0.007804      -0.013285       0.003051       0.006699      -0.025182       0.009164       0.016018              1.914936       2.320877      -0.433232      -0.047765       1.776369      -0.020667       1.647563          -0.000003
            8              H       6.195340      -0.265570       2.204832       0.097167       1.117527 0.88921792E+01  0.88171797E+02                                 1.687660                            1.670795      -0.654436       2.560145                    0.999816       3.309382       8.823750       0.524705       1.177252      -0.735888      -0.000806      -0.020957       0.035127       0.040912      -0.014057       0.001337      -0.006852      -0.007592       0.026461      -0.019330       0.003431       0.015898              1.672365       1.383426       0.005296       0.024783       1.556138      -0.134354       2.077531          -0.000005
            9              H       7.002158       0.532822       1.125146       0.090324       1.126682 0.85256046E+01  0.84599234E+02                                 1.757373                            1.677851      -0.886212       2.448174                    0.997253       3.562984       9.859497       0.498485       1.238263      -0.718514       0.032932       0.016917      -0.010269       0.038421      -0.000628       0.001152      -0.005354       0.011128      -0.050673      -0.018277       0.004158       0.014119              1.795428       2.185510       0.497453      -0.183172       1.790355      -0.020298       1.410418           0.000003
           10              H       2.644063       6.083966       0.000000       0.077663       1.278549 0.10567091E+02  0.11190043E+03                                 1.983063                            1.922527      -1.389217       2.204547                    0.991240       4.112916      12.201232       0.440970       1.311659      -0.700254      -0.037568       0.024317       0.000390       0.044753      -0.006954      -0.002747      -0.002244       0.011495      -0.034580      -0.012697      -0.002179       0.014876              2.025421       2.343641      -0.354515       0.047915       2.058193      -0.013564       1.674429           0.000006
           11              H       6.034706       4.624380       8.164521       0.146088       1.016442 0.80721205E+01  0.78576238E+02                                 1.620812                            1.622534      -0.652383       2.575125                    0.999977       3.194666       8.598988       0.514483       1.223014      -0.724743      -0.001235       0.011753      -0.022383       0.025311      -0.001767       0.002629      -0.002247      -0.011081       0.027726      -0.010698       0.000451       0.010248              1.602835       1.431016       0.045299      -0.047772       1.542741      -0.146550       1.834746           0.000006
           12              H       6.774898       7.663090       0.437120       0.148288       0.902129 0.66029990E+01  0.61857260E+02                                 1.556744                            1.511259      -0.706545       2.553405                    0.999621       3.264165       8.960115       0.504068       1.297083      -0.705736       0.017259      -0.015500       0.008536       0.024717      -0.004296       0.005600       0.000784       0.003739      -0.007937      -0.007417      -0.000525       0.007941              1.578579       1.759061      -0.353075       0.016940       1.737385      -0.000104       1.239292           0.000003
           13              H       5.019795       1.321286       0.402150       0.341870       0.461001 0.28900733E+01  0.22209242E+02                                 1.040211                            1.041857      -1.028347       2.548462                    0.999893       2.186982       5.589932       0.565904       1.408440      -0.685513       0.005151       0.005259      -0.025070       0.026129      -0.002137      -0.001750      -0.008358       0.012759       0.023755      -0.014008       0.002755       0.011253              1.034072       0.958271      -0.014911       0.008340       1.032258      -0.127952       1.111686           0.000003
           14              H       4.344404       0.610419       1.390040       0.334915       0.509686 0.33056055E+01  0.26684790E+02                                 1.168327                            1.157443      -1.101543       2.481004                    0.999992       2.564607       7.071243       0.499245       1.519775      -0.662145      -0.011418      -0.008212       0.007552       0.015964      -0.005734      -0.000993      -0.006496       0.021515       0.010334      -0.016104       0.005566       0.010538              1.168250       1.302574       0.134066      -0.065203       1.182710      -0.015341       1.019466           0.000002
           15              H       7.090689       1.881772       4.769850       0.076324       1.382685 0.99670300E+01  0.10321202E+03                                 2.013769                            1.815370      -1.380802       2.197917                    0.993919       3.958874      11.323486       0.477030       1.239926      -0.715692      -0.023547      -0.036995       0.027398       0.051708       0.012436       0.005761      -0.011301      -0.002375      -0.024796      -0.020451       0.002841       0.017610              2.098876       2.007906       0.490875      -0.373910       2.056319      -0.602847       2.232402           0.000004
           16              H       8.498969       5.379550       1.374304       0.127440       1.107452 0.86260309E+01  0.85977615E+02                                 1.760565                            1.709314      -0.771955       2.511120                    0.998844       3.428150       9.554955       0.483802       1.270176      -0.712871       0.021560       0.014065       0.001541       0.025788       0.007636       0.001216       0.002564      -0.004618      -0.005028      -0.007200      -0.002309       0.009509              1.788176       1.861354       0.328861      -0.061994       1.923408      -0.117846       1.579767           0.000005
           17              H       6.958349       5.105471       1.352448       0.134391       1.116992 0.84254146E+01  0.84537335E+02                                 1.835599                            1.734524      -1.283981       2.267539                    0.993817       3.774254      10.995219       0.455877       1.339062      -0.694766      -0.027506       0.008490       0.004815       0.029186      -0.008368      -0.004809       0.007159      -0.004305      -0.001131      -0.008540      -0.005448       0.013988              1.903367       2.407472      -0.444195       0.079676       1.757715      -0.110057       1.544914           0.000005
           18              H       0.679041       3.196336       0.765834       0.300298       0.566598 0.36741730E+01  0.30620340E+02                                 1.268308                            1.230061      -1.293904       2.356810                    0.998489       2.926386       8.345183       0.475916       1.544276      -0.655929       0.017146       0.008334       0.019415       0.027210      -0.015018       0.008894       0.008221      -0.003946      -0.010927      -0.021524       0.004550       0.016974              1.290142       1.437756       0.076921       0.182650       1.181363       0.136569       1.251307           0.000008
           19              H       0.542138       4.560316       3.566022       0.124011       1.234130 0.91288797E+01  0.92285102E+02                                 1.881010                            1.757026      -1.071171       2.379936                    0.997185       3.485796       9.783671       0.477773       1.268148      -0.713175       0.034489       0.024135      -0.005958       0.042514       0.015616       0.007804      -0.013285       0.003051       0.006699      -0.025182       0.009164       0.016018              1.914936       2.320876       0.433232       0.047765       1.776368      -0.020667       1.647562          -0.000003
           20              H       1.631890       5.632421       6.537561       0.097168       1.117526 0.88921675E+01  0.88171643E+02                                 1.687658                            1.670793      -0.654436       2.560146                    0.999816       3.309380       8.823740       0.524706       1.177250      -0.735888      -0.000806       0.020957      -0.035127       0.040912       0.014057      -0.001337      -0.006852      -0.007592       0.026461      -0.019330       0.003431       0.015898              1.672363       1.383424      -0.005296      -0.024783       1.556136      -0.134354       2.077528          -0.000005
           21              H       2.438708       4.834029       7.617247       0.090322       1.126683 0.85256211E+01  0.84599441E+02                                 1.757376                            1.677853      -0.886216       2.448172                    0.997253       3.562987       9.859509       0.498484       1.238264      -0.718514       0.032932      -0.016917       0.010269       0.038421       0.000628      -0.001152      -0.005354       0.011128      -0.050673      -0.018277       0.004158       0.014119              1.795430       2.185514      -0.497454       0.183172       1.790357      -0.020298       1.410419           0.000003
           22              H       7.207513       3.258734       0.000000       0.077663       1.278548 0.10567081E+02  0.11190029E+03                                 1.983062                            1.922526      -1.389217       2.204547                    0.991240       4.112914      12.201224       0.440970       1.311659      -0.700254      -0.037569      -0.024317      -0.000390       0.044753       0.006954       0.002747      -0.002244       0.011495      -0.034580      -0.012697      -0.002179       0.014876              2.025420       2.343640       0.354514      -0.047915       2.058192      -0.013564       1.674428           0.000006
           23              H       1.471256       0.742471       0.577872       0.146087       1.016443 0.80721337E+01  0.78576403E+02                                 1.620814                            1.622536      -0.652384       2.575125                    0.999977       3.194668       8.598997       0.514482       1.223015      -0.724742      -0.001235      -0.011753       0.022383       0.025311       0.001767      -0.002629      -0.002247      -0.011081       0.027726      -0.010698       0.000451       0.010248              1.602836       1.431017      -0.045299       0.047772       1.542743      -0.146551       1.834749           0.000005
           24              H       2.211448      -2.296239       8.305273       0.148284       0.902130 0.66030157E+01  0.61857465E+02                                 1.556747                            1.511262      -0.706547       2.553403                    0.999621       3.264170       8.960137       0.504066       1.297085      -0.705735       0.017259       0.015500      -0.008536       0.024718       0.004296      -0.005600       0.000784       0.003739      -0.007937      -0.007417      -0.000525       0.007941              1.578583       1.759066       0.353077      -0.016940       1.737390      -0.000104       1.239294           0.000003
           25              H       0.456345       4.045565       8.340243       0.341867       0.461002 0.28900804E+01  0.22209308E+02                                 1.040212                            1.041858      -1.028346       2.548462                    0.999893       2.186985       5.589939       0.565904       1.408440      -0.685514       0.005151      -0.005259       0.025070       0.026129       0.002137       0.001750      -0.008358       0.012759       0.023755      -0.014008       0.002755       0.011253              1.034073       0.958272       0.014911      -0.008340       1.032259      -0.127952       1.111688           0.000003
           26              H       8.907854       4.756432       7.352353       0.334914       0.509686 0.33056116E+01  0.26684849E+02                                 1.168328                            1.157444      -1.101543       2.481004                    0.999992       2.564609       7.071247       0.499245       1.519774      -0.662146      -0.011418       0.008212      -0.007552       0.015964       0.005734       0.000993      -0.006496       0.021515       0.010334      -0.016104       0.005566       0.010538              1.168251       1.302575      -0.134066       0.065203       1.182711      -0.015341       1.019467           0.000002
           27              C       2.949814       2.833005       4.483973       0.138589      26.142682 0.31413415E+03  0.68583794E+04                                 7.726503                            5.939122       0.096303       2.025786                    0.999811      26.594747      75.436212       0.666253       0.421076      -1.053612       0.024807      -0.051051       0.035531       0.066962       0.001478       0.034000      -0.008747      -0.028929      -0.064888      -0.048641       0.019809       0.028832              8.694967       9.031241      -2.400367      -0.923734       6.759531      -2.801362      10.294128           0.000004
           28              C       3.265605       0.688521       7.362843      -0.302960      31.978413 0.46539534E+03  0.11217502E+05                                 8.928796                            7.234391      -0.399332       1.851427                    0.996749      31.411050      93.821209       0.602586       0.421709      -1.052510       0.018110       0.073504       0.012431       0.076716      -0.007324       0.011459       0.029856       0.014512      -0.008259      -0.037966       0.011663       0.026303             10.268828       7.964228       0.979931       0.644428       8.698927      -1.949669      14.143327          -0.000005
           29              C       4.365396       1.367774       5.137904      -0.150055      32.010920 0.42363874E+03  0.99259196E+04                                 8.719182                            6.829528       0.311721       2.063019                    0.999700      30.061395      87.145158       0.633161       0.412873      -1.063207       0.021916       0.058969      -0.081927       0.103294      -0.039499       0.025696      -0.034510       0.014275      -0.014648      -0.043266      -0.023933       0.067199              9.767562      10.776844      -2.253948      -2.434415       6.929889      -2.038237      11.595954          -0.000010
           30              C       3.382429       1.446645       6.088202       0.186086      33.546156 0.38069200E+03  0.86465906E+04                                 9.233069                            6.600194       0.037469       2.027475                    0.999647      25.752047      72.459058       0.628440       0.429112      -1.057616      -0.059414       0.024205       0.042200       0.076790      -0.018713       0.006355      -0.055082       0.006568       0.076341      -0.057168      -0.009755       0.066923             11.263578       8.515970      -0.977986      -1.984219       7.785918      -5.091838      17.488846          -0.000000
           31              C       6.161570       0.080531       1.299994       0.026906      21.975941 0.33122399E+03  0.72985877E+04                                 6.898323                            6.058809       0.037551       2.033748                    0.999652      26.140724      73.522484       0.668814       0.415608      -1.061306      -0.116839       0.020785      -0.066139       0.135859      -0.077426       0.008398      -0.010440      -0.015887      -0.119610      -0.057932      -0.041124       0.099056              7.466167       6.736324       0.140781       0.047604       9.582801       1.935459       6.079376          -0.000019
           32              C       3.510206       4.541478       1.074440       0.583265      23.832551 0.26296043E+03  0.55090577E+04                                 7.622975                            5.761799      -0.045971       2.037354                    0.999549      22.581335      63.402110       0.617536       0.473431      -1.019928       0.021605      -0.028688       0.054434       0.065214       0.005312       0.004848       0.087687      -0.058011       0.085492      -0.066344      -0.043573       0.109918              8.873516      10.563259       0.408950       0.403060       7.696448      -3.844028       8.360840           0.000005
           33              C       3.434452       1.537997       8.633987       0.043355      27.785944 0.39639777E+03  0.91514439E+04                                 8.177854                            6.705682      -0.486746       1.870384                    0.997723      27.059202      78.334337       0.623680       0.425389      -1.053358       0.077096       0.034901      -0.081123       0.117230       0.043094       0.003138       0.042725       0.064958      -0.103627      -0.074104      -0.001982       0.076085              9.384119       8.300868       1.758624       1.200474       9.970815      -1.033463       9.880673           0.000000
           34              C       6.016452       8.258540       0.329588      -0.366018      29.707080 0.46347915E+03  0.11033278E+05                                 8.255731                            7.028443       0.091646       2.015667                    0.998000      30.128248      86.162376       0.643743       0.399686      -1.078951      -0.005294       0.046097       0.054386       0.071490      -0.020535       0.013831       0.018118      -0.049672       0.043740      -0.045813       0.010932       0.034881              9.203554       8.693004       2.125849       0.132650      12.215938       2.371914       6.701721          -0.000011
           35              C       4.744163       7.471065       0.530663       0.547857      22.398714 0.26584662E+03  0.55513892E+04                                 7.266173                            5.723599       0.162810       2.119319                    0.999810      21.893059      60.180304       0.634742       0.462103      -1.032288      -0.012031      -0.011692       0.027222       0.031977       0.010422       0.032663      -0.036251      -0.016066      -0.001593      -0.054589       0.009423       0.045166              8.232735       7.940005       2.507906      -0.345651      11.002826       3.019129       5.755374           0.000003
           36              C       7.513264       2.533846       4.258420       0.138589      26.142692 0.31413432E+03  0.68583840E+04                                 7.726505                            5.939124       0.096303       2.025786                    0.999811      26.594754      75.436237       0.666253       0.421076      -1.053612       0.024807       0.051050      -0.035531       0.066962      -0.001478      -0.034000      -0.008747      -0.028929      -0.064888      -0.048641       0.019809       0.028832              8.694969       9.031244       2.400367       0.923736       6.759532      -2.801362      10.294131           0.000004
           37              C       7.829055       4.678330       1.379550      -0.302959      31.978397 0.46539507E+03  0.11217494E+05                                 8.928793                            7.234389      -0.399332       1.851427                    0.996749      31.411044      93.821187       0.602586       0.421709      -1.052510       0.018110      -0.073504      -0.012432       0.076716       0.007324      -0.011459       0.029856       0.014512      -0.008258      -0.037966       0.011663       0.026303             10.268823       7.964226      -0.979928      -0.644429       8.698924      -1.949667      14.143318          -0.000005
           38              C       8.928846       3.999077       3.604489      -0.150055      32.010883 0.42363817E+03  0.99259024E+04                                 8.719175                            6.829523       0.311724       2.063020                    0.999700      30.061371      87.145062       0.633161       0.412873      -1.063207       0.021916      -0.058969       0.081927       0.103295       0.039498      -0.025696      -0.034510       0.014275      -0.014649      -0.043266      -0.023933       0.067199              9.767553      10.776834       2.253946       2.434411       6.929884      -2.038236      11.595942          -0.000010
           39              C       7.945879       3.920206       2.654191       0.186086      33.546144 0.38069188E+03  0.86465868E+04                                 9.233066                            6.600192       0.037470       2.027476                    0.999647      25.752041      72.459027       0.628440       0.429112      -1.057616      -0.059414      -0.024205      -0.042200       0.076790       0.018713      -0.006355      -0.055082       0.006567       0.076341      -0.057168      -0.009755       0.066923             11.263574       8.515967       0.977987       1.984217       7.785916      -5.091837      17.488838          -0.000001
           40              C       1.598120       5.286320       7.442399       0.026905      21.975935 0.33122388E+03  0.72985840E+04                                 6.898319                            6.058806       0.037555       2.033750                    0.999652      26.140716      73.522431       0.668814       0.415608      -1.061306      -0.116839      -0.020785       0.066139       0.135859       0.077426      -0.008398      -0.010440      -0.015886      -0.119610      -0.057932      -0.041124       0.099056              7.466162       6.736321      -0.140781      -0.047604       9.582794       1.935457       6.079372          -0.000019
           41              C       8.073656       0.825373       7.667953       0.583265      23.832543 0.26296032E+03  0.55090551E+04                                 7.622974                            5.761798      -0.045971       2.037354                    0.999549      22.581331      63.402098       0.617536       0.473431      -1.019928       0.021605       0.028688      -0.054434       0.065214      -0.005312      -0.004848       0.087686      -0.058011       0.085492      -0.066344      -0.043573       0.109918              8.873514      10.563257      -0.408951      -0.403060       7.696446      -3.844026       8.360839           0.000005
           42              C       7.997902       3.828854       0.108406       0.043355      27.785958 0.39639803E+03  0.91514512E+04                                 8.177856                            6.705684      -0.486746       1.870383                    0.997723      27.059210      78.334364       0.623680       0.425389      -1.053358       0.077096      -0.034901       0.081123       0.117230      -0.043094      -0.003138       0.042725       0.064958      -0.103628      -0.074104      -0.001982       0.076085              9.384121       8.300869      -1.758625      -1.200474       9.970818      -1.033463       9.880676           0.000001
           43              C       1.453002      -2.891689       8.412805      -0.366017      29.707030 0.46347822E+03  0.11033250E+05                                 8.255719                            7.028434       0.091647       2.015668                    0.998000      30.128219      86.162259       0.643744       0.399686      -1.078951      -0.005294      -0.046097      -0.054386       0.071490       0.020535      -0.013831       0.018118      -0.049672       0.043739      -0.045813       0.010932       0.034881              9.203540       8.692993      -2.125842      -0.132649      12.215916       2.371906       6.701712          -0.000011
           44              C       0.180713      -2.104214       8.211730       0.547857      22.398716 0.26584665E+03  0.55513902E+04                                 7.266174                            5.723600       0.162809       2.119318                    0.999810      21.893060      60.180311       0.634742       0.462103      -1.032288      -0.012031       0.011693      -0.027222       0.031977      -0.010421      -0.032663      -0.036251      -0.016065      -0.001593      -0.054589       0.009423       0.045166              8.232736       7.940007      -2.507907       0.345651      11.002826       3.019129       5.755374           0.000003
           45              N       5.045350       1.075472       1.199456      -0.658466      28.166127 0.50779632E+03  0.12285235E+05                                 7.877436                            7.366088      -0.357158       1.910599                    0.993800      30.274944      85.404260       0.631825       0.400696      -1.085483       0.101672      -0.063007       0.020115       0.121292      -0.070869      -0.001296      -0.041788       0.060290      -0.020366      -0.089467       0.003377       0.086090              8.262475       7.687730      -1.460463      -0.133067      10.637855       1.529818       6.461840           0.000001
           46              N       4.617299       2.384766       8.526456      -0.430391      37.770332 0.52245200E+03  0.12805786E+05                                 9.747032                            7.607667      -0.581301       1.827700                    0.997614      30.102179      87.145287       0.601531       0.415420      -1.069370      -0.098944      -0.074348       0.035781       0.128833       0.066601      -0.037445       0.052122       0.011927      -0.133568      -0.108442       0.018766       0.089676             11.290838      10.803808       4.468907       0.587462      14.932449       3.800154       8.136256           0.000004
           47              N       4.084288       2.247903       4.116793      -0.299748      39.778158 0.54394004E+03  0.13273012E+05                                 9.652742                            7.445723       0.104081       2.034467                    0.999362      28.975562      79.812516       0.656740       0.382203      -1.107883      -0.041790      -0.044668       0.126811       0.140793      -0.047436       0.011703      -0.029221       0.006584      -0.074957      -0.047245      -0.021610       0.068855             11.318504      11.795400      -1.257386      -4.664478       7.068119      -2.592967      15.091994           0.000003
           48              N       2.468826       2.401938       5.653706      -0.370590      40.592258 0.58117648E+03  0.14404487E+05                                 9.724561                            7.685441       0.202833       2.066091                    0.998240      29.594652      81.897924       0.648419       0.381119      -1.109738       0.088950      -0.052594      -0.050312       0.114933      -0.002840       0.003095      -0.062184       0.006277       0.078548      -0.060729      -0.010163       0.070892             11.163208      13.468102      -2.736766      -2.359023       7.616454      -2.421536      12.405067           0.000006
           49              N       0.481900       4.291379       7.542937      -0.658465      28.166090 0.50779549E+03  0.12285209E+05                                 7.877428                            7.366081      -0.357157       1.910600                    0.993800      30.274924      85.404179       0.631825       0.400696      -1.085483       0.101672       0.063007      -0.020115       0.121292       0.070869       0.001296      -0.041788       0.060290      -0.020365      -0.089467       0.003378       0.086090              8.262466       7.687723       1.460460       0.133067      10.637839       1.529814       6.461834           0.000001
           50              N       0.053849       2.982085       0.215937      -0.430391      37.770331 0.52245201E+03  0.12805787E+05                                 9.747033                            7.607668      -0.581302       1.827699                    0.997614      30.102180      87.145296       0.601531       0.415421      -1.069370      -0.098944       0.074348      -0.035781       0.128832      -0.066601       0.037445       0.052122       0.011927      -0.133568      -0.108442       0.018766       0.089676             11.290837      10.803807      -4.468907      -0.587461      14.932449       3.800153       8.136256           0.000003
           51              N       8.647738       3.118948       4.625600      -0.299749      39.778167 0.54394019E+03  0.13273016E+05                                 9.652743                            7.445724       0.104081       2.034467                    0.999362      28.975566      79.812530       0.656740       0.382203      -1.107883      -0.041790       0.044668      -0.126811       0.140793       0.047436      -0.011703      -0.029221       0.006584      -0.074956      -0.047245      -0.021610       0.068855             11.318506      11.795402       1.257386       4.664479       7.068120      -2.592967      15.091997           0.000003
           52              N       7.032276       2.964913       3.088687      -0.370590      40.592271 0.58117668E+03  0.14404494E+05                                 9.724563                            7.685443       0.202832       2.066090                    0.998240      29.594658      81.897946       0.648418       0.381119      -1.109738       0.088950       0.052594       0.050312       0.114933       0.002840      -0.003095      -0.062184       0.006278       0.078548      -0.060729      -0.010163       0.070892             11.163211      13.468106       2.736767       2.359024       7.616456      -2.421536      12.405070           0.000007
           53              O       4.687211       4.234948       1.460854      -0.559237      36.900967 0.52907968E+03  0.12659361E+05                                 8.773601                            7.089391       0.465150       2.210670                    0.996275      27.279871      71.381535       0.718600       0.356228      -1.141973      -0.025292       0.003533       0.019032       0.031850      -0.045447       0.043765      -0.000707       0.035493      -0.068990      -0.059854      -0.014862       0.074716             10.031124      13.418445      -3.116800       3.611446       8.588743      -3.347074       8.086185           0.000012
           54              O       2.456049       4.065783       1.524673      -0.575604      35.456202 0.52099398E+03  0.12366713E+05                                 8.434817                            6.991006       0.888597       2.342108                    0.996325      27.232400      70.020451       0.733511       0.351786      -1.150311       0.005228       0.012724       0.007393       0.015617       0.058962      -0.032166       0.061660       0.064850       0.024781      -0.111663       0.047818       0.063845              9.431067      13.415398       3.308513      -2.232854       6.973978      -1.967274       7.903824           0.000003
           55              O       3.857941       7.836761       1.316604      -0.543912      23.644105 0.38667033E+03  0.85297911E+04                                 6.271490                            5.924985       1.112514       2.419199                    0.999272      26.258746      65.357287       0.815537       0.340459      -1.158296       0.031324      -0.030928      -0.018289       0.047668      -0.060213      -0.017103      -0.014925      -0.004949       0.048325      -0.074023       0.021777       0.052246              6.311639       6.413189      -0.683046      -1.457787       6.708996       1.559246       5.812731          -0.000023
           56              O       0.123761       1.131903       7.281539      -0.559238      36.900982 0.52907994E+03  0.12659370E+05                                 8.773605                            7.089393       0.465149       2.210670                    0.996275      27.279875      71.381555       0.718600       0.356228      -1.141973      -0.025292      -0.003533      -0.019032       0.031850       0.045447      -0.043765      -0.000707       0.035494      -0.068990      -0.059854      -0.014862       0.074716             10.031128      13.418450       3.116801      -3.611448       8.588746      -3.347076       8.086188           0.000012
           57              O       7.019499       1.301068       7.217720      -0.575604      35.456208 0.52099407E+03  0.12366716E+05                                 8.434819                            6.991008       0.888595       2.342108                    0.996325      27.232399      70.020454       0.733511       0.351786      -1.150311       0.005228      -0.012725      -0.007393       0.015617      -0.058961       0.032166       0.061660       0.064850       0.024780      -0.111662       0.047818       0.063845              9.431069      13.415402      -3.308515       2.232855       6.973980      -1.967274       7.903825           0.000003
           58              O       8.421391      -2.469910       7.425789      -0.543912      23.644109 0.38667040E+03  0.85297928E+04                                 6.271490                            5.924985       1.112513       2.419198                    0.999272      26.258751      65.357299       0.815537       0.340459      -1.158296       0.031324       0.030928       0.018289       0.047668       0.060213       0.017104      -0.014925      -0.004949       0.048325      -0.074023       0.021777       0.052246              6.311639       6.413190       0.683047       1.457788       6.708996       1.559246       5.812731          -0.000023

******************************************************
Auxiliary information for the entire system
The total spin magnetic moment of the unit cell is   0.000004
The total net atomic charge of the unit cell is   0.000004
Accuracy of reproducing the electrostatic potential in the unit cell:
  The inner radius (bohr) =    5.0000
  The outer radius (bohr) =   12.0000
  Valid grid points have density less than (e/(bohr^3)) =    0.0001
  The number of valid grid points were=        15852
  The rms potential error without charges in kcal/mol is=      4.49428
  The rms potential error with partial charges in kcal/mol is=      0.70733
  The RRMSE value at monopole order=      0.15738
  The rms potential error with partial charges and cloud penetration in kcal/mol is=      0.70985
  The RRMSE value at monopole order with cloud penetration is=      0.15794
  The rms potential error with partial charges and atomic dipoles in kcal/mol is=      0.35482
  The RRMSE value at dipole order=      0.07895
  The rms potential error with partial charges, atomic dipoles and cloud penetration in kcal/mol is=      0.36834
  The RRMSE value at dipole order with cloud penetration=      0.08196

******************************************************
The electron densities and ab initio electrostatic potential were computed in VASP using the PBE functional and
projector augmented wave method. See the main text of the journal article for a description of computational details.
The atomic charges, dipoles, and quadrupoles were computed with the DDEC6 method as described in
(a) T. A. Manz and N. Gabaldon Limas, RSC Adv. 6 (2016) 47771-47801 DOI: 10.1039/c6ra04656h
(b) N. Gabaldon Limas and T. A. Manz, RSC Adv. 8 (2018) 2678-2707 DOI: 10.1039/c7ra11829e.
For each atom in the material, the electron cloud parameters were fit to the spherically averaged atom-in-material
electron density using radial positions for which this density was between 10^-4 and 10^-2 electrons per cubic bohr.
The polarizabilities, dispersion coefficients, and quantum Drude oscillator (QDO) parameters were fit using the MCLF method.
The magnetic structure of the system was optimized in VASP from the default ferromagnetic initial guess using spin polarization.
The atomic spin moments (ASMs) were computed on this optimized magnetic structure using the DDEC6 partition as inputs
to the method of T. A. Manz and D. S. Sholl, J. Chem. Theory Comput. 7 (2011) 4146-4164 DOI: 10.1021/ct200539n.
The RMSE and RRMSE were computed using a uniform grid with Ewald summation.
