# Supplementary material for: A collection of forcefield precursors for metal–organic frameworks
Source: RSC Adv. 2019 Nov 13;9(63):36492–507. doi: 10.1039/c9ra07327b (PMC9075174; doi:10.1039/c9ra07327b)
Supplement: RA-009-C9RA07327B-s4068 [file RA-009-C9RA07327B-s4068.xyz]

   58
jmolscript: load "" {1 1 1} spacegroup "x,y,z" unitcell [{      9.198000     0.000000     0.000000 }, {      0.000000     9.330000     0.000000 }, {     -4.594946     0.000000     8.469886 }]
Zn     7.795401     4.112571     1.161391     0.726991
Zn    -3.192347     8.777571     7.308495     0.726990
H      5.520004     4.747104     0.592892     0.308873
H      5.466010     3.423177     1.167150     0.310238
H     -0.103101     6.937788     0.786852     0.074503
H      5.176941     5.332095     4.483958     0.127841
H      5.333822     6.885540     4.599995     0.132076
H     -2.042055     4.031493     5.557939     0.286451
H      4.158788     4.179840     6.542140     0.119144
H     -1.685302     6.709203     5.286903     0.082534
H     -0.567092     2.692638     6.652248     0.142935
H     -1.021267     3.259902     8.043851     0.154598
H      1.506811     3.863553     7.098611     0.078890
H      1.271194     2.466852     7.749946     0.084226
H     -0.916950     0.082104     7.876994     0.308871
H     -0.862956     8.088177     7.302736     0.310238
H      4.706155     2.272788     7.683034     0.074503
H     -0.573887     0.667095     3.985928     0.127840
H     -0.730768     2.220540     3.869891     0.132075
H      6.645109     8.696493     2.911947     0.286451
H      0.444266     8.844840     1.927746     0.119144
H      6.288356     2.044203     3.182983     0.082535
H      5.170146     7.357638     1.817638     0.142932
H      5.624321     7.924902     0.426035     0.154598
H      3.096243     8.528553     1.371275     0.078890
H      3.331860     7.131852     0.719940     0.084223
C      9.155218     6.483417    -0.022869     0.143811
C      5.583283     6.041175     5.006550    -0.299087
C      4.370545     4.978488     6.967328    -0.148932
C     -2.096162     5.892828     4.933709     0.041215
C     -1.739066     5.768739     3.458254     0.597307
C     -0.763477     4.749903     6.636156     0.552218
C      5.021491     5.993592     6.398152     0.180534
C     -0.433415     3.409182     7.292572    -0.362465
C      0.975482     3.390522     7.757569     0.033195
C      0.042782     1.818417     0.022869     0.143811
C     -0.980229     1.376175     3.463336    -0.299086
C      0.232509     0.313488     1.502558    -0.148932
C      6.699216     1.227828     3.536177     0.041215
C      6.342120     1.103739     5.011632     0.597308
C      5.366531     0.084903     1.833730     0.552218
C     -0.418437     1.328592     2.071734     0.180534
C      5.036469     8.074182     1.177314    -0.362466
C      3.627572     8.055522     0.712317     0.033196
N      5.889745     3.926997     0.553931    -0.592879
N      5.146136     6.996567     7.384047    -0.364720
N     -1.654280     4.780692     5.723102    -0.391182
N      4.056597     5.279847     8.269997    -0.297576
N     -1.286691     8.591997     7.915955    -0.592878
N     -0.543082     2.331567     1.085839    -0.364720
N      6.257334     0.115692     2.746784    -0.391182
N      0.546457     0.614847     0.199889    -0.297576
O     -1.576931     4.605288     3.020361    -0.558880
O      7.577267     6.779178     2.787439    -0.573646
O     -0.258777     5.852709     7.033393    -0.588210
O      6.179985     9.270288     5.449525    -0.558880
O     -2.974213     2.114178     5.682447    -0.573646
O      4.861831     1.187709     1.436493    -0.588210

The following XYZ coordinates are in angstroms. Other properties are in atomic units.
The sperically averaged electron density of each atom fit to a function of the form exp(a - br)
eigen_1, eigen_2 and eigen_3 are the three eigenvalues of traceless quadrupole moment tensor
  atom number  atomic symbol              X              Y              Z     net charge C6 coefficient C8 coefficient C10 coefficient fluctuating dipole atomic polarizability isotropic forcefield polarizability              a              b squared Pearson coefficient          <r^3>          <r^4>         wp_QDO          m_QDO          q_QDO       dipole_x       dipole_y       dipole_z         dipole            Qxy            Qxz            Qyz     Q(x^2-y^2)  Q(3z^2 - R^2)        eigen_1        eigen_2        eigen_3 static polarizability      alpha(xx)      alpha(xy)      alpha(xz)      alpha(yy)      alpha(yz)      alpha(zz) atomic spin moment
            1             Zn       7.795401       4.112571       1.161391       0.726991      89.953708 0.18664327E+04  0.59226337E+05                                16.133311                           13.932170       0.494615       2.009638                    0.995478      47.852753     129.530891       0.494934       0.389993      -1.153678      -0.012251       0.002768       0.070581       0.071690       0.016992       0.016607       0.034058       0.006913       0.186245      -0.051445      -0.025679       0.077124             18.114598      16.291625      -0.312674      -2.241156      19.753470      -0.703716      18.298698          -0.000008
            2             Zn      -3.192347       8.777571       7.308495       0.726990      89.953706 0.18664327E+04  0.59226339E+05                                16.133309                           13.932169       0.494617       2.009638                    0.995478      47.852756     129.530893       0.494934       0.389993      -1.153678       0.012250       0.002768      -0.070581       0.071690      -0.016992       0.016607      -0.034058       0.006913       0.186244      -0.051445      -0.025679       0.077124             18.114595      16.291623       0.312673      -2.241157      19.753465       0.703717      18.298698          -0.000009
            3              H       5.520004       4.747104       0.592892       0.308873       0.566906 0.37566441E+01  0.31264791E+02                                 1.254975                            1.233980      -1.031465       2.505011                    0.999971       2.649833       7.382601       0.484176       1.520012      -0.663103      -0.011031       0.020859      -0.001854       0.023669      -0.002510      -0.006862       0.007350      -0.011783       0.012016      -0.011077      -0.002343       0.013421              1.262573       1.106310      -0.142075       0.053429       1.564121       0.040198       1.117287           0.000003
            4              H       5.466010       3.423177       1.167150       0.310238       0.625019 0.42307807E+01  0.36122241E+02                                 1.318333                            1.291864      -1.086725       2.474678                    0.999710       2.683259       7.469684       0.484961       1.479260      -0.670406      -0.013817      -0.014001       0.011770       0.022923      -0.000312      -0.005121       0.007029      -0.000198       0.025082      -0.008372      -0.004508       0.012880              1.329182       1.125282       0.096007      -0.046762       1.408548      -0.261347       1.453717           0.000001
            5              H      -0.103101       6.937788       0.786852       0.074503       1.307522 0.93484607E+01  0.95497915E+02                                 1.957001                            1.770429      -1.310687       2.229195                    0.994808       3.947880      11.304014       0.476874       1.257327      -0.711488      -0.002901       0.025556       0.042747       0.049889       0.007819       0.000592       0.007007      -0.016743       0.025158      -0.015831       0.001175       0.014656              2.034051       1.572953      -0.012981      -0.251746       2.010373       0.627453       2.518827          -0.000001
            6              H       5.176941       5.332095       4.483958       0.127841       1.105469 0.86318108E+01  0.85651476E+02                                 1.730681                            1.689097      -0.729984       2.533778                    0.999368       3.335562       9.136669       0.498006       1.239477      -0.720578      -0.010466      -0.023082      -0.011434       0.027803       0.004414       0.003932       0.003731       0.000022      -0.001993      -0.004169      -0.003929       0.008098              1.745331       1.584113       0.165013       0.104086       1.825298       0.285054       1.826582          -0.000003
            7              H       5.333822       6.885540       4.599995       0.132076       1.156586 0.88187138E+01  0.88622666E+02                                 1.816194                            1.728247      -1.173121       2.321689                    0.995324       3.593715      10.146255       0.479876       1.270099      -0.710969      -0.008433       0.026659      -0.005305       0.028460      -0.009668       0.004748      -0.004841       0.004629      -0.015106      -0.008191      -0.006558       0.014749              1.867570       1.525883      -0.179047       0.059494       2.256561      -0.432918       1.820267          -0.000000
            8              H      -2.042055       4.031493       5.557939       0.286451       0.555507 0.35539681E+01  0.29354397E+02                                 1.247673                            1.205145      -1.235566       2.375125                    0.998543       2.958635       8.381815       0.483894       1.532486      -0.657609      -0.015626      -0.016833      -0.004207       0.023350      -0.002294       0.011214      -0.007887      -0.003014      -0.006364      -0.013779      -0.000626       0.014405              1.274259       1.166763       0.153540       0.109707       1.519118       0.072133       1.136896           0.000008
            9              H       4.158788       4.179840       6.542140       0.119144       1.190102 0.87810343E+01  0.87964306E+02                                 1.835651                            1.721752      -1.027530       2.395869                    0.997287       3.502067       9.804199       0.482968       1.265980      -0.713045      -0.004622      -0.034094      -0.020075       0.039834       0.011524      -0.006500       0.007694      -0.020235       0.033378      -0.023338       0.007092       0.016247              1.867220       1.623210       0.240186       0.007238       2.340246       0.267488       1.638205          -0.000007
           10              H      -1.685302       6.709203       5.286903       0.082534       1.342592 0.11190536E+02  0.12021702E+03                                 2.048608                            1.977334      -1.461777       2.169879                    0.991431       4.173555      12.471771       0.435162       1.310208      -0.700424       0.013716       0.035658       0.016256       0.041519       0.004937      -0.003915       0.001045      -0.013845      -0.024915      -0.010833      -0.001824       0.012657              2.093232       1.799180       0.201861       0.163182       2.474122       0.259241       2.006395           0.000005
           11              H      -0.567092       2.692638       6.652248       0.142935       0.947039 0.70039748E+01  0.66689839E+02                                 1.613986                            1.560193      -0.834787       2.487232                    0.998913       3.387997       9.422994       0.493569       1.303297      -0.703815       0.002372      -0.017362      -0.015831       0.023616      -0.005560      -0.001451       0.006385      -0.005231      -0.001426      -0.007154      -0.002935       0.010089              1.642417       1.431228       0.135105       0.233364       1.769523       0.344151       1.726501           0.000002
           12              H      -1.021267       3.259902       8.043851       0.154598       0.976385 0.76399549E+01  0.73932600E+02                                 1.624025                            1.614848      -0.740010       2.542351                    0.999599       3.248199       8.944229       0.494489       1.279982      -0.710927      -0.010323      -0.004921       0.023844       0.026445      -0.001508      -0.005894       0.000632       0.012527       0.016008      -0.009110      -0.001423       0.010534              1.617687       1.680585       0.082158      -0.212063       1.431546      -0.132471       1.740931           0.000004
           13              H       1.506811       3.863553       7.098611       0.078890       1.202494 0.96512088E+01  0.98353291E+02                                 1.802122                            1.760007      -0.910566       2.426492                    0.997150       3.653882      10.101317       0.499368       1.203589      -0.726803       0.016466       0.022524      -0.024980       0.037450       0.008642      -0.000357       0.003754       0.011068       0.049884      -0.018915       0.001804       0.017110              1.805326       1.951047       0.257789      -0.245648       1.663140      -0.306841       1.801792          -0.000009
           14              H       1.271194       2.466852       7.749946       0.084226       1.195613 0.93615220E+01  0.94201209E+02                                 1.765825                            1.710882      -0.907364       2.430212                    0.997740       3.505385       9.472452       0.519124       1.172533      -0.735264       0.006841      -0.036230       0.002903       0.036984      -0.007007       0.005980       0.010938      -0.015602       0.007123      -0.017009       0.001252       0.015757              1.784314       1.611875      -0.267383       0.098111       2.292848      -0.108058       1.448219          -0.000004
           15              H      -0.916950       0.082104       7.876994       0.308871       0.566908 0.37566554E+01  0.31264915E+02                                 1.254978                            1.233983      -1.031466       2.505010                    0.999971       2.649838       7.382623       0.484175       1.520015      -0.663103       0.011031       0.020859       0.001854       0.023669       0.002510      -0.006862      -0.007350      -0.011784       0.012016      -0.011077      -0.002343       0.013421              1.262576       1.106313       0.142076       0.053429       1.564126      -0.040198       1.117290           0.000003
           16              H      -0.862956       8.088177       7.302736       0.310238       0.625019 0.42307814E+01  0.36122250E+02                                 1.318333                            1.291865      -1.086724       2.474678                    0.999710       2.683259       7.469685       0.484961       1.479261      -0.670406       0.013817      -0.014001      -0.011770       0.022923       0.000312      -0.005121      -0.007029      -0.000198       0.025082      -0.008372      -0.004508       0.012880              1.329183       1.125282      -0.096008      -0.046762       1.408549       0.261347       1.453717           0.000001
           17              H       4.706155       2.272788       7.683034       0.074503       1.307522 0.93484669E+01  0.95497996E+02                                 1.957002                            1.770430      -1.310687       2.229195                    0.994808       3.947881      11.304019       0.476874       1.257328      -0.711488       0.002901       0.025556      -0.042747       0.049889      -0.007819       0.000592      -0.007007      -0.016743       0.025158      -0.015831       0.001175       0.014656              2.034052       1.572953       0.012981      -0.251746       2.010374      -0.627453       2.518829          -0.000001
           18              H      -0.573887       0.667095       3.985928       0.127840       1.105471 0.86318282E+01  0.85651698E+02                                 1.730684                            1.689099      -0.729985       2.533778                    0.999368       3.335565       9.136682       0.498005       1.239478      -0.720578       0.010466      -0.023082       0.011434       0.027804      -0.004414       0.003932      -0.003731       0.000022      -0.001992      -0.004169      -0.003929       0.008098              1.745333       1.584115      -0.165013       0.104086       1.825300      -0.285055       1.826584          -0.000003
           19              H      -0.730768       2.220540       3.869891       0.132075       1.156587 0.88187262E+01  0.88622821E+02                                 1.816196                            1.728248      -1.173121       2.321689                    0.995324       3.593717      10.146262       0.479876       1.270099      -0.710969       0.008433       0.026659       0.005305       0.028460       0.009668       0.004748       0.004841       0.004629      -0.015106      -0.008191      -0.006558       0.014749              1.867572       1.525884       0.179048       0.059494       2.256564       0.432919       1.820268          -0.000000
           20              H       6.645109       8.696493       2.911947       0.286451       0.555507 0.35539712E+01  0.29354427E+02                                 1.247673                            1.205146      -1.235567       2.375124                    0.998543       2.958636       8.381817       0.483894       1.532485      -0.657609       0.015626      -0.016833       0.004207       0.023350       0.002294       0.011214       0.007887      -0.003014      -0.006364      -0.013779      -0.000626       0.014405              1.274259       1.166764      -0.153540       0.109707       1.519119      -0.072132       1.136896           0.000008
           21              H       0.444266       8.844840       1.927746       0.119144       1.190103 0.87810451E+01  0.87964448E+02                                 1.835653                            1.721754      -1.027532       2.395868                    0.997287       3.502069       9.804209       0.482968       1.265981      -0.713045       0.004622      -0.034094       0.020075       0.039834      -0.011524      -0.006500      -0.007694      -0.020235       0.033378      -0.023339       0.007092       0.016247              1.867222       1.623212      -0.240187       0.007238       2.340248      -0.267488       1.638207          -0.000007
           22              H       6.288356       2.044203       3.182983       0.082535       1.342591 0.11190527E+02  0.12021690E+03                                 2.048607                            1.977333      -1.461776       2.169879                    0.991431       4.173553      12.471765       0.435162       1.310208      -0.700424      -0.013716       0.035658      -0.016256       0.041519      -0.004937      -0.003915      -0.001045      -0.013845      -0.024915      -0.010833      -0.001824       0.012657              2.093231       1.799179      -0.201861       0.163182       2.474121      -0.259240       2.006394           0.000005
           23              H       5.170146       7.357638       1.817638       0.142932       0.947042 0.70040072E+01  0.66690230E+02                                 1.613990                            1.560198      -0.834791       2.487229                    0.998913       3.388006       9.423027       0.493568       1.303298      -0.703815      -0.002372      -0.017362       0.015831       0.023616       0.005560      -0.001451      -0.006385      -0.005231      -0.001426      -0.007154      -0.002935       0.010089              1.642422       1.431232      -0.135105       0.233365       1.769528      -0.344153       1.726506           0.000002
           24              H       5.624321       7.924902       0.426035       0.154598       0.976387 0.76399742E+01  0.73932827E+02                                 1.624026                            1.614850      -0.740010       2.542350                    0.999599       3.248203       8.944240       0.494490       1.279981      -0.710927       0.010323      -0.004921      -0.023844       0.026445       0.001508      -0.005894      -0.000632       0.012527       0.016007      -0.009110      -0.001423       0.010534              1.617688       1.680586      -0.082158      -0.212063       1.431547       0.132471       1.740933           0.000004
           25              H       3.096243       8.528553       1.371275       0.078890       1.202494 0.96512088E+01  0.98353299E+02                                 1.802122                            1.760007      -0.910565       2.426492                    0.997150       3.653882      10.101320       0.499368       1.203590      -0.726803      -0.016466       0.022524       0.024980       0.037450      -0.008642      -0.000357      -0.003754       0.011068       0.049884      -0.018915       0.001804       0.017110              1.805327       1.951048      -0.257790      -0.245649       1.663141       0.306841       1.801793          -0.000009
           26              H       3.331860       7.131852       0.719940       0.084223       1.195617 0.93615647E+01  0.94201753E+02                                 1.765830                            1.710887      -0.907368       2.430209                    0.997740       3.505392       9.472479       0.519123       1.172534      -0.735264      -0.006841      -0.036230      -0.002903       0.036984       0.007007       0.005980      -0.010938      -0.015603       0.007123      -0.017009       0.001252       0.015757              1.784319       1.611879       0.267385       0.098111       2.292856       0.108058       1.448223          -0.000004
           27              C       9.155218       6.483417      -0.022869       0.143811      25.311462 0.30526604E+03  0.66214474E+04                                 7.571289                            5.864965       0.200243       2.063919                    0.999780      26.308069      74.535405       0.668264       0.422555      -1.052017      -0.001375      -0.022441      -0.061847       0.065807      -0.028265       0.019460       0.027802       0.025006       0.020957      -0.053442       0.025508       0.027933              8.455901       5.939455       1.927190      -2.317142       9.544076       1.362610       9.884173          -0.000007
           28              C       5.583283       6.041175       5.006550      -0.299087      30.836400 0.45530778E+03  0.10889326E+05                                 8.652630                            7.117095      -0.296965       1.883708                    0.997127      31.028132      91.626704       0.613873       0.417188      -1.057781       0.051959      -0.016755       0.050527       0.074387      -0.001078       0.013001       0.009463       0.005699      -0.079432      -0.032211       0.012171       0.020040              9.807151      10.040125      -0.820046      -3.000223       7.288579      -0.426921      12.092750          -0.000019
           29              C       4.370545       4.978488       6.967328      -0.148932      30.782479 0.41159801E+03  0.95858070E+04                                 8.515424                            6.748624       0.310066       2.065428                    0.999434      29.852531      86.611269       0.633815       0.414943      -1.060630      -0.027129      -0.018848       0.101088       0.106349      -0.002951      -0.013332       0.050355      -0.042061       0.053761      -0.040671      -0.026190       0.066861              9.452005       7.430406       2.946951      -2.782025      11.008732      -0.011169       9.916876          -0.000020
           30              C      -2.096162       5.892828       4.933709       0.041215      27.378480 0.37373056E+03  0.84884111E+04                                 8.038910                            6.472848      -0.413615       1.902178                    0.997582      26.381471      75.355094       0.641468       0.420401      -1.058167      -0.040561      -0.081363       0.084632       0.124208      -0.021379       0.020982      -0.032488      -0.018396      -0.145600      -0.062168       0.000994       0.061173              9.316636       8.186853      -1.560667      -0.175656       7.876749      -1.073185      11.886307           0.000003
           31              C      -1.739066       5.768739       3.458254       0.597307      22.723202 0.23823882E+03  0.48575798E+04                                 7.316707                            5.433147       0.104982       2.096530                    0.999410      21.726777      59.703119       0.646513       0.464645      -1.027220       0.021744      -0.022390      -0.056695       0.064718       0.000565       0.031910       0.004452       0.168556      -0.183623      -0.068088      -0.052408       0.120496              8.611517       4.309082      -0.599876      -1.642789       9.815671      -0.028759      11.709799           0.000001
           32              C      -0.763477       4.749903       6.636156       0.552218      22.893444 0.25432469E+03  0.52503050E+04                                 7.329858                            5.574761       0.286767       2.162749                    0.999553      21.592659      58.942900       0.647463       0.458242      -1.034846       0.010351       0.028562      -0.003077       0.030535      -0.026937      -0.040089      -0.011366       0.043069       0.017217      -0.053363      -0.001861       0.055223              8.460002       8.015016      -1.082947       4.536735       8.820182      -1.344080       8.544806          -0.000001
           33              C       5.021491       5.993592       6.398152       0.180534      32.471117 0.37595912E+03  0.85085575E+04                                 9.019892                            6.556200       0.087872       2.044790                    0.999440      25.625278      71.866469       0.631242       0.428741      -1.058326       0.050926       0.064488      -0.007346       0.082500       0.006518      -0.032857       0.020680      -0.028252       0.153956      -0.054331      -0.011701       0.066032             10.814328       8.452049       1.861746      -5.694374       8.534917      -0.372289      15.456018          -0.000006
           34              C      -0.433415       3.409182       7.292572      -0.362465      30.822991 0.46811000E+03  0.11211099E+05                                 8.559755                            7.134261      -0.153829       1.937498                    0.996866      30.532478      88.607465       0.627227       0.407738      -1.069768       0.062955       0.011226       0.018051       0.066447      -0.011109       0.005390       0.017895       0.049237       0.039784      -0.040142       0.018617       0.021525              9.682236      11.214972      -1.193128       3.773326       8.994887      -1.688112       8.836848          -0.000009
           35              C       0.975482       3.390522       7.757569       0.033195      21.992809 0.31562770E+03  0.69254504E+04                                 7.023847                            5.998846      -0.199733       1.953484                    0.999459      26.716036      76.919088       0.652892       0.427555      -1.045614      -0.070076       0.058332       0.101101       0.136142       0.011160       0.026877       0.040320       0.015996       0.167165      -0.051117      -0.028344       0.079461              7.715732       9.197084      -0.053908       2.852604       6.113274      -0.131166       7.836839          -0.000019
           36              C       0.042782       1.818417       0.022869       0.143811      25.311467 0.30526610E+03  0.66214489E+04                                 7.571290                            5.864965       0.200243       2.063919                    0.999780      26.308073      74.535421       0.668264       0.422555      -1.052017       0.001375      -0.022441       0.061847       0.065807       0.028265       0.019460      -0.027802       0.025007       0.020957      -0.053442       0.025508       0.027933              8.455902       5.939455      -1.927190      -2.317142       9.544077      -1.362611       9.884174          -0.000007
           37              C      -0.980229       1.376175       3.463336      -0.299086      30.836373 0.45530728E+03  0.10889311E+05                                 8.652623                            7.117089      -0.296965       1.883708                    0.997127      31.028118      91.626647       0.613873       0.417188      -1.057781      -0.051958      -0.016755      -0.050527       0.074386       0.001078       0.013001      -0.009463       0.005699      -0.079432      -0.032211       0.012171       0.020040              9.807144      10.040116       0.820044      -3.000218       7.288576       0.426921      12.092739          -0.000018
           38              C       0.232509       0.313488       1.502558      -0.148932      30.782496 0.41159828E+03  0.95858152E+04                                 8.515427                            6.748626       0.310066       2.065428                    0.999434      29.852545      86.611324       0.633815       0.414943      -1.060630       0.027129      -0.018848      -0.101088       0.106349       0.002951      -0.013332      -0.050355      -0.042061       0.053762      -0.040671      -0.026190       0.066861              9.452008       7.430408      -2.946953      -2.782026      11.008737       0.011169       9.916879          -0.000019
           39              C       6.699216       1.227828       3.536177       0.041215      27.378474 0.37373047E+03  0.84884083E+04                                 8.038908                            6.472846      -0.413613       1.902179                    0.997582      26.381464      75.355057       0.641468       0.420401      -1.058167       0.040561      -0.081363      -0.084632       0.124208       0.021379       0.020982       0.032488      -0.018396      -0.145599      -0.062168       0.000994       0.061173              9.316633       8.186851       1.560666      -0.175656       7.876746       1.073185      11.886302           0.000002
           40              C       6.342120       1.103739       5.011632       0.597308      22.723196 0.23823877E+03  0.48575785E+04                                 7.316706                            5.433146       0.104983       2.096530                    0.999410      21.726773      59.703106       0.646513       0.464645      -1.027220      -0.021744      -0.022390       0.056695       0.064718      -0.000565       0.031910      -0.004452       0.168556      -0.183622      -0.068088      -0.052409       0.120496              8.611516       4.309082       0.599876      -1.642789       9.815669       0.028759      11.709797           0.000002
           41              C       5.366531       0.084903       1.833730       0.552218      22.893447 0.25432473E+03  0.52503060E+04                                 7.329859                            5.574761       0.286767       2.162749                    0.999553      21.592662      58.942911       0.647463       0.458242      -1.034846      -0.010351       0.028562       0.003077       0.030535       0.026937      -0.040089       0.011366       0.043069       0.017217      -0.053363      -0.001861       0.055223              8.460002       8.015016       1.082947       4.536734       8.820184       1.344080       8.544805          -0.000001
           42              C      -0.418437       1.328592       2.071734       0.180534      32.471132 0.37595932E+03  0.85085633E+04                                 9.019895                            6.556202       0.087871       2.044790                    0.999440      25.625286      71.866502       0.631242       0.428741      -1.058326      -0.050926       0.064488       0.007346       0.082500      -0.006518      -0.032857      -0.020680      -0.028252       0.153957      -0.054331      -0.011701       0.066032             10.814332       8.452052      -1.861747      -5.694376       8.534921       0.372289      15.456023          -0.000007
           43              C       5.036469       8.074182       1.177314      -0.362466      30.822984 0.46810988E+03  0.11211096E+05                                 8.559754                            7.134261      -0.153830       1.937498                    0.996866      30.532484      88.607497       0.627227       0.407738      -1.069768      -0.062955       0.011225      -0.018051       0.066447       0.011109       0.005390      -0.017896       0.049237       0.039784      -0.040142       0.018617       0.021526              9.682235      11.214970       1.193128       3.773325       8.994887       1.688111       8.836848          -0.000009
           44              C       3.627572       8.055522       0.712317       0.033196      21.992791 0.31562736E+03  0.69254411E+04                                 7.023841                            5.998841      -0.199731       1.953485                    0.999459      26.716024      76.919035       0.652893       0.427554      -1.045614       0.070076       0.058332      -0.101101       0.136142      -0.011160       0.026877      -0.040320       0.015995       0.167164      -0.051117      -0.028344       0.079461              7.715726       9.197074       0.053908       2.852599       6.113272       0.131165       7.836831          -0.000019
           45              N       5.889745       3.926997       0.553931      -0.592879      28.920527 0.50208940E+03  0.12143581E+05                                 7.952063                            7.249962      -0.400877       1.890642                    0.994351      30.412328      86.491107       0.645088       0.392574      -1.088297      -0.017817      -0.050632      -0.116368       0.128150      -0.000299      -0.007827       0.037206      -0.055250       0.187522      -0.059479      -0.020119       0.079597              8.421862       8.345595       0.648648       2.751439       7.241813       0.602325       9.678179          -0.000006
           46              N       5.146136       6.996567       7.384047      -0.364720      39.332197 0.56181226E+03  0.13808731E+05                                 9.526281                            7.557689       0.277878       2.093512                    0.998565      29.313344      80.812989       0.653620       0.381257      -1.109504      -0.044457      -0.104119       0.001466       0.113222       0.013138      -0.032819       0.017014      -0.007914       0.159729      -0.052982      -0.013204       0.066185             10.872077       7.960065       3.553495      -2.672678      13.962303       0.655445      10.693864          -0.000002
           47              N      -1.654280       4.780692       5.723102      -0.391182      36.460237 0.46171129E+03  0.10993418E+05                                 9.522178                            7.165331      -0.579832       1.839625                    0.998017      29.075112      83.474072       0.616894       0.416997      -1.066339      -0.028639       0.126293      -0.052959       0.139910       0.002658       0.042436      -0.038141      -0.039626      -0.070241      -0.068950       0.012098       0.056852             11.212692      10.563122      -2.337218       6.100008      10.243545      -3.184689      12.831410           0.000004
           48              N       4.056597       5.279847       8.269997      -0.297576      39.343207 0.54249733E+03  0.13248416E+05                                 9.626829                            7.476801       0.097565       2.035900                    0.999207      28.956296      80.174152       0.649045       0.386425      -1.103227       0.062291       0.047786      -0.121899       0.144993       0.014749      -0.000742       0.050890      -0.069913       0.054526      -0.050186      -0.023780       0.073966             11.175813       8.969095       4.226032      -4.097711      12.723357      -2.040557      11.834989          -0.000006
           49              N      -1.286691       8.591997       7.915955      -0.592878      28.920515 0.50208914E+03  0.12143573E+05                                 7.952059                            7.249958      -0.400877       1.890642                    0.994351      30.412323      86.491081       0.645088       0.392574      -1.088297       0.017817      -0.050631       0.116368       0.128150       0.000299      -0.007827      -0.037206      -0.055250       0.187522      -0.059479      -0.020119       0.079597              8.421857       8.345588      -0.648647       2.751435       7.241812      -0.602325       9.678172          -0.000006
           50              N      -0.543082       2.331567       1.085839      -0.364720      39.332205 0.56181236E+03  0.13808734E+05                                 9.526283                            7.557690       0.277877       2.093511                    0.998565      29.313347      80.813003       0.653620       0.381257      -1.109504       0.044457      -0.104119      -0.001466       0.113222      -0.013138      -0.032819      -0.017014      -0.007914       0.159729      -0.052982      -0.013204       0.066185             10.872079       7.960066      -3.553496      -2.672679      13.962307      -0.655445      10.693865          -0.000002
           51              N       6.257334       0.115692       2.746784      -0.391182      36.460253 0.46171153E+03  0.10993426E+05                                 9.522182                            7.165333      -0.579833       1.839624                    0.998017      29.075122      83.474116       0.616894       0.416997      -1.066339       0.028639       0.126293       0.052959       0.139910      -0.002658       0.042436       0.038141      -0.039626      -0.070241      -0.068950       0.012098       0.056852             11.212697      10.563126       2.337219       6.100011      10.243548       3.184690      12.831415           0.000004
           52              N       0.546457       0.614847       0.199889      -0.297576      39.343204 0.54249728E+03  0.13248414E+05                                 9.626829                            7.476800       0.097565       2.035900                    0.999207      28.956295      80.174150       0.649045       0.386425      -1.103227      -0.062291       0.047786       0.121899       0.144993      -0.014749      -0.000742      -0.050890      -0.069913       0.054526      -0.050186      -0.023780       0.073966             11.175813       8.969094      -4.226032      -4.097711      12.723356       2.040557      11.834989          -0.000006
           53              O      -1.576931       4.605288       3.020361      -0.558880      36.532506 0.50207066E+03  0.11848348E+05                                 8.677032                            6.877110       0.522609       2.233088                    0.996389      26.914000      69.777369       0.734742       0.353247      -1.145188       0.013540       0.033564      -0.018427       0.040613      -0.010045       0.003492       0.061968      -0.028304      -0.031107      -0.060797      -0.007836       0.068633             10.004634       5.113323      -1.401983      -1.230334      13.111863       4.801713      11.788716           0.000007
           54              O       7.577267       6.779178       2.787439      -0.573646      33.869010 0.48875855E+03  0.11423025E+05                                 8.173759                            6.768949       0.984926       2.379764                    0.996970      26.901109      68.737595       0.745487       0.351544      -1.149980       0.010026      -0.010630      -0.001703       0.014711      -0.004238       0.006259      -0.066530       0.033413      -0.198196      -0.103198       0.044621       0.058577              9.130181       5.479438      -0.101721      -0.962732      12.514142      -3.999205       9.396964           0.000002
           55              O      -0.258777       5.852709       7.033393      -0.588210      27.955722 0.45125625E+03  0.10321163E+05                                 7.068348                            6.417926       1.165719       2.432200                    0.998295      26.923503      67.691497       0.782354       0.342293      -1.159576      -0.040931      -0.022075      -0.018426       0.050022       0.022973      -0.022902       0.076382      -0.078831      -0.067816      -0.087564      -0.011649       0.099213              7.365463       6.276483       1.265670       1.832650       9.584552       2.235493       6.235355          -0.000015
           56              O       6.179985       9.270288       5.449525      -0.558880      36.532491 0.50207044E+03  0.11848342E+05                                 8.677030                            6.877108       0.522608       2.233088                    0.996388      26.913994      69.777349       0.734742       0.353247      -1.145188      -0.013540       0.033564       0.018427       0.040613       0.010045       0.003491      -0.061968      -0.028304      -0.031107      -0.060797      -0.007836       0.068633             10.004630       5.113321       1.401982      -1.230333      13.111857      -4.801711      11.788712           0.000007
           57              O      -2.974213       2.114178       5.682447      -0.573646      33.869003 0.48875843E+03  0.11423022E+05                                 8.173758                            6.768948       0.984926       2.379764                    0.996970      26.901108      68.737588       0.745487       0.351544      -1.149980      -0.010026      -0.010630       0.001703       0.014711       0.004238       0.006259       0.066530       0.033413      -0.198196      -0.103198       0.044621       0.058577              9.130179       5.479437       0.101721      -0.962732      12.514139       3.999204       9.396962           0.000002
           58              O       4.861831       1.187709       1.436493      -0.588210      27.955739 0.45125659E+03  0.10321173E+05                                 7.068351                            6.417929       1.165718       2.432200                    0.998295      26.923510      67.691525       0.782354       0.342293      -1.159576       0.040931      -0.022075       0.018426       0.050022      -0.022973      -0.022901      -0.076382      -0.078831      -0.067816      -0.087564      -0.011649       0.099214              7.365467       6.276486      -1.265671       1.832651       9.584557      -2.235494       6.235357          -0.000014

******************************************************
Auxiliary information for the entire system
The total spin magnetic moment of the unit cell is   -0.000203
The total net atomic charge of the unit cell is   -0.000001
Accuracy of reproducing the electrostatic potential in the unit cell:
  The inner radius (bohr) =    5.0000
  The outer radius (bohr) =   12.0000
  Valid grid points have density less than (e/(bohr^3)) =    0.0001
  The number of valid grid points were=        15538
  The rms potential error without charges in kcal/mol is=      3.42459
  The rms potential error with partial charges in kcal/mol is=      0.58745
  The RRMSE value at monopole order=      0.17154
  The rms potential error with partial charges and cloud penetration in kcal/mol is=      0.58143
  The RRMSE value at monopole order with cloud penetration is=      0.16978
  The rms potential error with partial charges and atomic dipoles in kcal/mol is=      0.65249
  The RRMSE value at dipole order=      0.19053
  The rms potential error with partial charges, atomic dipoles and cloud penetration in kcal/mol is=      0.65526
  The RRMSE value at dipole order with cloud penetration=      0.19134

******************************************************
The electron densities and ab initio electrostatic potential were computed in VASP using the PBE functional and
projector augmented wave method. See the main text of the journal article for a description of computational details.
The atomic charges, dipoles, and quadrupoles were computed with the DDEC6 method as described in
(a) T. A. Manz and N. Gabaldon Limas, RSC Adv. 6 (2016) 47771-47801 DOI: 10.1039/c6ra04656h
(b) N. Gabaldon Limas and T. A. Manz, RSC Adv. 8 (2018) 2678-2707 DOI: 10.1039/c7ra11829e.
For each atom in the material, the electron cloud parameters were fit to the spherically averaged atom-in-material
electron density using radial positions for which this density was between 10^-4 and 10^-2 electrons per cubic bohr.
The polarizabilities, dispersion coefficients, and quantum Drude oscillator (QDO) parameters were fit using the MCLF method.
The magnetic structure of the system was optimized in VASP from the default ferromagnetic initial guess using spin polarization.
The atomic spin moments (ASMs) were computed on this optimized magnetic structure using the DDEC6 partition as inputs
to the method of T. A. Manz and D. S. Sholl, J. Chem. Theory Comput. 7 (2011) 4146-4164 DOI: 10.1021/ct200539n.
The RMSE and RRMSE were computed using a uniform grid with Ewald summation.
