# Supplementary material for: A collection of forcefield precursors for metal–organic frameworks
Source: RSC Adv. 2019 Nov 13;9(63):36492–507. doi: 10.1039/c9ra07327b (PMC9075174; doi:10.1039/c9ra07327b)
Supplement: RA-009-C9RA07327B-s4069 [file RA-009-C9RA07327B-s4069.xyz]

  116
jmolscript: load "" {1 1 1} spacegroup "x,y,z" unitcell [{      8.968700     0.000000     0.000000 }, {      0.000000    10.906000     0.000000 }, {      0.000000    -1.668013    14.489305 }]
Zn     2.271592     0.242410     4.071060     0.732996
Zn     6.704552     3.712446     2.721381     0.723659
Zn     6.755942     8.995577    10.418245     0.732997
Zn     2.220202     5.525541    11.767924     0.723659
H      1.287008     3.387979    10.984342     0.307202
H      1.399117     4.281055     9.810708     0.313803
H      4.936372     1.715324     4.046863     0.083986
H      2.226031     1.880243     1.183776     0.117357
H      5.036822     5.507066     0.922969     0.080806
H      3.261019     2.004872    14.112583     0.128071
H      4.856551     1.917983    14.147357     0.128322
H      2.308543     6.095930     4.172920     0.163485
H      1.400014     6.737514     3.023918     0.129478
H      1.106738     9.227456     3.051448     0.308823
H      2.486124     9.250578     2.509548     0.319836
H      1.761453     8.147039     4.952444     0.093250
H      3.285235     8.279696     4.491685     0.094500
H      2.318409     6.967590     8.897882     0.124852
H      2.320203     5.332697     1.480807     0.290670
H      5.438620    -0.582567     7.883631     0.078281
H      2.948012    -0.482042     8.905127     0.298865
H      3.471784     2.716876    10.788737     0.087907
H      3.644880     3.728622     9.560043     0.091857
H      4.933682     7.110118    11.856598     0.077237
H      1.944414     1.426699     9.557146     0.136619
H      1.998226     2.473190     8.348738     0.143551
H      3.425147     8.413897     7.172206     0.129267
H      4.994669     8.153025     7.221470     0.127237
H      5.771358     5.850008     3.504963     0.307202
H      5.883467     4.956932     4.678597     0.313803
H      0.452022     7.522663    10.442442     0.083986
H      6.710381     7.357744    13.305529     0.117357
H      0.552472     3.730921    13.566336     0.080806
H      7.745369     7.233115     0.376722     0.128071
H      0.372201     7.320004     0.341948     0.128322
H      6.792893     3.142057    10.316385     0.163485
H      5.884364     2.500473    11.465387     0.129478
H      5.591088     0.010531    11.437857     0.308824
H      6.970474    -0.012591    11.979757     0.319836
H      6.245803     1.090948     9.536861     0.093249
H      7.769585     0.958291     9.997620     0.094500
H      6.802759     2.270397     5.591423     0.124852
H      6.804553     3.905290    13.008498     0.290670
H      0.954270     9.820554     6.605674     0.078281
H      7.432362     9.720029     5.584178     0.298865
H      7.956134     6.521111     3.700568     0.087907
H      8.129230     5.509365     4.929262     0.091856
H      0.449332     2.127869     2.632707     0.077237
H      6.428764     7.811288     4.932159     0.136619
H      6.482576     6.764797     6.140567     0.143550
H      7.909497     0.824090     7.317099     0.129267
H      0.510319     1.084962     7.267835     0.127237
C      4.484350     1.951524     3.245604     0.140668
C      3.008999     2.041496     1.696698    -0.152280
C      3.983000     2.932209     1.367790     0.179538
C      3.938156     4.440593    13.730065     0.567783
C      4.130086     5.307821     0.550594     0.037538
C      4.057440     3.824695     0.189810    -0.286048
C      2.271772     6.807542     3.486127    -0.360000
C      2.360562     8.149440     4.164226     0.015535
C      4.104077     7.995692     9.023939     0.197866
C      3.083439     7.186902     9.418048    -0.149669
C      4.317532    -0.416394     6.127527     0.581346
C      4.503184    -0.788382     7.596743     0.033820
C      3.366850     6.583548     2.495058     0.543589
C      3.001824     3.137413    10.025150     0.031168
C      4.510359     7.258878    11.019116     0.124766
C      2.534555     2.053461     9.067407    -0.360799
C      4.249370     8.611307     7.683678    -0.288082
C      3.642189     1.287695     8.453061     0.549539
C      0.000000     7.286463    11.243701     0.140668
C      7.493349     7.196491    12.792607    -0.152280
C      8.467350     6.305778    13.121515     0.179538
C      8.422506     4.797394     0.759240     0.567783
C      8.614436     3.930166    13.938711     0.037538
C      8.541790     5.413292    14.299495    -0.286048
C      6.756122     2.430445    11.003178    -0.360000
C      6.844912     1.088547    10.325079     0.015536
C      8.588427     1.242295     5.465366     0.197865
C      7.567789     2.051085     5.071257    -0.149669
C      8.801882     9.654381     8.361778     0.581346
C      0.018834    10.026369     6.892562     0.033820
C      7.851200     2.654439    11.994247     0.543589
C      7.486174     6.100574     4.464155     0.031167
C      0.026009     1.979109     3.470189     0.124766
C      7.018905     7.184526     5.421898    -0.360799
C      8.733720     0.626680     6.805627    -0.288082
C      8.126539     7.950292     6.036244     0.549539
N      1.856521     3.958146    10.540969    -0.594904
N      3.345325     6.736596    10.696005    -0.287960
N      3.317522     1.404301     2.883372    -0.301283
N      4.965072     2.863768     2.379144    -0.370115
N      1.993742     9.309828     3.283277    -0.580137
N      5.052069     8.036478    10.033844    -0.382319
N      3.120211     5.696739     1.530071    -0.408240
N      3.556090    -0.058875     8.431327    -0.423036
N      6.340871     5.279841     3.948336    -0.594904
N      7.829675     2.501391     3.793300    -0.287960
N      7.801872     7.833686    11.605933    -0.301283
N      0.480722     6.374219    12.110161    -0.370115
N      6.478092    -0.071841    11.206028    -0.580138
N      0.567719     1.201509     4.455461    -0.382319
N      7.604561     3.541248    12.959234    -0.408240
N      8.040440     9.296862     6.057978    -0.423036
O      2.800925     5.014545    13.547500    -0.548744
O      4.870901     4.450180    12.898379    -0.568241
O      3.152498    -0.003030     5.795722    -0.560687
O      4.485247     7.123895     2.613871    -0.554259
O      5.284358    -0.613983     5.352349    -0.582472
O      4.621571     1.869217     7.929997    -0.555799
O      7.285275     4.223442     0.941805    -0.548744
O      0.386551     4.787807     1.590926    -0.568241
O      7.636848     9.241017     8.693583    -0.560687
O      0.000897     2.114092    11.875434    -0.554259
O      0.800008    -1.054030     9.136956    -0.582471
O      0.137221     7.368770     6.559308    -0.555799

The following XYZ coordinates are in angstroms. Other properties are in atomic units.
The sperically averaged electron density of each atom fit to a function of the form exp(a - br)
eigen_1, eigen_2 and eigen_3 are the three eigenvalues of traceless quadrupole moment tensor
  atom number  atomic symbol              X              Y              Z     net charge C6 coefficient C8 coefficient C10 coefficient fluctuating dipole atomic polarizability isotropic forcefield polarizability              a              b squared Pearson coefficient          <r^3>          <r^4>         wp_QDO          m_QDO          q_QDO       dipole_x       dipole_y       dipole_z         dipole            Qxy            Qxz            Qyz     Q(x^2-y^2)  Q(3z^2 - R^2)        eigen_1        eigen_2        eigen_3 static polarizability      alpha(xx)      alpha(xy)      alpha(xz)      alpha(yy)      alpha(yz)      alpha(zz) atomic spin moment
            1             Zn       2.271592       0.242410       4.071060       0.732996      94.155515 0.19516823E+04  0.62581728E+05                                16.612593                           14.241545       0.509437       2.009220                    0.996371      48.029450     130.382252       0.490153       0.389705      -1.154724       0.025382      -0.017639       0.078594       0.084453       0.000763       0.041428      -0.002537      -0.045032       0.130897      -0.060815       0.000671       0.060144             18.703016      19.075471      -0.198633      -1.327450      21.499398      -3.338197      15.534178           0.000004
            2             Zn       6.704552       3.712446       2.721381       0.723659      91.987771 0.19308334E+04  0.61797550E+05                                16.393317                           14.172734       0.471175       1.999116                    0.996013      48.168722     130.986557       0.490553       0.390116      -1.153479       0.019207       0.029322      -0.063504       0.072535       0.013820      -0.040678      -0.006690      -0.035997       0.123580      -0.057591      -0.002820       0.060411             18.415786      19.870767       0.458402       2.033312      18.211719      -3.018130      17.164873           0.000003
            3             Zn       6.755942       8.995577      10.418245       0.732997      94.155516 0.19516823E+04  0.62581727E+05                                16.612593                           14.241545       0.509437       2.009220                    0.996371      48.029449     130.382252       0.490153       0.389705      -1.154724       0.025382       0.017639      -0.078594       0.084453      -0.000763      -0.041428      -0.002537      -0.045032       0.130897      -0.060815       0.000671       0.060144             18.703017      19.075472       0.198634       1.327449      21.499400      -3.338196      15.534178           0.000004
            4             Zn       2.220202       5.525541      11.767924       0.723659      91.987768 0.19308333E+04  0.61797547E+05                                16.393317                           14.172734       0.471175       1.999116                    0.996013      48.168721     130.986554       0.490553       0.390116      -1.153479       0.019207      -0.029322       0.063504       0.072535      -0.013820       0.040678      -0.006689      -0.035997       0.123580      -0.057591      -0.002820       0.060411             18.415786      19.870766      -0.458402      -2.033312      18.211719      -3.018130      17.164872           0.000003
            5              H       1.287008       3.387979      10.984342       0.307202       0.552036 0.36175320E+01  0.30010600E+02                                 1.247900                            1.219934      -1.206701       2.399230                    0.998217       2.880660       8.177452       0.478578       1.542735      -0.656548      -0.005527      -0.015278       0.010355       0.019267      -0.011351       0.002309      -0.004655       0.006105      -0.011664      -0.010697      -0.004175       0.014872              1.260243       1.349857       0.176516      -0.263635       1.182130      -0.118395       1.248742           0.000000
            6              H       1.399117       4.281055       9.810708       0.313803       0.591037 0.40270181E+01  0.33571818E+02                                 1.225406                            1.227876      -0.916873       2.571894                    0.999941       2.412564       6.391351       0.523309       1.403966      -0.687090      -0.010017       0.010793      -0.025988       0.029870      -0.005873       0.000738      -0.010529       0.014972       0.016885      -0.016696       0.004271       0.012425              1.217361       1.159463      -0.102795       0.091270       1.236083      -0.118891       1.256537          -0.000000
            7              H       4.936372       1.715324       4.046863       0.083986       1.314895 0.95895528E+01  0.99525825E+02                                 2.038962                            1.848303      -1.455096       2.170388                    0.992010       4.128493      12.290145       0.441763       1.335916      -0.694170       0.024262      -0.014262       0.046260       0.054149       0.009096       0.008277      -0.006662       0.013484       0.032660      -0.019883       0.004154       0.015729              2.121569       2.025513      -0.132963       0.609721       1.768459      -0.505553       2.570736           0.000002
            8              H       2.226031       1.880243       1.183776       0.117357       1.263054 0.94870966E+01  0.96284863E+02                                 1.871385                            1.760873      -1.009120       2.399011                    0.997678       3.458251       9.546601       0.492410       1.225615      -0.723383      -0.036917      -0.002094      -0.024044       0.044106       0.011211       0.014068      -0.014025       0.012594       0.014883      -0.027100       0.008295       0.018805              1.889603       2.277417       0.197079       0.362353       1.584834       0.050219       1.806558          -0.000001
            9              H       5.036822       5.507066       0.922969       0.080806       1.284114 0.10589678E+02  0.11295874E+03                                 2.024475                            1.948886      -1.563699       2.110233                    0.991413       4.423893      13.464996       0.426921       1.344997      -0.691197       0.040424       0.003241       0.015025       0.043247       0.004618      -0.002360      -0.002647       0.017948      -0.008802      -0.009308      -0.002824       0.012132              2.078302       2.600698       0.042541       0.260270       1.692081       0.065325       1.942128           0.000001
           10              H       3.261019       2.004872      14.112583       0.128071       1.080577 0.83636118E+01  0.82680044E+02                                 1.728362                            1.680197      -0.699129       2.546217                    0.999356       3.396813       9.413694       0.489487       1.265780      -0.713839      -0.027535      -0.002521      -0.011495       0.029944       0.001715       0.005995       0.000290       0.003636      -0.005284      -0.006040      -0.001133       0.007172              1.752222       1.914354       0.031096       0.359747       1.498881      -0.009986       1.843430           0.000001
           11              H       4.856551       1.917983      14.147357       0.128322       1.135681 0.87780670E+01  0.88707802E+02                                 1.838710                            1.758276      -1.176592       2.314731                    0.995060       3.738471      10.819872       0.458919       1.320708      -0.699332       0.026949      -0.008462      -0.007151       0.029137      -0.007494      -0.006407       0.005816       0.001634      -0.012433      -0.008321      -0.005465       0.013786              1.887145       2.140165      -0.142110      -0.493286       1.569406       0.089138       1.951864           0.000000
           12              H       2.308543       6.095930       4.172920       0.163485       0.951829 0.73359223E+01  0.69662449E+02                                 1.549977                            1.546730      -0.634157       2.597311                    0.999977       3.040656       8.060835       0.527420       1.222941      -0.725382       0.000452      -0.016735       0.021677       0.027389      -0.000490       0.002944      -0.004310      -0.015682       0.008950      -0.010015       0.000490       0.009526              1.535951       1.348516      -0.034694      -0.004676       1.643512      -0.238718       1.615827           0.000003
           13              H       1.400014       6.737514       3.023918       0.129478       1.015161 0.78270041E+01  0.77123975E+02                                 1.718503                            1.669171      -1.182433       2.307021                    0.995142       3.775651      10.911275       0.465666       1.334866      -0.695095      -0.018649      -0.000760      -0.011278       0.021807      -0.005632       0.003073       0.003359       0.002429      -0.005686      -0.008129       0.001409       0.006720              1.742514       2.099187       0.109660       0.272727       1.473185       0.170105       1.655170           0.000000
           14              H       1.106738       9.227456       3.051448       0.308823       0.612802 0.41910907E+01  0.35188081E+02                                 1.237908                            1.238474      -0.954384       2.543996                    0.999945       2.440864       6.428132       0.531569       1.372392      -0.693014      -0.030588      -0.004986      -0.001957       0.031053       0.002941       0.002880      -0.010295       0.026362       0.000050      -0.019301       0.005495       0.013806              1.226914       1.477182      -0.010902       0.066996       1.114825       0.011829       1.088735           0.000000
           15              H       2.486124       9.250578       2.509548       0.319836       0.616777 0.42337685E+01  0.35892534E+02                                 1.281468                            1.276399      -1.005775       2.531866                    0.999896       2.470888       6.693485       0.500671       1.443035      -0.679491       0.021141      -0.003107      -0.022264       0.030859      -0.003824      -0.003922      -0.006566       0.013238       0.030333      -0.014888       0.002211       0.012676              1.272158       1.224644      -0.010163      -0.220706       1.183055       0.009172       1.408775          -0.000001
           16              H       1.761453       8.147039       4.952444       0.093250       1.041611 0.78244206E+01  0.77165083E+02                                 1.757621                            1.674716      -1.132355       2.326244                    0.993893       3.868885      11.220138       0.462036       1.344192      -0.693230      -0.024066      -0.004619       0.030277       0.038951      -0.009531      -0.002635      -0.004016      -0.006843       0.010044      -0.013030       0.003925       0.009104              1.806970       1.879319      -0.058971      -0.543463       1.453015       0.166518       2.088577           0.000000
           17              H       3.285235       8.279696       4.491685       0.094500       1.092726 0.86374552E+01  0.87277823E+02                                 1.811011                            1.758240      -1.177415       2.300818                    0.993542       3.936562      11.539935       0.451634       1.342152      -0.693787       0.036984       0.000203       0.011861       0.038840       0.001147       0.016467      -0.010125      -0.005172      -0.011570      -0.021530       0.004044       0.017486              1.834755       2.227975       0.117951       0.338854       1.573395       0.203159       1.702894          -0.000001
           18              H       2.318409       6.967590       8.897882       0.124852       1.146338 0.84764342E+01  0.84734654E+02                                 1.834444                            1.724693      -1.095621       2.364912                    0.996427       3.580923      10.236815       0.465604       1.315957      -0.701445      -0.035061      -0.004308      -0.026058       0.043896       0.012589       0.007542      -0.009085       0.012450       0.025797      -0.022722       0.009155       0.013567              1.862584       2.225166       0.203982       0.382696       1.589460       0.017313       1.773125           0.000000
           19              H       2.320203       5.332697       1.480807       0.290670       0.575787 0.37192374E+01  0.31158823E+02                                 1.292219                            1.244670      -1.282953       2.349243                    0.997602       3.018563       8.692733       0.468051       1.562017      -0.652624      -0.020442      -0.014906      -0.003733       0.025574       0.003985      -0.008814       0.012916      -0.000707       0.024456      -0.017411      -0.000405       0.017817              1.319059       1.637336       0.169948       0.033898       1.178255       0.084748       1.141587           0.000001
           20              H       5.438620      -0.582567       7.883631       0.078281       1.144440 0.89925687E+01  0.92405319E+02                                 1.902567                            1.817595      -1.510134       2.139314                    0.991045       4.330764      13.086950       0.432664       1.377659      -0.684653       0.041666       0.006062       0.011849       0.043740       0.005496      -0.001169       0.004403       0.012750      -0.004348      -0.010078       0.000916       0.009162              1.968539       2.549515       0.111897       0.282019       1.655973       0.091530       1.700127           0.000001
           21              H       2.948012      -0.482042       8.905127       0.298865       0.625904 0.41938510E+01  0.35919268E+02                                 1.330586                            1.296521      -1.284020       2.357544                    0.999068       2.876748       8.161581       0.475789       1.503063      -0.664191      -0.020025      -0.016992       0.017005       0.031287      -0.001770      -0.018041       0.002540      -0.017387       0.012017      -0.022827       0.005767       0.017060              1.345098       1.474438       0.147194      -0.173635       1.371796      -0.081192       1.189061           0.000001
           22              H       3.471784       2.716876      10.788737       0.087907       1.048826 0.81661187E+01  0.80032654E+02                                 1.665754                            1.636072      -0.618811       2.563723                    0.999723       3.491918       9.551756       0.508434       1.229194      -0.721017       0.013667      -0.022207       0.029194       0.039143      -0.010837      -0.000316      -0.005346      -0.001992       0.009545      -0.013396       0.002212       0.011184              1.671208       1.656977      -0.183939       0.337336       1.468652      -0.130265       1.887994           0.000000
           23              H       3.644880       3.728622       9.560043       0.091857       1.271127 0.10618035E+02  0.11140223E+03                                 1.913930                            1.882729      -1.004287       2.388627                    0.996189       3.767192      10.749790       0.466330       1.251880      -0.715927       0.022683       0.022717      -0.022794       0.039372       0.006114      -0.001595      -0.005868       0.001132      -0.029252      -0.011900      -0.000356       0.012256              1.910078       1.948061       0.330035      -0.250148       2.065814      -0.149598       1.716358           0.000001
           24              H       4.933682       7.110118      11.856598       0.077237       1.492785 0.11079087E+02  0.11770736E+03                                 2.117401                            1.913173      -1.434570       2.172860                    0.992032       4.036308      11.663229       0.465340       1.238899      -0.716417       0.022270      -0.011953       0.047554       0.053854       0.011093       0.005323      -0.005767       0.017907       0.049202      -0.023859       0.005635       0.018224              2.198430       2.148619      -0.086306       0.696878       1.731638      -0.369030       2.715033           0.000001
           25              H       1.944414       1.426699       9.557146       0.136619       1.101924 0.88324226E+01  0.89237824E+02                                 1.788217                            1.754206      -1.218343       2.301302                    0.994260       3.694329      10.629702       0.464007       1.306509      -0.702459      -0.009890      -0.019663       0.018207       0.028565       0.000183      -0.000046      -0.004826      -0.013258       0.011117      -0.008484      -0.000614       0.009098              1.797093       1.879999       0.279848      -0.235219       1.870761      -0.020373       1.640518          -0.000000
           26              H       1.998226       2.473190       8.348738       0.143551       1.015255 0.79515367E+01  0.77375068E+02                                 1.638608                            1.623594      -0.662546       2.565559                    0.999772       3.266139       8.888241       0.506315       1.243183      -0.719329      -0.009253       0.014022      -0.018827       0.025233      -0.004189       0.005827      -0.003428      -0.006703       0.016851      -0.009328      -0.001072       0.010400              1.634739       1.617573      -0.126062       0.304041       1.538525      -0.069707       1.748120          -0.000000
           27              H       3.425147       8.413897       7.172206       0.129267       1.009981 0.77185524E+01  0.75808384E+02                                 1.729206                            1.671904      -0.998633       2.407021                    0.995547       3.634287      10.493765       0.459205       1.358058      -0.691945      -0.027949      -0.002798      -0.010331       0.029929       0.004107       0.004437       0.001845       0.001102      -0.008395      -0.005520      -0.002066       0.007586              1.767271       1.987141       0.079691       0.377266       1.490981       0.007646       1.823692          -0.000001
           28              H       4.994669       8.153025       7.221470       0.127237       1.037897 0.78984302E+01  0.78202615E+02                                 1.771515                            1.698115      -1.170528       2.321179                    0.993673       3.754459      10.966513       0.451857       1.369066      -0.688965       0.024758      -0.010083      -0.006981       0.027629      -0.004467      -0.001705       0.002435       0.002811      -0.016951      -0.006419      -0.001670       0.008089              1.816162       2.056854      -0.331533      -0.403591       1.645393       0.195190       1.746241           0.000000
           29              H       5.771358       5.850008       3.504963       0.307202       0.552037 0.36175358E+01  0.30010637E+02                                 1.247900                            1.219934      -1.206701       2.399230                    0.998217       2.880661       8.177453       0.478578       1.542733      -0.656548      -0.005527       0.015278      -0.010355       0.019267       0.011351      -0.002309      -0.004655       0.006105      -0.011664      -0.010697      -0.004175       0.014872              1.260244       1.349857      -0.176516       0.263635       1.182131      -0.118395       1.248743           0.000000
           30              H       5.883467       4.956932       4.678597       0.313803       0.591037 0.40270189E+01  0.33571828E+02                                 1.225407                            1.227876      -0.916873       2.571894                    0.999941       2.412564       6.391353       0.523309       1.403967      -0.687090      -0.010017      -0.010793       0.025988       0.029870       0.005873      -0.000738      -0.010529       0.014972       0.016884      -0.016696       0.004271       0.012425              1.217362       1.159464       0.102795      -0.091270       1.236083      -0.118891       1.256538          -0.000000
           31              H       0.452022       7.522663      10.442442       0.083986       1.314895 0.95895556E+01  0.99525863E+02                                 2.038962                            1.848303      -1.455096       2.170388                    0.992010       4.128494      12.290149       0.441763       1.335916      -0.694170       0.024262       0.014262      -0.046260       0.054149      -0.009096      -0.008277      -0.006662       0.013484       0.032660      -0.019883       0.004154       0.015729              2.121570       2.025513       0.132963      -0.609721       1.768460      -0.505553       2.570736           0.000002
           32              H       6.710381       7.357744      13.305529       0.117357       1.263055 0.94870995E+01  0.96284899E+02                                 1.871385                            1.760874      -1.009121       2.399011                    0.997678       3.458251       9.546601       0.492410       1.225615      -0.723383      -0.036917       0.002094       0.024044       0.044106      -0.011211      -0.014068      -0.014025       0.012594       0.014883      -0.027100       0.008295       0.018805              1.889603       2.277417      -0.197079      -0.362353       1.584834       0.050219       1.806559          -0.000001
           33              H       0.552472       3.730921      13.566336       0.080806       1.284114 0.10589677E+02  0.11295873E+03                                 2.024475                            1.948886      -1.563699       2.110233                    0.991413       4.423893      13.464997       0.426921       1.344997      -0.691197       0.040424      -0.003241      -0.015025       0.043247      -0.004618       0.002360      -0.002647       0.017948      -0.008802      -0.009308      -0.002824       0.012132              2.078303       2.600698      -0.042541      -0.260270       1.692082       0.065325       1.942128           0.000001
           34              H       7.745369       7.233115       0.376722       0.128071       1.080576 0.83636030E+01  0.82679938E+02                                 1.728362                            1.680197      -0.699128       2.546218                    0.999356       3.396811       9.413688       0.489487       1.265780      -0.713839      -0.027535       0.002521       0.011495       0.029944      -0.001715      -0.005995       0.000290       0.003636      -0.005284      -0.006040      -0.001133       0.007173              1.752221       1.914353      -0.031096      -0.359746       1.498881      -0.009986       1.843429           0.000001
           35              H       0.372201       7.320004       0.341948       0.128322       1.135680 0.87780534E+01  0.88707632E+02                                 1.838709                            1.758275      -1.176591       2.314732                    0.995060       3.738468      10.819862       0.458919       1.320708      -0.699332       0.026949       0.008462       0.007151       0.029137       0.007494       0.006407       0.005816       0.001634      -0.012433      -0.008321      -0.005465       0.013786              1.887144       2.140164       0.142110       0.493286       1.569405       0.089138       1.951863           0.000000
           36              H       6.792893       3.142057      10.316385       0.163485       0.951829 0.73359244E+01  0.69662469E+02                                 1.549977                            1.546730      -0.634157       2.597311                    0.999977       3.040657       8.060836       0.527420       1.222941      -0.725382       0.000452       0.016735      -0.021677       0.027389       0.000490      -0.002944      -0.004310      -0.015682       0.008950      -0.010015       0.000490       0.009526              1.535951       1.348515       0.034694       0.004676       1.643511      -0.238718       1.615827           0.000003
           37              H       5.884364       2.500473      11.465387       0.129478       1.015160 0.78269993E+01  0.77123918E+02                                 1.718503                            1.669171      -1.182432       2.307021                    0.995142       3.775650      10.911272       0.465666       1.334866      -0.695095      -0.018649       0.000760       0.011278       0.021807       0.005632      -0.003073       0.003359       0.002429      -0.005686      -0.008129       0.001409       0.006720              1.742513       2.099186      -0.109660      -0.272727       1.473184       0.170105       1.655169           0.000000
           38              H       5.591088       0.010531      11.437857       0.308824       0.612801 0.41910807E+01  0.35187977E+02                                 1.237907                            1.238473      -0.954384       2.543996                    0.999945       2.440861       6.428123       0.531569       1.372392      -0.693014      -0.030587       0.004986       0.001957       0.031053      -0.002941      -0.002880      -0.010295       0.026362       0.000050      -0.019301       0.005495       0.013806              1.226913       1.477180       0.010902      -0.066996       1.114824       0.011829       1.088734           0.000000
           39              H       6.970474      -0.012591      11.979757       0.319836       0.616777 0.42337664E+01  0.35892511E+02                                 1.281468                            1.276398      -1.005775       2.531866                    0.999896       2.470888       6.693484       0.500671       1.443035      -0.679491       0.021141       0.003107       0.022264       0.030859       0.003824       0.003922      -0.006566       0.013238       0.030333      -0.014888       0.002211       0.012676              1.272158       1.224643       0.010163       0.220706       1.183055       0.009172       1.408775          -0.000001
           40              H       6.245803       1.090948       9.536861       0.093249       1.041611 0.78244238E+01  0.77165119E+02                                 1.757621                            1.674716      -1.132355       2.326244                    0.993893       3.868886      11.220140       0.462036       1.344192      -0.693230      -0.024066       0.004619      -0.030277       0.038951       0.009531       0.002635      -0.004016      -0.006843       0.010044      -0.013030       0.003925       0.009104              1.806971       1.879320       0.058971       0.543463       1.453015       0.166518       2.088578           0.000000
           41              H       7.769585       0.958291       9.997620       0.094500       1.092726 0.86374555E+01  0.87277824E+02                                 1.811010                            1.758239      -1.177415       2.300819                    0.993542       3.936562      11.539933       0.451634       1.342151      -0.693787       0.036984      -0.000203      -0.011861       0.038840      -0.001147      -0.016467      -0.010125      -0.005172      -0.011570      -0.021530       0.004044       0.017486              1.834754       2.227974      -0.117951      -0.338854       1.573395       0.203159       1.702894          -0.000001
           42              H       6.802759       2.270397       5.591423       0.124852       1.146338 0.84764338E+01  0.84734651E+02                                 1.834445                            1.724693      -1.095621       2.364912                    0.996427       3.580923      10.236816       0.465604       1.315957      -0.701444      -0.035061       0.004308       0.026058       0.043896      -0.012589      -0.007542      -0.009085       0.012450       0.025797      -0.022722       0.009155       0.013567              1.862584       2.225166      -0.203982      -0.382696       1.589460       0.017313       1.773125           0.000000
           43              H       6.804553       3.905290      13.008498       0.290670       0.575787 0.37192375E+01  0.31158825E+02                                 1.292219                            1.244670      -1.282953       2.349243                    0.997602       3.018563       8.692734       0.468051       1.562018      -0.652624      -0.020442       0.014906       0.003733       0.025574      -0.003985       0.008814       0.012916      -0.000707       0.024456      -0.017411      -0.000405       0.017816              1.319059       1.637336      -0.169948      -0.033898       1.178255       0.084748       1.141587           0.000000
           44              H       0.954270       9.820554       6.605674       0.078281       1.144441 0.89925781E+01  0.92405436E+02                                 1.902568                            1.817596      -1.510134       2.139313                    0.991045       4.330766      13.086956       0.432664       1.377659      -0.684653       0.041666      -0.006062      -0.011849       0.043740      -0.005496       0.001169       0.004403       0.012750      -0.004348      -0.010078       0.000916       0.009162              1.968539       2.549516      -0.111897      -0.282019       1.655974       0.091530       1.700128           0.000001
           45              H       7.432362       9.720029       5.584178       0.298865       0.625904 0.41938473E+01  0.35919229E+02                                 1.330585                            1.296520      -1.284020       2.357544                    0.999068       2.876747       8.161577       0.475789       1.503063      -0.664191      -0.020025       0.016992      -0.017005       0.031287       0.001770       0.018041       0.002540      -0.017387       0.012017      -0.022827       0.005767       0.017060              1.345098       1.474437      -0.147194       0.173635       1.371795      -0.081191       1.189061           0.000001
           46              H       7.956134       6.521111       3.700568       0.087907       1.048825 0.81661139E+01  0.80032597E+02                                 1.665754                            1.636072      -0.618811       2.563723                    0.999723       3.491917       9.551754       0.508433       1.229194      -0.721017       0.013667       0.022207      -0.029194       0.039143       0.010837       0.000316      -0.005346      -0.001992       0.009545      -0.013396       0.002212       0.011184              1.671207       1.656976       0.183939      -0.337336       1.468652      -0.130265       1.887994           0.000000
           47              H       8.129230       5.509365       4.929262       0.091856       1.271126 0.10618029E+02  0.11140214E+03                                 1.913929                            1.882729      -1.004286       2.388627                    0.996189       3.767191      10.749786       0.466330       1.251880      -0.715927       0.022683      -0.022717       0.022794       0.039372      -0.006114       0.001595      -0.005868       0.001132      -0.029252      -0.011900      -0.000356       0.012256              1.910077       1.948060      -0.330034       0.250148       2.065814      -0.149598       1.716358           0.000000
           48              H       0.449332       2.127869       2.632707       0.077237       1.492786 0.11079095E+02  0.11770746E+03                                 2.117401                            1.913174      -1.434570       2.172860                    0.992032       4.036309      11.663232       0.465340       1.238899      -0.716417       0.022270       0.011953      -0.047554       0.053854      -0.011094      -0.005323      -0.005767       0.017907       0.049202      -0.023859       0.005635       0.018224              2.198431       2.148620       0.086306      -0.696878       1.731639      -0.369030       2.715034           0.000001
           49              H       6.428764       7.811288       4.932159       0.136619       1.101925 0.88324237E+01  0.89237833E+02                                 1.788217                            1.754205      -1.218342       2.301302                    0.994260       3.694329      10.629700       0.464007       1.306509      -0.702459      -0.009890       0.019663      -0.018207       0.028565      -0.000183       0.000046      -0.004826      -0.013258       0.011117      -0.008484      -0.000614       0.009098              1.797092       1.879999      -0.279848       0.235219       1.870760      -0.020373       1.640518          -0.000000
           50              H       6.482576       6.764797       6.140567       0.143550       1.015255 0.79515379E+01  0.77375082E+02                                 1.638608                            1.623594      -0.662546       2.565559                    0.999772       3.266139       8.888241       0.506315       1.243183      -0.719329      -0.009253      -0.014022       0.018827       0.025233       0.004189      -0.005827      -0.003428      -0.006703       0.016851      -0.009327      -0.001072       0.010400              1.634740       1.617573       0.126062      -0.304042       1.538526      -0.069707       1.748121          -0.000000
           51              H       7.909497       0.824090       7.317099       0.129267       1.009981 0.77185564E+01  0.75808430E+02                                 1.729206                            1.671904      -0.998633       2.407021                    0.995547       3.634288      10.493767       0.459205       1.358057      -0.691945      -0.027949       0.002798       0.010331       0.029929      -0.004107      -0.004437       0.001845       0.001102      -0.008395      -0.005520      -0.002066       0.007586              1.767271       1.987141      -0.079691      -0.377266       1.490981       0.007646       1.823692          -0.000001
           52              H       0.510319       1.084962       7.267835       0.127237       1.037898 0.78984342E+01  0.78202664E+02                                 1.771515                            1.698115      -1.170529       2.321178                    0.993673       3.754460      10.966517       0.451857       1.369066      -0.688965       0.024758       0.010083       0.006981       0.027629       0.004467       0.001705       0.002435       0.002811      -0.016951      -0.006419      -0.001670       0.008089              1.816163       2.056854       0.331533       0.403591       1.645393       0.195190       1.746241           0.000000
           53              C       4.484350       1.951524       3.245604       0.140668      26.818216 0.33013106E+03  0.72978844E+04                                 7.894221                            6.101327       0.111882       2.032860                    0.999842      26.752873      76.364921       0.655242       0.422857      -1.052473      -0.025625       0.008242      -0.063925       0.069361      -0.034434       0.006144       0.009424       0.003734       0.060761      -0.046450       0.020931       0.025518              8.854668       9.164032       1.834621       1.687922       7.846702      -3.496170       9.553269           0.000006
           54              C       3.008999       2.041496       1.696698      -0.152280      32.204105 0.42852254E+03  0.10050947E+05                                 8.680347                            6.818909       0.338195       2.063942                    0.999851      30.198005      87.070934       0.641779       0.406900      -1.069022      -0.018557      -0.053377       0.089928       0.106210      -0.003971       0.051494      -0.025617       0.048975       0.039948      -0.051122      -0.020223       0.071345              9.627518      10.376526       2.920045       0.889741       9.034379      -3.214476       9.471648          -0.000005
           55              C       3.983000       2.932209       1.367790       0.179538      33.817159 0.38653101E+03  0.88104364E+04                                 9.262904                            6.641839       0.022846       2.018043                    0.999468      25.939717      73.055929       0.627870       0.427980      -1.058584       0.065258       0.052342       0.006175       0.083883       0.000803       0.024825      -0.054006       0.015659       0.071455      -0.060207      -0.005976       0.066183             11.187430       8.249836       2.158862       0.112849      12.283016      -7.008267      13.029436           0.000003
           56              C       3.938156       4.440593      13.730065       0.567783      23.535500 0.26807810E+03  0.56313828E+04                                 7.524006                            5.788890       0.135038       2.096673                    0.999672      22.550468      62.960538       0.622002       0.468771      -1.024636      -0.023786       0.042463      -0.045704       0.066766       0.044124       0.018506       0.059982      -0.097690      -0.120395      -0.066705      -0.045030       0.111735              8.642488       9.592377      -1.934868      -0.530516       6.051802      -2.727710      10.283285           0.000006
           57              C       4.130086       5.307821       0.550594       0.037538      27.866809 0.40226468E+03  0.93154935E+04                                 8.199511                            6.774897      -0.479300       1.874156                    0.996673      27.088515      78.386649       0.618141       0.427883      -1.052449      -0.074096      -0.054978       0.072142       0.117121      -0.013136      -0.044550       0.040916       0.030583      -0.079676      -0.066647      -0.002214       0.068861              9.290570       7.730659      -1.391944      -0.788025       9.314139      -0.415124      10.826911           0.000001
           58              C       4.057440       3.824695       0.189810      -0.286048      31.822946 0.47161249E+03  0.11389650E+05                                 8.858972                            7.263964      -0.322373       1.873904                    0.997543      31.268214      93.072297       0.604488       0.419559      -1.055288      -0.002329       0.044685       0.063802       0.077929      -0.000272       0.016061       0.015018       0.014093      -0.091486      -0.039451       0.011762       0.027688             10.021597       7.173699      -0.339545      -0.464881      11.877947      -2.933961      11.013147          -0.000001
           59              C       2.271772       6.807542       3.486127      -0.360000      30.985351 0.47826518E+03  0.11510014E+05                                 8.558814                            7.185419      -0.090911       1.953505                    0.997577      30.692951      89.139592       0.628684       0.404824      -1.072239       0.019158       0.055108       0.033819       0.067436       0.003099       0.019753       0.016725      -0.052160      -0.006125      -0.036957       0.000081       0.036876              9.632750       8.468537      -1.189960      -1.919914      10.510592       3.880020       9.919121           0.000003
           60              C       2.360562       8.149440       4.164226       0.015535      23.981585 0.37208634E+03  0.84969671E+04                                 7.525570                            6.588554      -0.236388       1.945860                    0.998555      27.371091      80.081046       0.613081       0.437490      -1.040871      -0.035115       0.023552      -0.123966       0.130978      -0.033800       0.019635      -0.065672      -0.111265      -0.019720      -0.061884      -0.047134       0.109018              8.179930       6.446172      -0.667836      -0.321166      10.097510       2.108149       7.996109          -0.000001
           61              C       4.104077       7.995692       9.023939       0.197866      33.284907 0.37212854E+03  0.84094871E+04                                 9.196419                            6.538904       0.042278       2.032447                    0.999671      25.541790      71.834839       0.629045       0.430872      -1.055864       0.068572       0.037550      -0.003671       0.078266      -0.003102       0.013341      -0.040788       0.012519       0.112648      -0.045462      -0.014656       0.060118             11.178858       8.522051       2.354211      -0.254553      10.103277      -6.520806      14.911245           0.000005
           62              C       3.083439       7.186902       9.418048      -0.149669      32.375142 0.43184648E+03  0.10146721E+05                                 8.742243                            6.858166       0.415754       2.097394                    0.999725      29.853909      86.105264       0.638252       0.408430      -1.068206      -0.023848      -0.036538       0.090098       0.100107      -0.001876       0.041392      -0.018364       0.047356       0.096217      -0.045986      -0.019435       0.065421              9.810338      10.729309       3.075403       0.652038       8.485142      -3.247989      10.216562          -0.000000
           63              C       4.317532      -0.416394       6.127527       0.581346      22.933033 0.27583995E+03  0.58675007E+04                                 7.498819                            5.959135      -0.146968       1.999387                    0.999177      23.139113      66.166038       0.596444       0.482770      -1.011653      -0.025353       0.026346      -0.054149       0.065338       0.030409       0.001737       0.010281      -0.116941      -0.175953      -0.059376      -0.036555       0.095930              8.423067       9.854364      -1.737170       0.189994       5.191646      -1.223535      10.223190           0.000005
           64              C       4.503184      -0.788382       7.596743       0.033820      27.375451 0.39784333E+03  0.92067158E+04                                 8.248099                            6.869839      -0.464429       1.872813                    0.997590      27.386440      79.758549       0.594978       0.444849      -1.040113      -0.074171      -0.024611       0.079943       0.111794      -0.028322      -0.041319       0.028209      -0.009603      -0.150134      -0.071278      -0.001725       0.073003              9.308109       7.904592      -1.252491       0.050709      10.452342      -0.154107       9.567392          -0.000000
           65              C       3.366850       6.583548       2.495058       0.543589      22.748996 0.26579077E+03  0.55546150E+04                                 7.341249                            5.723135       0.234870       2.141168                    0.999748      22.004806      60.678365       0.634209       0.462125      -1.031405       0.023324       0.009474      -0.010414       0.027244      -0.033897      -0.002207      -0.028374      -0.043083       0.037296      -0.050690       0.000609       0.050081              8.380977       8.351098      -0.175207      -1.390465       7.287115       4.315774       9.504719           0.000005
           66              C       3.001824       3.137413      10.025150       0.031168      23.688216 0.35194420E+03  0.78982902E+04                                 7.352942                            6.317866      -0.007750       2.020938                    0.999189      26.681667      76.508579       0.641724       0.425303      -1.051920      -0.129807       0.006880      -0.004271       0.130060      -0.053310      -0.030240       0.019241      -0.002364      -0.036382      -0.049777      -0.023898       0.073675              8.119957       7.225075      -1.005690      -0.597623       9.317024       3.026168       7.817772          -0.000001
           67              C       4.510359       7.258878      11.019116       0.124766      26.916371 0.32809773E+03  0.72319088E+04                                 7.836642                            6.033370       0.138624       2.032329                    0.999818      26.959320      76.502296       0.667895       0.416052      -1.058187      -0.016365      -0.001129      -0.068115       0.070063      -0.032067       0.010373       0.000714       0.009859       0.076111      -0.045885       0.014918       0.030966              8.776265       9.440052       1.986427       1.788989       6.901076      -2.853788       9.987667           0.000004
           68              C       2.534555       2.053461       9.067407      -0.360799      32.009462 0.47799740E+03  0.11515247E+05                                 8.758323                            7.183393      -0.131441       1.938344                    0.997591      30.901801      90.130975       0.628049       0.404823      -1.071003       0.036865       0.053473       0.034048       0.073333       0.010141       0.008759       0.002431      -0.057193       0.054897      -0.040642       0.016379       0.024263             10.038214       8.761916      -1.638949      -1.192465      11.839252       4.702866       9.513475           0.000000
           69              C       4.249370       8.611307       7.683678      -0.288082      32.804317 0.47622463E+03  0.11519448E+05                                 9.027109                            7.279892      -0.296690       1.887653                    0.996828      31.041934      92.221305       0.606760       0.417320      -1.057582       0.006853       0.062500       0.051910       0.081535       0.005266       0.011456       0.006976       0.007971      -0.090241      -0.033359       0.008461       0.024898             10.386635       7.365635      -0.030100      -0.398591      11.896333      -3.722113      11.897939           0.000000
           70              C       3.642189       1.287695       8.453061       0.549539      22.962860 0.27430027E+03  0.57917927E+04                                 7.451446                            5.849387      -0.079830       2.031281                    0.999659      22.426841      62.654790       0.620145       0.467763      -1.025797       0.006278       0.000788      -0.028981       0.029664      -0.019107       0.026488       0.023849       0.012511       0.133423      -0.054721      -0.002843       0.057564              8.482613       8.194858      -1.597492      -2.353619      11.318909       2.489510       5.934071           0.000006
           71              C       0.000000       7.286463      11.243701       0.140668      26.818216 0.33013105E+03  0.72978843E+04                                 7.894222                            6.101327       0.111881       2.032860                    0.999842      26.752873      76.364922       0.655242       0.422857      -1.052473      -0.025625      -0.008242       0.063925       0.069361       0.034434      -0.006144       0.009424       0.003735       0.060761      -0.046449       0.020931       0.025518              8.854668       9.164032      -1.834621      -1.687922       7.846702      -3.496170       9.553269           0.000006
           72              C       7.493349       7.196491      12.792607      -0.152280      32.204090 0.42852229E+03  0.10050940E+05                                 8.680344                            6.818906       0.338196       2.063943                    0.999851      30.197996      87.070895       0.641779       0.406900      -1.069022      -0.018557       0.053377      -0.089928       0.106210       0.003972      -0.051494      -0.025617       0.048975       0.039948      -0.051121      -0.020223       0.071345              9.627514      10.376523      -2.920043      -0.889741       9.034375      -3.214474       9.471645          -0.000005
           73              C       8.467350       6.305778      13.121515       0.179538      33.817151 0.38653092E+03  0.88104336E+04                                 9.262902                            6.641838       0.022846       2.018043                    0.999468      25.939713      73.055911       0.627870       0.427980      -1.058584       0.065258      -0.052342      -0.006175       0.083883      -0.000803      -0.024825      -0.054006       0.015659       0.071455      -0.060206      -0.005976       0.066183             11.187427       8.249835      -2.158862      -0.112849      12.283014      -7.008265      13.029433           0.000002
           74              C       8.422506       4.797394       0.759240       0.567783      23.535502 0.26807812E+03  0.56313833E+04                                 7.524006                            5.788891       0.135038       2.096673                    0.999672      22.550469      62.960544       0.622002       0.468771      -1.024636      -0.023786      -0.042463       0.045704       0.066766      -0.044124      -0.018506       0.059982      -0.097689      -0.120394      -0.066704      -0.045030       0.111735              8.642489       9.592378       1.934868       0.530516       6.051803      -2.727710      10.283286           0.000006
           75              C       8.614436       3.930166      13.938711       0.037538      27.866808 0.40226467E+03  0.93154931E+04                                 8.199511                            6.774897      -0.479300       1.874156                    0.996673      27.088515      78.386650       0.618141       0.427883      -1.052449      -0.074096       0.054978      -0.072142       0.117121       0.013136       0.044550       0.040916       0.030583      -0.079676      -0.066647      -0.002214       0.068861              9.290570       7.730659       1.391944       0.788025       9.314139      -0.415124      10.826911           0.000001
           76              C       8.541790       5.413292      14.299495      -0.286048      31.822954 0.47161265E+03  0.11389655E+05                                 8.858973                            7.263965      -0.322372       1.873904                    0.997543      31.268216      93.072301       0.604488       0.419559      -1.055288      -0.002329      -0.044685      -0.063802       0.077929       0.000272      -0.016061       0.015018       0.014093      -0.091486      -0.039451       0.011762       0.027688             10.021598       7.173699       0.339545       0.464881      11.877949      -2.933961      11.013148          -0.000001
           77              C       6.756122       2.430445      11.003178      -0.360000      30.985358 0.47826530E+03  0.11510018E+05                                 8.558816                            7.185421      -0.090911       1.953505                    0.997577      30.692955      89.139610       0.628684       0.404824      -1.072239       0.019158      -0.055108      -0.033819       0.067436      -0.003099      -0.019753       0.016725      -0.052160      -0.006125      -0.036957       0.000081       0.036876              9.632752       8.468539       1.189960       1.919915      10.510594       3.880021       9.919124           0.000003
           78              C       6.844912       1.088547      10.325079       0.015536      23.981583 0.37208628E+03  0.84969655E+04                                 7.525570                            6.588554      -0.236388       1.945859                    0.998555      27.371090      80.081047       0.613081       0.437490      -1.040871      -0.035115      -0.023553       0.123966       0.130978       0.033800      -0.019635      -0.065672      -0.111265      -0.019720      -0.061884      -0.047134       0.109019              8.179930       6.446172       0.667836       0.321166      10.097510       2.108149       7.996109          -0.000001
           79              C       8.588427       1.242295       5.465366       0.197865      33.284913 0.37212860E+03  0.84094890E+04                                 9.196420                            6.538904       0.042278       2.032447                    0.999671      25.541793      71.834849       0.629044       0.430872      -1.055864       0.068572      -0.037550       0.003671       0.078266       0.003102      -0.013342      -0.040788       0.012519       0.112648      -0.045462      -0.014656       0.060118             11.178859       8.522052      -2.354211       0.254553      10.103278      -6.520806      14.911247           0.000005
           80              C       7.567789       2.051085       5.071257      -0.149669      32.375146 0.43184653E+03  0.10146723E+05                                 8.742244                            6.858167       0.415753       2.097394                    0.999725      29.853911      86.105275       0.638252       0.408430      -1.068205      -0.023848       0.036538      -0.090098       0.100107       0.001876      -0.041392      -0.018364       0.047356       0.096217      -0.045986      -0.019435       0.065421              9.810339      10.729310      -3.075403      -0.652038       8.485144      -3.247990      10.216563          -0.000000
           81              C       8.801882       9.654381       8.361778       0.581346      22.933034 0.27583997E+03  0.58675014E+04                                 7.498819                            5.959135      -0.146968       1.999387                    0.999177      23.139114      66.166044       0.596444       0.482770      -1.011653      -0.025353      -0.026346       0.054149       0.065338      -0.030409      -0.001737       0.010281      -0.116941      -0.175953      -0.059376      -0.036555       0.095930              8.423068       9.854365       1.737170      -0.189994       5.191646      -1.223535      10.223192           0.000005
           82              C       0.018834      10.026369       6.892562       0.033820      27.375445 0.39784321E+03  0.92067123E+04                                 8.248098                            6.869837      -0.464429       1.872813                    0.997590      27.386436      79.758531       0.594978       0.444849      -1.040113      -0.074171       0.024611      -0.079943       0.111794       0.028322       0.041319       0.028210      -0.009603      -0.150134      -0.071278      -0.001725       0.073003              9.308107       7.904591       1.252490      -0.050709      10.452339      -0.154107       9.567390          -0.000000
           83              C       7.851200       2.654439      11.994247       0.543589      22.748995 0.26579075E+03  0.55546146E+04                                 7.341249                            5.723135       0.234870       2.141168                    0.999748      22.004806      60.678367       0.634209       0.462125      -1.031405       0.023324      -0.009474       0.010414       0.027244       0.033897       0.002207      -0.028374      -0.043083       0.037297      -0.050690       0.000609       0.050081              8.380977       8.351098       0.175207       1.390465       7.287115       4.315774       9.504719           0.000005
           84              C       7.486174       6.100574       4.464155       0.031167      23.688217 0.35194422E+03  0.78982908E+04                                 7.352942                            6.317866      -0.007749       2.020938                    0.999189      26.681667      76.508578       0.641724       0.425303      -1.051920      -0.129807      -0.006880       0.004271       0.130060       0.053310       0.030240       0.019241      -0.002364      -0.036382      -0.049776      -0.023898       0.073675              8.119957       7.225075       1.005691       0.597623       9.317025       3.026168       7.817772          -0.000001
           85              C       0.026009       1.979109       3.470189       0.124766      26.916366 0.32809764E+03  0.72319063E+04                                 7.836640                            6.033369       0.138624       2.032329                    0.999818      26.959317      76.502280       0.667896       0.416052      -1.058187      -0.016365       0.001129       0.068115       0.070063       0.032067      -0.010373       0.000714       0.009859       0.076111      -0.045885       0.014918       0.030966              8.776263       9.440050      -1.986426      -1.788989       6.901074      -2.853787       9.987665           0.000004
           86              C       7.018905       7.184526       5.421898      -0.360799      32.009460 0.47799736E+03  0.11515246E+05                                 8.758323                            7.183393      -0.131441       1.938344                    0.997591      30.901800      90.130970       0.628049       0.404823      -1.071003       0.036865      -0.053473      -0.034048       0.073333      -0.010141      -0.008759       0.002431      -0.057193       0.054896      -0.040642       0.016379       0.024263             10.038214       8.761915       1.638950       1.192465      11.839252       4.702865       9.513474           0.000000
           87              C       8.733720       0.626680       6.805627      -0.288082      32.804317 0.47622462E+03  0.11519448E+05                                 9.027109                            7.279892      -0.296690       1.887653                    0.996828      31.041935      92.221310       0.606760       0.417320      -1.057582       0.006853      -0.062500      -0.051910       0.081534      -0.005266      -0.011456       0.006976       0.007971      -0.090241      -0.033359       0.008461       0.024898             10.386636       7.365636       0.030100       0.398592      11.896333      -3.722113      11.897939           0.000000
           88              C       8.126539       7.950292       6.036244       0.549539      22.962857 0.27430023E+03  0.57917916E+04                                 7.451445                            5.849387      -0.079830       2.031281                    0.999659      22.426839      62.654783       0.620145       0.467763      -1.025797       0.006279      -0.000788       0.028981       0.029664       0.019107      -0.026488       0.023849       0.012511       0.133423      -0.054721      -0.002843       0.057564              8.482612       8.194857       1.597492       2.353619      11.318908       2.489509       5.934071           0.000006
           89              N       1.856521       3.958146      10.540969      -0.594904      30.982258 0.54406044E+03  0.13340143E+05                                 8.249131                            7.483596      -0.178213       1.963415                    0.994533      30.206745      84.713935       0.647125       0.386016      -1.099881       0.100656      -0.067298      -0.041568       0.128017      -0.070347      -0.023136      -0.034433       0.050788      -0.005188      -0.092812       0.017146       0.075666              8.846144       8.701771      -1.742070      -2.041233       9.986163       2.314750       7.850499          -0.000001
           90              N       3.345325       6.736596      10.696005      -0.287960      40.258110 0.54562493E+03  0.13357931E+05                                 9.816406                            7.520423      -0.019424       1.997923                    0.998807      29.082270      80.899075       0.643635       0.388706      -1.100453       0.048885       0.082064      -0.101933       0.139695       0.001420       0.043969      -0.005551       0.049914       0.061237      -0.037398      -0.024342       0.061740             11.528083      12.326400       4.753011      -1.326816      10.874442      -4.742060      11.383408           0.000000
           91              N       3.317522       1.404301       2.883372      -0.301283      40.344764 0.55078012E+03  0.13494638E+05                                 9.775943                            7.512498       0.020431       2.006614                    0.999110      29.189753      80.813439       0.650581       0.384257      -1.105362       0.042525       0.105292      -0.084459       0.141521      -0.003693       0.043097      -0.015726       0.078102       0.087450      -0.056798      -0.014741       0.071539             11.437736      11.429891       4.415978      -1.202605      11.741948      -5.329145      11.141370          -0.000001
           92              N       4.965072       2.863768       2.379144      -0.370115      41.203115 0.58515300E+03  0.14531655E+05                                 9.837119                            7.717476       0.156384       2.049675                    0.998708      29.683916      82.297405       0.646172       0.381691      -1.109026      -0.091389      -0.054496      -0.028844       0.110244       0.006849       0.009295      -0.054482      -0.008111       0.089708      -0.052273      -0.015569       0.067842             11.287853      13.569609       3.515467       1.872028      10.129027      -3.362607      10.164924          -0.000001
           93              N       1.993742       9.309828       3.283277      -0.580137      26.974059 0.49393226E+03  0.11792292E+05                                 7.350518                            7.024762       0.076012       2.054847                    0.994794      29.290233      80.395191       0.684775       0.374651      -1.110907       0.040232      -0.095023       0.081584       0.131544      -0.021737       0.006147      -0.072779       0.051050       0.049800      -0.087581       0.013582       0.073999              7.517151       5.999185      -0.578684       0.025885      10.089440      -0.126583       6.462828          -0.000002
           94              N       5.052069       8.036478      10.033844      -0.382319      41.301191 0.58938710E+03  0.14640742E+05                                 9.782309                            7.699164       0.232094       2.066753                    0.999171      29.841501      82.331992       0.653771       0.377153      -1.114055      -0.089387      -0.064261      -0.025864       0.113086       0.012284       0.003301      -0.053268       0.007028       0.140811      -0.058828      -0.016066       0.074894             11.182672      13.536497       3.781052       1.720953       9.168459      -2.981665      10.843059           0.000002
           95              N       3.120211       5.696739       1.530071      -0.408240      37.354785 0.51655448E+03  0.12613773E+05                                 9.634658                            7.537135      -0.527165       1.848655                    0.997925      29.723729      85.631269       0.608204       0.412409      -1.072301       0.089701      -0.023385      -0.083451       0.124729       0.019259      -0.050997       0.067820       0.056796       0.047406      -0.100335       0.018314       0.082021             11.106548       9.829398      -0.843515      -2.266325       9.933162       5.696300      13.557084          -0.000000
           96              N       3.556090      -0.058875       8.431327      -0.423036      34.981638 0.50982085E+03  0.12392620E+05                                 9.143357                            7.421897      -0.343064       1.901750                    0.998683      29.771994      85.215850       0.621895       0.405176      -1.078441       0.062677      -0.050115      -0.096906       0.125820      -0.020361      -0.081753       0.031651      -0.055058      -0.118673      -0.107832       0.017715       0.090117             10.294594       8.444777      -1.755112      -2.221373      15.022430       2.544349       7.416576          -0.000001
           97              N       6.340871       5.279841       3.948336      -0.594904      30.982256 0.54406038E+03  0.13340141E+05                                 8.249131                            7.483596      -0.178213       1.963414                    0.994533      30.206745      84.713937       0.647125       0.386016      -1.099881       0.100656       0.067298       0.041568       0.128017       0.070347       0.023136      -0.034433       0.050788      -0.005188      -0.092812       0.017146       0.075666              8.846144       8.701771       1.742070       2.041233       9.986162       2.314749       7.850499          -0.000001
           98              N       7.829675       2.501391       3.793300      -0.287960      40.258110 0.54562493E+03  0.13357931E+05                                 9.816406                            7.520423      -0.019424       1.997923                    0.998807      29.082270      80.899074       0.643635       0.388706      -1.100453       0.048885      -0.082064       0.101933       0.139695      -0.001420      -0.043969      -0.005551       0.049914       0.061237      -0.037398      -0.024342       0.061740             11.528083      12.326400      -4.753011       1.326815      10.874441      -4.742060      11.383409           0.000000
           99              N       7.801872       7.833686      11.605933      -0.301283      40.344766 0.55078017E+03  0.13494639E+05                                 9.775943                            7.512498       0.020431       2.006614                    0.999110      29.189754      80.813441       0.650581       0.384257      -1.105362       0.042525      -0.105292       0.084459       0.141520       0.003693      -0.043097      -0.015726       0.078102       0.087450      -0.056798      -0.014741       0.071539             11.437736      11.429891      -4.415978       1.202605      11.741948      -5.329145      11.141370          -0.000001
          100              N       0.480722       6.374219      12.110161      -0.370115      41.203114 0.58515298E+03  0.14531654E+05                                 9.837119                            7.717476       0.156384       2.049675                    0.998708      29.683915      82.297402       0.646172       0.381691      -1.109026      -0.091389       0.054496       0.028844       0.110244      -0.006849      -0.009295      -0.054482      -0.008111       0.089708      -0.052273      -0.015569       0.067842             11.287853      13.569608      -3.515466      -1.872028      10.129027      -3.362607      10.164924          -0.000001
          101              N       6.478092      -0.071841      11.206028      -0.580138      26.974074 0.49393263E+03  0.11792303E+05                                 7.350522                            7.024765       0.076012       2.054847                    0.994794      29.290241      80.395224       0.684775       0.374651      -1.110906       0.040232       0.095023      -0.081584       0.131544       0.021737      -0.006147      -0.072779       0.051050       0.049800      -0.087581       0.013582       0.073998              7.517155       5.999186       0.578684      -0.025885      10.089448      -0.126583       6.462831          -0.000002
          102              N       0.567719       1.201509       4.455461      -0.382319      41.301188 0.58938705E+03  0.14640740E+05                                 9.782308                            7.699164       0.232094       2.066753                    0.999171      29.841500      82.331986       0.653771       0.377153      -1.114055      -0.089387       0.064261       0.025864       0.113086      -0.012284      -0.003301      -0.053268       0.007028       0.140811      -0.058828      -0.016066       0.074894             11.182671      13.536496      -3.781051      -1.720953       9.168457      -2.981664      10.843058           0.000002
          103              N       7.604561       3.541248      12.959234      -0.408240      37.354785 0.51655447E+03  0.12613773E+05                                 9.634658                            7.537135      -0.527165       1.848655                    0.997925      29.723729      85.631270       0.608204       0.412409      -1.072300       0.089701       0.023385       0.083451       0.124729      -0.019259       0.050997       0.067820       0.056796       0.047406      -0.100335       0.018314       0.082021             11.106548       9.829398       0.843514       2.266325       9.933162       5.696300      13.557084          -0.000000
          104              N       8.040440       9.296862       6.057978      -0.423036      34.981648 0.50982103E+03  0.12392626E+05                                 9.143359                            7.421898      -0.343065       1.901750                    0.998683      29.771998      85.215867       0.621895       0.405176      -1.078441       0.062677       0.050115       0.096906       0.125820       0.020361       0.081753       0.031651      -0.055058      -0.118673      -0.107832       0.017715       0.090117             10.294597       8.444779       1.755113       2.221374      15.022434       2.544350       7.416577          -0.000000
          105              O       2.800925       5.014545      13.547500      -0.548744      35.173021 0.51645792E+03  0.12280488E+05                                 8.482246                            6.995365       0.528233       2.231858                    0.996933      27.116977      70.687196       0.724950       0.355318      -1.142936       0.027220       0.000969      -0.019733       0.033634      -0.030769       0.051778      -0.009973       0.046566      -0.092883      -0.059256      -0.018898       0.078154              9.535666      12.446988      -3.484924       2.881903       6.895192      -2.449113       9.264819          -0.000000
          106              O       4.870901       4.450180      12.898379      -0.568241      34.723051 0.53597379E+03  0.12798375E+05                                 8.289769                            7.086524       0.877938       2.340509                    0.996431      27.152404      69.766668       0.730030       0.351362      -1.151952       0.000893       0.010760       0.013285       0.017119       0.028631      -0.056121       0.046093       0.038239      -0.109105      -0.097167       0.029337       0.067830              9.067633      12.127432      -0.735323      -3.724077       5.863303      -0.671216       9.212163          -0.000001
          107              O       3.152498      -0.003030       5.795722      -0.560687      38.059774 0.57448029E+03  0.14033504E+05                                 8.953220                            7.419963       0.233913       2.138192                    0.993582      27.487651      72.708145       0.697679       0.359385      -1.139295       0.029986       0.003747      -0.012778       0.032810      -0.015002       0.055269      -0.011129       0.044817      -0.080374      -0.059099      -0.013166       0.072264             10.034427      13.281305      -2.561083       4.275427       6.527526      -1.707701      10.294450          -0.000001
          108              O       4.485247       7.123895       2.613871      -0.554259      25.008073 0.40397893E+03  0.89935937E+04                                 6.513304                            6.050660       1.246953       2.467533                    0.999476      26.214440      65.164277       0.809568       0.339843      -1.160898      -0.030411      -0.022094      -0.012156       0.039506       0.010764       0.053889      -0.047432       0.047607      -0.166309      -0.100054       0.024867       0.075188              6.657234       8.967568       0.990639       1.022172       5.600478       1.102744       5.403657          -0.000001
          109              O       5.284358      -0.613983       5.352349      -0.582472      32.075518 0.51174501E+03  0.12123763E+05                                 7.878871                            6.945896       0.862791       2.322551                    0.996975      27.710471      71.776128       0.731287       0.353536      -1.145960      -0.000514       0.011047       0.014992       0.018630       0.007373      -0.065867       0.021641      -0.008447      -0.237503      -0.112494       0.046848       0.065647              8.417192      11.465555      -1.179613      -2.780631       5.937786      -0.034340       7.848235          -0.000001
          110              O       4.621571       1.869217       7.929997      -0.555799      26.982155 0.45518648E+03  0.10464257E+05                                 6.930059                            6.496038       0.950557       2.354220                    0.998953      27.083344      68.923457       0.766387       0.347647      -1.151706      -0.023730      -0.045545       0.001494       0.051378       0.053457       0.015852      -0.010006       0.146317       0.146968      -0.116368       0.043865       0.072503              7.035693       8.349754       1.531193      -1.599879       6.498203      -0.269248       6.259124          -0.000000
          111              O       7.285275       4.223442       0.941805      -0.548744      35.173026 0.51645801E+03  0.12280491E+05                                 8.482247                            6.995366       0.528233       2.231858                    0.996933      27.116979      70.687203       0.724950       0.355318      -1.142936       0.027220      -0.000969       0.019733       0.033634       0.030769      -0.051778      -0.009973       0.046566      -0.092883      -0.059256      -0.018898       0.078154              9.535667      12.446989       3.484925      -2.881903       6.895193      -2.449114       9.264820          -0.000000
          112              O       0.386551       4.787807       1.590926      -0.568241      34.723050 0.53597378E+03  0.12798374E+05                                 8.289769                            7.086525       0.877938       2.340509                    0.996431      27.152403      69.766667       0.730030       0.351362      -1.151952       0.000893      -0.010760      -0.013285       0.017119      -0.028631       0.056121       0.046093       0.038239      -0.109105      -0.097166       0.029337       0.067830              9.067633      12.127432       0.735323       3.724077       5.863303      -0.671216       9.212163          -0.000001
          113              O       7.636848       9.241017       8.693583      -0.560687      38.059776 0.57448033E+03  0.14033505E+05                                 8.953221                            7.419963       0.233912       2.138192                    0.993582      27.487652      72.708148       0.697679       0.359385      -1.139295       0.029986      -0.003747       0.012778       0.032810       0.015002      -0.055269      -0.011129       0.044817      -0.080374      -0.059099      -0.013166       0.072264             10.034427      13.281305       2.561083      -4.275428       6.527527      -1.707701      10.294450          -0.000000
          114              O       0.000897       2.114092      11.875434      -0.554259      25.008082 0.40397911E+03  0.89935988E+04                                 6.513306                            6.050662       1.246952       2.467533                    0.999476      26.214442      65.164289       0.809568       0.339843      -1.160897      -0.030411       0.022094       0.012156       0.039506      -0.010764      -0.053889      -0.047432       0.047607      -0.166309      -0.100054       0.024867       0.075188              6.657236       8.967571      -0.990639      -1.022173       5.600480       1.102744       5.403658          -0.000001
          115              O       0.800008      -1.054030       9.136956      -0.582471      32.075511 0.51174488E+03  0.12123759E+05                                 7.878870                            6.945895       0.862791       2.322551                    0.996975      27.710468      71.776117       0.731287       0.353536      -1.145960      -0.000514      -0.011047      -0.014992       0.018630      -0.007373       0.065867       0.021641      -0.008447      -0.237503      -0.112494       0.046848       0.065647              8.417191      11.465553       1.179613       2.780631       5.937785      -0.034340       7.848234          -0.000001
          116              O       0.137221       7.368770       6.559308      -0.555799      26.982150 0.45518637E+03  0.10464254E+05                                 6.930058                            6.496038       0.950558       2.354220                    0.998953      27.083341      68.923447       0.766387       0.347647      -1.151706      -0.023730       0.045545      -0.001494       0.051378      -0.053457      -0.015852      -0.010006       0.146317       0.146967      -0.116368       0.043865       0.072503              7.035693       8.349752      -1.531192       1.599879       6.498202      -0.269248       6.259124          -0.000000

******************************************************
Auxiliary information for the entire system
The total spin magnetic moment of the unit cell is   0.000092
The total net atomic charge of the unit cell is   -0.000004
Accuracy of reproducing the electrostatic potential in the unit cell:
  The inner radius (bohr) =    5.0000
  The outer radius (bohr) =   12.0000
  Valid grid points have density less than (e/(bohr^3)) =    0.0001
  The number of valid grid points were=        14820
  The rms potential error without charges in kcal/mol is=      4.79090
  The rms potential error with partial charges in kcal/mol is=      1.07100
  The RRMSE value at monopole order=      0.22355
  The rms potential error with partial charges and cloud penetration in kcal/mol is=      1.06934
  The RRMSE value at monopole order with cloud penetration is=      0.22320
  The rms potential error with partial charges and atomic dipoles in kcal/mol is=      0.37010
  The RRMSE value at dipole order=      0.07725
  The rms potential error with partial charges, atomic dipoles and cloud penetration in kcal/mol is=      0.37582
  The RRMSE value at dipole order with cloud penetration=      0.07844

******************************************************
The electron densities and ab initio electrostatic potential were computed in VASP using the PBE functional and
projector augmented wave method. See the main text of the journal article for a description of computational details.
The atomic charges, dipoles, and quadrupoles were computed with the DDEC6 method as described in
(a) T. A. Manz and N. Gabaldon Limas, RSC Adv. 6 (2016) 47771-47801 DOI: 10.1039/c6ra04656h
(b) N. Gabaldon Limas and T. A. Manz, RSC Adv. 8 (2018) 2678-2707 DOI: 10.1039/c7ra11829e.
For each atom in the material, the electron cloud parameters were fit to the spherically averaged atom-in-material
electron density using radial positions for which this density was between 10^-4 and 10^-2 electrons per cubic bohr.
The polarizabilities, dispersion coefficients, and quantum Drude oscillator (QDO) parameters were fit using the MCLF method.
The magnetic structure of the system was optimized in VASP from the default ferromagnetic initial guess using spin polarization.
The atomic spin moments (ASMs) were computed on this optimized magnetic structure using the DDEC6 partition as inputs
to the method of T. A. Manz and D. S. Sholl, J. Chem. Theory Comput. 7 (2011) 4146-4164 DOI: 10.1021/ct200539n.
The RMSE and RRMSE were computed using a uniform grid with Ewald summation.
