# Supplementary material for: A collection of forcefield precursors for metal–organic frameworks
Source: RSC Adv. 2019 Nov 13;9(63):36492–507. doi: 10.1039/c9ra07327b (PMC9075174; doi:10.1039/c9ra07327b)
Supplement: RA-009-C9RA07327B-s4070 [file RA-009-C9RA07327B-s4070.xyz]

  176
jmolscript: load "" {1 1 1} spacegroup "x,y,z" unitcell [{     10.248100     0.000000     0.000000 }, {     -4.661796    14.330510     0.000000 }, {      0.000000     0.000000    22.391000 }]
Gd    -1.988550     7.181448     3.168998     1.944313
Gd     3.158968     3.591369     3.471277     1.979110
Gd    -1.754107    13.040477     0.300263     2.196194
Gd     4.781702    -0.016193    14.364498     1.944312
Gd    -0.365816     3.573886    14.666777     1.979110
Gd    -0.114537     8.455288    11.495763     2.196193
Gd     7.574854     7.149062    19.222002     1.944313
Gd     2.427336    10.739141    18.919723     1.979109
Gd     7.340411     1.290033    22.090737     2.196193
Gd     5.466398     0.016193     8.026502     1.944312
Gd     5.952120    10.756624     7.724223     1.979109
Gd     5.700841     5.875222    10.895237     2.196192
P      3.922595     2.263074     0.155394     1.499929
P     -1.129443     4.902181    11.350894     1.499929
P      1.663709    12.067436    22.235606     1.499930
P      6.715747     9.428329    11.040106     1.499929
H      2.217318     4.484017     0.212714     0.253009
H      1.924709     2.529335    21.401318     0.161317
H      3.107584     3.045233    20.521351     0.175986
H      4.390379     4.863775    21.797638     0.173884
H      3.771404     5.197676    20.398201     0.173008
H      3.506301     6.144923    21.618510     0.167795
H      0.449601     4.534173    21.222190     0.157645
H      1.164292     5.928532    21.291602     0.174936
H      1.413463     4.979852    20.069053     0.174108
H      0.575834     2.681238    11.408214     0.253009
H      0.868443     4.635920    10.205818     0.161317
H     -0.314432     4.120022     9.325851     0.175986
H      8.650873     2.301480    10.602138     0.173884
H      9.269848     1.967579     9.202701     0.173008
H      9.534951     1.020332    10.423010     0.167795
H      2.343551     2.631082    10.026690     0.157645
H      1.628860     1.236723    10.096102     0.174936
H      1.379689     2.185403     8.873553     0.174108
H      3.368986     9.846493    22.178286     0.253009
H      3.661595    11.801175     0.989682     0.161317
H      2.478720    11.285277     1.869648     0.175986
H      1.195925     9.466735     0.593361     0.173884
H      1.814900     9.132834     1.992799     0.173008
H      2.080003     8.185587     0.772489     0.167795
H      5.136703     9.796337     1.168810     0.157645
H      4.422012     8.401978     1.099398     0.174936
H      4.172841     9.350658     2.321947     0.174108
H      5.010470    11.649272    10.982785     0.253009
H      4.717861     9.694590    12.185182     0.161317
H      5.900736    10.210488    13.065148     0.175986
H     -3.064569    12.029030    11.788861     0.173884
H     -3.683544    12.362931    13.188299     0.173008
H     -3.948647    13.310178    11.967989     0.167795
H      3.242753    11.699428    12.364310     0.157645
H      3.957444    13.093787    12.294898     0.174936
H      4.206615    12.145107    13.517447     0.174108
C      0.563521     5.365343     4.034858     0.500075
C      0.740026     5.531577     2.514509     0.515370
C      6.949370     9.567048     4.928259     0.518291
C      7.097425     8.374750     5.917941     0.527458
C      6.148788     4.779225     3.640777     0.497535
C      5.279435     6.040310     3.372085     0.526954
C      7.724819     6.411470     0.006717     0.517578
C     10.171979     0.022929     0.776968     0.534047
C      2.732125     3.065296    21.414752    -0.415592
C      3.626990     5.232069    21.345340    -0.331590
C      1.258802     5.014245    21.016193    -0.331390
C      2.229631     1.799912    15.230358     0.500075
C      2.053126     1.633678    13.710009     0.515370
C      1.430086    11.928717    16.123759     0.518291
C      1.282031    13.121015    17.113441     0.527458
C      6.892464     2.386030    14.836277     0.497535
C      7.761817     1.124945    14.567585     0.526954
C      5.316433     0.753785    11.202217     0.517578
C      2.869273     7.142326    11.972468     0.534047
C      0.061027     4.099959    10.219252    -0.415592
C      9.414262     1.933186    10.149840    -0.331590
C      1.534350     2.151010     9.820693    -0.331390
C      5.022783     8.965167    18.356142     0.500075
C      4.846278     8.798933    19.876491     0.515370
C     -1.363066     4.763462    17.462741     0.518291
C     -1.511121     5.955760    16.473059     0.527458
C     -0.562484     9.551285    18.750223     0.497535
C      0.306869     8.290200    19.018915     0.526955
C     -2.138515     7.919040    -0.006717     0.517579
C      0.076121    -0.022929    21.614032     0.534047
C      2.854179    11.265214     0.976248    -0.415592
C      1.959314     9.098441     1.045660    -0.331590
C      4.327502     9.316265     1.374807    -0.331390
C      3.356673    12.530598     7.160642     0.500075
C      3.533178    12.696832     8.680991     0.515370
C      4.156218     2.401793     6.267241     0.518291
C      4.304273     1.209495     5.277559     0.527458
C     -1.306160    11.944480     7.554723     0.497535
C     -2.175513    13.205565     7.823415     0.526954
C      0.269871    13.576725    11.188783     0.517579
C      2.717031     7.188184    10.418532     0.534047
C      5.525277    10.230551    12.171748    -0.415592
C     -3.827958    12.397324    12.241160    -0.331590
C      4.051954    12.179500    12.570307    -0.331390
N      2.362579     4.412364    21.708074     0.138827
N      0.430573     2.752891    10.512574     0.138827
N      3.223725     9.918146     0.682925     0.138827
N      5.155731    11.577619    11.878425     0.138827
O      1.385595     4.655983     4.634937    -0.590715
O     -0.415230     5.967224     4.545373    -0.568811
O     -0.067805     6.285362     1.930104    -0.602696
O      1.692513     4.893869     2.001755    -0.638243
O      6.369912    10.585948     5.342493    -0.591411
O     -2.837523     9.393649     3.777362    -0.636764
O      6.667609     8.568212     7.080034    -0.666990
O      7.663561     7.355851     5.503708    -0.568760
O      4.018696     5.811022     3.416867    -0.637503
O      5.839554     7.106500     3.168326    -0.561958
O      5.575450     3.668611     3.725862    -0.600643
O      7.396770     4.978419     3.754971    -0.578757
O      7.555019     5.881241     1.101637    -0.591943
O      7.619774     5.855446    21.260254    -0.669164
O     -3.771866    13.866201     1.446459    -0.614429
O      9.148808     0.550292     1.227027    -0.593434
O      3.372985     0.899956     0.342582    -0.933627
O      5.296951     2.294315    21.952136    -0.926117
O      3.835191     3.076760     1.421828    -0.856833
O      1.407557     2.509272    15.830437    -0.590715
O      3.208382     1.198031    15.740873    -0.568811
O      2.860957     0.879893    13.125604    -0.602696
O      1.100639     2.271386    13.197255    -0.638243
O      2.009544    10.909817    16.537993    -0.591411
O      0.968879    12.102116    14.972862    -0.636764
O      1.711847    12.927553    18.275534    -0.666991
O      0.715895    14.139914    16.699208    -0.568760
O      9.022556     1.354233    14.612367    -0.637503
O      7.201698     0.058755    14.363826    -0.561958
O      7.465802     3.496644    14.921362    -0.600643
O      5.644482     2.186836    14.950471    -0.578757
O      5.486233     1.284014    12.297137    -0.591943
O      5.421478     1.309809    10.064754    -0.669163
O      1.903222     7.629564    12.641959    -0.614429
O      3.892444     6.614963    12.422527    -0.593434
O     -0.579833     6.265299    11.538082    -0.933627
O      7.744301     4.870940    10.756636    -0.926117
O     -1.042039     4.088495    12.617328    -0.856833
O      4.200709     9.674527    17.756063    -0.590715
O      6.001534     8.363286    17.845627    -0.568811
O      5.654109     8.045148    20.460896    -0.602696
O      3.893791     9.436641    20.389245    -0.638243
O     -0.783608     3.744562    17.048507    -0.591411
O      8.423827     4.936861    18.613638    -0.636763
O     -1.081305     5.762298    15.310966    -0.666991
O     -2.077257     6.974659    16.887292    -0.568760
O      1.567608     8.519488    18.974133    -0.637503
O     -0.253250     7.224010    19.222673    -0.561958
O      0.010854    10.661899    18.665138    -0.600643
O     -1.810466     9.352091    18.636029    -0.578757
O     -1.968715     8.449269    21.289363    -0.591943
O     -2.033470     8.475064     1.130745    -0.669164
O      9.358170     0.464309    20.944541    -0.614429
O     -3.562504    13.780218    21.163973    -0.593435
O      2.213319    13.430554    22.048418    -0.933627
O      0.289353    12.036195     0.438864    -0.926118
O      1.751113    11.253750    20.969171    -0.856833
O      4.178747    11.821238     6.560563    -0.590715
O      2.377922    13.132479     6.650127    -0.568811
O      2.725347    13.450617     9.265396    -0.602696
O      4.485665    12.059124     9.193745    -0.638243
O      3.576760     3.420693     5.853007    -0.591411
O      4.617425     2.228394     7.418138    -0.636764
O      3.874457     1.402957     4.115466    -0.666991
O      4.870409     0.190596     5.691792    -0.568760
O     -3.436252    12.976277     7.778633    -0.637503
O     -1.615394    14.271755     8.027173    -0.561957
O     -1.879498    10.833866     7.469638    -0.600643
O     -0.058178    12.143674     7.440529    -0.578757
O      0.100071    13.046496    10.093863    -0.591943
O      0.164826    13.020701    12.326245    -0.669163
O      3.683082     6.700946     9.749041    -0.614429
O      1.693860     7.715547     9.968473    -0.593435
O      6.166137     8.065211    10.852918    -0.933627
O     -2.157997     9.459570    11.634364    -0.926118
O      6.628343    10.242015     9.773671    -0.856833

The following XYZ coordinates are in angstroms. Other properties are in atomic units.
The sperically averaged electron density of each atom fit to a function of the form exp(a - br)
eigen_1, eigen_2 and eigen_3 are the three eigenvalues of traceless quadrupole moment tensor
  atom number  atomic symbol              X              Y              Z     net charge C6 coefficient C8 coefficient C10 coefficient fluctuating dipole atomic polarizability isotropic forcefield polarizability              a              b squared Pearson coefficient          <r^3>          <r^4>         wp_QDO          m_QDO          q_QDO       dipole_x       dipole_y       dipole_z         dipole            Qxy            Qxz            Qyz     Q(x^2-y^2)  Q(3z^2 - R^2)        eigen_1        eigen_2        eigen_3 static polarizability      alpha(xx)      alpha(xy)      alpha(xz)      alpha(yy)      alpha(yz)      alpha(zz) atomic spin moment
            1             Gd      -1.988550       7.181448       3.168998       1.944313     160.587440 0.38596174E+04  0.14007483E+06                                19.935812                           17.188109       1.701093       2.247919                    0.995480      81.642134     202.463686       0.587959       0.287041      -1.305968       0.000572       0.008352       0.000605       0.008393       0.087960       0.042838      -0.007456      -0.058410      -0.163794      -0.100178      -0.021949       0.122127             23.086380      25.043234      -3.465777      -4.092422      18.503460       3.339953      25.712444          -0.000004
            2             Gd       3.158968       3.591369       3.471277       1.979110     152.167973 0.36090218E+04  0.12895821E+06                                19.224148                           16.626610       1.354448       2.159780                    0.995869      80.556362     199.018410       0.596757       0.287243      -1.304139       0.034842      -0.000606      -0.026147       0.043566       0.101119      -0.040245       0.076083      -0.060370       0.086279      -0.154006       0.039903       0.114103             21.759668      21.816829      -3.754332       2.193796      19.683011      -3.663744      23.779162           0.000004
            3             Gd      -1.754107      13.040477       0.300263       2.196194     112.166983 0.24283555E+04  0.78467890E+05                                15.657837                           13.504549       1.836760       2.357174                    0.998873      73.501176     171.826620       0.673050       0.281630      -1.312583       0.062427      -0.005634       0.024862       0.067432       0.113621      -0.027730       0.018460      -0.305741       0.988116      -0.356661       0.025531       0.331130             17.499444      22.576995      -4.293768      -0.305618      20.220119       0.697247       9.701220           0.000000
            4             Gd       4.781702      -0.016193      14.364498       1.944312     160.587563 0.38596209E+04  0.14007499E+06                                19.935824                           17.188119       1.701090       2.247918                    0.995480      81.642150     202.463767       0.587959       0.287041      -1.305968      -0.000572      -0.008352       0.000605       0.008393       0.087960      -0.042837       0.007456      -0.058410      -0.163795      -0.100178      -0.021949       0.122127             23.086395      25.043251      -3.465781       4.092423      18.503471      -3.339955      25.712463          -0.000004
            5             Gd      -0.365816       3.573886      14.666777       1.979110     152.167972 0.36090218E+04  0.12895820E+06                                19.224148                           16.626609       1.354448       2.159780                    0.995869      80.556363     199.018410       0.596757       0.287243      -1.304139      -0.034842       0.000606      -0.026147       0.043566       0.101119       0.040245      -0.076083      -0.060370       0.086280      -0.154006       0.039903       0.114103             21.759667      21.816830      -3.754333      -2.193795      19.683012       3.663743      23.779159           0.000004
            6             Gd      -0.114537       8.455288      11.495763       2.196193     112.167042 0.24283572E+04  0.78467958E+05                                15.657844                           13.504555       1.836757       2.357173                    0.998873      73.501183     171.826660       0.673050       0.281630      -1.312583      -0.062427       0.005634       0.024863       0.067432       0.113621       0.027730      -0.018460      -0.305741       0.988116      -0.356662       0.025531       0.331130             17.499452      22.577003      -4.293768       0.305619      20.220129      -0.697248       9.701224           0.000000
            7             Gd       7.574854       7.149062      19.222002       1.944313     160.587383 0.38596155E+04  0.14007474E+06                                19.935806                           17.188104       1.701094       2.247919                    0.995480      81.642123     202.463641       0.587959       0.287041      -1.305968      -0.000572      -0.008352      -0.000605       0.008393       0.087960       0.042838      -0.007456      -0.058410      -0.163794      -0.100178      -0.021949       0.122127             23.086373      25.043226      -3.465775      -4.092420      18.503453       3.339947      25.712440          -0.000004
            8             Gd       2.427336      10.739141      18.919723       1.979109     152.168063 0.36090241E+04  0.12895831E+06                                19.224157                           16.626616       1.354447       2.159779                    0.995869      80.556376     199.018476       0.596757       0.287243      -1.304139      -0.034842       0.000606       0.026147       0.043566       0.101119      -0.040245       0.076083      -0.060370       0.086280      -0.154006       0.039903       0.114103             21.759679      21.816839      -3.754335       2.193795      19.683020      -3.663744      23.779177           0.000003
            9             Gd       7.340411       1.290033      22.090737       2.196193     112.167013 0.24283564E+04  0.78467927E+05                                15.657840                           13.504552       1.836758       2.357173                    0.998873      73.501182     171.826647       0.673050       0.281630      -1.312583      -0.062427       0.005634      -0.024863       0.067432       0.113621      -0.027730       0.018460      -0.305741       0.988117      -0.356662       0.025531       0.331130             17.499448      22.577000      -4.293768      -0.305618      20.220123       0.697248       9.701221           0.000000
           10             Gd       5.466398       0.016193       8.026502       1.944312     160.587617 0.38596224E+04  0.14007506E+06                                19.935829                           17.188123       1.701089       2.247918                    0.995480      81.642156     202.463802       0.587959       0.287041      -1.305968       0.000572       0.008352      -0.000605       0.008393       0.087960      -0.042838       0.007455      -0.058410      -0.163795      -0.100178      -0.021949       0.122127             23.086401      25.043257      -3.465781       4.092425      18.503476      -3.339952      25.712472          -0.000005
           11             Gd       5.952120      10.756624       7.724223       1.979109     152.168032 0.36090232E+04  0.12895827E+06                                19.224154                           16.626613       1.354447       2.159779                    0.995869      80.556375     199.018463       0.596757       0.287243      -1.304139       0.034842      -0.000606       0.026147       0.043566       0.101119       0.040245      -0.076083      -0.060370       0.086280      -0.154006       0.039903       0.114103             21.759674      21.816835      -3.754334      -2.193794      19.683015       3.663742      23.779173           0.000004
           12             Gd       5.700841       5.875222      10.895237       2.196192     112.167070 0.24283580E+04  0.78467993E+05                                15.657847                           13.504558       1.836757       2.357173                    0.998873      73.501190     171.826687       0.673049       0.281630      -1.312583       0.062427      -0.005634      -0.024863       0.067432       0.113621       0.027730      -0.018460      -0.305741       0.988116      -0.356662       0.025531       0.331130             17.499455      22.577007      -4.293769       0.305618      20.220132      -0.697248       9.701225           0.000000
           13              P       3.922595       2.263074       0.155394       1.499929      63.286520 0.10378565E+04  0.30044959E+05                                12.772933                           10.153536       0.078007       1.848250                    0.999016      45.437088     140.556119       0.567993       0.372502      -1.104628       0.068884      -0.059250       0.036948       0.098085       0.071802      -0.014125      -0.003523       0.003641       0.110021      -0.090588       0.030303       0.060286             14.364620      13.945192      -0.605385      -0.803955      16.983640       1.342016      12.165029           0.000006
           14              P      -1.129443       4.902181      11.350894       1.499929      63.286519 0.10378565E+04  0.30044957E+05                                12.772933                           10.153536       0.078007       1.848250                    0.999016      45.437087     140.556115       0.567993       0.372502      -1.104628      -0.068884       0.059250       0.036948       0.098085       0.071802       0.014125       0.003523       0.003642       0.110022      -0.090588       0.030303       0.060285             14.364620      13.945191      -0.605385       0.803955      16.983640      -1.342015      12.165029           0.000007
           15              P       1.663709      12.067436      22.235606       1.499930      63.286534 0.10378569E+04  0.30044974E+05                                12.772935                           10.153538       0.078007       1.848250                    0.999016      45.437085     140.556105       0.567993       0.372502      -1.104628      -0.068884       0.059250      -0.036948       0.098085       0.071802      -0.014124      -0.003523       0.003642       0.110021      -0.090588       0.030303       0.060285             14.364622      13.945195      -0.605385      -0.803955      16.983639       1.342014      12.165032           0.000007
           16              P       6.715747       9.428329      11.040106       1.499929      63.286541 0.10378571E+04  0.30044979E+05                                12.772937                           10.153540       0.078007       1.848249                    0.999016      45.437088     140.556122       0.567993       0.372502      -1.104628       0.068884      -0.059250      -0.036948       0.098085       0.071801       0.014124       0.003523       0.003642       0.110022      -0.090588       0.030303       0.060285             14.364624      13.945196      -0.605385       0.803956      16.983643      -1.342015      12.165033           0.000007
           17              H       2.217318       4.484017       0.212714       0.253009       0.593150 0.38972082E+01  0.32867493E+02                                 1.299525                            1.256559      -1.059101       2.447323                    0.998884       3.025252       8.598247       0.478024       1.519299      -0.660485      -0.005427       0.000369       0.030883       0.031358       0.005770       0.004453      -0.001966      -0.003227      -0.019401      -0.009745       0.000429       0.009316              1.318795       1.115485      -0.050474      -0.121625       1.111758       0.067554       1.729143           0.000000
           18              H       1.924709       2.529335      21.401318       0.161317       0.851118 0.62452124E+01  0.57770725E+02                                 1.508150                            1.479918      -0.703454       2.569139                    0.999927       3.159527       8.654605       0.503484       1.315102      -0.702400      -0.022933      -0.013984      -0.003532       0.027091       0.002376      -0.004762       0.005618      -0.008107      -0.009936      -0.009821       0.001417       0.008404              1.516963       1.649662       0.343845       0.006950       1.681568      -0.027451       1.219661           0.000000
           19              H       3.107584       3.045233      20.521351       0.175986       0.867161 0.64983324E+01  0.59970007E+02                                 1.466658                            1.463218      -0.719412       2.572452                    0.999962       2.922524       7.681026       0.537188       1.235513      -0.722279       0.012061      -0.001249      -0.030441       0.032767      -0.002391      -0.009910       0.004949      -0.010702       0.005071      -0.012958       0.000712       0.012246              1.457255       1.353929      -0.020458      -0.213425       1.355184       0.062992       1.662652           0.000003
           20              H       4.390379       4.863775      21.797638       0.173884       0.810881 0.57916358E+01  0.53053176E+02                                 1.512537                            1.466338      -0.887392       2.497137                    0.999106       3.201043       8.987696       0.480283       1.392190      -0.686221       0.024573      -0.002868       0.011317       0.027205       0.001093       0.006683      -0.003812       0.009964      -0.010413      -0.009304      -0.000764       0.010067              1.529052       1.772698      -0.195982       0.285841       1.450070      -0.161677       1.364389           0.000001
           21              H       3.771404       5.197676      20.398201       0.173008       0.904821 0.67382555E+01  0.62504308E+02                                 1.488251                            1.473959      -0.729871       2.565040                    0.999959       2.901964       7.549104       0.546121       1.209080      -0.729053       0.009320       0.004723      -0.022581       0.024881       0.006975      -0.003701       0.001273       0.006526       0.029222      -0.012989       0.002110       0.010879              1.479543       1.302290       0.044452      -0.125280       1.282498      -0.022643       1.853842           0.000001
           22              H       3.506301       6.144923      21.618510       0.167795       0.801315 0.56128748E+01  0.50487028E+02                                 1.440775                            1.395758      -0.742092       2.555338                    0.999969       3.055982       8.218876       0.523173       1.301566      -0.705153       0.002378       0.021176       0.004411       0.021761       0.001155      -0.004333       0.003590      -0.006136      -0.018541      -0.009305       0.002178       0.007127              1.458419       1.228584      -0.022711      -0.017738       1.949031       0.182886       1.197642          -0.000000
           23              H       0.449601       4.534173      21.222190       0.157645       0.933814 0.69331869E+01  0.65643035E+02                                 1.592233                            1.549838      -0.723341       2.557738                    0.999945       3.187855       8.751531       0.497943       1.299184      -0.706575      -0.019887      -0.001070       0.000518       0.019922      -0.003624       0.002226      -0.008260       0.009308      -0.006225      -0.011229       0.001536       0.009693              1.599342       1.988300       0.292309      -0.091205       1.489897      -0.074457       1.319828          -0.000002
           24              H       1.164292       5.928532      21.291602       0.174936       0.836906 0.60385258E+01  0.55848938E+02                                 1.540831                            1.493364      -0.918595       2.480324                    0.998949       3.229000       9.085327       0.478179       1.384943      -0.687684      -0.009368       0.023852       0.001907       0.025696      -0.005736       0.006656       0.004680      -0.009814      -0.026908      -0.014602       0.002441       0.012160              1.558558       1.333946      -0.159420       0.004400       2.029027       0.165565       1.312703          -0.000001
           25              H       1.413463       4.979852      20.069053       0.174108       0.929586 0.69312218E+01  0.65363749E+02                                 1.573218                            1.539423      -0.776854       2.546312                    0.999915       3.036882       8.214918       0.506572       1.282146      -0.711687      -0.002328       0.002105      -0.026316       0.026502      -0.005765       0.000489       0.001537       0.011706       0.036067      -0.014325       0.002202       0.012122              1.576771       1.342633      -0.040141       0.011843       1.308508      -0.024485       2.079172           0.000000
           26              H       0.575834       2.681238      11.408214       0.253009       0.593150 0.38972082E+01  0.32867493E+02                                 1.299525                            1.256559      -1.059101       2.447323                    0.998884       3.025252       8.598247       0.478024       1.519299      -0.660485       0.005427      -0.000369       0.030883       0.031358       0.005770      -0.004453       0.001966      -0.003227      -0.019401      -0.009745       0.000429       0.009316              1.318795       1.115485      -0.050474       0.121625       1.111758      -0.067554       1.729143           0.000000
           27              H       0.868443       4.635920      10.205818       0.161317       0.851118 0.62452119E+01  0.57770721E+02                                 1.508150                            1.479919      -0.703455       2.569139                    0.999927       3.159527       8.654606       0.503484       1.315103      -0.702400       0.022933       0.013984      -0.003532       0.027091       0.002376       0.004762      -0.005618      -0.008107      -0.009936      -0.009821       0.001417       0.008404              1.516964       1.649662       0.343845      -0.006950       1.681568       0.027451       1.219661           0.000000
           28              H      -0.314432       4.120022       9.325851       0.175986       0.867161 0.64983322E+01  0.59970003E+02                                 1.466658                            1.463218      -0.719411       2.572452                    0.999962       2.922524       7.681025       0.537188       1.235513      -0.722279      -0.012061       0.001249      -0.030441       0.032767      -0.002391       0.009910      -0.004949      -0.010702       0.005071      -0.012958       0.000712       0.012246              1.457255       1.353928      -0.020458       0.213424       1.355183      -0.062992       1.662652           0.000003
           29              H       8.650873       2.301480      10.602138       0.173884       0.810880 0.57916318E+01  0.53053134E+02                                 1.512537                            1.466338      -0.887392       2.497137                    0.999106       3.201042       8.987695       0.480283       1.392191      -0.686221      -0.024573       0.002868       0.011317       0.027205       0.001093      -0.006683       0.003812       0.009964      -0.010413      -0.009304      -0.000764       0.010067              1.529052       1.772698      -0.195982      -0.285841       1.450070       0.161677       1.364389           0.000001
           30              H       9.269848       1.967579       9.202701       0.173008       0.904821 0.67382539E+01  0.62504288E+02                                 1.488250                            1.473959      -0.729872       2.565040                    0.999959       2.901964       7.549103       0.546121       1.209079      -0.729053      -0.009320      -0.004723      -0.022581       0.024881       0.006975       0.003701      -0.001273       0.006526       0.029222      -0.012989       0.002110       0.010879              1.479543       1.302290       0.044452       0.125280       1.282497       0.022643       1.853842           0.000001
           31              H       9.534951       1.020332      10.423010       0.167795       0.801315 0.56128748E+01  0.50487028E+02                                 1.440775                            1.395758      -0.742092       2.555338                    0.999969       3.055982       8.218876       0.523173       1.301566      -0.705153      -0.002378      -0.021176       0.004411       0.021761       0.001155       0.004333      -0.003590      -0.006136      -0.018541      -0.009305       0.002178       0.007127              1.458419       1.228584      -0.022711       0.017738       1.949031      -0.182886       1.197642          -0.000000
           32              H       2.343551       2.631082      10.026690       0.157645       0.933813 0.69331821E+01  0.65642976E+02                                 1.592232                            1.549837      -0.723341       2.557738                    0.999945       3.187854       8.751526       0.497943       1.299184      -0.706575       0.019887       0.001070       0.000518       0.019923      -0.003624      -0.002226       0.008260       0.009308      -0.006226      -0.011229       0.001536       0.009693              1.599341       1.988299       0.292309       0.091205       1.489896       0.074457       1.319827          -0.000002
           33              H       1.628860       1.236723      10.096102       0.174936       0.836905 0.60385218E+01  0.55848892E+02                                 1.540830                            1.493364      -0.918595       2.480325                    0.998949       3.228999       9.085324       0.478179       1.384943      -0.687684       0.009368      -0.023852       0.001907       0.025696      -0.005736      -0.006656      -0.004680      -0.009814      -0.026908      -0.014602       0.002441       0.012160              1.558558       1.333945      -0.159420      -0.004400       2.029026      -0.165565       1.312703          -0.000001
           34              H       1.379689       2.185403       8.873553       0.174108       0.929586 0.69312218E+01  0.65363748E+02                                 1.573218                            1.539423      -0.776854       2.546312                    0.999915       3.036882       8.214918       0.506572       1.282146      -0.711687       0.002328      -0.002105      -0.026316       0.026502      -0.005765      -0.000489      -0.001537       0.011706       0.036067      -0.014325       0.002202       0.012122              1.576771       1.342633      -0.040141      -0.011843       1.308508       0.024485       2.079172           0.000000
           35              H       3.368986       9.846493      22.178286       0.253009       0.593149 0.38972051E+01  0.32867461E+02                                 1.299524                            1.256558      -1.059101       2.447323                    0.998884       3.025252       8.598247       0.478024       1.519299      -0.660485       0.005427      -0.000369      -0.030883       0.031358       0.005770       0.004453      -0.001966      -0.003227      -0.019401      -0.009745       0.000429       0.009316              1.318795       1.115485      -0.050474      -0.121625       1.111758       0.067554       1.729143           0.000000
           36              H       3.661595      11.801175       0.989682       0.161317       0.851118 0.62452113E+01  0.57770713E+02                                 1.508150                            1.479918      -0.703454       2.569139                    0.999927       3.159527       8.654605       0.503484       1.315102      -0.702400       0.022933       0.013984       0.003532       0.027091       0.002376      -0.004762       0.005618      -0.008107      -0.009936      -0.009821       0.001417       0.008404              1.516963       1.649662       0.343845       0.006950       1.681568      -0.027451       1.219661           0.000000
           37              H       2.478720      11.285277       1.869648       0.175986       0.867160 0.64983245E+01  0.59969920E+02                                 1.466657                            1.463217      -0.719411       2.572452                    0.999962       2.922523       7.681024       0.537188       1.235514      -0.722278      -0.012061       0.001249       0.030441       0.032767      -0.002391      -0.009910       0.004949      -0.010702       0.005071      -0.012958       0.000712       0.012246              1.457254       1.353928      -0.020458      -0.213425       1.355183       0.062992       1.662651           0.000003
           38              H       1.195925       9.466735       0.593361       0.173884       0.810881 0.57916371E+01  0.53053191E+02                                 1.512538                            1.466339      -0.887392       2.497136                    0.999106       3.201043       8.987697       0.480283       1.392190      -0.686221      -0.024573       0.002868      -0.011317       0.027205       0.001093       0.006683      -0.003812       0.009964      -0.010413      -0.009304      -0.000764       0.010067              1.529053       1.772698      -0.195982       0.285841       1.450071      -0.161677       1.364389           0.000001
           39              H       1.814900       9.132834       1.992799       0.173008       0.904821 0.67382533E+01  0.62504279E+02                                 1.488250                            1.473959      -0.729871       2.565040                    0.999959       2.901964       7.549102       0.546121       1.209079      -0.729053      -0.009320      -0.004723       0.022581       0.024881       0.006975      -0.003701       0.001273       0.006526       0.029222      -0.012989       0.002110       0.010879              1.479543       1.302290       0.044452      -0.125280       1.282497      -0.022643       1.853841           0.000001
           40              H       2.080003       8.185587       0.772489       0.167795       0.801314 0.56128720E+01  0.50487000E+02                                 1.440775                            1.395758      -0.742092       2.555338                    0.999969       3.055981       8.218875       0.523173       1.301567      -0.705153      -0.002378      -0.021176      -0.004411       0.021761       0.001155      -0.004333       0.003590      -0.006136      -0.018541      -0.009305       0.002178       0.007127              1.458419       1.228584      -0.022711      -0.017738       1.949031       0.182886       1.197642          -0.000000
           41              H       5.136703       9.796337       1.168810       0.157645       0.933813 0.69331868E+01  0.65643034E+02                                 1.592233                            1.549838      -0.723341       2.557738                    0.999945       3.187855       8.751531       0.497943       1.299184      -0.706575       0.019887       0.001070      -0.000518       0.019922      -0.003624       0.002226      -0.008260       0.009308      -0.006226      -0.011229       0.001536       0.009693              1.599342       1.988300       0.292309      -0.091205       1.489897      -0.074457       1.319828          -0.000002
           42              H       4.422012       8.401978       1.099398       0.174936       0.836905 0.60385211E+01  0.55848886E+02                                 1.540830                            1.493364      -0.918595       2.480324                    0.998949       3.228999       9.085325       0.478179       1.384943      -0.687684       0.009368      -0.023852      -0.001907       0.025696      -0.005736       0.006656       0.004680      -0.009814      -0.026908      -0.014602       0.002441       0.012160              1.558558       1.333945      -0.159419       0.004400       2.029026       0.165565       1.312703          -0.000001
           43              H       4.172841       9.350658       2.321947       0.174108       0.929587 0.69312269E+01  0.65363811E+02                                 1.573219                            1.539424      -0.776854       2.546311                    0.999915       3.036883       8.214923       0.506572       1.282147      -0.711687       0.002328      -0.002105       0.026316       0.026502      -0.005765       0.000489       0.001537       0.011706       0.036067      -0.014325       0.002202       0.012122              1.576772       1.342633      -0.040141       0.011843       1.308508      -0.024485       2.079174           0.000000
           44              H       5.010470      11.649272      10.982785       0.253009       0.593150 0.38972074E+01  0.32867485E+02                                 1.299525                            1.256559      -1.059101       2.447323                    0.998884       3.025252       8.598248       0.478024       1.519300      -0.660485      -0.005427       0.000369      -0.030883       0.031358       0.005770      -0.004453       0.001966      -0.003227      -0.019401      -0.009744       0.000429       0.009316              1.318796       1.115485      -0.050474       0.121625       1.111758      -0.067554       1.729144           0.000000
           45              H       4.717861       9.694590      12.185182       0.161317       0.851117 0.62452090E+01  0.57770685E+02                                 1.508150                            1.479918      -0.703454       2.569139                    0.999927       3.159526       8.654601       0.503484       1.315102      -0.702400      -0.022933      -0.013984       0.003532       0.027091       0.002376       0.004762      -0.005618      -0.008107      -0.009936      -0.009821       0.001417       0.008404              1.516963       1.649661       0.343845      -0.006950       1.681568       0.027451       1.219660           0.000000
           46              H       5.900736      10.210488      13.065148       0.175986       0.867159 0.64983206E+01  0.59969873E+02                                 1.466657                            1.463217      -0.719411       2.572452                    0.999962       2.922522       7.681020       0.537188       1.235514      -0.722278       0.012061      -0.001249       0.030441       0.032767      -0.002391       0.009910      -0.004949      -0.010702       0.005071      -0.012958       0.000712       0.012246              1.457254       1.353928      -0.020458       0.213424       1.355183      -0.062992       1.662651           0.000003
           47              H      -3.064569      12.029030      11.788861       0.173884       0.810881 0.57916370E+01  0.53053191E+02                                 1.512538                            1.466339      -0.887392       2.497136                    0.999106       3.201043       8.987697       0.480283       1.392190      -0.686221       0.024573      -0.002868      -0.011317       0.027205       0.001093      -0.006683       0.003812       0.009964      -0.010413      -0.009304      -0.000764       0.010067              1.529053       1.772698      -0.195982      -0.285841       1.450071       0.161677       1.364389           0.000001
           48              H      -3.683544      12.362931      13.188299       0.173008       0.904820 0.67382464E+01  0.62504195E+02                                 1.488249                            1.473958      -0.729871       2.565041                    0.999959       2.901963       7.549097       0.546122       1.209078      -0.729053       0.009320       0.004723       0.022581       0.024881       0.006975       0.003701      -0.001273       0.006526       0.029222      -0.012989       0.002110       0.010879              1.479542       1.302289       0.044452       0.125280       1.282496       0.022643       1.853840           0.000001
           49              H      -3.948647      13.310178      11.967989       0.167795       0.801315 0.56128757E+01  0.50487039E+02                                 1.440775                            1.395758      -0.742092       2.555338                    0.999969       3.055982       8.218876       0.523173       1.301566      -0.705153       0.002378       0.021176      -0.004411       0.021761       0.001155       0.004333      -0.003590      -0.006136      -0.018541      -0.009305       0.002178       0.007127              1.458419       1.228584      -0.022711       0.017738       1.949030      -0.182886       1.197642          -0.000000
           50              H       3.242753      11.699428      12.364310       0.157645       0.933813 0.69331828E+01  0.65642988E+02                                 1.592233                            1.549837      -0.723341       2.557738                    0.999945       3.187854       8.751528       0.497943       1.299184      -0.706575      -0.019887      -0.001070      -0.000518       0.019923      -0.003624      -0.002226       0.008260       0.009308      -0.006226      -0.011229       0.001536       0.009693              1.599341       1.988299       0.292309       0.091205       1.489897       0.074457       1.319828          -0.000002
           51              H       3.957444      13.093787      12.294898       0.174936       0.836905 0.60385239E+01  0.55848921E+02                                 1.540831                            1.493365      -0.918596       2.480324                    0.998949       3.229000       9.085330       0.478178       1.384944      -0.687684      -0.009368       0.023852      -0.001907       0.025696      -0.005736      -0.006656      -0.004680      -0.009814      -0.026908      -0.014602       0.002441       0.012160              1.558559       1.333946      -0.159420      -0.004400       2.029027      -0.165565       1.312704          -0.000001
           52              H       4.206615      12.145107      13.517447       0.174108       0.929586 0.69312231E+01  0.65363767E+02                                 1.573218                            1.539424      -0.776854       2.546312                    0.999915       3.036882       8.214920       0.506572       1.282147      -0.711687      -0.002328       0.002105       0.026316       0.026502      -0.005765      -0.000489      -0.001537       0.011706       0.036067      -0.014325       0.002202       0.012122              1.576771       1.342633      -0.040141      -0.011843       1.308508       0.024485       2.079173           0.000000
           53              C       0.563521       5.365343       4.034858       0.500075      26.023191 0.27279287E+03  0.57542134E+04                                 7.928713                            5.799266       0.091246       2.076856                    0.999520      23.151176      64.726114       0.628071       0.462322      -1.028413      -0.015104      -0.015680       0.147948       0.149541       0.130977       0.020476       0.026451      -0.024407      -0.164767      -0.104242      -0.059840       0.164082              9.275036      11.623311      -4.305956      -0.315777       6.981339      -0.872950       9.220459          -0.000001
           54              C       0.740026       5.531577       2.514509       0.515370      24.743628 0.26976693E+03  0.56819998E+04                                 7.678045                            5.771187       0.094624       2.072982                    0.999320      23.213093      65.130328       0.628088       0.462991      -1.026691       0.026381       0.013193      -0.138082       0.141197       0.118585       0.027487       0.030147      -0.007836      -0.230248      -0.084035      -0.079898       0.163934              8.827618      10.569847      -3.999889      -0.626577       6.916871      -0.617548       8.996135          -0.000004
           55              C       6.949370       9.567048       4.928259       0.518291      24.666942 0.27374060E+03  0.57986823E+04                                 7.718765                            5.852059      -0.095377       2.013768                    0.999194      23.404524      66.297305       0.616320       0.469148      -1.021211      -0.009969       0.110013      -0.095917       0.146296       0.084823       0.078241       0.027273       0.158694      -0.173651      -0.093016      -0.081478       0.174494              8.920374       5.450882      -2.142013      -1.997155       9.830952       2.490682      11.479288          -0.000000
           56              C       7.097425       8.374750       5.917941       0.527458      24.753536 0.26914166E+03  0.56827811E+04                                 7.768618                            5.825969      -0.090900       2.020392                    0.999159      23.266688      66.012845       0.613394       0.472919      -1.018162       0.012590      -0.103651       0.105577       0.148488       0.088016       0.072929       0.025401       0.164300      -0.197537      -0.094507      -0.083177       0.177684              9.020410       5.408989      -2.194565      -2.094185      10.124876       2.636498      11.527366           0.000000
           57              C       6.148788       4.779225       3.640777       0.497535      25.068423 0.28377524E+03  0.60605649E+04                                 7.791601                            5.955463       0.024161       2.052538                    0.999361      23.582172      66.892457       0.611899       0.468692      -1.022307       0.076713      -0.114027       0.043962       0.144291      -0.006017      -0.024304       0.025577       0.001835       0.482308      -0.086558      -0.079390       0.165948              8.875796      11.288896       2.689765       0.046308      10.618968      -1.128661       4.719524           0.000001
           58              C       5.279435       6.040310       3.372085       0.526954      23.151724 0.26592486E+03  0.55709133E+04                                 7.308780                            5.716173       0.105211       2.084290                    0.999381      22.807423      63.442637       0.634535       0.460769      -1.029793      -0.087354       0.114425      -0.004233       0.144020      -0.004185      -0.007478       0.049891       0.006779       0.477258      -0.093232      -0.076006       0.169238              8.176559      10.386792       2.170914      -0.102087       9.741837      -1.064787       4.401048           0.000001
           59              C       7.724819       6.411470       0.006717       0.517578      23.383758 0.27192532E+03  0.57784527E+04                                 7.536643                            5.893710      -0.133422       2.003727                    0.999066      23.750731      68.454123       0.601707       0.479026      -1.011018      -0.029771      -0.123720      -0.009201       0.127584      -0.059689       0.000687       0.002865       0.238796      -0.211170      -0.098599      -0.070082       0.168682              8.420132       4.999931       1.026186      -0.289141       7.988534      -0.793896      12.271932          -0.000005
           60              C      10.171979       0.022929       0.776968       0.534047      22.139686 0.27822184E+03  0.58914663E+04                                 7.147273                            5.891218      -0.001894       2.049722                    0.999237      22.897236      63.918355       0.618335       0.467789      -1.026482      -0.012935       0.009980       0.178822       0.179566       0.124889       0.000838       0.008525      -0.135583      -0.120686      -0.122149      -0.040363       0.162513              7.571235       9.994270      -2.000479       0.324074       5.181972      -0.094276       7.537463           0.000002
           61              C       2.732125       3.065296      21.414752      -0.415592      28.266258 0.47338499E+03  0.11313769E+05                                 7.977686                            7.144226      -0.031165       1.994431                    0.995519      30.177713      86.099883       0.633849       0.404322      -1.077277      -0.065038       0.109371      -0.017975       0.128511       0.009089      -0.053116       0.058013      -0.115836      -0.076695      -0.101538       0.001967       0.099571              8.547971       7.448730      -1.538431       0.711432      11.607609      -0.657978       6.587575           0.000004
           62              C       3.626990       5.232069      21.345340      -0.331590      22.832067 0.38804239E+03  0.88596022E+04                                 6.940165                            6.494991       0.207714       2.079101                    0.995519      28.657507      80.958770       0.658054       0.407670      -1.070793      -0.067466      -0.041342       0.020560       0.081753       0.083517      -0.027714      -0.015940       0.079965      -0.137577      -0.069755      -0.051863       0.121618              7.133975       7.638759       1.086731      -0.121999       7.975759      -0.635718       5.787407          -0.000001
           63              C       1.258802       5.014245      21.016193      -0.331390      22.995793 0.36304438E+03  0.81783222E+04                                 6.966060                            6.247291       0.123343       2.053610                    0.994758      28.568496      81.015552       0.674445       0.403139      -1.070336       0.052237      -0.026714       0.035431       0.068540      -0.065888       0.064465      -0.031256       0.085747      -0.050049      -0.070759      -0.052743       0.123502              7.323576       8.305221      -1.514179       1.401607       7.063059      -0.906877       6.602448          -0.000003
           64              C       2.229631       1.799912      15.230358       0.500075      26.023190 0.27279285E+03  0.57542131E+04                                 7.928714                            5.799266       0.091246       2.076856                    0.999520      23.151177      64.726125       0.628071       0.462322      -1.028413       0.015104       0.015680       0.147948       0.149541       0.130977      -0.020476      -0.026451      -0.024407      -0.164767      -0.104242      -0.059840       0.164082              9.275037      11.623312      -4.305956       0.315778       6.981340       0.872950       9.220460          -0.000001
           65              C       2.053126       1.633678      13.710009       0.515370      24.743628 0.26976692E+03  0.56819997E+04                                 7.678045                            5.771187       0.094624       2.072982                    0.999320      23.213093      65.130330       0.628088       0.462991      -1.026691      -0.026381      -0.013193      -0.138082       0.141197       0.118585      -0.027487      -0.030147      -0.007836      -0.230249      -0.084036      -0.079898       0.163934              8.827618      10.569848      -3.999890       0.626578       6.916871       0.617547       8.996136          -0.000004
           66              C       1.430086      11.928717      16.123759       0.518291      24.666943 0.27374063E+03  0.57986829E+04                                 7.718765                            5.852059      -0.095377       2.013768                    0.999194      23.404524      66.297303       0.616320       0.469148      -1.021211       0.009969      -0.110013      -0.095917       0.146296       0.084823      -0.078241      -0.027273       0.158694      -0.173651      -0.093016      -0.081478       0.174494              8.920374       5.450883      -2.142013       1.997155       9.830952      -2.490681      11.479288          -0.000000
           67              C       1.282031      13.121015      17.113441       0.527458      24.753535 0.26914164E+03  0.56827804E+04                                 7.768618                            5.825969      -0.090900       2.020392                    0.999159      23.266688      66.012846       0.613394       0.472919      -1.018162      -0.012590       0.103651       0.105577       0.148488       0.088016      -0.072929      -0.025401       0.164299      -0.197537      -0.094507      -0.083177       0.177684              9.020410       5.408989      -2.194565       2.094185      10.124875      -2.636498      11.527366           0.000000
           68              C       6.892464       2.386030      14.836277       0.497535      25.068424 0.28377526E+03  0.60605651E+04                                 7.791601                            5.955463       0.024161       2.052538                    0.999361      23.582172      66.892452       0.611899       0.468692      -1.022307      -0.076713       0.114027       0.043962       0.144291      -0.006017       0.024304      -0.025577       0.001835       0.482308      -0.086558      -0.079390       0.165948              8.875795      11.288896       2.689765      -0.046308      10.618967       1.128661       4.719524           0.000001
           69              C       7.761817       1.124945      14.567585       0.526954      23.151724 0.26592487E+03  0.55709135E+04                                 7.308779                            5.716173       0.105211       2.084290                    0.999381      22.807423      63.442634       0.634535       0.460769      -1.029793       0.087354      -0.114425      -0.004233       0.144020      -0.004185       0.007478      -0.049891       0.006779       0.477259      -0.093232      -0.076006       0.169238              8.176559      10.386792       2.170914       0.102087       9.741836       1.064787       4.401048           0.000002
           70              C       5.316433       0.753785      11.202217       0.517578      23.383760 0.27192535E+03  0.57784533E+04                                 7.536644                            5.893710      -0.133422       2.003727                    0.999066      23.750732      68.454126       0.601707       0.479026      -1.011018       0.029771       0.123720      -0.009201       0.127584      -0.059689      -0.000687      -0.002865       0.238796      -0.211170      -0.098599      -0.070082       0.168681              8.420133       4.999932       1.026186       0.289141       7.988534       0.793896      12.271933          -0.000005
           71              C       2.869273       7.142326      11.972468       0.534047      22.139688 0.27822187E+03  0.58914670E+04                                 7.147273                            5.891218      -0.001894       2.049722                    0.999237      22.897235      63.918343       0.618335       0.467789      -1.026482       0.012935      -0.009980       0.178822       0.179566       0.124889      -0.000838      -0.008525      -0.135583      -0.120685      -0.122149      -0.040363       0.162512              7.571234       9.994269      -2.000479      -0.324074       5.181972       0.094276       7.537462           0.000001
           72              C       0.061027       4.099959      10.219252      -0.415592      28.266266 0.47338516E+03  0.11313774E+05                                 7.977687                            7.144228      -0.031165       1.994431                    0.995519      30.177719      86.099907       0.633849       0.404322      -1.077277       0.065038      -0.109371      -0.017975       0.128511       0.009089       0.053116      -0.058013      -0.115836      -0.076695      -0.101538       0.001967       0.099571              8.547973       7.448732      -1.538432      -0.711432      11.607612       0.657978       6.587576           0.000004
           73              C       9.414262       1.933186      10.149840      -0.331590      22.832069 0.38804244E+03  0.88596036E+04                                 6.940166                            6.494991       0.207714       2.079101                    0.995519      28.657508      80.958773       0.658054       0.407670      -1.070794       0.067466       0.041342       0.020560       0.081753       0.083517       0.027714       0.015940       0.079965      -0.137577      -0.069755      -0.051863       0.121618              7.133975       7.638759       1.086732       0.121999       7.975760       0.635718       5.787407          -0.000001
           74              C       1.534350       2.151010       9.820693      -0.331390      22.995793 0.36304438E+03  0.81783220E+04                                 6.966060                            6.247291       0.123343       2.053610                    0.994758      28.568494      81.015543       0.674445       0.403139      -1.070336      -0.052237       0.026714       0.035431       0.068540      -0.065888      -0.064465       0.031256       0.085747      -0.050049      -0.070759      -0.052743       0.123502              7.323576       8.305220      -1.514179      -1.401607       7.063059       0.906878       6.602449          -0.000003
           75              C       5.022783       8.965167      18.356142       0.500075      26.023192 0.27279287E+03  0.57542135E+04                                 7.928714                            5.799267       0.091246       2.076856                    0.999520      23.151177      64.726123       0.628071       0.462322      -1.028413       0.015104       0.015680      -0.147948       0.149541       0.130977       0.020476       0.026451      -0.024407      -0.164767      -0.104242      -0.059840       0.164082              9.275037      11.623312      -4.305956      -0.315778       6.981340      -0.872950       9.220460          -0.000001
           76              C       4.846278       8.798933      19.876491       0.515370      24.743631 0.26976696E+03  0.56820007E+04                                 7.678046                            5.771188       0.094623       2.072981                    0.999320      23.213095      65.130336       0.628088       0.462991      -1.026691      -0.026381      -0.013193       0.138082       0.141197       0.118585       0.027487       0.030147      -0.007836      -0.230248      -0.084036      -0.079898       0.163934              8.827618      10.569848      -3.999890      -0.626578       6.916871      -0.617548       8.996136          -0.000004
           77              C      -1.363066       4.763462      17.462741       0.518291      24.666939 0.27374057E+03  0.57986811E+04                                 7.718764                            5.852058      -0.095376       2.013768                    0.999194      23.404519      66.297277       0.616321       0.469147      -1.021211       0.009969      -0.110013       0.095917       0.146296       0.084823       0.078241       0.027273       0.158695      -0.173651      -0.093016      -0.081478       0.174494              8.920372       5.450881      -2.142012      -1.997154       9.830949       2.490681      11.479285          -0.000000
           78              C      -1.511121       5.955760      16.473059       0.527458      24.753536 0.26914166E+03  0.56827811E+04                                 7.768617                            5.825969      -0.090900       2.020392                    0.999159      23.266689      66.012847       0.613394       0.472919      -1.018162      -0.012590       0.103651      -0.105577       0.148488       0.088016       0.072929       0.025401       0.164300      -0.197537      -0.094507      -0.083177       0.177684              9.020410       5.408989      -2.194565      -2.094185      10.124875       2.636498      11.527366           0.000000
           79              C      -0.562484       9.551285      18.750223       0.497535      25.068426 0.28377527E+03  0.60605655E+04                                 7.791601                            5.955463       0.024161       2.052538                    0.999361      23.582173      66.892456       0.611899       0.468692      -1.022307      -0.076713       0.114027      -0.043962       0.144291      -0.006017      -0.024304       0.025577       0.001835       0.482308      -0.086558      -0.079390       0.165948              8.875796      11.288896       2.689765       0.046307      10.618968      -1.128660       4.719524           0.000001
           80              C       0.306869       8.290200      19.018915       0.526955      23.151721 0.26592481E+03  0.55709117E+04                                 7.308778                            5.716172       0.105212       2.084290                    0.999381      22.807421      63.442625       0.634535       0.460769      -1.029793       0.087354      -0.114425       0.004233       0.144020      -0.004185      -0.007478       0.049891       0.006779       0.477258      -0.093232      -0.076006       0.169238              8.176558      10.386791       2.170914      -0.102086       9.741836      -1.064784       4.401046           0.000001
           81              C      -2.138515       7.919040      -0.006717       0.517579      23.383733 0.27192497E+03  0.57784434E+04                                 7.536638                            5.893706      -0.133422       2.003727                    0.999066      23.750725      68.454104       0.601707       0.479026      -1.011018       0.029771       0.123720       0.009200       0.127584      -0.059689       0.000687       0.002865       0.238796      -0.211170      -0.098599      -0.070082       0.168681              8.420126       4.999928       1.026185      -0.289140       7.988529      -0.793894      12.271922          -0.000006
           82              C       0.076121      -0.022929      21.614032       0.534047      22.139689 0.27822188E+03  0.58914674E+04                                 7.147273                            5.891218      -0.001894       2.049722                    0.999237      22.897238      63.918359       0.618335       0.467789      -1.026482       0.012935      -0.009980      -0.178822       0.179566       0.124889       0.000838       0.008525      -0.135583      -0.120686      -0.122149      -0.040363       0.162512              7.571235       9.994270      -2.000479       0.324074       5.181972      -0.094276       7.537463           0.000001
           83              C       2.854179      11.265214       0.976248      -0.415592      28.266252 0.47338495E+03  0.11313768E+05                                 7.977685                            7.144226      -0.031165       1.994431                    0.995519      30.177720      86.099911       0.633849       0.404322      -1.077277       0.065038      -0.109371       0.017975       0.128511       0.009089      -0.053116       0.058013      -0.115836      -0.076695      -0.101538       0.001967       0.099571              8.547970       7.448731      -1.538430       0.711430      11.607606      -0.657975       6.587574           0.000004
           84              C       1.959314       9.098441       1.045660      -0.331590      22.832075 0.38804265E+03  0.88596092E+04                                 6.940167                            6.494993       0.207714       2.079102                    0.995519      28.657506      80.958764       0.658054       0.407670      -1.070794       0.067466       0.041342      -0.020560       0.081753       0.083517      -0.027714      -0.015940       0.079965      -0.137577      -0.069755      -0.051863       0.121618              7.133976       7.638758       1.086732      -0.121999       7.975760      -0.635718       5.787410          -0.000001
           85              C       4.327502       9.316265       1.374807      -0.331390      22.995795 0.36304452E+03  0.81783263E+04                                 6.966061                            6.247292       0.123342       2.053610                    0.994758      28.568498      81.015562       0.674445       0.403139      -1.070336      -0.052237       0.026714      -0.035431       0.068540      -0.065888       0.064465      -0.031256       0.085747      -0.050050      -0.070759      -0.052743       0.123502              7.323576       8.305219      -1.514178       1.401608       7.063059      -0.906878       6.602452          -0.000004
           86              C       3.356673      12.530598       7.160642       0.500075      26.023189 0.27279284E+03  0.57542125E+04                                 7.928713                            5.799266       0.091247       2.076856                    0.999520      23.151176      64.726118       0.628071       0.462322      -1.028413      -0.015104      -0.015680      -0.147948       0.149541       0.130977      -0.020476      -0.026451      -0.024407      -0.164767      -0.104242      -0.059840       0.164082              9.275037      11.623311      -4.305956       0.315777       6.981340       0.872950       9.220459          -0.000001
           87              C       3.533178      12.696832       8.680991       0.515370      24.743625 0.26976688E+03  0.56819984E+04                                 7.678044                            5.771187       0.094624       2.072982                    0.999320      23.213090      65.130315       0.628088       0.462991      -1.026691       0.026381       0.013193       0.138082       0.141197       0.118585      -0.027487      -0.030147      -0.007836      -0.230249      -0.084036      -0.079899       0.163934              8.827617      10.569846      -3.999889       0.626578       6.916870       0.617547       8.996134          -0.000004
           88              C       4.156218       2.401793       6.267241       0.518291      24.666942 0.27374060E+03  0.57986820E+04                                 7.718765                            5.852059      -0.095377       2.013768                    0.999194      23.404523      66.297300       0.616320       0.469148      -1.021211      -0.009969       0.110013       0.095917       0.146296       0.084823      -0.078241      -0.027273       0.158695      -0.173651      -0.093016      -0.081478       0.174494              8.920374       5.450882      -2.142013       1.997155       9.830952      -2.490682      11.479288          -0.000000
           89              C       4.304273       1.209495       5.277559       0.527458      24.753532 0.26914161E+03  0.56827797E+04                                 7.768616                            5.825968      -0.090899       2.020392                    0.999159      23.266686      66.012834       0.613394       0.472919      -1.018162       0.012590      -0.103651      -0.105577       0.148488       0.088016      -0.072929      -0.025401       0.164300      -0.197537      -0.094507      -0.083177       0.177684              9.020408       5.408988      -2.194564       2.094185      10.124873      -2.636498      11.527364           0.000000
           90              C      -1.306160      11.944480       7.554723       0.497535      25.068431 0.28377534E+03  0.60605673E+04                                 7.791602                            5.955464       0.024160       2.052537                    0.999361      23.582176      66.892467       0.611899       0.468692      -1.022307       0.076713      -0.114027      -0.043962       0.144290      -0.006017       0.024304      -0.025577       0.001835       0.482308      -0.086558      -0.079390       0.165948              8.875797      11.288897       2.689766      -0.046307      10.618969       1.128660       4.719524           0.000001
           91              C      -2.175513      13.205565       7.823415       0.526954      23.151722 0.26592482E+03  0.55709121E+04                                 7.308779                            5.716172       0.105212       2.084290                    0.999381      22.807422      63.442631       0.634535       0.460769      -1.029793      -0.087354       0.114425       0.004233       0.144020      -0.004185       0.007478      -0.049891       0.006779       0.477258      -0.093232      -0.076006       0.169238              8.176559      10.386792       2.170915       0.102086       9.741837       1.064784       4.401047           0.000001
           92              C       0.269871      13.576725      11.188783       0.517579      23.383736 0.27192499E+03  0.57784441E+04                                 7.536639                            5.893706      -0.133423       2.003727                    0.999066      23.750726      68.454107       0.601707       0.479026      -1.011018      -0.029770      -0.123720       0.009200       0.127584      -0.059689      -0.000687      -0.002865       0.238796      -0.211170      -0.098599      -0.070082       0.168681              8.420127       4.999928       1.026185       0.289140       7.988529       0.793894      12.271923          -0.000005
           93              C       2.717031       7.188184      10.418532       0.534047      22.139687 0.27822186E+03  0.58914667E+04                                 7.147272                            5.891217      -0.001894       2.049722                    0.999237      22.897234      63.918337       0.618335       0.467789      -1.026482      -0.012935       0.009980      -0.178822       0.179566       0.124889      -0.000838      -0.008525      -0.135583      -0.120685      -0.122149      -0.040363       0.162512              7.571234       9.994268      -2.000479      -0.324074       5.181972       0.094276       7.537461           0.000001
           94              C       5.525277      10.230551      12.171748      -0.415592      28.266247 0.47338485E+03  0.11313765E+05                                 7.977683                            7.144225      -0.031165       1.994431                    0.995519      30.177716      86.099891       0.633849       0.404322      -1.077277      -0.065038       0.109371       0.017975       0.128511       0.009089       0.053116      -0.058013      -0.115836      -0.076695      -0.101538       0.001967       0.099571              8.547968       7.448729      -1.538430      -0.711430      11.607603       0.657974       6.587573           0.000004
           95              C      -3.827958      12.397324      12.241160      -0.331590      22.832076 0.38804266E+03  0.88596095E+04                                 6.940167                            6.494993       0.207714       2.079102                    0.995519      28.657506      80.958763       0.658054       0.407670      -1.070794      -0.067466      -0.041342      -0.020560       0.081753       0.083517       0.027714       0.015940       0.079965      -0.137577      -0.069755      -0.051863       0.121618              7.133976       7.638759       1.086732       0.121999       7.975760       0.635718       5.787410          -0.000000
           96              C       4.051954      12.179500      12.570307      -0.331390      22.995788 0.36304437E+03  0.81783218E+04                                 6.966059                            6.247291       0.123342       2.053610                    0.994758      28.568491      81.015536       0.674445       0.403139      -1.070336       0.052237      -0.026714      -0.035431       0.068540      -0.065888      -0.064465       0.031256       0.085747      -0.050049      -0.070759      -0.052743       0.123502              7.323575       8.305216      -1.514177      -1.401607       7.063058       0.906877       6.602450          -0.000003
           97              N       2.362579       4.412364      21.708074       0.138827      20.567229 0.29567010E+03  0.62206148E+04                                 6.287893                            5.496345      -0.379702       1.977763                    0.996159      21.951536      56.907001       0.759816       0.383153      -1.102634       0.008706      -0.020146      -0.114236       0.116326       0.008625       0.001156      -0.004733      -0.010018      -0.186109      -0.062292       0.021179       0.041113              6.808655       7.061717      -1.450613       0.566730       7.752270      -0.655635       5.611977          -0.000002
           98              N       0.430573       2.752891      10.512574       0.138827      20.567228 0.29567008E+03  0.62206143E+04                                 6.287894                            5.496345      -0.379703       1.977763                    0.996159      21.951536      56.907005       0.759816       0.383153      -1.102634      -0.008706       0.020146      -0.114236       0.116326       0.008625      -0.001156       0.004732      -0.010018      -0.186109      -0.062292       0.021179       0.041114              6.808655       7.061718      -1.450613      -0.566730       7.752271       0.655635       5.611977          -0.000001
           99              N       3.223725       9.918146       0.682925       0.138827      20.567218 0.29566999E+03  0.62206120E+04                                 6.287891                            5.496345      -0.379703       1.977763                    0.996159      21.951536      56.907004       0.759816       0.383153      -1.102634      -0.008706       0.020146       0.114236       0.116326       0.008625       0.001156      -0.004733      -0.010018      -0.186109      -0.062292       0.021179       0.041114              6.808652       7.061712      -1.450611       0.566728       7.752266      -0.655633       5.611979          -0.000001
          100              N       5.155731      11.577619      11.878425       0.138827      20.567231 0.29567022E+03  0.62206179E+04                                 6.287894                            5.496347      -0.379703       1.977763                    0.996159      21.951536      56.907003       0.759816       0.383153      -1.102634       0.008706      -0.020146       0.114236       0.116326       0.008625      -0.001156       0.004733      -0.010018      -0.186109      -0.062292       0.021179       0.041114              6.808655       7.061715      -1.450612      -0.566729       7.752269       0.655634       5.611981          -0.000002
          101              O       1.385595       4.655983       4.634937      -0.590715      37.762390 0.51247127E+03  0.12186954E+05                                 8.915797                            6.992878       0.302825       2.129086                    0.998124      28.194035      73.990209       0.719792       0.357827      -1.138601      -0.063236       0.083527       0.067060       0.124390       0.015785       0.047454      -0.009918       0.025020      -0.250872      -0.099933       0.027368       0.072566             10.348333      13.192989      -5.312897       2.832899       9.179805      -2.789979       8.672204          -0.000000
          102              O      -0.415230       5.967224       4.545373      -0.568811      38.885875 0.52390161E+03  0.12523660E+05                                 9.129621                            7.091472       0.224376       2.106977                    0.997939      28.088009      73.826346       0.711820       0.359960      -1.137275       0.028297      -0.086053       0.063369       0.110551       0.011492      -0.011799       0.044652       0.052286      -0.302162      -0.116168       0.037212       0.078957             10.712656      15.769586      -5.312178      -2.582964       8.428174       1.481463       7.940208          -0.000001
          103              O      -0.067805       6.285362       1.930104      -0.602696      40.405815 0.59765638E+03  0.14708333E+05                                 9.245777                            7.537077       0.622853       2.230024                    0.999049      28.386119      74.757763       0.698246       0.356439      -1.144466       0.037515      -0.058128      -0.037133       0.078518       0.014620       0.056728      -0.014971      -0.003359      -0.278144      -0.115333       0.046287       0.069046             10.524151      14.023848      -4.976759       2.467662       9.132349      -2.347554       8.416254          -0.000007
          104              O       1.692513       4.893869       2.001755      -0.638243      42.094877 0.60643930E+03  0.14992827E+05                                 9.558140                            7.602798       0.383062       2.150019                    0.998376      28.771635      76.175407       0.693137       0.357430      -1.142618      -0.039484       0.087753      -0.028698       0.100415       0.000699      -0.014836       0.050464       0.045985      -0.146066      -0.081308       0.029903       0.051404             10.964920      14.040413      -5.220867      -3.037519       8.990485       1.905382       9.863861          -0.000001
          105              O       6.369912      10.585948       5.342493      -0.591411      39.027601 0.55437893E+03  0.13457770E+05                                 9.178598                            7.328225       0.243182       2.105896                    0.997971      28.608395      76.086671       0.694573       0.363264      -1.133256       0.025714      -0.004676      -0.089063       0.092818      -0.002639       0.011195       0.086189       0.085421      -0.196083      -0.128766       0.051995       0.076771             10.687975       7.845629      -3.534883      -2.218246      12.987291       5.175316      11.231005           0.000003
          106              O      -2.837523       9.393649       3.777362      -0.636764      42.788956 0.61534335E+03  0.15354192E+05                                 9.793092                            7.754189       0.161541       2.061052                    0.997738      29.863035      80.896668       0.669900       0.366426      -1.129202      -0.067069       0.055200       0.039039       0.095232       0.030677      -0.000372       0.101992       0.131554       0.066928      -0.144207       0.050964       0.093243             11.489856       7.442975      -1.284624      -3.420818       9.416126       4.145662      17.610466          -0.000001
          107              O       6.667609       8.568212       7.080034      -0.666990      43.086619 0.62405692E+03  0.15605850E+05                                 9.770988                            7.753466       0.277280       2.089537                    0.998758      30.144878      81.398372       0.678022       0.361243      -1.134727       0.077358      -0.066907      -0.059809       0.118482       0.040998      -0.005279       0.092365       0.113201       0.031758      -0.132336       0.046343       0.085993             11.403699       7.054207      -1.148994      -3.463837       9.598182       4.093793      17.558708           0.000002
          108              O       7.663561       7.355851       5.503708      -0.568760      40.194133 0.55620891E+03  0.13529720E+05                                 9.429905                            7.391871       0.184365       2.095255                    0.997650      28.382032      75.861465       0.683523       0.368385      -1.127928      -0.021033      -0.007191       0.083189       0.086108       0.004205       0.009169       0.083796       0.077469      -0.209795      -0.127076       0.050101       0.076975             11.092334       8.067667      -3.855083      -2.528232      13.930706       5.490649      11.278628           0.000000
          109              O       4.018696       5.811022       3.416867      -0.637503      36.273310 0.54584725E+03  0.13139594E+05                                 8.542544                            7.139975       0.624900       2.219921                    0.999477      28.689884      74.864453       0.726510       0.350230      -1.148859       0.044485       0.080388       0.020758       0.094192       0.062883      -0.011757       0.028675       0.126140       0.151826      -0.119996       0.056237       0.063759              9.482023      15.203893       3.004356       0.112787       7.732858      -0.395128       5.509319           0.000005
          110              O       5.839554       7.106500       3.168326      -0.561958      36.858142 0.56265797E+03  0.13688516E+05                                 8.800513                            7.418384       0.269852       2.135641                    0.996960      27.773240      73.577608       0.686418       0.366780      -1.132260      -0.073475      -0.011287       0.016068       0.076054       0.062391      -0.021141       0.018322      -0.039906       0.209120      -0.104812       0.030530       0.074282              9.736450       9.880238       3.977970      -0.137584      12.828315      -0.738939       6.500797          -0.000003
          111              O       5.575450       3.668611       3.725862      -0.600643      40.246642 0.59144959E+03  0.14599372E+05                                 9.399361                            7.607457       0.269975       2.110128                    0.998212      29.020076      77.958724       0.676234       0.366938      -1.129830       0.090635       0.017025       0.036828       0.099302       0.081246       0.001190       0.003158      -0.052971       0.198778      -0.118588       0.051602       0.066986             10.746051      10.797868       5.658506      -0.930595      14.563993      -1.991684       6.876293          -0.000003
          112              O       7.396770       4.978419       3.754971      -0.578757      39.383419 0.58500094E+03  0.14415951E+05                                 9.309382                            7.605432       0.136781       2.075572                    0.996849      28.838782      77.675266       0.670343       0.370785      -1.125693      -0.038579      -0.062166       0.041631       0.084179       0.063213       0.000000       0.017340       0.140710       0.218581      -0.132291       0.056038       0.076253             10.516760      16.929633       3.290442       0.335702       8.104896      -0.323444       6.515751          -0.000006
          113              O       7.555019       5.881241       1.101637      -0.591943      42.115156 0.63974602E+03  0.16134855E+05                                 9.738116                            7.982314       0.079716       2.040974                    0.998329      29.565564      80.778678       0.650231       0.373492      -1.122722      -0.011331      -0.005576      -0.057328       0.058703      -0.036240      -0.009106      -0.053852       0.225628       0.082228      -0.149095       0.044300       0.104794             10.979831       7.652120       1.126456      -1.767782       8.124190      -3.573544      17.163184          -0.000008
          114              O       7.619774       5.855446      21.260254      -0.669164      45.196053 0.71920299E+03  0.18649674E+05                                10.142315                            8.413067       0.123565       2.037537                    0.997630      30.864530      85.090769       0.640026       0.369053      -1.127767       0.018483       0.006478       0.075752       0.078243      -0.039129      -0.006182       0.050806       0.204263       0.228121      -0.157641       0.062086       0.095555             11.273728       7.376777       0.241182      -0.050546       8.705330       2.164309      17.739076          -0.000005
          115              O      -3.771866      13.866201       1.446459      -0.614429      32.237716 0.51052574E+03  0.12098288E+05                                 7.892480                            6.910843       0.740528       2.262310                    0.999252      28.393852      73.767943       0.736757       0.350813      -1.147169      -0.114752       0.089578       0.102919       0.178282       0.029217       0.036222      -0.031566       0.013589      -0.196714      -0.090100       0.026493       0.063607              8.325595      11.266764      -1.647838       2.396139       6.436717      -1.110337       7.273303           0.000001
          116              O       9.148808       0.550292       1.227027      -0.593434      29.342057 0.45453441E+03  0.10470487E+05                                 7.366666                            6.490595       0.747552       2.272126                    0.999377      27.741859      71.224131       0.765020       0.347563      -1.149030       0.105197      -0.066007       0.120168       0.172812       0.032271      -0.014843       0.020701      -0.008670      -0.224642      -0.082169       0.011918       0.070250              7.694158      10.860442      -2.037387      -1.183534       6.331945       0.860087       5.890088          -0.000004
          117              O       3.372985       0.899956       0.342582      -0.933627      57.378340 0.96106130E+03  0.26686250E+05                                11.795647                            9.624214      -0.049323       1.951905                    0.998067      34.006064      95.740214       0.610322       0.361419      -1.138274      -0.044490       0.068743       0.049432       0.095648       0.003771      -0.009022      -0.000455       0.060300       0.150196      -0.055418       0.003597       0.051821             13.346860      10.026481       4.710415       0.215380      22.730247       0.334008       7.283853           0.000007
          118              O       5.296951       2.294315      21.952136      -0.926117      48.263951 0.82342520E+03  0.21975778E+05                                10.468680                            8.835233       0.314960       2.077076                    0.998402      32.993666      90.769673       0.645569       0.355503      -1.144125      -0.042932       0.108538      -0.057359       0.130053       0.021066       0.000971      -0.006621      -0.033968       0.117790      -0.046855       0.006495       0.040360             11.593055      18.009890      -2.908625      -3.463859       8.954601       0.552090       7.814672           0.000008
          119              O       3.835191       3.076760       1.421828      -0.856833      52.580794 0.87661539E+03  0.23745088E+05                                11.155446                            9.207512      -0.081223       1.980618                    0.994711      31.733529      87.720725       0.623497       0.362666      -1.139355       0.050883       0.045873       0.034130       0.076540       0.006919      -0.003066      -0.006149      -0.034735      -0.074050      -0.025634      -0.006179       0.031813             12.516952       7.754391      -0.908368      -0.387818      11.817151       5.808606      17.979313           0.000000
          120              O       1.407557       2.509272      15.830437      -0.590715      37.762395 0.51247134E+03  0.12186956E+05                                 8.915798                            6.992879       0.302825       2.129086                    0.998124      28.194035      73.990212       0.719792       0.357828      -1.138601       0.063237      -0.083527       0.067060       0.124390       0.015785      -0.047454       0.009918       0.025020      -0.250872      -0.099933       0.027368       0.072565             10.348334      13.192992      -5.312899      -2.832900       9.179806       2.789979       8.672205           0.000000
          121              O       3.208382       1.198031      15.740873      -0.568811      38.885924 0.52390235E+03  0.12523683E+05                                 9.129632                            7.091478       0.224374       2.106977                    0.997939      28.088017      73.826395       0.711820       0.359960      -1.137275      -0.028297       0.086053       0.063369       0.110551       0.011491       0.011800      -0.044652       0.052285      -0.302163      -0.116169       0.037212       0.078957             10.712669      15.769606      -5.312186       2.582967       8.428184      -1.481465       7.940217          -0.000001
          122              O       2.860957       0.879893      13.125604      -0.602696      40.405810 0.59765630E+03  0.14708330E+05                                 9.245776                            7.537076       0.622853       2.230024                    0.999049      28.386118      74.757757       0.698246       0.356439      -1.144466      -0.037515       0.058128      -0.037133       0.078518       0.014620      -0.056728       0.014971      -0.003359      -0.278144      -0.115333       0.046288       0.069046             10.524149      14.023846      -4.976758      -2.467661       9.132348       2.347553       8.416254          -0.000007
          123              O       1.100639       2.271386      13.197255      -0.638243      42.094886 0.60643945E+03  0.14992832E+05                                 9.558142                            7.602799       0.383062       2.150019                    0.998376      28.771638      76.175419       0.693137       0.357430      -1.142618       0.039484      -0.087753      -0.028698       0.100415       0.000699       0.014836      -0.050464       0.045985      -0.146066      -0.081308       0.029903       0.051404             10.964922      14.040416      -5.220869       3.037520       8.990487      -1.905382       9.863863          -0.000001
          124              O       2.009544      10.909817      16.537993      -0.591411      39.027588 0.55437872E+03  0.13457764E+05                                 9.178596                            7.328223       0.243182       2.105896                    0.997971      28.608392      76.086657       0.694573       0.363264      -1.133256      -0.025713       0.004676      -0.089063       0.092818      -0.002639      -0.011195      -0.086189       0.085421      -0.196083      -0.128766       0.051995       0.076771             10.687972       7.845627      -3.534882       2.218245      12.987287      -5.175314      11.231001           0.000002
          125              O       0.968879      12.102116      14.972862      -0.636764      42.788938 0.61534306E+03  0.15354183E+05                                 9.793088                            7.754187       0.161541       2.061052                    0.997738      29.863031      80.896648       0.669900       0.366426      -1.129202       0.067069      -0.055200       0.039039       0.095233       0.030677       0.000372      -0.101993       0.131555       0.066928      -0.144207       0.050964       0.093243             11.489851       7.442972      -1.284623       3.420817       9.416122      -4.145660      17.610459          -0.000001
          126              O       1.711847      12.927553      18.275534      -0.666991      43.086636 0.62405719E+03  0.15605858E+05                                 9.770991                            7.753468       0.277279       2.089537                    0.998758      30.144883      81.398391       0.678022       0.361243      -1.134727      -0.077358       0.066907      -0.059809       0.118482       0.040998       0.005279      -0.092365       0.113201       0.031758      -0.132336       0.046343       0.085993             11.403703       7.054210      -1.148995       3.463838       9.598185      -4.093796      17.558714           0.000002
          127              O       0.715895      14.139914      16.699208      -0.568760      40.194157 0.55620926E+03  0.13529731E+05                                 9.429909                            7.391874       0.184364       2.095255                    0.997650      28.382038      75.861491       0.683523       0.368385      -1.127928       0.021034       0.007191       0.083189       0.086107       0.004205      -0.009169      -0.083796       0.077469      -0.209795      -0.127076       0.050101       0.076975             11.092339       8.067671      -3.855085       2.528234      13.930713      -5.490653      11.278635           0.000000
          128              O       9.022556       1.354233      14.612367      -0.637503      36.273312 0.54584727E+03  0.13139595E+05                                 8.542545                            7.139975       0.624900       2.219921                    0.999477      28.689884      74.864454       0.726510       0.350230      -1.148859      -0.044485      -0.080388       0.020758       0.094192       0.062883       0.011757      -0.028675       0.126140       0.151826      -0.119996       0.056237       0.063759              9.482024      15.203894       3.004356      -0.112787       7.732858       0.395128       5.509319           0.000005
          129              O       7.201698       0.058755      14.363826      -0.561958      36.858131 0.56265777E+03  0.13688510E+05                                 8.800511                            7.418382       0.269852       2.135641                    0.996960      27.773236      73.577592       0.686418       0.366780      -1.132260       0.073475       0.011287       0.016068       0.076054       0.062391       0.021141      -0.018322      -0.039906       0.209119      -0.104812       0.030530       0.074282              9.736448       9.880236       3.977969       0.137584      12.828311       0.738939       6.500796          -0.000003
          130              O       7.465802       3.496644      14.921362      -0.600643      40.246644 0.59144962E+03  0.14599373E+05                                 9.399361                            7.607457       0.269975       2.110128                    0.998212      29.020077      77.958728       0.676234       0.366938      -1.129830      -0.090635      -0.017025       0.036828       0.099302       0.081246      -0.001190      -0.003158      -0.052971       0.198778      -0.118588       0.051602       0.066986             10.746052      10.797868       5.658506       0.930595      14.563993       1.991684       6.876293          -0.000003
          131              O       5.644482       2.186836      14.950471      -0.578757      39.383410 0.58500076E+03  0.14415945E+05                                 9.309380                            7.605430       0.136781       2.075572                    0.996849      28.838781      77.675255       0.670343       0.370785      -1.125693       0.038579       0.062166       0.041631       0.084179       0.063213      -0.000000      -0.017339       0.140710       0.218581      -0.132291       0.056038       0.076253             10.516758      16.929629       3.290441      -0.335702       8.104894       0.323443       6.515749          -0.000007
          132              O       5.486233       1.284014      12.297137      -0.591943      42.115158 0.63974604E+03  0.16134855E+05                                 9.738116                            7.982313       0.079716       2.040974                    0.998329      29.565565      80.778680       0.650231       0.373492      -1.122722       0.011331       0.005576      -0.057328       0.058703      -0.036240       0.009106       0.053852       0.225628       0.082228      -0.149095       0.044300       0.104794             10.979832       7.652120       1.126456       1.767782       8.124190       3.573544      17.163185          -0.000008
          133              O       5.421478       1.309809      10.064754      -0.669163      45.196049 0.71920288E+03  0.18649670E+05                                10.142314                            8.413066       0.123565       2.037538                    0.997630      30.864527      85.090760       0.640026       0.369053      -1.127767      -0.018483      -0.006478       0.075752       0.078243      -0.039129       0.006182      -0.050806       0.204263       0.228121      -0.157641       0.062086       0.095555             11.273727       7.376776       0.241182       0.050546       8.705329      -2.164309      17.739077          -0.000005
          134              O       1.903222       7.629564      12.641959      -0.614429      32.237696 0.51052535E+03  0.12098276E+05                                 7.892476                            6.910840       0.740529       2.262310                    0.999252      28.393846      73.767916       0.736757       0.350813      -1.147169       0.114752      -0.089578       0.102919       0.178282       0.029216      -0.036222       0.031566       0.013589      -0.196714      -0.090100       0.026493       0.063607              8.325591      11.266758      -1.647837      -2.396137       6.436715       1.110336       7.273299           0.000001
          135              O       3.892444       6.614963      12.422527      -0.593434      29.342029 0.45453387E+03  0.10470471E+05                                 7.366660                            6.490590       0.747554       2.272127                    0.999377      27.741852      71.224094       0.765020       0.347563      -1.149030      -0.105197       0.066007       0.120168       0.172812       0.032271       0.014843      -0.020701      -0.008670      -0.224640      -0.082168       0.011918       0.070250              7.694152      10.860432      -2.037385       1.183533       6.331940      -0.860087       5.890083          -0.000004
          136              O      -0.579833       6.265299      11.538082      -0.933627      57.378342 0.96106132E+03  0.26686251E+05                                11.795648                            9.624215      -0.049324       1.951905                    0.998067      34.006063      95.740215       0.610322       0.361419      -1.138274       0.044490      -0.068743       0.049432       0.095648       0.003772       0.009022       0.000455       0.060300       0.150195      -0.055418       0.003597       0.051821             13.346861      10.026481       4.710415      -0.215379      22.730250      -0.334008       7.283853           0.000007
          137              O       7.744301       4.870940      10.756636      -0.926117      48.263944 0.82342506E+03  0.21975773E+05                                10.468679                            8.835232       0.314961       2.077076                    0.998402      32.993663      90.769662       0.645569       0.355503      -1.144125       0.042932      -0.108538      -0.057359       0.130053       0.021066      -0.000971       0.006621      -0.033968       0.117790      -0.046855       0.006495       0.040360             11.593053      18.009888      -2.908624       3.463858       8.954600      -0.552090       7.814672           0.000008
          138              O      -1.042039       4.088495      12.617328      -0.856833      52.580789 0.87661527E+03  0.23745084E+05                                11.155445                            9.207511      -0.081222       1.980618                    0.994711      31.733527      87.720717       0.623497       0.362666      -1.139355      -0.050883      -0.045873       0.034130       0.076540       0.006919       0.003066       0.006149      -0.034735      -0.074050      -0.025634      -0.006179       0.031813             12.516951       7.754390      -0.908368       0.387818      11.817150      -5.808606      17.979312          -0.000000
          139              O       4.200709       9.674527      17.756063      -0.590715      37.762387 0.51247120E+03  0.12186951E+05                                 8.915796                            6.992877       0.302825       2.129086                    0.998124      28.194035      73.990205       0.719792       0.357827      -1.138601       0.063236      -0.083527      -0.067060       0.124390       0.015785       0.047454      -0.009918       0.025020      -0.250872      -0.099933       0.027367       0.072566             10.348332      13.192988      -5.312897       2.832899       9.179804      -2.789978       8.672203           0.000000
          140              O       6.001534       8.363286      17.845627      -0.568811      38.885907 0.52390209E+03  0.12523674E+05                                 9.129628                            7.091476       0.224375       2.106977                    0.997939      28.088016      73.826381       0.711820       0.359960      -1.137275      -0.028297       0.086053      -0.063369       0.110551       0.011491      -0.011800       0.044652       0.052286      -0.302162      -0.116168       0.037212       0.078957             10.712664      15.769598      -5.312183      -2.582966       8.428180       1.481464       7.940213          -0.000001
          141              O       5.654109       8.045148      20.460896      -0.602696      40.405815 0.59765639E+03  0.14708333E+05                                 9.245777                            7.537077       0.622853       2.230024                    0.999049      28.386119      74.757764       0.698246       0.356439      -1.144466      -0.037515       0.058128       0.037133       0.078518       0.014620       0.056728      -0.014971      -0.003359      -0.278144      -0.115333       0.046287       0.069046             10.524151      14.023848      -4.976759       2.467662       9.132350      -2.347554       8.416255          -0.000007
          142              O       3.893791       9.436641      20.389245      -0.638243      42.094884 0.60643940E+03  0.14992830E+05                                 9.558141                            7.602799       0.383062       2.150019                    0.998376      28.771637      76.175414       0.693137       0.357430      -1.142618       0.039484      -0.087753       0.028698       0.100415       0.000699      -0.014836       0.050464       0.045985      -0.146066      -0.081308       0.029903       0.051404             10.964921      14.040415      -5.220868      -3.037519       8.990486       1.905382       9.863862          -0.000001
          143              O      -0.783608       3.744562      17.048507      -0.591411      39.027564 0.55437833E+03  0.13457751E+05                                 9.178591                            7.328219       0.243183       2.105897                    0.997971      28.608387      76.086629       0.694573       0.363264      -1.133256      -0.025713       0.004676       0.089063       0.092818      -0.002639       0.011195       0.086189       0.085421      -0.196083      -0.128766       0.051995       0.076771             10.687966       7.845623      -3.534880      -2.218243      12.987280       5.175310      11.230994           0.000003
          144              O       8.423827       4.936861      18.613638      -0.636763      42.788919 0.61534271E+03  0.15354172E+05                                 9.793085                            7.754185       0.161542       2.061053                    0.997738      29.863025      80.896623       0.669900       0.366426      -1.129202       0.067068      -0.055200      -0.039039       0.095232       0.030677      -0.000372       0.101992       0.131554       0.066928      -0.144207       0.050964       0.093243             11.489847       7.442970      -1.284622      -3.420816       9.416118       4.145658      17.610453          -0.000001
          145              O      -1.081305       5.762298      15.310966      -0.666991      43.086636 0.62405720E+03  0.15605859E+05                                 9.770991                            7.753468       0.277279       2.089537                    0.998758      30.144883      81.398392       0.678022       0.361243      -1.134727      -0.077358       0.066907       0.059809       0.118482       0.040998      -0.005279       0.092365       0.113201       0.031758      -0.132336       0.046343       0.085993             11.403703       7.054210      -1.148995      -3.463838       9.598185       4.093795      17.558714           0.000003
          146              O      -2.077257       6.974659      16.887292      -0.568760      40.194153 0.55620920E+03  0.13529729E+05                                 9.429908                            7.391873       0.184364       2.095255                    0.997650      28.382037      75.861487       0.683523       0.368385      -1.127928       0.021033       0.007191      -0.083189       0.086108       0.004205       0.009169       0.083796       0.077469      -0.209795      -0.127076       0.050101       0.076974             11.092338       8.067671      -3.855084      -2.528233      13.930711       5.490652      11.278634           0.000000
          147              O       1.567608       8.519488      18.974133      -0.637503      36.273299 0.54584703E+03  0.13139587E+05                                 8.542542                            7.139973       0.624901       2.219921                    0.999477      28.689880      74.864436       0.726510       0.350230      -1.148859      -0.044485      -0.080388      -0.020758       0.094192       0.062883      -0.011757       0.028675       0.126140       0.151826      -0.119996       0.056237       0.063759              9.482021      15.203889       3.004355       0.112789       7.732856      -0.395127       5.509318           0.000004
          148              O      -0.253250       7.224010      19.222673      -0.561958      36.858130 0.56265766E+03  0.13688506E+05                                 8.800511                            7.418382       0.269853       2.135641                    0.996960      27.773236      73.577591       0.686418       0.366780      -1.132260       0.073475       0.011287      -0.016068       0.076054       0.062391      -0.021141       0.018322      -0.039906       0.209120      -0.104812       0.030530       0.074282              9.736448       9.880236       3.977971      -0.137581      12.828313      -0.738934       6.500794          -0.000003
          149              O       0.010854      10.661899      18.665138      -0.600643      40.246652 0.59144977E+03  0.14599377E+05                                 9.399363                            7.607458       0.269974       2.110128                    0.998212      29.020079      77.958738       0.676234       0.366938      -1.129830      -0.090635      -0.017025      -0.036828       0.099301       0.081246       0.001190       0.003158      -0.052971       0.198778      -0.118588       0.051602       0.066986             10.746054      10.797871       5.658507      -0.930595      14.563996      -1.991684       6.876294          -0.000003
          150              O      -1.810466       9.352091      18.636029      -0.578757      39.383408 0.58500072E+03  0.14415944E+05                                 9.309380                            7.605430       0.136781       2.075572                    0.996849      28.838780      77.675252       0.670343       0.370785      -1.125693       0.038579       0.062166      -0.041631       0.084179       0.063213       0.000000       0.017339       0.140710       0.218582      -0.132291       0.056038       0.076253             10.516757      16.929629       3.290441       0.335701       8.104894      -0.323444       6.515749          -0.000007
          151              O      -1.968715       8.449269      21.289363      -0.591943      42.115171 0.63974626E+03  0.16134862E+05                                 9.738118                            7.982315       0.079716       2.040974                    0.998329      29.565569      80.778694       0.650231       0.373492      -1.122722       0.011331       0.005576       0.057328       0.058703      -0.036240      -0.009106      -0.053852       0.225628       0.082228      -0.149095       0.044300       0.104794             10.979834       7.652121       1.126456      -1.767782       8.124191      -3.573544      17.163189          -0.000008
          152              O      -2.033470       8.475064       1.130745      -0.669164      45.196043 0.71920268E+03  0.18649664E+05                                10.142313                            8.413065       0.123565       2.037537                    0.997630      30.864533      85.090782       0.640026       0.369053      -1.127767      -0.018483      -0.006478      -0.075752       0.078243      -0.039129      -0.006182       0.050806       0.204264       0.228122      -0.157641       0.062086       0.095555             11.273726       7.376775       0.241183      -0.050545       8.705329       2.164311      17.739072          -0.000005
          153              O       9.358170       0.464309      20.944541      -0.614429      32.237708 0.51052558E+03  0.12098283E+05                                 7.892479                            6.910842       0.740528       2.262310                    0.999252      28.393850      73.767933       0.736757       0.350813      -1.147169       0.114752      -0.089578      -0.102919       0.178282       0.029216       0.036222      -0.031566       0.013589      -0.196714      -0.090100       0.026493       0.063607              8.325593      11.266762      -1.647838       2.396138       6.436716      -1.110337       7.273301           0.000001
          154              O      -3.562504      13.780218      21.163973      -0.593435      29.342064 0.45453456E+03  0.10470491E+05                                 7.366668                            6.490596       0.747552       2.272126                    0.999377      27.741864      71.224147       0.765019       0.347563      -1.149030      -0.105197       0.066007      -0.120168       0.172812       0.032271      -0.014843       0.020701      -0.008670      -0.224642      -0.082168       0.011918       0.070250              7.694159      10.860444      -2.037387      -1.183535       6.331946       0.860088       5.890089          -0.000004
          155              O       2.213319      13.430554      22.048418      -0.933627      57.378335 0.96106130E+03  0.26686250E+05                                11.795646                            9.624214      -0.049323       1.951905                    0.998067      34.006064      95.740214       0.610322       0.361419      -1.138274       0.044490      -0.068743      -0.049432       0.095648       0.003772      -0.009022      -0.000455       0.060300       0.150195      -0.055418       0.003597       0.051821             13.346859      10.026481       4.710415       0.215379      22.730243       0.334008       7.283853           0.000007
          156              O       0.289353      12.036195       0.438864      -0.926118      48.263974 0.82342569E+03  0.21975795E+05                                10.468684                            8.835236       0.314959       2.077076                    0.998402      32.993672      90.769702       0.645569       0.355503      -1.144125       0.042932      -0.108538       0.057359       0.130053       0.021066       0.000971      -0.006621      -0.033969       0.117790      -0.046855       0.006495       0.040360             11.593059      18.009898      -2.908625      -3.463860       8.954605       0.552090       7.814675           0.000008
          157              O       1.751113      11.253750      20.969171      -0.856833      52.580807 0.87661569E+03  0.23745098E+05                                11.155448                            9.207513      -0.081222       1.980618                    0.994711      31.733528      87.720721       0.623497       0.362666      -1.139355      -0.050883      -0.045873      -0.034130       0.076540       0.006918      -0.003066      -0.006149      -0.034735      -0.074050      -0.025634      -0.006179       0.031813             12.516954       7.754392      -0.908367      -0.387819      11.817149       5.808607      17.979322          -0.000000
          158              O       4.178747      11.821238       6.560563      -0.590715      37.762395 0.51247132E+03  0.12186955E+05                                 8.915798                            6.992879       0.302824       2.129086                    0.998124      28.194036      73.990212       0.719792       0.357827      -1.138601      -0.063236       0.083528      -0.067060       0.124390       0.015785      -0.047454       0.009918       0.025020      -0.250872      -0.099933       0.027367       0.072566             10.348334      13.192992      -5.312899      -2.832899       9.179806       2.789979       8.672204           0.000000
          159              O       2.377922      13.132479       6.650127      -0.568811      38.885926 0.52390237E+03  0.12523683E+05                                 9.129632                            7.091479       0.224375       2.106977                    0.997939      28.088016      73.826394       0.711819       0.359960      -1.137275       0.028297      -0.086053      -0.063369       0.110551       0.011491       0.011800      -0.044652       0.052285      -0.302162      -0.116168       0.037212       0.078957             10.712669      15.769607      -5.312187       2.582967       8.428184      -1.481465       7.940217          -0.000002
          160              O       2.725347      13.450617       9.265396      -0.602696      40.405806 0.59765622E+03  0.14708328E+05                                 9.245776                            7.537076       0.622853       2.230024                    0.999049      28.386116      74.757751       0.698246       0.356439      -1.144466       0.037515      -0.058128       0.037133       0.078518       0.014620      -0.056728       0.014971      -0.003359      -0.278144      -0.115333       0.046288       0.069046             10.524149      14.023845      -4.976758      -2.467661       9.132348       2.347553       8.416253          -0.000007
          161              O       4.485665      12.059124       9.193745      -0.638243      42.094877 0.60643925E+03  0.14992826E+05                                 9.558139                            7.602797       0.383063       2.150019                    0.998376      28.771636      76.175405       0.693137       0.357430      -1.142618      -0.039484       0.087753       0.028698       0.100415       0.000699       0.014836      -0.050464       0.045985      -0.146066      -0.081308       0.029903       0.051404             10.964919      14.040412      -5.220867       3.037520       8.990484      -1.905382       9.863862          -0.000001
          162              O       3.576760       3.420693       5.853007      -0.591411      39.027588 0.55437870E+03  0.13457763E+05                                 9.178596                            7.328223       0.243182       2.105896                    0.997971      28.608391      76.086654       0.694573       0.363264      -1.133256       0.025713      -0.004676       0.089063       0.092818      -0.002639      -0.011195      -0.086189       0.085421      -0.196083      -0.128766       0.051995       0.076771             10.687972       7.845627      -3.534883       2.218245      12.987288      -5.175314      11.231002           0.000002
          163              O       4.617425       2.228394       7.418138      -0.636764      42.788959 0.61534338E+03  0.15354193E+05                                 9.793092                            7.754190       0.161541       2.061052                    0.997738      29.863034      80.896668       0.669900       0.366426      -1.129202      -0.067069       0.055200      -0.039039       0.095232       0.030676       0.000372      -0.101993       0.131555       0.066928      -0.144207       0.050964       0.093243             11.489857       7.442976      -1.284624       3.420819       9.416127      -4.145663      17.610468          -0.000001
          164              O       3.874457       1.402957       4.115466      -0.666991      43.086621 0.62405695E+03  0.15605851E+05                                 9.770988                            7.753467       0.277280       2.089537                    0.998758      30.144878      81.398372       0.678022       0.361243      -1.134727       0.077358      -0.066907       0.059809       0.118482       0.040998       0.005279      -0.092365       0.113201       0.031758      -0.132336       0.046343       0.085993             11.403700       7.054208      -1.148994       3.463837       9.598182      -4.093794      17.558710           0.000002
          165              O       4.870409       0.190596       5.691792      -0.568760      40.194153 0.55620921E+03  0.13529730E+05                                 9.429909                            7.391874       0.184365       2.095255                    0.997650      28.382035      75.861484       0.683523       0.368385      -1.127928      -0.021033      -0.007191      -0.083189       0.086107       0.004205      -0.009169      -0.083796       0.077469      -0.209795      -0.127076       0.050101       0.076974             11.092339       8.067671      -3.855085       2.528234      13.930711      -5.490652      11.278634           0.000000
          166              O      -3.436252      12.976277       7.778633      -0.637503      36.273302 0.54584707E+03  0.13139588E+05                                 8.542543                            7.139974       0.624901       2.219921                    0.999477      28.689880      74.864438       0.726510       0.350230      -1.148859       0.044485       0.080388      -0.020758       0.094192       0.062883       0.011757      -0.028675       0.126140       0.151826      -0.119996       0.056237       0.063759              9.482022      15.203890       3.004355      -0.112789       7.732857       0.395127       5.509318           0.000004
          167              O      -1.615394      14.271755       8.027173      -0.561957      36.858128 0.56265761E+03  0.13688505E+05                                 8.800510                            7.418381       0.269853       2.135641                    0.996960      27.773235      73.577587       0.686418       0.366780      -1.132260      -0.073475      -0.011287      -0.016068       0.076054       0.062391       0.021141      -0.018322      -0.039906       0.209119      -0.104812       0.030530       0.074282              9.736447       9.880236       3.977971       0.137581      12.828313       0.738934       6.500793          -0.000003
          168              O      -1.879498      10.833866       7.469638      -0.600643      40.246658 0.59144987E+03  0.14599381E+05                                 9.399364                            7.607459       0.269974       2.110128                    0.998212      29.020081      77.958748       0.676234       0.366938      -1.129830       0.090635       0.017025      -0.036828       0.099301       0.081246      -0.001190      -0.003157      -0.052971       0.198777      -0.118588       0.051602       0.066986             10.746055      10.797872       5.658508       0.930595      14.563998       1.991684       6.876295          -0.000003
          169              O      -0.058178      12.143674       7.440529      -0.578757      39.383392 0.58500042E+03  0.14415934E+05                                 9.309377                            7.605427       0.136781       2.075572                    0.996849      28.838776      77.675232       0.670343       0.370785      -1.125693      -0.038578      -0.062166      -0.041631       0.084179       0.063213      -0.000000      -0.017340       0.140710       0.218581      -0.132291       0.056038       0.076253             10.516754      16.929623       3.290440      -0.335701       8.104891       0.323444       6.515747          -0.000007
          170              O       0.100071      13.046496      10.093863      -0.591943      42.115171 0.63974625E+03  0.16134862E+05                                 9.738118                            7.982315       0.079715       2.040974                    0.998329      29.565569      80.778695       0.650231       0.373492      -1.122722      -0.011331      -0.005576       0.057328       0.058703      -0.036240       0.009106       0.053852       0.225628       0.082228      -0.149095       0.044300       0.104794             10.979834       7.652121       1.126456       1.767782       8.124191       3.573544      17.163190          -0.000008
          171              O       0.164826      13.020701      12.326245      -0.669163      45.196030 0.71920241E+03  0.18649655E+05                                10.142311                            8.413063       0.123565       2.037537                    0.997630      30.864529      85.090764       0.640027       0.369053      -1.127767       0.018483       0.006478      -0.075752       0.078243      -0.039129       0.006182      -0.050806       0.204263       0.228121      -0.157641       0.062086       0.095555             11.273723       7.376773       0.241183       0.050545       8.705327      -2.164310      17.739068          -0.000005
          172              O       3.683082       6.700946       9.749041      -0.614429      32.237689 0.51052523E+03  0.12098272E+05                                 7.892475                            6.910839       0.740529       2.262310                    0.999252      28.393845      73.767909       0.736757       0.350813      -1.147169      -0.114752       0.089578      -0.102919       0.178282       0.029216      -0.036222       0.031566       0.013589      -0.196713      -0.090100       0.026493       0.063607              8.325589      11.266756      -1.647836      -2.396137       6.436713       1.110336       7.273298           0.000001
          173              O       1.693860       7.715547       9.968473      -0.593435      29.342024 0.45453379E+03  0.10470468E+05                                 7.366659                            6.490589       0.747554       2.272127                    0.999377      27.741852      71.224090       0.765020       0.347563      -1.149031       0.105197      -0.066007      -0.120168       0.172812       0.032271       0.014843      -0.020701      -0.008670      -0.224641      -0.082168       0.011918       0.070250              7.694151      10.860430      -2.037385       1.183533       6.331939      -0.860087       5.890082          -0.000004
          174              O       6.166137       8.065211      10.852918      -0.933627      57.378323 0.96106106E+03  0.26686241E+05                                11.795645                            9.624213      -0.049323       1.951905                    0.998067      34.006060      95.740200       0.610322       0.361419      -1.138274      -0.044490       0.068743      -0.049432       0.095648       0.003772       0.009022       0.000455       0.060300       0.150195      -0.055418       0.003597       0.051821             13.346857      10.026479       4.710414      -0.215379      22.730241      -0.334008       7.283852           0.000007
          175              O      -2.157997       9.459570      11.634364      -0.926118      48.263963 0.82342548E+03  0.21975787E+05                                10.468682                            8.835234       0.314959       2.077076                    0.998402      32.993670      90.769690       0.645569       0.355503      -1.144125      -0.042932       0.108538       0.057359       0.130053       0.021066      -0.000971       0.006621      -0.033968       0.117790      -0.046855       0.006495       0.040360             11.593056      18.009893      -2.908625       3.463859       8.954603      -0.552090       7.814674           0.000008
          176              O       6.628343      10.242015       9.773671      -0.856833      52.580800 0.87661557E+03  0.23745093E+05                                11.155446                            9.207513      -0.081222       1.980618                    0.994711      31.733526      87.720713       0.623497       0.362666      -1.139355       0.050883       0.045873      -0.034130       0.076540       0.006919       0.003066       0.006149      -0.034735      -0.074050      -0.025634      -0.006179       0.031813             12.516953       7.754391      -0.908367       0.387818      11.817148      -5.808606      17.979319          -0.000000

******************************************************
Auxiliary information for the entire system
The total spin magnetic moment of the unit cell is   -0.000057
The total net atomic charge of the unit cell is   -0.000011
Accuracy of reproducing the electrostatic potential in the unit cell:
  The inner radius (bohr) =    5.0000
  The outer radius (bohr) =   12.0000
  Valid grid points have density less than (e/(bohr^3)) =    0.0001
  The number of valid grid points were=        81604
  The rms potential error without charges in kcal/mol is=     11.15624
  The rms potential error with partial charges in kcal/mol is=      2.03295
  The RRMSE value at monopole order=      0.18223
  The rms potential error with partial charges and cloud penetration in kcal/mol is=      2.03693
  The RRMSE value at monopole order with cloud penetration is=      0.18258
  The rms potential error with partial charges and atomic dipoles in kcal/mol is=      1.00659
  The RRMSE value at dipole order=      0.09023
  The rms potential error with partial charges, atomic dipoles and cloud penetration in kcal/mol is=      0.99080
  The RRMSE value at dipole order with cloud penetration=      0.08881

******************************************************
The electron densities and ab initio electrostatic potential were computed in VASP using the PBE functional and
projector augmented wave method. See the main text of the journal article for a description of computational details.
The atomic charges, dipoles, and quadrupoles were computed with the DDEC6 method as described in
(a) T. A. Manz and N. Gabaldon Limas, RSC Adv. 6 (2016) 47771-47801 DOI: 10.1039/c6ra04656h
(b) N. Gabaldon Limas and T. A. Manz, RSC Adv. 8 (2018) 2678-2707 DOI: 10.1039/c7ra11829e.
For each atom in the material, the electron cloud parameters were fit to the spherically averaged atom-in-material
electron density using radial positions for which this density was between 10^-4 and 10^-2 electrons per cubic bohr.
The polarizabilities, dispersion coefficients, and quantum Drude oscillator (QDO) parameters were fit using the MCLF method.
The magnetic structure of the system was optimized in VASP from the default ferromagnetic initial guess using spin polarization.
The atomic spin moments (ASMs) were computed on this optimized magnetic structure using the DDEC6 partition as inputs
to the method of T. A. Manz and D. S. Sholl, J. Chem. Theory Comput. 7 (2011) 4146-4164 DOI: 10.1021/ct200539n.
The RMSE and RRMSE were computed using a uniform grid with Ewald summation.
