# Supplementary material for: A collection of forcefield precursors for metal–organic frameworks
Source: RSC Adv. 2019 Nov 13;9(63):36492–507. doi: 10.1039/c9ra07327b (PMC9075174; doi:10.1039/c9ra07327b)
Supplement: RA-009-C9RA07327B-s4071 [file RA-009-C9RA07327B-s4071.xyz]

  176
jmolscript: load "" {1 1 1} spacegroup "x,y,z" unitcell [{     10.047600     0.000000     0.000000 }, {     -4.528097    14.286480     0.000000 }, {      0.000000     0.000000    22.242600 }]
Er    -1.988983     7.105952     3.145104     1.969690
Er     3.073741     3.526475     3.474517     2.015066
Er    -1.681687    12.963838     0.307838     2.247113
Er     4.748735     0.037288    14.266404     1.969689
Er    -0.313990     3.616765    14.595817     2.015066
Er    -0.086658     8.465882    11.429138     2.247115
Er     7.508486     7.180528    19.097496     1.969690
Er     2.445762    10.760005    18.768083     2.015067
Er     7.201190     1.322642    21.934762     2.247113
Er     0.770768    14.249192     7.976196     1.969690
Er     5.833493    10.669715     7.646783     2.015064
Er     5.606161     5.820598    10.813462     2.247114
P      3.828129     2.206404     0.191509     1.498162
P     -1.068378     4.936836    11.312809     1.498164
P      1.691374    12.080076    22.051091     1.498161
P      6.587881     9.349644    10.929791     1.498163
H      2.281852     4.533100     0.233547     0.250745
H      1.748551     2.541565    21.415175     0.164136
H      2.891256     2.883012    20.398688     0.183235
H      4.359932     4.887405    21.646498     0.171327
H      3.710511     5.195993    20.254112     0.168891
H      3.448225     6.150330    21.470782     0.168512
H      0.403400     4.430237    21.161610     0.158037
H      1.012665     5.874601    21.170507     0.175651
H      1.269475     4.921692    19.951612     0.176178
H      0.477900     2.610140    11.354847     0.250745
H      1.011200     4.601675    10.293875     0.164136
H     -0.131505     4.260228     9.277388     0.183236
H      8.447420     2.255835    10.525198     0.171328
H      9.096840     1.947247     9.132812     0.168892
H      9.359127     0.992910    10.349482     0.168512
H      2.356351     2.713003    10.040310     0.158038
H      1.747087     1.268639    10.049207     0.175651
H      1.490277     2.221548     8.830312     0.176178
H      3.237651     9.753380    22.009053     0.250745
H      3.770952    11.744915     0.827425     0.164136
H      2.628247    11.403468     1.843912     0.183236
H      1.159571     9.399075     0.596102     0.171327
H      1.808992     9.090487     1.988488     0.168892
H      2.071278     8.136150     0.771818     0.168513
H      5.116103     9.856243     1.080990     0.158037
H      4.506838     8.411879     1.072093     0.175651
H      4.250028     9.364788     2.290988     0.176178
H      5.041603    11.676340    10.887753     0.250746
H      4.508303     9.684805    11.948725     0.164136
H      5.651008    10.026252    12.965212     0.183237
H     -2.927917    12.030645    11.717402     0.171328
H     -3.577337    12.339233    13.109788     0.168892
H     -3.839624    13.293570    11.893118     0.168513
H      3.163152    11.573477    12.202290     0.158038
H      3.772416    13.017841    12.193393     0.175653
H      4.029226    12.064932    13.412288     0.176179
C      0.515830     5.295998     4.030359     0.498716
C      0.681139     5.456007     2.502293     0.518165
C      6.782720     9.486223     4.873354     0.515582
C      6.941878     8.296159     5.863149     0.523225
C      6.020526     4.720253     3.601077     0.505803
C      5.130088     5.944604     3.340839     0.530284
C      7.573904     6.400343    -0.024467     0.516580
C      9.955218    -0.012858     0.780715     0.539469
C      2.598818     2.997304    21.317308    -0.406850
C      3.582837     5.237424    21.206095    -0.329447
C      1.158882     4.963123    20.903595    -0.326232
C      2.243921     1.847242    15.151659     0.498715
C      2.078613     1.687233    13.623593     0.518166
C      1.496534    11.943497    15.994654     0.515581
C      1.337377    13.133561    16.984449     0.523225
C      6.786825     2.422987    14.722377     0.505802
C      7.677263     1.198636    14.462139     0.530283
C      5.233448     0.742897    11.096833     0.516580
C      2.852133     7.156098    11.902015     0.539474
C      0.160934     4.145936    10.196008    -0.406851
C      9.224514     1.905816    10.084795    -0.329447
C      1.600870     2.180117     9.782295    -0.326232
C      5.003673     8.990482    18.212241     0.498715
C      4.838364     8.830473    19.740307     0.518166
C     -1.263217     4.800257    17.369246     0.515583
C     -1.422375     5.990321    16.379451     0.523225
C     -0.501023     9.566227    18.641523     0.505803
C      0.389415     8.341876    18.901761     0.530284
C     -2.054401     7.886137     0.024467     0.516582
C      0.092382     0.012858    21.461885     0.539468
C      2.920685    11.289176     0.925292    -0.406851
C      1.936666     9.049056     1.036505    -0.329446
C      4.360621     9.323357     1.339005    -0.326231
C      3.275582    12.439238     7.090941     0.498715
C      3.440890    12.599247     8.619007     0.518166
C      4.022969     2.342983     6.247946     0.515581
C      4.182126     1.152919     5.258151     0.523225
C     -1.267322    11.863493     7.520223     0.505803
C     -2.157760    13.087844     7.780461     0.530282
C      0.286055    13.543583    11.145767     0.516580
C      2.667370     7.130382    10.340585     0.539472
C      5.358569    10.140544    12.046592    -0.406851
C     -3.705011    12.380664    12.157805    -0.329448
C      3.918633    12.106363    12.460305    -0.326234
N      2.401062     4.435952    21.579771     0.129510
N      0.358690     2.707288    10.458471     0.129511
N      3.118441     9.850528     0.662829     0.129511
N      5.160813    11.579192    11.784129     0.129512
O      1.349011     4.578817     4.635358    -0.604369
O     -0.450689     5.920317     4.535266    -0.569139
O     -0.102227     6.218905     1.926209    -0.595395
O      1.631553     4.787399     2.008507    -0.651767
O      6.227909    10.523421     5.304860    -0.598223
O     -2.837919     9.296213     3.716738    -0.632365
O      6.545499     8.513313     7.050904    -0.679408
O      7.448715     7.251817     5.436091    -0.561728
O      3.885142     5.726021     3.389772    -0.630562
O      5.682708     7.016090     3.105067    -0.581130
O      5.454561     3.611622     3.721187    -0.608944
O      7.258595     4.928836     3.690047    -0.582436
O      7.370248     5.844599     1.067645    -0.602553
O      7.474121     5.884601    21.068191    -0.666870
O     -3.688373    13.757880     1.432423    -0.624719
O      8.925849     0.508599     1.221119    -0.614036
O      3.328495     0.802900     0.355882    -0.951890
O      5.186451     2.298695    21.795524    -0.947665
O      3.753584     3.005875     1.461339    -0.858356
O      1.410740     2.564423    15.756658    -0.604370
O      3.210440     1.222923    15.656566    -0.569137
O      2.861979     0.924335    13.047509    -0.595395
O      1.128199     2.355841    13.129807    -0.651767
O      2.051345    10.906299    16.426160    -0.598223
O      1.069573    12.133507    14.838038    -0.632367
O      1.733756    12.916407    18.172204    -0.679408
O      0.830540    14.177903    16.557391    -0.561727
O      8.922209     1.417219    14.511072    -0.630563
O      7.124643     0.127150    14.226367    -0.581130
O      7.352791     3.531618    14.842487    -0.608943
O      5.548757     2.214404    14.811347    -0.582436
O      5.437104     1.298641    12.188945    -0.602552
O      5.333230     1.258639     9.946891    -0.666871
O      1.920027     7.671840    12.553723    -0.624721
O      3.881502     6.634641    12.342419    -0.614037
O     -0.568744     6.340340    11.477182    -0.951890
O      7.620900     4.844545    10.674224    -0.947665
O     -0.993833     4.137365    12.582639    -0.858357
O      4.170492     9.707663    17.607242    -0.604370
O      5.970192     8.366163    17.707334    -0.569139
O      5.621730     8.067575    20.316391    -0.595395
O      3.887950     9.499081    20.234093    -0.651767
O     -0.708406     3.763059    16.937740    -0.598224
O      8.357422     4.990267    18.525862    -0.632365
O     -1.025996     5.773167    15.191696    -0.679408
O     -1.929212     7.034663    16.806509    -0.561728
O      1.634361     8.560459    18.852828    -0.630562
O     -0.163205     7.270390    19.137533    -0.581129
O      0.064942    10.674858    18.521413    -0.608944
O     -1.739092     9.357644    18.552553    -0.582435
O     -1.850745     8.441881    21.174955    -0.602553
O     -1.954618     8.401879     1.174409    -0.666870
O      9.207876     0.528600    20.810177    -0.624717
O     -3.406346    13.777881    21.021481    -0.614035
O      2.191008    13.483580    21.886718    -0.951890
O      0.333052    11.987785     0.447076    -0.947665
O      1.765919    11.280605    20.781261    -0.858356
O      4.108763    11.722057     6.485942    -0.604369
O      2.309063    13.063557     6.586034    -0.569138
O      2.657524    13.362145     9.195091    -0.595395
O      4.391304    11.930639     9.112793    -0.651767
O      3.468158     3.380181     5.816440    -0.598222
O      4.449930     2.152973     7.404562    -0.632365
O      3.785747     1.370073     4.070396    -0.679408
O      4.688963     0.108577     5.685209    -0.561728
O     -3.402706    12.869261     7.731528    -0.630563
O     -1.605140    14.159330     8.016233    -0.581130
O     -1.833288    10.754862     7.400113    -0.608943
O     -0.029254    12.072076     7.431253    -0.582435
O      0.082399    12.987839    10.053655    -0.602553
O      0.186273    13.027841    12.295709    -0.666869
O      3.599476     6.614640     9.688877    -0.624720
O      1.638001     7.651839     9.900181    -0.614038
O      6.088247     7.946140    10.765418    -0.951890
O     -2.101397     9.441935    11.568376    -0.947666
O      6.513336    10.149115     9.659961    -0.858356

The following XYZ coordinates are in angstroms. Other properties are in atomic units.
The sperically averaged electron density of each atom fit to a function of the form exp(a - br)
eigen_1, eigen_2 and eigen_3 are the three eigenvalues of traceless quadrupole moment tensor
  atom number  atomic symbol              X              Y              Z     net charge C6 coefficient C8 coefficient C10 coefficient fluctuating dipole atomic polarizability isotropic forcefield polarizability              a              b squared Pearson coefficient          <r^3>          <r^4>         wp_QDO          m_QDO          q_QDO       dipole_x       dipole_y       dipole_z         dipole            Qxy            Qxz            Qyz     Q(x^2-y^2)  Q(3z^2 - R^2)        eigen_1        eigen_2        eigen_3 static polarizability      alpha(xx)      alpha(xy)      alpha(xz)      alpha(yy)      alpha(yz)      alpha(zz) atomic spin moment
            1             Er      -1.988983       7.105952       3.145104       1.969690     114.850832 0.25049140E+04  0.81037042E+05                                15.728303                           13.632798       2.447363       2.524408                    0.999865      70.499058     161.397157       0.680467       0.278233      -1.325268       0.012377       0.017980      -0.003520       0.022110       0.084046       0.044283       0.000126      -0.045828      -0.150565      -0.093234      -0.023523       0.116757             18.155547      19.494171      -2.680413      -3.153799      14.817019       2.290248      20.155451           0.000010
            2             Er       3.073741       3.526475       3.474517       2.015066     107.225208 0.22840884E+04  0.72254750E+05                                14.986997                           12.989731       2.319884       2.506903                    0.999939      69.015080     156.571021       0.698930       0.277025      -1.325847       0.018487      -0.010751      -0.029447       0.036393       0.095616      -0.033098       0.069128      -0.044448       0.073735      -0.140175       0.035063       0.105112             16.954964      16.832513      -2.899361       1.453596      15.517305      -2.813969      18.515074           0.000015
            3             Er      -1.681687      12.963838       0.307838       2.247113      60.745086 0.11327454E+04  0.30012238E+05                                 9.976137                            8.807176       2.785389       2.731832                    0.999310      61.308482     126.486186       0.900259       0.256787      -1.353855       0.060444      -0.013619       0.026402       0.067350       0.112767      -0.023816       0.013833      -0.281011       0.874251      -0.327054       0.034351       0.292703             10.952547      13.818375      -2.365238      -0.128275      12.581333       0.373964       6.457933           0.000029
            4             Er       4.748735       0.037288      14.266404       1.969689     114.851026 0.25049189E+04  0.81037240E+05                                15.728323                           13.632813       2.447363       2.524408                    0.999865      70.499093     161.397289       0.680466       0.278233      -1.325268      -0.012380      -0.017977      -0.003525       0.022110       0.084046      -0.044283      -0.000127      -0.045827      -0.150566      -0.093234      -0.023523       0.116757             18.155572      19.494202      -2.680416       3.153810      14.817048      -2.290256      20.155465           0.000008
            5             Er      -0.313990       3.616765      14.595817       2.015066     107.225535 0.22840964E+04  0.72255070E+05                                14.987036                           12.989761       2.319883       2.506903                    0.999939      69.015091     156.571165       0.698929       0.277025      -1.325846      -0.018486       0.010751      -0.029448       0.036394       0.095616       0.033097      -0.069128      -0.044448       0.073733      -0.140175       0.035063       0.105112             16.955012      16.832572      -2.899370      -1.453594      15.517335       2.813971      18.515129           0.000018
            6             Er      -0.086658       8.465882      11.429138       2.247115      60.744998 0.11327435E+04  0.30012177E+05                                 9.976125                            8.807167       2.785399       2.731836                    0.999310      61.308467     126.486114       0.900260       0.256786      -1.353855      -0.060446       0.013622       0.026400       0.067352       0.112766       0.023817      -0.013834      -0.281014       0.874248      -0.327054       0.034352       0.292702             10.952531      13.818354      -2.365231       0.128274      12.581313      -0.373963       6.457927           0.000028
            7             Er       7.508486       7.180528      19.097496       1.969690     114.850920 0.25049163E+04  0.81037136E+05                                15.728311                           13.632804       2.447364       2.524408                    0.999865      70.499088     161.397245       0.680467       0.278233      -1.325268      -0.012374      -0.017983       0.003526       0.022112       0.084046       0.044284       0.000127      -0.045829      -0.150566      -0.093234      -0.023523       0.116758             18.155556      19.494182      -2.680419      -3.153804      14.817029       2.290253      20.155458           0.000007
            8             Er       2.445762      10.760005      18.768083       2.015067     107.225115 0.22840859E+04  0.72254650E+05                                14.986988                           12.989723       2.319883       2.506903                    0.999939      69.015057     156.570941       0.698931       0.277025      -1.325847      -0.018487       0.010750       0.029446       0.036392       0.095615      -0.033097       0.069128      -0.044449       0.073734      -0.140174       0.035062       0.105112             16.954954      16.832503      -2.899359       1.453595      15.517290      -2.813965      18.515068           0.000016
            9             Er       7.201190       1.322642      21.934762       2.247113      60.745047 0.11327445E+04  0.30012210E+05                                 9.976132                            8.807172       2.785396       2.731834                    0.999310      61.308480     126.486166       0.900260       0.256787      -1.353855      -0.060445       0.013619      -0.026400       0.067350       0.112768      -0.023817       0.013833      -0.281012       0.874252      -0.327055       0.034351       0.292703             10.952540      13.818366      -2.365235      -0.128273      12.581325       0.373962       6.457930           0.000027
           10             Er       0.770768      14.249192       7.976196       1.969690     114.850851 0.25049143E+04  0.81037051E+05                                15.728302                           13.632796       2.447365       2.524408                    0.999865      70.499087     161.397217       0.680467       0.278233      -1.325268       0.012376       0.017977       0.003519       0.022107       0.084046      -0.044285      -0.000127      -0.045828      -0.150565      -0.093235      -0.023522       0.116757             18.155547      19.494173      -2.680406       3.153806      14.817021      -2.290250      20.155447           0.000011
           11             Er       5.833493      10.669715       7.646783       2.015064     107.225786 0.22841032E+04  0.72255345E+05                                14.987064                           12.989786       2.319882       2.506903                    0.999939      69.015123     156.571334       0.698928       0.277025      -1.325846       0.018486      -0.010749       0.029448       0.036393       0.095616       0.033097      -0.069127      -0.044448       0.073736      -0.140175       0.035063       0.105112             16.955044      16.832608      -2.899376      -1.453596      15.517367       2.813976      18.515158           0.000017
           12             Er       5.606161       5.820598      10.813462       2.247114      60.744983 0.11327433E+04  0.30012169E+05                                 9.976123                            8.807166       2.785398       2.731835                    0.999310      61.308476     126.486133       0.900260       0.256786      -1.353855       0.060446      -0.013622      -0.026400       0.067352       0.112767       0.023816      -0.013833      -0.281012       0.874249      -0.327054       0.034351       0.292702             10.952529      13.818348      -2.365228       0.128279      12.581312      -0.373965       6.457926           0.000029
           13              P       3.828129       2.206404       0.191509       1.498162      63.634763 0.10587369E+04  0.30887073E+05                                12.918257                           10.330149      -0.009868       1.821240                    0.998970      46.209234     144.789790       0.555471       0.377969      -1.097596       0.072232      -0.059064       0.036682       0.100257       0.075066      -0.016037      -0.009060      -0.027441       0.107732      -0.094595       0.026842       0.067752             14.456093      13.678448      -0.400599      -0.810685      17.183611       1.644527      12.506219           0.000088
           14              P      -1.068378       4.936836      11.312809       1.498164      63.634741 0.10587365E+04  0.30887053E+05                                12.918249                           10.330143      -0.009865       1.821241                    0.998970      46.209202     144.789612       0.555471       0.377969      -1.097596      -0.072232       0.059064       0.036681       0.100257       0.075066       0.016037       0.009058      -0.027442       0.107736      -0.094596       0.026844       0.067752             14.456083      13.678438      -0.400597       0.810687      17.183600      -1.644534      12.506212           0.000085
           15              P       1.691374      12.080076      22.051091       1.498161      63.634758 0.10587368E+04  0.30887070E+05                                12.918259                           10.330151      -0.009870       1.821240                    0.998970      46.209235     144.789821       0.555470       0.377969      -1.097596      -0.072232       0.059063      -0.036682       0.100257       0.075066      -0.016036      -0.009059      -0.027443       0.107730      -0.094595       0.026842       0.067752             14.456096      13.678452      -0.400599      -0.810685      17.183614       1.644529      12.506221           0.000088
           16              P       6.587881       9.349644      10.929791       1.498163      63.634817 0.10587381E+04  0.30887112E+05                                12.918258                           10.330150      -0.009867       1.821240                    0.998970      46.209249     144.789798       0.555471       0.377969      -1.097596       0.072232      -0.059063      -0.036682       0.100257       0.075066       0.016037       0.009060      -0.027444       0.107731      -0.094595       0.026842       0.067753             14.456093      13.678450      -0.400600       0.810687      17.183609      -1.644532      12.506220           0.000087
           17              H       2.281852       4.533100       0.233547       0.250745       0.588535 0.38941173E+01  0.32887296E+02                                 1.299321                            1.261371      -1.075222       2.437853                    0.998672       3.064842       8.762357       0.473346       1.532173      -0.658043      -0.000734       0.004598       0.032069       0.032405       0.006100       0.006047       0.000241      -0.004790      -0.016773      -0.010030      -0.000236       0.010266              1.316707       1.127918      -0.035117      -0.115231       1.118136       0.065627       1.704066           0.000005
           18              H       1.748551       2.541565      21.415175       0.164136       0.846820 0.62802715E+01  0.58548694E+02                                 1.537909                            1.511928      -0.839595       2.508451                    0.999035       3.268510       9.177269       0.481340       1.364945      -0.691473      -0.022906      -0.015331      -0.002223       0.027652       0.004252      -0.005695       0.004480      -0.012349      -0.008169      -0.011535       0.001963       0.009572              1.545468       1.731477       0.322080      -0.041242       1.656934      -0.062139       1.247993           0.000013
           19              H       2.891256       2.883012      20.398688       0.183235       0.826494 0.60926426E+01  0.55253034E+02                                 1.412999                            1.411416      -0.704750       2.586052                    0.999970       2.836520       7.357881       0.550833       1.226128      -0.724628       0.009407      -0.005791      -0.031551       0.033430      -0.000115      -0.008796       0.005129      -0.013025       0.006732      -0.013137       0.002047       0.011090              1.402364       1.271171      -0.034512      -0.162477       1.299686       0.101996       1.636236           0.000008
           20              H       4.359932       4.887405      21.646498       0.171327       0.816147 0.58229480E+01  0.53414132E+02                                 1.519601                            1.470191      -0.876324       2.500879                    0.999128       3.216968       9.039887       0.479686       1.391989      -0.686217       0.024275      -0.005211       0.011643       0.027423       0.001251       0.006030      -0.004314       0.008219      -0.011245      -0.009388       0.000468       0.008920              1.536860       1.832802      -0.189693       0.288620       1.423814      -0.149884       1.353964           0.000011
           21              H       3.710511       5.195993      20.254112       0.168891       0.931963 0.69558905E+01  0.64956143E+02                                 1.512160                            1.492530      -0.720625       2.565833                    0.999969       2.919784       7.589657       0.546152       1.200949      -0.731203       0.005394       0.001696      -0.021535       0.022266       0.006766      -0.002130       0.001732       0.003379       0.027511      -0.011899       0.002337       0.009562              1.503904       1.314229       0.042176      -0.125963       1.282751      -0.020048       1.914731           0.000008
           22              H       3.448225       6.150330      21.470782       0.168512       0.798956 0.55789209E+01  0.50065359E+02                                 1.434864                            1.388697      -0.736010       2.558558                    0.999973       3.034393       8.130014       0.526530       1.296271      -0.706439       0.001766       0.020020       0.003769       0.020448       0.001905      -0.004592       0.002343      -0.006406      -0.021445      -0.009842       0.002444       0.007398              1.452691       1.219818      -0.025936      -0.020423       1.953790       0.173975       1.184464           0.000013
           23              H       0.403400       4.430237      21.161610       0.158037       0.952088 0.72021906E+01  0.69084792E+02                                 1.632660                            1.595776      -0.805732       2.519245                    0.999448       3.276564       9.158623       0.481591       1.325898      -0.700518      -0.019804      -0.000014       0.000255       0.019805      -0.004258       0.001959      -0.007141       0.009318      -0.004364      -0.010218       0.000872       0.009346              1.636067       1.930616       0.309456      -0.125921       1.603317      -0.114905       1.374269           0.000012
           24              H       1.012665       5.874601      21.170507       0.175651       0.822685 0.59257666E+01  0.54565658E+02                                 1.524335                            1.480448      -0.904719       2.487038                    0.999074       3.219102       9.046940       0.479577       1.386989      -0.687213      -0.011879       0.023065       0.001152       0.025970      -0.005400       0.005718       0.005910      -0.006316      -0.029849      -0.014775       0.003232       0.011543              1.539755       1.328580      -0.180540      -0.004507       1.984654       0.155606       1.306032           0.000011
           25              H       1.269475       4.921692      19.951612       0.176178       0.904511 0.66886673E+01  0.62584405E+02                                 1.548596                            1.515279      -0.776801       2.548049                    0.999911       3.029118       8.190613       0.508514       1.287291      -0.710211      -0.005865       0.002931      -0.028804       0.029540      -0.005645       0.000710       0.002119       0.013198       0.037693      -0.015146       0.002401       0.012745              1.553058       1.312777      -0.036691       0.035433       1.295901      -0.012960       2.050497           0.000010
           26              H       0.477900       2.610140      11.354847       0.250745       0.588534 0.38941146E+01  0.32887267E+02                                 1.299320                            1.261371      -1.075223       2.437853                    0.998672       3.064841       8.762353       0.473346       1.532173      -0.658043       0.000734      -0.004598       0.032069       0.032405       0.006100      -0.006047      -0.000241      -0.004790      -0.016773      -0.010030      -0.000236       0.010266              1.316706       1.127918      -0.035117       0.115231       1.118136      -0.065627       1.704066           0.000005
           27              H       1.011200       4.601675      10.293875       0.164136       0.846818 0.62802564E+01  0.58548513E+02                                 1.537907                            1.511926      -0.839592       2.508453                    0.999035       3.268506       9.177252       0.481341       1.364944      -0.691473       0.022906       0.015330      -0.002223       0.027652       0.004252       0.005695      -0.004480      -0.012349      -0.008168      -0.011535       0.001963       0.009572              1.545466       1.731473       0.322079       0.041242       1.656932       0.062139       1.247992           0.000012
           28              H      -0.131505       4.260228       9.277388       0.183236       0.826489 0.60925977E+01  0.55252514E+02                                 1.412993                            1.411410      -0.704750       2.586053                    0.999970       2.836509       7.357840       0.550835       1.226127      -0.724629      -0.009407       0.005792      -0.031552       0.033430      -0.000115       0.008796      -0.005129      -0.013025       0.006732      -0.013137       0.002047       0.011090              1.402358       1.271166      -0.034512       0.162477       1.299680      -0.101996       1.636228           0.000009
           29              H       8.447420       2.255835      10.525198       0.171328       0.816148 0.58229576E+01  0.53414239E+02                                 1.519601                            1.470191      -0.876324       2.500879                    0.999128       3.216971       9.039895       0.479686       1.391988      -0.686218      -0.024275       0.005211       0.011643       0.027423       0.001251      -0.006030       0.004314       0.008218      -0.011245      -0.009388       0.000468       0.008920              1.536860       1.832802      -0.189693      -0.288620       1.423815       0.149884       1.353965           0.000009
           30              H       9.096840       1.947247       9.132812       0.168892       0.931960 0.69558591E+01  0.64955748E+02                                 1.512153                            1.492524      -0.720623       2.565834                    0.999969       2.919779       7.589627       0.546155       1.200945      -0.731204      -0.005394      -0.001697      -0.021535       0.022266       0.006766       0.002130      -0.001732       0.003380       0.027513      -0.011899       0.002337       0.009562              1.503897       1.314224       0.042176       0.125962       1.282745       0.020048       1.914722           0.000009
           31              H       9.359127       0.992910      10.349482       0.168512       0.798955 0.55789090E+01  0.50065227E+02                                 1.434862                            1.388695      -0.736012       2.558558                    0.999973       3.034390       8.130005       0.526530       1.296272      -0.706439      -0.001766      -0.020020       0.003768       0.020448       0.001905       0.004592      -0.002343      -0.006406      -0.021445      -0.009842       0.002444       0.007398              1.452689       1.219818      -0.025936       0.020423       1.953787      -0.173975       1.184463           0.000013
           32              H       2.356351       2.713003      10.040310       0.158038       0.952089 0.72021995E+01  0.69084918E+02                                 1.632662                            1.595778      -0.805739       2.519243                    0.999448       3.276568       9.158645       0.481590       1.325900      -0.700517       0.019804       0.000014       0.000255       0.019805      -0.004259      -0.001959       0.007141       0.009318      -0.004363      -0.010218       0.000872       0.009346              1.636070       1.930619       0.309457       0.125921       1.603320       0.114905       1.374271           0.000009
           33              H       1.747087       1.268639      10.049207       0.175651       0.822684 0.59257571E+01  0.54565553E+02                                 1.524334                            1.480447      -0.904718       2.487038                    0.999074       3.219100       9.046935       0.479577       1.386990      -0.687213       0.011880      -0.023065       0.001152       0.025970      -0.005400      -0.005718      -0.005910      -0.006316      -0.029849      -0.014775       0.003232       0.011543              1.539754       1.328579      -0.180540       0.004507       1.984653      -0.155606       1.306032           0.000010
           34              H       1.490277       2.221548       8.830312       0.176178       0.904513 0.66886818E+01  0.62584565E+02                                 1.548597                            1.515279      -0.776801       2.548049                    0.999911       3.029120       8.190616       0.508514       1.287289      -0.710211       0.005865      -0.002931      -0.028803       0.029540      -0.005645      -0.000710      -0.002119       0.013198       0.037693      -0.015146       0.002401       0.012745              1.553059       1.312777      -0.036691      -0.035433       1.295901       0.012960       2.050498           0.000009
           35              H       3.237651       9.753380      22.009053       0.250745       0.588535 0.38941156E+01  0.32887277E+02                                 1.299320                            1.261371      -1.075221       2.437853                    0.998672       3.064841       8.762353       0.473346       1.532173      -0.658043       0.000734      -0.004598      -0.032069       0.032405       0.006100       0.006047       0.000241      -0.004790      -0.016773      -0.010030      -0.000236       0.010266              1.316707       1.127918      -0.035117      -0.115231       1.118136       0.065627       1.704066           0.000005
           36              H       3.770952      11.744915       0.827425       0.164136       0.846818 0.62802535E+01  0.58548493E+02                                 1.537908                            1.511927      -0.839597       2.508451                    0.999035       3.268506       9.177260       0.481340       1.364947      -0.691473       0.022906       0.015331       0.002223       0.027652       0.004253      -0.005695       0.004480      -0.012349      -0.008169      -0.011535       0.001963       0.009572              1.545467       1.731475       0.322080      -0.041242       1.656933      -0.062139       1.247993           0.000011
           37              H       2.628247      11.403468       1.843912       0.183236       0.826493 0.60926392E+01  0.55253000E+02                                 1.412999                            1.411416      -0.704750       2.586052                    0.999970       2.836519       7.357880       0.550833       1.226129      -0.724628      -0.009407       0.005791       0.031551       0.033429      -0.000115      -0.008796       0.005129      -0.013025       0.006732      -0.013137       0.002047       0.011089              1.402364       1.271171      -0.034512      -0.162477       1.299686       0.101996       1.636236           0.000009
           38              H       1.159571       9.399075       0.596102       0.171327       0.816148 0.58229556E+01  0.53414214E+02                                 1.519601                            1.470191      -0.876322       2.500880                    0.999128       3.216969       9.039888       0.479686       1.391988      -0.686218      -0.024275       0.005211      -0.011643       0.027423       0.001251       0.006030      -0.004314       0.008219      -0.011245      -0.009388       0.000468       0.008920              1.536860       1.832802      -0.189693       0.288621       1.423815      -0.149884       1.353965           0.000011
           39              H       1.808992       9.090487       1.988488       0.168892       0.931962 0.69558818E+01  0.64956038E+02                                 1.512158                            1.492529      -0.720626       2.565833                    0.999969       2.919782       7.589649       0.546153       1.200949      -0.731203      -0.005395      -0.001696       0.021536       0.022266       0.006766      -0.002130       0.001732       0.003379       0.027512      -0.011899       0.002337       0.009562              1.503902       1.314228       0.042176      -0.125963       1.282749      -0.020048       1.914729           0.000009
           40              H       2.071278       8.136150       0.771818       0.168513       0.798955 0.55789114E+01  0.50065252E+02                                 1.434862                            1.388695      -0.736012       2.558557                    0.999973       3.034390       8.130005       0.526530       1.296271      -0.706439      -0.001766      -0.020020      -0.003768       0.020448       0.001905      -0.004592       0.002343      -0.006406      -0.021445      -0.009842       0.002444       0.007398              1.452690       1.219818      -0.025936      -0.020423       1.953788       0.173975       1.184463           0.000013
           41              H       5.116103       9.856243       1.080990       0.158037       0.952086 0.72021697E+01  0.69084535E+02                                 1.632657                            1.595773      -0.805729       2.519247                    0.999448       3.276559       9.158602       0.481591       1.325898      -0.700518       0.019804       0.000014      -0.000255       0.019805      -0.004258       0.001959      -0.007141       0.009318      -0.004363      -0.010218       0.000872       0.009346              1.636065       1.930612       0.309456      -0.125921       1.603315      -0.114905       1.374267           0.000012
           42              H       4.506838       8.411879       1.072093       0.175651       0.822685 0.59257647E+01  0.54565642E+02                                 1.524336                            1.480448      -0.904720       2.487037                    0.999074       3.219102       9.046943       0.479577       1.386990      -0.687213       0.011879      -0.023065      -0.001153       0.025970      -0.005399       0.005718       0.005910      -0.006316      -0.029849      -0.014775       0.003232       0.011543              1.539756       1.328580      -0.180540      -0.004507       1.984654       0.155606       1.306032           0.000011
           43              H       4.250028       9.364788       2.290988       0.176178       0.904514 0.66886877E+01  0.62584639E+02                                 1.548598                            1.515280      -0.776801       2.548048                    0.999911       3.029122       8.190625       0.508514       1.287290      -0.710211       0.005865      -0.002930       0.028803       0.029540      -0.005645       0.000710       0.002119       0.013198       0.037692      -0.015146       0.002401       0.012744              1.553060       1.312778      -0.036691       0.035433       1.295902      -0.012960       2.050500           0.000010
           44              H       5.041603      11.676340      10.887753       0.250746       0.588534 0.38941124E+01  0.32887244E+02                                 1.299320                            1.261370      -1.075223       2.437853                    0.998672       3.064840       8.762350       0.473347       1.532173      -0.658043      -0.000734       0.004598      -0.032069       0.032405       0.006100      -0.006047      -0.000241      -0.004790      -0.016774      -0.010030      -0.000236       0.010266              1.316706       1.127917      -0.035117       0.115231       1.118136      -0.065627       1.704065           0.000005
           45              H       4.508303       9.684805      11.948725       0.164136       0.846819 0.62802689E+01  0.58548666E+02                                 1.537909                            1.511928      -0.839595       2.508451                    0.999035       3.268510       9.177270       0.481340       1.364946      -0.691473      -0.022906      -0.015330       0.002223       0.027652       0.004252       0.005695      -0.004480      -0.012349      -0.008168      -0.011535       0.001964       0.009572              1.545468       1.731476       0.322080       0.041242       1.656934       0.062139       1.247993           0.000011
           46              H       5.651008      10.026252      12.965212       0.183237       0.826490 0.60926097E+01  0.55252661E+02                                 1.412995                            1.411412      -0.704752       2.586052                    0.999970       2.836512       7.357855       0.550834       1.226128      -0.724628       0.009407      -0.005792       0.031552       0.033430      -0.000115       0.008796      -0.005129      -0.013025       0.006732      -0.013137       0.002047       0.011090              1.402360       1.271168      -0.034512       0.162477       1.299682      -0.101996       1.636231           0.000007
           47              H      -2.927917      12.030645      11.717402       0.171328       0.816146 0.58229333E+01  0.53413957E+02                                 1.519598                            1.470188      -0.876320       2.500881                    0.999128       3.216964       9.039869       0.479687       1.391988      -0.686218       0.024275      -0.005211      -0.011643       0.027423       0.001251      -0.006030       0.004314       0.008219      -0.011246      -0.009389       0.000468       0.008920              1.536857       1.832797      -0.189692      -0.288620       1.423812       0.149884       1.353962           0.000009
           48              H      -3.577337      12.339233      13.109788       0.168892       0.931965 0.69559171E+01  0.64956454E+02                                 1.512162                            1.492533      -0.720626       2.565832                    0.999969       2.919789       7.589674       0.546152       1.200949      -0.731203       0.005394       0.001697       0.021535       0.022265       0.006766       0.002130      -0.001732       0.003379       0.027511      -0.011899       0.002337       0.009562              1.503906       1.314231       0.042177       0.125963       1.282753       0.020048       1.914735           0.000008
           49              H      -3.839624      13.293570      11.893118       0.168513       0.798955 0.55789080E+01  0.50065218E+02                                 1.434862                            1.388695      -0.736013       2.558557                    0.999973       3.034390       8.130006       0.526530       1.296272      -0.706439       0.001766       0.020020      -0.003769       0.020448       0.001905       0.004592      -0.002343      -0.006406      -0.021445      -0.009842       0.002444       0.007398              1.452689       1.219818      -0.025936       0.020423       1.953787      -0.173975       1.184463           0.000014
           50              H       3.163152      11.573477      12.202290       0.158038       0.952092 0.72022300E+01  0.69085287E+02                                 1.632666                            1.595781      -0.805742       2.519240                    0.999448       3.276576       9.158674       0.481589       1.325900      -0.700517      -0.019803      -0.000014      -0.000254       0.019805      -0.004259      -0.001959       0.007141       0.009318      -0.004363      -0.010218       0.000871       0.009346              1.636073       1.930623       0.309458       0.125921       1.603323       0.114906       1.374274           0.000009
           51              H       3.772416      13.017841      12.193393       0.175653       0.822681 0.59257293E+01  0.54565233E+02                                 1.524331                            1.480444      -0.904716       2.487040                    0.999074       3.219092       9.046907       0.479577       1.386989      -0.687213      -0.011880       0.023065      -0.001152       0.025970      -0.005400      -0.005718      -0.005910      -0.006316      -0.029849      -0.014775       0.003232       0.011543              1.539750       1.328576      -0.180539       0.004507       1.984647      -0.155605       1.306028           0.000011
           52              H       4.029226      12.064932      13.412288       0.176179       0.904510 0.66886486E+01  0.62584184E+02                                 1.548594                            1.515276      -0.776803       2.548049                    0.999911       3.029114       8.190598       0.508515       1.287290      -0.710211      -0.005865       0.002931       0.028804       0.029540      -0.005645      -0.000710      -0.002119       0.013198       0.037693      -0.015146       0.002401       0.012745              1.553055       1.312775      -0.036691      -0.035433       1.295899       0.012960       2.050493           0.000009
           53              C       0.515830       5.295998       4.030359       0.498716      26.659289 0.27925977E+03  0.59295859E+04                                 8.078848                            5.882156       0.046411       2.060862                    0.999482      23.350853      65.657367       0.620861       0.464618      -1.026385      -0.011787      -0.016162       0.152939       0.154241       0.135679       0.017624       0.023087      -0.018935      -0.167815      -0.108205      -0.059508       0.167714              9.491934      11.940104      -4.502530      -0.223570       7.189144      -0.878212       9.346554           0.000041
           54              C       0.681139       5.456007       2.502293       0.518165      24.954408 0.27006472E+03  0.57013652E+04                                 7.760860                            5.804391       0.057109       2.060768                    0.999468      23.375980      66.098201       0.620181       0.467818      -1.021963       0.026819       0.012659      -0.140222       0.143323       0.123449       0.024435       0.031848       0.004005      -0.222728      -0.089722      -0.077415       0.167137              8.951412      10.734207      -4.185769      -0.459300       7.129365      -0.682295       8.990663           0.000032
           55              C       6.782720       9.486223       4.873354       0.515582      25.041072 0.27522425E+03  0.58396894E+04                                 7.793668                            5.866288      -0.080401       2.017704                    0.999253      23.493123      66.666119       0.615647       0.468890      -1.021055      -0.014903       0.111690      -0.094534       0.147083       0.087155       0.078304       0.022877       0.163115      -0.195668      -0.099439      -0.079419       0.178859              9.065046       5.368626      -2.123034      -1.899064      10.012023       2.712922      11.814489           0.000040
           56              C       6.941878       8.296159       5.863149       0.523225      25.412799 0.27494121E+03  0.58360104E+04                                 7.902683                            5.886281      -0.063642       2.026461                    0.999304      23.427946      66.637048       0.610600       0.472578      -1.018389       0.016637      -0.105830       0.108838       0.152717       0.087537       0.073401       0.017971       0.173034      -0.200033      -0.100770      -0.078367       0.179137              9.233035       5.293328      -2.144721      -1.937776      10.538833       2.919365      11.866944           0.000046
           57              C       6.020526       4.720253       3.601077       0.505803      24.783848 0.27509903E+03  0.58401149E+04                                 7.768571                            5.887022      -0.005196       2.046817                    0.999433      23.443272      66.681850       0.610717       0.472426      -1.018485       0.082900      -0.111594       0.042626       0.145404      -0.008359      -0.017200       0.026251      -0.006357       0.491520      -0.090866      -0.077063       0.167928              8.900399      11.412591       2.703825      -0.061449      10.565308      -1.223436       4.723297           0.000039
           58              C       5.130088       5.944604       3.340839       0.530284      22.872415 0.25983638E+03  0.54171361E+04                                 7.266566                            5.658946       0.090776       2.081426                    0.999364      22.694103      63.173016       0.635673       0.462171      -1.028023      -0.088108       0.116341      -0.006905       0.146102      -0.007334      -0.004314       0.051869      -0.003813       0.480287      -0.092686      -0.078342       0.171028              8.156689      10.488508       2.095091      -0.149509       9.583317      -1.125452       4.398244           0.000034
           59              C       7.573904       6.400343      -0.024467       0.516580      23.564336 0.27333867E+03  0.58273191E+04                                 7.616488                            5.935734      -0.151278       1.997524                    0.998969      23.933151      69.531076       0.594373       0.483369      -1.006783      -0.032989      -0.121391      -0.014588       0.126637      -0.065156       0.000299       0.000046       0.234325      -0.208818      -0.099258      -0.069606       0.168864              8.543898       5.146520       1.118418      -0.366010       8.040123      -0.837236      12.445052           0.000041
           60              C       9.955218      -0.012858       0.780715       0.539469      21.511595 0.27067527E+03  0.57109731E+04                                 7.057879                            5.850245      -0.038872       2.041018                    0.999202      22.956865      64.653477       0.612229       0.474166      -1.019685      -0.016778       0.002093       0.183714       0.184490       0.134931       0.002211       0.019218      -0.126226      -0.108391      -0.131652      -0.036856       0.168508              7.427182       9.719419      -1.936687       0.265418       5.186951      -0.296957       7.375175           0.000064
           61              C       2.598818       2.997304      21.317308      -0.406850      28.297488 0.49102325E+03  0.11825940E+05                                 7.969957                            7.272781      -0.011845       2.003200                    0.994482      30.163025      85.980514       0.629567       0.403952      -1.079090      -0.057814       0.112827      -0.027493       0.129724       0.022512      -0.048364       0.055400      -0.141066      -0.105611      -0.107959      -0.001501       0.109460              8.436497       7.399498      -1.129160       0.811871      11.240015      -0.567572       6.669977          -0.000035
           62              C       3.582837       5.237424      21.206095      -0.329447      22.020524 0.36067050E+03  0.80790205E+04                                 6.705674                            6.195816       0.407380       2.151031                    0.995383      28.031567      78.235350       0.685079       0.399133      -1.077329      -0.065376      -0.043283       0.025126       0.082333       0.073589      -0.027098      -0.016792       0.063653      -0.119372      -0.060332      -0.046659       0.106991              6.918722       7.541121       1.194974      -0.241997       7.571273      -0.680560       5.643772          -0.000048
           63              C       1.158882       4.963123      20.903595      -0.326232      23.235169 0.38151624E+03  0.86968809E+04                                 7.036410                            6.429006       0.102091       2.044965                    0.994160      28.810893      82.038778       0.661378       0.406262      -1.068869       0.057803      -0.020522       0.029024       0.067859      -0.066116       0.072088      -0.026737       0.129819      -0.069406      -0.081480      -0.058850       0.140330              7.324579       8.217233      -1.325046       1.293040       7.071697      -0.779308       6.684806          -0.000043
           64              C       2.243921       1.847242      15.151659       0.498715      26.659319 0.27926005E+03  0.59295940E+04                                 8.078856                            5.882160       0.046409       2.060861                    0.999482      23.350874      65.657463       0.620860       0.464618      -1.026385       0.011787       0.016162       0.152939       0.154242       0.135679      -0.017625      -0.023088      -0.018933      -0.167813      -0.108206      -0.059508       0.167714              9.491945      11.940119      -4.502537       0.223565       7.189152       0.878216       9.346564           0.000041
           65              C       2.078613       1.687233      13.623593       0.518166      24.954411 0.27006473E+03  0.57013655E+04                                 7.760859                            5.804390       0.057110       2.060768                    0.999468      23.375983      66.098209       0.620181       0.467818      -1.021963      -0.026818      -0.012659      -0.140222       0.143323       0.123449      -0.024435      -0.031848       0.004004      -0.222728      -0.089722      -0.077415       0.167137              8.951412      10.734205      -4.185768       0.459292       7.129365       0.682300       8.990665           0.000032
           66              C       1.496534      11.943497      15.994654       0.515581      25.041089 0.27522443E+03  0.58396955E+04                                 7.793675                            5.866293      -0.080405       2.017702                    0.999253      23.493148      66.666245       0.615646       0.468891      -1.021054       0.014903      -0.111690      -0.094534       0.147083       0.087155      -0.078304      -0.022877       0.163115      -0.195668      -0.099439      -0.079419       0.178859              9.065055       5.368629      -2.123034       1.899067      10.012032      -2.712925      11.814502           0.000036
           67              C       1.337377      13.133561      16.984449       0.523225      25.412812 0.27494142E+03  0.58360150E+04                                 7.902681                            5.886280      -0.063644       2.026460                    0.999304      23.427953      66.637039       0.610600       0.472577      -1.018389      -0.016637       0.105830       0.108838       0.152717       0.087536      -0.073402      -0.017971       0.173034      -0.200034      -0.100770      -0.078367       0.179137              9.233030       5.293325      -2.144717       1.937775      10.538825      -2.919359      11.866942           0.000045
           68              C       6.786825       2.422987      14.722377       0.505802      24.783859 0.27509907E+03  0.58401166E+04                                 7.768573                            5.887022      -0.005193       2.046817                    0.999433      23.443291      66.681925       0.610717       0.472426      -1.018485      -0.082899       0.111593       0.042627       0.145404      -0.008359       0.017200      -0.026251      -0.006357       0.491517      -0.090865      -0.077062       0.167928              8.900402      11.412601       2.703830       0.061450      10.565306       1.223435       4.723298           0.000037
           69              C       7.677263       1.198636      14.462139       0.530283      22.872442 0.25983672E+03  0.54171450E+04                                 7.266571                            5.658950       0.090774       2.081425                    0.999364      22.694121      63.173076       0.635673       0.462171      -1.028023       0.088108      -0.116341      -0.006905       0.146102      -0.007334       0.004315      -0.051868      -0.003813       0.480285      -0.092686      -0.078341       0.171027              8.156696      10.488517       2.095094       0.149510       9.583324       1.125453       4.398247           0.000036
           70              C       5.233448       0.742897      11.096833       0.516580      23.564347 0.27333878E+03  0.58273227E+04                                 7.616493                            5.935737      -0.151280       1.997524                    0.998969      23.933165      69.531149       0.594373       0.483370      -1.006783       0.032988       0.121391      -0.014588       0.126636      -0.065156      -0.000299      -0.000045       0.234327      -0.208818      -0.099260      -0.069606       0.168865              8.543904       5.146524       1.118419       0.366014       8.040127       0.837240      12.445063           0.000044
           71              C       2.852133       7.156098      11.902015       0.539474      21.511496 0.27067376E+03  0.57109311E+04                                 7.057852                            5.850225      -0.038867       2.041022                    0.999202      22.956761      64.653042       0.612231       0.474166      -1.019686       0.016778      -0.002094       0.183714       0.184491       0.134929      -0.002211      -0.019218      -0.126224      -0.108389      -0.131651      -0.036856       0.168506              7.427152       9.719376      -1.936679      -0.265418       5.186933       0.296955       7.375146           0.000059
           72              C       0.160934       4.145936      10.196008      -0.406851      28.297492 0.49102343E+03  0.11825943E+05                                 7.969954                            7.272780      -0.011839       2.003202                    0.994482      30.163024      85.980468       0.629568       0.403952      -1.079090       0.057814      -0.112825      -0.027493       0.129723       0.022511       0.048364      -0.055401      -0.141065      -0.105610      -0.107959      -0.001501       0.109460              8.436492       7.399496      -1.129160      -0.811870      11.240011       0.567570       6.669970          -0.000033
           73              C       9.224514       1.905816      10.084795      -0.329447      22.020516 0.36067044E+03  0.80790189E+04                                 6.705674                            6.195817       0.407374       2.151030                    0.995383      28.031560      78.235326       0.685078       0.399133      -1.077329       0.065377       0.043283       0.025125       0.082333       0.073589       0.027098       0.016792       0.063655      -0.119370      -0.060332      -0.046659       0.106991              6.918721       7.541123       1.194970       0.241995       7.571271       0.680560       5.643770          -0.000046
           74              C       1.600870       2.180117       9.782295      -0.326232      23.235163 0.38151610E+03  0.86968781E+04                                 7.036411                            6.429007       0.102087       2.044963                    0.994160      28.810901      82.038832       0.661378       0.406262      -1.068869      -0.057804       0.020522       0.029024       0.067859      -0.066117      -0.072088       0.026736       0.129819      -0.069406      -0.081481      -0.058850       0.140331              7.324580       8.217233      -1.325045      -1.293040       7.071699       0.779309       6.684809          -0.000038
           75              C       5.003673       8.990482      18.212241       0.498715      26.659332 0.27926027E+03  0.59295997E+04                                 8.078858                            5.882162       0.046407       2.060860                    0.999482      23.350878      65.657465       0.620860       0.464618      -1.026385       0.011787       0.016162      -0.152939       0.154241       0.135679       0.017624       0.023087      -0.018933      -0.167815      -0.108206      -0.059508       0.167714              9.491946      11.940119      -4.502537      -0.223569       7.189153      -0.878214       9.346565           0.000039
           76              C       4.838364       8.830473      19.740307       0.518166      24.954405 0.27006467E+03  0.57013642E+04                                 7.760860                            5.804391       0.057110       2.060768                    0.999468      23.375979      66.098207       0.620181       0.467818      -1.021963      -0.026819      -0.012659       0.140222       0.143323       0.123449       0.024435       0.031848       0.004004      -0.222728      -0.089722      -0.077415       0.167137              8.951412      10.734206      -4.185769      -0.459298       7.129366      -0.682296       8.990664           0.000037
           77              C      -1.263217       4.800257      17.369246       0.515583      25.041059 0.27522404E+03  0.58396850E+04                                 7.793671                            5.866290      -0.080404       2.017703                    0.999253      23.493125      66.666174       0.615646       0.468891      -1.021054       0.014903      -0.111690       0.094534       0.147083       0.087156       0.078303       0.022877       0.163115      -0.195668      -0.099439      -0.079419       0.178858              9.065050       5.368628      -2.123035      -1.899065      10.012027       2.712924      11.814495           0.000039
           78              C      -1.422375       5.990321      16.379451       0.523225      25.412822 0.27494151E+03  0.58360182E+04                                 7.902686                            5.886283      -0.063645       2.026459                    0.999304      23.427961      66.637096       0.610600       0.472578      -1.018389      -0.016636       0.105830      -0.108838       0.152717       0.087537       0.073401       0.017971       0.173034      -0.200034      -0.100769      -0.078368       0.179137              9.233038       5.293330      -2.144722      -1.937776      10.538838       2.919364      11.866947           0.000043
           79              C      -0.501023       9.566227      18.641523       0.505803      24.783836 0.27509890E+03  0.58401110E+04                                 7.768567                            5.887019      -0.005191       2.046818                    0.999433      23.443262      66.681799       0.610718       0.472426      -1.018486      -0.082900       0.111594      -0.042627       0.145404      -0.008359      -0.017199       0.026251      -0.006357       0.491520      -0.090866      -0.077063       0.167928              8.900393      11.412585       2.703822      -0.061449      10.565301      -1.223435       4.723295           0.000040
           80              C       0.389415       8.341876      18.901761       0.530284      22.872417 0.25983640E+03  0.54171365E+04                                 7.266566                            5.658946       0.090776       2.081426                    0.999364      22.694102      63.173008       0.635673       0.462171      -1.028023       0.088108      -0.116341       0.006904       0.146102      -0.007334      -0.004315       0.051868      -0.003813       0.480287      -0.092686      -0.078342       0.171028              8.156690      10.488507       2.095092      -0.149509       9.583318      -1.125452       4.398244           0.000037
           81              C      -2.054401       7.886137       0.024467       0.516582      23.564321 0.27333846E+03  0.58273137E+04                                 7.616485                            5.935732      -0.151276       1.997525                    0.998969      23.933141      69.531041       0.594373       0.483369      -1.006783       0.032988       0.121391       0.014588       0.126636      -0.065156       0.000299       0.000045       0.234325      -0.208818      -0.099259      -0.069606       0.168864              8.543894       5.146518       1.118417      -0.366010       8.040120      -0.837237      12.445045           0.000041
           82              C       0.092382       0.012858      21.461885       0.539468      21.511605 0.27067543E+03  0.57109771E+04                                 7.057880                            5.850247      -0.038875       2.041017                    0.999202      22.956863      64.653458       0.612229       0.474166      -1.019685       0.016778      -0.002093      -0.183714       0.184491       0.134931       0.002211       0.019219      -0.126226      -0.108391      -0.131653      -0.036856       0.168509              7.427183       9.719420      -1.936687       0.265418       5.186952      -0.296957       7.375177           0.000069
           83              C       2.920685      11.289176       0.925292      -0.406851      28.297500 0.49102356E+03  0.11825949E+05                                 7.969959                            7.272783      -0.011845       2.003200                    0.994482      30.163031      85.980537       0.629567       0.403952      -1.079090       0.057814      -0.112826       0.027493       0.129723       0.022512      -0.048364       0.055401      -0.141067      -0.105612      -0.107959      -0.001501       0.109460              8.436499       7.399500      -1.129161       0.811872      11.240018      -0.567572       6.669979          -0.000031
           84              C       1.936666       9.049056       1.036505      -0.329446      22.020507 0.36067012E+03  0.80790091E+04                                 6.705668                            6.195810       0.407381       2.151032                    0.995383      28.031548      78.235261       0.685079       0.399133      -1.077329       0.065376       0.043283      -0.025126       0.082333       0.073589      -0.027098      -0.016792       0.063653      -0.119372      -0.060331      -0.046660       0.106991              6.918716       7.541114       1.194971      -0.241996       7.571266      -0.680559       5.643767          -0.000045
           85              C       4.360621       9.323357       1.339005      -0.326231      23.235159 0.38151598E+03  0.86968730E+04                                 7.036406                            6.429002       0.102091       2.044965                    0.994160      28.810881      82.038717       0.661378       0.406261      -1.068869      -0.057803       0.020522      -0.029024       0.067859      -0.066116       0.072088      -0.026736       0.129818      -0.069406      -0.081480      -0.058850       0.140330              7.324574       8.217225      -1.325045       1.293038       7.071694      -0.779307       6.684804          -0.000042
           86              C       3.275582      12.439238       7.090941       0.498715      26.659315 0.27926004E+03  0.59295937E+04                                 8.078855                            5.882160       0.046410       2.060861                    0.999482      23.350870      65.657444       0.620860       0.464618      -1.026385      -0.011787      -0.016163      -0.152939       0.154241       0.135679      -0.017624      -0.023088      -0.018934      -0.167814      -0.108206      -0.059508       0.167714              9.491943      11.940116      -4.502535       0.223565       7.189150       0.878215       9.346563           0.000044
           87              C       3.440890      12.599247       8.619007       0.518166      24.954405 0.27006465E+03  0.57013637E+04                                 7.760860                            5.804391       0.057109       2.060768                    0.999468      23.375979      66.098211       0.620181       0.467818      -1.021963       0.026819       0.012659       0.140221       0.143323       0.123449      -0.024434      -0.031848       0.004004      -0.222729      -0.089722      -0.077415       0.167137              8.951413      10.734207      -4.185769       0.459291       7.129366       0.682300       8.990666           0.000032
           88              C       4.022969       2.342983       6.247946       0.515581      25.041051 0.27522398E+03  0.58396823E+04                                 7.793663                            5.866285      -0.080402       2.017704                    0.999253      23.493112      66.666078       0.615647       0.468890      -1.021055      -0.014902       0.111690       0.094534       0.147083       0.087156      -0.078304      -0.022877       0.163116      -0.195670      -0.099440      -0.079420       0.178860              9.065040       5.368621      -2.123030       1.899063      10.012014      -2.712918      11.814484           0.000040
           89              C       4.182126       1.152919       5.258151       0.523225      25.412778 0.27494098E+03  0.58360038E+04                                 7.902676                            5.886276      -0.063644       2.026460                    0.999304      23.427938      66.636998       0.610600       0.472578      -1.018389       0.016637      -0.105829      -0.108838       0.152717       0.087537      -0.073401      -0.017971       0.173036      -0.200038      -0.100770      -0.078368       0.179139              9.233025       5.293322      -2.144716       1.937774      10.538819      -2.919359      11.866934           0.000047
           90              C      -1.267322      11.863493       7.520223       0.505803      24.783844 0.27509888E+03  0.58401117E+04                                 7.768570                            5.887020      -0.005192       2.046818                    0.999433      23.443283      66.681900       0.610717       0.472426      -1.018485       0.082899      -0.111593      -0.042627       0.145405      -0.008359       0.017199      -0.026251      -0.006357       0.491520      -0.090866      -0.077063       0.167928              8.900398      11.412597       2.703828       0.061450      10.565302       1.223435       4.723297           0.000039
           91              C      -2.157760      13.087844       7.780461       0.530282      22.872465 0.25983703E+03  0.54171529E+04                                 7.266573                            5.658951       0.090774       2.081424                    0.999364      22.694139      63.173127       0.635673       0.462170      -1.028023      -0.088108       0.116341       0.006904       0.146102      -0.007334       0.004315      -0.051869      -0.003813       0.480285      -0.092686      -0.078341       0.171027              8.156699      10.488521       2.095095       0.149510       9.583326       1.125454       4.398248           0.000032
           92              C       0.286055      13.543583      11.145767       0.516580      23.564350 0.27333881E+03  0.58273234E+04                                 7.616492                            5.935737      -0.151280       1.997524                    0.998969      23.933165      69.531140       0.594373       0.483369      -1.006783      -0.032989      -0.121391       0.014588       0.126636      -0.065155      -0.000299      -0.000046       0.234326      -0.208818      -0.099259      -0.069606       0.168864              8.543904       5.146523       1.118419       0.366013       8.040126       0.837237      12.445062           0.000041
           93              C       2.667370       7.130382      10.340585       0.539472      21.511509 0.27067394E+03  0.57109374E+04                                 7.057860                            5.850231      -0.038871       2.041020                    0.999202      22.956795      64.653215       0.612230       0.474166      -1.019685      -0.016778       0.002094      -0.183715       0.184491       0.134930      -0.002211      -0.019218      -0.126225      -0.108391      -0.131651      -0.036856       0.168507              7.427161       9.719391      -1.936683      -0.265421       5.186940       0.296957       7.375152           0.000061
           94              C       5.358569      10.140544      12.046592      -0.406851      28.297514 0.49102393E+03  0.11825959E+05                                 7.969959                            7.272784      -0.011842       2.003200                    0.994482      30.163047      85.980570       0.629568       0.403952      -1.079090      -0.057815       0.112826       0.027494       0.129723       0.022511       0.048364      -0.055401      -0.141065      -0.105611      -0.107959      -0.001501       0.109460              8.436498       7.399503      -1.129161      -0.811870      11.240018       0.567572       6.669974          -0.000032
           95              C      -3.705011      12.380664      12.157805      -0.329448      22.020540 0.36067098E+03  0.80790348E+04                                 6.705681                            6.195823       0.407372       2.151029                    0.995383      28.031588      78.235448       0.685078       0.399133      -1.077329      -0.065377      -0.043283      -0.025126       0.082334       0.073589       0.027098       0.016793       0.063655      -0.119373      -0.060331      -0.046660       0.106991              6.918728       7.541128       1.194973       0.241998       7.571278       0.680561       5.643779          -0.000046
           96              C       3.918633      12.106363      12.460305      -0.326234      23.235194 0.38151682E+03  0.86968987E+04                                 7.036418                            6.429014       0.102085       2.044963                    0.994160      28.810924      82.038919       0.661377       0.406262      -1.068869       0.057804      -0.020523      -0.029024       0.067859      -0.066117      -0.072089       0.026736       0.129818      -0.069406      -0.081480      -0.058850       0.140331              7.324588       8.217246      -1.325046      -1.293042       7.071704       0.779312       6.684812          -0.000040
           97              N       2.401062       4.435952      21.579771       0.129510      20.700271 0.30859426E+03  0.65555801E+04                                 6.312677                            5.620610      -0.345832       1.989112                    0.996293      22.069650      57.297076       0.751056       0.383893      -1.103238       0.019518      -0.014930      -0.109286       0.112014       0.008451       0.009089      -0.000263      -0.012583      -0.184743      -0.062543       0.021069       0.041474              6.764463       7.115306      -0.414925       0.426173       7.679710      -0.572134       5.498374           0.000012
           98              N       0.358690       2.707288      10.458471       0.129511      20.700269 0.30859430E+03  0.65555810E+04                                 6.312677                            5.620611      -0.345834       1.989112                    0.996293      22.069646      57.297061       0.751056       0.383893      -1.103238      -0.019518       0.014929      -0.109285       0.112014       0.008451      -0.009089       0.000263      -0.012583      -0.184744      -0.062544       0.021069       0.041475              6.764462       7.115308      -0.414927      -0.426175       7.679706       0.572133       5.498373           0.000009
           99              N       3.118441       9.850528       0.662829       0.129511      20.700264 0.30859414E+03  0.65555764E+04                                 6.312675                            5.620608      -0.345830       1.989113                    0.996293      22.069642      57.297039       0.751057       0.383893      -1.103239      -0.019518       0.014929       0.109285       0.112014       0.008451       0.009089      -0.000263      -0.012583      -0.184743      -0.062543       0.021069       0.041474              6.764460       7.115301      -0.414925       0.426172       7.679707      -0.572134       5.498372           0.000009
          100              N       5.160813      11.579192      11.784129       0.129512      20.700254 0.30859400E+03  0.65555734E+04                                 6.312676                            5.620609      -0.345835       1.989112                    0.996293      22.069637      57.297042       0.751056       0.383893      -1.103238       0.019518      -0.014929       0.109286       0.112014       0.008451      -0.009089       0.000263      -0.012583      -0.184744      -0.062544       0.021069       0.041475              6.764461       7.115307      -0.414926      -0.426173       7.679704       0.572133       5.498372           0.000006
          101              O       1.349011       4.578817       4.635358      -0.604369      39.911615 0.54259605E+03  0.13091685E+05                                 9.278381                            7.215076       0.244455       2.102966                    0.998094      28.687641      75.885257       0.705587       0.359780      -1.136814      -0.062057       0.091270       0.077773       0.135018       0.012666       0.047426      -0.017435       0.035167      -0.238912      -0.097927       0.024733       0.073194             10.855990      13.870978      -5.676426       3.024026       9.629774      -2.979033       9.067218          -0.000024
          102              O      -0.450689       5.920317       4.535266      -0.569139      39.411755 0.53015741E+03  0.12713520E+05                                 9.223257                            7.141386       0.215650       2.101195                    0.998012      28.208332      74.311112       0.708033       0.360738      -1.136425       0.026707      -0.091344       0.071561       0.119071       0.016964      -0.009600       0.042603       0.054162      -0.296714      -0.113452       0.032002       0.081451             10.852728      15.892520      -5.492108      -2.519377       8.661263       1.554442       8.004400          -0.000023
          103              O      -0.102227       6.218905       1.926209      -0.595395      41.076506 0.59929812E+03  0.14779104E+05                                 9.397256                            7.589443       0.551155       2.209309                    0.998803      28.377819      75.148615       0.689117       0.360419      -1.139729       0.040476      -0.058568      -0.040920       0.082116       0.020779       0.054330      -0.013869      -0.001578      -0.266979      -0.110992       0.038859       0.072134             10.762577      14.241796      -5.227614       2.621868       9.421797      -2.522181       8.624138          -0.000026
          104              O       1.631553       4.787399       2.008507      -0.651767      43.777797 0.63408188E+03  0.15863072E+05                                 9.841433                            7.801714       0.343446       2.131846                    0.998344      29.202952      77.956121       0.680140       0.359970      -1.139793      -0.038996       0.091978      -0.031777       0.104836      -0.001330      -0.016199       0.048476       0.052287      -0.150147      -0.081189       0.025343       0.055845             11.321871      14.556335      -5.542526      -2.975192       9.378596       1.891324      10.030682          -0.000027
          105              O       6.227909      10.523421       5.304860      -0.598223      40.384091 0.56996640E+03  0.13926155E+05                                 9.395534                            7.431706       0.231442       2.098475                    0.998109      28.800952      76.734847       0.689866       0.363378      -1.133676       0.022824       0.002299      -0.094638       0.097379      -0.006550       0.010405       0.084523       0.082466      -0.214445      -0.129952       0.052240       0.077712             11.045918       7.921866      -3.578186      -2.283722      13.443943       5.560518      11.771944          -0.000022
          106              O      -2.837919       9.296213       3.716738      -0.632365      44.156221 0.62914839E+03  0.15802450E+05                                10.060866                            7.889326       0.131748       2.053117                    0.997392      29.974427      81.744437       0.657320       0.370986      -1.124542      -0.069801       0.061182       0.036816       0.099854       0.033071       0.003623       0.102535       0.131466       0.060930      -0.144449       0.047701       0.096748             11.906385       7.470197      -1.349387      -3.293245       9.771600       4.516020      18.477357          -0.000030
          107              O       6.545499       8.513313       7.050904      -0.679408      45.613458 0.66456872E+03  0.16888975E+05                                10.195860                            8.038195       0.202699       2.060203                    0.998511      30.661608      83.571192       0.661050       0.364593      -1.131665       0.084039      -0.074909      -0.055135       0.125355       0.040862      -0.001262       0.091960       0.109238       0.054558      -0.130458       0.040843       0.089615             11.981878       7.130967      -1.162036      -3.325520      10.229472       4.578388      18.585194          -0.000025
          108              O       7.448715       7.251817       5.436091      -0.561728      40.443105 0.55348220E+03  0.13443307E+05                                 9.476507                            7.377649       0.186674       2.098209                    0.997881      28.238488      75.356345       0.683817       0.368777      -1.127927      -0.021613      -0.013171       0.091049       0.094501       0.004254       0.015701       0.080693       0.078808      -0.218031      -0.126328       0.045248       0.081081             11.218351       7.849545      -3.685274      -2.419563      14.334818       5.771858      11.470689          -0.000022
          109              O       3.885142       5.726021       3.389772      -0.630562      36.256599 0.53669990E+03  0.12868345E+05                                 8.554289                            7.090706       0.606974       2.217260                    0.999444      28.501718      74.290734       0.727170       0.351300      -1.147679       0.042924       0.090046       0.020198       0.101778       0.055741      -0.009904       0.032977       0.123533       0.168782      -0.118092       0.054327       0.063765              9.553200      15.491961       3.062360       0.038512       7.666379      -0.403718       5.501261          -0.000027
          110              O       5.682708       7.016090       3.105067      -0.581130      37.652272 0.57882897E+03  0.14171367E+05                                 8.908653                            7.507466       0.299894       2.138413                    0.997472      28.059998      74.389888       0.685136       0.365147      -1.134377      -0.079089      -0.012745       0.014006       0.081324       0.063384      -0.024494       0.019673      -0.049648       0.210417      -0.108630       0.032868       0.075762              9.879463       9.927319       4.010949      -0.246342      13.076385      -0.950905       6.634684          -0.000024
          111              O       5.454561       3.611622       3.721187      -0.608944      41.124688 0.60017139E+03  0.14869586E+05                                 9.547773                            7.669671       0.279996       2.111398                    0.998326      29.162877      78.497926       0.672625       0.367544      -1.129318       0.094639       0.014505       0.038475       0.103186       0.081218       0.004901       0.003591      -0.061184       0.210145      -0.121833       0.050112       0.071721             10.987212      10.989969       5.840188      -1.098402      14.927159      -2.255284       7.044509          -0.000020
          112              O       7.258595       4.928836       3.690047      -0.582436      40.564649 0.59337930E+03  0.14683017E+05                                 9.528456                            7.686800       0.114676       2.069527                    0.996738      28.888997      78.119642       0.662877       0.373414      -1.123055      -0.036895      -0.067256       0.045887       0.089388       0.058598       0.001225       0.014889       0.135152       0.229795      -0.128635       0.049700       0.078935             10.865618      17.642421       3.515693       0.207148       8.351098      -0.354941       6.603335          -0.000024
          113              O       7.370248       5.844599       1.067645      -0.602553      43.873508 0.67375916E+03  0.17221642E+05                                10.041388                            8.216363       0.077398       2.034320                    0.998219      30.043601      82.752906       0.637750       0.375739      -1.120555      -0.010620      -0.001040      -0.056270       0.057273      -0.037302      -0.014056      -0.065554       0.236369       0.093691      -0.162658       0.054083       0.108574             11.374136       8.068580       1.314415      -2.066303       8.507343      -3.886801      17.546485          -0.000025
          114              O       7.474121       5.884601      21.068191      -0.666870      46.433338 0.73169070E+03  0.19085542E+05                                10.398934                            8.543607       0.047156       2.014475                    0.997099      31.014884      86.202432       0.627687       0.374099      -1.122165       0.016572       0.000730       0.079454       0.081167      -0.045325      -0.009741       0.046728       0.211986       0.213348      -0.159227       0.061028       0.098199             11.650926       7.618095       0.173378      -0.258982       8.773824       1.979494      18.560860          -0.000032
          115              O      -3.688373      13.757880       1.432423      -0.624719      33.471673 0.53652002E+03  0.12901980E+05                                 8.145667                            7.147636       0.671832       2.235082                    0.999098      28.862689      76.091738       0.713289       0.357084      -1.139546      -0.126543       0.099311       0.110244       0.195011       0.045490       0.027356      -0.025572       0.007738      -0.172355      -0.079711       0.005262       0.074449              8.540489      11.383877      -1.730310       2.453177       6.770684      -1.278784       7.466907          -0.000034
          116              O       8.925849       0.508599       1.221119      -0.614036      31.140993 0.49371754E+03  0.11629562E+05                                 7.718957                            6.821623       0.680218       2.241798                    0.999224      28.429891      74.202349       0.735687       0.353450      -1.142355       0.109319      -0.085893       0.130419       0.190624       0.044581      -0.008666       0.030282       0.006698      -0.188840      -0.076708      -0.001009       0.077717              8.028041      11.343663      -2.052884      -1.210548       6.622994       0.885595       6.117467          -0.000031
          117              O       3.328495       0.802900       0.355882      -0.951890      60.222259 0.10343316E+04  0.29285877E+05                                12.243400                           10.050928      -0.174745       1.904904                    0.997965      34.857910      99.461268       0.590641       0.366255      -1.133232      -0.035268       0.080493       0.042253       0.097511       0.003644      -0.004592       0.000618       0.067758       0.154486      -0.059829       0.007852       0.051977             13.795127      10.427940       4.567529       0.328115      23.436711       0.681915       7.520729          -0.000017
          118              O       5.186451       2.298695      21.795524      -0.947665      50.256746 0.89179082E+03  0.24327762E+05                                10.826535                            9.272086       0.141125       2.012973                    0.997836      33.988010      95.148615       0.621075       0.361512      -1.137088      -0.064725       0.116132      -0.069896       0.150205       0.015435       0.003083      -0.010499      -0.061367       0.127037      -0.055823       0.010387       0.045437             11.848847      18.026071      -2.522583      -3.704837       9.278505       0.458828       8.241963          -0.000022
          119              O       3.753584       3.005875       1.461339      -0.858356      53.875154 0.89287748E+03  0.24315267E+05                                11.378015                            9.327885      -0.122953       1.964976                    0.994916      31.935295      88.732651       0.615479       0.365431      -1.136338       0.056429       0.047587       0.036792       0.082477       0.007050      -0.001100      -0.013726      -0.041140      -0.081544      -0.030120      -0.008096       0.038215             12.816613       7.873347      -0.902999      -0.367104      12.043406       6.025295      18.533088          -0.000029
          120              O       1.410740       2.564423      15.756658      -0.604370      39.911987 0.54260172E+03  0.13091860E+05                                 9.278451                            7.215124       0.244441       2.102961                    0.998094      28.687722      75.885656       0.705583       0.359781      -1.136813       0.062056      -0.091272       0.077773       0.135019       0.012663      -0.047426       0.017434       0.035168      -0.238910      -0.097926       0.024732       0.073194             10.856078      13.871099      -5.676481      -3.024054       9.629847       2.979061       9.067289          -0.000028
          121              O       3.210440       1.222923      15.656566      -0.569137      39.411566 0.53015432E+03  0.12713426E+05                                 9.223223                            7.141360       0.215658       2.101198                    0.998012      28.208277      74.310874       0.708035       0.360737      -1.136425      -0.026707       0.091344       0.071561       0.119072       0.016964       0.009599      -0.042604       0.054163      -0.296710      -0.113452       0.032001       0.081451             10.852687      15.892461      -5.492086       2.519364       8.661232      -1.554434       8.004368          -0.000026
          122              O       2.861979       0.924335      13.047509      -0.595395      41.076536 0.59929841E+03  0.14779113E+05                                 9.397261                            7.589445       0.551156       2.209309                    0.998803      28.377824      75.148634       0.689117       0.360419      -1.139729      -0.040476       0.058567      -0.040921       0.082116       0.020779      -0.054330       0.013870      -0.001578      -0.266979      -0.110992       0.038859       0.072134             10.762585      14.241810      -5.227621      -2.621874       9.421803       2.522186       8.624143          -0.000029
          123              O       1.128199       2.355841      13.129807      -0.651767      43.777803 0.63408211E+03  0.15863080E+05                                 9.841435                            7.801716       0.343445       2.131846                    0.998344      29.202954      77.956139       0.680139       0.359970      -1.139793       0.038996      -0.091977      -0.031777       0.104835      -0.001330       0.016199      -0.048477       0.052287      -0.150147      -0.081189       0.025343       0.055845             11.321872      14.556335      -5.542524       2.975191       9.378594      -1.891322      10.030686          -0.000029
          124              O       2.051345      10.906299      16.426160      -0.598223      40.384125 0.56996692E+03  0.13926172E+05                                 9.395542                            7.431711       0.231438       2.098474                    0.998109      28.800957      76.734886       0.689866       0.363379      -1.133675      -0.022824      -0.002299      -0.094638       0.097379      -0.006549      -0.010406      -0.084524       0.082466      -0.214448      -0.129952       0.052240       0.077712             11.045928       7.921870      -3.578188       2.283725      13.443957      -5.560527      11.771957          -0.000026
          125              O       1.069573      12.133507      14.838038      -0.632367      44.156563 0.62915401E+03  0.15802630E+05                                10.060926                            7.889368       0.131737       2.053113                    0.997392      29.974520      81.744849       0.657317       0.370987      -1.124541       0.069801      -0.061182       0.036817       0.099854       0.033070      -0.003623      -0.102537       0.131468       0.060933      -0.144451       0.047702       0.096749             11.906461       7.470238      -1.349398       3.293269       9.771666      -4.516057      18.477478          -0.000029
          126              O       1.733756      12.916407      18.172204      -0.679408      45.613507 0.66456970E+03  0.16889006E+05                                10.195865                            8.038200       0.202692       2.060200                    0.998511      30.661642      83.571297       0.661050       0.364593      -1.131665      -0.084040       0.074908      -0.055136       0.125355       0.040862       0.001262      -0.091960       0.109238       0.054557      -0.130459       0.040843       0.089616             11.981882       7.130969      -1.162035       3.325522      10.229469      -4.578384      18.585207          -0.000026
          127              O       0.830540      14.177903      16.557391      -0.561727      40.442963 0.55348017E+03  0.13443244E+05                                 9.476478                            7.377630       0.186680       2.098211                    0.997881      28.238464      75.356206       0.683819       0.368776      -1.127927       0.021613       0.013172       0.091049       0.094502       0.004254      -0.015702      -0.080692       0.078808      -0.218031      -0.126327       0.045247       0.081081             11.218312       7.849519      -3.685257       2.419550      14.334770      -5.771831      11.470646          -0.000022
          128              O       8.922209       1.417219      14.511072      -0.630563      36.256637 0.53670056E+03  0.12868365E+05                                 8.554293                            7.090709       0.606971       2.217258                    0.999444      28.501740      74.290798       0.727171       0.351300      -1.147679      -0.042924      -0.090046       0.020199       0.101778       0.055741       0.009904      -0.032978       0.123533       0.168782      -0.118093       0.054328       0.063765              9.553206      15.491971       3.062363      -0.038510       7.666383       0.403719       5.501263          -0.000031
          129              O       7.124643       0.127150      14.226367      -0.581130      37.652230 0.57882805E+03  0.14171339E+05                                 8.908646                            7.507460       0.299895       2.138414                    0.997472      28.059979      74.389818       0.685136       0.365147      -1.134377       0.079089       0.012745       0.014005       0.081324       0.063384       0.024494      -0.019673      -0.049649       0.210417      -0.108630       0.032868       0.075762              9.879456       9.927312       4.010947       0.246343      13.076376       0.950904       6.634679          -0.000025
          130              O       7.352791       3.531618      14.842487      -0.608943      41.124800 0.60017315E+03  0.14869642E+05                                 9.547794                            7.669685       0.279994       2.111397                    0.998326      29.162900      78.498039       0.672624       0.367544      -1.129317      -0.094639      -0.014505       0.038474       0.103185       0.081218      -0.004899      -0.003593      -0.061185       0.210143      -0.121833       0.050112       0.071720             10.987239      10.990006       5.840210       1.098406      14.927189       2.255290       7.044523          -0.000023
          131              O       5.548757       2.214404      14.811347      -0.582436      40.564761 0.59338087E+03  0.14683068E+05                                 9.528482                            7.686818       0.114676       2.069527                    0.996738      28.889010      78.119764       0.662875       0.373414      -1.123054       0.036895       0.067256       0.045887       0.089388       0.058598      -0.001224      -0.014891       0.135152       0.229795      -0.128635       0.049700       0.078935             10.865651      17.642479       3.515707      -0.207147       8.351122       0.354943       6.603351          -0.000024
          132              O       5.437104       1.298641      12.188945      -0.602552      43.873489 0.67375859E+03  0.17221623E+05                                10.041383                            8.216357       0.077402       2.034321                    0.998219      30.043598      82.752874       0.637750       0.375738      -1.120555       0.010620       0.001039      -0.056269       0.057272      -0.037302       0.014056       0.065554       0.236371       0.093691      -0.162658       0.054083       0.108575             11.374132       8.068576       1.314415       2.066307       8.507338       3.886802      17.546481          -0.000028
          133              O       5.333230       1.258639       9.946891      -0.666871      46.433494 0.73169370E+03  0.19085641E+05                                10.398959                            8.543627       0.047153       2.014473                    0.997099      31.014939      86.202655       0.627686       0.374099      -1.122165      -0.016573      -0.000732       0.079454       0.081167      -0.045325       0.009742      -0.046728       0.211989       0.213350      -0.159229       0.061029       0.098200             11.650956       7.618112       0.173377       0.258990       8.773845      -1.979496      18.560909          -0.000033
          134              O       1.920027       7.671840      12.553723      -0.624721      33.471568 0.53651817E+03  0.12901924E+05                                 8.145652                            7.147626       0.671834       2.235084                    0.999098      28.862639      76.091567       0.713289       0.357084      -1.139546       0.126543      -0.099312       0.110244       0.195012       0.045490      -0.027355       0.025571       0.007738      -0.172351      -0.079709       0.005260       0.074449              8.540471      11.383845      -1.730303      -2.453169       6.770673       1.278781       7.466895          -0.000035
          135              O       3.881502       6.634641      12.342419      -0.614037      31.140653 0.49371084E+03  0.11629360E+05                                 7.718888                            6.821565       0.680240       2.241806                    0.999224      28.429785      74.201843       0.735692       0.353449      -1.142356      -0.109320       0.085892       0.130419       0.190624       0.044582       0.008666      -0.030282       0.006697      -0.188835      -0.076706      -0.001011       0.077717              8.027967      11.343547      -2.052863       1.210538       6.622938      -0.885586       6.117415          -0.000031
          136              O      -0.568744       6.340340      11.477182      -0.951890      60.222151 0.10343295E+04  0.29285801E+05                                12.243379                           10.050913      -0.174740       1.904905                    0.997965      34.857896      99.461158       0.590642       0.366255      -1.133232       0.035268      -0.080493       0.042253       0.097511       0.003645       0.004592      -0.000617       0.067758       0.154491      -0.059830       0.007851       0.051978             13.795102      10.427920       4.567519      -0.328115      23.436668      -0.681918       7.520718          -0.000017
          137              O       7.620900       4.844545      10.674224      -0.947665      50.256678 0.89178945E+03  0.24327714E+05                                10.826525                            9.272079       0.141129       2.012975                    0.997836      33.987989      95.148531       0.621075       0.361512      -1.137088       0.064725      -0.116131      -0.069897       0.150204       0.015434      -0.003083       0.010497      -0.061367       0.127041      -0.055824       0.010387       0.045437             11.848834      18.026046      -2.522578       3.704835       9.278497      -0.458829       8.241959          -0.000025
          138              O      -0.993833       4.137365      12.582639      -0.858357      53.875236 0.89287899E+03  0.24315319E+05                                11.378027                            9.327893      -0.122954       1.964976                    0.994916      31.935322      88.732754       0.615479       0.365431      -1.136338      -0.056430      -0.047587       0.036792       0.082477       0.007051       0.001100       0.013726      -0.041140      -0.081545      -0.030120      -0.008095       0.038215             12.816628       7.873354      -0.902999       0.367104      12.043418      -6.025307      18.533111          -0.000029
          139              O       4.170492       9.707663      17.607242      -0.604370      39.911694 0.54259728E+03  0.13091723E+05                                 9.278395                            7.215086       0.244450       2.102964                    0.998094      28.687664      75.885354       0.705586       0.359780      -1.136814       0.062056      -0.091271      -0.077773       0.135018       0.012665       0.047426      -0.017435       0.035168      -0.238912      -0.097927       0.024732       0.073195             10.856008      13.871000      -5.676437       3.024032       9.629789      -2.979040       9.067233          -0.000027
          140              O       5.970192       8.366163      17.707334      -0.569139      39.411675 0.53015615E+03  0.12713481E+05                                 9.223239                            7.141372       0.215657       2.101197                    0.998012      28.208326      74.311042       0.708035       0.360737      -1.136425      -0.026707       0.091345      -0.071561       0.119073       0.016964      -0.009601       0.042602       0.054163      -0.296709      -0.113451       0.032001       0.081450             10.852705      15.892485      -5.492096      -2.519372       8.661247       1.554439       8.004384          -0.000028
          141              O       5.621730       8.067575      20.316391      -0.595395      41.076513 0.59929818E+03  0.14779106E+05                                 9.397259                            7.589444       0.551155       2.209309                    0.998803      28.377817      75.148619       0.689116       0.360419      -1.139729      -0.040477       0.058567       0.040921       0.082116       0.020779       0.054330      -0.013869      -0.001579      -0.266980      -0.110993       0.038858       0.072134             10.762581      14.241801      -5.227617       2.621870       9.421801      -2.522183       8.624141          -0.000026
          142              O       3.887950       9.499081      20.234093      -0.651767      43.777799 0.63408193E+03  0.15863074E+05                                 9.841434                            7.801715       0.343446       2.131847                    0.998344      29.202949      77.956122       0.680140       0.359970      -1.139793       0.038997      -0.091978       0.031777       0.104836      -0.001330      -0.016199       0.048476       0.052287      -0.150145      -0.081188       0.025343       0.055845             11.321873      14.556337      -5.542527      -2.975193       9.378598       1.891324      10.030684          -0.000030
          143              O      -0.708406       3.763059      16.937740      -0.598224      40.384294 0.56996975E+03  0.13926260E+05                                 9.395572                            7.431733       0.231430       2.098470                    0.998109      28.801007      76.735095       0.689864       0.363379      -1.133675      -0.022825      -0.002298       0.094638       0.097379      -0.006549       0.010405       0.084524       0.082468      -0.214446      -0.129953       0.052240       0.077713             11.045965       7.921897      -3.578203      -2.283734      13.444000       5.560547      11.771998          -0.000026
          144              O       8.357422       4.990267      18.525862      -0.632365      44.156297 0.62914949E+03  0.15802486E+05                                10.060882                            7.889336       0.131745       2.053117                    0.997392      29.974432      81.744495       0.657319       0.370987      -1.124542       0.069801      -0.061182      -0.036816       0.099854       0.033071       0.003622       0.102535       0.131466       0.060931      -0.144449       0.047701       0.096748             11.906407       7.470209      -1.349392      -3.293254       9.771619       4.516033      18.477394          -0.000030
          145              O      -1.025996       5.773167      15.191696      -0.679408      45.613496 0.66456946E+03  0.16888999E+05                                10.195866                            8.038200       0.202697       2.060202                    0.998511      30.661625      83.571257       0.661050       0.364593      -1.131665      -0.084039       0.074908       0.055135       0.125354       0.040862      -0.001263       0.091960       0.109239       0.054559      -0.130459       0.040844       0.089615             11.981883       7.130969      -1.162036      -3.325521      10.229476       4.578387      18.585204          -0.000026
          146              O      -1.929212       7.034663      16.806509      -0.561728      40.443070 0.55348167E+03  0.13443290E+05                                 9.476497                            7.377642       0.186680       2.098210                    0.997881      28.238492      75.356325       0.683818       0.368776      -1.127927       0.021613       0.013172      -0.091049       0.094501       0.004254       0.015702       0.080692       0.078808      -0.218033      -0.126328       0.045247       0.081081             11.218338       7.849537      -3.685270      -2.419560      14.334803       5.771848      11.470672          -0.000020
          147              O       1.634361       8.560459      18.852828      -0.630562      36.256606 0.53670007E+03  0.12868350E+05                                 8.554289                            7.090706       0.606974       2.217259                    0.999444      28.501725      74.290752       0.727171       0.351300      -1.147679      -0.042924      -0.090046      -0.020199       0.101778       0.055741      -0.009904       0.032977       0.123533       0.168784      -0.118093       0.054327       0.063766              9.553200      15.491960       3.062360       0.038512       7.666379      -0.403718       5.501261          -0.000031
          148              O      -0.163205       7.270390      19.137533      -0.581129      37.652223 0.57882798E+03  0.14171336E+05                                 8.908645                            7.507459       0.299895       2.138414                    0.997472      28.059976      74.389807       0.685136       0.365147      -1.134377       0.079089       0.012745      -0.014005       0.081324       0.063384      -0.024494       0.019673      -0.049649       0.210415      -0.108630       0.032868       0.075762              9.879454       9.927310       4.010946      -0.246342      13.076374      -0.950904       6.634678          -0.000024
          149              O       0.064942      10.674858      18.521413      -0.608944      41.124709 0.60017187E+03  0.14869601E+05                                 9.547777                            7.669675       0.279996       2.111398                    0.998326      29.162886      78.497964       0.672625       0.367544      -1.129318      -0.094639      -0.014506      -0.038474       0.103185       0.081218       0.004900       0.003593      -0.061184       0.210144      -0.121833       0.050113       0.071721             10.987216      10.989971       5.840188      -1.098402      14.927163      -2.255286       7.044513          -0.000022
          150              O      -1.739092       9.357644      18.552553      -0.582435      40.564551 0.59337758E+03  0.14682963E+05                                 9.528439                            7.686788       0.114683       2.069529                    0.996738      28.888962      78.119504       0.662878       0.373413      -1.123055       0.036895       0.067257      -0.045887       0.089389       0.058598       0.001225       0.014888       0.135152       0.229798      -0.128635       0.049699       0.078936             10.865599      17.642388       3.515685       0.207147       8.351083      -0.354940       6.603324          -0.000026
          151              O      -1.850745       8.441881      21.174955      -0.602553      43.873478 0.67375861E+03  0.17221623E+05                                10.041381                            8.216357       0.077403       2.034321                    0.998219      30.043598      82.752870       0.637750       0.375738      -1.120555       0.010620       0.001040       0.056270       0.057273      -0.037302      -0.014056      -0.065554       0.236370       0.093691      -0.162658       0.054083       0.108575             11.374127       8.068574       1.314413      -2.066301       8.507337      -3.886798      17.546470          -0.000026
          152              O      -1.954618       8.401879       1.174409      -0.666870      46.433398 0.73169199E+03  0.19085585E+05                                10.398943                            8.543616       0.047153       2.014474                    0.997099      31.014907      86.202525       0.627686       0.374099      -1.122165      -0.016571      -0.000731      -0.079454       0.081167      -0.045324      -0.009741       0.046727       0.211987       0.213348      -0.159227       0.061029       0.098198             11.650936       7.618102       0.173379      -0.258982       8.773833       1.979494      18.560874          -0.000032
          153              O       9.207876       0.528600      20.810177      -0.624717      33.471562 0.53651781E+03  0.12901913E+05                                 8.145647                            7.147619       0.671834       2.235084                    0.999098      28.862647      76.091571       0.713290       0.357084      -1.139546       0.126543      -0.099311      -0.110244       0.195012       0.045489       0.027356      -0.025572       0.007740      -0.172349      -0.079709       0.005262       0.074447              8.540467      11.383844      -1.730305       2.453171       6.770668      -1.278782       7.466891          -0.000034
          154              O      -3.406346      13.777881      21.021481      -0.614035      31.140894 0.49371558E+03  0.11629503E+05                                 7.718937                            6.821607       0.680219       2.241798                    0.999224      28.429858      74.202202       0.735689       0.353450      -1.142355      -0.109319       0.085893      -0.130420       0.190624       0.044581      -0.008665       0.030282       0.006698      -0.188835      -0.076706      -0.001010       0.077716              8.028020      11.343629      -2.052877      -1.210546       6.622978       0.885593       6.117452          -0.000033
          155              O       2.191008      13.483580      21.886718      -0.951890      60.222217 0.10343308E+04  0.29285848E+05                                12.243393                           10.050923      -0.174745       1.904904                    0.997965      34.857900      99.461219       0.590642       0.366255      -1.133232       0.035267      -0.080493      -0.042253       0.097510       0.003644      -0.004591       0.000618       0.067758       0.154486      -0.059829       0.007852       0.051977             13.795118      10.427934       4.567526       0.328115      23.436696       0.681915       7.520725          -0.000016
          156              O       0.333052      11.987785       0.447076      -0.947665      50.256756 0.89179101E+03  0.24327768E+05                                10.826537                            9.272087       0.141126       2.012974                    0.997836      33.988011      95.148623       0.621075       0.361512      -1.137088       0.064725      -0.116132       0.069896       0.150204       0.015434       0.003083      -0.010499      -0.061366       0.127036      -0.055823       0.010387       0.045436             11.848849      18.026075      -2.522585      -3.704838       9.278507       0.458828       8.241965          -0.000024
          157              O       1.765919      11.280605      20.781261      -0.858356      53.875168 0.89287775E+03  0.24315276E+05                                11.378017                            9.327886      -0.122954       1.964976                    0.994916      31.935300      88.732670       0.615479       0.365431      -1.136338      -0.056430      -0.047587      -0.036792       0.082477       0.007050      -0.001100      -0.013726      -0.041140      -0.081544      -0.030120      -0.008096       0.038215             12.816616       7.873348      -0.903000      -0.367105      12.043408       6.025298      18.533092          -0.000031
          158              O       4.108763      11.722057       6.485942      -0.604369      39.911955 0.54260130E+03  0.13091848E+05                                 9.278447                            7.215123       0.244443       2.102962                    0.998094      28.687706      75.885614       0.705583       0.359781      -1.136813      -0.062056       0.091271      -0.077773       0.135018       0.012664      -0.047426       0.017435       0.035169      -0.238910      -0.097926       0.024732       0.073194             10.856072      13.871090      -5.676475      -3.024050       9.629841       2.979058       9.067286          -0.000025
          159              O       2.309063      13.063557       6.586034      -0.569138      39.411486 0.53015312E+03  0.12713389E+05                                 9.223207                            7.141349       0.215660       2.101199                    0.998012      28.208264      74.310794       0.708036       0.360737      -1.136426       0.026707      -0.091345      -0.071561       0.119072       0.016965       0.009600      -0.042604       0.054161      -0.296713      -0.113453       0.032002       0.081451             10.852667      15.892429      -5.492073       2.519361       8.661216      -1.554433       8.004355          -0.000024
          160              O       2.657524      13.362145       9.195091      -0.595395      41.076563 0.59929891E+03  0.14779129E+05                                 9.397267                            7.589449       0.551152       2.209308                    0.998803      28.377832      75.148672       0.689116       0.360419      -1.139729       0.040476      -0.058567       0.040920       0.082115       0.020779      -0.054330       0.013870      -0.001578      -0.266980      -0.110993       0.038859       0.072134             10.762592      14.241820      -5.227624      -2.621877       9.421808       2.522187       8.624148          -0.000030
          161              O       4.391304      11.930639       9.112793      -0.651767      43.777782 0.63408174E+03  0.15863068E+05                                 9.841430                            7.801713       0.343448       2.131847                    0.998344      29.202945      77.956099       0.680140       0.359970      -1.139793      -0.038996       0.091978       0.031777       0.104835      -0.001330       0.016199      -0.048476       0.052286      -0.150148      -0.081188       0.025343       0.055845             11.321867      14.556330      -5.542522       2.975189       9.378590      -1.891321      10.030681          -0.000027
          162              O       3.468158       3.380181       5.816440      -0.598222      40.384062 0.56996615E+03  0.13926148E+05                                 9.395529                            7.431704       0.231435       2.098473                    0.998109      28.800953      76.734843       0.689867       0.363378      -1.133676       0.022825       0.002299       0.094638       0.097379      -0.006549      -0.010405      -0.084524       0.082467      -0.214448      -0.129952       0.052240       0.077713             11.045908       7.921858      -3.578179       2.283717      13.443934      -5.560511      11.771934          -0.000023
          163              O       4.449930       2.152973       7.404562      -0.632365      44.156316 0.62914994E+03  0.15802500E+05                                10.060883                            7.889338       0.131741       2.053115                    0.997392      29.974452      81.744552       0.657319       0.370987      -1.124542      -0.069800       0.061182      -0.036816       0.099854       0.033071      -0.003624      -0.102537       0.131469       0.060932      -0.144451       0.047702       0.096750             11.906407       7.470208      -1.349389       3.293252       9.771618      -4.516030      18.477394          -0.000031
          164              O       3.785747       1.370073       4.070396      -0.679408      45.613691 0.66457285E+03  0.16889108E+05                                10.195899                            8.038224       0.202684       2.060197                    0.998511      30.661683      83.571502       0.661048       0.364593      -1.131664       0.084039      -0.074907       0.055136       0.125354       0.040863       0.001263      -0.091962       0.109243       0.054560      -0.130462       0.040845       0.089618             11.981924       7.130990      -1.162041       3.325534      10.229509      -4.578406      18.585272          -0.000023
          165              O       4.688963       0.108577       5.685209      -0.561728      40.443032 0.55348121E+03  0.13443276E+05                                 9.476490                            7.377637       0.186676       2.098209                    0.997881      28.238486      75.356290       0.683819       0.368776      -1.127927      -0.021613      -0.013172      -0.091049       0.094501       0.004255      -0.015701      -0.080693       0.078809      -0.218037      -0.126330       0.045247       0.081082             11.218328       7.849527      -3.685262       2.419555      14.334788      -5.771844      11.470668          -0.000020
          166              O      -3.402706      12.869261       7.731528      -0.630563      36.256655 0.53670085E+03  0.12868374E+05                                 8.554296                            7.090711       0.606971       2.217258                    0.999444      28.501746      74.290824       0.727170       0.351300      -1.147679       0.042924       0.090046      -0.020199       0.101778       0.055741       0.009904      -0.032978       0.123532       0.168782      -0.118093       0.054327       0.063766              9.553210      15.491978       3.062365      -0.038510       7.666386       0.403718       5.501265          -0.000028
          167              O      -1.605140      14.159330       8.016233      -0.581130      37.652268 0.57882878E+03  0.14171361E+05                                 8.908651                            7.507464       0.299896       2.138414                    0.997472      28.059999      74.389883       0.685136       0.365147      -1.134377      -0.079089      -0.012745      -0.014006       0.081324       0.063384       0.024495      -0.019673      -0.049649       0.210416      -0.108630       0.032868       0.075762              9.879461       9.927318       4.010949       0.246344      13.076382       0.950906       6.634683          -0.000023
          168              O      -1.833288      10.754862       7.400113      -0.608943      41.124816 0.60017343E+03  0.14869651E+05                                 9.547799                            7.669689       0.279992       2.111397                    0.998326      29.162895      78.498043       0.672624       0.367545      -1.129317       0.094639       0.014505      -0.038475       0.103185       0.081219      -0.004901      -0.003592      -0.061185       0.210146      -0.121834       0.050113       0.071721             10.987245      10.990012       5.840212       1.098406      14.927197       2.255291       7.044527          -0.000022
          169              O      -0.029254      12.072076       7.431253      -0.582435      40.564761 0.59338088E+03  0.14683069E+05                                 9.528484                            7.686819       0.114675       2.069527                    0.996738      28.889001      78.119750       0.662875       0.373414      -1.123054      -0.036895      -0.067256      -0.045887       0.089388       0.058599      -0.001224      -0.014889       0.135153       0.229797      -0.128636       0.049701       0.078936             10.865653      17.642482       3.515707      -0.207147       8.351125       0.354943       6.603353          -0.000023
          170              O       0.082399      12.987839      10.053655      -0.602553      43.873600 0.67376077E+03  0.17221694E+05                                10.041402                            8.216373       0.077397       2.034319                    0.998219      30.043634      82.753030       0.637749       0.375739      -1.120555      -0.010620      -0.001039       0.056270       0.057273      -0.037301       0.014055       0.065554       0.236371       0.093694      -0.162658       0.054084       0.108574             11.374154       8.068593       1.314419       2.066312       8.507355       3.886809      17.546515          -0.000027
          171              O       0.186273      13.027841      12.295709      -0.666869      46.433357 0.73169079E+03  0.19085545E+05                                10.398938                            8.543609       0.047159       2.014476                    0.997099      31.014882      86.202434       0.627686       0.374099      -1.122165       0.016571       0.000731      -0.079454       0.081166      -0.045322       0.009742      -0.046728       0.211986       0.213347      -0.159226       0.061028       0.098198             11.650933       7.618097       0.173375       0.258989       8.773826      -1.979495      18.560876          -0.000033
          172              O       3.599476       6.614640       9.688877      -0.624720      33.471652 0.53651958E+03  0.12901968E+05                                 8.145670                            7.147638       0.671828       2.235082                    0.999098      28.862650      76.091648       0.713288       0.357084      -1.139545      -0.126543       0.099311      -0.110244       0.195012       0.045490      -0.027356       0.025572       0.007739      -0.172351      -0.079710       0.005261       0.074449              8.540492      11.383884      -1.730313      -2.453176       6.770688       1.278784       7.466906          -0.000032
          173              O       1.638001       7.651839       9.900181      -0.614038      31.141020 0.49371821E+03  0.11629581E+05                                 7.718964                            6.821630       0.680219       2.241798                    0.999224      28.429890      74.202365       0.735686       0.353450      -1.142355       0.109321      -0.085893      -0.130418       0.190624       0.044583       0.008665      -0.030281       0.006696      -0.188843      -0.076707      -0.001012       0.077719              8.028048      11.343671      -2.052886       1.210546       6.623000      -0.885595       6.117472          -0.000030
          174              O       6.088247       7.946140      10.765418      -0.951890      60.222142 0.10343294E+04  0.29285796E+05                                12.243378                           10.050913      -0.174742       1.904905                    0.997965      34.857896      99.461163       0.590642       0.366255      -1.133232      -0.035268       0.080492      -0.042255       0.097511       0.003644       0.004591      -0.000617       0.067758       0.154490      -0.059829       0.007852       0.051978             13.795101      10.427919       4.567517      -0.328112      23.436665      -0.681914       7.520717          -0.000017
          175              O      -2.101397       9.441935      11.568376      -0.947666      50.256739 0.89179071E+03  0.24327758E+05                                10.826533                            9.272085       0.141133       2.012976                    0.997836      33.988011      95.148611       0.621075       0.361512      -1.137088      -0.064724       0.116132       0.069895       0.150204       0.015435      -0.003083       0.010499      -0.061366       0.127034      -0.055823       0.010388       0.045435             11.848844      18.026064      -2.522582       3.704837       9.278504      -0.458829       8.241964          -0.000025
          176              O       6.513336      10.149115       9.659961      -0.858356      53.875185 0.89287800E+03  0.24315284E+05                                11.378017                            9.327886      -0.122952       1.964976                    0.994916      31.935309      88.732693       0.615479       0.365431      -1.136338       0.056429       0.047587      -0.036792       0.082477       0.007051       0.001101       0.013726      -0.041140      -0.081545      -0.030120      -0.008096       0.038215             12.816616       7.873348      -0.902999       0.367105      12.043407      -6.025300      18.533094          -0.000027

******************************************************
Auxiliary information for the entire system
The total spin magnetic moment of the unit cell is   -0.000178
The total net atomic charge of the unit cell is   -0.000005
Accuracy of reproducing the electrostatic potential in the unit cell:
  The inner radius (bohr) =    5.0000
  The outer radius (bohr) =   12.0000
  Valid grid points have density less than (e/(bohr^3)) =    0.0001
  The number of valid grid points were=        77316
  The rms potential error without charges in kcal/mol is=     10.34977
  The rms potential error with partial charges in kcal/mol is=      2.20170
  The RRMSE value at monopole order=      0.21273
  The rms potential error with partial charges and cloud penetration in kcal/mol is=      2.20461
  The RRMSE value at monopole order with cloud penetration is=      0.21301
  The rms potential error with partial charges and atomic dipoles in kcal/mol is=      1.00394
  The RRMSE value at dipole order=      0.09700
  The rms potential error with partial charges, atomic dipoles and cloud penetration in kcal/mol is=      0.99031
  The RRMSE value at dipole order with cloud penetration=      0.09568

******************************************************
The electron densities and ab initio electrostatic potential were computed in VASP using the PBE functional and
projector augmented wave method. See the main text of the journal article for a description of computational details.
The atomic charges, dipoles, and quadrupoles were computed with the DDEC6 method as described in
(a) T. A. Manz and N. Gabaldon Limas, RSC Adv. 6 (2016) 47771-47801 DOI: 10.1039/c6ra04656h
(b) N. Gabaldon Limas and T. A. Manz, RSC Adv. 8 (2018) 2678-2707 DOI: 10.1039/c7ra11829e.
For each atom in the material, the electron cloud parameters were fit to the spherically averaged atom-in-material
electron density using radial positions for which this density was between 10^-4 and 10^-2 electrons per cubic bohr.
The polarizabilities, dispersion coefficients, and quantum Drude oscillator (QDO) parameters were fit using the MCLF method.
The magnetic structure of the system was optimized in VASP from the default ferromagnetic initial guess using spin polarization.
The atomic spin moments (ASMs) were computed on this optimized magnetic structure using the DDEC6 partition as inputs
to the method of T. A. Manz and D. S. Sholl, J. Chem. Theory Comput. 7 (2011) 4146-4164 DOI: 10.1021/ct200539n.
The RMSE and RRMSE were computed using a uniform grid with Ewald summation.
