# Supplementary material for: A collection of forcefield precursors for metal–organic frameworks
Source: RSC Adv. 2019 Nov 13;9(63):36492–507. doi: 10.1039/c9ra07327b (PMC9075174; doi:10.1039/c9ra07327b)
Supplement: RA-009-C9RA07327B-s4072 [file RA-009-C9RA07327B-s4072.xyz]

   16
jmolscript: load "" {1 1 1} spacegroup "x,y,z" unitcell [{      8.165000     0.000000     0.000000 }, {      3.812684     7.276652     0.000000 }, {     -3.812710     1.321204     7.155689 }]
Ho     6.123748     0.571671     0.475782     2.111076
Ho     2.041226     8.026185     6.679907     2.111087
C      9.389829     7.575545     3.627577     0.524242
C      2.857633     4.942761     6.790964     0.524257
C     -1.224855     1.022311     3.528112     0.524233
C      5.307341     3.655095     0.364725     0.524257
O      8.800775     7.351402     2.549572    -0.615079
O     -0.830772     1.323063     2.380912    -0.604750
O      3.446691     3.841975     6.766276    -0.615094
O      4.913260     2.581568     0.868772    -0.604764
O     -0.635801     1.246454     4.606117    -0.615076
O      0.830746     7.274793     4.774777    -0.604752
O      4.718283     4.755881     0.389413    -0.615094
O      3.251714     6.016288     6.286917    -0.604763
F      0.000000     0.000000     0.000000    -0.719890
F      4.082500     0.000000     0.000000    -0.719890

The following XYZ coordinates are in angstroms. Other properties are in atomic units.
The sperically averaged electron density of each atom fit to a function of the form exp(a - br)
eigen_1, eigen_2 and eigen_3 are the three eigenvalues of traceless quadrupole moment tensor
  atom number  atomic symbol              X              Y              Z     net charge C6 coefficient C8 coefficient C10 coefficient fluctuating dipole atomic polarizability isotropic forcefield polarizability              a              b squared Pearson coefficient          <r^3>          <r^4>         wp_QDO          m_QDO          q_QDO       dipole_x       dipole_y       dipole_z         dipole            Qxy            Qxz            Qyz     Q(x^2-y^2)  Q(3z^2 - R^2)        eigen_1        eigen_2        eigen_3 static polarizability      alpha(xx)      alpha(xy)      alpha(xz)      alpha(yy)      alpha(yz)      alpha(zz) atomic spin moment
            1             Ho       6.123748       0.571671       0.475782       2.111076      86.678951 0.18154813E+04  0.54209683E+05                                12.791330                           11.397124       2.237474       2.498838                    0.999980      67.613350     148.872499       0.764524       0.268306      -1.336914      -0.000008      -0.056988      -0.047439       0.074149      -0.025064       0.030118       0.033621      -0.025029       0.000126      -0.060161       0.019701       0.040460             14.050042      15.762575      -0.191368       0.229955      13.258679       0.351526      13.128872          -0.000037
            2             Ho       2.041226       8.026185       6.679907       2.111087      86.678577 0.18154717E+04  0.54209321E+05                                12.791286                           11.397087       2.237474       2.498838                    0.999980      67.613321     148.872298       0.764526       0.268305      -1.336915       0.000007       0.056987       0.047439       0.074148      -0.025064       0.030118       0.033621      -0.025030       0.000126      -0.060161       0.019701       0.040461             14.049991      15.762519      -0.191357       0.229943      13.258627       0.351518      13.128826          -0.000042
            3              C       9.389829       7.575545       3.627577       0.524242      23.896393 0.26450324E+03  0.55346319E+04                                 7.469779                            5.701563       0.104742       2.083417                    0.999383      22.813890      63.457886       0.635126       0.460880      -1.029559      -0.143706      -0.073426       0.010617       0.161726      -0.103607       0.001093      -0.010831      -0.137849      -0.355807      -0.119255      -0.064820       0.184075              8.455740       7.443323       1.650769       0.532047       5.081398      -0.765215      12.842500          -0.000016
            4              C       2.857633       4.942761       6.790964       0.524257      23.896353 0.26450307E+03  0.55346266E+04                                 7.469759                            5.701551       0.104687       2.083403                    0.999382      22.813874      63.457794       0.635129       0.460879      -1.029560       0.143716      -0.002895      -0.074144       0.161741       0.017745       0.102081       0.033952       0.104717       0.371837      -0.119254      -0.064813       0.184067              8.455717       7.443318      -0.822935      -1.526719      12.313338      -2.100490       5.610494          -0.000007
            5              C      -1.224855       1.022311       3.528112       0.524233      23.896496 0.26450452E+03  0.55346667E+04                                 7.469804                            5.701580       0.104740       2.083416                    0.999383      22.813969      63.458202       0.635125       0.460881      -1.029559       0.143705       0.073427      -0.010616       0.161726      -0.103609       0.001093      -0.010831      -0.137851      -0.355809      -0.119256      -0.064821       0.184077              8.455771       7.443346       1.650773       0.532054       5.081413      -0.765217      12.842553          -0.000017
            6              C       5.307341       3.655095       0.364725       0.524257      23.896380 0.26450337E+03  0.55346356E+04                                 7.469769                            5.701557       0.104680       2.083401                    0.999382      22.813904      63.457941       0.635128       0.460879      -1.029560      -0.143716       0.002895       0.074144       0.161740       0.017744       0.102082       0.033952       0.104717       0.371837      -0.119254      -0.064814       0.184068              8.455729       7.443326      -0.822942      -1.526719      12.313360      -2.100491       5.610499          -0.000009
            7              O       8.800775       7.351402       2.549572      -0.615079      38.719277 0.55898153E+03  0.13594358E+05                                 9.090818                            7.347408       0.312077       2.118698                    0.998184      29.036849      77.237126       0.695413       0.362161      -1.134386      -0.073788       0.010156       0.111649       0.134214      -0.073582       0.047819      -0.000854      -0.117001       0.097979      -0.122279       0.034493       0.087785             10.293381       8.227495       1.061488       3.759142       6.285681       0.632809      16.366969           0.000003
            8              O      -0.830772       1.323063       2.380912      -0.604750      37.296504 0.54230798E+03  0.13078903E+05                                 8.846712                            7.220073       0.363545       2.140817                    0.998665      28.636041      75.654486       0.704551       0.360469      -1.136625       0.061649       0.062547       0.098269       0.131793      -0.071726      -0.027350      -0.016712      -0.113081       0.099035      -0.114728       0.039639       0.075089              9.980434       6.859186       0.561345      -1.596931       6.415902      -2.130504      16.666214           0.000037
            9              O       3.446691       3.841975       6.766276      -0.615094      38.720149 0.55899783E+03  0.13594860E+05                                 9.090978                            7.347535       0.312045       2.118685                    0.998184      29.037109      77.238234       0.695404       0.362163      -1.134384       0.073794       0.111629      -0.010287       0.134210      -0.033664       0.081047       0.000909      -0.107502       0.126500      -0.122286       0.034498       0.087788             10.293565       8.227651      -3.889468      -0.361316      16.260882      -1.208953       6.392161          -0.000009
           10              O       4.913260       2.581568       0.868772      -0.604764      37.297230 0.54232133E+03  0.13079313E+05                                 8.846853                            7.220185       0.363473       2.140795                    0.998665      28.636250      75.655446       0.704541       0.360472      -1.136623      -0.061653       0.107996       0.043666       0.131798       0.039921       0.065569      -0.014363      -0.100324       0.137311      -0.114732       0.039644       0.075088              9.980597       6.859292       1.468478      -0.841974      15.567767      -3.820284       7.514730           0.000031
           11              O      -0.635801       1.246454       4.606117      -0.615076      38.719360 0.55898252E+03  0.13594389E+05                                 9.090832                            7.347415       0.312076       2.118698                    0.998184      29.036867      77.237203       0.695412       0.362161      -1.134386       0.073787      -0.010154      -0.111650       0.134214      -0.073583       0.047821      -0.000853      -0.117002       0.097979      -0.122280       0.034494       0.087786             10.293402       8.227504       1.061488       3.759152       6.285686       0.632812      16.367015          -0.000006
           12              O       0.830746       7.274793       4.774777      -0.604752      37.296190 0.54230263E+03  0.13078736E+05                                 8.846646                            7.220023       0.363563       2.140823                    0.998665      28.635986      75.654136       0.704556       0.360468      -1.136627      -0.061652      -0.062546      -0.098269       0.131795      -0.071723      -0.027351      -0.016712      -0.113074       0.099030      -0.114723       0.039638       0.075085              9.980356       6.859138       0.561342      -1.596926       6.415860      -2.130488      16.666069           0.000028
           13              O       4.718283       4.755881       0.389413      -0.615094      38.720150 0.55899744E+03  0.13594847E+05                                 9.090974                            7.347528       0.312047       2.118685                    0.998184      29.037120      77.238231       0.695405       0.362163      -1.134384      -0.073796      -0.111629       0.010287       0.134211      -0.033665       0.081048       0.000910      -0.107501       0.126506      -0.122288       0.034498       0.087790             10.293564       8.227644      -3.889469      -0.361313      16.260894      -1.208954       6.392154          -0.000011
           14              O       3.251714       6.016288       6.286917      -0.604763      37.296788 0.54231353E+03  0.13079072E+05                                 8.846767                            7.220119       0.363489       2.140801                    0.998666      28.636141      75.654901       0.704547       0.360470      -1.136624       0.061654      -0.107996      -0.043666       0.131800       0.039921       0.065567      -0.014362      -0.100319       0.137316      -0.114730       0.039641       0.075089              9.980496       6.859228       1.468470      -0.841968      15.567598      -3.820243       7.514662           0.000025
           15              F       0.000000       0.000000       0.000000      -0.719890      36.856136 0.59732413E+03  0.14499413E+05                                 8.719436                            7.503855       0.369728       2.186889                    0.997664      26.460227      66.198697       0.713799       0.353501      -1.162553      -0.000000      -0.000000      -0.000000       0.000000       0.006873       0.010829       0.007423      -0.069781      -0.012886      -0.036636      -0.002756       0.039393              9.886773      12.401197      -3.975881      -2.657508       9.317414       1.464805       7.941707          -0.000022
           16              F       4.082500       0.000000       0.000000      -0.719890      36.855974 0.59732023E+03  0.14499291E+05                                 8.719401                            7.503823       0.369746       2.186897                    0.997663      26.460172      66.198448       0.713801       0.353500      -1.162554       0.000000       0.000001       0.000000       0.000001      -0.011895      -0.004787       0.014314      -0.032465       0.099071      -0.036636      -0.002755       0.039391              9.886733      12.401126       3.335215       3.427264       8.510123       1.613857       8.748952          -0.000022

******************************************************
Auxiliary information for the entire system
The total spin magnetic moment of the unit cell is   -0.000075
The total net atomic charge of the unit cell is   -0.000000
Accuracy of reproducing the electrostatic potential in the unit cell:
  The inner radius (bohr) =    5.0000
  The outer radius (bohr) =   12.0000
  Valid grid points have density less than (e/(bohr^3)) =    0.0001
  The number of valid grid points were=        26916
  The rms potential error without charges in kcal/mol is=      6.31310
  The rms potential error with partial charges in kcal/mol is=      1.18984
  The RRMSE value at monopole order=      0.18847
  The rms potential error with partial charges and cloud penetration in kcal/mol is=      1.19678
  The RRMSE value at monopole order with cloud penetration is=      0.18957
  The rms potential error with partial charges and atomic dipoles in kcal/mol is=      1.28672
  The RRMSE value at dipole order=      0.20382
  The rms potential error with partial charges, atomic dipoles and cloud penetration in kcal/mol is=      1.27881
  The RRMSE value at dipole order with cloud penetration=      0.20256

******************************************************
The electron densities and ab initio electrostatic potential were computed in VASP using the PBE functional and
projector augmented wave method. See the main text of the journal article for a description of computational details.
The atomic charges, dipoles, and quadrupoles were computed with the DDEC6 method as described in
(a) T. A. Manz and N. Gabaldon Limas, RSC Adv. 6 (2016) 47771-47801 DOI: 10.1039/c6ra04656h
(b) N. Gabaldon Limas and T. A. Manz, RSC Adv. 8 (2018) 2678-2707 DOI: 10.1039/c7ra11829e.
For each atom in the material, the electron cloud parameters were fit to the spherically averaged atom-in-material
electron density using radial positions for which this density was between 10^-4 and 10^-2 electrons per cubic bohr.
The polarizabilities, dispersion coefficients, and quantum Drude oscillator (QDO) parameters were fit using the MCLF method.
The magnetic structure of the system was optimized in VASP from the default ferromagnetic initial guess using spin polarization.
The atomic spin moments (ASMs) were computed on this optimized magnetic structure using the DDEC6 partition as inputs
to the method of T. A. Manz and D. S. Sholl, J. Chem. Theory Comput. 7 (2011) 4146-4164 DOI: 10.1021/ct200539n.
The RMSE and RRMSE were computed using a uniform grid with Ewald summation.
