# Supplementary material for: A collection of forcefield precursors for metal–organic frameworks
Source: RSC Adv. 2019 Nov 13;9(63):36492–507. doi: 10.1039/c9ra07327b (PMC9075174; doi:10.1039/c9ra07327b)
Supplement: RA-009-C9RA07327B-s4073 [file RA-009-C9RA07327B-s4073.xyz]

  252
jmolscript: load "" {1 1 1} spacegroup "x,y,z" unitcell [{      9.579200     0.000000     0.000000 }, {      4.789597    13.296990     0.000000 }, {      4.789598     3.173134    21.980639 }]
Sn    11.157179    12.245082     5.147206     1.218204
Sn     7.439109     4.868660    10.884373     1.240332
Sn     7.614122     2.598618     0.756134     1.209896
Sn     8.001216     7.183154    16.137526     1.218081
Sn    16.508885    13.103722    21.874692     1.242130
Sn     6.754674    10.833680    11.746453     1.209925
H      7.181526     1.305458     7.587717     0.118047
H      6.649879     5.006450     6.024893     0.128565
H      6.381662     4.002029     3.921346     0.133982
H     13.482721    13.219790     4.411514     0.133819
H     12.841873    12.488169     3.147628     0.153642
H     14.277795    11.173715     5.233590     0.086969
H     13.565103    10.391837     4.026853     0.091724
H      6.059799    12.384603     3.609221     0.084793
H      5.379676    11.541695     2.431059     0.091104
H      6.306943     9.547993     3.468545     0.132991
H      7.398014    10.528721     2.828908     0.132784
H      7.156618    10.524172     4.409316     0.140940
H      9.612724    12.248639     7.236026     0.138383
H      8.953675    11.298751     6.145787     0.145701
H      8.647140    14.119496     6.176560     0.082889
H      7.960312    13.146187     5.108301     0.089027
H      7.408550    13.128613     7.906436     0.083717
H      6.752375    12.106558     6.868950     0.079130
H     10.586931     0.813138     5.798493     0.132850
H     14.712690    13.616688     7.170084     0.145594
H     10.946151     1.552647     7.172283     0.133979
H     14.752922    10.092706    21.813586     0.115526
H      8.012999     6.497633     3.376226     0.127481
H      8.973792     8.492287     4.086201     0.137306
H      8.882790     6.554988     9.539597     0.153564
H      9.796646     5.297712     9.884693     0.143618
H      9.254463     7.350766    11.818990     0.106366
H     10.325418     6.170810    11.990439     0.081626
H     10.574476     8.239671     9.981408     0.085399
H     11.669379     7.099001    10.240780     0.079420
H     11.921312     7.992406    12.487201     0.139530
H     12.443378     8.974994    11.335416     0.122602
H     11.020867     9.229888    12.023410     0.150130
H      5.239821     4.355377    12.144303     0.155912
H      5.915155     2.964256    11.746453     0.139286
H      5.069311     3.137919     9.550588     0.080576
H      4.478274     4.586127     9.864911     0.087040
H      3.520355     2.223704    11.056261     0.081582
H     12.470201     3.683396    11.247493     0.084288
H      2.879507     2.185114     8.836217     0.139691
H     11.176051     2.568354     9.713244     0.134392
H     11.968251     3.707075     8.915347     0.136055
H     14.089084    11.703870     9.256047     0.112666
H     12.766198     8.344583     7.438248     0.125097
H      4.505096     7.078784     8.829623     0.137030
H      9.479576     1.230560     1.993644     0.147181
H      8.679712     2.062044     3.092676     0.143724
H      9.981525     4.025118     2.497001     0.081165
H     10.837906     3.108186     1.496882     0.094346
H      1.976188     1.751998     3.367434     0.091705
H     10.717208     2.690583     4.360959     0.088024
H      2.540403     4.519600     3.923544     0.134594
H      3.506944     3.289039     4.251056     0.133854
H      3.270338     3.738614     2.732193     0.144983
H     10.221962     5.229801    21.406944     0.155739
H     11.081216     6.259971    20.538709     0.137387
H     10.255488     8.068859    21.675108     0.085880
H      4.882517     3.980136     0.868235     0.089094
H      8.643309     7.189385    20.206801     0.083872
H      8.050357     6.305588    21.398152     0.082622
H      7.991923     9.167976    21.367379     0.141643
H      6.724595     8.238608    21.064046     0.139774
H      2.573930     5.092294     0.549516     0.133513
H      7.187271     9.540520    18.578036     0.116209
H      7.718915    13.241512    17.015213     0.128388
H      7.987133    12.237091    14.911665     0.133908
H      5.675673     8.157862    15.401834     0.134318
H      6.316522     7.426241    14.137947     0.153746
H      4.880600     6.111787    16.223910     0.086439
H      5.593293     5.329909    15.017173     0.092340
H     13.098596     7.322675    14.599540     0.085323
H     13.778719     6.479767    13.421378     0.092864
H     12.851453     4.486065    14.458864     0.132957
H     11.760382     5.466793    13.819228     0.131234
H     12.001778     5.462244    15.399636     0.140608
H      9.545670     7.186711    18.226346     0.138938
H     10.204719     6.236823    17.136106     0.145671
H     10.511253     9.057568    17.166879     0.082943
H     11.198082     8.084259    16.098620     0.088868
H     11.749844     8.066685    18.896755     0.083567
H     12.406019     7.044630    17.859269     0.077855
H     13.361065     9.048200    16.788812     0.131640
H     14.024904     8.554760    18.160404     0.146244
H     13.001845     9.787709    18.162602     0.134457
H      9.195073     1.857644    10.823267     0.115613
H     15.934995    14.732695    14.366546     0.127868
H     10.184604     3.430359    15.076520     0.136969
H     15.065203    14.790050    20.529917     0.153006
H     14.151348    13.532774    20.875013     0.143857
H      9.903932    12.412694     0.828670     0.105664
H      8.832978    11.232738     1.000119     0.081545
H      8.583919     3.177743    20.971728     0.086399
H     12.278614    15.334063    21.231099     0.079586
H      7.237083    13.054334     1.496882     0.140147
H      1.925419     0.739932     0.345096     0.123741
H      3.347930     0.994826     1.033090     0.150287
H      4.339375     9.417305     1.153984     0.155799
H      3.664042     8.026184     0.756134     0.139851
H      9.299484    11.372981    20.540907     0.080449
H      9.890520    12.821189    20.855230     0.086119
H      6.058842     7.285632     0.065942     0.081459
H      6.688195     8.745324     0.257173     0.084180
H     11.489289    10.420176    19.826536     0.140281
H     12.771944    10.803416    20.703564     0.134225
H     11.979744    11.942137    19.905667     0.136673
H     14.648510     6.641942    20.246367     0.112679
H      6.392198     3.282655    18.428568     0.125263
H      9.863698    15.313846    19.819942     0.137397
H     14.468421     9.465622    12.983963     0.147649
H     15.268284    10.297106    14.082995     0.144203
H     13.966470    12.260180    13.487320     0.080832
H     13.110090    11.343248    12.487201     0.095274
H     12.392608     9.987060    14.357753     0.091476
H     13.230788    10.925645    15.351278     0.088680
H     11.828392    12.754662    14.913864     0.134062
H     10.861851    11.524101    15.241375     0.132413
H     11.098458    11.973676    13.722513     0.144055
H      8.936433    10.291729    10.416625     0.153887
H      8.077178    11.321899     9.548390     0.136150
H      8.902905    13.130787    10.684789     0.087411
H      9.486278    12.215198    11.858555     0.089770
H     10.515085    12.251313     9.216482     0.084245
H     11.108037    11.367516    10.407833     0.082561
H     11.166470    14.229904    10.377060     0.141248
H     12.433798    13.300536    10.073727     0.139795
H     11.794865    13.327356    11.539835     0.133609
C      6.953540     1.862678     6.851365     0.076788
C      6.994731     3.235607     6.994239    -0.046639
C      6.691070     4.062076     5.921584    -0.055678
C      6.450632     3.468759     4.703857    -0.122298
C      6.309818     2.097749     4.620330     0.086530
C      5.897913     1.400836     3.385018     0.547721
C      7.276359     3.843536     8.359237     0.548556
C     13.031541    12.389453     4.112578    -0.538974
C     13.999040    11.243056     4.286225    -0.127584
C      5.668010    11.505279     3.376226    -0.114228
C      6.725554    10.432454     3.534487    -0.447659
C      9.358875    12.190707     6.282067    -0.538825
C      8.271636    13.213866     6.046874    -0.127481
C      7.091478    13.032316     6.972259    -0.108190
C     15.524048    13.985831     6.761245    -0.443153
C      9.763119     7.229362     0.707777     0.077234
C      8.911528     6.486135     1.518862    -0.052838
C      8.603078     6.975252     2.806928    -0.049328
C      9.168250     8.148182     3.222362    -0.120426
C     10.022715     8.830107     2.382701     0.101987
C     10.685595    10.111181     2.782749     0.541217
C      8.295586     5.187442     1.070457     0.552564
C      9.153882     5.944958    10.269355    -0.548581
C      9.901059     6.779344    11.333217    -0.137075
C     10.988298     7.669774    10.675996    -0.111252
C     11.652136     8.544171    11.722275    -0.437660
C      5.675674     3.864160    11.403556    -0.542103
C      4.651658     3.693203    10.256166    -0.122679
C      3.359424     3.089762    10.607856    -0.113913
C     12.059254     2.868262     9.414308    -0.439673
C     14.118780    10.760887     9.143946     0.077371
C     13.333286    10.165620     8.161411    -0.047084
C     13.320833     8.772322     8.080083    -0.043059
C      4.499348     8.027071     8.895565    -0.119684
C      5.286758     8.690968     9.856119     0.098627
C      6.203488     7.936756    10.766117     0.547533
C     12.517138    10.985924     7.211848     0.546960
C      9.118440     2.129633     2.206856    -0.536274
C     10.316798     3.106055     2.338740    -0.130887
C      1.651453     2.676123     3.514704    -0.118295
C      2.852685     3.643796     3.613617    -0.442665
C     10.744986     6.068539    21.450906    -0.525210
C      9.815803     7.202213    21.870736    -0.123029
C      8.494832     7.164377    21.184940    -0.113700
C      7.559902     8.310577    21.571799    -0.450536
C      7.415255    10.097740    17.841685     0.080545
C      7.374065    11.470669    17.984559    -0.048699
C      7.677725    12.297138    16.911904    -0.055130
C      7.918163    11.703821    15.694176    -0.121301
C      8.058978    10.332811    15.610650     0.085703
C      8.470884     9.635898    14.375338     0.545870
C     16.671636    12.078598    19.349557     0.550803
C      6.126854     7.327525    15.102897    -0.538950
C      5.159355     6.181128    15.276544    -0.128803
C     13.490385     6.443351    14.366546    -0.116205
C     12.432842     5.370526    14.524806    -0.445474
C      9.799519     7.128779    17.272386    -0.539494
C     10.886758     8.151938    17.037193    -0.127977
C     12.066915     7.970388    17.962578    -0.105771
C     13.213545     8.923903    17.751564    -0.443518
C      9.395278     2.167434    11.698096     0.078113
C     15.036466    14.721197    12.509182    -0.053260
C     15.344916    15.210314    13.797247    -0.049301
C      9.990146     3.086254    14.212681    -0.120758
C      9.135681     3.768179    13.373021     0.104138
C      8.472800     5.049253    13.773068     0.540537
C     15.652409    13.422504    12.060777     0.550614
C     14.794112    14.180020    21.259674    -0.549441
C      9.257336    11.841272     0.342898    -0.133692
C     12.959695    15.904836    21.666316    -0.115142
C      2.716661     0.309109     0.731955    -0.438460
C      3.903522     8.926088     0.413236    -0.542872
C      9.717137    11.928265    21.246486    -0.121416
C     11.009371    11.324824    21.598176    -0.113854
C     11.888741    11.103324    20.404627    -0.440926
C     14.618815     5.698959    20.134265     0.075885
C      5.825109     5.103692    19.151731    -0.047434
C      5.837563     3.710394    19.070402    -0.043779
C      5.079848     2.965143    19.885884    -0.118831
C     13.871637     3.629040    20.846438     0.099793
C     17.744505    16.171818    21.756436     0.543819
C      6.641257     5.923996    18.202167     0.546197
C     14.829556    10.364695    13.197176    -0.537235
C     13.631198    11.341117    13.329059    -0.132214
C     12.717343    10.911185    14.505024    -0.118125
C     11.516111    11.878858    14.603937    -0.439801
C      8.413408    11.130467    10.460586    -0.520382
C      9.342590    12.264141    10.880416    -0.127443
C     10.663562    12.226305    10.194620    -0.113247
C     11.598492    13.372505    10.581480    -0.450122
N      6.592405     1.303948     5.679797    -0.244892
N     10.315839     8.398121     1.149587    -0.241785
N      5.338485    10.029431     9.935249    -0.244704
N      7.776391     9.539010    16.670117    -0.245809
N      8.842558     3.336193    12.139907    -0.243126
N     13.819909     4.967503    20.925568    -0.243803
O     10.343617    13.490867     3.470743    -0.476765
O      5.941019     2.084831     2.292581    -0.532472
O      6.871159     4.999437     8.592232    -0.533049
O      7.856859     3.162896     9.253849    -0.549453
O     11.536228    10.611783     2.013427    -0.469125
O     10.370439    10.557581     3.949921    -0.492795
O      7.441121     4.662770     1.811205    -0.520640
O      8.722818     4.604189     0.032971    -0.527688
O      6.985150     8.591844    11.509063    -0.489281
O      6.122065     6.676821    10.724354    -0.503178
O     11.821688    10.378539     6.348009    -0.529091
O     12.525759    12.252069     7.268997    -0.546503
O      8.814777     8.428939    14.461062    -0.475836
O      8.427777    10.319893    13.282900    -0.531828
O     17.076836    13.234499    19.582551    -0.534707
O     16.091136    11.397958    20.244169    -0.549775
O      7.622167     5.549855    13.003746    -0.467972
O      8.787956     5.495653    14.940240    -0.493361
O      6.927674    12.897832    12.801524    -0.519987
O     15.225177    12.839251    11.023290    -0.526854
O      7.383647     0.356782     0.518743    -0.487495
O     17.825929    14.911883    21.714673    -0.502395
O      7.336707     5.316611    17.338328    -0.528181
O      6.632635     7.190141    18.259317    -0.546216

The following XYZ coordinates are in angstroms. Other properties are in atomic units.
The sperically averaged electron density of each atom fit to a function of the form exp(a - br)
eigen_1, eigen_2 and eigen_3 are the three eigenvalues of traceless quadrupole moment tensor
  atom number  atomic symbol              X              Y              Z     net charge C6 coefficient C8 coefficient C10 coefficient fluctuating dipole atomic polarizability isotropic forcefield polarizability              a              b squared Pearson coefficient          <r^3>          <r^4>         wp_QDO          m_QDO          q_QDO       dipole_x       dipole_y       dipole_z         dipole            Qxy            Qxz            Qyz     Q(x^2-y^2)  Q(3z^2 - R^2)        eigen_1        eigen_2        eigen_3 static polarizability      alpha(xx)      alpha(xy)      alpha(xz)      alpha(yy)      alpha(yz)      alpha(zz) atomic spin moment
            1             Sn      11.157179      12.245082       5.147206       1.218204     174.882526 0.46794129E+04  0.18416410E+06                                22.876899                           20.155033       0.844300       1.900449                    0.997509      90.995572     261.647548       0.478063       0.325542      -1.224562      -0.039857      -0.099355      -0.042705       0.115255      -0.003969       0.196316      -0.006483      -0.159474       0.218091      -0.239524       0.043011       0.196513             25.855486      28.325752      -2.566581      -2.669294      22.840342      -0.660602      26.400363          -0.000009
            2             Sn       7.439109       4.868660      10.884373       1.240332     172.467683 0.45157506E+04  0.17627201E+06                                22.735506                           19.862057       0.846396       1.902047                    0.998042      90.470883     259.670086       0.478964       0.327604      -1.221771      -0.068744       0.070008      -0.026262       0.101570      -0.134977       0.055349       0.107798      -0.156552       0.234574      -0.230135       0.052665       0.177469             25.728705      27.832221       3.125555       3.194611      25.181973       2.943669      24.171922          -0.000002
            3             Sn       7.614122       2.598618       0.756134       1.209896     169.155803 0.46490618E+04  0.18289971E+06                                22.460443                           20.165645       0.896797       1.907592                    0.998490      91.749275     264.839007       0.474644       0.328012      -1.220729      -0.067512       0.013054       0.066875       0.095920       0.092167      -0.176706      -0.010329      -0.161707      -0.255890      -0.247904       0.048267       0.199636             24.984497      27.020899      -1.261371       3.771755      25.984335      -0.347981      21.948258          -0.000007
            4             Sn       8.001216       7.183154      16.137526       1.218081     174.916070 0.46795961E+04  0.18417673E+06                                22.882758                           20.156777       0.845910       1.900809                    0.997557      91.008080     261.704131       0.477985       0.325586      -1.224497       0.040441      -0.099386      -0.043020       0.115602       0.003862      -0.196584      -0.006711      -0.162433       0.218060      -0.240826       0.044478       0.196347             25.865587      28.348474       2.567657       2.677649      22.843069      -0.655984      26.405218          -0.000009
            5             Sn      16.508885      13.103722      21.874692       1.242130     172.301852 0.45101838E+04  0.17601023E+06                                22.728254                           19.854993       0.839992       1.900600                    0.998074      90.433866     259.578275       0.478835       0.327775      -1.221544       0.069740       0.070657      -0.026173       0.102670       0.134510      -0.054865       0.108284      -0.155459       0.235790      -0.229618       0.051878       0.177740             25.720263      27.819401      -3.131682      -3.196010      25.167392       2.946685      24.173997          -0.000003
            6             Sn       6.754674      10.833680      11.746453       1.209925     169.133812 0.46490365E+04  0.18290798E+06                                22.462994                           20.169634       0.895041       1.907051                    0.998502      91.762551     264.929072       0.474430       0.328144      -1.220543       0.066680       0.012712       0.067482       0.095716      -0.092513       0.175882      -0.010797      -0.162261      -0.255391      -0.247142       0.047294       0.199847             24.986572      27.022149       1.256056      -3.765461      25.988444      -0.346943      21.949123          -0.000006
            7              H       7.181526       1.305458       7.587717       0.118047       1.012090 0.71423892E+01  0.69261077E+02                                 1.760549                            1.632738      -1.296841       2.271952                    0.994111       3.755913      11.012642       0.451273       1.399654      -0.682195       0.012136      -0.029013       0.036408       0.048110       0.000379       0.001775      -0.009155      -0.006794       0.019552      -0.007896      -0.005203       0.013099              1.822097       1.460944      -0.139119       0.161840       1.863544      -0.402485       2.141803          -0.000001
            8              H       6.649879       5.006450       6.024893       0.128565       1.079398 0.77122962E+01  0.73553174E+02                                 1.614616                            1.530765      -0.926050       2.449202                    0.998729       3.140365       8.122802       0.563668       1.139370      -0.744407      -0.006426       0.040814       0.002697       0.041405      -0.003336       0.004431      -0.005452      -0.025035      -0.012978      -0.012706      -0.004141       0.016847              1.630642       1.264728      -0.017623      -0.006771       2.144360       0.125059       1.482838           0.000013
            9              H       6.381662       4.002029       3.921346       0.133982       1.130819 0.80765395E+01  0.79570391E+02                                 1.794594                            1.661187      -1.204302       2.313193                    0.996356       3.546797       9.984695       0.485218       1.281276      -0.707893      -0.000216       0.024935      -0.031071       0.039840      -0.005817       0.005228      -0.004724      -0.019286       0.002491      -0.012844      -0.000876       0.013720              1.865369       1.481421       0.033936      -0.007365       1.775832      -0.485207       2.338852           0.000003
           10              H      13.482721      13.219790       4.411514       0.133819       0.971476 0.78602535E+01  0.78398846E+02                                 1.736743                            1.729535      -1.457265       2.181940                    0.991830       4.020408      12.120893       0.430308       1.427096      -0.676038       0.022811       0.014760       0.004087       0.027475      -0.002067       0.007175       0.000695      -0.009672      -0.003251      -0.010309       0.004264       0.006045              1.737057       1.639057       0.154543       0.095303       1.962263       0.190634       1.609851          -0.000002
           11              H      12.841873      12.488169       3.147628       0.153642       0.914171 0.71678961E+01  0.70318659E+02                                 1.710067                            1.685196      -1.590677       2.134509                    0.990923       4.014064      12.258949       0.420230       1.485732      -0.664940       0.004974      -0.001876      -0.031880       0.032320      -0.006026       0.001361      -0.001479      -0.008046       0.007904      -0.008586       0.001752       0.006834              1.730260       1.628033      -0.020200       0.253272       1.518083      -0.045124       2.044663          -0.000002
           12              H      14.277795      11.173715       5.233590       0.086969       1.125665 0.89583817E+01  0.90828016E+02                                 1.809928                            1.763019      -1.053324       2.358771                    0.994372       3.855231      11.110747       0.464301       1.301116      -0.703212       0.008365       0.008813       0.026531       0.029181      -0.002267       0.002499       0.001326      -0.000070       0.016041      -0.005618      -0.000494       0.006112              1.831359       1.621342       0.009220       0.153646       1.422330      -0.043255       2.450404           0.000000
           13              H      13.565103      10.391837       4.026853       0.091724       1.302797 0.10974493E+02  0.11609038E+03                                 1.946420                            1.915224      -0.983072       2.390972                    0.996094       3.802009      10.891838       0.461964       1.253389      -0.715750      -0.019250      -0.020716      -0.014850       0.031941       0.005841       0.001734       0.004578      -0.006941      -0.027092      -0.010191      -0.002212       0.012403              1.948245       1.924089       0.372123       0.124504       2.177445       0.267829       1.743202           0.000006
           14              H       6.059799      12.384603       3.609221       0.084793       0.994499 0.77880639E+01  0.76261749E+02                                 1.662471                            1.640852      -0.853819       2.444399                    0.996941       3.767052      10.676334       0.482490       1.296404      -0.703709       0.011205       0.018126       0.016198       0.026767      -0.001478       0.000384       0.005587       0.001461      -0.020217      -0.009414       0.003416       0.005999              1.661722       1.571862       0.255896       0.065370       1.941597       0.168261       1.471706          -0.000003
           15              H       5.379676      11.541695       2.431059       0.091104       0.983978 0.76103953E+01  0.73626542E+02                                 1.616373                            1.595893      -0.618898       2.557195                    0.999482       3.559786       9.823236       0.504484       1.254965      -0.713945      -0.011944      -0.007777      -0.027575       0.031041      -0.006623       0.001841       0.002571       0.011402       0.025382      -0.013410       0.004429       0.008981              1.616808       1.489410      -0.002797       0.182908       1.365336       0.006918       1.995679          -0.000000
           16              H       6.306943       9.547993       3.468545       0.132991       1.133532 0.89172252E+01  0.88651137E+02                                 1.705430                            1.671760      -0.892929       2.440776                    0.999312       3.380472       9.081422       0.524206       1.175301      -0.734791      -0.016633      -0.007092      -0.001506       0.018144       0.002999       0.002075      -0.001073      -0.002007      -0.014980      -0.006004       0.000333       0.005671              1.699209       1.597044       0.230020       0.020586       2.113859       0.139519       1.386725           0.000009
           17              H       7.398014      10.528721       2.828908       0.132784       0.983470 0.72696652E+01  0.70343678E+02                                 1.690404                            1.614253      -1.061438       2.365141                    0.997107       3.671888      10.526387       0.470907       1.344189      -0.693667       0.006412       0.011565      -0.012363       0.018102       0.001236      -0.002146      -0.002546       0.003939       0.007498      -0.004225      -0.000679       0.004904              1.721656       1.948187      -0.029909      -0.516387       1.396885      -0.010345       1.819896          -0.000000
           18              H       7.156618      10.524172       4.409316       0.140940       1.058295 0.81150047E+01  0.79916048E+02                                 1.723363                            1.669051      -0.917271       2.447067                    0.997857       3.443727       9.641855       0.483147       1.287306      -0.708198       0.003900       0.013115       0.015873       0.020957       0.000676       0.004650       0.004044      -0.002061       0.005724      -0.005708      -0.001364       0.007072              1.733397       1.675945       0.013229       0.381772       1.426125       0.175596       2.098120           0.000003
           19              H       9.612724      12.248639       7.236026       0.138383       0.975540 0.74107019E+01  0.72455532E+02                                 1.714867                            1.656950      -1.203214       2.301635                    0.995327       3.788630      11.117635       0.450924       1.389283      -0.684153      -0.005384       0.007657       0.026583       0.028183      -0.004664       0.003927       0.004513      -0.016451       0.000282      -0.011681       0.001059       0.010622              1.751548       1.659215      -0.045388       0.313246       1.362661       0.012829       2.232768          -0.000001
           20              H       8.953675      11.298751       6.145787       0.145701       1.217372 0.10155570E+02  0.10585556E+03                                 1.891958                            1.868311      -1.265184       2.280260                    0.995185       3.689218      10.651525       0.455902       1.288918      -0.707471      -0.018066      -0.018030      -0.002444       0.025641      -0.003196       0.005607      -0.002667      -0.010434      -0.012523      -0.009285      -0.000296       0.009581              1.888586       1.789742       0.131469       0.084363       2.113884       0.248104       1.762132           0.000003
           21              H       8.647140      14.119496       6.176560       0.082889       1.103668 0.89557531E+01  0.90300161E+02                                 1.749814                            1.735047      -0.819091       2.459647                    0.997559       3.746360      10.576754       0.481912       1.260526      -0.712688       0.012376       0.021063       0.013158       0.027748       0.001149       0.002190       0.001514      -0.007431      -0.017061      -0.006612      -0.000393       0.007005              1.739861       1.732524       0.320767      -0.008013       1.994828       0.047335       1.492230          -0.000001
           22              H       7.960312      13.146187       5.108301       0.089027       1.023414 0.79700143E+01  0.78586026E+02                                 1.705893                            1.668667      -0.905378       2.425972                    0.996579       3.776276      10.780208       0.474142       1.310121      -0.701050      -0.008445      -0.014571      -0.025580       0.030626      -0.002275       0.001225       0.006538      -0.000184       0.021015      -0.008055      -0.002102       0.010157              1.722392       1.600669       0.020797       0.252391       1.386013       0.052276       2.180495          -0.000002
           23              H       7.408550      13.128613       7.906436       0.083717       1.011122 0.76598974E+01  0.74240108E+02                                 1.647239                            1.599832      -0.607541       2.556578                    0.999365       3.611901       9.982443       0.504352       1.253017      -0.714084       0.010161       0.011875       0.024388       0.028966      -0.003008       0.003986       0.002649       0.021138       0.023393      -0.015334       0.004074       0.011260              1.671590       1.477093      -0.018176       0.230830       1.354239       0.062284       2.183438          -0.000001
           24              H       6.752375      12.106558       6.868950       0.079130       1.147848 0.94194166E+01  0.95738760E+02                                 1.766810                            1.756471      -0.766123       2.480729                    0.998171       3.704643      10.343914       0.490629       1.228257      -0.720640      -0.011918      -0.018740      -0.013385       0.025930      -0.000447      -0.001127       0.003672       0.000046      -0.018640      -0.007568       0.002807       0.004761              1.753499       1.707286       0.284311       0.015541       2.000031       0.074147       1.553179          -0.000000
           25              H      10.586931       0.813138       5.798493       0.132850       0.960905 0.71343542E+01  0.68729064E+02                                 1.667942                            1.602247      -0.993992       2.396493                    0.997700       3.641146      10.424166       0.471178       1.349384      -0.692815       0.004461      -0.007597      -0.013584       0.016190      -0.001334       0.002448       0.001884       0.002298       0.007606      -0.004213       0.000068       0.004145              1.698082       1.434363      -0.015827       0.170701       1.347986      -0.136560       2.311899          -0.000002
           26              H      14.712690      13.616688       7.170084       0.145594       0.957380 0.69305629E+01  0.66236399E+02                                 1.662204                            1.578170      -1.005928       2.397906                    0.998726       3.543190      10.079824       0.475562       1.347629      -0.693537      -0.011246      -0.012483       0.008991       0.019056      -0.001818      -0.001151      -0.001483       0.005230       0.003554      -0.004343       0.001416       0.002927              1.707881       2.151583       0.289991      -0.342910       1.442581      -0.130423       1.529479          -0.000002
           27              H      10.946151       1.552647       7.172283       0.133979       1.065193 0.81401910E+01  0.80062678E+02                                 1.711232                            1.654121      -0.948128       2.415968                    0.999052       3.490912       9.702894       0.494059       1.260467      -0.713393       0.009373       0.008174       0.011123       0.016685       0.000545      -0.000175       0.005174      -0.004952      -0.010548      -0.006135      -0.000710       0.006845              1.720493       1.450319       0.152192       0.128611       2.004011       0.436068       1.707150           0.000002
           28              H      14.752922      10.092706      21.813586       0.115526       1.059567 0.77226818E+01  0.76377171E+02                                 1.812355                            1.696152      -1.361263       2.237132                    0.993573       3.860973      11.438564       0.443321       1.396987      -0.682412       0.011855      -0.016455      -0.044304       0.048725       0.003550      -0.003723       0.009068      -0.001730       0.029429      -0.012215      -0.002241       0.014457              1.861304       1.671628      -0.064015      -0.226246       1.710112       0.263063       2.202172          -0.000000
           29              H       8.012999       6.497633       3.376226       0.127481       0.996318 0.70165046E+01  0.65950585E+02                                 1.584387                            1.500500      -0.813933       2.501814                    0.999623       3.175760       8.400448       0.541534       1.203324      -0.727671      -0.026441      -0.017767       0.027761       0.042255       0.004736      -0.012361      -0.003045       0.004033       0.022099      -0.011301      -0.005903       0.017203              1.612180       1.554510       0.320357      -0.282962       1.721471      -0.241929       1.560560           0.000008
           30              H       8.973792       8.492287       4.086201       0.137306       1.121799 0.81526452E+01  0.79480640E+02                                 1.712926                            1.617507      -1.008283       2.414596                    0.998223       3.252290       8.733206       0.522057       1.203442      -0.728373      -0.010671       0.010872       0.038739       0.041627       0.003880      -0.009875       0.001379       0.002301       0.049216      -0.014173      -0.005835       0.020009              1.742255       1.451589      -0.048573      -0.141649       1.700184       0.370308       2.074992           0.000010
           31              H       8.882790       6.554988       9.539597       0.153564       1.159397 0.96201479E+01  0.98535055E+02                                 1.809797                            1.802845      -1.108968       2.359614                    0.996985       3.508683       9.912974       0.471988       1.266971      -0.713334      -0.000931       0.024699      -0.016907       0.029946      -0.006733       0.004701       0.000717      -0.010299       0.007368      -0.011219       0.003467       0.007752              1.797021       1.733861      -0.107638       0.253454       1.836834      -0.193595       1.820369           0.000007
           32              H       9.796646       5.297712       9.884693       0.143618       1.073721 0.85850884E+01  0.86313129E+02                                 1.775936                            1.745744      -1.069281       2.370957                    0.996578       3.648217      10.546057       0.457643       1.331213      -0.697655       0.025595      -0.009498      -0.006689       0.028108      -0.006557       0.007899       0.002940       0.000962       0.002862      -0.011797       0.002648       0.009149              1.787255       1.786196      -0.317180      -0.102445       2.041074       0.265880       1.534494           0.000006
           33              H       9.254463       7.350766      11.818990       0.106366       0.987583 0.77015176E+01  0.76181191E+02                                 1.735820                            1.694580      -1.263578       2.262331                    0.992721       4.006182      11.903235       0.442849       1.398232      -0.681673      -0.022549       0.023262       0.009872       0.033867      -0.000456      -0.002033       0.004326      -0.000578      -0.004768      -0.005127       0.000259       0.004869              1.762944       1.951288      -0.299567      -0.283636       1.745140       0.219718       1.592405          -0.000002
           34              H      10.325418       6.170810      11.990439       0.081626       1.028955 0.81457824E+01  0.80775269E+02                                 1.710105                            1.684833      -0.897179       2.422176                    0.996008       3.852295      11.035950       0.472659       1.306809      -0.701347       0.014128      -0.016564       0.011525       0.024633      -0.000879       0.003798      -0.000833      -0.002417      -0.000537      -0.004478       0.000711       0.003767              1.714190       1.624846      -0.149160       0.217627       1.789416      -0.321096       1.728307          -0.000001
           35              H      10.574476       8.239671       9.981408       0.085399       1.168879 0.95359978E+01  0.96810695E+02                                 1.763609                            1.748107      -0.678117       2.522986                    0.999353       3.605897       9.923875       0.502051       1.201713      -0.727667      -0.018129       0.019139      -0.009957       0.028180       0.000470       0.007224      -0.004507      -0.000583      -0.005491      -0.009318       0.001466       0.007853              1.751969       1.638343      -0.152592       0.193812       1.838579      -0.343426       1.778984           0.000001
           36              H      11.669379       7.099001      10.240780       0.079420       1.077876 0.84679382E+01  0.83544506E+02                                 1.671216                            1.646177      -0.602354       2.552356                    0.999681       3.576403       9.738101       0.517320       1.200070      -0.727111       0.020431      -0.020264      -0.000985       0.028793      -0.005023       0.000030       0.005462       0.000244      -0.016532      -0.008760      -0.000125       0.008885              1.669898       1.864717      -0.252915      -0.292114       1.662552       0.183354       1.482426           0.000003
           37              H      11.921312       7.992406      12.487201       0.139530       0.892503 0.66661547E+01  0.63172064E+02                                 1.593473                            1.554937      -0.965230       2.419970                    0.997824       3.535669      10.057042       0.475198       1.360134      -0.691070      -0.003441      -0.017416       0.008844       0.019834       0.000310       0.000179      -0.003847      -0.010880       0.002311      -0.005850      -0.001468       0.007318              1.599573       1.418342      -0.107008       0.253316       1.580947      -0.355125       1.799429          -0.000002
           38              H      12.443378       8.974994      11.335416       0.122602       0.988769 0.73875047E+01  0.72174654E+02                                 1.728146                            1.651838      -1.192590       2.297830                    0.994651       3.865144      11.339207       0.452638       1.385060      -0.684650       0.010874       0.004186      -0.010722       0.015834       0.007935      -0.001714       0.001028       0.004353      -0.002449      -0.008284      -0.000411       0.008695              1.764899       2.129769       0.419353      -0.307863       1.615881      -0.152269       1.549049          -0.000002
           39              H      11.020867       9.229888      12.023410       0.150130       0.837732 0.61618598E+01  0.57294389E+02                                 1.535490                            1.502761      -0.827661       2.497605                    0.998708       3.402993       9.609199       0.479299       1.374357      -0.688813      -0.020176       0.008862       0.002329       0.022159      -0.004110       0.002538       0.005768      -0.002329      -0.014462      -0.009415       0.001724       0.007692              1.543080       1.624803      -0.323095      -0.119707       1.677928       0.154936       1.326507          -0.000003
           40              H       5.239821       4.355377      12.144303       0.155912       0.921145 0.69313969E+01  0.66372159E+02                                 1.634289                            1.592827      -1.001491       2.417128                    0.996539       3.491139      10.003118       0.466008       1.372612      -0.689051      -0.022017       0.011507       0.016195       0.029655      -0.006396       0.002676       0.004234      -0.000687       0.011389      -0.010022       0.003748       0.006273              1.656566       1.516356      -0.146479      -0.157450       1.688342       0.410347       1.764999           0.000002
           41              H       5.915155       2.964256      11.746453       0.139286       1.170287 0.95928344E+01  0.98577544E+02                                 1.837828                            1.811149      -1.136343       2.328755                    0.997113       3.681625      10.555135       0.464817       1.282309      -0.708363      -0.005204      -0.026947       0.005564       0.028003      -0.003175       0.005946      -0.001440      -0.009067       0.010183      -0.009492       0.001725       0.007767              1.844531       1.735025      -0.273063       0.115571       2.246618      -0.098749       1.551949           0.000004
           42              H       5.069311       3.137919       9.550588       0.080576       1.138064 0.91522717E+01  0.93515777E+02                                 1.836429                            1.791076      -1.150843       2.309553                    0.993455       3.977529      11.598159       0.456058       1.314408      -0.699748       0.009619      -0.022614      -0.013253       0.027921      -0.000252      -0.001606       0.007707       0.001057       0.002171      -0.007931       0.000024       0.007907              1.860531       1.872288      -0.202245      -0.349013       1.801242       0.371975       1.908062          -0.000000
           43              H       4.478274       4.586127       9.864911       0.087040       1.149973 0.92680768E+01  0.94604679E+02                                 1.823778                            1.782424      -1.103321       2.333691                    0.995193       3.866705      11.117998       0.466788       1.285475      -0.706573      -0.008300       0.028916      -0.001628       0.030128      -0.002763       0.002759      -0.004096      -0.005937      -0.007849      -0.005259      -0.002393       0.007652              1.837823       1.614952      -0.032757       0.008410       2.374694      -0.217503       1.523823           0.000004
           44              H       3.520355       2.223704      11.056261       0.081582       1.116914 0.89285760E+01  0.89861297E+02                                 1.757242                            1.726023      -0.797766       2.468407                    0.997524       3.731756      10.489050       0.486377       1.251245      -0.714772       0.012376      -0.025216       0.003224       0.028274       0.000929       0.007852      -0.004090      -0.002709      -0.010956      -0.010761       0.003323       0.007438              1.759568       1.541931      -0.044500       0.012466       2.221615      -0.304216       1.515158           0.000001
           45              H      12.470201       3.683396      11.247493       0.084288       1.003733 0.76357399E+01  0.73533062E+02                                 1.606596                            1.572128      -0.532236       2.591828                    0.999918       3.490490       9.441073       0.523985       1.213824      -0.723837      -0.011033       0.026736       0.008006       0.030010      -0.003550       0.001919       0.008968       0.001033      -0.014086      -0.011869       0.003131       0.008737              1.620497       1.614265      -0.218737      -0.270927       1.631262       0.346302       1.615964           0.000003
           46              H       2.879507       2.185114       8.836217       0.139691       0.951234 0.69584378E+01  0.66046538E+02                                 1.610695                            1.548107      -0.792215       2.500937                    0.999259       3.376195       9.328270       0.499627       1.291581      -0.706492       0.013334      -0.014543      -0.003518       0.020042      -0.005197       0.000072       0.006530      -0.001457      -0.002971      -0.008185      -0.000454       0.008639              1.638880       1.438916      -0.175263      -0.136579       1.766347       0.488034       1.711377          -0.000001
           47              H      11.176051       2.568354       9.713244       0.134392       1.000324 0.73471908E+01  0.71372161E+02                                 1.718817                            1.630258      -1.054199       2.371997                    0.996713       3.684598      10.626962       0.464810       1.356509      -0.691219      -0.013149      -0.006065       0.010773       0.018048       0.004111      -0.000875       0.000935       0.006504      -0.014342      -0.005382      -0.002261       0.007644              1.759780       2.315701       0.284412      -0.302099       1.459920      -0.044666       1.503720           0.000001
           48              H      11.968251       3.707075       8.915347       0.136055       1.086744 0.84849386E+01  0.83085004E+02                                 1.642446                            1.619332      -0.871771       2.454329                    0.999459       3.271811       8.645745       0.539732       1.158922      -0.739389       0.005155       0.015506       0.000809       0.016360       0.001279       0.002803      -0.000721      -0.007002      -0.001837      -0.005228       0.001180       0.004047              1.625926       1.414422      -0.065440       0.060463       1.937415      -0.252914       1.525941           0.000011
           49              H      14.089084      11.703870       9.256047       0.112666       1.025195 0.74022232E+01  0.72528718E+02                                 1.781247                            1.666741      -1.330643       2.249696                    0.993941       3.861750      11.435215       0.444174       1.407360      -0.680283      -0.001997       0.046462       0.006332       0.046934       0.001025       0.001296      -0.000119      -0.015651      -0.023432      -0.008211      -0.003587       0.011798              1.827373       1.540620      -0.042044       0.034976       2.353378       0.091122       1.588122          -0.000001
           50              H      12.766198       8.344583       7.438248       0.125097       1.107247 0.81449238E+01  0.78860255E+02                                 1.654309                            1.583701      -0.886800       2.464334                    0.999075       3.190271       8.353723       0.547828       1.154758      -0.740843      -0.023221      -0.022694      -0.025913       0.041542       0.007333       0.007054       0.010408      -0.013725      -0.012129      -0.011846      -0.006960       0.018806              1.656648       1.590723       0.148678       0.346854       1.562268       0.151863       1.816954           0.000016
           51              H       4.505096       7.078784       8.829623       0.137030       1.091926 0.77196560E+01  0.74758367E+02                                 1.719615                            1.599310      -1.083023       2.376667                    0.997348       3.365579       9.214509       0.509033       1.242507      -0.717565      -0.000564      -0.039007      -0.009399       0.040127       0.003750       0.007556       0.007941      -0.019271      -0.010087      -0.013700      -0.002884       0.016584              1.776961       1.429583      -0.128351       0.023439       2.493046      -0.020842       1.408254           0.000007
           52              H       9.479576       1.230560       1.993644       0.147181       0.907246 0.71935007E+01  0.70244531E+02                                 1.669360                            1.663845      -1.360341       2.239953                    0.991699       3.866648      11.571268       0.434628       1.443167      -0.673491       0.017962      -0.022932       0.002083       0.029203       0.003150      -0.004154       0.003100      -0.006920      -0.017770      -0.009318       0.001503       0.007815              1.666855       1.541398      -0.126546      -0.062583       1.943179       0.159781       1.515988          -0.000002
           53              H       8.679712       2.062044       3.092676       0.143724       0.961888 0.76333791E+01  0.75602050E+02                                 1.731671                            1.709624      -1.376491       2.228193                    0.992367       3.920684      11.789672       0.430699       1.435871      -0.674811      -0.000456       0.000848       0.027698       0.027715       0.005613      -0.002961       0.004843      -0.008527      -0.001305      -0.009531       0.001034       0.008496              1.746713       1.828552       0.063811      -0.388941       1.489677      -0.089121       1.921910          -0.000002
           54              H       9.981525       4.025118       2.497001       0.081165       1.160082 0.94164168E+01  0.96825362E+02                                 1.853040                            1.811419      -1.135562       2.313044                    0.994190       3.995494      11.657454       0.455847       1.306723      -0.701327      -0.014185       0.022139       0.013317       0.029473      -0.002990      -0.001576       0.004511      -0.002883      -0.006929      -0.005000      -0.001871       0.006870              1.869453       1.735241      -0.397429       0.048694       2.376447      -0.034543       1.496670           0.000000
           55              H      10.837906       3.108186       1.496882       0.094346       0.950445 0.74071220E+01  0.71951415E+02                                 1.643988                            1.625515      -0.938662       2.417963                    0.995722       3.759356      10.769231       0.471360       1.337715      -0.695072       0.017883      -0.006950      -0.026089       0.032384       0.003315      -0.005777      -0.000475       0.012347       0.025909      -0.011376      -0.000760       0.012136              1.646972       1.642610       0.015590      -0.330436       1.403930      -0.057395       1.894375          -0.000003
           56              H       1.976188       1.751998       3.367434       0.091705       0.977466 0.76832725E+01  0.74886452E+02                                 1.636467                            1.625398      -0.820505       2.464478                    0.997588       3.691926      10.396059       0.487354       1.289450      -0.705548       0.013979      -0.020939      -0.011665       0.027747      -0.002981       0.003503       0.004796       0.001018      -0.019372      -0.009931       0.003653       0.006278              1.623243       1.478416      -0.214492      -0.003638       1.970852       0.037895       1.420462          -0.000004
           57              H      10.717208       2.690583       4.360959       0.088024       1.125482 0.89584868E+01  0.89339892E+02                                 1.703898                            1.681393      -0.607398       2.553435                    0.999820       3.514323       9.516757       0.518991       1.183410      -0.732086      -0.014734       0.010249       0.021807       0.028244       0.000537      -0.002183       0.004613       0.014804       0.010407      -0.010732       0.003424       0.007308              1.698398       1.629630       0.040602      -0.322175       1.404584      -0.113279       2.060978           0.000002
           58              H       2.540403       4.519600       3.923544       0.134594       1.065796 0.81284348E+01  0.78110514E+02                                 1.565185                            1.539443      -0.888810       2.440328                    0.999583       3.182640       8.114237       0.582978       1.093331      -0.756327      -0.013071       0.007250       0.004273       0.015546      -0.001332      -0.003281       0.002099       0.004450      -0.010827      -0.005325      -0.000563       0.005887              1.548647       1.383487      -0.200100      -0.042587       1.899540       0.195447       1.362915           0.000014
           59              H       3.506944       3.289039       4.251056       0.133854       1.102439 0.81978156E+01  0.80632979E+02                                 1.734994                            1.646852      -1.004666       2.389711                    0.998383       3.503427       9.683346       0.501937       1.240629      -0.717460       0.004671      -0.013827       0.008700       0.016991      -0.001072       0.000466      -0.004087      -0.000669      -0.000061      -0.003975      -0.000528       0.004503              1.768797       2.014011      -0.235897       0.507858       1.474042      -0.253533       1.818339           0.000002
           60              H       3.270338       3.738614       2.732193       0.144983       0.956933 0.71518700E+01  0.68659738E+02                                 1.642384                            1.589863      -0.958299       2.427665                    0.997848       3.473899       9.796905       0.481385       1.325352      -0.698776       0.002723      -0.005888      -0.018985       0.020063       0.004632      -0.002886       0.002728       0.000611       0.017464      -0.008640       0.001722       0.006918              1.652609       1.588605       0.064553      -0.323606       1.309415      -0.147761       2.059806          -0.000001
           61              H      10.221962       5.229801      21.406944       0.155739       0.972812 0.75423657E+01  0.73835278E+02                                 1.700413                            1.666268      -1.112403       2.364264                    0.995616       3.586000      10.421836       0.453249       1.380426      -0.687410      -0.024097      -0.017606      -0.000561       0.029849       0.001214      -0.006775       0.001072      -0.010501      -0.008433      -0.010277       0.003466       0.006811              1.716001       1.681912       0.256322      -0.028878       2.061255      -0.119371       1.404837          -0.000002
           62              H      11.081216       6.259971      20.538709       0.137387       1.085764 0.86279073E+01  0.86935594E+02                                 1.787329                            1.746912      -1.211577       2.294657                    0.996113       3.762033      10.921534       0.458296       1.326379      -0.697615      -0.003018       0.010607      -0.025105       0.027420      -0.001515      -0.005550       0.002436      -0.009870       0.000612      -0.008554       0.001355       0.007199              1.803996       1.730234       0.038496      -0.313745       1.535778      -0.233014       2.145976          -0.000001
           63              H      10.255488       8.068859      21.675108       0.085880       1.019112 0.78221814E+01  0.76505531E+02                                 1.680975                            1.636856      -0.787775       2.478315                    0.997396       3.692037      10.380225       0.487547       1.284471      -0.706943       0.011966       0.021958      -0.015377       0.029356       0.001531      -0.002234      -0.005667      -0.003410      -0.021778      -0.009644       0.001339       0.008305              1.701645       1.655267       0.327749      -0.040533       2.060212      -0.173218       1.389457          -0.000002
           64              H       4.882517       3.980136       0.868235       0.089094       1.184278 0.95335114E+01  0.98308041E+02                                 1.879183                            1.822798      -1.184771       2.295581                    0.994003       3.967951      11.584025       0.454480       1.306939      -0.701474      -0.006423      -0.010570       0.027239       0.029916      -0.003238      -0.000571       0.002362      -0.000002       0.019229      -0.006573      -0.000561       0.007134              1.903577       1.708439      -0.015723      -0.032654       1.557238      -0.219337       2.445053          -0.000001
           65              H       8.643309       7.189385      20.206801       0.083872       1.008065 0.76329804E+01  0.74360715E+02                                 1.681387                            1.624990      -0.817497       2.461456                    0.997293       3.740138      10.569404       0.484639       1.297295      -0.703660       0.008639       0.009478      -0.025761       0.028777      -0.003737      -0.003302      -0.001904      -0.000823       0.011252      -0.006944       0.001727       0.005217              1.711900       1.478213      -0.009762      -0.072585       1.333136      -0.080127       2.324351          -0.000003
           66              H       8.050357       6.305588      21.398152       0.082622       1.012232 0.78288310E+01  0.76605808E+02                                 1.672052                            1.636620      -0.793576       2.472671                    0.997413       3.722715      10.477358       0.487878       1.283011      -0.706969      -0.009169      -0.020029       0.015511       0.026941      -0.000878      -0.000981      -0.004868      -0.003592      -0.023692      -0.009580       0.002220       0.007360              1.690095       1.647858       0.316417      -0.073688       1.994400      -0.217348       1.428028          -0.000003
           67              H       7.991923       9.167976      21.367379       0.141643       0.900754 0.65034334E+01  0.61257507E+02                                 1.607827                            1.538737      -0.916089       2.447676                    0.997569       3.490374       9.901884       0.476291       1.365266      -0.690340       0.014762       0.012251      -0.007699       0.020671       0.004214      -0.004726      -0.000089      -0.002931      -0.016247      -0.008178       0.000336       0.007841              1.643509       1.500347       0.306308      -0.065117       2.117620      -0.170902       1.312562          -0.000002
           68              H       6.724595       8.238608      21.064046       0.139774       1.040890 0.78295960E+01  0.77737153E+02                                 1.803478                            1.712984      -1.312552       2.255539                    0.993319       3.857391      11.467587       0.438953       1.405395      -0.681074      -0.012400      -0.005982      -0.013778       0.019478      -0.001537       0.006802       0.000285       0.005988      -0.009960      -0.007389      -0.001305       0.008694              1.854983       2.311964       0.027748       0.406104       1.536061       0.034327       1.716926          -0.000001
           69              H       2.573930       5.092294       0.549516       0.133513       1.037679 0.80712891E+01  0.79780183E+02                                 1.725527                            1.683455      -0.980301       2.405621                    0.997767       3.602645      10.273570       0.470611       1.316715      -0.700663       0.001864      -0.008265       0.013736       0.016139      -0.002269      -0.002778      -0.001022      -0.000856       0.015262      -0.005594      -0.000370       0.005964              1.731538       1.532085      -0.012002      -0.238360       1.483522      -0.138275       2.179006          -0.000001
           70              H       7.187271       9.540520      18.578036       0.116209       1.019001 0.71945702E+01  0.69813420E+02                                 1.759608                            1.631754      -1.276168       2.278518                    0.994412       3.756766      10.977274       0.454817       1.387828      -0.684434      -0.012212      -0.029388       0.037052       0.048843      -0.000392      -0.001810      -0.009245      -0.007098       0.019920      -0.008047      -0.005250       0.013297              1.821144       1.460045       0.139128      -0.161832       1.862525      -0.402708       2.140863          -0.000001
           71              H       7.718915      13.241512      17.015213       0.128388       1.077941 0.76979729E+01  0.73361394E+02                                 1.610723                            1.527413      -0.920232       2.451085                    0.998792       3.139731       8.110500       0.565518       1.136497      -0.745091       0.006621       0.040953       0.002356       0.041552       0.003208      -0.004177      -0.005156      -0.025084      -0.013094      -0.012514      -0.004157       0.016671              1.626589       1.262254       0.017559       0.006753       2.137926       0.124610       1.479586           0.000013
           72              H       7.987133      12.237091      14.911665       0.133908       1.134734 0.81141843E+01  0.80092993E+02                                 1.804444                            1.669430      -1.214738       2.308459                    0.996245       3.557918      10.049555       0.481763       1.288020      -0.706446       0.000305       0.024849      -0.030831       0.039599       0.005902      -0.005184      -0.004791      -0.019044       0.002560      -0.012749      -0.000973       0.013722              1.876112       1.488339      -0.034236       0.007449       1.785764      -0.489819       2.354233           0.000004
           73              H       5.675673       8.157862      15.401834       0.134318       0.972789 0.78759688E+01  0.78611192E+02                                 1.739536                            1.732203      -1.465207       2.178332                    0.991770       4.027181      12.153871       0.429537       1.428647      -0.675714      -0.022795       0.014211       0.004315       0.027206       0.001914      -0.007246       0.000683      -0.009964      -0.003514      -0.010438       0.004341       0.006097              1.739885       1.641573      -0.154954      -0.095501       1.965827       0.191163       1.612256          -0.000002
           74              H       6.316522       7.426241      14.137947       0.153746       0.913646 0.71629996E+01  0.70263024E+02                                 1.709916                            1.685043      -1.592948       2.133803                    0.990914       4.013395      12.258753       0.420065       1.486477      -0.664815      -0.005018      -0.001696      -0.031633       0.032074       0.006032      -0.001487      -0.001508      -0.007890       0.008284      -0.008620       0.001775       0.006845              1.730098       1.627840       0.020205      -0.253305       1.517924      -0.045036       2.044530          -0.000002
           75              H       4.880600       6.111787      16.223910       0.086439       1.123273 0.89314496E+01  0.90453563E+02                                 1.804794                            1.758349      -1.038915       2.364761                    0.994541       3.847204      11.068107       0.465890       1.298133      -0.703874      -0.008221       0.008901       0.027249       0.029822       0.002356      -0.002627       0.001200      -0.000079       0.015332      -0.005610      -0.000337       0.005947              1.826032       1.617094      -0.009270      -0.152811       1.419096      -0.042873       2.441906           0.000000
           76              H       5.593293       5.329909      15.017173       0.092340       1.302762 0.10980067E+02  0.11620869E+03                                 1.949767                            1.918528      -1.074184       2.351916                    0.995118       3.803164      10.911602       0.460373       1.257078      -0.714949       0.019090      -0.020599      -0.014790       0.031741      -0.005742      -0.001721       0.004447      -0.007118      -0.027411      -0.010226      -0.002137       0.012363              1.951574       1.927552      -0.372708      -0.124514       2.181119       0.268123       1.746050           0.000006
           77              H      13.098596       7.322675      14.599540       0.085323       0.992913 0.77710191E+01  0.76036019E+02                                 1.659212                            1.637882      -0.844084       2.448504                    0.997072       3.759745      10.643659       0.483555       1.294549      -0.704120      -0.010566       0.018128       0.016193       0.026504       0.001377      -0.000564       0.005592       0.001738      -0.020441      -0.009514       0.003677       0.005837              1.658389       1.568909      -0.254769      -0.064908       1.937189       0.167335       1.469069          -0.000003
           78              H      13.778719       6.479767      13.421378       0.092864       0.976909 0.75429610E+01  0.72827452E+02                                 1.610455                            1.590417      -0.621394       2.557775                    0.999483       3.545692       9.781300       0.504477       1.257511      -0.713432       0.011716      -0.007925      -0.027120       0.030587       0.006778      -0.001868       0.002527       0.011349       0.024880      -0.013424       0.004602       0.008823              1.610779       1.484306       0.002766      -0.181459       1.361180       0.006844       1.986851           0.000000
           79              H      12.851453       4.486065      14.458864       0.132957       1.136733 0.89502313E+01  0.89076751E+02                                 1.710021                            1.675971      -0.933913       2.421988                    0.999141       3.384727       9.102925       0.522933       1.176874      -0.734420       0.016425      -0.006876      -0.001256       0.017850      -0.003037      -0.002140      -0.000961      -0.001987      -0.014985      -0.006008       0.000292       0.005716              1.703828       1.601223      -0.231316      -0.020615       2.120536       0.140013       1.389726           0.000009
           80              H      11.760382       5.466793      13.819228       0.131234       0.989725 0.73250230E+01  0.71000412E+02                                 1.695936                            1.619009      -1.053951       2.366514                    0.997020       3.683798      10.562995       0.470905       1.341903      -0.694094      -0.006767       0.011602      -0.012957       0.018662      -0.001150       0.002320      -0.002701       0.003851       0.007792      -0.004296      -0.000839       0.005136              1.727517       1.955624       0.029946       0.519621       1.400682      -0.010526       1.826245          -0.000000
           81              H      12.001778       5.462244      15.399636       0.140608       1.058346 0.81134400E+01  0.79887977E+02                                 1.722709                            1.668289      -0.904788       2.451650                    0.998017       3.442933       9.635397       0.483572       1.286379      -0.708404      -0.003683       0.013318       0.016259       0.021338      -0.000761      -0.004746       0.004195      -0.001963       0.005315      -0.005809      -0.001421       0.007230              1.732789       1.675035      -0.013385      -0.381869       1.425360       0.175699       2.097973           0.000002
           82              H       9.545670       7.186711      18.226346       0.138938       0.974486 0.74047043E+01  0.72419834E+02                                 1.717380                            1.659267      -1.219281       2.295435                    0.995134       3.792906      11.150843       0.449159       1.394299      -0.683182       0.005312       0.007442       0.026409       0.027947       0.004552      -0.003801       0.004602      -0.016109       0.000030      -0.011422       0.000877       0.010545              1.754199       1.661763       0.045562      -0.313872       1.364461       0.012752       2.236372          -0.000001
           83              H      10.204719       6.236823      17.136106       0.145671       1.213530 0.10113556E+02  0.10530127E+03                                 1.887506                            1.864047      -1.250943       2.286274                    0.995227       3.684138      10.628626       0.456599       1.288371      -0.707594       0.017959      -0.018438      -0.002582       0.025868       0.003206      -0.005606      -0.002783      -0.010176      -0.013044      -0.009283      -0.000348       0.009630              1.884151       1.785700      -0.130916      -0.084255       2.108270       0.247322       1.758484           0.000003
           84              H      10.511253       9.057568      17.166879       0.082943       1.099243 0.89053451E+01  0.89625912E+02                                 1.742043                            1.727725      -0.809584       2.463854                    0.997702       3.733628      10.515964       0.484165       1.256985      -0.713503      -0.012229       0.021306       0.013094       0.027838      -0.001175      -0.002231       0.001580      -0.007097      -0.016851      -0.006571      -0.000281       0.006853              1.732073       1.724801      -0.318076       0.007968       1.984796       0.046709       1.486621          -0.000001
           85              H      11.198082       8.084259      16.098620       0.088868       1.020217 0.79344711E+01  0.78107615E+02                                 1.698968                            1.662313      -0.889088       2.433255                    0.996828       3.762064      10.712662       0.476422       1.305988      -0.701968       0.008679      -0.014877      -0.025896       0.031101       0.002337      -0.001198       0.006265      -0.000115       0.020350      -0.007882      -0.001895       0.009777              1.715233       1.594457      -0.020598      -0.250471       1.381427       0.051669       2.169816          -0.000002
           86              H      11.749844       8.066685      18.896755       0.083567       1.009895 0.76432513E+01  0.73995366E+02                                 1.641899                            1.594930      -0.598450       2.560069                    0.999492       3.602543       9.932051       0.506925       1.248062      -0.715208      -0.010569       0.011623       0.024556       0.029151       0.003017      -0.003945       0.002865       0.021284       0.023363      -0.015459       0.004210       0.011249              1.666027       1.472675       0.018054      -0.229596       1.350472       0.062009       2.174934          -0.000001
           87              H      12.406019       7.044630      17.859269       0.077855       1.151484 0.94483853E+01  0.96026451E+02                                 1.763555                            1.753372      -0.743065       2.488650                    0.998378       3.707255      10.322551       0.493914       1.220174      -0.722435       0.011784      -0.019586      -0.012905       0.026249       0.000203       0.000989       0.003953      -0.000029      -0.018227      -0.007618       0.002915       0.004704              1.750242       1.704205      -0.283353      -0.015409       1.995915       0.073785       1.550607          -0.000000
           88              H      13.361065       9.048200      16.788812       0.131640       0.962606 0.71471592E+01  0.68842890E+02                                 1.665757                            1.600379      -0.975744       2.403313                    0.997712       3.639239      10.398037       0.473191       1.343828      -0.693937      -0.004181      -0.007526      -0.014121       0.016539       0.001362      -0.002386       0.002021       0.002495       0.007518      -0.004325       0.000195       0.004130              1.695757       1.432897       0.015759      -0.170291       1.346753      -0.136361       2.307620          -0.000002
           89              H      14.024904       8.554760      18.160404       0.146244       0.955138 0.69112385E+01  0.66008572E+02                                 1.659959                            1.576266      -1.010569       2.396232                    0.998714       3.538902      10.065806       0.475694       1.348138      -0.693441       0.010873      -0.012772       0.008617       0.018858       0.001906       0.001320      -0.001484       0.005549       0.003750      -0.004563       0.001369       0.003194              1.705489       2.147954      -0.288992       0.341921       1.440794      -0.129957       1.527720          -0.000002
           90              H      13.001845       9.787709      18.162602       0.134457       1.059985 0.80913914E+01  0.79473716E+02                                 1.706831                            1.650181      -0.944973       2.418369                    0.999078       3.482981       9.678414       0.494123       1.262034      -0.713076      -0.009285       0.007976       0.011167       0.016569      -0.000619       0.000046       0.005168      -0.005129      -0.010269      -0.006037      -0.000870       0.006907              1.715988       1.447104      -0.151414      -0.128009       1.997940       0.433918       1.702921           0.000002
           91              H       9.195073       1.857644      10.823267       0.115613       1.058625 0.77171853E+01  0.76346257E+02                                 1.815004                            1.698438      -1.376505       2.231255                    0.993342       3.865805      11.472805       0.441678       1.401754      -0.681501      -0.011436      -0.016379      -0.044014       0.048336      -0.003553       0.003838       0.009029      -0.001607       0.029566      -0.012271      -0.002198       0.014469              1.864120       1.673976       0.064107       0.226768       1.712629       0.263677       2.205756           0.000000
           92              H      15.934995      14.732695      14.366546       0.127868       0.997803 0.70287915E+01  0.66087860E+02                                 1.584940                            1.500955      -0.811787       2.502058                    0.999646       3.178132       8.405151       0.541975       1.201949      -0.727957       0.026388      -0.017743       0.027555       0.042076      -0.004844       0.012460      -0.003105       0.004161       0.022773      -0.011438      -0.006019       0.017457              1.612777       1.555060      -0.320553       0.283189       1.722118      -0.242123       1.561152           0.000008
           93              H      10.184604       3.430359      15.076520       0.136969       1.119448 0.81296280E+01  0.79172975E+02                                 1.707693                            1.612964      -0.948649       2.441011                    0.998696       3.249829       8.712207       0.524070       1.200080      -0.729134       0.010870       0.010937       0.039048       0.041983      -0.003920       0.009812       0.001417       0.002211       0.049053      -0.014182      -0.005736       0.019918              1.736787       1.447697       0.048351       0.140826       1.694970       0.368312       2.067694           0.000010
           94              H      15.065203      14.790050      20.529917       0.153006       1.155634 0.95755156E+01  0.97929113E+02                                 1.803012                            1.796302      -1.094219       2.365936                    0.996951       3.502872       9.877564       0.473946       1.263652      -0.714056       0.001098       0.025149      -0.017376       0.030588       0.006574      -0.004532       0.000885      -0.010235       0.007060      -0.011006       0.003493       0.007513              1.790258       1.727504       0.106841      -0.251822       1.829730      -0.192219       1.813541           0.000007
           95              H      14.151348      13.532774      20.875013       0.143857       1.071291 0.85583716E+01  0.85956916E+02                                 1.771408                            1.741554      -1.060255       2.374630                    0.996685       3.642173      10.514996       0.458883       1.328967      -0.698116      -0.025552      -0.009414      -0.006677       0.028037       0.006598      -0.007925       0.002783       0.000797       0.002705      -0.011763       0.002552       0.009210              1.782579       1.781483       0.315496       0.101966       2.035086       0.264773       1.531169           0.000006
           96              H       9.903932      12.412694       0.828670       0.105664       0.988896 0.77134206E+01  0.76322140E+02                                 1.736767                            1.695407      -1.263125       2.262357                    0.992741       4.008361      11.908332       0.442966       1.397436      -0.681826       0.022652       0.023683       0.009903       0.034235       0.000396       0.001980       0.004357      -0.000250      -0.004282      -0.005118       0.000331       0.004786              1.763937       1.952607       0.300026       0.284016       1.746060       0.219960       1.593144          -0.000002
           97              H       8.832978      11.232738       1.000119       0.081545       1.028151 0.81400334E+01  0.80725940E+02                                 1.711288                            1.685944      -0.907200       2.418322                    0.995947       3.853809      11.050613       0.471658       1.309458      -0.700801      -0.013594      -0.016658       0.011288       0.024284       0.000840      -0.003949      -0.000837      -0.002418      -0.000425      -0.004621       0.000742       0.003879              1.715373       1.625851       0.149424      -0.217847       1.790844      -0.321595       1.729423          -0.000001
           98              H       8.583919       3.177743      20.971728       0.086399       1.167091 0.95204729E+01  0.96630618E+02                                 1.763166                            1.747807      -0.679904       2.522961                    0.999368       3.603537       9.921893       0.501522       1.203261      -0.727305       0.017801       0.018992      -0.009746       0.027795      -0.000343      -0.007144      -0.004359      -0.000569      -0.004988      -0.009066       0.001266       0.007799              1.751481       1.637965       0.152220      -0.193434       1.837920      -0.342981       1.778559           0.000001
           99              H      12.278614      15.334063      21.231099       0.079586       1.077586 0.84648061E+01  0.83497540E+02                                 1.670068                            1.645183      -0.596767       2.554400                    0.999697       3.575900       9.732619       0.517853       1.199065      -0.727336      -0.020658      -0.020318      -0.001082       0.028996       0.004812       0.000024       0.005312       0.000065      -0.016586      -0.008564      -0.000109       0.008674              1.668706       1.863147       0.252278       0.291599       1.661315       0.182935       1.481657           0.000003
          100              H       7.237083      13.054334       1.496882       0.140147       0.890727 0.66497975E+01  0.62981941E+02                                 1.591807                            1.553407      -0.972979       2.416921                    0.997768       3.531852      10.045250       0.475232       1.360797      -0.690947       0.003314      -0.017625       0.008394       0.019802      -0.000176      -0.000012      -0.003834      -0.010523       0.002535      -0.005688      -0.001479       0.007167              1.597871       1.417012       0.106859      -0.252982       1.579192      -0.354483       1.797410          -0.000002
          101              H       1.925419       0.739932       0.345096       0.123741       0.985591 0.73583981E+01  0.71828360E+02                                 1.725468                            1.649411      -1.196171       2.296759                    0.994678       3.858685      11.320008       0.452572       1.386456      -0.684392      -0.010167       0.003972      -0.010436       0.015101      -0.008029       0.001723       0.001006       0.004877      -0.002497      -0.008420      -0.000452       0.008872              1.762114       2.126113      -0.418365       0.307033       1.613464      -0.151869       1.546767          -0.000002
          102              H       3.347930       0.994826       1.033090       0.150287       0.838846 0.61709347E+01  0.57385519E+02                                 1.535066                            1.502404      -0.822291       2.499567                    0.998764       3.402741       9.601200       0.480176       1.371684      -0.689320       0.020239       0.008976       0.002231       0.022252       0.004070      -0.002528       0.005775      -0.002308      -0.014009      -0.009333       0.001723       0.007610              1.542611       1.624160       0.322854       0.119624       1.677482       0.154875       1.326192          -0.000003
          103              H       4.339375       9.417305       1.153984       0.155799       0.922479 0.69424156E+01  0.66487509E+02                                 1.634039                            1.592594      -0.986574       2.422863                    0.996683       3.491315       9.996226       0.466816       1.370032      -0.689547       0.021914       0.011691       0.016329       0.029724       0.006341      -0.002468       0.004212      -0.000761       0.011420      -0.009875       0.003554       0.006321              1.656310       1.516144       0.146434       0.157402       1.688071       0.410244       1.764715           0.000002
          104              H       3.664042       8.026184       0.756134       0.139851       1.168178 0.95724010E+01  0.98329909E+02                                 1.836946                            1.810347      -1.137802       2.328800                    0.997162       3.678165      10.548370       0.464416       1.283908      -0.708036       0.005399      -0.026684       0.005763       0.027828       0.003142      -0.005859      -0.001243      -0.008994       0.009946      -0.009399       0.001880       0.007519              1.843608       1.734202       0.272780      -0.115458       2.245331      -0.098593       1.551292           0.000004
          105              H       9.299484      11.372981      20.540907       0.080449       1.136736 0.91390758E+01  0.93352658E+02                                 1.835573                            1.790300      -1.150921       2.309629                    0.993428       3.975327      11.592169       0.455933       1.315166      -0.699607      -0.009897      -0.022264      -0.013410       0.027812       0.000207       0.001494       0.007765       0.000935       0.001128      -0.008014       0.000170       0.007844              1.859628       1.871291       0.202009       0.348756       1.800318       0.371658       1.907274          -0.000001
          106              H       9.890520      12.821189      20.855230       0.086119       1.152340 0.92867274E+01  0.94790236E+02                                 1.821775                            1.780538      -1.087096       2.339613                    0.995226       3.866704      11.097632       0.468743       1.280179      -0.707694       0.008727       0.029263      -0.001542       0.030575       0.002604      -0.002591      -0.004174      -0.006088      -0.007899      -0.005215      -0.002391       0.007606              1.835764       1.613202       0.032760      -0.008399       2.371687      -0.217180       1.522402           0.000004
          107              H       6.058842       7.285632       0.065942       0.081459       1.118880 0.89490092E+01  0.90129598E+02                                 1.760176                            1.728668      -0.800389       2.467025                    0.997460       3.736402      10.510013       0.485662       1.252216      -0.714545      -0.012467      -0.025284       0.003094       0.028360      -0.000991      -0.007837      -0.004049      -0.002795      -0.010877      -0.010750       0.003389       0.007361              1.762580       1.544183       0.044682      -0.012505       2.226179      -0.305214       1.517377           0.000001
          108              H       6.688195       8.745324       0.257173       0.084180       1.004372 0.76411514E+01  0.73596015E+02                                 1.607094                            1.572495      -0.537069       2.589633                    0.999887       3.491402       9.443316       0.524034       1.213531      -0.723902       0.010786       0.026789       0.007972       0.029959       0.003603      -0.001760       0.008905       0.000938      -0.014254      -0.011778       0.002976       0.008802              1.621050       1.614724       0.219064       0.271193       1.631967       0.346678       1.616460           0.000003
          109              H      11.489289      10.420176      19.826536       0.140281       0.950517 0.69535891E+01  0.65998142E+02                                 1.610707                            1.548242      -0.796090       2.499716                    0.999172       3.376364       9.332784       0.499211       1.292706      -0.706241      -0.013568      -0.014383      -0.003442       0.020070       0.005157      -0.000095       0.006531      -0.001447      -0.003111      -0.008179      -0.000428       0.008607              1.638824       1.438918       0.175039       0.136357       1.766208       0.487693       1.711345          -0.000001
          110              H      12.771944      10.803416      20.703564       0.134225       0.996719 0.73149478E+01  0.70981233E+02                                 1.715125                            1.627117      -1.049269       2.374545                    0.996826       3.676798      10.598849       0.465068       1.357243      -0.691121       0.013368      -0.006132       0.010709       0.018193      -0.004113       0.000926       0.000955       0.006693      -0.014569      -0.005479      -0.002266       0.007745              1.755822       2.309497      -0.283223       0.300898       1.457128      -0.044453       1.500839           0.000001
          111              H      11.979744      11.942137      19.905667       0.136673       1.085355 0.84727118E+01  0.82944456E+02                                 1.641863                            1.618846      -0.874425       2.453500                    0.999443       3.269672       8.642099       0.539413       1.159898      -0.739152      -0.005155       0.015474       0.000784       0.016329      -0.001279      -0.002789      -0.000686      -0.006913      -0.001991      -0.005176       0.001149       0.004027              1.625329       1.414124       0.065486      -0.060481       1.936339      -0.252577       1.525522           0.000011
          112              H      14.648510       6.641942      20.246367       0.112679       1.025074 0.74013365E+01  0.72513769E+02                                 1.780704                            1.666348      -1.328419       2.250760                    0.993880       3.860587      11.429173       0.444368       1.406866      -0.680381       0.001873       0.046587       0.006572       0.047085      -0.000862      -0.001318      -0.000035      -0.015376      -0.023809      -0.008318      -0.003386       0.011705              1.826763       1.540299       0.042028      -0.034992       2.352197       0.091010       1.587792          -0.000001
          113              H       6.392198       3.282655      18.428568       0.125263       1.105566 0.81308440E+01  0.78697265E+02                                 1.653450                            1.583027      -0.890104       2.463638                    0.999055       3.187770       8.348316       0.547532       1.155773      -0.740611       0.023571      -0.023044      -0.025745       0.041826      -0.007120      -0.006778       0.010335      -0.013547      -0.012493      -0.011645      -0.006853       0.018497              1.655757       1.589840      -0.148395      -0.346309       1.561580       0.151556       1.815852           0.000016
          114              H       9.863698      15.313846      19.819942       0.137397       1.090827 0.77104648E+01  0.74662982E+02                                 1.720247                            1.599749      -1.095044       2.372387                    0.997240       3.363877       9.215849       0.508191       1.244670      -0.717101       0.000808      -0.038946      -0.009207       0.040028      -0.003660      -0.007536       0.008020      -0.018757      -0.010192      -0.013557      -0.002880       0.016437              1.777669       1.429874       0.128453      -0.023436       2.494543      -0.020833       1.408589           0.000007
          115              H      14.468421       9.465622      12.983963       0.147649       0.904187 0.71612184E+01  0.69843344E+02                                 1.665206                            1.659852      -1.352311       2.243981                    0.991760       3.855939      11.528157       0.435296       1.442724      -0.673614      -0.017963      -0.022836       0.002060       0.029127      -0.003017       0.004103       0.003114      -0.006653      -0.017365      -0.009153       0.001577       0.007576              1.662666       1.537788       0.125926       0.062372       1.937724       0.159119       1.512486          -0.000002
          116              H      15.268284      10.297106      14.082995       0.144203       0.960368 0.76192596E+01  0.75434302E+02                                 1.730507                            1.708607      -1.377055       2.228291                    0.992305       3.918687      11.785067       0.430573       1.436821      -0.674636       0.000229       0.000850       0.027753       0.027767      -0.005657       0.003004       0.004779      -0.008649      -0.001732      -0.009564       0.001011       0.008553              1.745479       1.827303      -0.063833       0.388264       1.488918      -0.089104       1.920217          -0.000002
          117              H      13.966470      12.260180      13.487320       0.080832       1.161784 0.94339372E+01  0.97042497E+02                                 1.854017                            1.812429      -1.131347       2.314218                    0.994218       3.998763      11.666030       0.456012       1.305751      -0.701516       0.014354       0.022414       0.013127       0.029677       0.002848       0.001456       0.004748      -0.002859      -0.006930      -0.005219      -0.001679       0.006898              1.870421       1.736178       0.397584      -0.048831       2.377629      -0.034718       1.497455           0.000000
          118              H      13.110090      11.343248      12.487201       0.095274       0.948898 0.73933579E+01  0.71795954E+02                                 1.643309                            1.624907      -0.939594       2.417771                    0.995677       3.757559      10.768148       0.470979       1.339203      -0.694767      -0.017481      -0.006911      -0.025903       0.032005      -0.003180       0.005637      -0.000442       0.012491       0.026049      -0.011394      -0.000649       0.012043              1.646271       1.641944      -0.015526       0.330086       1.403494      -0.057291       1.893376          -0.000003
          119              H      12.392608       9.987060      14.357753       0.091476       0.980012 0.77080766E+01  0.75183074E+02                                 1.638644                            1.627421      -0.817012       2.465237                    0.997577       3.696631      10.410531       0.487357       1.288501      -0.705732      -0.014274      -0.020816      -0.011838       0.027878       0.002854      -0.003585       0.004666       0.000627      -0.019057      -0.009778       0.003701       0.006078              1.625409       1.480248       0.215288       0.003774       1.974005       0.038311       1.421974          -0.000004
          120              H      13.230788      10.925645      15.351278       0.088680       1.125688 0.89686657E+01  0.89539387E+02                                 1.710695                            1.687763      -0.622423       2.549077                    0.999729       3.516576       9.553348       0.515102       1.191041      -0.730319       0.014704       0.009888       0.021434       0.027810      -0.000324       0.002126       0.004641       0.014938       0.009968      -0.010728       0.003387       0.007341              1.705252       1.636023      -0.040871       0.324461       1.409271      -0.113936       2.070462           0.000002
          121              H      11.828392      12.754662      14.913864       0.134062       1.067232 0.81403807E+01  0.78240996E+02                                 1.565264                            1.539479      -0.879670       2.443559                    0.999600       3.185141       8.117009       0.583690       1.091777      -0.756722       0.012934       0.007346       0.004461       0.015530       0.001433       0.003228       0.002213       0.004662      -0.011138      -0.005429      -0.000608       0.006037              1.548732       1.383510       0.200220       0.042667       1.899764       0.195667       1.362922           0.000014
          122              H      10.861851      11.524101      15.241375       0.132413       1.104534 0.82136719E+01  0.80793064E+02                                 1.733896                            1.645843      -0.989444       2.395569                    0.998402       3.505102       9.674560       0.503499       1.236718      -0.718337      -0.004949      -0.014052       0.009251       0.017537       0.001283      -0.000540      -0.004001      -0.000755       0.000004      -0.003890      -0.000651       0.004541              1.767652       2.012614       0.235732      -0.507559       1.473067      -0.253365       1.817276           0.000002
          123              H      11.098458      11.973676      13.722513       0.144055       0.959156 0.71728463E+01  0.68914710E+02                                 1.645235                            1.592434      -0.956779       2.427816                    0.997935       3.479099       9.816856       0.480865       1.325754      -0.698691      -0.002900      -0.005625      -0.019214       0.020229      -0.004521       0.002832       0.002827       0.000647       0.017683      -0.008584       0.001582       0.007002              1.655525       1.591420      -0.064761       0.324699       1.311236      -0.148133       2.063917          -0.000001
          124              H       8.936433      10.291729      10.416625       0.153887       0.980802 0.76195508E+01  0.74774116E+02                                 1.708792                            1.673932      -1.112272       2.362924                    0.995534       3.601498      10.476585       0.452592       1.379042      -0.687645       0.024587      -0.017994      -0.000604       0.030474      -0.001222       0.006959       0.001164      -0.010292      -0.008375      -0.010414       0.003704       0.006710              1.724657       1.690122      -0.259187       0.029155       2.073387      -0.120480       1.410463          -0.000001
          125              H       8.077178      11.321899       9.548390       0.136150       1.092612 0.86924941E+01  0.87731732E+02                                 1.793048                            1.751859      -1.212123       2.293112                    0.996092       3.772819      10.954547       0.458362       1.323991      -0.698073       0.003024       0.010707      -0.025393       0.027724       0.001612       0.005610       0.002414      -0.010081       0.000576      -0.008683       0.001377       0.007306              1.810037       1.735554      -0.039214       0.316376       1.539796      -0.234956       2.154760          -0.000001
          126              H       8.902905      13.130787      10.684789       0.087411       1.011428 0.77467879E+01  0.75567463E+02                                 1.671299                            1.628090      -0.781519       2.482271                    0.997544       3.672423      10.303628       0.489358       1.283117      -0.707292      -0.011803       0.021612      -0.015213       0.028945      -0.001461       0.002214      -0.005631      -0.003333      -0.022040      -0.009696       0.001457       0.008238              1.691611       1.645796      -0.324210       0.040140       2.046117      -0.171343       1.382920          -0.000002
          127              H       9.486278      12.215198      11.858555       0.089770       1.183980 0.95354188E+01  0.98356413E+02                                 1.880615                            1.824417      -1.194068       2.292188                    0.993758       3.970500      11.602321       0.453632       1.309000      -0.701028       0.006330      -0.010649       0.027104       0.029801       0.003253       0.000599       0.002359       0.000013       0.018763      -0.006508      -0.000497       0.007006              1.904980       1.710361       0.015951       0.032082       1.558661      -0.218871       2.445918          -0.000000
          128              H      10.515085      12.251313       9.216482       0.084245       1.005991 0.76092762E+01  0.74038761E+02                                 1.676044                            1.620075      -0.820130       2.460157                    0.997397       3.729200      10.516513       0.486667       1.293475      -0.704496      -0.008444       0.009499      -0.025488       0.028481       0.003937       0.003224      -0.001910      -0.000850       0.011814      -0.007153       0.001851       0.005303              1.706330       1.473709       0.009659       0.072422       1.329474      -0.080013       2.315807          -0.000002
          129              H      11.108037      11.367516      10.407833       0.082561       1.015485 0.78603744E+01  0.76983706E+02                                 1.674525                            1.638975      -0.785742       2.474852                    0.997389       3.728711      10.495342       0.487997       1.281542      -0.707246       0.009259      -0.019836       0.015583       0.026870       0.000841       0.001132      -0.004775      -0.003692      -0.023800      -0.009581       0.002231       0.007350              1.692603       1.650382      -0.317203       0.073735       1.997662      -0.217718       1.429765          -0.000003
          130              H      11.166470      14.229904      10.377060       0.141248       0.900421 0.65016192E+01  0.61252148E+02                                 1.609361                            1.540059      -0.922360       2.445107                    0.997478       3.492552       9.917471       0.475250       1.367995      -0.689815      -0.014598       0.012401      -0.007719       0.020651      -0.004305       0.004871      -0.000037      -0.002639      -0.016154      -0.008281       0.000358       0.007924              1.645167       1.501739      -0.306854       0.065189       2.120167      -0.171150       1.313594          -0.000002
          131              H      12.433798      13.300536      10.073727       0.139795       1.040688 0.78289233E+01  0.77744491E+02                                 1.804772                            1.714090      -1.324588       2.250684                    0.993331       3.860002      11.483951       0.438270       1.407332      -0.680702       0.012427      -0.005784      -0.013792       0.019445       0.001396      -0.006928       0.000300       0.005680      -0.010137      -0.007548      -0.001119       0.008667              1.856396       2.314081      -0.027810      -0.406598       1.537086       0.034360       1.718023          -0.000001
          132              H      11.794865      13.327356      11.539835       0.133609       1.036316 0.80562409E+01  0.79581280E+02                                 1.722913                            1.680994      -0.972101       2.409312                    0.997815       3.598409      10.252778       0.471408       1.315319      -0.700963      -0.001736      -0.008018       0.013794       0.016049       0.002269       0.002744      -0.001177      -0.000884       0.015254      -0.005630      -0.000327       0.005957              1.728906       1.529839       0.011955       0.237681       1.481488      -0.138101       2.175392          -0.000000
          133              C       6.953540       1.862678       6.851365       0.076788      28.762195 0.35437604E+03  0.79446344E+04                                 8.274074                            6.381829       0.198284       2.084201                    0.999614      26.297010      74.690887       0.633927       0.430980      -1.051333      -0.009043      -0.018558      -0.053918       0.057735      -0.003210      -0.026557      -0.013815       0.096726      -0.029102      -0.050015      -0.012938       0.062953              9.450414       4.987875       0.190699       1.774538      10.805970       1.977133      12.557396          -0.000003
          134              C       6.994731       3.235607       6.994239      -0.046639      37.956047 0.44160889E+03  0.10313607E+05                                 9.716985                            6.927895       0.090780       2.033040                    0.999280      27.088937      74.991299       0.643483       0.407564      -1.081274      -0.004471       0.000967      -0.033892       0.034200      -0.008692      -0.000941      -0.000312       0.031229      -0.044531      -0.014926      -0.010384       0.025309             12.024891       5.295564       0.431994       2.120464      12.046157       3.947347      18.732953           0.000002
          135              C       6.691070       4.062076       5.921584      -0.055678      30.141186 0.38445775E+03  0.87368905E+04                                 8.338160                            6.498062       0.200442       2.050536                    0.999607      27.628860      77.276260       0.654406       0.411861      -1.070569      -0.008081      -0.012973      -0.007137       0.016869      -0.001055      -0.015438      -0.007580       0.039152      -0.071764      -0.030460      -0.005103       0.035563              9.347922       4.610050       0.055006       1.423017       9.291405       1.277334      14.142311           0.000014
          136              C       6.450632       3.468759       4.703857      -0.122298      32.924046 0.43247027E+03  0.10172735E+05                                 8.966095                            6.996566       0.034463       1.994636                    0.999461      29.029032      83.980096       0.613451       0.424468      -1.057170       0.016009       0.004249       0.021395       0.027057      -0.016395      -0.012643      -0.016029       0.045672      -0.070303      -0.039746      -0.000962       0.040708             10.047300       5.171888       0.831368       0.992228      10.827126       1.211206      14.142885           0.000002
          137              C       6.309818       2.097749       4.620330       0.086530      32.520448 0.41448706E+03  0.96294457E+04                                 8.987031                            6.914474      -0.074613       1.989636                    0.999520      26.783628      76.554431       0.609505       0.432552      -1.054086       0.019029       0.008035       0.068854       0.071886      -0.002590      -0.023434      -0.013911       0.068593      -0.024415      -0.039282      -0.008959       0.048241             10.358583       5.560543       0.853584       2.146449      11.113881       1.476426      14.401325          -0.000004
          138              C       5.897913       1.400836       3.385018       0.547721      24.047279 0.26595540E+03  0.55975150E+04                                 7.644186                            5.788780       0.027518       2.064318                    0.999469      22.886719      64.781694       0.615918       0.472494      -1.018626      -0.033751      -0.036028      -0.076875       0.091361      -0.049055      -0.013451       0.007384       0.118419      -0.155958      -0.054873      -0.049480       0.104354              8.801659       5.264852       1.506150       0.657262       9.403430      -0.761910      11.736695          -0.000003
          139              C       7.276359       3.843536       8.359237       0.548556      24.641098 0.26551630E+03  0.55737108E+04                                 7.776702                            5.741957      -0.099092       2.014313                    0.999210      22.970376      64.469565       0.626604       0.465650      -1.024596       0.018210       0.022593       0.042137       0.051162       0.048242      -0.040164      -0.026217       0.076657      -0.107855      -0.055782      -0.040902       0.096684              9.389366       5.391239      -0.799824       1.636471       9.150839       3.545801      13.626020           0.000003
          140              C      13.031541      12.389453       4.112578      -0.538974      37.306177 0.73182240E+03  0.19563647E+05                                 9.511609                            8.797807      -0.172112       1.862946                    0.996807      36.649807     111.720982       0.577680       0.396620      -1.079101       0.099382      -0.076359      -0.012166       0.125919      -0.011403       0.019218      -0.004317      -0.018442      -0.034399      -0.027484       0.002119       0.025365             10.040104      11.769188      -2.342133      -0.182495       9.716397       0.036679       8.634727          -0.000005
          141              C      13.999040      11.243056       4.286225      -0.127584      25.410576 0.42595933E+03  0.10064907E+05                                 7.696879                            6.959572      -0.260095       1.904476                    0.998430      29.939833      89.198198       0.607906       0.426411      -1.047229      -0.008514       0.096885      -0.057905       0.113191      -0.025420       0.006677       0.011174       0.021749      -0.049784      -0.031051      -0.004901       0.035952              8.127225       9.951735      -0.966339      -1.134230       6.810035       0.039179       7.619904           0.000004
          142              C       5.668010      11.505279       3.376226      -0.114228      25.662727 0.42338970E+03  0.99032857E+04                                 7.645253                            6.867673       0.083345       2.028924                    0.999348      28.336341      81.660892       0.626840       0.417744      -1.061737       0.007407      -0.084796       0.055535       0.101633      -0.040773      -0.003229       0.020594       0.061022      -0.063135      -0.050598      -0.012648       0.063246              8.114792      10.599657      -1.494253      -1.302496       6.940082       0.248191       6.804637           0.000002
          143              C       6.725554      10.432454       3.534487      -0.447659      26.926087 0.45254908E+03  0.10743797E+05                                 7.552046                            6.808738       0.302650       2.045348                    0.998778      32.129085      92.736993       0.671607       0.384148      -1.086170      -0.078870       0.083183      -0.005190       0.114747      -0.002085       0.004127      -0.000466       0.017925      -0.038020      -0.013272      -0.002865       0.016137              7.864546       9.560331      -1.839932      -0.467884       7.477513       0.701571       6.555795           0.000008
          144              C       9.358875      12.190707       6.282067      -0.538825      37.165578 0.67589754E+03  0.17708140E+05                                 9.482187                            8.440210      -0.094378       1.889689                    0.997228      36.120920     108.905833       0.591503       0.395236      -1.080344      -0.101175       0.059799       0.002162       0.117546      -0.032072       0.023060       0.015238      -0.033394       0.022276      -0.052585       0.020062       0.032523             10.241066      13.432260      -2.496705      -0.555908       8.373519       0.209353       8.917419          -0.000001
          145              C       8.271636      13.213866       6.046874      -0.127481      26.212907 0.42342487E+03  0.99646667E+04                                 7.814651                            6.909238      -0.116755       1.950317                    0.999154      29.503607      86.993599       0.615608       0.422781      -1.052149       0.017561      -0.088278       0.069330       0.113613      -0.029107       0.012362       0.022030       0.010317      -0.056691      -0.044465       0.005000       0.039465              8.410623      11.344316      -1.029620      -1.487326       6.490865      -0.211551       7.396690          -0.000001
          146              C       7.091478      13.032316       6.972259      -0.108190      25.083350 0.40221278E+03  0.93021358E+04                                 7.513612                            6.679267       0.113088       2.036383                    0.999506      28.246277      81.344411       0.636717       0.415942      -1.061273      -0.022479       0.079286      -0.066912       0.106154      -0.030180      -0.004431       0.017280       0.069125      -0.064469      -0.044756      -0.013227       0.057983              8.039329      10.690316      -1.067707      -1.349366       6.070146      -0.020275       7.357525          -0.000002
          147              C      15.524048      13.985831       6.761245      -0.443153      26.750176 0.45236211E+03  0.10731757E+05                                 7.520425                            6.813793       0.424451       2.094377                    0.998400      31.656427      91.160154       0.670809       0.384878      -1.086312       0.078756      -0.072728       0.014637       0.108195      -0.017270      -0.000000       0.009424       0.028468      -0.029348      -0.023085      -0.004636       0.027722              7.814061       9.334777      -0.910616       0.092549       6.744153       0.134611       7.363254           0.000001
          148              C       9.763119       7.229362       0.707777       0.077234      29.996772 0.37343660E+03  0.85057384E+04                                 8.613614                            6.625423      -0.039086       2.006608                    0.998489      26.860313      77.593708       0.610055       0.440800      -1.042550       0.023163       0.051528       0.027566       0.062861      -0.040850       0.025360       0.000571       0.026679      -0.033117      -0.045326      -0.009596       0.054922             10.012867       8.042438       4.085912      -1.165734      13.187533       1.397846       8.808630          -0.000001
          149              C       8.911528       6.486135       1.518862      -0.052838      38.662178 0.47486847E+03  0.11322138E+05                                 9.920324                            7.256559       0.018725       2.012014                    0.999207      27.594165      77.824314       0.617777       0.415833      -1.073141       0.005358       0.025298       0.019666       0.032487      -0.012492      -0.001840      -0.001238       0.019780       0.012153      -0.018125       0.004090       0.014034             12.185156       8.715645       5.584563      -0.730882      18.474006       2.256116       9.365818           0.000000
          150              C       8.603078       6.975252       2.806928      -0.049328      30.670907 0.39945180E+03  0.91775227E+04                                 8.506871                            6.675057       0.186660       2.047951                    0.999671      27.806071      78.551652       0.637336       0.418289      -1.064962       0.005330       0.012626      -0.006493       0.015165      -0.023179       0.004804      -0.017231       0.033289      -0.002825      -0.033735       0.000092       0.033643              9.625674       6.726961       3.380432      -0.651107      13.513741       2.490152       8.636320           0.000011
          151              C       9.168250       8.148182       3.222362      -0.120426      32.140966 0.41044675E+03  0.95162540E+04                                 8.779928                            6.781721       0.058314       2.003300                    0.999545      28.648666      81.914478       0.628699       0.420198      -1.061304      -0.006873      -0.013201      -0.007250       0.016555      -0.023103       0.004673      -0.011405       0.041423       0.038151      -0.038825       0.009149       0.029676              9.994675       7.704201       3.938594      -1.034578      13.563768       2.092584       8.716056           0.000014
          152              C      10.022715       8.830107       2.382701       0.101987      33.249224 0.39347739E+03  0.90048045E+04                                 9.120904                            6.707735      -0.004352       2.015375                    0.999496      26.227735      73.908294       0.624149       0.428808      -1.058542      -0.010950      -0.058301      -0.035689       0.069228      -0.041841       0.028542      -0.005317       0.044080      -0.009350      -0.048484      -0.012139       0.060623             11.078565       8.592299       5.168072      -0.681737      14.828358       2.966545       9.815038           0.000003
          153              C      10.685595      10.111181       2.782749       0.541217      24.808922 0.26427089E+03  0.55425405E+04                                 7.799543                            5.743069       0.137827       2.101496                    0.999675      22.715089      63.780167       0.623988       0.468026      -1.023019       0.036380       0.070971       0.032649       0.086176      -0.056588       0.042678      -0.038464       0.029079      -0.063272      -0.052268      -0.044572       0.096839              9.343327       7.403364       3.171163      -0.836277      10.501898       2.985495      10.124720           0.000002
          154              C       8.295586       5.187442       1.070457       0.552564      23.454271 0.26529534E+03  0.55824705E+04                                 7.569330                            5.777178      -0.111762       2.012186                    0.999208      23.069424      65.380650       0.616987       0.471773      -1.018593      -0.027000      -0.037794      -0.020542       0.050788      -0.041033       0.041589      -0.034088       0.038329       0.020537      -0.050284      -0.030368       0.080652              8.920362       7.086858       3.089819      -0.829358      12.766677       1.497927       6.907552          -0.000002
          155              C       9.153882       5.944958      10.269355      -0.548581      35.859237 0.68004574E+03  0.17832828E+05                                 9.238881                            8.454853      -0.014835       1.909824                    0.997694      36.323119     109.338848       0.592541       0.394190      -1.081744       0.077829       0.085825       0.046363       0.124791      -0.016516       0.022398       0.028466      -0.005229       0.009807      -0.044972       0.013387       0.031585              9.800705      10.334557       2.237103       1.681050      10.623468       1.998060       8.444091           0.000008
          156              C       9.901059       6.779344      11.333217      -0.137075      27.259022 0.45247250E+03  0.10828573E+05                                 8.100239                            7.195694      -0.266417       1.905999                    0.997882      29.875485      88.892091       0.596407       0.429126      -1.048024       0.006990      -0.008709      -0.107961       0.108537       0.017615       0.036643       0.024583      -0.012054      -0.024175      -0.042720      -0.009843       0.052563              8.724541       9.758910       2.711422       0.109468       9.234611       0.528946       7.180101          -0.000001
          157              C      10.988298       7.669774      10.675996      -0.111252      24.517480 0.40472147E+03  0.93570241E+04                                 7.354101                            6.662886       0.101166       2.028764                    0.999639      28.278741      80.923391       0.644058       0.411339      -1.066242      -0.015301       0.013686       0.108495       0.110420       0.021117       0.024510       0.024211      -0.001897      -0.084738      -0.043357      -0.006996       0.050353              7.736691       8.784067       2.360295      -0.095332       8.086758       0.249552       6.339248           0.000005
          158              C      11.652136       8.544171      11.722275      -0.437660      26.805833 0.47252875E+03  0.11315852E+05                                 7.515109                            6.951837       0.442187       2.100242                    0.998268      31.619531      91.028252       0.666876       0.383533      -1.088919      -0.054600      -0.065541      -0.061018       0.104881       0.020613       0.008738       0.020287      -0.002149      -0.037694      -0.025801      -0.010188       0.035989              7.729828       8.443410       1.471862       0.603729       7.779362       0.641087       6.966713          -0.000000
          159              C       5.675674       3.864160      11.403556      -0.542103      36.822108 0.68283291E+03  0.17915060E+05                                 9.418570                            8.501865      -0.061635       1.901883                    0.997315      35.974652     108.136555       0.588108       0.396959      -1.080405      -0.109239      -0.021527      -0.059988       0.126472      -0.006602       0.022386       0.002098      -0.018938       0.027639      -0.029005       0.006048       0.022957             10.014308      11.815401       1.347193       2.091184       9.270905       1.398960       8.956618           0.000004
          160              C       4.651658       3.693203      10.256166      -0.122679      26.778764 0.41753285E+03  0.98139381E+04                                 7.976239                            6.879896      -0.283824       1.898525                    0.998688      29.646430      88.012416       0.612984       0.425113      -1.048316       0.000122      -0.022552       0.112223       0.114467      -0.002948       0.039590       0.025566       0.011413      -0.000040      -0.047732       0.000340       0.047392              8.664703      11.772353       2.292178       0.571526       7.511938       0.619919       6.709817           0.000004
          161              C       3.359424       3.089762      10.607856      -0.113913      24.774226 0.38907167E+03  0.89164908E+04                                 7.406550                            6.519862       0.148561       2.045227                    0.999746      28.064222      80.237200       0.652324       0.409712      -1.066158       0.011786       0.020004      -0.104671       0.107215      -0.000092       0.045859       0.024450       0.017466      -0.059984      -0.057697       0.004758       0.052938              7.919497      10.449193       1.925074       0.471444       6.929076       0.440795       6.380221           0.000003
          162              C      12.059254       2.868262       9.414308      -0.439673      26.390682 0.45026743E+03  0.10672992E+05                                 7.475618                            6.823836       0.319916       2.054571                    0.998964      31.850513      91.773219       0.666304       0.387809      -1.083916       0.065758       0.015238       0.079985       0.104661       0.007434       0.018780       0.013826       0.007531      -0.038436      -0.026170      -0.001840       0.028010              7.704950       8.712091       0.838620       0.970301       6.896023       1.082973       7.506735           0.000008
          163              C      14.118780      10.760887       9.143946       0.077371      28.929926 0.36409725E+03  0.82370592E+04                                 8.370751                            6.519324       0.026277       2.026904                    0.999066      26.691285      76.734824       0.618489       0.437743      -1.044824       0.031179      -0.038612       0.033562       0.059912      -0.001088      -0.049344      -0.008248       0.022089      -0.017993      -0.047600      -0.007082       0.054682              9.502917       8.239163      -1.468149       4.193870      10.156130      -1.307742      10.113458          -0.000005
          164              C      13.333286      10.165620       8.161411      -0.047084      38.239153 0.45461435E+03  0.10722791E+05                                 9.846528                            7.095587       0.115802       2.045869                    0.999402      27.259761      76.491393       0.625283       0.415303      -1.073379       0.008139      -0.030344       0.010594       0.033155       0.004762      -0.013087       0.009028       0.008267      -0.022473      -0.020229       0.004848       0.015381             12.099533       9.548134      -2.924608       5.932032      13.126723      -4.199424      13.623742          -0.000001
          165              C      13.320833       8.772322       8.080083      -0.043059      29.422390 0.38081202E+03  0.86685770E+04                                 8.314966                            6.554169       0.096245       2.024360                    0.999737      27.650471      78.435038       0.636082       0.423015      -1.059131       0.006909       0.004860       0.013033       0.015531       0.009437      -0.034956       0.015285       0.027423       0.014301      -0.040112      -0.003244       0.043356              9.273109       7.252186      -1.968291       3.335377      11.577358      -2.653114       8.989783           0.000012
          166              C       4.499348       8.027071       8.895565      -0.119684      31.552000 0.41400710E+03  0.96182832E+04                                 8.671305                            6.815976       0.110983       2.022628                    0.999569      28.587209      81.786490       0.626523       0.420804      -1.061061      -0.003214       0.009741      -0.009086       0.013703       0.007934      -0.030016       0.016675       0.023376       0.006470      -0.037110      -0.000132       0.037242              9.663401       8.239032      -1.879619       3.774415      11.566373      -1.747310       9.184797           0.000011
          167              C       5.286758       8.690968       9.856119       0.098627      32.664109 0.40348226E+03  0.92763034E+04                                 8.965266                            6.776293       0.058339       2.034040                    0.999428      26.239864      73.706681       0.624258       0.426767      -1.061588      -0.030476       0.053995      -0.035351       0.071372       0.003957      -0.050998      -0.007182       0.028993      -0.008463      -0.045586      -0.013615       0.059201             10.533706       9.442036      -2.489842       4.756929      12.438046      -2.118825       9.721035          -0.000000
          168              C       6.203488       7.936756      10.766117       0.547533      24.190488 0.25185429E+03  0.52037106E+04                                 7.552281                            5.541197       0.311505       2.161365                    0.999697      22.226541      61.354196       0.648415       0.457182      -1.032047       0.053878      -0.050621       0.046379       0.087272       0.002197      -0.075433       0.002645       0.085633       0.095293      -0.059569      -0.045253       0.104822              8.922597       7.481855      -1.385990       2.985588      12.238308      -0.544851       7.047628           0.000000
          169              C      12.517138      10.985924       7.211848       0.546960      24.109517 0.27179473E+03  0.57482028E+04                                 7.705220                            5.839502      -0.078474       2.020022                    0.999321      23.184301      65.657924       0.615564       0.470481      -1.020310      -0.031038       0.023345      -0.029240       0.048614       0.009839      -0.061687       0.001912       0.064439       0.020260      -0.049366      -0.031444       0.080810              9.127869       7.370135      -1.955231       3.966339       9.335846      -2.723245      10.677625          -0.000002
          170              C       9.118440       2.129633       2.206856      -0.536274      36.893304 0.73643476E+03  0.19678637E+05                                 9.397529                            8.808040      -0.092829       1.889573                    0.996622      36.368304     110.120254       0.580216       0.395053      -1.082324       0.098873       0.048215       0.047646       0.119878       0.027046      -0.007159       0.011554      -0.008877      -0.081226      -0.035163      -0.006049       0.041212              9.815717      11.742198       1.928586       0.709097       9.291567      -0.067543       8.413385          -0.000004
          171              C      10.316798       3.106055       2.338740      -0.130887      26.317676 0.44987922E+03  0.10757950E+05                                 7.893049                            7.176974      -0.237246       1.911332                    0.998396      30.005797      89.431546       0.596560       0.429357      -1.047211      -0.035647      -0.087522       0.054674       0.109179       0.026776       0.003036       0.021565       0.038878      -0.051449      -0.039831      -0.004576       0.044406              8.291966       9.851691       0.387359       1.694113       7.605702      -0.797656       7.418506          -0.000001
          172              C       1.651453       2.676123       3.514704      -0.118295      24.614164 0.41663478E+03  0.97012154E+04                                 7.396233                            6.798028       0.117119       2.039299                    0.999309      28.288809      81.203546       0.632403       0.415950      -1.063423       0.034686       0.083952      -0.050200       0.103784       0.022471       0.026976       0.020342       0.071570      -0.042948      -0.043165      -0.019445       0.062610              7.657533       9.110463       0.662071       1.521877       6.535523      -0.697039       7.326614           0.000001
          173              C       2.852685       3.643796       3.613617      -0.442665      25.954979 0.44436159E+03  0.10483002E+05                                 7.355165                            6.766495       0.452021       2.095381                    0.999332      31.754818      90.846500       0.671946       0.386387      -1.086495      -0.083082      -0.069888      -0.012485       0.109283       0.020642       0.000105       0.007253       0.023573      -0.048311      -0.022268      -0.009848       0.032116              7.504138       9.166854       0.763454       0.877028       6.594463      -0.211880       6.751097           0.000011
          174              C      10.744986       6.068539      21.450906      -0.525210      36.881946 0.67683790E+03  0.17732325E+05                                 9.451642                            8.469399      -0.058648       1.903137                    0.997146      35.878416     108.041567       0.588265       0.397422      -1.079258      -0.103583       0.071541       0.012704       0.126526      -0.011949      -0.015953       0.004244      -0.031773       0.020467      -0.028896       0.005711       0.023185             10.194206      12.238878      -2.687702       0.554527       9.859606      -0.842636       8.484133          -0.000003
          175              C       9.815803       7.202213      21.870736      -0.123029      26.582629 0.41606692E+03  0.97607304E+04                                 7.923904                            6.861185      -0.206879       1.925722                    0.998836      29.423912      86.972073       0.615348       0.424293      -1.049913      -0.005018      -0.086167      -0.071423       0.112033      -0.033096      -0.019252      -0.008596      -0.013685      -0.072342      -0.043496      -0.002826       0.046321              8.697235      11.549240      -1.827086       1.643147       7.556575      -0.634972       6.985891          -0.000003
          176              C       8.494832       7.164377      21.184940      -0.113700      26.055875 0.40925264E+03  0.95109064E+04                                 7.744833                            6.751081       0.077268       2.025419                    0.999366      28.376272      82.052403       0.631087       0.417625      -1.059666       0.007358       0.083243       0.062053       0.104087      -0.041411      -0.011313      -0.012533       0.017603      -0.079742      -0.044722      -0.010915       0.055636              8.462117      11.038832      -1.812302       1.285424       7.335787      -0.352094       7.011732          -0.000002
          177              C       7.559902       8.310577      21.571799      -0.450536      28.417573 0.48149091E+03  0.11620951E+05                                 7.885662                            7.060899       0.206180       2.018884                    0.997923      32.401546      94.603787       0.653566       0.388296      -1.082184       0.070339      -0.073424      -0.028294       0.105543      -0.021677      -0.005272      -0.000870       0.003598      -0.044656      -0.018939      -0.010502       0.029441              8.326717       9.293066      -1.684239      -0.253337       8.927651      -0.124454       6.759433           0.000001
          178              C       7.415255      10.097740      17.841685       0.080545      28.642247 0.35249623E+03  0.78920425E+04                                 8.254281                            6.367930       0.197929       2.085113                    0.999624      26.227980      74.447146       0.634158       0.431393      -1.051075       0.008408      -0.019151      -0.053875       0.057793       0.003276       0.026011      -0.014699       0.094853      -0.028231      -0.049943      -0.011748       0.061691              9.426454       4.977045      -0.189069      -1.769783      10.778105       1.966458      12.524213          -0.000004
          179              C       7.374065      11.470669      17.984559      -0.048699      38.048035 0.44283538E+03  0.10350079E+05                                 9.734503                            6.938773       0.087082       2.031413                    0.999268      27.125096      75.135312       0.642762       0.407713      -1.081108       0.004493       0.000710      -0.033709       0.034015       0.008563       0.001911      -0.000832       0.030473      -0.045332      -0.015476      -0.009624       0.025100             12.049043       5.304456      -0.433063      -2.125488      12.064874       3.958471      18.777799           0.000002
          180              C       7.677725      12.297138      16.911904      -0.055130      30.160299 0.38470175E+03  0.87443517E+04                                 8.345255                            6.503058       0.200180       2.050491                    0.999567      27.633027      77.311675       0.653673       0.412233      -1.070262       0.008061      -0.013191      -0.006380       0.016724       0.000698       0.015376      -0.007707       0.038635      -0.071133      -0.030282      -0.004944       0.035226              9.357295       4.614001      -0.055208      -1.425584       9.291869       1.279038      14.166014           0.000013
          181              C       7.918163      11.703821      15.694176      -0.121301      32.899197 0.43195620E+03  0.10157767E+05                                 8.959518                            6.989246       0.039462       1.996163                    0.999469      29.019305      83.943997       0.614179       0.424084      -1.057393      -0.016414       0.003378       0.021247       0.027060       0.016701       0.012282      -0.015782       0.044124      -0.071601      -0.039443      -0.000918       0.040361             10.041585       5.167180      -0.829772      -0.992388      10.817039       1.202950      14.140538           0.000003
          182              C       8.058978      10.332811      15.610650       0.085703      32.530467 0.41459691E+03  0.96326362E+04                                 8.988487                            6.915277      -0.074012       1.989685                    0.999577      26.789733      76.574423       0.609485       0.432538      -1.054095      -0.018501       0.006810       0.068194       0.070987       0.003099       0.024613      -0.013769       0.070703      -0.021916      -0.040356      -0.009373       0.049730             10.360598       5.560997      -0.853622      -2.146866      11.117966       1.475247      14.402830          -0.000003
          183              C       8.470884       9.635898      14.375338       0.545870      24.100702 0.26665809E+03  0.56160835E+04                                 7.654381                            5.795971       0.026829       2.063288                    0.999496      22.921346      64.904406       0.615600       0.472421      -1.018652       0.034800      -0.035597      -0.076007       0.090859       0.049726       0.013422       0.007838       0.119258      -0.155337      -0.055397      -0.049626       0.105023              8.813657       5.271403      -1.508497      -0.658781       9.416330      -0.762712      11.753239          -0.000004
          184              C      16.671636      12.078598      19.349557       0.550803      24.585689 0.26481279E+03  0.55552524E+04                                 7.766243                            5.734648      -0.095151       2.016080                    0.999221      22.937643      64.356151       0.626954       0.465700      -1.024570      -0.017864       0.023235       0.042474       0.051605      -0.047900       0.040885      -0.025142       0.076288      -0.107061      -0.054812      -0.041550       0.096362              9.376485       5.384921       0.799306      -1.634338       9.137355       3.538152      13.607179           0.000003
          185              C       6.126854       7.327525      15.102897      -0.538950      37.295041 0.73140942E+03  0.19550551E+05                                 9.509932                            8.794843      -0.171813       1.862965                    0.996790      36.646781     111.719021       0.577804       0.396576      -1.079091      -0.099412      -0.077329      -0.012279       0.126544       0.012145      -0.018788      -0.004857      -0.017872      -0.034597      -0.026984       0.000940       0.026045             10.039151      11.768008       2.342670       0.183852       9.717609       0.038608       8.631837          -0.000004
          186              C       5.159355       6.181128      15.276544      -0.128803      25.469139 0.42722963E+03  0.10103468E+05                                 7.711093                            6.971890      -0.262432       1.903047                    0.998383      29.994039      89.427199       0.607052       0.426649      -1.046976       0.008011       0.096671      -0.056617       0.112316       0.025555      -0.007330       0.011301       0.022706      -0.047662      -0.031581      -0.004326       0.035907              8.142889       9.976301       0.970645       1.140638       6.823580       0.040630       7.628786           0.000004
          187              C      13.490385       6.443351      14.366546      -0.116205      25.736441 0.42499379E+03  0.99506837E+04                                 7.662727                            6.883307       0.087125       2.029456                    0.999352      28.385416      81.855715       0.625738       0.418064      -1.061483      -0.007989      -0.085057       0.058123       0.103328       0.040367       0.003919       0.020131       0.062859      -0.065768      -0.050162      -0.013792       0.063955              8.134265      10.633648       1.501893       1.312173       6.954162       0.249197       6.814986           0.000002
          188              C      12.432842       5.370526      14.524806      -0.445474      26.856593 0.45083346E+03  0.10692694E+05                                 7.536356                            6.792822       0.307433       2.047358                    0.998725      32.078860      92.541067       0.672852       0.383809      -1.086432       0.076966       0.082929      -0.006587       0.113333       0.001179      -0.004015      -0.000637       0.019271      -0.038596      -0.013434      -0.003260       0.016694              7.848714       9.539499       1.830661       0.470056       7.461473       0.700527       6.545170           0.000008
          189              C       9.799519       7.128779      17.272386      -0.539494      37.232706 0.67736459E+03  0.17757268E+05                                 9.495753                            8.450051      -0.098931       1.887840                    0.997210      36.161248     109.081729       0.591051       0.395301      -1.080235       0.101613       0.059680       0.001596       0.117854       0.031225      -0.022262       0.015761      -0.032829       0.022266      -0.051548       0.019702       0.031846             10.257865      13.460751       2.503553       0.559972       8.380687       0.210565       8.932159          -0.000001
          190              C      10.886758       8.151938      17.037193      -0.127977      26.268055 0.42454464E+03  0.99990998E+04                                 7.834780                            6.926165      -0.123339       1.948050                    0.999105      29.542042      87.184355       0.613727       0.423734      -1.051401      -0.018398      -0.087453       0.068677       0.112708       0.029454      -0.012295       0.022264       0.010175      -0.054610      -0.044618       0.005112       0.039506              8.433983      11.388958       1.038800       1.496271       6.502798      -0.212546       7.410193          -0.000002
          191              C      12.066915       7.970388      17.962578      -0.105771      25.065197 0.40178242E+03  0.92914721E+04                                 7.519794                            6.683954       0.103564       2.033849                    0.999485      28.237585      81.367061       0.635192       0.416972      -1.060414       0.023006       0.078084      -0.068515       0.106398       0.029697       0.004744       0.018179       0.069037      -0.060878      -0.045315      -0.011914       0.057229              8.046774      10.706989       1.071706       1.352512       6.073970      -0.019804       7.359363          -0.000002
          192              C      13.213545       8.923903      17.751564      -0.443518      26.798871 0.45355115E+03  0.10768645E+05                                 7.537563                            6.830009       0.361538       2.074485                    0.998042      31.691847      91.343692       0.668842       0.385698      -1.085571      -0.078660      -0.071992       0.013051       0.107427       0.017142      -0.000210       0.009305       0.028297      -0.025254      -0.023059      -0.003800       0.026859              7.832046       9.361773       0.917056      -0.092771       6.757466       0.134110       7.376899           0.000001
          193              C       9.395278       2.167434      11.698096       0.078113      29.986448 0.37328229E+03  0.85015653E+04                                 8.611859                            6.623791      -0.038031       2.007117                    0.998563      26.854239      77.579714       0.610151       0.440765      -1.042544      -0.023610       0.050885       0.028284       0.062823       0.041210      -0.025404       0.000991       0.026711      -0.031914      -0.045965      -0.009006       0.054971             10.011066       8.040476      -4.084661       1.165730      13.184551       1.397912       8.808171          -0.000001
          194              C      15.036466      14.721197      12.509182      -0.053260      38.640612 0.47457344E+03  0.11311863E+05                                 9.911178                            7.250352       0.027754       2.014967                    0.999147      27.585785      77.756251       0.618628       0.415380      -1.073574      -0.004287       0.024000       0.019938       0.031494       0.012644       0.000430      -0.000661       0.018404       0.011600      -0.017600       0.003895       0.013705             12.173267       8.706970      -5.577512       0.731014      18.454260       2.253435       9.358569           0.000000
          195              C      15.344916      15.210314      13.797247      -0.049301      30.662065 0.39929410E+03  0.91731369E+04                                 8.506073                            6.674544       0.188410       2.048609                    0.999686      27.801053      78.538211       0.637235       0.418390      -1.064881      -0.005747       0.013211      -0.006933       0.015988       0.023468      -0.005213      -0.016917       0.032394      -0.001963      -0.033400      -0.000331       0.033731              9.624438       6.726739      -3.379879       0.652158      13.511129       2.487898       8.635447           0.000011
          196              C       9.990146       3.086254      14.212681      -0.120758      32.166561 0.41088941E+03  0.95293114E+04                                 8.786776                            6.787726       0.053974       2.001843                    0.999553      28.658837      81.961955       0.628080       0.420489      -1.061095       0.006835      -0.013218      -0.006832       0.016374       0.023062      -0.004528      -0.011626       0.042134       0.038615      -0.039198       0.009440       0.029759             10.002350       7.711404      -3.943763       1.034526      13.576780       2.092004       8.718866           0.000014
          197              C       9.135681       3.768179      13.373021       0.104138      33.196203 0.39274708E+03  0.89844137E+04                                 9.114570                            6.703781      -0.005848       2.015356                    0.999503      26.200117      73.828670       0.623981       0.429099      -1.058304       0.011210      -0.057998      -0.036186       0.069274       0.041058      -0.028317      -0.005080       0.043230      -0.009947      -0.047620      -0.012080       0.059700             11.070235       8.585403      -5.162219       0.680680      14.816036       2.965504       9.809265           0.000003
          198              C       8.472800       5.049253      13.773068       0.540537      24.806399 0.26425440E+03  0.55414054E+04                                 7.795490                            5.740345       0.138720       2.101765                    0.999701      22.710021      63.734986       0.624631       0.467611      -1.023375      -0.036397       0.071028       0.033478       0.086548       0.056607      -0.042430      -0.038360       0.030207      -0.063452      -0.052513      -0.044252       0.096766              9.338235       7.399885      -3.169084       0.836086      10.495419       2.983480      10.119401           0.000002
          199              C      15.652409      13.422504      12.060777       0.550614      23.493532 0.26581693E+03  0.55962858E+04                                 7.576923                            5.782367      -0.116598       2.010228                    0.999243      23.097985      65.481737       0.616778       0.471694      -1.018619       0.027323      -0.037791      -0.020313       0.050866       0.041681      -0.042175      -0.033830       0.039079       0.019568      -0.050633      -0.030820       0.081454              8.929887       7.094000      -3.094131       0.830361      12.781808       1.498503       6.913854          -0.000002
          200              C      14.794112      14.180020      21.259674      -0.549441      35.902165 0.68111407E+03  0.17867122E+05                                 9.248707                            8.464193      -0.016455       1.909239                    0.997652      36.337707     109.387355       0.591955       0.394441      -1.081615      -0.077502       0.085858       0.044952       0.124092       0.016515      -0.022576       0.028057      -0.005543       0.008779      -0.044823       0.013645       0.031178              9.811611      10.348433      -2.247347      -1.683423      10.634973       2.002779       8.451426           0.000007
          201              C       9.257336      11.841272       0.342898      -0.133692      27.198217 0.45115639E+03  0.10790367E+05                                 8.091775                            7.187676      -0.269689       1.905520                    0.997847      29.837013      88.780961       0.596370       0.429419      -1.047733      -0.006978      -0.008090      -0.108875       0.109398      -0.018008      -0.036604       0.024804      -0.011142      -0.023845      -0.042450      -0.010496       0.052946              8.715421       9.748994      -2.706438      -0.107081       9.225342       0.525952       7.171928          -0.000000
          202              C      12.959695      15.904836      21.666316      -0.115142      24.603305 0.40657989E+03  0.94113821E+04                                 7.372700                            6.679278       0.098616       2.027177                    0.999661      28.350739      81.196034       0.643064       0.411476      -1.066083       0.013897       0.013404       0.107548       0.109267      -0.020550      -0.025422       0.024359      -0.001911      -0.086356      -0.044432      -0.006133       0.050565              7.756815       8.808505      -2.372547       0.096559       8.108091       0.249955       6.353848           0.000005
          203              C       2.716661       0.309109       0.731955      -0.438460      26.806814 0.47257815E+03  0.11316874E+05                                 7.514315                            6.951534       0.443317       2.100663                    0.998256      31.618577      91.012874       0.667013       0.383459      -1.089016       0.056453      -0.066469      -0.061343       0.106621      -0.021616      -0.009147       0.021322      -0.001655      -0.036327      -0.026764      -0.010679       0.037443              7.728782       8.441800      -1.471952      -0.604866       7.778505       0.642368       6.966041          -0.000000
          204              C       3.903522       8.926088       0.413236      -0.542872      36.831852 0.68309758E+03  0.17923719E+05                                 9.420640                            8.503902      -0.058112       1.902871                    0.997301      35.980686     108.159435       0.587998       0.396995      -1.080382       0.110433      -0.021572      -0.060859       0.127924       0.007563      -0.023481       0.002668      -0.018021       0.030210      -0.030188       0.005637       0.024551             10.016370      11.818602      -1.348773      -2.091726       9.271919       1.400077       8.958587           0.000004
          205              C       9.717137      11.928265      21.246486      -0.121416      26.757994 0.41713467E+03  0.98025085E+04                                 7.975133                            6.879348      -0.283878       1.898937                    0.998677      29.629995      87.962182       0.612626       0.425451      -1.048079       0.000458      -0.022375       0.111313       0.113540       0.002504      -0.040409       0.025382       0.009583       0.000493      -0.048072       0.000094       0.047978              8.663207      11.769913      -2.292435      -0.571665       7.510355       0.619981       6.709353           0.000004
          206              C      11.009371      11.324824      21.598176      -0.113854      24.747937 0.38852347E+03  0.88999975E+04                                 7.397454                            6.511878       0.152708       2.046698                    0.999741      28.043636      80.137356       0.653291       0.409286      -1.066531      -0.010858       0.019855      -0.103625       0.106068       0.000033      -0.046060       0.024392       0.017366      -0.061196      -0.058004       0.004906       0.053099              7.909229      10.430858      -1.919251      -0.470265       6.922861       0.439466       6.373969           0.000003
          207              C      11.888741      11.103324      20.404627      -0.440926      26.441549 0.45154894E+03  0.10711338E+05                                 7.486920                            6.835360       0.318867       2.053667                    0.998932      31.890655      91.933214       0.665454       0.388016      -1.083735      -0.064817       0.014853       0.081020       0.104814      -0.008154      -0.018657       0.014007       0.008453      -0.039579      -0.026241      -0.002459       0.028700              7.715985       8.723207      -0.839169      -0.974468       6.904708       1.085245       7.520040           0.000008
          208              C      14.618815       5.698959      20.134265       0.075885      28.968588 0.36468253E+03  0.82540832E+04                                 8.379905                            6.526060       0.024333       2.026396                    0.999059      26.716299      76.838627       0.617922       0.437944      -1.044645      -0.030843      -0.037880       0.032692       0.058779       0.001022       0.050572      -0.008262       0.021111      -0.018249      -0.048960      -0.006636       0.055596              9.513619       8.249621       1.470106      -4.200679      10.164660      -1.310071      10.126577          -0.000005
          209              C       5.825109       5.103692      19.151731      -0.047434      38.247880 0.45476432E+03  0.10726672E+05                                 9.844343                            7.094116       0.120509       2.047278                    0.999370      27.269921      76.508535       0.625729       0.414994      -1.073633      -0.008413      -0.029165       0.011291       0.032387      -0.005146       0.013585       0.009263       0.008927      -0.020173      -0.020611       0.004641       0.015970             12.096210       9.545792       2.923200      -5.929892      13.123824      -4.197211      13.619015          -0.000001
          210              C       5.837563       3.710394      19.070402      -0.043779      29.482957 0.38180051E+03  0.86974389E+04                                 8.329093                            6.565040       0.092808       2.023070                    0.999724      27.685114      78.583469       0.635158       0.423321      -1.058852      -0.006643       0.006371       0.012536       0.015552      -0.009143       0.035639       0.015322       0.027453       0.017243      -0.040340      -0.003939       0.044278              9.289008       7.263417       1.972982      -3.340476      11.599142      -2.659618       9.004464           0.000012
          211              C       5.079848       2.965143      19.885884      -0.118831      31.510874 0.41334566E+03  0.95981729E+04                                 8.659878                            6.807093       0.114014       2.023696                    0.999592      28.564361      81.675757       0.627465       0.420379      -1.061429       0.003539       0.010805      -0.009360       0.014727      -0.007126       0.029298       0.016519       0.023061       0.009265      -0.035961      -0.000787       0.036748              9.650333       8.227077       1.876166      -3.768057      11.552287      -1.743934       9.171635           0.000011
          212              C      13.871637       3.629040      20.846438       0.099793      32.627579 0.40294595E+03  0.92607456E+04                                 8.959155                            6.772253       0.055181       2.033420                    0.999453      26.218637      73.630390       0.624390       0.426826      -1.061569       0.029510       0.054036      -0.034236       0.070447      -0.003318       0.050271      -0.006420       0.029577      -0.006555      -0.044485      -0.014054       0.058539             10.525926       9.436118       2.487157      -4.754318      12.425941      -2.117284       9.715719          -0.000000
          213              C      17.744505      16.171818      21.756436       0.543819      24.242378 0.25249565E+03  0.52199164E+04                                 7.559634                            5.546107       0.309085       2.160151                    0.999701      22.257996      61.444430       0.648549       0.456829      -1.032318      -0.053069      -0.051524       0.046274       0.087249      -0.002681       0.076290       0.002058       0.086486       0.095199      -0.059964      -0.045913       0.105877              8.931517       7.488734       1.387999      -2.988900      12.251231      -0.546325       7.054585           0.000000
          214              C       6.641257       5.923996      18.202167       0.546197      24.103991 0.27170734E+03  0.57456492E+04                                 7.702837                            5.837772      -0.074368       2.021330                    0.999337      23.179067      65.629991       0.615806       0.470353      -1.020422       0.031552       0.023106      -0.028284       0.048264      -0.009671       0.062524       0.002453       0.065496       0.016557      -0.050381      -0.031381       0.081762              9.125046       7.368265       1.954838      -3.965184       9.332634      -2.722173      10.674238          -0.000003
          215              C      14.829556      10.364695      13.197176      -0.537235      36.931723 0.73752842E+03  0.19715120E+05                                 9.404381                            8.815362      -0.094770       1.888824                    0.996623      36.390100     110.205551       0.579899       0.395123      -1.082279      -0.099271       0.048462       0.047410       0.120212      -0.026706       0.007325       0.011357      -0.008090      -0.085309      -0.035895      -0.005553       0.041449              9.822551      11.752450      -1.932349      -0.711448       9.296396      -0.068217       8.418809          -0.000004
          216              C      13.631198      11.341117      13.329059      -0.132214      26.357815 0.45079506E+03  0.10785579E+05                                 7.900978                            7.184479      -0.241782       1.909666                    0.998418      30.041168      89.567434       0.596210       0.429381      -1.047172       0.036217      -0.087082       0.055747       0.109557      -0.026637      -0.002806       0.021617       0.038487      -0.054629      -0.039977      -0.004611       0.044588              8.300183       9.861986      -0.387550      -1.697555       7.612649      -0.799235       7.425915          -0.000001
          217              C      12.717343      10.911185      14.505024      -0.118125      24.587064 0.41599889E+03  0.96813683E+04                                 7.383414                            6.785924       0.123984       2.041572                    0.999320      28.267966      81.085863       0.634022       0.415104      -1.064112      -0.035311       0.084586      -0.050777       0.104785      -0.023263      -0.027718       0.020463       0.069517      -0.043659      -0.042581      -0.020366       0.062948              7.644076       9.090878      -0.658872      -1.513354       6.525390      -0.695765       7.315961           0.000000
          218              C      11.516111      11.878858      14.603937      -0.439801      25.899041 0.44301659E+03  0.10443518E+05                                 7.346056                            6.757937       0.451873       2.095927                    0.999316      31.706097      90.678112       0.672109       0.386580      -1.086342       0.081407      -0.070199      -0.012548       0.108224      -0.019410      -0.000127       0.006856       0.024250      -0.048514      -0.021586      -0.009639       0.031225              7.494876       9.154022      -0.761906      -0.873229       6.586151      -0.211985       6.744454           0.000011
          219              C       8.413408      11.130467      10.460586      -0.520382      36.647689 0.67111853E+03  0.17544134E+05                                 9.405795                            8.427844      -0.049769       1.907150                    0.997117      35.747024     107.506643       0.590348       0.396885      -1.079690       0.104118       0.070569       0.011796       0.126331       0.011221       0.016080       0.003727      -0.032856       0.018486      -0.029017       0.006432       0.022585             10.142792      12.166064       2.658567      -0.536699       9.814620      -0.836485       8.447693          -0.000003
          220              C       9.342590      12.264141      10.880416      -0.127443      26.741887 0.41931253E+03  0.98574108E+04                                 7.961579                            6.893262      -0.214621       1.921812                    0.998772      29.542125      87.453525       0.613109       0.424955      -1.049354       0.005771      -0.087088      -0.071468       0.112806       0.033156       0.019369      -0.008018      -0.013672      -0.071796      -0.043231      -0.003151       0.046382              8.740374      11.618296       1.848587      -1.656188       7.587297      -0.636003       7.015530          -0.000003
          221              C      10.663562      12.226305      10.194620      -0.113247      26.022434 0.40854219E+03  0.94898651E+04                                 7.737422                            6.744780       0.075155       2.025005                    0.999361      28.352766      81.953371       0.631470       0.417571      -1.059746      -0.008095       0.083303       0.062790       0.104630       0.040896       0.011627      -0.012388       0.018316      -0.079949      -0.044591      -0.010666       0.055256              8.453882      11.026779       1.810386      -1.284939       7.331640      -0.353802       7.003225          -0.000002
          222              C      11.598492      13.372505      10.581480      -0.450122      28.417455 0.48145187E+03  0.11619058E+05                                 7.883353                            7.058150       0.212505       2.020705                    0.997931      32.395229      94.562466       0.654076       0.388025      -1.082439      -0.071215      -0.073406      -0.028392       0.106142       0.020565       0.005594      -0.000874       0.003709      -0.045297      -0.018794      -0.009694       0.028488              8.325019       9.292286       1.683614       0.250505       8.927400      -0.126477       6.755371           0.000001
          223              N       6.592405       1.303948       5.679797      -0.244892      39.408829 0.55037440E+03  0.13490091E+05                                 9.695330                            7.652579      -0.087920       1.995902                    0.998376      28.207356      78.258411       0.626269       0.399014      -1.094357       0.020849       0.156531       0.029661       0.160675      -0.006918       0.008498      -0.016944       0.126220       0.162990      -0.092506       0.032619       0.059887             11.172175       6.295229       0.303455       2.416763      10.333500       1.003968      16.887797          -0.000004
          224              N      10.315839       8.398121       1.149587      -0.241785      39.234631 0.52935720E+03  0.12835946E+05                                 9.664792                            7.478720       0.047038       2.044664                    0.998380      27.835234      76.551555       0.637514       0.396221      -1.097418      -0.101237      -0.096279       0.081612       0.161799      -0.040609       0.053542       0.048285      -0.026824       0.016493      -0.096238       0.037946       0.058292             11.403230       8.153558       4.019406      -0.430096      15.192362       3.972496      10.863771          -0.000002
          225              N       5.338485      10.029431       9.935249      -0.244704      38.275307 0.52639358E+03  0.12759278E+05                                 9.489967                            7.466772      -0.022502       2.018574                    0.998288      28.023955      77.314988       0.636215       0.397179      -1.095630      -0.092036      -0.053508      -0.116072       0.157500      -0.046592      -0.050509      -0.036641      -0.037661      -0.064287      -0.093514       0.032442       0.061072             10.925749       9.092411      -2.443558       3.992574      13.786377      -2.614381       9.898459          -0.000002
          226              N       7.776391       9.539010      16.670117      -0.245809      39.438034 0.55089263E+03  0.13505350E+05                                 9.698096                            7.654831      -0.088441       1.995559                    0.998378      28.217562      78.282408       0.626371       0.398874      -1.094504      -0.020653       0.156026       0.029064       0.160048       0.006927      -0.007793      -0.017095       0.125793       0.163976      -0.092496       0.032795       0.059701             11.175537       6.296674      -0.302868      -2.416975      10.337960       1.001699      16.891978          -0.000005
          227              N       8.842558       3.336193      12.139907      -0.243126      39.284255 0.53018261E+03  0.12860848E+05                                 9.671693                            7.483733       0.050783       2.045556                    0.998353      27.857301      76.624461       0.637411       0.396134      -1.097488       0.100881      -0.096249       0.079580       0.160542       0.040122      -0.054234       0.048428      -0.026622       0.014678      -0.096509       0.037952       0.058557             11.411683       8.159657      -4.022732       0.431137      15.203447       3.974887      10.871945          -0.000002
          228              N      13.819909       4.967503      20.925568      -0.243803      38.269494 0.52626767E+03  0.12755683E+05                                 9.489638                            7.466351      -0.046851       2.010789                    0.998360      28.020021      77.306853       0.636162       0.397229      -1.095576       0.092240      -0.052445      -0.117369       0.158222       0.046874       0.050173      -0.036077      -0.036836      -0.064149      -0.092984       0.031876       0.061109             10.925368       9.093823       2.444259      -3.994200      13.782683      -2.615820       9.899598          -0.000002
          229              O      10.343617      13.490867       3.470743      -0.476765      34.026723 0.53430025E+03  0.12818548E+05                                 8.365601                            7.234054       0.183126       2.143863                    0.994660      26.300971      68.962420       0.695094       0.367290      -1.133023       0.006177       0.016227      -0.017643       0.024754      -0.007064      -0.017182      -0.046648      -0.027342      -0.198250      -0.086140       0.022619       0.063521              9.071524       6.876584       1.763434       0.397945      12.838589      -0.838566       7.499399          -0.000006
          230              O       5.941019       2.084831       2.292581      -0.532472      41.760085 0.60656253E+03  0.14988201E+05                                 9.599494                            7.685143       0.106142       2.106315                    0.993547      27.168404      71.780283       0.678848       0.365140      -1.137178      -0.011896      -0.026499       0.005992       0.029658      -0.019874      -0.040704      -0.077462       0.049493       0.071012      -0.103251       0.018622       0.084629             11.083752       7.717906       0.677437      -1.027969       8.945100      -4.914530      16.588250          -0.000006
          231              O       6.871159       4.999437       8.592232      -0.533049      32.639388 0.50025504E+03  0.11816743E+05                                 8.097476                            6.929616       0.195535       2.116855                    0.997271      27.228794      71.056929       0.720347       0.359963      -1.137694       0.014780      -0.020788       0.016587       0.030426       0.007548      -0.046852       0.038959      -0.008894      -0.097061      -0.076414       0.024228       0.052186              9.047680       6.021769      -1.539451      -0.389518      12.195834       3.651478       8.925438           0.000007
          232              O       7.856859       3.162896       9.253849      -0.549453      35.530888 0.56740572E+03  0.13808192E+05                                 8.579871                            7.417831       0.277844       2.149334                    0.994996      27.467129      72.351343       0.692104       0.363657      -1.136726      -0.012134       0.014436      -0.007776       0.020399       0.005229       0.020421      -0.052608       0.046200       0.078269      -0.068935       0.008160       0.060775              9.309823       7.662024      -1.373401       2.990657       8.070572      -0.857743      12.196874          -0.000005
          233              O      11.536228      10.611783       2.013427      -0.469125      35.427509 0.55974578E+03  0.13611962E+05                                 8.694017                            7.481526      -0.176267       2.031317                    0.991767      26.462227      70.291105       0.671669       0.374991      -1.125022      -0.003519       0.013916       0.023173       0.027259      -0.020927      -0.014986      -0.041916       0.070842       0.079360      -0.074000       0.027413       0.046587              9.537513       9.781949       2.648646      -2.583929       8.101632      -0.376795      10.728958          -0.000004
          234              O      10.370439      10.557581       3.949921      -0.492795      39.566367 0.54718960E+03  0.13191770E+05                                 9.319440                            7.307705       0.172780       2.139926                    0.994447      26.429941      69.220831       0.694201       0.365978      -1.135282       0.033307       0.015664      -0.019837       0.041812      -0.043705       0.013496       0.036972      -0.022044       0.123810      -0.075605       0.013905       0.061700             10.989424       7.016887       0.828497       0.085925      10.492178       6.317457      15.459208          -0.000000
          235              O       7.441121       4.662770       1.811205      -0.520640      33.585352 0.52606057E+03  0.12596622E+05                                 8.329183                            7.176135       0.067595       2.088956                    0.994668      27.067739      71.360700       0.696805       0.367094      -1.130953       0.006030      -0.004215      -0.018528       0.019935       0.017553       0.003446      -0.047244       0.026681      -0.045508      -0.060501       0.017711       0.042790              9.223538       9.344727       3.401184      -2.124139      10.630166      -1.995801       7.695721          -0.000001
          236              O       8.722818       4.604189       0.032971      -0.527688      33.582378 0.54681994E+03  0.13161013E+05                                 8.199812                            7.246348       0.448103       2.218216                    0.994736      26.795974      69.780967       0.706701       0.360102      -1.141584      -0.008909       0.003745       0.009548       0.013586      -0.051008       0.004993       0.032309      -0.022547       0.074751      -0.071053       0.013686       0.057367              8.766016       6.715969      -0.462991      -1.232120       9.957263       2.901508       9.624818          -0.000007
          237              O       6.985150       8.591844      11.509063      -0.489281      36.020369 0.56280754E+03  0.13670549E+05                                 8.697267                            7.438097       0.078741       2.105482                    0.994144      26.571748      69.961923       0.684045       0.368634      -1.132696       0.005887      -0.026847      -0.001126       0.027508       0.039454      -0.026263       0.052774       0.004700       0.024722      -0.080543       0.025356       0.055188              9.474497       8.944997       1.359036       2.837803      10.670054       2.488187       8.808439          -0.000004
          238              O       6.122065       6.676821      10.724354      -0.503178      41.301406 0.55180878E+03  0.13338043E+05                                 9.592045                            7.357521       0.060355       2.102156                    0.994264      26.518626      69.662280       0.688806       0.367880      -1.133223       0.024838       0.022183       0.016729       0.037268      -0.003504      -0.050328       0.000233      -0.088953      -0.083683      -0.079597       0.020952       0.058645             11.488433       7.498000      -2.795346       0.525781      20.645218      -0.164654       6.322080          -0.000002
          239              O      11.821688      10.378539       6.348009      -0.529091      31.608600 0.49529556E+03  0.11672423E+05                                 7.930678                            6.895265       0.171829       2.112908                    0.996730      27.119392      70.727512       0.722006       0.359972      -1.137498      -0.001158       0.027939       0.008069       0.029104       0.011820       0.016422       0.008413       0.101246       0.130714      -0.074136       0.018504       0.055632              8.705496       8.027129       0.183253       3.792011       6.516257      -0.000548      11.573102           0.000005
          240              O      12.525759      12.252069       7.268997      -0.546503      35.805339 0.60060540E+03  0.14792002E+05                                 8.573843                            7.614440       0.290114       2.157770                    0.992588      27.382351      72.028209       0.686990       0.362008      -1.140587      -0.005487      -0.013100      -0.003071       0.014531      -0.010895      -0.054940      -0.008476      -0.078428      -0.086472      -0.083155       0.028023       0.055132              9.182250       6.921794      -1.210913       0.653913      12.476335      -1.568454       8.148620          -0.000009
          241              O       8.814777       8.428939      14.461062      -0.475836      33.953622 0.53281328E+03  0.12773144E+05                                 8.351471                            7.222041       0.187998       2.145879                    0.994705      26.274083      68.851127       0.695997       0.367093      -1.133249      -0.006470       0.016876      -0.017595       0.025224       0.006568       0.017371      -0.046293      -0.026734      -0.197635      -0.085787       0.022842       0.062944              9.055817       6.865724      -1.760979      -0.396798      12.817055      -0.836864       7.484672          -0.000006
          242              O       8.427777      10.319893      13.282900      -0.531828      41.777660 0.60683243E+03  0.14997297E+05                                 9.603507                            7.688219       0.103405       2.105373                    0.993432      27.171875      71.807115       0.678497       0.365270      -1.137019       0.011535      -0.026691       0.006620       0.029821       0.020116       0.040309      -0.077849       0.048715       0.071230      -0.103377       0.018657       0.084720             11.088423       7.721591      -0.676900       1.027124       8.947319      -4.915635      16.596361          -0.000007
          243              O      17.076836      13.234499      19.582551      -0.534707      32.688651 0.50118001E+03  0.11844400E+05                                 8.106961                            6.936862       0.195589       2.116511                    0.997262      27.248741      71.133081       0.719819       0.360051      -1.137592      -0.014290      -0.019366       0.015787       0.028783      -0.007886       0.046846       0.038770      -0.007636      -0.094701      -0.075982       0.024140       0.051842              9.059210       6.027788       1.541419       0.389603      12.210181       3.657788       8.939660           0.000007
          244              O      16.091136      11.397958      20.244169      -0.549775      35.546688 0.56771717E+03  0.13817586E+05                                 8.582511                            7.419687       0.283133       2.150725                    0.995022      27.474230      72.373418       0.692047       0.363639      -1.136746       0.012191       0.014304      -0.008208       0.020508      -0.005027      -0.020965      -0.053128       0.045160       0.078906      -0.069094       0.007425       0.061669              9.313233       7.663796       1.374096      -2.991818       8.073126      -0.858238      12.202778          -0.000004
          245              O       7.622167       5.549855      13.003746      -0.467972      35.330328 0.55781535E+03  0.13551568E+05                                 8.674300                            7.465612      -0.166684       2.034882                    0.992016      26.422860      70.122335       0.672877       0.374690      -1.125392       0.004049       0.013891       0.022894       0.027083       0.020821       0.015193      -0.041511       0.070578       0.080118      -0.073680       0.027032       0.046649              9.514909       9.760723      -2.641189       2.578168       8.081704      -0.377796      10.702299          -0.000004
          246              O       8.787956       5.495653      14.940240      -0.493361      39.622579 0.54811651E+03  0.13220415E+05                                 9.330084                            7.315433       0.165144       2.137254                    0.994410      26.449317      69.300176       0.693578       0.366133      -1.135101      -0.033183       0.015666      -0.019579       0.041591       0.044231      -0.013300       0.036658      -0.022077       0.122167      -0.075686       0.014468       0.061219             11.002683       7.025108      -0.830780      -0.087697      10.505950       6.326821      15.476992          -0.000000
          247              O       6.927674      12.897832      12.801524      -0.519987      33.526246 0.52483575E+03  0.12559147E+05                                 8.317581                            7.165961       0.075479       2.091963                    0.994602      27.042299      71.255238       0.697610       0.366908      -1.131171      -0.006170      -0.004334      -0.018130       0.019635      -0.017434      -0.004089      -0.046713       0.027218      -0.046615      -0.060337       0.018394       0.041943              9.210548       9.332825      -3.395351       2.123155      10.610768      -1.994606       7.688052          -0.000001
          248              O      15.225177      12.839251      11.023290      -0.526854      33.654977 0.54831437E+03  0.13208213E+05                                 8.218136                            7.261779       0.438182       2.214889                    0.994499      26.811565      69.889712       0.705024       0.360651      -1.140957       0.009520       0.004609       0.010663       0.015020       0.051706      -0.004539       0.033133      -0.022438       0.075331      -0.071877       0.013227       0.058651              8.786352       6.730277       0.462710       1.234451       9.983320       2.907915       9.645460          -0.000007
          249              O       7.383647       0.356782       0.518743      -0.487495      36.044027 0.56326264E+03  0.13685962E+05                                 8.705602                            7.444941       0.068070       2.102248                    0.994008      26.574889      70.007959       0.683123       0.369014      -1.132272      -0.004666      -0.028020      -0.002048       0.028479      -0.040476       0.025950       0.053404       0.005442       0.024812      -0.081588       0.025628       0.055961              9.483750       8.953791      -1.359291      -2.841027      10.680660       2.489227       8.816801          -0.000005
          250              O      17.825929      14.911883      21.714673      -0.502395      41.206262 0.55031581E+03  0.13291599E+05                                 9.573288                            7.344384       0.138648       2.127774                    0.994546      26.495230      69.550634       0.689939       0.367562      -1.133584      -0.025181       0.023310       0.016158       0.037928       0.002743       0.050582      -0.000197      -0.089313      -0.084022      -0.079961       0.021185       0.058776             11.463979       7.482329       2.785458      -0.524019      20.598532      -0.163278       6.311077          -0.000001
          251              O       7.336707       5.316611      17.338328      -0.528181      31.567953 0.49448255E+03  0.11648054E+05                                 7.922847                            6.888757       0.170358       2.112772                    0.996684      27.102320      70.658784       0.722506       0.359884      -1.137609       0.000058       0.028617       0.008508       0.029855      -0.012459      -0.016900       0.008924       0.101612       0.129994      -0.074384       0.018213       0.056171              8.696618       8.019384      -0.183484      -3.787151       6.509836       0.000676      11.560634           0.000004
          252              O       6.632635       7.190141      18.259317      -0.546216      35.844867 0.60143771E+03  0.14818786E+05                                 8.583224                            7.622455       0.283402       2.155570                    0.992487      27.392777      72.089294       0.686205       0.362268      -1.140293       0.005245      -0.013227      -0.003512       0.014657       0.011405       0.054660      -0.007853      -0.079759      -0.085901      -0.083124       0.027328       0.055796              9.192837       6.930244       1.213255      -0.655529      12.488361      -1.572020       8.159905          -0.000009

******************************************************
Auxiliary information for the entire system
The total spin magnetic moment of the unit cell is   0.000232
The total net atomic charge of the unit cell is   -0.000003
Accuracy of reproducing the electrostatic potential in the unit cell:
  The inner radius (bohr) =    5.0000
  The outer radius (bohr) =   12.0000
  Valid grid points have density less than (e/(bohr^3)) =    0.0001
  The number of valid grid points were=        20342
  The rms potential error without charges in kcal/mol is=      2.26530
  The rms potential error with partial charges in kcal/mol is=      0.66123
  The RRMSE value at monopole order=      0.29190
  The rms potential error with partial charges and cloud penetration in kcal/mol is=      0.65604
  The RRMSE value at monopole order with cloud penetration is=      0.28960
  The rms potential error with partial charges and atomic dipoles in kcal/mol is=      0.45033
  The RRMSE value at dipole order=      0.19879
  The rms potential error with partial charges, atomic dipoles and cloud penetration in kcal/mol is=      0.43211
  The RRMSE value at dipole order with cloud penetration=      0.19075

******************************************************
The electron densities and ab initio electrostatic potential were computed in VASP using the PBE functional and
projector augmented wave method. See the main text of the journal article for a description of computational details.
The atomic charges, dipoles, and quadrupoles were computed with the DDEC6 method as described in
(a) T. A. Manz and N. Gabaldon Limas, RSC Adv. 6 (2016) 47771-47801 DOI: 10.1039/c6ra04656h
(b) N. Gabaldon Limas and T. A. Manz, RSC Adv. 8 (2018) 2678-2707 DOI: 10.1039/c7ra11829e.
For each atom in the material, the electron cloud parameters were fit to the spherically averaged atom-in-material
electron density using radial positions for which this density was between 10^-4 and 10^-2 electrons per cubic bohr.
The polarizabilities, dispersion coefficients, and quantum Drude oscillator (QDO) parameters were fit using the MCLF method.
The magnetic structure of the system was optimized in VASP from the default ferromagnetic initial guess using spin polarization.
The atomic spin moments (ASMs) were computed on this optimized magnetic structure using the DDEC6 partition as inputs
to the method of T. A. Manz and D. S. Sholl, J. Chem. Theory Comput. 7 (2011) 4146-4164 DOI: 10.1021/ct200539n.
The RMSE and RRMSE were computed using a uniform grid with Ewald summation.
