# Supplementary material for: A collection of forcefield precursors for metal–organic frameworks
Source: RSC Adv. 2019 Nov 13;9(63):36492–507. doi: 10.1039/c9ra07327b (PMC9075174; doi:10.1039/c9ra07327b)
Supplement: RA-009-C9RA07327B-s4074 [file RA-009-C9RA07327B-s4074.xyz]

   50
jmolscript: load "" {1 1 1} spacegroup "x,y,z" unitcell [{      7.333200     0.000000     0.000000 }, {      0.000000     7.708800     0.000000 }, {     -0.299108     0.000000    12.066293 }]
Mg    -0.149554     3.854400     6.033146     1.468152
Mg     3.517046     0.000000     6.033146     1.468154
H      3.023100     4.682325     8.505530     0.122949
H      3.737120     6.035220     8.869932     0.110912
H      2.262548     5.278986    10.609891     0.116955
H      5.430506     3.011828    11.496764     0.129621
H      0.344392     0.827925     3.560763     0.122949
H      6.963572     2.180820     3.196361     0.110913
H      1.104944     1.424586     1.456402     0.116955
H      5.270186     6.866228     0.569529     0.129621
H      4.010992     3.026475     3.560763     0.122949
H      3.296972     1.673580     3.196361     0.110912
H      4.771544     2.429814     1.456402     0.116954
H      1.603586     4.696972     0.569529     0.129622
H      6.689700     6.880875     8.505530     0.122949
H      0.070520     5.527980     8.869932     0.110912
H      5.929148     6.284214    10.609891     0.116954
H      1.763906     0.842572    11.496764     0.129621
C      4.690291     5.030763     7.337513     0.704673
C      3.886100     5.107851     8.628606    -0.183803
C      3.942559     4.181253    10.847597     0.239183
C      2.707220     4.703910    11.190280    -0.218315
C      4.594765     3.350244    11.723610    -0.185681
C      6.010401     1.176363     4.728780     0.704673
C      6.814592     1.253451     3.437687    -0.183803
C      6.758133     0.326853     1.218696     0.239183
C      0.660272     0.849510     0.876013    -0.218315
C      6.105927     7.204644     0.342683    -0.185681
C      2.343801     2.678037     4.728780     0.704673
C      3.147992     2.600949     3.437687    -0.183803
C      3.091533     3.527547     1.218696     0.239183
C      4.326872     3.004890     0.876013    -0.218315
C      2.439327     4.358556     0.342683    -0.185682
C      1.023691     6.532437     7.337513     0.704673
C      0.219500     6.455349     8.628606    -0.183803
C      0.275959     7.381947    10.847597     0.239183
C      6.373820     6.859290    11.190280    -0.218315
C      0.928165     0.504156    11.723610    -0.185682
O      5.607792     4.190504     7.273561    -0.671463
O      4.359930     5.810123     6.405633    -0.703830
O      4.603463     4.451832     9.656896    -0.195277
O      5.092900     0.336104     4.792732    -0.671463
O      6.340762     1.955723     5.660660    -0.703829
O      6.097229     0.597432     2.409397    -0.195277
O      1.426300     3.518296     4.792732    -0.671463
O      2.674162     1.898677     5.660660    -0.703830
O      2.430629     3.256968     2.409397    -0.195277
O      1.941192     7.372696     7.273561    -0.671462
O      0.693330     5.753077     6.405633    -0.703829
O      0.936863     7.111368     9.656896    -0.195277

The following XYZ coordinates are in angstroms. Other properties are in atomic units.
The sperically averaged electron density of each atom fit to a function of the form exp(a - br)
eigen_1, eigen_2 and eigen_3 are the three eigenvalues of traceless quadrupole moment tensor
  atom number  atomic symbol              X              Y              Z     net charge C6 coefficient C8 coefficient C10 coefficient fluctuating dipole atomic polarizability isotropic forcefield polarizability              a              b squared Pearson coefficient          <r^3>          <r^4>         wp_QDO          m_QDO          q_QDO       dipole_x       dipole_y       dipole_z         dipole            Qxy            Qxz            Qyz     Q(x^2-y^2)  Q(3z^2 - R^2)        eigen_1        eigen_2        eigen_3 static polarizability      alpha(xx)      alpha(xy)      alpha(xz)      alpha(yy)      alpha(yz)      alpha(zz) atomic spin moment
            1             Mg      -0.149554       3.854400       6.033146       1.468152      28.517903 0.39154969E+03  0.90469568E+04                                10.786624                            8.767524      -1.146422       1.783212                    0.999085      17.831153      52.302963       0.360074       0.736204      -0.914808       0.000000      -0.000000       0.000000       0.000000      -0.021298       0.095366      -0.145848      -0.032211       0.347636      -0.147757      -0.083525       0.231282             12.654852      13.332653      -0.068594      -2.639212      14.066299       5.309250      10.565606          -0.000071
            2             Mg       3.517046       0.000000       6.033146       1.468154      28.517867 0.39154910E+03  0.90469396E+04                                10.786616                            8.767517      -1.146422       1.783213                    0.999085      17.831142      52.302921       0.360074       0.736204      -0.914808       0.000000       0.000000       0.000000       0.000000       0.021298       0.095365       0.145848      -0.032211       0.347635      -0.147757      -0.083525       0.231282             12.654842      13.332642       0.068594      -2.639210      14.066287      -5.309245      10.565597          -0.000070
            3              H       3.023100       4.682325       8.505530       0.122949       1.092970 0.86512399E+01  0.86868716E+02                                 1.787440                            1.745117      -0.936941       2.439205                    0.997034       3.554537      10.162716       0.462082       1.320086      -0.701346      -0.025906      -0.017970       0.000228       0.031529       0.002431       0.004109      -0.002968      -0.003613      -0.014720      -0.008227       0.002644       0.005583              1.800988       2.165095       0.278962       0.114407       1.584621       0.042764       1.653249          -0.000019
            4              H       3.737120       6.035220       8.869932       0.110912       1.248241 0.10426725E+02  0.11005787E+03                                 1.966152                            1.924955      -1.278972       2.265793                    0.993504       3.906453      11.574285       0.435420       1.332676      -0.697398      -0.004116       0.029529       0.017504       0.034572       0.002805       0.005068       0.007755      -0.016979       0.007908      -0.011611      -0.002554       0.014164              1.977369       1.754573      -0.136246      -0.020969       2.377783       0.109349       1.799752          -0.000009
            5              H       2.262548       5.278986      10.609891       0.116955       0.996121 0.70900301E+01  0.68393501E+02                                 1.709193                            1.600420      -1.336811       2.235979                    0.994907       3.804431      11.002502       0.468693       1.354725      -0.690130      -0.017036       0.020284      -0.014799       0.030342      -0.000955      -0.004755      -0.003616       0.021107       0.010199      -0.013230       0.001579       0.011651              1.760452       1.700118      -0.374081       0.226361       1.735052      -0.427704       1.846186          -0.000005
            6              H       5.430506       3.011828      11.496764       0.129621       1.030795 0.75546996E+01  0.73435813E+02                                 1.717802                            1.633425      -0.997328       2.419586                    0.997610       3.450403       9.751641       0.475777       1.324379      -0.699776       0.032754      -0.013540      -0.008278       0.036396      -0.007687      -0.006886      -0.004915       0.014630       0.007495      -0.014991       0.002991       0.012000              1.740675       2.148186      -0.350635      -0.152712       1.607224      -0.028787       1.466616          -0.000022
            7              H       0.344392       0.827925       3.560763       0.122949       1.092971 0.86512454E+01  0.86868785E+02                                 1.787440                            1.745118      -0.936941       2.439205                    0.997034       3.554538      10.162720       0.462082       1.320086      -0.701346       0.025906      -0.017970      -0.000228       0.031529      -0.002431       0.004109       0.002968      -0.003613      -0.014720      -0.008227       0.002644       0.005583              1.800989       2.165096      -0.278962       0.114407       1.584621      -0.042764       1.653249          -0.000019
            8              H       6.963572       2.180820       3.196361       0.110913       1.248240 0.10426720E+02  0.11005779E+03                                 1.966151                            1.924955      -1.278972       2.265793                    0.993504       3.906452      11.574282       0.435420       1.332676      -0.697398       0.004116       0.029528      -0.017504       0.034572      -0.002805       0.005068      -0.007755      -0.016979       0.007908      -0.011611      -0.002554       0.014164              1.977369       1.754572       0.136246      -0.020969       2.377782      -0.109349       1.799752          -0.000009
            9              H       1.104944       1.424586       1.456402       0.116955       0.996121 0.70900343E+01  0.68393548E+02                                 1.709193                            1.600420      -1.336810       2.235979                    0.994907       3.804432      11.002504       0.468693       1.354724      -0.690130       0.017036       0.020284       0.014799       0.030342       0.000955      -0.004755       0.003616       0.021107       0.010199      -0.013230       0.001579       0.011651              1.760453       1.700118       0.374081       0.226361       1.735053       0.427704       1.846187          -0.000005
           10              H       5.270186       6.866228       0.569529       0.129621       1.030795 0.75547038E+01  0.73435862E+02                                 1.717802                            1.633425      -0.997328       2.419585                    0.997610       3.450404       9.751644       0.475777       1.324379      -0.699776      -0.032754      -0.013540       0.008278       0.036396       0.007687      -0.006886       0.004915       0.014630       0.007495      -0.014991       0.002991       0.012000              1.740676       2.148186       0.350635      -0.152712       1.607224       0.028787       1.466616          -0.000022
           11              H       4.010992       3.026475       3.560763       0.122949       1.092970 0.86512395E+01  0.86868713E+02                                 1.787440                            1.745118      -0.936941       2.439205                    0.997034       3.554537      10.162717       0.462082       1.320086      -0.701346       0.025906       0.017970      -0.000228       0.031529       0.002431       0.004109      -0.002968      -0.003613      -0.014720      -0.008227       0.002644       0.005583              1.800988       2.165095       0.278962       0.114407       1.584621       0.042764       1.653249          -0.000019
           12              H       3.296972       1.673580       3.196361       0.110912       1.248240 0.10426724E+02  0.11005785E+03                                 1.966152                            1.924955      -1.278972       2.265793                    0.993504       3.906453      11.574285       0.435420       1.332676      -0.697398       0.004116      -0.029529      -0.017504       0.034572       0.002805       0.005068       0.007755      -0.016979       0.007908      -0.011611      -0.002554       0.014164              1.977369       1.754573      -0.136246      -0.020969       2.377783       0.109349       1.799752          -0.000009
           13              H       4.771544       2.429814       1.456402       0.116954       0.996121 0.70900366E+01  0.68393576E+02                                 1.709194                            1.600421      -1.336812       2.235979                    0.994907       3.804433      11.002508       0.468693       1.354725      -0.690130       0.017036      -0.020284       0.014799       0.030343      -0.000955      -0.004755      -0.003616       0.021107       0.010199      -0.013230       0.001579       0.011651              1.760453       1.700119      -0.374081       0.226362       1.735053      -0.427704       1.846187          -0.000005
           14              H       1.603586       4.696972       0.569529       0.129622       1.030794 0.75546952E+01  0.73435758E+02                                 1.717801                            1.633424      -0.997328       2.419586                    0.997610       3.450402       9.751637       0.475777       1.324379      -0.699776      -0.032754       0.013540       0.008278       0.036396      -0.007687      -0.006886      -0.004915       0.014630       0.007495      -0.014991       0.002991       0.012000              1.740674       2.148185      -0.350634      -0.152712       1.607223      -0.028787       1.466615          -0.000022
           15              H       6.689700       6.880875       8.505530       0.122949       1.092971 0.86512447E+01  0.86868772E+02                                 1.787440                            1.745117      -0.936941       2.439205                    0.997034       3.554538      10.162718       0.462082       1.320085      -0.701346      -0.025906       0.017970       0.000228       0.031529      -0.002431       0.004109       0.002968      -0.003613      -0.014720      -0.008227       0.002644       0.005583              1.800988       2.165095      -0.278962       0.114407       1.584621      -0.042764       1.653249          -0.000019
           16              H       0.070520       5.527980       8.869932       0.110912       1.248240 0.10426720E+02  0.11005781E+03                                 1.966151                            1.924955      -1.278972       2.265793                    0.993504       3.906452      11.574282       0.435420       1.332677      -0.697398      -0.004116      -0.029529       0.017504       0.034572      -0.002805       0.005068      -0.007755      -0.016979       0.007908      -0.011611      -0.002554       0.014164              1.977369       1.754573       0.136246      -0.020969       2.377782      -0.109349       1.799752          -0.000009
           17              H       5.929148       6.284214      10.609891       0.116954       0.996121 0.70900315E+01  0.68393520E+02                                 1.709194                            1.600420      -1.336811       2.235979                    0.994907       3.804432      11.002507       0.468692       1.354725      -0.690130      -0.017036      -0.020284      -0.014799       0.030343       0.000955      -0.004755       0.003616       0.021107       0.010199      -0.013230       0.001579       0.011651              1.760453       1.700119       0.374081       0.226362       1.735053       0.427704       1.846187          -0.000005
           18              H       1.763906       0.842572      11.496764       0.129621       1.030795 0.75546988E+01  0.73435800E+02                                 1.717802                            1.633424      -0.997328       2.419586                    0.997610       3.450403       9.751640       0.475777       1.324379      -0.699776       0.032754       0.013540      -0.008278       0.036396       0.007687      -0.006886       0.004915       0.014630       0.007495      -0.014991       0.002991       0.012000              1.740675       2.148185       0.350635      -0.152712       1.607224       0.028787       1.466616          -0.000022
           19              C       4.690291       5.030763       7.337513       0.704673      21.167801 0.23465584E+03  0.48067044E+04                                 7.270101                            5.584126      -0.333773       1.966938                    0.998963      21.524445      60.935934       0.600039       0.498322      -1.000950       0.020167      -0.027111      -0.055500       0.064977       0.080788       0.051169       0.032474      -0.013116      -0.067481      -0.076931      -0.040168       0.117099              8.269713       7.855701      -2.419202      -1.516800       7.096005      -1.350186       9.857433           0.000004
           20              C       3.886100       5.107851       8.628606      -0.183803      28.033675 0.40627182E+03  0.94498038E+04                                 8.109184                            6.693264      -0.135281       1.953595                    0.997239      29.385444      85.758221       0.636809       0.413514      -1.059434       0.037368      -0.058930       0.085763       0.110564      -0.017233       0.037392      -0.007928      -0.022698       0.014503      -0.044514       0.001807       0.042706              9.153137       7.809485      -0.191460      -1.225554       6.713437      -1.478250      12.936489          -0.000002
           21              C       3.942559       4.181253      10.847597       0.239183      30.349456 0.35508475E+03  0.79228442E+04                                 8.553593                            6.383970       0.109367       2.056757                    0.999810      25.038436      69.742762       0.637788       0.430409      -1.057212       0.029289       0.016946      -0.047878       0.058629      -0.001138      -0.022120      -0.025787       0.004147       0.112396      -0.036059      -0.017146       0.053206              9.895484       8.854868      -1.229645      -1.707620       7.566708      -4.124959      13.264877          -0.000015
           22              C       2.707220       4.703910      11.190280      -0.218315      35.188297 0.49269847E+03  0.11997618E+05                                 9.382632                            7.475079      -0.015630       1.951576                    0.999141      31.325797      92.816232       0.591440       0.425287      -1.054531      -0.029725       0.002555       0.048660       0.057078      -0.004593       0.003492      -0.025220      -0.005305       0.007081      -0.023344      -0.004816       0.028160             10.284653      10.713191      -1.766463      -2.296490       7.852849      -3.290326      12.287920          -0.000022
           23              C       4.594765       3.350244      11.723610      -0.185681      34.744700 0.46134796E+03  0.11049479E+05                                 9.280895                            7.208491      -0.056578       1.945261                    0.999395      30.581721      89.821306       0.605482       0.422368      -1.056500      -0.008177      -0.018358       0.046477       0.050636      -0.008389      -0.024329       0.007355       0.036194      -0.039888      -0.025844      -0.013068       0.038913             10.332501       9.459757      -1.797654      -0.996777       8.873971      -4.507720      12.663774          -0.000042
           24              C       6.010401       1.176363       4.728780       0.704673      21.167806 0.23465590E+03  0.48067061E+04                                 7.270102                            5.584126      -0.333773       1.966937                    0.998963      21.524449      60.935947       0.600039       0.498322      -1.000950      -0.020167      -0.027111       0.055500       0.064977      -0.080788       0.051169      -0.032474      -0.013116      -0.067481      -0.076931      -0.040168       0.117099              8.269714       7.855703       2.419202      -1.516800       7.096006       1.350186       9.857434           0.000004
           25              C       6.814592       1.253451       3.437687      -0.183803      28.033681 0.40627192E+03  0.94498070E+04                                 8.109186                            6.693265      -0.135281       1.953594                    0.997239      29.385449      85.758241       0.636809       0.413514      -1.059434      -0.037368      -0.058930      -0.085763       0.110564       0.017233       0.037392       0.007928      -0.022698       0.014503      -0.044514       0.001807       0.042706              9.153139       7.809487       0.191459      -1.225555       6.713438       1.478251      12.936492          -0.000002
           26              C       6.758133       0.326853       1.218696       0.239183      30.349466 0.35508490E+03  0.79228481E+04                                 8.553595                            6.383971       0.109366       2.056757                    0.999810      25.038442      69.742781       0.637788       0.430409      -1.057212      -0.029289       0.016946       0.047878       0.058629       0.001138      -0.022120       0.025787       0.004147       0.112396      -0.036059      -0.017147       0.053206              9.895486       8.854870       1.229645      -1.707620       7.566709       4.124960      13.264880          -0.000015
           27              C       0.660272       0.849510       0.876013      -0.218315      35.188301 0.49269852E+03  0.11997620E+05                                 9.382633                            7.475080      -0.015629       1.951576                    0.999141      31.325800      92.816244       0.591440       0.425287      -1.054531       0.029725       0.002555      -0.048660       0.057078       0.004593       0.003492       0.025220      -0.005305       0.007081      -0.023344      -0.004816       0.028160             10.284654      10.713193       1.766463      -2.296491       7.852850       3.290326      12.287921          -0.000022
           28              C       6.105927       7.204644       0.342683      -0.185681      34.744696 0.46134788E+03  0.11049477E+05                                 9.280894                            7.208490      -0.056578       1.945261                    0.999395      30.581719      89.821297       0.605482       0.422368      -1.056500       0.008177      -0.018358      -0.046477       0.050636       0.008389      -0.024329      -0.007355       0.036194      -0.039889      -0.025844      -0.013069       0.038913             10.332500       9.459756       1.797654      -0.996777       8.873970       4.507719      12.663773          -0.000042
           29              C       2.343801       2.678037       4.728780       0.704673      21.167801 0.23465583E+03  0.48067044E+04                                 7.270101                            5.584126      -0.333773       1.966937                    0.998963      21.524446      60.935940       0.600039       0.498322      -1.000950      -0.020167       0.027111       0.055500       0.064977       0.080788       0.051169       0.032474      -0.013116      -0.067481      -0.076931      -0.040168       0.117099              8.269714       7.855702      -2.419202      -1.516800       7.096006      -1.350186       9.857433           0.000004
           30              C       3.147992       2.600949       3.437687      -0.183803      28.033678 0.40627187E+03  0.94498053E+04                                 8.109185                            6.693264      -0.135281       1.953594                    0.997239      29.385446      85.758229       0.636809       0.413514      -1.059434      -0.037368       0.058930      -0.085763       0.110564      -0.017233       0.037392      -0.007928      -0.022698       0.014503      -0.044514       0.001807       0.042706              9.153138       7.809486      -0.191460      -1.225555       6.713437      -1.478250      12.936490          -0.000002
           31              C       3.091533       3.527547       1.218696       0.239183      30.349458 0.35508478E+03  0.79228449E+04                                 8.553593                            6.383970       0.109367       2.056757                    0.999810      25.038438      69.742768       0.637788       0.430409      -1.057212      -0.029289      -0.016946       0.047878       0.058629      -0.001138      -0.022120      -0.025787       0.004147       0.112396      -0.036059      -0.017147       0.053206              9.895484       8.854868      -1.229645      -1.707620       7.566708      -4.124959      13.264877          -0.000015
           32              C       4.326872       3.004890       0.876013      -0.218315      35.188316 0.49269878E+03  0.11997628E+05                                 9.382635                            7.475082      -0.015630       1.951575                    0.999141      31.325809      92.816278       0.591440       0.425287      -1.054531       0.029725      -0.002555      -0.048660       0.057078      -0.004593       0.003492      -0.025220      -0.005305       0.007081      -0.023344      -0.004816       0.028160             10.284657      10.713195      -1.766464      -2.296491       7.852852      -3.290327      12.287924          -0.000022
           33              C       2.439327       4.358556       0.342683      -0.185682      34.744719 0.46134828E+03  0.11049489E+05                                 9.280899                            7.208495      -0.056579       1.945261                    0.999395      30.581731      89.821348       0.605482       0.422368      -1.056500       0.008177       0.018358      -0.046477       0.050636      -0.008389      -0.024329       0.007355       0.036194      -0.039889      -0.025844      -0.013068       0.038912             10.332505       9.459760      -1.797655      -0.996777       8.873975      -4.507722      12.663780          -0.000042
           34              C       1.023691       6.532437       7.337513       0.704673      21.167806 0.23465591E+03  0.48067062E+04                                 7.270102                            5.584127      -0.333773       1.966937                    0.998963      21.524449      60.935948       0.600039       0.498322      -1.000950       0.020167       0.027111      -0.055500       0.064977      -0.080788       0.051169      -0.032474      -0.013116      -0.067481      -0.076931      -0.040168       0.117099              8.269715       7.855702       2.419202      -1.516800       7.096007       1.350186       9.857435           0.000004
           35              C       0.219500       6.455349       8.628606      -0.183803      28.033676 0.40627183E+03  0.94498043E+04                                 8.109185                            6.693264      -0.135281       1.953595                    0.997239      29.385445      85.758224       0.636809       0.413514      -1.059434       0.037368       0.058930       0.085763       0.110564       0.017233       0.037392       0.007928      -0.022698       0.014503      -0.044514       0.001807       0.042706              9.153137       7.809485       0.191459      -1.225554       6.713437       1.478250      12.936490          -0.000002
           36              C       0.275959       7.381947      10.847597       0.239183      30.349462 0.35508483E+03  0.79228462E+04                                 8.553594                            6.383971       0.109367       2.056757                    0.999810      25.038440      69.742775       0.637788       0.430409      -1.057212       0.029289      -0.016946      -0.047878       0.058629       0.001138      -0.022119       0.025787       0.004147       0.112396      -0.036059      -0.017147       0.053206              9.895485       8.854869       1.229645      -1.707620       7.566709       4.124959      13.264878          -0.000015
           37              C       6.373820       6.859290      11.190280      -0.218315      35.188313 0.49269873E+03  0.11997626E+05                                 9.382635                            7.475081      -0.015630       1.951575                    0.999141      31.325806      92.816269       0.591440       0.425287      -1.054531      -0.029725      -0.002555       0.048660       0.057078       0.004593       0.003492       0.025220      -0.005305       0.007081      -0.023344      -0.004816       0.028160             10.284657      10.713195       1.766464      -2.296491       7.852851       3.290327      12.287924          -0.000022
           38              C       0.928165       0.504156      11.723610      -0.185682      34.744719 0.46134826E+03  0.11049488E+05                                 9.280899                            7.208495      -0.056579       1.945261                    0.999395      30.581731      89.821352       0.605482       0.422369      -1.056500      -0.008177       0.018358       0.046477       0.050636       0.008389      -0.024328      -0.007355       0.036194      -0.039888      -0.025844      -0.013069       0.038913             10.332506       9.459761       1.797655      -0.996778       8.873976       4.507722      12.663781          -0.000042
           39              O       5.607792       4.190504       7.273561      -0.671463      38.398036 0.57179185E+03  0.13935497E+05                                 8.993956                            7.309134       0.421460       2.163100                    0.997190      28.827883      75.880620       0.717293       0.350369      -1.147868      -0.082642      -0.008173       0.053321       0.098689      -0.004597       0.049034       0.035440      -0.014009      -0.260358      -0.111492       0.048229       0.063264             10.087117      12.315700      -4.392103      -2.871949       9.817691       2.312171       8.127960          -0.000040
           40              O       4.359930       5.810123       6.405633      -0.703830      38.538366 0.58627218E+03  0.14337192E+05                                 8.876258                            7.326614       0.756338       2.257028                    0.999124      29.197397      76.272547       0.729462       0.343351      -1.156974       0.024606      -0.089901      -0.015428       0.094476       0.059985       0.066000      -0.043069      -0.022733       0.014236      -0.114877       0.049844       0.065033              9.932926       7.347214      -2.466137       1.797020      11.705282      -5.089747      10.746282          -0.000013
           41              O       4.603463       4.451832       9.656896      -0.195277      28.517528 0.35183163E+03  0.75956555E+04                                 7.493941                            5.780010       0.275925       2.208604                    0.999099      22.679696      56.216303       0.796750       0.356085      -1.143045      -0.177897       0.061792      -0.020164       0.189400      -0.028436       0.021554      -0.110013       0.011389       0.411498      -0.126334      -0.061530       0.187863              8.757651       5.931281       0.340051      -1.052597       5.885618      -3.644251      14.456056          -0.000017
           42              O       5.092900       0.336104       4.792732      -0.671463      38.398058 0.57179219E+03  0.13935508E+05                                 8.993959                            7.309136       0.421459       2.163100                    0.997190      28.827891      75.880650       0.717293       0.350369      -1.147868       0.082642      -0.008173      -0.053321       0.098689       0.004597       0.049034      -0.035441      -0.014009      -0.260358      -0.111492       0.048229       0.063264             10.087122      12.315708       4.392106      -2.871951       9.817695      -2.312172       8.127962          -0.000040
           43              O       6.340762       1.955723       5.660660      -0.703829      38.538355 0.58627198E+03  0.14337186E+05                                 8.876257                            7.326613       0.756337       2.257028                    0.999124      29.197392      76.272532       0.729462       0.343351      -1.156974      -0.024606      -0.089901       0.015428       0.094476      -0.059985       0.066000       0.043069      -0.022733       0.014236      -0.114877       0.049844       0.065033              9.932924       7.347213       2.466137       1.797020      11.705280       5.089745      10.746279          -0.000014
           44              O       6.097229       0.597432       2.409397      -0.195277      28.517531 0.35183169E+03  0.75956568E+04                                 7.493942                            5.780011       0.275924       2.208604                    0.999099      22.679698      56.216309       0.796750       0.356085      -1.143045       0.177897       0.061792       0.020164       0.189400       0.028436       0.021554       0.110013       0.011389       0.411498      -0.126334      -0.061530       0.187863              8.757652       5.931281      -0.340051      -1.052597       5.885618       3.644251      14.456058          -0.000017
           45              O       1.426300       3.518296       4.792732      -0.671463      38.398046 0.57179195E+03  0.13935500E+05                                 8.993958                            7.309135       0.421459       2.163100                    0.997190      28.827885      75.880629       0.717293       0.350369      -1.147868       0.082642       0.008173      -0.053321       0.098689      -0.004597       0.049034       0.035441      -0.014009      -0.260357      -0.111492       0.048229       0.063264             10.087119      12.315705      -4.392105      -2.871950       9.817693       2.312171       8.127960          -0.000040
           46              O       2.674162       1.898677       5.660660      -0.703830      38.538379 0.58627244E+03  0.14337200E+05                                 8.876261                            7.326616       0.756337       2.257028                    0.999124      29.197401      76.272566       0.729462       0.343351      -1.156974      -0.024606       0.089901       0.015428       0.094476       0.059985       0.066000      -0.043069      -0.022733       0.014235      -0.114877       0.049844       0.065033              9.932929       7.347216      -2.466138       1.797021      11.705286      -5.089747      10.746284          -0.000014
           47              O       2.430629       3.256968       2.409397      -0.195277      28.517528 0.35183163E+03  0.75956554E+04                                 7.493941                            5.780010       0.275924       2.208604                    0.999099      22.679696      56.216303       0.796750       0.356085      -1.143045       0.177897      -0.061792       0.020164       0.189400      -0.028436       0.021554      -0.110013       0.011389       0.411498      -0.126334      -0.061530       0.187863              8.757652       5.931281       0.340051      -1.052597       5.885617      -3.644251      14.456056          -0.000017
           48              O       1.941192       7.372696       7.273561      -0.671462      38.398057 0.57179224E+03  0.13935509E+05                                 8.993959                            7.309137       0.421458       2.163099                    0.997190      28.827891      75.880652       0.717293       0.350369      -1.147868      -0.082642       0.008173       0.053321       0.098689       0.004597       0.049034      -0.035441      -0.014009      -0.260358      -0.111492       0.048229       0.063264             10.087121      12.315705       4.392105      -2.871950       9.817695      -2.312172       8.127963          -0.000040
           49              O       0.693330       5.753077       6.405633      -0.703829      38.538349 0.58627183E+03  0.14337181E+05                                 8.876255                            7.326611       0.756337       2.257028                    0.999124      29.197390      76.272521       0.729462       0.343351      -1.156974       0.024606       0.089901      -0.015428       0.094476      -0.059985       0.066000       0.043069      -0.022734       0.014236      -0.114877       0.049844       0.065033              9.932923       7.347211       2.466136       1.797020      11.705279       5.089745      10.746279          -0.000014
           50              O       0.936863       7.111368       9.656896      -0.195277      28.517528 0.35183163E+03  0.75956554E+04                                 7.493942                            5.780010       0.275925       2.208604                    0.999099      22.679695      56.216302       0.796750       0.356085      -1.143045      -0.177897      -0.061792      -0.020164       0.189400       0.028436       0.021554       0.110013       0.011389       0.411498      -0.126334      -0.061530       0.187863              8.757652       5.931281      -0.340051      -1.052598       5.885618       3.644251      14.456058          -0.000017

******************************************************
Auxiliary information for the entire system
The total spin magnetic moment of the unit cell is   -0.000945
The total net atomic charge of the unit cell is   0.000003
Accuracy of reproducing the electrostatic potential in the unit cell:
  The inner radius (bohr) =    5.0000
  The outer radius (bohr) =   12.0000
  Valid grid points have density less than (e/(bohr^3)) =    0.0001
  The number of valid grid points were=         4240
  The rms potential error without charges in kcal/mol is=      4.60611
  The rms potential error with partial charges in kcal/mol is=      0.54453
  The RRMSE value at monopole order=      0.11822
  The rms potential error with partial charges and cloud penetration in kcal/mol is=      0.52820
  The RRMSE value at monopole order with cloud penetration is=      0.11467
  The rms potential error with partial charges and atomic dipoles in kcal/mol is=      0.68382
  The RRMSE value at dipole order=      0.14846
  The rms potential error with partial charges, atomic dipoles and cloud penetration in kcal/mol is=      0.67025
  The RRMSE value at dipole order with cloud penetration=      0.14551

******************************************************
The electron densities and ab initio electrostatic potential were computed in VASP using the PBE functional and
projector augmented wave method. See the main text of the journal article for a description of computational details.
The atomic charges, dipoles, and quadrupoles were computed with the DDEC6 method as described in
(a) T. A. Manz and N. Gabaldon Limas, RSC Adv. 6 (2016) 47771-47801 DOI: 10.1039/c6ra04656h
(b) N. Gabaldon Limas and T. A. Manz, RSC Adv. 8 (2018) 2678-2707 DOI: 10.1039/c7ra11829e.
For each atom in the material, the electron cloud parameters were fit to the spherically averaged atom-in-material
electron density using radial positions for which this density was between 10^-4 and 10^-2 electrons per cubic bohr.
The polarizabilities, dispersion coefficients, and quantum Drude oscillator (QDO) parameters were fit using the MCLF method.
The magnetic structure of the system was optimized in VASP from the default ferromagnetic initial guess using spin polarization.
The atomic spin moments (ASMs) were computed on this optimized magnetic structure using the DDEC6 partition as inputs
to the method of T. A. Manz and D. S. Sholl, J. Chem. Theory Comput. 7 (2011) 4146-4164 DOI: 10.1021/ct200539n.
The RMSE and RRMSE were computed using a uniform grid with Ewald summation.
