# Supplementary material for: A collection of forcefield precursors for metal–organic frameworks
Source: RSC Adv. 2019 Nov 13;9(63):36492–507. doi: 10.1039/c9ra07327b (PMC9075174; doi:10.1039/c9ra07327b)
Supplement: RA-009-C9RA07327B-s4075 [file RA-009-C9RA07327B-s4075.xyz]

   56
jmolscript: load "" {1 1 1} spacegroup "x,y,z" unitcell [{      7.767000     0.000000     0.000000 }, {      0.000000    16.244000     0.000000 }, {      0.000000     0.000000    15.304300 }]
Cd     3.828976     6.160050    11.628666     1.076742
Cd     3.938024    10.083950     3.976516     1.076743
Cd     0.054524    14.282050    11.628666     1.076742
Cd     7.712476     1.961950     3.976516     1.076742
Hg     7.452514     9.276461     8.644328     0.364399
Hg     0.314486     6.967539     0.992178     0.364399
Hg     4.197986     1.154461     8.644328     0.364399
Hg     3.569014    15.089539     0.992178     0.364399
C      2.563110     8.087888     9.118302     0.305494
C      6.609717    12.267469     9.110650     0.318632
C      5.444667     8.234084     6.450762     0.321038
C      6.560008     8.170732    11.525668     0.310225
C      5.203890     8.156112     1.466152     0.305494
C      1.157283     3.976531     1.458500     0.318632
C      2.322333     8.009916    14.102912     0.321037
C      1.206992     8.073268     3.873518     0.310225
C      1.320390    -0.034112     9.118302     0.305494
C      5.040783     4.145469     9.110650     0.318632
C      6.205833     0.112084     6.450762     0.321037
C      5.090492     0.048732    11.525668     0.310225
C      6.446610     0.034112     1.466152     0.305494
C      2.726217    12.098531     1.458500     0.318632
C      1.561167    16.131916    14.102912     0.321037
C      2.676508    16.195268     3.873518     0.310225
S      2.062915     8.987805     7.834271    -0.206319
S      5.982143     7.366654     7.737854    -0.189241
S      7.661369     9.324056    11.166017    -0.195034
S      6.176318    11.302575     7.846515    -0.222667
S      5.704085     7.256195     0.182121    -0.206319
S      1.784857     8.877346     0.085704    -0.189241
S      0.105631     6.919944     3.513867    -0.195033
S      1.590682     4.941425     0.194365    -0.222667
S      1.820585     0.865805     7.834271    -0.206319
S      5.668357    15.488654     7.737854    -0.189241
S      3.989131     1.202056    11.166017    -0.195033
S      5.474182     3.180575     7.846515    -0.222666
S      5.946415    15.378195     0.182121    -0.206319
S      2.098643     0.755346     0.085704    -0.189241
S      3.777869    15.041944     3.513867    -0.195033
S      2.292818    13.063425     0.194365    -0.222667
N      2.928159     7.507977    10.025847    -0.467304
N      6.836513    12.923726    10.013603    -0.471502
N      5.064084     8.883844     5.609026    -0.473335
N      5.763114     7.371527    11.741459    -0.471128
N      4.838841     8.736023     2.373697    -0.467304
N      0.930487     3.320274     2.361453    -0.471502
N      2.702916     7.360156    13.261176    -0.473334
N      2.003886     8.872473     4.089309    -0.471128
N      0.955341    15.629977    10.025847    -0.467304
N      4.813987     4.801726    10.013603    -0.471502
N      6.586416     0.761844     5.609026    -0.473335
N      5.887386    15.493527    11.741459    -0.471128
N      6.811659     0.614023     2.373697    -0.467304
N      2.953013    11.442274     2.361453    -0.471502
N      1.180584    15.482156    13.261176    -0.473334
N      1.879614     0.750473     4.089309    -0.471128

The following XYZ coordinates are in angstroms. Other properties are in atomic units.
The sperically averaged electron density of each atom fit to a function of the form exp(a - br)
eigen_1, eigen_2 and eigen_3 are the three eigenvalues of traceless quadrupole moment tensor
  atom number  atomic symbol              X              Y              Z     net charge C6 coefficient C8 coefficient C10 coefficient fluctuating dipole atomic polarizability isotropic forcefield polarizability              a              b squared Pearson coefficient          <r^3>          <r^4>         wp_QDO          m_QDO          q_QDO       dipole_x       dipole_y       dipole_z         dipole            Qxy            Qxz            Qyz     Q(x^2-y^2)  Q(3z^2 - R^2)        eigen_1        eigen_2        eigen_3 static polarizability      alpha(xx)      alpha(xy)      alpha(xz)      alpha(yy)      alpha(yz)      alpha(zz) atomic spin moment
            1             Cd       3.828976       6.160050      11.628666       1.076742     158.163205 0.31698676E+04  0.11167466E+06                                22.078219                           17.440076       1.045066       2.060580                    0.999286      73.473277     191.332779       0.483176       0.359821      -1.210384      -0.012059      -0.048635       0.032608       0.059784       0.073613       0.031248      -0.104255      -0.056531      -0.121304      -0.143914       0.010670       0.133244             26.024964      23.066731      -3.293369      -5.233525      24.067656       5.472661      30.940506           0.000001
            2             Cd       3.938024      10.083950       3.976516       1.076743     158.163137 0.31698660E+04  0.11167459E+06                                22.078211                           17.440070       1.045065       2.060580                    0.999286      73.473272     191.332747       0.483176       0.359821      -1.210384       0.012059       0.048635       0.032608       0.059783       0.073613      -0.031249       0.104255      -0.056530      -0.121303      -0.143914       0.010671       0.133244             26.024955      23.066722      -3.293367       5.233523      24.067646      -5.472660      30.940496           0.000001
            3             Cd       0.054524      14.282050      11.628666       1.076742     158.163269 0.31698691E+04  0.11167473E+06                                22.078226                           17.440082       1.045065       2.060580                    0.999286      73.473279     191.332805       0.483176       0.359821      -1.210384       0.012060      -0.048635       0.032608       0.059784      -0.073613      -0.031248      -0.104255      -0.056530      -0.121304      -0.143915       0.010671       0.133244             26.024973      23.066738       3.293370       5.233527      24.067665       5.472665      30.940517           0.000001
            4             Cd       7.712476       1.961950       3.976516       1.076742     158.163234 0.31698684E+04  0.11167470E+06                                22.078221                           17.440078       1.045065       2.060580                    0.999286      73.473284     191.332807       0.483176       0.359821      -1.210384      -0.012060       0.048635       0.032608       0.059783      -0.073613       0.031248       0.104255      -0.056530      -0.121304      -0.143914       0.010671       0.133244             26.024967      23.066732       3.293369      -5.233525      24.067658      -5.472662      30.940511           0.000001
            5             Hg       7.452514       9.276461       8.644328       0.364399     246.249992 0.83844766E+04  0.37177841E+06                                29.752621                           28.489911       1.338227       1.971444                    0.999070     118.595569     331.902933       0.380505       0.363026      -1.223699      -0.002245      -0.004106      -0.000072       0.004680       0.032186       0.014284      -0.041274      -0.061092       0.128576      -0.073961       0.003046       0.070915             31.022712      35.261785      -4.164834       2.178143      29.048170       0.784212      28.758182          -0.000001
            6             Hg       0.314486       6.967539       0.992178       0.364399     246.250001 0.83844772E+04  0.37177845E+06                                29.752621                           28.489912       1.338228       1.971444                    0.999070     118.595576     331.902952       0.380505       0.363026      -1.223699       0.002245       0.004107      -0.000072       0.004681       0.032185      -0.014284       0.041275      -0.061093       0.128577      -0.073961       0.003045       0.070916             31.022712      35.261784      -4.164834      -2.178144      29.048170      -0.784212      28.758182          -0.000000
            7             Hg       4.197986       1.154461       8.644328       0.364399     246.250000 0.83844774E+04  0.37177846E+06                                29.752622                           28.489914       1.338227       1.971444                    0.999070     118.595572     331.902946       0.380505       0.363026      -1.223699       0.002245      -0.004107      -0.000072       0.004681      -0.032185      -0.014284      -0.041275      -0.061093       0.128576      -0.073961       0.003045       0.070916             31.022713      35.261784       4.164834      -2.178143      29.048174       0.784212      28.758180          -0.000000
            8             Hg       3.569014      15.089539       0.992178       0.364399     246.249968 0.83844759E+04  0.37177837E+06                                29.752619                           28.489910       1.338228       1.971444                    0.999070     118.595568     331.902922       0.380505       0.363026      -1.223699      -0.002244       0.004107      -0.000072       0.004680      -0.032186       0.014284       0.041275      -0.061092       0.128575      -0.073961       0.003045       0.070916             31.022709      35.261781       4.164835       2.178144      29.048170      -0.784210      28.758177          -0.000001
            9              C       2.563110       8.087888       9.118302       0.305494      32.226512 0.38557686E+03  0.88806445E+04                                 9.145881                            7.023968      -0.243651       1.923652                    0.998942      26.751661      78.513371       0.554226       0.479828      -1.017469       0.008775       0.012893      -0.024004       0.028625       0.052937      -0.053131       0.099004       0.027549      -0.156370      -0.152639       0.062885       0.089754             10.161571       8.593383      -2.716365       3.530788       8.686512      -4.903445      13.204818           0.000001
           10              C       6.609717      12.267469       9.110650       0.318632      33.958866 0.38485051E+03  0.88694284E+04                                 9.558581                            7.062320      -0.244301       1.929419                    0.998655      26.618359      78.425989       0.546850       0.485997      -1.013116      -0.024821       0.012230      -0.021311       0.034926      -0.042004      -0.043047      -0.096716       0.094670      -0.238427      -0.160930       0.057539       0.103391             11.032469       6.453895       1.986682       2.202875      13.999008       6.740094      12.644504           0.000001
           11              C       5.444667       8.234084       6.450762       0.321038      32.603619 0.38107632E+03  0.87802699E+04                                 9.381166                            7.084351      -0.260355       1.927485                    0.998233      26.663813      79.120806       0.538258       0.493878      -1.006817      -0.006247      -0.030729       0.000187       0.031358       0.078995      -0.045654       0.092791       0.007465      -0.173803      -0.154677       0.038324       0.116353             10.642673       8.078025      -2.089567       3.852527       8.766518      -4.718620      15.083474           0.000002
           12              C       6.560008       8.170732      11.525668       0.310225      31.442750 0.37471953E+03  0.85438275E+04                                 8.944850                            6.883108       0.015819       2.014350                    0.999575      26.086546      75.442205       0.566586       0.474126      -1.023541       0.018993       0.012835       0.016632       0.028321      -0.104504       0.043792       0.041895       0.017700       0.202559      -0.155075       0.070101       0.084974              9.942591      12.319321       5.910872      -1.904934      10.636943      -1.931283       6.871511           0.000001
           13              C       5.203890       8.156112       1.466152       0.305494      32.226497 0.38557665E+03  0.88806379E+04                                 9.145877                            7.023965      -0.243650       1.923652                    0.998942      26.751652      78.513326       0.554227       0.479828      -1.017469      -0.008775      -0.012892      -0.024004       0.028625       0.052937       0.053132      -0.099004       0.027549      -0.156370      -0.152639       0.062885       0.089754             10.161566       8.593378      -2.716364      -3.530786       8.686508       4.903442      13.204812           0.000001
           14              C       1.157283       3.976531       1.458500       0.318632      33.958851 0.38485032E+03  0.88694225E+04                                 9.558577                            7.062317      -0.244301       1.929419                    0.998655      26.618353      78.425953       0.546851       0.485997      -1.013116       0.024821      -0.012230      -0.021311       0.034926      -0.042004       0.043048       0.096716       0.094670      -0.238427      -0.160930       0.057539       0.103391             11.032463       6.453892       1.986680      -2.202873      13.998999      -6.740090      12.644498           0.000001
           15              C       2.322333       8.009916      14.102912       0.321037      32.603624 0.38107637E+03  0.87802716E+04                                 9.381169                            7.084353      -0.260355       1.927485                    0.998233      26.663813      79.120815       0.538258       0.493878      -1.006817       0.006248       0.030729       0.000187       0.031358       0.078995       0.045654      -0.092791       0.007465      -0.173802      -0.154677       0.038324       0.116353             10.642676       8.078028      -2.089568      -3.852528       8.766521       4.718622      15.083479           0.000002
           16              C       1.206992       8.073268       3.873518       0.310225      31.442738 0.37471936E+03  0.85438220E+04                                 8.944845                            6.883105       0.015820       2.014350                    0.999575      26.086540      75.442164       0.566586       0.474126      -1.023541      -0.018993      -0.012835       0.016632       0.028321      -0.104504      -0.043791      -0.041895       0.017700       0.202559      -0.155075       0.070101       0.084974              9.942586      12.319314       5.910869       1.904933      10.636937       1.931282       6.871507           0.000002
           17              C       1.320390      -0.034112       9.118302       0.305494      32.226502 0.38557671E+03  0.88806397E+04                                 9.145878                            7.023965      -0.243650       1.923652                    0.998942      26.751655      78.513335       0.554227       0.479828      -1.017469      -0.008775       0.012892      -0.024004       0.028625      -0.052937       0.053131       0.099004       0.027549      -0.156370      -0.152639       0.062885       0.089754             10.161567       8.593379       2.716364      -3.530787       8.686509      -4.903443      13.204813           0.000001
           18              C       5.040783       4.145469       9.110650       0.318632      33.958870 0.38485057E+03  0.88694299E+04                                 9.558581                            7.062320      -0.244301       1.929419                    0.998655      26.618362      78.425994       0.546851       0.485997      -1.013116       0.024820       0.012230      -0.021311       0.034926       0.042004       0.043047      -0.096716       0.094670      -0.238427      -0.160930       0.057539       0.103391             11.032468       6.453895      -1.986682      -2.202875      13.999007       6.740094      12.644503           0.000001
           19              C       6.205833       0.112084       6.450762       0.321037      32.603611 0.38107619E+03  0.87802660E+04                                 9.381164                            7.084350      -0.260354       1.927485                    0.998233      26.663807      79.120776       0.538258       0.493878      -1.006817       0.006248      -0.030729       0.000187       0.031358      -0.078995       0.045654       0.092791       0.007465      -0.173803      -0.154677       0.038324       0.116353             10.642670       8.078023       2.089566      -3.852526       8.766517      -4.718620      15.083471           0.000002
           20              C       5.090492       0.048732      11.525668       0.310225      31.442739 0.37471936E+03  0.85438221E+04                                 8.944846                            6.883105       0.015820       2.014350                    0.999575      26.086540      75.442167       0.566586       0.474126      -1.023541      -0.018993       0.012835       0.016632       0.028321       0.104504      -0.043791       0.041895       0.017700       0.202559      -0.155075       0.070101       0.084974              9.942587      12.319315      -5.910870       1.904933      10.636938      -1.931282       6.871507           0.000001
           21              C       6.446610       0.034112       1.466152       0.305494      32.226508 0.38557679E+03  0.88806420E+04                                 9.145878                            7.023966      -0.243650       1.923652                    0.998942      26.751658      78.513344       0.554227       0.479828      -1.017469       0.008775      -0.012892      -0.024004       0.028625      -0.052937      -0.053131      -0.099004       0.027549      -0.156371      -0.152639       0.062885       0.089754             10.161568       8.593380       2.716364       3.530787       8.686509       4.903443      13.204814           0.000001
           22              C       2.726217      12.098531       1.458500       0.318632      33.958840 0.38485020E+03  0.88694189E+04                                 9.558575                            7.062316      -0.244300       1.929419                    0.998655      26.618348      78.425935       0.546851       0.485997      -1.013116      -0.024820      -0.012230      -0.021311       0.034926       0.042004      -0.043048       0.096716       0.094670      -0.238427      -0.160930       0.057539       0.103391             11.032461       6.453891      -1.986680       2.202873      13.998996      -6.740088      12.644495           0.000001
           23              C       1.561167      16.131916      14.102912       0.321037      32.603628 0.38107641E+03  0.87802725E+04                                 9.381168                            7.084352      -0.260355       1.927485                    0.998233      26.663815      79.120811       0.538258       0.493878      -1.006817      -0.006248       0.030729       0.000187       0.031358      -0.078995      -0.045654      -0.092791       0.007465      -0.173802      -0.154677       0.038324       0.116353             10.642675       8.078026       2.089567       3.852528       8.766520       4.718622      15.083477           0.000002
           24              C       2.676508      16.195268       3.873518       0.310225      31.442729 0.37471923E+03  0.85438183E+04                                 8.944843                            6.883104       0.015821       2.014350                    0.999575      26.086535      75.442141       0.566586       0.474126      -1.023541       0.018993      -0.012835       0.016632       0.028321       0.104504       0.043792      -0.041896       0.017700       0.202559      -0.155075       0.070101       0.084974              9.942584      12.319311      -5.910868      -1.904932      10.636935       1.931282       6.871505           0.000001
           25              S       2.062915       8.987805       7.834271      -0.206319     155.938300 0.39757801E+04  0.15390349E+06                                19.995625                           17.416657       1.005192       1.963061                    0.999568      74.987078     231.420917       0.553021       0.286114      -1.234506      -0.002260       0.056618      -0.144815       0.155506      -0.217792       0.082137      -0.306635       0.243932       0.381978      -0.420533       0.003860       0.416673             21.567446      24.299846      -3.919023       1.370020      15.901283      -5.466536      24.501209          -0.000001
           26              S       5.982143       7.366654       7.737854      -0.189241     148.623741 0.38247682E+04  0.14637798E+06                                19.307370                           17.032387       1.217592       2.032623                    0.999295      73.243801     223.488720       0.562676       0.284431      -1.238468      -0.002660      -0.116641       0.157625       0.196107       0.049587       0.291758      -0.240803      -0.130862       0.535091      -0.404010      -0.024469       0.428480             20.760101      17.197226       0.121974       4.318562      20.858305      -5.579884      24.224773           0.000000
           27              S       7.661369       9.324056      11.166017      -0.195034     139.976108 0.36296453E+04  0.13724642E+06                                18.475002                           16.557614       1.250480       2.038251                    0.999720      73.314272     223.116114       0.571882       0.283245      -1.238474       0.132476       0.078601      -0.015917       0.154860       0.333086      -0.086950      -0.173135       0.051516      -0.004360      -0.348804      -0.066220       0.415024             19.512695      20.148532       6.159088      -1.809042      19.256500      -3.328617      19.133055           0.000004
           28              S       6.176318      11.302575       7.846515      -0.222667     166.516949 0.40855709E+04  0.15951239E+06                                21.009929                           17.708021       0.825900       1.906479                    0.999557      76.421003     238.211381       0.545062       0.287818      -1.230524      -0.070360      -0.078783      -0.098914       0.144711      -0.040625       0.179219       0.291774      -0.402274       0.195461      -0.377515      -0.047153       0.424668             23.483155      16.148107       1.330848       4.847481      30.704758       8.891672      23.596599           0.000003
           29              S       5.704085       7.256195       0.182121      -0.206319     155.938224 0.39757778E+04  0.15390338E+06                                19.995618                           17.416653       1.005192       1.963062                    0.999568      74.987058     231.420834       0.553021       0.286114      -1.234506       0.002261      -0.056617      -0.144816       0.155507      -0.217792      -0.082137       0.306635       0.243932       0.381977      -0.420533       0.003860       0.416673             21.567439      24.299837      -3.919021      -1.370019      15.901277       5.466533      24.501202          -0.000000
           30              S       1.784857       8.877346       0.085704      -0.189241     148.623672 0.38247657E+04  0.14637786E+06                                19.307364                           17.032381       1.217593       2.032624                    0.999295      73.243783     223.488640       0.562676       0.284431      -1.238468       0.002660       0.116642       0.157625       0.196107       0.049588      -0.291758       0.240803      -0.130862       0.535092      -0.404011      -0.024469       0.428480             20.760095      17.197220       0.121973      -4.318560      20.858298       5.579883      24.224767          -0.000001
           31              S       0.105631       6.919944       3.513867      -0.195033     139.975958 0.36296402E+04  0.13724617E+06                                18.474984                           16.557598       1.250483       2.038252                    0.999720      73.314260     223.116003       0.571883       0.283245      -1.238474      -0.132476      -0.078601      -0.015918       0.154859       0.333086       0.086950       0.173135       0.051517      -0.004360      -0.348804      -0.066220       0.415024             19.512676      20.148512       6.159082       1.809041      19.256482       3.328614      19.133035           0.000003
           32              S       1.590682       4.941425       0.194365      -0.222667     166.517001 0.40855727E+04  0.15951248E+06                                21.009934                           17.708026       0.825899       1.906479                    0.999557      76.421013     238.211431       0.545062       0.287818      -1.230524       0.070360       0.078784      -0.098914       0.144711      -0.040626      -0.179220      -0.291774      -0.402275       0.195461      -0.377516      -0.047153       0.424668             23.483160      16.148111       1.330847      -4.847482      30.704765      -8.891672      23.596604           0.000003
           33              S       1.820585       0.865805       7.834271      -0.206319     155.938194 0.39757767E+04  0.15390333E+06                                19.995615                           17.416649       1.005193       1.963062                    0.999568      74.987056     231.420812       0.553021       0.286114      -1.234506       0.002261       0.056617      -0.144816       0.155507       0.217792      -0.082137      -0.306635       0.243932       0.381978      -0.420533       0.003860       0.416672             21.567435      24.299831       3.919020      -1.370020      15.901276      -5.466533      24.501197          -0.000000
           34              S       5.668357      15.488654       7.737854      -0.189241     148.623671 0.38247659E+04  0.14637787E+06                                19.307363                           17.032381       1.217593       2.032624                    0.999295      73.243791     223.488661       0.562676       0.284431      -1.238468       0.002660      -0.116642       0.157625       0.196107      -0.049588      -0.291758      -0.240803      -0.130862       0.535091      -0.404011      -0.024469       0.428480             20.760093      17.197219      -0.121973      -4.318559      20.858298      -5.579882      24.224764          -0.000000
           35              S       3.989131       1.202056      11.166017      -0.195033     139.975954 0.36296401E+04  0.13724616E+06                                18.474984                           16.557598       1.250484       2.038252                    0.999720      73.314255     223.115989       0.571883       0.283245      -1.238474      -0.132477       0.078600      -0.015917       0.154859      -0.333086       0.086950      -0.173134       0.051516      -0.004359      -0.348804      -0.066220       0.415024             19.512677      20.148513      -6.159083       1.809041      19.256483      -3.328614      19.133033           0.000003
           36              S       5.474182       3.180575       7.846515      -0.222666     166.516963 0.40855712E+04  0.15951241E+06                                21.009931                           17.708023       0.825900       1.906479                    0.999557      76.421003     238.211388       0.545062       0.287818      -1.230524       0.070360      -0.078784      -0.098914       0.144711       0.040625      -0.179220       0.291774      -0.402274       0.195463      -0.377515      -0.047153       0.424668             23.483157      16.148108      -1.330848      -4.847481      30.704761       8.891672      23.596601           0.000003
           37              S       5.946415      15.378195       0.182121      -0.206319     155.938156 0.39757754E+04  0.15390326E+06                                19.995612                           17.416646       1.005194       1.963062                    0.999568      74.987044     231.420762       0.553021       0.286114      -1.234506      -0.002261      -0.056618      -0.144816       0.155507       0.217792       0.082137       0.306635       0.243931       0.381977      -0.420533       0.003860       0.416673             21.567431      24.299826       3.919020       1.370020      15.901273       5.466533      24.501194          -0.000000
           38              S       2.098643       0.755346       0.085704      -0.189241     148.623647 0.38247649E+04  0.14637782E+06                                19.307361                           17.032378       1.217594       2.032624                    0.999295      73.243784     223.488631       0.562676       0.284431      -1.238468      -0.002660       0.116642       0.157625       0.196107      -0.049588       0.291758       0.240803      -0.130862       0.535093      -0.404011      -0.024469       0.428480             20.760091      17.197216      -0.121973       4.318559      20.858295       5.579883      24.224762          -0.000000
           39              S       3.777869      15.041944       3.513867      -0.195033     139.975896 0.36296382E+04  0.13724607E+06                                18.474978                           16.557593       1.250483       2.038252                    0.999720      73.314248     223.115944       0.571883       0.283245      -1.238474       0.132477      -0.078600      -0.015917       0.154860      -0.333086      -0.086950       0.173135       0.051517      -0.004360      -0.348804      -0.066220       0.415024             19.512670      20.148506      -6.159080      -1.809040      19.256476       3.328612      19.133028           0.000003
           40              S       2.292818      13.063425       0.194365      -0.222667     166.517077 0.40855753E+04  0.15951261E+06                                21.009944                           17.708035       0.825898       1.906478                    0.999557      76.421011     238.211466       0.545061       0.287819      -1.230524      -0.070360       0.078783      -0.098915       0.144711       0.040626       0.179220      -0.291774      -0.402274       0.195460      -0.377516      -0.047152       0.424668             23.483171      16.148119      -1.330847       4.847484      30.704780      -8.891674      23.596612           0.000003
           41              N       2.928159       7.507977      10.025847      -0.467304      47.182798 0.65323040E+03  0.16681858E+05                                10.718953                            8.349858       0.197657       2.038987                    0.998081      31.696017      89.234770       0.599246       0.400242      -1.095484       0.013120       0.015660       0.011111       0.023255       0.040373      -0.039352       0.092990       0.030014      -0.163620      -0.137111       0.055056       0.082055             11.997074      10.174715      -3.271026       4.171151      10.249043      -5.425298      15.567466          -0.000003
           42              N       6.836513      12.923726      10.013603      -0.471502      49.007809 0.63816205E+03  0.16186075E+05                                11.001917                            8.206682       0.387452       2.097484                    0.998431      31.600381      88.373422       0.610183       0.395763      -1.099668      -0.033038       0.028073      -0.010627       0.044638      -0.033908      -0.033565      -0.078334       0.072445      -0.247156      -0.138291       0.047422       0.090869             12.887586       7.854264       2.725537       2.714849      16.267522       7.637297      14.540973          -0.000001
           43              N       5.064084       8.883844       5.609026      -0.473335      49.886812 0.65455737E+03  0.16722227E+05                                11.180470                            8.355693       0.325601       2.082414                    0.997389      31.649517      89.086300       0.599392       0.399989      -1.095788      -0.001207      -0.016722      -0.015145       0.022593       0.071661      -0.022842       0.097240       0.018281      -0.129631      -0.139757       0.025746       0.114011             13.082991      10.351449      -2.632603       5.337157       9.821841      -5.203183      19.075684          -0.000000
           44              N       5.763114       7.371527      11.741459      -0.471128      45.017145 0.62644572E+03  0.15784603E+05                                10.278246                            8.087177       0.476531       2.130427                    0.998533      31.185492      86.373432       0.620889       0.391509      -1.104800      -0.001376       0.005156      -0.000482       0.005358      -0.094038       0.030734       0.039689       0.017956       0.207875      -0.141023       0.059152       0.081870             11.443304      14.766754       6.290576      -1.245579      11.500715      -1.129014       8.062441          -0.000003
           45              N       4.838841       8.736023       2.373697      -0.467304      47.182779 0.65323009E+03  0.16681848E+05                                10.718948                            8.349855       0.197658       2.038987                    0.998081      31.696013      89.234741       0.599246       0.400242      -1.095484      -0.013119      -0.015660       0.011110       0.023255       0.040373       0.039352      -0.092990       0.030014      -0.163619      -0.137111       0.055056       0.082055             11.997069      10.174709      -3.271023      -4.171148      10.249038       5.425296      15.567460          -0.000004
           46              N       0.930487       3.320274       2.361453      -0.471502      49.007813 0.63816214E+03  0.16186078E+05                                11.001916                            8.206681       0.387452       2.097484                    0.998431      31.600387      88.373433       0.610183       0.395763      -1.099668       0.033038      -0.028074      -0.010627       0.044639      -0.033908       0.033565       0.078334       0.072445      -0.247156      -0.138291       0.047422       0.090869             12.887585       7.854263       2.725537      -2.714849      16.267519      -7.637296      14.540973          -0.000002
           47              N       2.702916       7.360156      13.261176      -0.473334      49.886786 0.65455697E+03  0.16722214E+05                                11.180466                            8.355689       0.325602       2.082414                    0.997389      31.649508      89.086263       0.599393       0.399989      -1.095788       0.001207       0.016722      -0.015145       0.022593       0.071661       0.022842      -0.097240       0.018281      -0.129631      -0.139757       0.025746       0.114011             13.082986      10.351445      -2.632602      -5.337154       9.821837       5.203181      19.075675           0.000001
           48              N       2.003886       8.872473       4.089309      -0.471128      45.017146 0.62644576E+03  0.15784604E+05                                10.278246                            8.087177       0.476530       2.130427                    0.998533      31.185494      86.373435       0.620889       0.391509      -1.104800       0.001376      -0.005155      -0.000483       0.005358      -0.094038      -0.030734      -0.039689       0.017956       0.207875      -0.141023       0.059152       0.081871             11.443303      14.766753       6.290576       1.245579      11.500715       1.129014       8.062441          -0.000004
           49              N       0.955341      15.629977      10.025847      -0.467304      47.182791 0.65323028E+03  0.16681854E+05                                10.718951                            8.349857       0.197657       2.038987                    0.998081      31.696016      89.234759       0.599246       0.400242      -1.095484      -0.013119       0.015660       0.011110       0.023255      -0.040373       0.039352       0.092989       0.030014      -0.163620      -0.137111       0.055056       0.082055             11.997072      10.174712       3.271025      -4.171150      10.249041      -5.425297      15.567463          -0.000003
           50              N       4.813987       4.801726      10.013603      -0.471502      49.007815 0.63816216E+03  0.16186079E+05                                11.001917                            8.206682       0.387452       2.097484                    0.998431      31.600387      88.373436       0.610183       0.395763      -1.099668       0.033038       0.028074      -0.010627       0.044639       0.033908       0.033565      -0.078334       0.072445      -0.247156      -0.138291       0.047422       0.090869             12.887586       7.854264      -2.725537      -2.714849      16.267521       7.637297      14.540973          -0.000001
           51              N       6.586416       0.761844       5.609026      -0.473335      49.886788 0.65455700E+03  0.16722215E+05                                11.180466                            8.355690       0.325602       2.082414                    0.997389      31.649509      89.086265       0.599393       0.399989      -1.095788       0.001207      -0.016722      -0.015145       0.022593      -0.071661       0.022842       0.097240       0.018281      -0.129631      -0.139757       0.025746       0.114011             13.082986      10.351445       2.632602      -5.337155       9.821838      -5.203181      19.075676          -0.000000
           52              N       5.887386      15.493527      11.741459      -0.471128      45.017153 0.62644587E+03  0.15784608E+05                                10.278248                            8.087178       0.476530       2.130426                    0.998533      31.185494      86.373442       0.620889       0.391509      -1.104800       0.001376       0.005155      -0.000483       0.005358       0.094038      -0.030734       0.039689       0.017956       0.207875      -0.141023       0.059152       0.081871             11.443305      14.766756      -6.290577       1.245579      11.500717      -1.129014       8.062442          -0.000003
           53              N       6.811659       0.614023       2.373697      -0.467304      47.182788 0.65323023E+03  0.16681852E+05                                10.718950                            8.349856       0.197657       2.038987                    0.998081      31.696016      89.234756       0.599246       0.400242      -1.095484       0.013119      -0.015660       0.011110       0.023255      -0.040373      -0.039352      -0.092990       0.030014      -0.163620      -0.137111       0.055056       0.082055             11.997071      10.174711       3.271024       4.171149      10.249041       5.425297      15.567462          -0.000004
           54              N       2.953013      11.442274       2.361453      -0.471502      49.007796 0.63816189E+03  0.16186070E+05                                11.001912                            8.206679       0.387452       2.097485                    0.998431      31.600383      88.373411       0.610183       0.395763      -1.099668      -0.033038      -0.028074      -0.010627       0.044639       0.033908      -0.033565       0.078334       0.072445      -0.247156      -0.138291       0.047422       0.090869             12.887581       7.854261      -2.725536       2.714848      16.267513      -7.637293      14.540968          -0.000002
           55              N       1.180584      15.482156      13.261176      -0.473334      49.886780 0.65455687E+03  0.16722211E+05                                11.180465                            8.355689       0.325601       2.082414                    0.997389      31.649506      89.086256       0.599393       0.399989      -1.095788      -0.001207       0.016722      -0.015145       0.022593      -0.071661      -0.022842      -0.097240       0.018281      -0.129631      -0.139757       0.025746       0.114011             13.082985      10.351444       2.632602       5.337154       9.821837       5.203181      19.075674           0.000000
           56              N       1.879614       0.750473       4.089309      -0.471128      45.017143 0.62644572E+03  0.15784603E+05                                10.278246                            8.087177       0.476530       2.130427                    0.998533      31.185492      86.373430       0.620889       0.391509      -1.104800      -0.001376      -0.005156      -0.000483       0.005358       0.094038       0.030734      -0.039689       0.017956       0.207875      -0.141023       0.059152       0.081871             11.443303      14.766753      -6.290576      -1.245579      11.500715       1.129014       8.062441          -0.000004

******************************************************
Auxiliary information for the entire system
The total spin magnetic moment of the unit cell is   0.000010
The total net atomic charge of the unit cell is   0.000004
Accuracy of reproducing the electrostatic potential in the unit cell:
  The inner radius (bohr) =    5.0000
  The outer radius (bohr) =   12.0000
  Valid grid points have density less than (e/(bohr^3)) =    0.0001
  The number of valid grid points were=        83464
  The rms potential error without charges in kcal/mol is=      5.34612
  The rms potential error with partial charges in kcal/mol is=      1.60280
  The RRMSE value at monopole order=      0.29981
  The rms potential error with partial charges and cloud penetration in kcal/mol is=      1.58709
  The RRMSE value at monopole order with cloud penetration is=      0.29687
  The rms potential error with partial charges and atomic dipoles in kcal/mol is=      1.56939
  The RRMSE value at dipole order=      0.29356
  The rms potential error with partial charges, atomic dipoles and cloud penetration in kcal/mol is=      1.55351
  The RRMSE value at dipole order with cloud penetration=      0.29059

******************************************************
The electron densities and ab initio electrostatic potential were computed in VASP using the PBE functional and
projector augmented wave method. See the main text of the journal article for a description of computational details.
The atomic charges, dipoles, and quadrupoles were computed with the DDEC6 method as described in
(a) T. A. Manz and N. Gabaldon Limas, RSC Adv. 6 (2016) 47771-47801 DOI: 10.1039/c6ra04656h
(b) N. Gabaldon Limas and T. A. Manz, RSC Adv. 8 (2018) 2678-2707 DOI: 10.1039/c7ra11829e.
For each atom in the material, the electron cloud parameters were fit to the spherically averaged atom-in-material
electron density using radial positions for which this density was between 10^-4 and 10^-2 electrons per cubic bohr.
The polarizabilities, dispersion coefficients, and quantum Drude oscillator (QDO) parameters were fit using the MCLF method.
The magnetic structure of the system was optimized in VASP from the default ferromagnetic initial guess using spin polarization.
The atomic spin moments (ASMs) were computed on this optimized magnetic structure using the DDEC6 partition as inputs
to the method of T. A. Manz and D. S. Sholl, J. Chem. Theory Comput. 7 (2011) 4146-4164 DOI: 10.1021/ct200539n.
The RMSE and RRMSE were computed using a uniform grid with Ewald summation.
