# Supplementary material for: A collection of forcefield precursors for metal–organic frameworks
Source: RSC Adv. 2019 Nov 13;9(63):36492–507. doi: 10.1039/c9ra07327b (PMC9075174; doi:10.1039/c9ra07327b)
Supplement: RA-009-C9RA07327B-s4076 [file RA-009-C9RA07327B-s4076.xyz]

  214
jmolscript: load "" {1 1 1} spacegroup "x,y,z" unitcell [{     11.924800     0.000000     0.000000 }, {     -5.511080    15.191873     0.000000 }, {     -2.609476    -0.975260    17.302576 }]
Gd     0.262927     8.224137    11.484239     2.121196
Gd     3.962018     2.790823     3.653439     2.137849
Gd     0.457396     3.948794     4.552827     2.099387
Gd     2.881732     2.719410     7.346155     1.984477
Gd     3.541317     5.992476     5.818337     2.121278
Gd    -0.157774    11.425790    13.649137     2.137798
Gd     3.346848    10.267819    12.749749     2.099438
Gd     0.922512    11.497203     9.956421     1.984466
Co    -1.616741     4.280633    10.392619     0.785084
Co     7.249364     3.913858    15.037323     0.700074
Co     5.420985     9.935980     6.909957     0.785729
Co    -3.445120    10.302755     2.265253     0.700099
H      4.393475     0.307033     9.457588     0.096085
H      0.922320     1.420530    12.181014     0.130616
H      2.231213    -0.432338    12.710472     0.121949
H     -2.003770     8.490983    16.921919     0.123217
H     -0.588964     8.023253     0.989707     0.123245
H     -3.206877     6.354799    13.745166     0.112175
H     -0.079036     2.930143    14.210606     0.136655
H      0.548681     2.482252    16.389000     0.118340
H     -0.601877     3.857389     0.266460     0.113265
H      5.454145     6.304224    13.914732     0.113187
H      2.961315     2.443920    13.565220     0.128819
H      2.029725     4.469971    12.847163     0.131607
H      7.069439     8.048251    10.599558     0.137063
H      5.167783     7.019171     9.720587     0.122614
H      7.271998     3.646192     9.403950     0.097788
H      9.691953     1.214360     6.594012     0.114486
H      3.307552    14.617434     7.711758     0.108196
H      9.300757     1.403379    11.137668     0.104687
H      2.602624     9.250561    10.237934     0.473006
H      1.842055     1.571255     5.140595     0.442403
H      1.334228     9.074569    14.034119     0.455841
H     -1.227572    10.622880    11.118635     0.469423
H     -1.103358     2.185760     4.507321     0.420458
H     -0.405422     1.102748     4.585183     0.477714
H     -0.589231    13.909580     7.844988     0.096088
H      2.881923    12.796083     5.121562     0.130617
H      1.573031    14.648951     4.592104     0.121946
H      5.808014     5.725630     0.380657     0.123219
H      4.393208     6.193360    16.312869     0.123252
H      7.011121     7.861814     3.557410     0.112197
H      3.883280    11.286470     3.091970     0.136641
H      3.255563    11.734361     0.913576     0.118328
H      4.406121    10.359224    17.036116     0.113267
H     -1.649901     7.912389     3.387844     0.113164
H      0.842929    11.772693     3.737356     0.128791
H      1.774519     9.746642     4.455413     0.131599
H     -3.265195     6.168362     6.703018     0.137055
H     -1.363539     7.197442     7.581989     0.122606
H     -3.467754    10.570421     7.898626     0.097776
H     -5.887709    13.002253    10.708564     0.114491
H      0.496692    -0.400821     9.590818     0.108212
H     -5.496513    12.813234     6.164908     0.104702
H      1.201620     4.966052     7.064642     0.473011
H      1.962189    12.645358    12.161981     0.442405
H      2.470016     5.142044     3.268457     0.455858
H      5.031816     3.593733     6.183941     0.469430
H      4.907602    12.030853    12.795255     0.420451
H      4.209666    13.113865    12.717393     0.477713
C     -1.190957    13.688229    11.367792     0.672732
C      3.468945    -0.255143    11.103063    -0.066826
C      3.685598     0.527620    10.018192     0.102061
C      1.935673     1.921938    10.535539     0.120508
C      1.639993     1.183678    11.639443    -0.148636
C      2.410975     0.076671    11.954350    -0.048403
C      1.207186     3.144081    10.118546     0.561995
C     -1.617489     8.389086    14.255592     0.669468
C     -2.494434     7.556493    15.200313    -0.038635
C     -2.486047     7.782156    16.560295    -0.048689
C     -0.597850     7.911162     0.067480    -0.114721
C     -3.934141     5.933324    16.802532     0.084853
C     -3.221978     6.505065    14.663933     0.072294
C     -2.141988     5.903735     0.266460     0.498975
C     -2.579461     3.615682    13.314332     0.531730
C     -2.038949     3.248025    14.662203     0.078881
C     -0.702473     2.942980    14.899248    -0.129363
C     -0.341880     2.663519    16.191751    -0.070051
C     -1.289901     2.645087    17.219524    -0.084208
C     -2.567798     2.910854    16.897696     0.071713
C      1.678154     3.361712     1.379015     0.660364
C      3.077193     6.934929    12.859274     0.674255
C      3.709285     5.613649    13.283188    -0.082837
C      4.954429     5.525882    13.816107     0.064719
C      4.744845     3.217378    14.073915     0.115278
C      3.454842     3.231752    13.603285    -0.138196
C      2.895838     4.432918    13.181102    -0.048943
C      5.452821     1.958760    14.437269     0.535129
C     -2.363317     7.018317    10.867748     0.539511
C     -3.683139     6.409936    10.449026     0.100976
C      7.090142     7.157932    10.331368    -0.129633
C      5.966121     6.549423     9.807100    -0.059430
C      6.051748     5.206105     9.409141    -0.057408
C      7.234761     4.548260     9.625423     0.079760
C      4.918718     4.544560     8.666860     0.632570
C     -1.313457     3.605401     7.594101     0.617112
C     -1.941980     2.365673     8.215263     0.085992
C      9.600097     1.244220     7.519700    -0.141648
C      9.088110     0.176468     8.189309    -0.067748
C      8.960495     0.188665     9.563134    -0.061414
C      9.360406     1.364501    10.210250     0.071783
C      2.952696    14.211087    10.365973     0.615902
C      4.995201     0.528384     5.934784     0.672742
C      0.335299    14.471756     6.199513    -0.066793
C      0.118646    13.688993     7.284384     0.102077
C      1.868571    12.294675     6.767037     0.120534
C      2.164251    13.032935     5.663133    -0.148604
C      1.393269    14.139942     5.348226    -0.048360
C      2.597058    11.072532     7.184030     0.562069
C      5.421733     5.827527     3.046984     0.669480
C      6.298678     6.660120     2.102263    -0.038638
C      6.290291     6.434457     0.742281    -0.048700
C      4.402094     6.305451    17.235096    -0.114745
C      7.738385     8.283289     0.500044     0.084893
C      7.026222     7.711548     2.638643     0.072305
C      5.946232     8.312878    17.036116     0.499007
C      6.383705    10.600931     3.988244     0.531921
C      5.843193    10.968588     2.640373     0.079096
C      4.506717    11.273633     2.403328    -0.129369
C      4.146124    11.553094     1.110825    -0.070019
C      5.094145    11.571526     0.083052    -0.084130
C      6.372042    11.305759     0.404880     0.071751
C      2.126090    10.854901    15.923561     0.660440
C      0.727051     7.281684     4.443302     0.674271
C      0.094959     8.602964     4.019388    -0.082840
C     -1.150185     8.690731     3.486469     0.064721
C     -0.940601    10.999235     3.228661     0.115326
C      0.349402    10.984861     3.699291    -0.138242
C      0.908406     9.783695     4.121474    -0.048973
C     -1.648577    12.257853     2.865307     0.535211
C      6.167561     7.198296     6.434828     0.539551
C      7.487383     7.806677     6.853550     0.101030
C     -3.285898     7.058681     6.971208    -0.129605
C     -2.161877     7.667190     7.495476    -0.059383
C     -2.247504     9.010508     7.893435    -0.057400
C     -3.430517     9.668353     7.677153     0.079823
C     -1.114474     9.672053     8.635716     0.632562
C      5.117701    10.611212     9.708475     0.617185
C      5.746224    11.850940     9.087313     0.086042
C     -5.795853    12.972393     9.782876    -0.141613
C     -5.283866    14.040145     9.113267    -0.067696
C     -5.156251    14.027948     7.739442    -0.061376
C     -5.556162    12.852112     7.092326     0.071826
C      0.851548     0.005526     6.936603     0.615895
N      2.955198     1.584396     9.705015    -0.325924
N     -3.950839     5.706784    15.458121    -0.204517
N     -2.947711     3.213314    15.655371    -0.165928
N     -3.594794     5.098787    10.127198    -0.255059
N     -2.099518     2.429856     9.556213    -0.253743
N      5.499621     4.342987    14.210606    -0.184174
N      0.849046    12.632217     7.597561    -0.325893
N      7.755083     8.509829     1.844455    -0.204420
N      6.751955    11.003299     1.647205    -0.166282
N     -4.525762     9.117826     7.175378    -0.255217
N      5.903762    11.786757     7.746363    -0.253893
N     -1.695377     9.873626     3.091970    -0.184456
O      2.107931     9.577101    10.805459    -1.166704
O      2.117976     2.339795     5.062734    -1.182442
O      1.198399     9.474114    13.333365    -1.154638
O     -0.548582    10.435401    11.533897    -1.169092
O     -0.393725    13.367424    10.455947    -0.637149
O     -1.341948    13.100020    12.450934    -0.695301
O      1.553177     3.708430     9.054438    -0.626816
O      0.307796     3.583393    10.895432    -0.540330
O      3.769010     7.935714    12.973471    -0.661950
O      1.897052     6.839741    12.445743    -0.661521
O      4.898912     0.886656    14.267704    -0.525076
O      6.663935     2.105015    14.861183    -0.460869
O     -1.332440     6.285442    10.905814    -0.609486
O     -2.303607     8.263664    11.063267    -0.596751
O      4.946251     3.303841     8.550933    -0.613892
O      4.005952     5.280101     8.177197    -0.699585
O     -1.189869     4.596512     8.338111    -0.508812
O     -0.997472     3.548608     6.391572    -0.732503
O      2.942562    14.334585    11.597917    -0.577533
O      2.595288    13.190110     9.720587    -0.682172
O     -1.547542     9.619282    14.423427    -0.678655
O     -1.009144     7.699970    13.409496    -0.636150
O      6.602102     4.040627    16.852709    -0.475959
O     -2.248156     6.026550     1.510515    -0.536635
O     -1.850059     3.641139    12.350579    -0.478030
O      8.092834     3.891240    13.303951    -0.490110
O      2.877832     3.058130     1.590107    -0.695546
O      0.761097     3.495683     2.209539    -0.667204
O     -0.576905     1.725228     4.079947    -0.872673
O      1.696313     4.639512     6.497117    -1.166700
O      1.686268    11.876818    12.239842    -1.182443
O      2.605845     4.742499     3.969211    -1.154639
O      4.352826     3.781212     5.768679    -1.169097
O      4.197969     0.849189     6.846629    -0.637122
O      5.146192     1.116593     4.851642    -0.695292
O      2.251067    10.508183     8.248138    -0.626786
O      3.496448    10.633220     6.407144    -0.540411
O      0.035234     6.280899     4.329105    -0.661936
O      1.907192     7.376872     4.856833    -0.661566
O     -1.094668    13.329957     3.034872    -0.525092
O     -2.859691    12.111598     2.441393    -0.460759
O      5.136684     7.931171     6.396762    -0.609649
O      6.107851     5.952949     6.239309    -0.596732
O     -1.142007    10.912772     8.751643    -0.613913
O     -0.201708     8.936512     9.125379    -0.699591
O      4.994113     9.620101     8.964465    -0.508978
O      4.801716    10.668005    10.911004    -0.732452
O      0.861682    -0.117972     5.704659    -0.577544
O      1.208956     1.026503     7.581989    -0.682153
O      5.351786     4.597331     2.879149    -0.678638
O      4.813388     6.516643     3.893080    -0.636143
O     -2.797858    10.175986     0.449867    -0.476159
O      6.052400     8.190063    15.792061    -0.536711
O      5.654303    10.575474     4.951997    -0.478267
O     -4.288590    10.325373     3.998625    -0.490334
O      0.926412    11.158483    15.712469    -0.695520
O      3.043147    10.720930    15.093037    -0.667187
O      4.381149    12.491385    13.222629    -0.872676

The following XYZ coordinates are in angstroms. Other properties are in atomic units.
The sperically averaged electron density of each atom fit to a function of the form exp(a - br)
eigen_1, eigen_2 and eigen_3 are the three eigenvalues of traceless quadrupole moment tensor
  atom number  atomic symbol              X              Y              Z     net charge C6 coefficient C8 coefficient C10 coefficient fluctuating dipole atomic polarizability isotropic forcefield polarizability              a              b squared Pearson coefficient          <r^3>          <r^4>         wp_QDO          m_QDO          q_QDO       dipole_x       dipole_y       dipole_z         dipole            Qxy            Qxz            Qyz     Q(x^2-y^2)  Q(3z^2 - R^2)        eigen_1        eigen_2        eigen_3 static polarizability      alpha(xx)      alpha(xy)      alpha(xz)      alpha(yy)      alpha(yz)      alpha(zz) atomic spin moment
            1             Gd       0.262927       8.224137      11.484239       2.121196     133.200772 0.32306421E+04  0.11167130E+06                                17.347792                           15.447057       1.816963       2.327408                    0.997091      75.990459     181.371753       0.639764       0.276971      -1.323303       0.029992       0.053770       0.027671       0.067501      -0.019757      -0.060167       0.065389      -0.210487       0.056145      -0.137861      -0.004355       0.142216             19.825652      23.032712       4.076485       2.720038      18.804735      -2.312685      17.639508           0.001503
            2             Gd       3.962018       2.790823       3.653439       2.137849     111.794472 0.26375581E+04  0.86979699E+05                                15.476752                           13.985185       1.845379       2.351245                    0.997305      74.810773     176.495329       0.667920       0.278077      -1.317169      -0.015468       0.034549       0.047035       0.060375      -0.015977      -0.120452       0.126605       0.043208      -0.076310      -0.176892      -0.002531       0.179422             17.031207      13.675913      -0.898667       1.988908      18.137572      -4.531910      19.280136          -0.002393
            3             Gd       0.457396       3.948794       4.552827       2.099387     129.810228 0.32052060E+04  0.11076073E+06                                17.053713                           15.451830       1.642438       2.275023                    0.996905      76.542833     183.677454       0.634514       0.279341      -1.318252       0.065307       0.010699       0.022175       0.069794      -0.027766       0.123472      -0.039420       0.216129      -0.058065      -0.119185      -0.077796       0.196980             18.743907      16.311967       0.741363      -2.561072      17.778520      -3.076977      22.141234          -0.004413
            4             Gd       2.881732       2.719410       7.346155       1.984477     142.530239 0.36236311E+04  0.13003778E+06                                19.858346                           17.922355       1.393582       2.158898                    0.996997      81.564462     204.122199       0.513456       0.332413      -1.253255      -0.031372       0.029800      -0.071604       0.083662      -0.024974       0.023563      -0.000280      -0.017775      -0.253430      -0.089160       0.019122       0.070037             22.549802      21.226466       3.947302      -1.501960      24.890071      -2.407761      21.532869          -0.000227
            5             Gd       3.541317       5.992476       5.818337       2.121278     133.191325 0.32303381E+04  0.11165788E+06                                17.346780                           15.446160       1.817277       2.327516                    0.997092      75.988616     181.363519       0.639794       0.276965      -1.323314      -0.029977      -0.053750      -0.027671       0.067479      -0.019717      -0.060157       0.065405      -0.210524       0.056078      -0.137865      -0.004365       0.142230             19.824488      23.031302       4.076368       2.720000      18.803655      -2.312383      17.638506           0.001727
            6             Gd      -0.157774      11.425790      13.649137       2.137798     111.792935 0.26375407E+04  0.86979031E+05                                15.476635                           13.985182       1.845197       2.351193                    0.997304      74.810664     176.495312       0.667917       0.278079      -1.317166       0.015471      -0.034531      -0.047021       0.060355      -0.015956      -0.120451       0.126634       0.043157      -0.076266      -0.176915      -0.002512       0.179427             17.030941      13.675718      -0.898608       1.988548      18.137707      -4.531733      19.279399          -0.002645
            7             Gd       3.346848      10.267819      12.749749       2.099438     129.798547 0.32048646E+04  0.11074572E+06                                17.052500                           15.450854       1.642703       2.275118                    0.996905      76.540738     183.668330       0.634545       0.279336      -1.318262      -0.065312      -0.010701      -0.022169       0.069797      -0.027759       0.123456      -0.039439       0.216117      -0.058018      -0.119197      -0.077764       0.196961             18.742409      16.310765       0.741232      -2.560584      17.777536      -3.076662      22.138927          -0.004547
            8             Gd       0.922512      11.497203       9.956421       1.984466     142.530701 0.36236447E+04  0.13003839E+06                                19.858395                           17.922398       1.393544       2.158886                    0.996997      81.564400     204.122174       0.513455       0.332413      -1.253254       0.031358      -0.029798       0.071610       0.083661      -0.024979       0.023554      -0.000277      -0.017783      -0.253364      -0.089136       0.019105       0.070032             22.549874      21.226627       3.947213      -1.502081      24.890425      -2.407643      21.532570          -0.000172
            9             Co      -1.616741       4.280633      10.392619       0.785084     115.191236 0.21498253E+04  0.70139727E+05                                19.004722                           14.999516       0.882730       2.120134                    0.995153      48.653096     130.275110       0.478369       0.392448      -1.160627       0.120024       0.066398       0.059168       0.149383       0.032402      -0.001723      -0.053206      -0.069251       0.225150      -0.087304      -0.016269       0.103573             23.552814      22.827633      -7.143096      -1.769454      26.303120       4.479575      21.527688           2.593256
           10             Co       7.249364       3.913858      15.037323       0.700074      86.749259 0.14706000E+04  0.44039183E+05                                16.301325                           12.739031       0.424361       2.007586                    0.992143      49.082247     129.768390       0.494256       0.413818      -1.134814      -0.022917      -0.070182      -0.006771       0.074139       0.021427      -0.051162       0.009074      -0.030808       0.184741      -0.075601      -0.006400       0.082002             19.646824      25.536424       1.036657       3.673170      14.893004       4.675212      18.511044          -0.156950
           11             Co       5.420985       9.935980       6.909957       0.785729     115.242583 0.21510108E+04  0.70180311E+05                                19.000210                           14.995930       0.885055       2.120949                    0.995136      48.660069     130.248457       0.478848       0.392045      -1.161054      -0.120053      -0.066364      -0.059130       0.149377       0.031530      -0.001603      -0.052794      -0.068433       0.225829      -0.086477      -0.016728       0.103205             23.547109      22.822015      -7.141003      -1.768777      26.296625       4.478059      21.522686           2.598845
           12             Co      -3.445120      10.302755       2.265253       0.700099      86.766195 0.14709478E+04  0.44050911E+05                                16.301071                           12.738786       0.425101       2.007793                    0.992142      49.088663     129.774861       0.494377       0.413704      -1.134926       0.022893       0.070235       0.006773       0.074182       0.021786      -0.051274       0.009188      -0.031555       0.184298      -0.076105      -0.005804       0.081910             19.646526      25.536273       1.036010       3.672999      14.892133       4.674896      18.511174          -0.208786
           13              H       4.393475       0.307033       9.457588       0.096085       1.110222 0.79390547E+01  0.78250430E+02                                 1.803311                            1.669580      -1.175456       2.316042                    0.995863       3.688322      10.547237       0.471966       1.316671      -0.699767       0.036404      -0.006575      -0.024414       0.044323      -0.000370      -0.008838       0.000019       0.014757      -0.011775      -0.008350      -0.005415       0.013764              1.865614       2.085627      -0.311972      -0.511070       1.669465       0.163923       1.841749           0.000032
           14              H       0.922320       1.420530      12.181014       0.130616       0.980135 0.68389858E+01  0.64343259E+02                                 1.612646                            1.515837      -0.843880       2.486698                    0.999598       3.247697       8.803918       0.516714       1.259924      -0.714083      -0.029161       0.007371       0.021076       0.036727      -0.001916      -0.009693      -0.004256       0.009120       0.009551      -0.010803      -0.002122       0.012925              1.665314       1.893496      -0.233405      -0.365608       1.471501       0.208297       1.630945          -0.000102
           15              H       2.231213      -0.432338      12.710472       0.121949       1.127716 0.83012303E+01  0.81073271E+02                                 1.706534                            1.625363      -0.842694       2.487100                    0.999434       3.210080       8.550748       0.525510       1.193410      -0.731899      -0.005732      -0.019649       0.035702       0.041153      -0.002059      -0.011090      -0.007506       0.002471       0.022136      -0.013888      -0.002071       0.015960              1.709794       1.480451       0.035564      -0.105716       1.756092      -0.331645       1.892841          -0.000159
           16              H      -2.003770       8.490983      16.921919       0.123217       0.986331 0.70947248E+01  0.67087776E+02                                 1.596489                            1.529627      -0.752632       2.532070                    0.999777       3.188159       8.548569       0.523759       1.236708      -0.720373       0.014814       0.033258       0.017242       0.040285       0.010099       0.000252       0.006462      -0.005728       0.014559      -0.013714       0.001508       0.012206              1.589839       1.566284       0.380470       0.125499       1.681801       0.226283       1.521434           0.000054
           17              H      -0.588964       8.023253       0.989707       0.123245       1.003578 0.71550651E+01  0.69285189E+02                                 1.739772                            1.627008      -1.221555       2.305354                    0.995167       3.686902      10.736868       0.455914       1.387384      -0.684976       0.000059       0.007809       0.032458       0.033384       0.005330       0.002917       0.001554      -0.003465       0.011427      -0.007703       0.000902       0.006801              1.808524       1.410583       0.024262      -0.031270       1.395598       0.212563       2.619389          -0.000031
           18              H      -3.206877       6.354799      13.745166       0.112175       0.972450 0.69540622E+01  0.66867611E+02                                 1.705858                            1.606808      -1.115167       2.358759                    0.996002       3.650881      10.598227       0.457518       1.392262      -0.684306       0.001218      -0.004878      -0.047832       0.048096       0.002984      -0.003284       0.000530       0.002041       0.041543      -0.010313      -0.004066       0.014379              1.760224       1.399232       0.061042      -0.083264       1.438529       0.145076       2.442910          -0.000417
           19              H      -0.079036       2.930143      14.210606       0.136655       0.915951 0.61281904E+01  0.56551261E+02                                 1.585268                            1.466494      -0.906289       2.468106                    0.998999       3.304359       9.108859       0.504355       1.316011      -0.700659       0.026657      -0.000624      -0.028389       0.038947      -0.004142      -0.006441      -0.002483       0.020828       0.004736      -0.013012      -0.000433       0.013444              1.651471       1.805982      -0.042193      -0.491016       1.224566       0.046977       1.923866          -0.000115
           20              H       0.548681       2.482252      16.389000       0.118340       1.112624 0.80429711E+01  0.78071424E+02                                 1.697050                            1.601725      -0.858577       2.478210                    0.999280       3.255480       8.695503       0.527521       1.196165      -0.730179       0.037597      -0.009026       0.008158       0.039516      -0.005415      -0.002684      -0.000940       0.027801       0.002315      -0.015430       0.000468       0.014962              1.709690       2.212392      -0.148067       0.181125       1.327593      -0.051436       1.589084          -0.001030
           21              H      -0.601877       3.857389       0.266460       0.113265       1.199308 0.91349399E+01  0.92832029E+02                                 1.871602                            1.773069      -1.285099       2.277297                    0.994768       3.655741      10.459720       0.467022       1.290556      -0.706461      -0.033011      -0.009099       0.033704       0.048047       0.006109      -0.009602      -0.004204       0.012095       0.005617      -0.009539      -0.006100       0.015639              1.891842       2.004092      -0.114296      -0.375464       1.481789      -0.072855       2.189646           0.000174
           22              H       5.454145       6.304224      13.914732       0.113187       1.043989 0.78394126E+01  0.77604080E+02                                 1.780790                            1.700199      -1.286178       2.277757                    0.994222       3.750968      11.016033       0.447464       1.382762      -0.686090       0.025206       0.040720       0.002598       0.047961       0.008897       0.001357      -0.004198       0.000031      -0.040338      -0.014801      -0.000961       0.015762              1.794414       1.831308       0.315456       0.156251       1.963124       0.128805       1.588811          -0.000117
           23              H       2.961315       2.443920      13.565220       0.128819       1.060640 0.76547747E+01  0.74512495E+02                                 1.725942                            1.622201      -1.187467       2.319186                    0.996530       3.538928       9.947064       0.488092       1.289163      -0.705842      -0.020021      -0.027731       0.000028       0.034204       0.008251      -0.001199      -0.005312       0.007322      -0.030529      -0.012446      -0.002299       0.014745              1.766796       1.790447       0.441596       0.143892       2.076823       0.187901       1.433118          -0.000154
           24              H       2.029725       4.469971      12.847163       0.131607       0.966474 0.67903159E+01  0.64564433E+02                                 1.664338                            1.561324      -1.098118       2.371983                    0.997161       3.498230       9.926072       0.478493       1.346255      -0.693722      -0.039792       0.001045      -0.016383       0.043045       0.001118       0.002181      -0.002456       0.013386      -0.025172      -0.009569      -0.001615       0.011185              1.717939       2.211068       0.001774       0.361610       1.464286       0.019684       1.478462          -0.000225
           25              H       7.069439       8.048251      10.599558       0.137063       1.000541 0.74739654E+01  0.72537742E+02                                 1.692483                            1.632875      -1.028773       2.411446                    0.997485       3.415325       9.680496       0.471745       1.337784      -0.697231      -0.003985       0.037589       0.009247       0.038914      -0.004451       0.001473       0.006953      -0.016126      -0.025354      -0.011585      -0.003602       0.015186              1.708195       1.504897      -0.075681       0.018423       2.174594       0.165820       1.445093           0.000397
           26              H       5.167783       7.019171       9.720587       0.122614       0.974140 0.70496007E+01  0.67678612E+02                                 1.678099                            1.595611      -1.061615       2.383892                    0.997509       3.531774      10.078344       0.471084       1.354319      -0.692504      -0.034902       0.020438      -0.005162       0.040774      -0.004771      -0.000027       0.003841       0.014617      -0.028738      -0.011431      -0.002143       0.013574              1.728682       2.072964      -0.376736       0.076172       1.718220      -0.037022       1.394861          -0.000819
           27              H       7.271998       3.646192       9.403950       0.097788       1.070894 0.79780365E+01  0.78632537E+02                                 1.751761                            1.668755      -1.199517       2.309335                    0.995374       3.654782      10.408551       0.474766       1.308942      -0.701675       0.000277      -0.042382      -0.007255       0.042999      -0.001363       0.001619       0.003459      -0.020095      -0.014587      -0.008730      -0.004464       0.013195              1.780298       1.582300      -0.101610       0.051904       2.360515       0.221333       1.398079          -0.000026
           28              H       9.691953       1.214360       6.594012       0.114486       1.030409 0.77792522E+01  0.75979447E+02                                 1.693828                            1.639809      -0.962504       2.422688                    0.997910       3.509342       9.859006       0.483802       1.296224      -0.705350       0.001546      -0.005052      -0.032190       0.032621       0.003906       0.001609       0.004331      -0.013146       0.034890      -0.013468       0.000010       0.013458              1.681873       1.436494       0.069211      -0.147728       1.479008      -0.017361       2.130116           0.000529
           29              H       3.307552      14.617434       7.711758       0.108196       0.970484 0.69767043E+01  0.67258210E+02                                 1.707960                            1.610597      -1.236231       2.289532                    0.994305       3.796462      11.098690       0.455676       1.394295      -0.682853      -0.009844      -0.029727      -0.014800       0.034636       0.004976      -0.003553       0.003081      -0.012310       0.008320      -0.010738       0.003355       0.007383              1.772373       1.557326       0.372135       0.180482       2.172803       0.388635       1.586991          -0.000985
           30              H       9.300757       1.403379      11.137668       0.104687       1.087726 0.81493059E+01  0.80629510E+02                                 1.757531                            1.676191      -1.256235       2.280555                    0.995709       3.660595      10.395053       0.478823       1.292878      -0.704881      -0.003174       0.004456       0.044651       0.044985      -0.000962      -0.001752       0.004896       0.005501       0.041243      -0.010664      -0.004259       0.014923              1.772628       1.396206       0.038635      -0.071106       1.629203       0.169999       2.292474          -0.000067
           31              H       2.602624       9.250561      10.237934       0.473006       0.335754 0.19681885E+01  0.14368726E+02                                 0.994964                            0.984933      -1.478708       2.406321                    0.999791       2.174518       6.270163       0.453917       1.848325      -0.612447       0.013483      -0.011139      -0.019833       0.026443      -0.003092      -0.001812       0.006924      -0.007411      -0.005917      -0.006329      -0.003720       0.010049              1.006133       1.038431      -0.032740      -0.086563       0.955795      -0.009367       1.024172           0.000079
           32              H       1.842055       1.571255       5.140595       0.442403       0.392253 0.23834916E+01  0.18229695E+02                                 1.081779                            1.063519      -1.638917       2.266695                    0.998100       2.532797       7.443089       0.450020       1.779541      -0.619097      -0.001427      -0.015185      -0.001615       0.015338      -0.004953       0.002558       0.005800       0.000058       0.009800      -0.009434       0.002273       0.007161              1.097197       1.055434       0.111597      -0.023573       1.238520      -0.103818       0.997637           0.000017
           33              H       1.334228       9.074569      14.034119       0.455841       0.368598 0.22475613E+01  0.16844490E+02                                 1.035661                            1.034569      -1.361398       2.456300                    0.999883       2.167837       6.191367       0.457637       1.785823      -0.622043       0.001152      -0.019246       0.026018       0.032383      -0.001974       0.001010      -0.012472      -0.008176       0.026958      -0.009938      -0.007824       0.017762              1.038405       0.989171      -0.004784       0.035927       1.005030      -0.055566       1.121013          -0.000015
           34              H      -1.227572      10.622880      11.118635       0.469423       0.347968 0.20877076E+01  0.15457627E+02                                 1.017978                            1.014068      -1.430745       2.430301                    0.999822       2.187692       6.339440       0.447855       1.847123      -0.612941      -0.027336       0.002206      -0.008924       0.028840      -0.004020       0.003576      -0.000207       0.016568      -0.026286      -0.009384      -0.004750       0.014134              1.023758       1.039544      -0.000047       0.087812       1.012066      -0.018892       1.019664           0.000013
           35              H      -1.103358       2.185760       4.507321       0.420458       0.431488 0.25460228E+01  0.19102571E+02                                 1.010950                            0.987086      -1.199839       2.478719                    0.999981       2.121942       5.496586       0.568850       1.435089      -0.677040      -0.018225       0.005191      -0.004438       0.019463      -0.009128      -0.003101      -0.009549       0.000588      -0.010773      -0.014981       0.002435       0.012546              1.011806       1.009920      -0.146727      -0.104072       1.057578       0.070580       0.967919           0.000037
           36              H      -0.405422       1.102748       4.585183       0.477714       0.324661 0.17533092E+01  0.12153365E+02                                 0.885416                            0.858430      -1.370578       2.451034                    0.999983       1.918009       5.000008       0.560642       1.576095      -0.652123       0.002512      -0.014135      -0.004998       0.015202      -0.001213      -0.010030       0.004402       0.001515       0.005941      -0.009788      -0.002393       0.012181              0.893760       0.805151      -0.098577       0.048156       1.014850      -0.156721       0.861278           0.000032
           37              H      -0.589231      13.909580       7.844988       0.096088       1.110171 0.79386014E+01  0.78244881E+02                                 1.803266                            1.669541      -1.175410       2.316072                    0.995864       3.688208      10.546854       0.471968       1.316683      -0.699765      -0.036407       0.006574       0.024416       0.044326      -0.000370      -0.008839       0.000020       0.014760      -0.011776      -0.008350      -0.005416       0.013766              1.865565       2.085572      -0.311961      -0.511052       1.669423       0.163919       1.841701           0.000087
           38              H       2.881923      12.796083       5.121562       0.130617       0.980075 0.68384094E+01  0.64336039E+02                                 1.612541                            1.515742      -0.843799       2.486742                    0.999598       3.247496       8.803053       0.516749       1.259873      -0.714095       0.029161      -0.007370      -0.021076       0.036728      -0.001918      -0.009692      -0.004258       0.009117       0.009540      -0.010804      -0.002119       0.012923              1.665202       1.893364      -0.233380      -0.365574       1.471405       0.208278       1.630836           0.000107
           39              H       1.573031      14.648951       4.592104       0.121946       1.127491 0.82990320E+01  0.81045381E+02                                 1.706215                            1.625076      -0.842598       2.487159                    0.999435       3.209710       8.549061       0.525598       1.193305      -0.731925       0.005737       0.019650      -0.035706       0.041158      -0.002054      -0.011091      -0.007507       0.002470       0.022150      -0.013886      -0.002078       0.015964              1.709472       1.480193       0.035558      -0.105685       1.755755      -0.331551       1.892470           0.000066
           40              H       5.808014       5.725630       0.380657       0.123219       0.986337 0.70947862E+01  0.67088582E+02                                 1.596500                            1.529637      -0.752625       2.532067                    0.999777       3.188201       8.548730       0.523755       1.236713      -0.720372      -0.014814      -0.033260      -0.017243       0.040286       0.010102       0.000250       0.006463      -0.005733       0.014569      -0.013720       0.001511       0.012209              1.589851       1.566298       0.380477       0.125501       1.681812       0.226285       1.521444          -0.000084
           41              H       4.393208       6.193360      16.312869       0.123252       1.003627 0.71555073E+01  0.69290479E+02                                 1.739814                            1.627045      -1.221657       2.305302                    0.995165       3.687012      10.737235       0.455914       1.387363      -0.684980      -0.000061      -0.007809      -0.032455       0.033382       0.005328       0.002918       0.001554      -0.003462       0.011421      -0.007700       0.000899       0.006801              1.808568       1.410616       0.024264      -0.031271       1.395629       0.212569       2.619459          -0.000112
           42              H       7.011121       7.861814       3.557410       0.112197       0.972409 0.69536815E+01  0.66862911E+02                                 1.705799                            1.606755      -1.115065       2.358810                    0.996003       3.650748      10.597694       0.457530       1.392245      -0.684310      -0.001219       0.004882       0.047832       0.048096       0.002985      -0.003283       0.000528       0.002041       0.041542      -0.010313      -0.004065       0.014379              1.760161       1.399186       0.061038      -0.083258       1.438480       0.145073       2.442816          -0.000261
           43              H       3.883280      11.286470       3.091970       0.136641       0.915976 0.61282775E+01  0.56551262E+02                                 1.585180                            1.466413      -0.906048       2.468192                    0.999001       3.304207       9.107847       0.504425       1.315847      -0.700693      -0.026651       0.000623       0.028383       0.038939      -0.004137      -0.006438      -0.002486       0.020815       0.004764      -0.013009      -0.000425       0.013434              1.651376       1.805886      -0.042188      -0.490993       1.224501       0.046974       1.923742           0.000102
           44              H       3.255563      11.734361       0.913576       0.118328       1.112348 0.80402721E+01  0.78036752E+02                                 1.696601                            1.601326      -0.858355       2.478326                    0.999282       3.254912       8.692813       0.527664       1.195969      -0.730226      -0.037596       0.009028      -0.008150       0.039514      -0.005417      -0.002677      -0.000936       0.027768       0.002280      -0.015409       0.000458       0.014951              1.709231       2.211742      -0.148010       0.181055       1.327294      -0.051413       1.588657          -0.000773
           45              H       4.406121      10.359224      17.036116       0.113267       1.199325 0.91349150E+01  0.92829921E+02                                 1.871453                            1.772933      -1.284915       2.277353                    0.994770       3.655655      10.458710       0.467101       1.290362      -0.706501       0.033011       0.009086      -0.033691       0.048035       0.006105      -0.009599      -0.004204       0.012101       0.005614      -0.009538      -0.006097       0.015636              1.891691       2.003920      -0.114277      -0.375434       1.481683      -0.072847       2.189469           0.000231
           46              H      -1.649901       7.912389       3.387844       0.113164       1.044057 0.78400328E+01  0.77611432E+02                                 1.780834                            1.700240      -1.286089       2.277780                    0.994222       3.751073      11.016278       0.447470       1.382719      -0.686098      -0.025201      -0.040713      -0.002600       0.047953       0.008895       0.001357      -0.004196       0.000025      -0.040335      -0.014799      -0.000960       0.015759              1.794458       1.831353       0.315468       0.156256       1.963176       0.128810       1.588846           0.000008
           47              H       0.842929      11.772693       3.737356       0.128791       1.060782 0.76559746E+01  0.74526240E+02                                 1.726004                            1.622254      -1.187470       2.319152                    0.996529       3.539105       9.947326       0.488122       1.289047      -0.705866       0.020014       0.027731      -0.000027       0.034199       0.008252      -0.001196      -0.005313       0.007310      -0.030527      -0.012446      -0.002297       0.014743              1.766860       1.790513       0.441619       0.143903       2.076903       0.187912       1.433166           0.000025
           48              H       1.774519       9.746642       4.455413       0.131599       0.966477 0.67903163E+01  0.64564315E+02                                 1.664329                            1.561316      -1.097997       2.372034                    0.997162       3.498215       9.925959       0.478499       1.346241      -0.693725       0.039789      -0.001044       0.016384       0.043043       0.001118       0.002185      -0.002452       0.013386      -0.025165      -0.009566      -0.001619       0.011184              1.717930       2.211059       0.001772       0.361611       1.464278       0.019683       1.478455          -0.000034
           49              H      -3.265195       6.168362       6.703018       0.137055       1.000547 0.74740087E+01  0.72538316E+02                                 1.692497                            1.632886      -1.028812       2.411431                    0.997485       3.415327       9.680533       0.471740       1.337794      -0.697229       0.003986      -0.037589      -0.009250       0.038915      -0.004449       0.001471       0.006956      -0.016127      -0.025353      -0.011585      -0.003603       0.015188              1.708209       1.504903      -0.075685       0.018421       2.174623       0.165825       1.445101           0.000447
           50              H      -1.363539       7.197442       7.581989       0.122606       0.974115 0.70493513E+01  0.67675699E+02                                 1.678084                            1.595595      -1.061643       2.383890                    0.997509       3.531703      10.078141       0.471080       1.354340      -0.692500       0.034904      -0.020435       0.005158       0.040774      -0.004770      -0.000031       0.003839       0.014627      -0.028716      -0.011424      -0.002149       0.013574              1.728667       2.072952      -0.376737       0.076171       1.718201      -0.037023       1.394847          -0.000771
           51              H      -3.467754      10.570421       7.898626       0.097776       1.070894 0.79780375E+01  0.78632656E+02                                 1.751777                            1.668766      -1.199497       2.309346                    0.995373       3.654787      10.408619       0.474759       1.308960      -0.701672      -0.000274       0.042384       0.007260       0.043003      -0.001364       0.001616       0.003460      -0.020099      -0.014591      -0.008729      -0.004469       0.013198              1.780315       1.582308      -0.101607       0.051905       2.360551       0.221341       1.398087           0.000110
           52              H      -5.887709      13.002253      10.708564       0.114491       1.030368 0.77788129E+01  0.75973968E+02                                 1.693775                            1.639757      -0.962425       2.422730                    0.997911       3.509221       9.858540       0.483813       1.296215      -0.705352      -0.001543       0.005054       0.032191       0.032622       0.003904       0.001608       0.004331      -0.013144       0.034896      -0.013467       0.000008       0.013459              1.681820       1.436448       0.069205      -0.147721       1.478956      -0.017354       2.130056           0.000485
           53              H       0.496692      -0.400821       9.590818       0.108212       0.970382 0.69757977E+01  0.67247557E+02                                 1.707878                            1.610523      -1.236177       2.289581                    0.994306       3.796241      11.098032       0.455672       1.394349      -0.682844       0.009846       0.029728       0.014802       0.034638       0.004974      -0.003550       0.003083      -0.012303       0.008300      -0.010731       0.003348       0.007383              1.772286       1.557253       0.372108       0.180473       2.172685       0.388614       1.586921          -0.001037
           54              H      -5.496513      12.813234       6.164908       0.104702       1.087716 0.81492383E+01  0.80628709E+02                                 1.757520                            1.676184      -1.256254       2.280550                    0.995708       3.660583      10.395025       0.478824       1.292878      -0.704880       0.003171      -0.004452      -0.044652       0.044985      -0.000960      -0.001749       0.004900       0.005507       0.041257      -0.010670      -0.004258       0.014928              1.772615       1.396200       0.038635      -0.071107       1.629197       0.169994       2.292449           0.000143
           55              H       1.201620       4.966052       7.064642       0.473011       0.335759 0.19682287E+01  0.14369121E+02                                 0.994980                            0.984949      -1.478781       2.406290                    0.999791       2.174547       6.270309       0.453909       1.848344      -0.612445      -0.013483       0.011137       0.019832       0.026441      -0.003092      -0.001810       0.006923      -0.007414      -0.005917      -0.006328      -0.003720       0.010048              1.006149       1.038447      -0.032741      -0.086565       0.955810      -0.009368       1.024189           0.000082
           56              H       1.962189      12.645358      12.161981       0.442405       0.392240 0.23833893E+01  0.18228698E+02                                 1.081753                            1.063494      -1.638901       2.266707                    0.998101       2.532738       7.442846       0.450028       1.779534      -0.619099       0.001425       0.015186       0.001616       0.015338      -0.004953       0.002558       0.005801       0.000058       0.009804      -0.009435       0.002272       0.007163              1.097170       1.055410       0.111592      -0.023572       1.238487      -0.103813       0.997613          -0.000012
           57              H       2.470016       5.142044       3.268457       0.455858       0.368597 0.22475612E+01  0.16844537E+02                                 1.035667                            1.034575      -1.361411       2.456297                    0.999883       2.167858       6.191494       0.457631       1.785844      -0.622039      -0.001153       0.019245      -0.026017       0.032382      -0.001974       0.001010      -0.012471      -0.008177       0.026957      -0.009938      -0.007824       0.017761              1.038411       0.989177      -0.004783       0.035927       1.005036      -0.055564       1.121021           0.000012
           58              H       5.031816       3.593733       6.183941       0.469430       0.347967 0.20876992E+01  0.15457540E+02                                 1.017972                            1.014062      -1.430738       2.430303                    0.999822       2.187686       6.339404       0.447859       1.847109      -0.612942       0.027336      -0.002206       0.008923       0.028840      -0.004020       0.003575      -0.000207       0.016568      -0.026286      -0.009384      -0.004751       0.014134              1.023752       1.039538      -0.000047       0.087811       1.012060      -0.018892       1.019659           0.000021
           59              H       4.907602      12.030853      12.795255       0.420451       0.431490 0.25460410E+01  0.19102733E+02                                 1.010954                            0.987090      -1.199820       2.478726                    0.999981       2.121940       5.496577       0.568849       1.435090      -0.677041       0.018226      -0.005191       0.004438       0.019464      -0.009130      -0.003102      -0.009549       0.000588      -0.010776      -0.014982       0.002435       0.012547              1.011810       1.009923      -0.146728      -0.104072       1.057584       0.070580       0.967922           0.000005
           60              H       4.209666      13.113865      12.717393       0.477713       0.324660 0.17533084E+01  0.12153394E+02                                 0.885426                            0.858440      -1.370584       2.451033                    0.999983       1.918022       5.000099       0.560628       1.576131      -0.652117      -0.002511       0.014136       0.004999       0.015203      -0.001213      -0.010030       0.004402       0.001515       0.005938      -0.009789      -0.002392       0.012181              0.893770       0.805160      -0.098579       0.048157       1.014863      -0.156723       0.861287          -0.000033
           61              C      -1.190957      13.688229      11.367792       0.672732      21.801095 0.23278156E+03  0.47483994E+04                                 7.308868                            5.490645      -0.073812       2.049310                    0.999247      21.562935      60.485093       0.618270       0.485657      -1.009612       0.037301      -0.052775       0.022462       0.068419       0.091285       0.027914       0.044517       0.043414      -0.047960      -0.090837      -0.029203       0.120040              8.601801       7.589654      -4.067146      -0.801255      10.738066      -1.403016       7.477684          -0.001684
           62              C       3.468945      -0.255143      11.103063      -0.066826      36.286538 0.44662402E+03  0.10467348E+05                                 9.471527                            6.992606       0.215960       2.081874                    0.999400      26.997031      75.034631       0.636567       0.410551      -1.078568      -0.015886       0.036418       0.013270       0.041889       0.007947       0.000808       0.008721       0.011228       0.047696      -0.019273       0.000561       0.018713             11.563034      11.109110      -6.433900      -0.748731      15.147666      -2.178855       8.432326          -0.003400
           63              C       3.685598       0.527620      10.018192       0.102061      26.030385 0.32191743E+03  0.70787171E+04                                 7.814178                            6.132223      -0.038500       2.009845                    0.999340      26.088922      74.516087       0.635877       0.438049      -1.042182      -0.028512       0.046442       0.001740       0.054524       0.042213       0.023992       0.063781       0.042708      -0.046118      -0.080024      -0.007485       0.087509              8.829204       8.585609      -3.638107      -0.978501      10.484690      -1.900108       7.417313           0.000081
           64              C       1.935673       1.921938      10.535539       0.120508      31.282978 0.39885410E+03  0.91908639E+04                                 8.848804                            6.823109      -0.157000       1.969961                    0.999399      26.372208      75.425606       0.607270       0.437705      -1.049456       0.052086      -0.052439      -0.004244       0.074033       0.032274       0.023308       0.041453       0.037352      -0.043598      -0.054957      -0.011831       0.066788             10.379836      10.192332      -4.858944      -0.810116      12.405572      -1.787664       8.541603          -0.003621
           65              C       1.639993       1.183678      11.639443      -0.148636      30.325704 0.42233086E+03  0.98608416E+04                                 8.442039                            6.877798       0.247134       2.063458                    0.999729      28.828974      82.690920       0.624551       0.420027      -1.061527       0.014298      -0.014449       0.002943       0.020539       0.017308       0.004852       0.023056       0.034588       0.007186      -0.036259       0.005013       0.031246              9.272582       9.072524      -3.389408      -0.898867      10.571376      -1.136973       8.173847          -0.000332
           66              C       2.410975       0.076671      11.954350      -0.048403      29.078334 0.39785126E+03  0.91576430E+04                                 8.278435                            6.716129       0.128688       2.031707                    0.999735      27.974534      79.840407       0.625885       0.425156      -1.057617       0.011099       0.024556      -0.004750       0.027363       0.022779       0.009847       0.005014       0.007535       0.027245      -0.027817       0.002218       0.025600              9.112591       9.268309      -3.839970      -1.038230      10.600685      -0.832678       7.468778          -0.002773
           67              C       1.207186       3.144081      10.118546       0.561995      24.156256 0.25629509E+03  0.53544071E+04                                 7.715341                            5.689667      -0.084379       2.024464                    0.999410      22.886375      64.931751       0.618971       0.473658      -1.016122      -0.038014       0.078868      -0.030308       0.092649       0.067719       0.057315       0.036496       0.011636      -0.058828      -0.066824      -0.045175       0.111999              9.250899      10.157618      -3.838252      -2.188709       9.260828      -0.646551       8.334252          -0.000468
           68              C      -1.617489       8.389086      14.255592       0.669468      21.300285 0.23416524E+03  0.47830236E+04                                 7.214405                            5.516520      -0.206329       2.009490                    0.998670      21.529746      60.404243       0.615300       0.487348      -1.008879       0.031206       0.041585      -0.044942       0.068723      -0.023493       0.097745       0.008073       0.104507       0.047163      -0.086614      -0.043067       0.129682              8.269121       7.238321       2.262560      -3.691639       8.985853      -1.184407       8.583191          -0.000610
           69              C      -2.494434       7.556493      15.200313      -0.038635      36.350763 0.44306748E+03  0.10376232E+05                                 9.527684                            6.996175       0.096592       2.045488                    0.999204      26.885605      75.002863       0.631326       0.414269      -1.074794      -0.031293      -0.005318       0.026658       0.041451      -0.028685      -0.007503       0.012997      -0.014862      -0.054031      -0.023185      -0.019123       0.042307             11.414323       9.937533       4.885528      -4.327386       9.646676      -2.083680      14.658761          -0.002782
           70              C      -2.486047       7.782156      16.560295      -0.048689      28.278723 0.38686588E+03  0.88578796E+04                                 8.171726                            6.654060       0.128493       2.039887                    0.999561      27.771902      79.498141       0.623293       0.429185      -1.053314      -0.040094       0.003857       0.002581       0.040362      -0.021021       0.003604       0.012101       0.002572      -0.053316      -0.026952      -0.003701       0.030653              8.883100       7.416631       2.903789      -2.366534       7.150069      -0.658821      12.082599           0.000000
           71              C      -0.597850       7.911162       0.067480      -0.114721      29.984774 0.43129832E+03  0.10205077E+05                                 8.621062                            7.120707      -0.194962       1.926275                    0.998581      29.482121      87.396892       0.587175       0.440859      -1.040350      -0.009085       0.031698      -0.015249       0.036329      -0.033689       0.010459       0.002207      -0.001421      -0.023291      -0.033086      -0.005227       0.038313              9.268499       7.653952       2.969538      -1.328426       8.118026       0.367391      12.033518          -0.002223
           72              C      -3.934141       5.933324      16.802532       0.084853      30.013661 0.43059513E+03  0.10143252E+05                                 8.641799                            7.139238      -0.281200       1.919146                    0.999147      27.481509      80.220542       0.585777       0.443880      -1.042776       0.012452       0.046268      -0.062885       0.079059      -0.041402       0.003909      -0.002203       0.025303       0.015752      -0.045924       0.004706       0.041218              9.374746       7.608984       3.120320      -1.404069       9.071110       0.754477      11.444145          -0.000856
           73              C      -3.221978       6.505065      14.663933       0.072294      27.075361 0.35925564E+03  0.81183497E+04                                 8.081912                            6.529309      -0.018768       2.012761                    0.999070      26.802768      77.571539       0.609088       0.445002      -1.038232      -0.038476      -0.014536       0.035045       0.054036      -0.049503       0.002760      -0.008173       0.044067       0.005840      -0.055659       0.001565       0.054094              8.814222       7.431667       3.402309      -1.864723       8.371822      -0.392869      10.639178          -0.000905
           74              C      -2.141988       5.903735       0.266460       0.498975      23.620668 0.29458655E+03  0.63739104E+04                                 7.566809                            6.117208      -0.233375       1.958302                    0.998786      24.258173      70.095180       0.594276       0.476348      -1.014442      -0.053274      -0.057302       0.031137       0.084209      -0.056595       0.014691      -0.006518       0.025885      -0.171407      -0.059344      -0.028944       0.088288              8.352040       6.139077       1.238829      -1.319400       6.860951       1.362588      12.056093          -0.000623
           75              C      -2.579461       3.615682      13.314332       0.531730      25.384150 0.25161865E+03  0.52179962E+04                                 7.887634                            5.606359       0.126423       2.099738                    0.999582      22.589896      63.275297       0.630514       0.468436      -1.021787      -0.040178       0.010371      -0.078828       0.089082       0.031708       0.011672       0.020049      -0.107702      -0.174985      -0.062798      -0.032143       0.094940              9.588870       9.581846      -1.318912      -2.384349       4.654728      -0.247283      14.530035          -0.027835
           76              C      -2.038949       3.248025      14.662203       0.078881      33.374312 0.40322106E+03  0.92681627E+04                                 9.099425                            6.768213       0.086333       2.044086                    0.999620      26.287238      73.814732       0.625489       0.426026      -1.062122       0.000810      -0.027210       0.073716       0.078581       0.023802      -0.018657       0.012121      -0.042962      -0.040742      -0.042219       0.003096       0.039123             10.807375      11.712596      -1.961214       1.209026       5.176011      -1.571010      15.533519          -0.046042
           77              C      -0.702473       2.942980      14.899248      -0.129363      32.454131 0.41436724E+03  0.96085654E+04                                 8.783590                            6.768207       0.229807       2.054836                    0.999757      28.588424      81.155104       0.637147       0.414565      -1.067267      -0.006318      -0.003229       0.006453       0.009591       0.007979      -0.019639       0.000811      -0.012076      -0.021777      -0.025627       0.007029       0.018598              9.948823      11.289644      -1.501095       0.480587       4.835389      -1.090189      13.721435          -0.005882
           78              C      -0.341880       2.663519      16.191751      -0.070051      30.607381 0.39251525E+03  0.89901508E+04                                 8.474975                            6.601039       0.095502       2.010459                    0.999663      28.252070      80.018707       0.642386       0.416293      -1.064884      -0.029511      -0.006251       0.002417       0.030263      -0.006011       0.005487       0.002423       0.008324      -0.054639      -0.019628       0.002795       0.016833              9.521228       9.415398      -0.868060       0.192668       4.557185      -1.328802      14.591102          -0.028594
           79              C      -1.289901       2.645087      17.219524      -0.084208      38.499877 0.43398561E+03  0.10086757E+05                                 9.784585                            6.837315       0.200536       2.067766                    0.999431      27.153610      74.873036       0.652383       0.403949      -1.084199       0.012138      -0.008602      -0.046128       0.048468      -0.004957      -0.004911      -0.001079       0.027140      -0.042348      -0.015177      -0.006926       0.022104             12.444017      11.217594      -1.706433       2.910246       5.421343      -2.612242      20.693115          -0.033045
           80              C      -2.567798       2.910854      16.897696       0.071713      27.944177 0.32926661E+03  0.72815197E+04                                 8.206744                            6.200847      -0.002854       2.016923                    0.999509      26.466471      75.816911       0.632479       0.437911      -1.042232      -0.010624      -0.012033      -0.060279       0.062379       0.038146      -0.020551       0.015762      -0.093098      -0.025728      -0.066482       0.001100       0.065382              9.546392      10.151293      -1.937121       2.683037       4.978382      -2.062864      13.509503           0.000712
           81              C       1.678154       3.361712       1.379015       0.660364      22.187816 0.23721228E+03  0.48398891E+04                                 7.291195                            5.463005      -0.084207       2.037009                    0.999212      21.602050      59.720512       0.636283       0.471799      -1.021516       0.017139      -0.027162       0.060749       0.068716       0.049743      -0.017043       0.020375      -0.115238      -0.265630      -0.097455      -0.023776       0.121231              8.697098       8.029026      -1.083817       1.606234       4.304344      -1.266123      13.757925          -0.018053
           82              C       3.077193       6.934929      12.859274       0.674255      20.414387 0.22615657E+03  0.45716605E+04                                 6.902149                            5.366594      -0.088497       2.042543                    0.999104      21.376333      59.333044       0.634486       0.477551      -1.015736      -0.027637       0.052320      -0.019254       0.062225       0.012796      -0.059267       0.033214       0.051978       0.265372      -0.087983      -0.030290       0.118273              7.770833       8.977766      -1.345951       2.081917       9.479622      -1.344970       4.855110          -0.001232
           83              C       3.709285       5.613649      13.283188      -0.082837      37.177160 0.46083202E+03  0.10868472E+05                                 9.527760                            7.055681       0.257257       2.084491                    0.999388      27.386149      75.972681       0.641082       0.405104      -1.083843       0.008070      -0.040904      -0.002832       0.041789       0.018093       0.002605       0.011475       0.003273      -0.010448      -0.019683      -0.003835       0.023518             11.245414      13.316646      -2.856275       4.215234      13.262263      -2.190268       7.157333          -0.002040
           84              C       4.954429       5.525882      13.816107       0.064719      28.073045 0.35848951E+03  0.80927027E+04                                 8.238253                            6.493368      -0.032233       2.005370                    0.999116      26.892403      77.665076       0.615169       0.441057      -1.041062       0.017791      -0.056648       0.006070       0.059685       0.008000      -0.041701       0.011345      -0.033425       0.079441      -0.054739       0.005242       0.049497              9.230345      11.564439      -1.982636       3.534746       9.471459      -1.077494       6.655137          -0.000144
           85              C       4.744845       3.217378      14.073915       0.115278      30.948164 0.38445686E+03  0.87341112E+04                                 8.655382                            6.623207       0.124857       2.064414                    0.999627      25.675813      71.728455       0.630107       0.427878      -1.060740      -0.004013       0.066569      -0.022946       0.070527       0.017264      -0.036462       0.015588      -0.011828       0.166150      -0.059200      -0.010118       0.069318              9.768858      12.836993      -0.707480       3.481197      10.696093      -0.240249       5.773488          -0.003247
           86              C       3.454842       3.231752      13.603285      -0.138196      31.531189 0.42631525E+03  0.99813160E+04                                 8.658287                            6.900976       0.079950       2.003673                    0.999621      29.088144      83.660076       0.624493       0.418911      -1.061802       0.004213       0.010895      -0.015390       0.019321       0.006618      -0.022420       0.006639       0.012334       0.070308      -0.026864      -0.008912       0.035776              9.467954      12.161816      -0.203965       3.239543      10.201170      -0.244379       6.040878          -0.000423
           87              C       2.895838       4.432918      13.181102      -0.048943      29.577958 0.41956938E+03  0.97764506E+04                                 8.361095                            6.888568       0.059580       2.007783                    0.999597      28.186199      80.660906       0.619788       0.424117      -1.059377       0.021414       0.000793      -0.011138       0.024150      -0.004913      -0.016039       0.010052       0.015438       0.085170      -0.024105      -0.012660       0.036765              8.944934      10.281616      -0.264991       2.495308      10.901533      -0.557853       5.651652          -0.002722
           88              C       5.452821       1.958760      14.437269       0.535129      24.643615 0.26261113E+03  0.54930934E+04                                 7.715101                            5.732475      -0.075601       2.031983                    0.999211      22.643185      63.268899       0.624022       0.469248      -1.023463       0.053555      -0.057954       0.019008       0.081167      -0.012663      -0.051066       0.005145       0.051332       0.312890      -0.081077      -0.041201       0.122279              8.693833       9.665199       1.440202       2.429105      11.327284       0.890058       5.089015          -0.000720
           89              C      -2.363317       7.018317      10.867748       0.539511      23.103758 0.27768401E+03  0.59287084E+04                                 7.555026                            5.952417      -0.173814       1.983210                    0.999324      23.789291      68.609311       0.599556       0.478484      -1.011836       0.060910       0.014137       0.020721       0.065873      -0.029270      -0.035564      -0.026870      -0.053276       0.324743      -0.102677      -0.015253       0.117930              8.690453      10.681931       1.433469       2.009368       9.979429       1.123378       5.410000          -0.010265
           90              C      -3.683139       6.409936      10.449026       0.100976      31.699562 0.41063263E+03  0.95223817E+04                                 8.922277                            6.912902      -0.079874       1.995905                    0.999188      26.538501      75.907452       0.605223       0.436414      -1.051223      -0.040188      -0.055606      -0.024599       0.072885       0.007894      -0.013903      -0.008717      -0.033558       0.095278      -0.036521      -0.000957       0.037477             10.494061      15.006440       0.439324       3.020273      10.381223       1.197308       6.094521          -0.023915
           91              C       7.090142       7.157932      10.331368      -0.129633      29.931444 0.43032997E+03  0.10135152E+05                                 8.472919                            7.005020       0.033451       1.995846                    0.999126      29.263965      85.407794       0.608176       0.427611      -1.052587      -0.014277      -0.004692      -0.017810       0.023303      -0.000763      -0.012187      -0.009009      -0.037469       0.061389      -0.032006       0.004733       0.027273              9.387545      12.987271      -0.554907       2.436969       9.233934       0.840784       5.941430           0.002603
           92              C       5.966121       6.549423       9.807100      -0.059430      29.317812 0.43422887E+03  0.10265522E+05                                 8.492943                            7.139923      -0.114170       1.954214                    0.998947      28.905261      84.936743       0.588497       0.440250      -1.043376       0.021653      -0.000542      -0.009778       0.023765      -0.002770      -0.006967      -0.017926       0.006215       0.065074      -0.023241      -0.006683       0.029923              9.318679      11.530459       0.481666       2.180039      10.273585       1.597474       6.151992          -0.027458
           93              C       6.051748       5.206105       9.409141      -0.057408      35.260363 0.44853357E+03  0.10541426E+05                                 9.305344                            7.022174       0.124573       2.050900                    0.999248      27.165924      76.035072       0.632153       0.412268      -1.075592       0.016800       0.025922       0.009127       0.032210      -0.002540      -0.010941      -0.021534      -0.023984      -0.004653      -0.025048      -0.003754       0.028802             11.182745      15.183253       1.858429       4.809282      10.798222       2.329625       7.566760          -0.000602
           94              C       7.234761       4.548260       9.625423       0.079760      26.639729 0.33952103E+03  0.75659054E+04                                 7.944624                            6.309988      -0.031806       2.005728                    0.999333      26.626104      76.560616       0.625015       0.439766      -1.041155       0.034192       0.034127       0.028417       0.056047       0.019135      -0.030282      -0.017572      -0.061764       0.173134      -0.070125      -0.001753       0.071878              8.976439      12.643228      -0.071922       3.035568       8.762033       0.995801       5.524057          -0.007572
           95              C       4.918718       4.544560       8.666860       0.632570      21.815018 0.24972167E+03  0.51864870E+04                                 7.296856                            5.667923      -0.222566       1.986391                    0.999147      22.410386      63.522050       0.611317       0.482417      -1.010857      -0.051349      -0.016351      -0.016721       0.056424      -0.020406      -0.097977      -0.011263       0.035066       0.148908      -0.091665      -0.031602       0.123267              8.549159       9.860486       2.163047       3.479566       9.490557       0.956564       6.296433          -0.000920
           96              C      -1.313457       3.605401       7.594101       0.617112      22.200717 0.24538902E+03  0.50865204E+04                                 7.406988                            5.662486      -0.294068       1.970418                    0.998456      22.434308      64.030706       0.603045       0.489994      -1.004497       0.047416       0.065958      -0.059221       0.100528      -0.049815       0.051880      -0.010973       0.112593      -0.114728      -0.063948      -0.048603       0.112551              8.520233       5.898508       1.495168      -2.569087       9.802424      -0.272541       9.859766          -0.014182
           97              C      -1.941980       2.365673       8.215263       0.085992      31.826689 0.41289938E+03  0.95782438E+04                                 8.927963                            6.913132       0.010648       2.022472                    0.999380      26.621655      75.902119       0.608314       0.434047      -1.053740      -0.015214      -0.048593       0.064765       0.082385      -0.035024       0.002007      -0.008537       0.065086      -0.003921      -0.048214      -0.000802       0.049016             10.511000       6.898132       4.039377      -1.566598      15.111253      -0.592373       9.523613          -0.028363
           98              C       9.600097       1.244220       7.519700      -0.141648      30.846683 0.42656993E+03  0.10027894E+05                                 8.622748                            6.953833       0.039758       1.989615                    0.999424      29.564641      86.298179       0.612910       0.425098      -1.053790       0.001077      -0.019581       0.018355       0.026860      -0.020663       0.006621       0.004260       0.044624       0.040064      -0.037888       0.012317       0.025570              9.673419       6.673879       3.777863      -0.948952      13.883351      -0.361166       8.463027           0.002072
           99              C       9.088110       0.176468       8.189309      -0.067748      29.310219 0.42504708E+03  0.10010626E+05                                 8.495459                            7.053594      -0.184210       1.927138                    0.999012      29.130506      85.876885       0.592471       0.438950      -1.042508       0.011522       0.019275       0.014967       0.026987      -0.010051      -0.000818       0.005770       0.013668      -0.075755      -0.026312       0.001295       0.025017              9.362480       6.659430       3.639974      -0.853217      12.701275      -0.711781       8.726736          -0.028388
          100              C       8.960495       0.188665       9.563134      -0.061414      34.716203 0.44957151E+03  0.10566404E+05                                 9.186814                            7.012630       0.141384       2.051831                    0.999377      27.258587      76.166428       0.635307       0.410199      -1.077509       0.002023       0.017042      -0.033302       0.037464      -0.004987       0.002910       0.017259       0.030183      -0.025736      -0.027659       0.007475       0.020184             11.009673       6.819766       4.602341      -1.330561      16.780657      -1.437761       9.428596          -0.000643
          101              C       9.360406       1.364501      10.210250       0.071783      27.701187 0.35133844E+03  0.78789375E+04                                 8.121925                            6.388136       0.086245       2.038651                    0.999693      26.745198      76.587679       0.627062       0.435566      -1.045982       0.015815       0.041442      -0.037503       0.058086      -0.041138      -0.003662      -0.004102       0.110074      -0.021996      -0.065485      -0.006953       0.072438              9.342787       5.625762       3.098753      -0.550599      13.968873       0.406143       8.433726          -0.010684
          102              C       2.952696      14.211087      10.365973       0.615902      21.572749 0.24918452E+03  0.51661659E+04                                 7.171664                            5.633229      -0.103811       2.021476                    0.999530      22.463917      63.361433       0.618634       0.477557      -1.014670      -0.033940      -0.050282       0.010792       0.061617      -0.054752      -0.001565       0.009022       0.097928      -0.112888      -0.057559      -0.034909       0.092468              8.199454       5.567797       3.087530      -0.640441      11.159523      -0.834056       7.871041          -0.000459
          103              C       4.995201       0.528384       5.934784       0.672742      21.800415 0.23277386E+03  0.47482060E+04                                 7.308776                            5.490595      -0.073823       2.049320                    0.999247      21.562432      60.483571       0.618265       0.485664      -1.009607      -0.037292       0.052764      -0.022459       0.068405       0.091293       0.027927       0.044520       0.043408      -0.047993      -0.090836      -0.029221       0.120057              8.601664       7.589508      -4.067014      -0.801240      10.737834      -1.403043       7.477650          -0.001555
          104              C       0.335299      14.471756       6.199513      -0.066793      36.284184 0.44659421E+03  0.10466467E+05                                 9.471168                            6.992410       0.215962       2.081891                    0.999399      26.995877      75.030598       0.636571       0.410556      -1.078566       0.015862      -0.036400      -0.013261       0.041862       0.007977       0.000831       0.008744       0.011245       0.047673      -0.019301       0.000573       0.018728             11.562523      11.108592      -6.433534      -0.748644      15.146995      -2.178802       8.431983          -0.003230
          105              C       0.118646      13.688993       7.284384       0.102077      26.029320 0.32190288E+03  0.70783105E+04                                 7.813996                            6.132109      -0.038538       2.009851                    0.999340      26.088014      74.512810       0.635880       0.438052      -1.042181       0.028507      -0.046443      -0.001734       0.054522       0.042220       0.024009       0.063771       0.042689      -0.046121      -0.080007      -0.007511       0.087518              8.828982       8.585402      -3.638003      -0.978468      10.484427      -1.900041       7.417116           0.000250
          106              C       1.868571      12.294675       6.767037       0.120534      31.280635 0.39882016E+03  0.91898839E+04                                 8.848466                            6.822900      -0.157029       1.969981                    0.999398      26.370654      75.420292       0.607269       0.437716      -1.049450      -0.052053       0.052411       0.004247       0.073990       0.032290       0.023336       0.041484       0.037362      -0.043614      -0.054990      -0.011846       0.066836             10.379419      10.192034      -4.858761      -0.810148      12.405023      -1.787440       8.541199          -0.003413
          107              C       2.164251      13.032935       5.663133      -0.148604      30.323192 0.42229120E+03  0.98596536E+04                                 8.441553                            6.877475       0.247219       2.063513                    0.999729      28.827160      82.683779       0.624567       0.420027      -1.061530      -0.014297       0.014458      -0.002960       0.020548       0.017322       0.004872       0.023046       0.034548       0.007161      -0.036237       0.004977       0.031261              9.272003       9.071996      -3.389139      -0.898809      10.570688      -1.136825       8.173324          -0.000024
          108              C       1.393269      14.139942       5.348226      -0.048360      29.076337 0.39782166E+03  0.91567600E+04                                 8.278090                            6.715932       0.128697       2.031735                    0.999735      27.972795      79.833673       0.625889       0.425163      -1.057616      -0.011069      -0.024560       0.004733       0.027352       0.022801       0.009856       0.005038       0.007547       0.027220      -0.027834       0.002198       0.025636              9.112175       9.267955      -3.839800      -1.038166      10.600200      -0.832526       7.468370          -0.002427
          109              C       2.597058      11.072532       7.184030       0.562069      24.153695 0.25626269E+03  0.53535891E+04                                 7.715027                            5.689471      -0.084462       2.024472                    0.999410      22.884849      64.927674       0.618952       0.473685      -1.016103       0.037992      -0.078841       0.030267       0.092603       0.067769       0.057348       0.036528       0.011638      -0.058772      -0.066865      -0.045207       0.112072              9.250490      10.157178      -3.838006      -2.188644       9.260378      -0.646497       8.333912          -0.000267
          110              C       5.421733       5.827527       3.046984       0.669480      21.300138 0.23416328E+03  0.47829734E+04                                 7.214357                            5.516491      -0.206364       2.009480                    0.998670      21.529679      60.403991       0.615302       0.487347      -1.008879      -0.031202      -0.041585       0.044942       0.068721      -0.023498       0.097743       0.008071       0.104514       0.047157      -0.086615      -0.043066       0.129681              8.269048       7.238263       2.262521      -3.691593       8.985741      -1.184339       8.583141          -0.000490
          111              C       6.298678       6.660120       2.102263      -0.038638      36.351209 0.44307383E+03  0.10376403E+05                                 9.527690                            6.996183       0.096621       2.045489                    0.999204      26.885872      75.003337       0.631332       0.414264      -1.074799       0.031299       0.005293      -0.026666       0.041457      -0.028690      -0.007498       0.012983      -0.014864      -0.054029      -0.023178      -0.019126       0.042305             11.414317       9.937530       4.885496      -4.327390       9.646603      -2.083656      14.658818          -0.002653
          112              C       6.290291       6.434457       0.742281      -0.048700      28.279242 0.38687268E+03  0.88580610E+04                                 8.171745                            6.654052       0.128555       2.039901                    0.999561      27.772297      79.498999       0.623304       0.429176      -1.053321       0.040098      -0.003848      -0.002579       0.040365      -0.021006       0.003595       0.012099       0.002530      -0.053246      -0.026927      -0.003701       0.030628              8.883133       7.416685       2.903822      -2.366571       7.150075      -0.658855      12.082638          -0.000110
          113              C       4.402094       6.305451      17.235096      -0.114745      29.985966 0.43131702E+03  0.10205629E+05                                 8.621234                            7.120825      -0.194931       1.926270                    0.998581      29.482997      87.399916       0.587175       0.440854      -1.040352       0.009067      -0.031710       0.015240       0.036331      -0.033700       0.010462       0.002207      -0.001412      -0.023306      -0.033095      -0.005231       0.038326              9.268690       7.654152       2.969647      -1.328496       8.118178       0.367340      12.033740          -0.002328
          114              C       7.738385       8.283289       0.500044       0.084893      30.014218 0.43060141E+03  0.10143444E+05                                 8.641929                            7.139315      -0.281264       1.919123                    0.999147      27.481781      80.221691       0.585770       0.443883      -1.042773      -0.012461      -0.046230       0.062908       0.079056      -0.041409       0.003900      -0.002182       0.025274       0.015726      -0.045921       0.004702       0.041219              9.374902       7.609115       3.120411      -1.404125       9.071214       0.754458      11.444377          -0.000787
          115              C       7.026222       7.711548       2.638643       0.072305      27.075294 0.35925434E+03  0.81182683E+04                                 8.081722                            6.529177      -0.018500       2.012847                    0.999071      26.802548      77.569260       0.609114       0.444986      -1.038247       0.038475       0.014576      -0.035048       0.054048      -0.049500       0.002755      -0.008173       0.043999       0.005843      -0.055643       0.001566       0.054076              8.813997       7.431480       3.402203      -1.864648       8.371569      -0.392814      10.638941          -0.000608
          116              C       5.946232       8.312878      17.036116       0.499007      23.621877 0.29460230E+03  0.63743476E+04                                 7.567028                            6.117347      -0.233473       1.958252                    0.998785      24.259364      70.099559       0.594272       0.476345      -1.014442       0.053245       0.057294      -0.031127       0.084182      -0.056641       0.014682      -0.006503       0.025895      -0.171357      -0.059327      -0.028995       0.088322              8.352305       6.139242       1.238879      -1.319455       6.861134       1.362639      12.056539          -0.000577
          117              C       6.383705      10.600931       3.988244       0.531921      25.379624 0.25156376E+03  0.52166343E+04                                 7.887178                            5.606077       0.125904       2.099638                    0.999581      22.587466      63.269550       0.630467       0.468491      -1.021745       0.040109      -0.010347       0.078744       0.088975       0.031733       0.011646       0.020094      -0.107904      -0.175168      -0.062853      -0.032223       0.095076              9.588262       9.581285      -1.318814      -2.384357       4.654495      -0.247209      14.529005          -0.027424
          118              C       5.843193      10.968588       2.640373       0.079096      33.366886 0.40311809E+03  0.92652591E+04                                 9.098515                            6.767670       0.085998       2.044040                    0.999620      26.283195      73.802667       0.625466       0.426066      -1.062091      -0.000739       0.027146      -0.073591       0.078442       0.023830      -0.018631       0.012200      -0.043315      -0.041065      -0.042318       0.002986       0.039333             10.806153      11.711250      -1.960934       1.208509       5.175532      -1.570720      15.531676          -0.045451
          119              C       4.506717      11.273633       2.403328      -0.129369      32.448788 0.41429196E+03  0.96062991E+04                                 8.782430                            6.767465       0.230225       2.055010                    0.999757      28.585470      81.142192       0.637206       0.414550      -1.067287       0.006237       0.003275      -0.006506       0.009590       0.007991      -0.019573       0.000828      -0.012153      -0.021863      -0.025594       0.007042       0.018552              9.947360      11.288180      -1.500860       0.480230       4.834819      -1.089938      13.719080          -0.005308
          120              C       4.146124      11.553094       1.110825      -0.070019      30.602198 0.39244507E+03  0.89880704E+04                                 8.474000                            6.600483       0.095667       2.010546                    0.999663      28.248615      80.004746       0.642414       0.416298      -1.064889       0.029457       0.006236      -0.002319       0.030199      -0.005991       0.005451       0.002458       0.008134      -0.054787      -0.019671       0.002898       0.016773              9.519974       9.414189      -0.867908       0.192490       4.556754      -1.328579      14.588980          -0.028004
          121              C       5.094145      11.571526       0.083052      -0.084130      38.491725 0.43389366E+03  0.10084042E+05                                 9.783270                            6.836638       0.200632       2.067841                    0.999430      27.150115      74.860210       0.652412       0.403955      -1.084200      -0.012130       0.008626       0.046035       0.048381      -0.004897      -0.004904      -0.001055       0.026807      -0.042494      -0.015202      -0.006750       0.021952             12.442027      11.216098      -1.706196       2.909738       5.420707      -2.611772      20.689276          -0.032836
          122              C       6.372042      11.305759       0.404880       0.071751      27.942279 0.32924142E+03  0.72807760E+04                                 8.206184                            6.200497      -0.002744       2.016965                    0.999509      26.465491      75.811518       0.632518       0.437895      -1.042248       0.010688       0.011987       0.060291       0.062394       0.038111      -0.020478       0.015744      -0.093129      -0.025881      -0.066403       0.001004       0.065399              9.545652      10.150474      -1.936961       2.682742       4.978098      -2.062701      13.508384           0.000906
          123              C       2.126090      10.854901      15.923561       0.660440      22.184375 0.23717262E+03  0.48388948E+04                                 7.290776                            5.462793      -0.084465       2.036983                    0.999212      21.599387      59.712700       0.636251       0.471842      -1.021489      -0.017113       0.027158      -0.060700       0.068665       0.049772      -0.017011       0.020390      -0.115401      -0.265743      -0.097481      -0.023853       0.121334              8.696455       8.028675      -1.083776       1.606042       4.304125      -1.265979      13.756565          -0.017961
          124              C       0.727051       7.281684       4.443302       0.674271      20.413897 0.22614936E+03  0.45714827E+04                                 6.902100                            5.366554      -0.088557       2.042532                    0.999104      21.375881      59.331765       0.634479       0.477559      -1.015731       0.027637      -0.052320       0.019250       0.062224       0.012795      -0.059276       0.033212       0.051998       0.265428      -0.087995      -0.030299       0.118294              7.770777       8.977713      -1.345939       2.081905       9.479547      -1.344949       4.855071          -0.001106
          125              C       0.094959       8.602964       4.019388      -0.082840      37.177113 0.46082744E+03  0.10868334E+05                                 9.527743                            7.055644       0.257328       2.084513                    0.999388      27.386030      75.972195       0.641084       0.405104      -1.083844      -0.008070       0.040905       0.002852       0.041791       0.018081       0.002562       0.011466       0.003250      -0.010386      -0.019689      -0.003788       0.023476             11.245420      13.316769      -2.856339       4.215291      13.262163      -2.190275       7.157328          -0.001978
          126              C      -1.150185       8.690731       3.486469       0.064721      28.073701 0.35849731E+03  0.80929228E+04                                 8.238293                            6.493379      -0.032187       2.005370                    0.999116      26.893159      77.667466       0.615176       0.441049      -1.041067      -0.017820       0.056645      -0.006080       0.059692       0.007985      -0.041691       0.011339      -0.033410       0.079523      -0.054724       0.005214       0.049510              9.230389      11.564541      -1.982630       3.534768       9.471474      -1.077487       6.655152           0.000170
          127              C      -0.940601      10.999235       3.228661       0.115326      30.948044 0.38445445E+03  0.87340565E+04                                 8.655361                            6.623200       0.124769       2.064383                    0.999627      25.676007      71.729369       0.630105       0.427880      -1.060737       0.003988      -0.066558       0.022925       0.070508       0.017261      -0.036463       0.015607      -0.011812       0.166227      -0.059210      -0.010134       0.069344              9.768813      12.836938      -0.707326       3.481184      10.696010      -0.240192       5.773492          -0.002992
          128              C       0.349402      10.984861       3.699291      -0.138242      31.532947 0.42634088E+03  0.99820667E+04                                 8.658543                            6.901151       0.080004       2.003666                    0.999621      29.089456      83.664499       0.624490       0.418907      -1.061805      -0.004208      -0.010915       0.015397       0.019337       0.006621      -0.022416       0.006646       0.012297       0.070309      -0.026866      -0.008904       0.035769              9.468246      12.162230      -0.203841       3.239694      10.201452      -0.244333       6.041057          -0.000036
          129              C       0.908406       9.783695       4.121474      -0.048973      29.578560 0.41957915E+03  0.97767233E+04                                 8.361136                            6.888595       0.059685       2.007803                    0.999597      28.186695      80.662194       0.619795       0.424110      -1.059382      -0.021416      -0.000779       0.011128       0.024147      -0.004910      -0.016015       0.010057       0.015457       0.085159      -0.024114      -0.012635       0.036749              8.944986      10.281743      -0.264998       2.495376      10.901527      -0.557851       5.651687          -0.002186
          130              C      -1.648577      12.257853       2.865307       0.535211      24.643650 0.26261459E+03  0.54931395E+04                                 7.714919                            5.732404      -0.075606       2.031977                    0.999211      22.642811      63.266031       0.624048       0.469230      -1.023481      -0.053543       0.057938      -0.019008       0.081148      -0.012621      -0.051088       0.005155       0.051343       0.312996      -0.081078      -0.041245       0.122323              8.693563       9.664799       1.440063       2.428960      11.327039       0.889965       5.088851          -0.000359
          131              C       6.167561       7.198296       6.434828       0.539551      23.102952 0.27767306E+03  0.59284551E+04                                 7.555049                            5.952440      -0.174192       1.983097                    0.999323      23.789215      68.610446       0.599530       0.478506      -1.011817      -0.060919      -0.014130      -0.020722       0.065880      -0.029259      -0.035564      -0.026885      -0.053255       0.324779      -0.102671      -0.015275       0.117945              8.690472      10.681901       1.433594       2.009378       9.979487       1.123417       5.410028          -0.010189
          132              C       7.487383       7.806677       6.853550       0.101030      31.698050 0.41061038E+03  0.95218022E+04                                 8.922245                            6.912890      -0.080170       1.995825                    0.999188      26.537997      75.907464       0.605196       0.436436      -1.051202       0.040183       0.055606       0.024594       0.072881       0.007902      -0.013918      -0.008733      -0.033555       0.095380      -0.036542      -0.000978       0.037520             10.494006      15.006362       0.439332       3.020235      10.381167       1.197298       6.094490          -0.023807
          133              C      -3.285898       7.058681       6.971208      -0.129605      29.929713 0.43029865E+03  0.10134229E+05                                 8.472631                            7.004792       0.033390       1.995850                    0.999125      29.262627      85.403095       0.608182       0.427614      -1.052585       0.014283       0.004693       0.017800       0.023300      -0.000759      -0.012201      -0.009014      -0.037432       0.061430      -0.032000       0.004712       0.027289              9.387208      12.986735      -0.554995       2.436805       9.233697       0.840760       5.941192           0.002748
          134              C      -2.161877       7.667190       7.495476      -0.059383      29.315592 0.43418916E+03  0.10264357E+05                                 8.492630                            7.139683      -0.114283       1.954205                    0.998947      28.903590      84.931138       0.588495       0.440261      -1.043368      -0.021640       0.000533       0.009757       0.023744      -0.002756      -0.006996      -0.017941       0.006227       0.065229      -0.023268      -0.006714       0.029981              9.318322      11.530085       0.481556       2.179930      10.273130       1.597381       6.151752          -0.027311
          135              C      -2.247504       9.010508       7.893435      -0.057400      35.258894 0.44851098E+03  0.10540760E+05                                 9.305147                            7.022045       0.124597       2.050923                    0.999248      27.164980      76.031896       0.632152       0.412274      -1.075589      -0.016796      -0.025900      -0.009128       0.032191      -0.002541      -0.010960      -0.021540      -0.023980      -0.004589      -0.025063      -0.003747       0.028809             11.182505      15.183038       1.858325       4.809187      10.797881       2.329527       7.566598          -0.000467
          136              C      -3.430517       9.668353       7.677153       0.079823      26.638265 0.33949692E+03  0.75652418E+04                                 7.944334                            6.309762      -0.031848       2.005731                    0.999333      26.625280      76.557874       0.625025       0.439766      -1.041154      -0.034180      -0.034139      -0.028405       0.056041       0.019152      -0.030297      -0.017559      -0.061760       0.173156      -0.070140      -0.001746       0.071886              8.976098      12.642664      -0.071895       3.035410       8.761771       0.995783       5.523860          -0.007194
          137              C      -1.114474       9.672053       8.635716       0.632562      21.814465 0.24971469E+03  0.51863011E+04                                 7.296743                            5.667853      -0.222509       1.986418                    0.999147      22.409903      63.520239       0.611319       0.482419      -1.010857       0.051341       0.016349       0.016720       0.056416      -0.020406      -0.097979      -0.011262       0.035074       0.148930      -0.091665      -0.031609       0.123274              8.549012       9.860324       2.162962       3.479494       9.490386       0.956526       6.296327          -0.000800
          138              C       5.117701      10.611212       9.708475       0.617185      22.198641 0.24536240E+03  0.50858536E+04                                 7.406711                            5.662308      -0.294134       1.970425                    0.998456      22.433079      64.027418       0.603031       0.490016      -1.004481      -0.047405      -0.065969       0.059216       0.100527      -0.049830       0.051888      -0.010989       0.112615      -0.114849      -0.063957      -0.048631       0.112589              8.519877       5.898273       1.495066      -2.568974       9.801974      -0.272539       9.859385          -0.014138
          139              C       5.746224      11.850940       9.087313       0.086042      31.824229 0.41286458E+03  0.95772758E+04                                 8.927727                            6.913006       0.010510       2.022450                    0.999380      26.620455      75.899127       0.608295       0.434068      -1.053723       0.015211       0.048584      -0.064761       0.082376      -0.035063       0.002030      -0.008558       0.065170      -0.004029      -0.048256      -0.000840       0.049097             10.510660       6.897905       4.039181      -1.566493      15.110780      -0.592265       9.523294          -0.028308
          140              C      -5.795853      12.972393       9.782876      -0.141613      30.843852 0.42652470E+03  0.10026548E+05                                 8.622241                            6.953484       0.039797       1.989661                    0.999423      29.562577      86.290459       0.612924       0.425101      -1.053790      -0.001066       0.019591      -0.018354       0.026866      -0.020672       0.006633       0.004264       0.044633       0.039970      -0.037884       0.012290       0.025595              9.672797       6.673429       3.777506      -0.948827      13.882350      -0.360967       8.462613           0.002047
          141              C      -5.283866      14.040145       9.113267      -0.067696      29.307672 0.42500622E+03  0.10009431E+05                                 8.495122                            7.053376      -0.184328       1.927133                    0.999011      29.128476      85.870123       0.592464       0.438965      -1.042499      -0.011519      -0.019271      -0.014940       0.026968      -0.010088      -0.000807       0.005760       0.013746      -0.075848      -0.026339       0.001257       0.025083              9.362073       6.659146       3.639760      -0.853117      12.700674      -0.711634       8.726398          -0.028443
          142              C      -5.156251      14.027948       7.739442      -0.061376      34.713534 0.44952973E+03  0.10565167E+05                                 9.186388                            7.012335       0.141427       2.051868                    0.999377      27.257026      76.160926       0.635316       0.410202      -1.077508      -0.002022      -0.017043       0.033274       0.037439      -0.005011       0.002921       0.017262       0.030236      -0.025793      -0.027685       0.007458       0.020226             11.009156       6.819443       4.602094      -1.330434      16.779922      -1.437593       9.428102          -0.000522
          143              C      -5.556162      12.852112       7.092326       0.071826      27.700948 0.35133269E+03  0.78788074E+04                                 8.122010                            6.388192       0.085991       2.038580                    0.999693      26.745064      76.588275       0.627040       0.435581      -1.045969      -0.015823      -0.041421       0.037511       0.058079      -0.041142      -0.003650      -0.004123       0.110137      -0.022036      -0.065509      -0.006963       0.072472              9.342900       5.625821       3.098806      -0.550596      13.969144       0.406162       8.433734          -0.010332
          144              C       0.851548       0.005526       6.936603       0.615895      21.572257 0.24917849E+03  0.51660096E+04                                 7.171583                            5.633182      -0.103790       2.021492                    0.999530      22.463537      63.360165       0.618633       0.477560      -1.014668       0.033930       0.050277      -0.010793       0.061608      -0.054755      -0.001563       0.009015       0.097929      -0.112923      -0.057554      -0.034923       0.092477              8.199352       5.567729       3.087484      -0.640408      11.159395      -0.834014       7.870933          -0.000368
          145              N       2.955198       1.584396       9.705015      -0.325924      41.579107 0.59965867E+03  0.15018311E+05                                 9.997089                            7.947603       0.038093       2.005831                    0.998908      29.840993      83.718555       0.619141       0.395002      -1.097002      -0.019523      -0.115162       0.183516       0.217535      -0.014823       0.032576       0.111687       0.075392      -0.279045      -0.169787       0.078252       0.091535             11.601723      12.812692      -5.456886      -1.355829      13.231628      -0.894212       8.760849          -0.002315
          146              N      -3.950839       5.706784      15.458121      -0.204517      37.174675 0.54594068E+03  0.13405174E+05                                 9.358109                            7.617719      -0.122659       1.973074                    0.999444      28.541600      80.244841       0.625811       0.398599      -1.090495       0.051839       0.103445       0.031885       0.120020      -0.028092      -0.021798      -0.025550       0.020003       0.083514      -0.056950       0.015595       0.041355             10.472123       8.201374       2.793574      -2.646848       9.562038      -0.068761      13.652958          -0.001086
          147              N      -2.947711       3.213314      15.655371      -0.165928      38.275981 0.48807885E+03  0.11639392E+05                                 9.594322                            7.212503      -0.109411       1.995878                    0.999342      27.260501      75.235259       0.642617       0.399681      -1.091069       0.089299      -0.052955       0.026049       0.107038       0.024505      -0.013188       0.001156      -0.038756       0.070435      -0.045220       0.017038       0.028181             11.524641      11.520709      -2.069274       1.549314       5.974663      -1.831457      17.078550          -0.027778
          148              N      -3.594794       5.098787      10.127198      -0.255059      38.568183 0.55998882E+03  0.13796315E+05                                 9.515104                            7.662866       0.016084       2.009840                    0.999530      28.883670      80.550367       0.632249       0.393219      -1.097491      -0.139708       0.074772      -0.017179       0.159387       0.077448      -0.011967       0.011564      -0.052890       0.112644      -0.102547       0.039235       0.063312             10.912755      13.983702       0.609356       3.100767      11.817899       1.779567       6.936666           0.017850
          149              N      -2.099518       2.429856       9.556213      -0.253743      38.023831 0.55527832E+03  0.13656558E+05                                 9.434104                            7.633812       0.022716       2.015919                    0.999469      28.761788      80.239811       0.632808       0.393553      -1.096843      -0.038408      -0.136645      -0.067424       0.157140      -0.027216      -0.020211      -0.057275       0.093844       0.051332      -0.095431       0.043172       0.052258             10.750926       6.787543       2.572348      -1.682247      14.582813      -0.718460      10.882423           0.020613
          150              N       5.499621       4.342987      14.210606      -0.184174      37.123808 0.50573330E+03  0.12116562E+05                                 9.283596                            7.260223       0.125365       2.069534                    0.999608      27.216657      74.253973       0.654092       0.390850      -1.101840      -0.095912       0.013965      -0.055185       0.111533      -0.007070      -0.035238      -0.003727      -0.081786       0.032926      -0.063779       0.027717       0.036061             10.588839      13.049198      -1.346483       3.523714      11.926790      -0.625981       6.790528          -0.005465
          151              N       0.849046      12.632217       7.597561      -0.325893      41.576680 0.59961730E+03  0.15016990E+05                                 9.996697                            7.947326       0.038151       2.005865                    0.998908      29.839740      83.713773       0.619153       0.395002      -1.097004       0.019505       0.115166      -0.183496       0.217519      -0.014809       0.032584       0.111706       0.075402      -0.279051      -0.169806       0.078251       0.091555             11.601251      12.812245      -5.456671      -1.355806      13.231068      -0.894061       8.760441          -0.002141
          152              N       7.755083       8.509829       1.844455      -0.204420      37.173266 0.54591541E+03  0.13404245E+05                                 9.357419                            7.617202      -0.122486       1.973155                    0.999444      28.540591      80.238078       0.625882       0.398563      -1.090532      -0.051989      -0.103475      -0.031948       0.120127      -0.028130      -0.021855      -0.025578       0.019926       0.083621      -0.057020       0.015599       0.041420             10.471330       8.200750       2.793293      -2.646646       9.561166      -0.068775      13.652075          -0.001389
          153              N       6.751955      11.003299       1.647205      -0.166282      38.285287 0.48822421E+03  0.11643693E+05                                 9.595575                            7.213403      -0.109582       1.995781                    0.999341      27.265004      75.249716       0.642602       0.399662      -1.091085      -0.089539       0.052921      -0.026176       0.107252       0.024550      -0.013263       0.001185      -0.039265       0.070616      -0.045467       0.017207       0.028260             11.526129      11.522202      -2.069680       1.549476       5.975425      -1.831700      17.080760          -0.028828
          154              N      -4.525762       9.117826       7.175378      -0.255217      38.577821 0.56015913E+03  0.13801652E+05                                 9.516821                            7.664162       0.015849       2.009682                    0.999531      28.888458      80.568798       0.632175       0.393232      -1.097474       0.139691      -0.074790       0.017178       0.159380       0.077446      -0.011968       0.011579      -0.052785       0.112748      -0.102548       0.039270       0.063278             10.914820      13.986602       0.609329       3.101447      11.820022       1.779851       6.937836           0.018059
          155              N       5.903762      11.786757       7.746363      -0.253893      38.032217 0.55542587E+03  0.13661071E+05                                 9.435281                            7.634697       0.023523       2.016083                    0.999472      28.766000      80.253715       0.632789       0.393540      -1.096854       0.038370       0.136666       0.067444       0.157158      -0.027220      -0.020165      -0.057313       0.093959       0.051078      -0.095476       0.043258       0.052218             10.752346       6.788345       2.572770      -1.682430      14.585083      -0.718401      10.883611           0.020746
          156              N      -1.695377       9.873626       3.091970      -0.184456      37.134234 0.50589930E+03  0.12121503E+05                                 9.284986                            7.261177       0.125333       2.069463                    0.999608      27.221785      74.270309       0.654082       0.390824      -1.101860       0.096185      -0.013983       0.055223       0.111789      -0.007083      -0.035315      -0.003700      -0.082040       0.033305      -0.063969       0.027847       0.036122             10.590531      13.051692      -1.346729       3.524510      11.928311      -0.626050       6.791589          -0.006597
          157              O       2.107931       9.577101      10.805459      -1.166704      54.306690 0.12146873E+04  0.35847684E+05                                11.506613                           10.890533      -0.408226       1.813763                    0.996663      37.640249     110.100930       0.566819       0.366155      -1.131883      -0.024289       0.033511      -0.008262       0.042204      -0.044436      -0.082568       0.073524      -0.022741       0.117591      -0.085934      -0.056737       0.142671             12.433608      13.124104       0.318413      -1.087126      11.314919      -2.265267      12.861801          -0.000027
          158              O       2.117976       2.339795       5.062734      -1.182442      54.832926 0.12742987E+04  0.38150662E+05                                11.633973                           11.198442      -0.406189       1.794923                    0.998127      38.991289     115.769960       0.554370       0.369042      -1.126981       0.017872       0.028476       0.025733       0.042337       0.044547       0.007825       0.046344      -0.171386      -0.181582      -0.073194      -0.064726       0.137920             12.284947      11.124307       1.213449      -0.148192      14.397296      -3.078855      11.333238          -0.000073
          159              O       1.198399       9.474114      13.333365      -1.154638      53.601223 0.12453417E+04  0.36991240E+05                                11.447787                           11.058979      -0.440977       1.800655                    0.997415      37.794787     111.001589       0.559916       0.368276      -1.129970      -0.036621      -0.011216      -0.047163       0.060756      -0.013473       0.010941      -0.140036      -0.076211       0.292608      -0.107892      -0.086652       0.194544             12.005528      11.792092       0.596583       0.691774      11.220842      -0.981049      13.003651          -0.000031
          160              O      -0.548582      10.435401      11.533897      -1.169092      53.012979 0.12086771E+04  0.35672360E+05                                11.363316                           10.884242      -0.440813       1.800483                    0.997371      37.868829     111.243178       0.564634       0.367551      -1.129341       0.005499      -0.029032       0.024614       0.038457      -0.015202       0.064888      -0.017098       0.227567      -0.196750      -0.095495      -0.070857       0.166352             12.122794      10.701281       1.350956       1.387574      13.375066      -1.068863      12.292035          -0.000044
          161              O      -0.393725      13.367424      10.455947      -0.637149      40.722574 0.64368815E+03  0.16173100E+05                                 9.397347                            7.906137       0.173922       2.098617                    0.994451      28.692346      76.899237       0.669428       0.364153      -1.135869      -0.027187       0.057966       0.008896       0.064640       0.059560      -0.004633       0.045208       0.057177       0.042392      -0.089563       0.021044       0.068519             10.406895      11.198309      -4.219657      -3.668634      10.747711       2.136810       9.274665          -0.000816
          162              O      -1.341948      13.100020      12.450934      -0.695301      36.870507 0.56632436E+03  0.13788838E+05                                 8.708272                            7.307148       0.562116       2.196281                    0.998326      29.328031      77.520906       0.711511       0.353559      -1.143633      -0.042770       0.071867      -0.074171       0.111783       0.062246       0.021090       0.009640      -0.009953       0.005275      -0.064603      -0.003883       0.068485              9.663289       6.378720      -1.938428       0.688483      12.057209      -4.515170      10.553938          -0.000606
          163              O       1.553177       3.708430       9.054438      -0.626816      40.466466 0.65041952E+03  0.16437101E+05                                 9.446805                            8.013277       0.039082       2.045127                    0.995252      29.228189      79.384707       0.654661       0.370218      -1.127588      -0.051577       0.048367       0.062325       0.094254       0.078220       0.026923      -0.018390       0.001503       0.135349      -0.107506       0.047399       0.060107             10.377859       9.291372       0.518150      -3.146936       8.522977      -2.957067      13.319228           0.000594
          164              O       0.307796       3.583393      10.895432      -0.540330      45.270261 0.59231079E+03  0.14558398E+05                                10.127689                            7.525652       0.477198       2.199542                    0.998430      27.705178      73.153281       0.694980       0.358567      -1.141640       0.010268       0.024441      -0.027706       0.038346       0.004436      -0.025779       0.057793       0.080727      -0.037687      -0.085164       0.024359       0.060805             12.845926      18.988765      -5.797210      -4.829186       9.416733       2.807560      10.132279           0.019660
          165              O       3.769010       7.935714      12.973471      -0.661950      35.766525 0.59089425E+03  0.14536650E+05                                 8.522564                            7.525636       0.410482       2.161989                    0.996699      28.868559      76.633461       0.692697       0.359425      -1.139250       0.012877      -0.093972       0.004762       0.094970       0.029341      -0.037171       0.024168       0.038818       0.140554      -0.071942       0.004861       0.067081              8.878628       7.442949       0.866843       0.564086      12.987813      -0.958611       6.205123          -0.000800
          166              O       1.897052       6.839741      12.445743      -0.661521      38.032316 0.56964037E+03  0.13838909E+05                                 8.833507                            7.302206       0.584391       2.222388                    0.998173      28.365130      73.999579       0.718235       0.351025      -1.149907       0.046571      -0.053238       0.051310       0.087383       0.018241      -0.023279       0.037643       0.090267       0.112348      -0.082016       0.022690       0.059326             10.069922      15.424235      -2.589698       3.725949       8.000488      -1.081801       6.785043          -0.000587
          167              O       4.898912       0.886656      14.267704      -0.525076      31.582088 0.43844924E+03  0.10028044E+05                                 7.855570                            6.428144       0.594196       2.226792                    0.998824      27.325780      70.332179       0.757750       0.353414      -1.142116       0.032709       0.042089      -0.005651       0.053603       0.076931      -0.034396       0.046670       0.008222       0.181542      -0.125154       0.045396       0.079759              8.660708       6.903039       3.208748       1.230599      13.349526       2.058795       5.729561          -0.000476
          168              O       6.663935       2.105015      14.861183      -0.460869      33.517634 0.47597555E+03  0.11127484E+05                                 8.305880                            6.771380       0.261654       2.137228                    0.998264      26.834792      70.144614       0.725258       0.361244      -1.134310      -0.035807       0.010883      -0.012685       0.039516       0.062901       0.008740       0.028868       0.052695       0.013860      -0.075345       0.001357       0.073988              9.198730      13.046934       2.614740       3.371113       8.114245       1.491160       6.435010          -0.000975
          169              O      -1.332440       6.285442      10.905814      -0.609486      41.574854 0.67287027E+03  0.17165408E+05                                 9.626313                            8.121462       0.021550       2.030479                    0.996369      29.555660      80.900203       0.653153       0.367594      -1.128538      -0.059046      -0.046301      -0.004877       0.075193      -0.085830      -0.018542      -0.017423       0.001488       0.153717      -0.115334       0.054969       0.060365             10.888422      12.162386      -2.201529       1.195697      13.463391       1.175073       7.039489           0.022935
          170              O      -2.303607       8.263664      11.063267      -0.596751      34.441507 0.56950206E+03  0.13892434E+05                                 8.414862                            7.414063       0.394973       2.163547                    0.996476      28.425729      75.327569       0.693705       0.361950      -1.136389      -0.046409      -0.002463      -0.003226       0.046586       0.018883      -0.028496      -0.000635      -0.202513       0.143979      -0.131468       0.052077       0.079391              9.183694       7.745583       2.783514       1.062654      12.948561       0.895298       6.856937          -0.004528
          171              O       4.946251       3.303841       8.550933      -0.613892      34.644627 0.56255652E+03  0.13652742E+05                                 8.344524                            7.305789       0.491979       2.197085                    0.997624      28.167512      73.951328       0.709338       0.355795      -1.143632       0.045402       0.011149       0.036378       0.059237      -0.012054      -0.072024      -0.006752      -0.104317       0.085567      -0.106531       0.039217       0.067314              9.226905       7.650467       2.918194       1.183491      13.883845       1.044220       6.146402          -0.001310
          172              O       4.005952       5.280101       8.177197      -0.699585      38.010573 0.66498185E+03  0.16852448E+05                                 8.909565                            7.979528       0.355063       2.118843                    0.997659      30.230385      81.494214       0.673096       0.359067      -1.139341       0.010879      -0.007771       0.100405       0.101291      -0.056956      -0.035953      -0.019015       0.103695       0.020412      -0.091243       0.008513       0.082730              9.730458      11.613154      -0.841291       3.482922       8.540698      -1.550587       9.037522          -0.000059
          173              O      -1.189869       4.596512       8.338111      -0.508812      34.912124 0.55878544E+03  0.13565168E+05                                 8.485839                            7.366567       0.272418       2.148463                    0.996389      27.176516      71.821207       0.692803       0.364180      -1.134750       0.010120      -0.003444      -0.003167       0.011150      -0.045831       0.039872       0.051322       0.038745       0.029347      -0.094852       0.042582       0.052271              9.287895       6.536228      -0.831360      -1.071242      11.811952       2.620743       9.515504           0.027899
          174              O      -0.997472       3.548608       6.391572      -0.732503      43.836488 0.64590232E+03  0.16258489E+05                                 9.786715                            7.825128       0.390574       2.128079                    0.997827      30.470651      82.000471       0.684456       0.355506      -1.141602      -0.051017       0.007422       0.129778       0.139643      -0.030754       0.022272       0.015535       0.091593      -0.003200      -0.062369       0.001791       0.060578             11.125616       9.327080       0.767222      -5.597567       7.444697      -1.363593      16.605072          -0.004218
          175              O       2.942562      14.334585      11.597917      -0.577533      27.483402 0.44656094E+03  0.10200048E+05                                 6.986748                            6.401367       0.901212       2.349260                    0.998630      26.693211      67.346282       0.779271       0.344109      -1.156573      -0.033021      -0.000823      -0.019250       0.038232      -0.036543       0.006391      -0.012583       0.073670       0.140015      -0.075920       0.023737       0.052183              7.073327       4.938571       0.583811      -0.428399       6.834160      -0.647295       9.447251          -0.001989
          176              O       2.595288      13.190110       9.720587      -0.682172      45.522375 0.75251836E+03  0.19673373E+05                                10.157375                            8.581532       0.059245       2.037510                    0.994402      30.169337      82.655169       0.638411       0.366981      -1.132935       0.050651       0.059281      -0.005597       0.078173      -0.031633       0.007278       0.043875       0.011015      -0.065992      -0.062362       0.009848       0.052514             11.758885      10.032873       5.341114       0.887561      16.973322       2.388223       8.270461           0.000313
          177              O      -1.547542       9.619282      14.423427      -0.678655      34.324480 0.54170491E+03  0.13050615E+05                                 8.282691                            7.142944       0.572040       2.201337                    0.998498      29.137635      76.744797       0.719805       0.353202      -1.143313      -0.043313      -0.088961       0.009700       0.099419      -0.015067       0.071396       0.003754       0.002524      -0.032490      -0.076062       0.005031       0.071031              8.802260       6.975798       3.021296      -1.174661      12.996026      -1.122638       6.434958          -0.000103
          178              O      -1.009144       7.699970      13.409496      -0.636150      36.505544 0.59911314E+03  0.14807740E+05                                 8.752947                            7.624649       0.213443       2.101928                    0.996563      28.805539      76.948264       0.681027       0.363883      -1.134371      -0.038744      -0.012644       0.041305       0.058026      -0.035860       0.058279       0.051920       0.067145      -0.024571      -0.102450       0.025082       0.077368              9.548257       9.410895       0.137247      -4.333756       6.918387       1.232930      12.315488          -0.000434
          179              O       6.602102       4.040627      16.852709      -0.475959      32.883245 0.52158106E+03  0.12520893E+05                                 8.242161                            7.178634       0.066309       2.066002                    0.998008      27.638605      74.076580       0.688652       0.370504      -1.123096       0.022189       0.016953       0.013266       0.030915      -0.022579       0.021160       0.059596      -0.010381       0.072010      -0.070713       0.000455       0.070257              8.813153       7.300554       1.164205       0.603243       8.149431       3.697236      10.989473          -0.002512
          180              O      -2.248156       6.026550       1.510515      -0.536635      33.363525 0.51699671E+03  0.12321405E+05                                 8.209309                            7.065337       0.449365       2.182123                    0.996972      27.896971      73.286201       0.709781       0.362084      -1.135260      -0.016497       0.008200      -0.035810       0.040271      -0.078492       0.016744       0.051630       0.046780       0.141943      -0.121381       0.043864       0.077517              9.072924       6.424635      -0.543815      -1.312174       5.730256       1.326443      15.063880          -0.000047
          181              O      -1.850059       3.641139      12.350579      -0.478030      45.516861 0.53270653E+03  0.12800919E+05                                10.240130                            7.232068       0.129775       2.107860                    0.997296      26.773156      70.800290       0.692285       0.368187      -1.129666      -0.022203       0.006552       0.004380       0.023560       0.037453      -0.047691       0.019291      -0.055300      -0.055855      -0.080093       0.023841       0.056253             12.932429      10.709335      -0.788808      -7.006901       6.320373       0.671204      21.767578           0.021478
          182              O       8.092834       3.891240      13.303951      -0.490110      34.766288 0.53707807E+03  0.12920495E+05                                 8.472158                            7.204875       0.404285       2.179090                    0.998716      27.229112      71.830796       0.702454       0.362449      -1.135153       0.028459      -0.025229       0.006459       0.038576      -0.002093      -0.049982       0.015581       0.036274      -0.090795      -0.060536      -0.001555       0.062092              9.435863      13.338997      -1.889861      -2.286326       5.633140       0.740958       9.335451          -0.022332
          183              O       2.877832       3.058130       1.590107      -0.695546      34.923638 0.54284138E+03  0.13068946E+05                                 8.358597                            7.119110       0.499673       2.174014                    0.998526      29.221851      76.634959       0.726656       0.350114      -1.147219      -0.050292       0.028970      -0.095535       0.111784       0.016430       0.005348       0.022126      -0.016213      -0.210043      -0.074237       0.017195       0.057042              9.084724      11.095653      -1.461877       3.888689       5.675362      -1.010587      10.483157          -0.006005
          184              O       0.761097       3.495683       2.209539      -0.667204      37.403176 0.58229593E+03  0.14231544E+05                                 8.745052                            7.385214       0.483274       2.178307                    0.998055      28.803496      75.494710       0.713484       0.351248      -1.149139      -0.002421      -0.041859      -0.093124       0.102128       0.046455      -0.033089       0.024565      -0.064351      -0.205729      -0.092411       0.001331       0.091081              9.788308       7.661543      -0.207812      -2.510599       5.451445      -0.282471      16.251935          -0.009355
          185              O      -0.576905       1.725228       4.079947      -0.872673      22.346423 0.38379285E+03  0.85429080E+04                                 6.194355                            5.964629       0.221610       2.129497                    0.995581      27.959721      72.432547       0.791582       0.347617      -1.139825       0.024895      -0.061184      -0.158724       0.171920      -0.096738      -0.044476       0.003882      -0.002557      -0.124767      -0.093842      -0.030832       0.124674              6.210064       5.291164      -0.193059      -0.403347       6.782480      -0.788753       6.556547           0.000232
          186              O       1.696313       4.639512       6.497117      -1.166700      54.306645 0.12146859E+04  0.35847642E+05                                11.506602                           10.890520      -0.408254       1.813755                    0.996663      37.640275     110.101074       0.566820       0.366155      -1.131883       0.024274      -0.033523       0.008261       0.042205      -0.044434      -0.082562       0.073519      -0.022740       0.117579      -0.085927      -0.056733       0.142661             12.433602      13.124043       0.318451      -1.087043      11.314869      -2.265261      12.861893           0.000001
          187              O       1.686268      11.876818      12.239842      -1.182443      54.832739 0.12742939E+04  0.38150460E+05                                11.633942                           11.198422      -0.406174       1.794929                    0.998127      38.991134     115.769205       0.554371       0.369042      -1.126981      -0.017886      -0.028462      -0.025725       0.042330       0.044542       0.007826       0.046357      -0.171400      -0.181571      -0.073198      -0.064731       0.137928             12.284897      11.124334       1.213436      -0.148207      14.397306      -3.078780      11.333050          -0.000176
          188              O       2.605845       4.742499       3.969211      -1.154639      53.601938 0.12453616E+04  0.36991997E+05                                11.447904                           11.059077      -0.440990       1.800649                    0.997415      37.795034     111.002730       0.559913       0.368276      -1.129969       0.036607       0.011206       0.047162       0.060745      -0.013471       0.010943      -0.140031      -0.076218       0.292606      -0.107884      -0.086656       0.194540             12.005684      11.792195       0.596657       0.691801      11.220886      -0.980964      13.003970           0.000036
          189              O       4.352826       3.781212       5.768679      -1.169097      53.013751 0.12086987E+04  0.35673157E+05                                11.363437                           10.884351      -0.440803       1.800482                    0.997371      37.869120     111.244316       0.564630       0.367552      -1.129340      -0.005502       0.029029      -0.024614       0.038455      -0.015204       0.064885      -0.017095       0.227577      -0.196754      -0.095494      -0.070862       0.166355             12.122931      10.701382       1.351006       1.387633      13.375085      -1.068851      12.292327           0.000003
          190              O       4.197969       0.849189       6.846629      -0.637122      40.721001 0.64366131E+03  0.16172254E+05                                 9.397117                            7.905983       0.173922       2.098628                    0.994451      28.691729      76.897136       0.669433       0.364154      -1.135868       0.027173      -0.057958      -0.008887       0.064626       0.059564      -0.004634       0.045215       0.057187       0.042382      -0.089573       0.021045       0.068527             10.406583      11.197937      -4.219408      -3.668520      10.747298       2.136694       9.274513          -0.000755
          191              O       5.146192       1.116593       4.851642      -0.695292      36.870241 0.56632002E+03  0.13788715E+05                                 8.708270                            7.307148       0.562117       2.196286                    0.998326      29.327848      77.520542       0.711507       0.353562      -1.143630       0.042773      -0.071849       0.074165       0.111769       0.062257       0.021087       0.009633      -0.009956       0.005259      -0.064612      -0.003881       0.068493              9.663284       6.378719      -1.938405       0.688493      12.057105      -4.515208      10.554030          -0.000389
          192              O       2.251067      10.508183       8.248138      -0.626786      40.464109 0.65037428E+03  0.16435661E+05                                 9.446460                            8.013006       0.039056       2.045137                    0.995252      29.227077      79.380811       0.654672       0.370219      -1.127588       0.051539      -0.048380      -0.062293       0.094219       0.078260       0.026946      -0.018387       0.001495       0.135350      -0.107550       0.047400       0.060150             10.377463       9.291104       0.518144      -3.146912       8.522591      -2.956855      13.318693           0.000771
          193              O       3.496448      10.633220       6.407144      -0.540411      45.278373 0.59242884E+03  0.14562067E+05                                10.128977                            7.526503       0.477040       2.199442                    0.998433      27.707647      73.162408       0.694925       0.358576      -1.141629      -0.010268      -0.024437       0.027664       0.038313       0.004447      -0.025750       0.057832       0.080837      -0.037695      -0.085229       0.024408       0.060820             12.847710      18.991683      -5.798134      -4.829927       9.417930       2.807974      10.133517           0.020043
          194              O       0.035234       6.280899       4.329105      -0.661936      35.764714 0.59085572E+03  0.14535448E+05                                 8.522243                            7.525363       0.410622       2.162048                    0.996699      28.867734      76.630302       0.692715       0.359422      -1.139254      -0.012889       0.093971      -0.004759       0.094970       0.029344      -0.037171       0.024170       0.038809       0.140586      -0.071948       0.004860       0.067089              8.878279       7.442669       0.866843       0.564044      12.987288      -0.958529       6.204881          -0.000622
          195              O       1.907192       7.376872       4.856833      -0.661566      38.033279 0.56965830E+03  0.13839443E+05                                 8.833607                            7.302282       0.584492       2.222406                    0.998174      28.365715      74.001199       0.718237       0.351022      -1.149911      -0.046583       0.053243      -0.051314       0.087395       0.018245      -0.023281       0.037643       0.090274       0.112359      -0.082022       0.022692       0.059330             10.070048      15.424446      -2.589739       3.726021       8.000578      -1.081808       6.785121          -0.000263
          196              O      -1.094668      13.329957       3.034872      -0.525092      31.577921 0.43838506E+03  0.10026133E+05                                 7.854470                            6.427354       0.594326       2.226816                    0.998825      27.326045      70.329560       0.757859       0.353378      -1.142154      -0.032689      -0.042096       0.005649       0.053596       0.076961      -0.034464       0.046670       0.008163       0.181709      -0.125226       0.045414       0.079812              8.659394       6.901938       3.208056       1.230281      13.347476       2.058313       5.728769           0.000231
          197              O      -2.859691      12.111598       2.441393      -0.460759      33.509894 0.47585433E+03  0.11123801E+05                                 8.304024                            6.770067       0.261699       2.137255                    0.998266      26.833990      70.136952       0.725410       0.361196      -1.134362       0.035785      -0.010892       0.012679       0.039497       0.062877       0.008739       0.028835       0.052891       0.014107      -0.075388       0.001435       0.073954              9.196508      13.043661       2.613791       3.370077       8.112256       1.490618       6.433606          -0.000730
          198              O       5.136684       7.931171       6.396762      -0.609649      41.585303 0.67307680E+03  0.17171956E+05                                 9.627655                            8.122524       0.022411       2.030633                    0.996380      29.560809      80.916725       0.653134       0.367577      -1.128553       0.059052       0.046256       0.004837       0.075168      -0.085773      -0.018528      -0.017488       0.001591       0.153780      -0.115299       0.055014       0.060285             10.890012      12.164086      -2.201572       1.195955      13.465527       1.175387       7.040424           0.023180
          199              O       6.107851       5.952949       6.239309      -0.596732      34.440491 0.56947725E+03  0.13891668E+05                                 8.414662                            7.413878       0.395013       2.163572                    0.996476      28.425164      75.325465       0.693717       0.361948      -1.136391       0.046406       0.002464       0.003226       0.046583       0.018867      -0.028501      -0.000627      -0.202507       0.143943      -0.131458       0.052070       0.079389              9.183465       7.745311       2.783392       1.062597      12.948328       0.895298       6.856755          -0.004494
          200              O      -1.142007      10.912772       8.751643      -0.613913      34.643731 0.56254064E+03  0.13652248E+05                                 8.344360                            7.305666       0.492061       2.197114                    0.997624      28.167240      73.950110       0.709347       0.355793      -1.143634      -0.045406      -0.011147      -0.036371       0.059235      -0.012051      -0.072031      -0.006749      -0.104315       0.085575      -0.106535       0.039214       0.067322              9.226707       7.650301       2.918085       1.183453      13.883539       1.044203       6.146281          -0.001089
          201              O      -0.201708       8.936512       9.125379      -0.699591      38.009797 0.66496442E+03  0.16851888E+05                                 8.909436                            7.979418       0.355096       2.118859                    0.997659      30.230024      81.492831       0.673102       0.359067      -1.139341      -0.010877       0.007764      -0.100399       0.101284      -0.056961      -0.035955      -0.019015       0.103704       0.020422      -0.091251       0.008515       0.082737              9.730308      11.612985      -0.841325       3.482847       8.540559      -1.550567       9.037381           0.000016
          202              O       4.994113       9.620101       8.964465      -0.508978      34.920164 0.55895047E+03  0.13570206E+05                                 8.487175                            7.367691       0.272666       2.148455                    0.996396      27.180375      71.834656       0.692743       0.364184      -1.134745      -0.010091       0.003430       0.003212       0.011131      -0.045839       0.039845       0.051266       0.038776       0.029233      -0.094804       0.042575       0.052229              9.289402       6.537260      -0.831551      -1.071559      11.813892       2.621072       9.517054           0.028084
          203              O       4.801716      10.668005      10.911004      -0.732452      43.831999 0.64582233E+03  0.16255945E+05                                 9.786016                            7.824623       0.390656       2.128135                    0.997827      30.468875      81.993911       0.684482       0.355504      -1.141606       0.051012      -0.007434      -0.129754       0.139620      -0.030766       0.022276       0.015545       0.091611      -0.003158      -0.062393       0.001807       0.060586             11.124735       9.326280       0.767053      -5.596994       7.444140      -1.363283      16.603786          -0.004258
          204              O       0.861682      -0.117972       5.704659      -0.577544      27.483535 0.44656516E+03  0.10200172E+05                                 6.986781                            6.401403       0.901215       2.349258                    0.998630      26.693339      67.346763       0.779268       0.344110      -1.156572       0.033014       0.000838       0.019256       0.038228      -0.036545       0.006395      -0.012590       0.073679       0.140004      -0.075922       0.023737       0.052186              7.073360       4.938589       0.583828      -0.428397       6.834232      -0.647312       9.447259          -0.001552
          205              O       1.208956       1.026503       7.581989      -0.682153      45.521721 0.75250766E+03  0.19673031E+05                                10.157304                            8.581497       0.059200       2.037500                    0.994402      30.169057      82.654377       0.638409       0.366983      -1.132933      -0.050654      -0.059263       0.005601       0.078162      -0.031636       0.007286       0.043878       0.011011      -0.066001      -0.062370       0.009853       0.052517             11.758772      10.032781       5.341040       0.887612      16.973076       2.388244       8.270459           0.000274
          206              O       5.351786       4.597331       2.879149      -0.678638      34.325705 0.54172822E+03  0.13051341E+05                                 8.282978                            7.143184       0.572037       2.201340                    0.998498      29.137676      76.745858       0.719779       0.353210      -1.143304       0.043323       0.088954      -0.009697       0.099417      -0.015066       0.071401       0.003746       0.002537      -0.032499      -0.076063       0.005023       0.071039              8.802559       6.976092       3.021460      -1.174704      12.996400      -1.122650       6.435185          -0.000072
          207              O       4.813388       6.516643       3.893080      -0.636143      36.505079 0.59910316E+03  0.14807425E+05                                 8.752855                            7.624574       0.213446       2.101932                    0.996563      28.805384      76.947565       0.681032       0.363882      -1.134372       0.038743       0.012645      -0.041297       0.058020      -0.035860       0.058280       0.051937       0.067141      -0.024542      -0.102463       0.025096       0.077367              9.548142       9.410731       0.137214      -4.333640       6.918329       1.233031      12.315368          -0.000122
          208              O      -2.797858      10.175986       0.449867      -0.476159      32.888296 0.52167714E+03  0.12523687E+05                                 8.242510                            7.178887       0.066356       2.065955                    0.998008      27.642899      74.087822       0.688703       0.370462      -1.123136      -0.022165      -0.016892      -0.013269       0.030866      -0.022645       0.021303       0.059659      -0.010399       0.071371      -0.070865       0.000634       0.070231              8.813556       7.300805       1.164253       0.603252       8.149716       3.697444      10.990147          -0.002833
          209              O       6.052400       8.190063      15.792061      -0.536711      33.368907 0.51709675E+03  0.12324381E+05                                 8.210050                            7.065924       0.449367       2.182072                    0.996973      27.899860      73.295467       0.709766       0.362074      -1.135268       0.016536      -0.008181       0.035845       0.040314      -0.078536       0.016689       0.051598       0.046774       0.141976      -0.121389       0.043843       0.077546              9.073788       6.425180      -0.543869      -1.312319       5.730729       1.326578      15.065455          -0.000072
          210              O       5.654303      10.575474       4.951997      -0.478267      45.530681 0.53289357E+03  0.12806492E+05                                10.241837                            7.233126       0.130791       2.108061                    0.997306      26.778298      70.816041       0.692267       0.368165      -1.129687       0.022184      -0.006544      -0.004405       0.023545       0.037480      -0.047729       0.019293      -0.055454      -0.055985      -0.080174       0.023835       0.056339             12.934729      10.711292      -0.789019      -7.008431       6.321337       0.671416      21.771558           0.022077
          211              O      -4.288590      10.325373       3.998625      -0.490334      34.772105 0.53718616E+03  0.12923658E+05                                 8.472703                            7.205274       0.404498       2.179118                    0.998717      27.232567      71.839884       0.702487       0.362416      -1.135186      -0.028363       0.025189      -0.006414       0.038472      -0.002072      -0.049842       0.015635       0.036152      -0.091579      -0.060623      -0.001347       0.061970              9.436529      13.339884      -1.890005      -2.286797       5.633424       0.741085       9.336280          -0.022516
          212              O       0.926412      11.158483      15.712469      -0.695520      34.916149 0.54270660E+03  0.13064820E+05                                 8.357214                            7.118067       0.499972       2.174144                    0.998527      29.219360      76.624505       0.726737       0.350099      -1.147238       0.050248      -0.028939       0.095512       0.111736       0.016417       0.005370       0.022129      -0.016263      -0.210209      -0.074291       0.017219       0.057073              9.083050      11.093847      -1.461605       3.887638       5.674564      -1.010305      10.480738          -0.005957
          213              O       3.043147      10.720930      15.093037      -0.667187      37.399887 0.58224472E+03  0.14229963E+05                                 8.744529                            7.384886       0.483373       2.178360                    0.998055      28.802248      75.490287       0.713501       0.351248      -1.149140       0.002434       0.041861       0.093099       0.102106       0.046478      -0.033116       0.024572      -0.064443      -0.205724      -0.092444       0.001319       0.091125              9.787573       7.661147      -0.207812      -2.510349       5.451207      -0.282422      16.250365          -0.009343
          214              O       4.381149      12.491385      13.222629      -0.872676      22.346551 0.38379624E+03  0.85430066E+04                                 6.194400                            5.964672       0.221649       2.129512                    0.995581      27.959715      72.432754       0.791576       0.347619      -1.139823      -0.024898       0.061189       0.158728       0.171926      -0.096744      -0.044484       0.003877      -0.002547      -0.124782      -0.093853      -0.030830       0.124683              6.210105       5.291202      -0.193061      -0.403328       6.782550      -0.788744       6.556563          -0.000133

******************************************************
Auxiliary information for the entire system
The total spin magnetic moment of the unit cell is   4.219801
The total net atomic charge of the unit cell is   -0.000003
Accuracy of reproducing the electrostatic potential in the unit cell:
  The inner radius (bohr) =    5.0000
  The outer radius (bohr) =   12.0000
  Valid grid points have density less than (e/(bohr^3)) =    0.0001
  The number of valid grid points were=        69439
  The rms potential error without charges in kcal/mol is=      7.66222
  The rms potential error with partial charges in kcal/mol is=      2.08976
  The RRMSE value at monopole order=      0.27274
  The rms potential error with partial charges and cloud penetration in kcal/mol is=      2.08314
  The RRMSE value at monopole order with cloud penetration is=      0.27187
  The rms potential error with partial charges and atomic dipoles in kcal/mol is=      0.81469
  The RRMSE value at dipole order=      0.10633
  The rms potential error with partial charges, atomic dipoles and cloud penetration in kcal/mol is=      0.79498
  The RRMSE value at dipole order with cloud penetration=      0.10375

******************************************************
The electron densities and ab initio electrostatic potential were computed in VASP using the PBE functional and
projector augmented wave method. See the main text of the journal article for a description of computational details.
The atomic charges, dipoles, and quadrupoles were computed with the DDEC6 method as described in
(a) T. A. Manz and N. Gabaldon Limas, RSC Adv. 6 (2016) 47771-47801 DOI: 10.1039/c6ra04656h
(b) N. Gabaldon Limas and T. A. Manz, RSC Adv. 8 (2018) 2678-2707 DOI: 10.1039/c7ra11829e.
For each atom in the material, the electron cloud parameters were fit to the spherically averaged atom-in-material
electron density using radial positions for which this density was between 10^-4 and 10^-2 electrons per cubic bohr.
The polarizabilities, dispersion coefficients, and quantum Drude oscillator (QDO) parameters were fit using the MCLF method.
The magnetic structure of the system was optimized in VASP from the default ferromagnetic initial guess using spin polarization.
The atomic spin moments (ASMs) were computed on this optimized magnetic structure using the DDEC6 partition as inputs
to the method of T. A. Manz and D. S. Sholl, J. Chem. Theory Comput. 7 (2011) 4146-4164 DOI: 10.1021/ct200539n.
The RMSE and RRMSE were computed using a uniform grid with Ewald summation.
