# Supplementary material for: A collection of forcefield precursors for metal–organic frameworks
Source: RSC Adv. 2019 Nov 13;9(63):36492–507. doi: 10.1039/c9ra07327b (PMC9075174; doi:10.1039/c9ra07327b)
Supplement: RA-009-C9RA07327B-s4077 [file RA-009-C9RA07327B-s4077.xyz]

  648
jmolscript: load "" {1 1 1} spacegroup "x,y,z" unitcell [{     13.884400     0.000000     0.000000 }, {      0.000000    28.357900     0.000000 }, {      0.000000     0.000000    44.812500 }]
Zn     1.989912     1.441716    26.070120     0.446372
Zn     1.720555    14.739869    26.189321     0.464670
Zn     2.326887     6.808165    14.183604     0.465259
Zn    11.894488    12.737234     3.663870     0.446371
Zn    12.163845    27.796981     3.783071     0.464670
Zn    11.557513     7.370785    36.589854     0.465261
Zn     8.932112    26.916184    41.148630     0.446372
Zn     8.662755    13.618031    41.029429     0.464669
Zn     9.269087    21.549735     8.222646     0.465261
Zn     4.952288    15.620666    18.742380     0.446371
Zn     5.221645     0.560919    18.623179     0.464670
Zn     4.615313    20.987115    30.628896     0.465259
Zn    11.894488    26.916184    18.742380     0.446371
Zn    12.163845    13.618031    18.623179     0.464670
Zn    11.557513    21.549735    30.628896     0.465259
Zn     1.989912    15.620666    41.148630     0.446372
Zn     1.720555     0.560919    41.029429     0.464669
Zn     2.326887    20.987115     8.222646     0.465261
Zn     4.952288     1.441716     3.663870     0.446371
Zn     5.221645    14.739869     3.783071     0.464670
Zn     4.615313     6.808165    36.589854     0.465261
Zn     8.932112    12.737234    26.070120     0.446372
Zn     8.662755    27.796981    26.189321     0.464670
Zn     9.269087     7.370785    14.183604     0.465259
H      7.190731     1.054914    20.860219     0.085036
H      9.312267     1.874457    21.173906     0.118983
H      7.330963     2.070127    17.069081     0.090034
H      9.476103     2.889670    17.279700     0.135008
H     13.331801     6.255753    14.900156     0.084178
H     12.086370     5.152630    16.513406     0.124376
H      2.803260     5.141287    16.562700     0.092330
H      1.661963     4.032493    18.252131     0.127198
H      2.731061     2.206245    23.230800     0.090255
H      1.692508     2.756388    21.245606     0.136193
H     13.208230     0.941482    24.763387     0.092445
H     12.086370     1.505804    22.818525     0.120443
H      0.924701     2.475645    28.671037     0.099033
H      0.542880     4.443683    29.777906     0.133654
H      1.795253     4.412489    25.336987     0.098109
H      1.384275     6.454258    26.367675     0.132984
H      1.471746    11.805394    25.471425     0.084964
H      1.206554     9.746610    26.479706     0.128770
H      0.870552    13.654329    28.881656     0.101482
H      0.558153    11.640918    29.966119     0.134559
H     12.361281     9.556612    34.711762     0.101989
H     13.208230     9.837356    32.601094     0.134932
H     13.092989     5.697102    34.617656     0.095171
H      0.040265     5.861578    32.439769     0.133653
H      6.693669    13.124036    43.266469     0.085036
H      4.572133    12.304493    43.580156     0.118983
H      6.553437    12.108823    39.475331     0.090037
H      4.408297    11.289280    39.685950     0.135010
H      0.552599     7.923197    37.306406     0.084180
H      1.798030     9.026320    38.919656     0.124376
H     11.081140     9.037663    38.968950     0.092330
H     12.222437    10.146457    40.658381     0.127197
H     11.153339    11.972705     0.824550     0.090256
H     12.191892    11.422562    43.651856     0.136195
H      0.676170    13.237468     2.357137     0.092445
H      1.798030    12.673146     0.412275     0.120443
H     12.959699    11.703305     6.264787     0.099032
H     13.341520     9.735267     7.371656     0.133654
H     12.089147     9.766461     2.930737     0.098107
H     12.500125     7.724692     3.961425     0.132983
H     12.412654     2.373556     3.065175     0.084963
H     12.677846     4.432340     4.073456     0.128769
H     13.013848     0.524621     6.475406     0.101484
H     13.326247     2.538032     7.559869     0.134561
H      1.523119     4.622338    12.305512     0.101991
H      0.676170     4.341594    10.194844     0.134932
H      0.791411     8.481848    12.211406     0.095170
H     13.844135     8.317372    10.033519     0.133651
H      0.248531    27.302986     1.546031     0.085035
H      2.370067    26.483443     1.232344     0.118983
H      0.388763    26.287773     5.337169     0.090037
H      2.533903    25.468230     5.126550     0.135010
H      6.389601    22.102147     7.506094     0.084180
H      5.144170    23.205270     5.892844     0.124376
H      9.745460    23.216613     5.843550     0.092330
H      8.604163    24.325407     4.154119     0.127197
H      9.673261    26.151655    43.987950     0.090256
H      8.634708    25.601512     1.160644     0.136195
H      6.266030    27.416418    42.455362     0.092446
H      5.144170    26.852096    44.400225     0.120443
H      7.866901    25.882255    38.547713     0.099032
H      7.485080    23.914217    37.440844     0.133654
H      8.737453    23.945411    41.881762     0.098108
H      8.326475    21.903642    40.851075     0.132982
H      8.413946    16.552506    41.747325     0.084963
H      8.148754    18.611290    40.739044     0.128769
H      7.812752    14.703571    38.337094     0.101484
H      7.500353    16.716982    37.252631     0.134561
H      5.419081    18.801288    32.506988     0.101991
H      6.266030    18.520544    34.617656     0.134932
H      6.150789    22.660798    32.601094     0.095171
H      6.982465    22.496322    34.778981     0.133652
H     13.635869    15.233864    23.952281     0.085035
H     11.514333    16.053407    23.638594     0.118983
H     13.495637    16.249077    27.743419     0.090034
H     11.350497    17.068620    27.532800     0.135008
H      7.494799    20.434703    29.912344     0.084178
H      8.740230    19.331580    28.299094     0.124376
H      4.138940    19.320237    28.249800     0.092330
H      5.280237    18.211443    26.560369     0.127198
H      4.211139    16.385195    21.581700     0.090255
H      5.249692    16.935338    23.566894     0.136193
H      7.618370    15.120432    20.049112     0.092444
H      8.740230    15.684754    21.993975     0.120443
H      6.017499    16.654595    16.141462     0.099033
H      6.399320    18.622633    15.034594     0.133654
H      5.146947    18.591439    19.475512     0.098110
H      5.557925    20.633208    18.444825     0.132985
H      5.470454    25.984344    19.341075     0.084964
H      5.735646    23.925560    18.332794     0.128770
H      6.071648    27.833279    15.930844     0.101482
H      6.384047    25.819868    14.846381     0.134560
H      8.465319    23.735562    10.100737     0.101990
H      7.618370    24.016306    12.211406     0.134933
H      7.733611    19.876052    10.194844     0.095171
H      6.901935    20.040528    12.372731     0.133652
H      6.693669    27.302986    23.952281     0.085035
H      4.572133    26.483443    23.638594     0.118983
H      6.553437    26.287773    27.743419     0.090034
H      4.408297    25.468230    27.532800     0.135008
H      0.552599    22.102147    29.912344     0.084178
H      1.798030    23.205270    28.299094     0.124376
H     11.081140    23.216613    28.249800     0.092330
H     12.222437    24.325407    26.560369     0.127198
H     11.153339    26.151655    21.581700     0.090255
H     12.191892    25.601512    23.566894     0.136193
H      0.676170    27.416418    20.049112     0.092444
H      1.798030    26.852096    21.993975     0.120443
H     12.959699    25.882255    16.141462     0.099033
H     13.341520    23.914217    15.034594     0.133654
H     12.089147    23.945411    19.475512     0.098110
H     12.500125    21.903642    18.444825     0.132985
H     12.412654    16.552506    19.341075     0.084964
H     12.677846    18.611290    18.332794     0.128770
H     13.013848    14.703571    15.930844     0.101482
H     13.326247    16.716982    14.846381     0.134560
H      1.523119    18.801288    10.100737     0.101990
H      0.676170    18.520544    12.211406     0.134933
H      0.791411    22.660798    10.194844     0.095171
H     13.844135    22.496322    12.372731     0.133652
H      7.190731    15.233864     1.546031     0.085035
H      9.312267    16.053407     1.232344     0.118983
H      7.330963    16.249077     5.337169     0.090037
H      9.476103    17.068620     5.126550     0.135010
H     13.331801    20.434703     7.506094     0.084180
H     12.086370    19.331580     5.892844     0.124376
H      2.803260    19.320237     5.843550     0.092330
H      1.661963    18.211443     4.154119     0.127197
H      2.731061    16.385195    43.987950     0.090256
H      1.692508    16.935338     1.160644     0.136195
H     13.208230    15.120432    42.455362     0.092446
H     12.086370    15.684754    44.400225     0.120443
H      0.924701    16.654595    38.547713     0.099032
H      0.542880    18.622633    37.440844     0.133654
H      1.795253    18.591439    41.881762     0.098108
H      1.384275    20.633208    40.851075     0.132982
H      1.471746    25.984344    41.747325     0.084963
H      1.206554    23.925560    40.739044     0.128769
H      0.870552    27.833279    38.337094     0.101484
H      0.558153    25.819868    37.252631     0.134561
H     12.361281    23.735562    32.506988     0.101991
H     13.208230    24.016306    34.617656     0.134932
H     13.092989    19.876052    32.601094     0.095171
H      0.040265    20.040528    34.778981     0.133652
H     13.635869     1.054914    43.266469     0.085036
H     11.514333     1.874457    43.580156     0.118983
H     13.495637     2.070127    39.475331     0.090037
H     11.350497     2.889670    39.685950     0.135010
H      7.494799     6.255753    37.306406     0.084180
H      8.740230     5.152630    38.919656     0.124376
H      4.138940     5.141287    38.968950     0.092330
H      5.280237     4.032493    40.658381     0.127197
H      4.211139     2.206245     0.824550     0.090256
H      5.249692     2.756388    43.651856     0.136195
H      7.618370     0.941482     2.357137     0.092445
H      8.740230     1.505804     0.412275     0.120443
H      6.017499     2.475645     6.264787     0.099032
H      6.399320     4.443683     7.371656     0.133654
H      5.146947     4.412489     2.930737     0.098107
H      5.557925     6.454258     3.961425     0.132983
H      5.470454    11.805394     3.065175     0.084963
H      5.735646     9.746610     4.073456     0.128769
H      6.071648    13.654329     6.475406     0.101484
H      6.384047    11.640918     7.559869     0.134561
H      8.465319     9.556612    12.305512     0.101991
H      7.618370     9.837356    10.194844     0.134932
H      7.733611     5.697102    12.211406     0.095170
H      6.901935     5.861578    10.033519     0.133651
H      0.248531    13.124036    20.860219     0.085036
H      2.370067    12.304493    21.173906     0.118983
H      0.388763    12.108823    17.069081     0.090034
H      2.533903    11.289280    17.279700     0.135008
H      6.389601     7.923197    14.900156     0.084178
H      5.144170     9.026320    16.513406     0.124376
H      9.745460     9.037663    16.562700     0.092330
H      8.604163    10.146457    18.252131     0.127198
H      9.673261    11.972705    23.230800     0.090255
H      8.634708    11.422562    21.245606     0.136193
H      6.266030    13.237468    24.763387     0.092445
H      5.144170    12.673146    22.818525     0.120443
H      7.866901    11.703305    28.671037     0.099033
H      7.485080     9.735267    29.777906     0.133654
H      8.737453     9.766461    25.336987     0.098109
H      8.326475     7.724692    26.367675     0.132984
H      8.413946     2.373556    25.471425     0.084964
H      8.148754     4.432340    26.479706     0.128770
H      7.812752     0.524621    28.881656     0.101482
H      7.500353     2.538032    29.966119     0.134559
H      5.419081     4.622338    34.711762     0.101989
H      6.266030     4.341594    32.601094     0.134932
H      6.150789     8.481848    34.617656     0.095171
H      6.982465     8.317372    32.439769     0.133653
C      7.660023     1.426402    20.119916     0.100443
C      8.923504     1.897144    20.308577    -0.144389
C      7.755826     2.019082    17.916486     0.090650
C      9.027637     2.501167    18.021795    -0.132042
C      9.632997     2.399078    19.262653     0.064533
C     11.064478     2.801761    19.416360     0.368658
C     13.787209     5.785012    15.586684     0.098608
C     13.036063     5.135616    16.548808    -0.136993
C      1.852179     5.141287    16.555082     0.095539
C      1.180174     4.477712    17.565156    -0.140061
C     13.684465     4.469205    17.557986     0.063609
C     12.949980     3.743243    18.629004     0.377839
C      1.792476     2.081470    23.154171     0.080102
C      1.182951     2.416093    21.971569    -0.148234
C     13.688630     1.347000    24.050869     0.085007
C     13.018013     1.678788    22.892017    -0.146872
C     13.685853     2.248781    21.849679     0.070564
C     12.977749     2.682657    20.634812     0.366677
C      1.032999     3.292352    28.201402     0.093106
C      0.802518     4.463533    28.862835    -0.139764
C      1.535615     4.420997    26.252059     0.086542
C      1.302357     5.646058    26.860164    -0.154320
C      0.944139     5.671580    28.214846     0.055662
C      0.741427     6.933507    28.935879     0.369487
C      1.310687    11.779872    26.406214     0.109334
C      1.139909    10.540631    26.997739    -0.151345
C      0.956635    12.848964    28.388719     0.094406
C      0.765030    11.652261    29.039844    -0.144696
C      0.873329    10.475408    28.350628     0.055601
C      0.692832     9.173781    29.017438     0.377241
C     12.679234     8.796621    34.239439     0.088525
C     13.174907     8.972440    32.989618    -0.153760
C     13.095766     6.545003    34.187008     0.110378
C     13.605324     6.635749    32.890582    -0.152513
C     13.637258     7.852303    32.284269     0.052751
C      0.198547     7.968570    30.832344     0.372458
C      6.224377    12.752548    42.526166     0.100444
C      4.960896    12.281806    42.714827    -0.144389
C      6.128574    12.159868    40.322736     0.090652
C      4.856763    11.677783    40.428045    -0.132041
C      4.251403    11.779872    41.668903     0.064533
C      2.819922    11.377189    41.822610     0.368658
C      0.097191     8.393938    37.992934     0.098610
C      0.848337     9.043334    38.955058    -0.136993
C     12.032221     9.037663    38.961332     0.095539
C     12.704226     9.701238    39.971406    -0.140063
C      0.199935     9.709745    39.964236     0.063607
C      0.934420    10.435707    41.035254     0.377840
C     12.091924    12.097480     0.747921     0.080102
C     12.701449    11.762857    44.377819    -0.148234
C      0.195770    12.831950     1.644619     0.085008
C      0.866387    12.500162     0.485767    -0.146871
C      0.198547    11.930169    44.255929     0.070563
C      0.906651    11.496293    43.041062     0.366678
C     12.851401    10.886598     5.795152     0.093105
C     13.081882     9.715417     6.456585    -0.139763
C     12.348785     9.757953     3.845809     0.086540
C     12.582043     8.532892     4.453914    -0.154321
C     12.940261     8.507370     5.808596     0.055662
C     13.142973     7.245443     6.529629     0.369486
C     12.573713     2.399078     3.999964     0.109333
C     12.744491     3.638319     4.591489    -0.151345
C     12.927765     1.329986     5.982469     0.094406
C     13.119370     2.526689     6.633594    -0.144696
C     13.011071     3.703542     5.944378     0.055603
C     13.191568     5.005169     6.611188     0.377239
C      1.205166     5.382329    11.833189     0.088527
C      0.709493     5.206510    10.583368    -0.153759
C      0.788634     7.633947    11.780758     0.110379
C      0.279076     7.543201    10.484332    -0.152513
C      0.247142     6.326647     9.878019     0.052750
C     13.685853     6.210380     8.426094     0.372459
C      0.717823    26.931498     2.286334     0.100444
C      1.981304    26.460756     2.097673    -0.144389
C      0.813626    26.338818     4.489764     0.090652
C      2.085437    25.856733     4.384455    -0.132041
C      2.690797    25.958822     3.143597     0.064533
C      4.122278    25.556139     2.989890     0.368658
C      6.845009    22.572888     6.819566     0.098609
C      6.093863    23.222284     5.857442    -0.136993
C      8.794379    23.216613     5.851168     0.095539
C      8.122374    23.880188     4.841094    -0.140062
C      6.742265    23.888695     4.848264     0.063607
C      6.007780    24.614657     3.777246     0.377840
C      8.734676    26.276430    44.064579     0.080102
C      8.125151    25.941807     0.434681    -0.148233
C      6.746430    27.010900    43.167881     0.085007
C      6.075813    26.679112    44.326732    -0.146871
C      6.743653    26.109119     0.556571     0.070565
C      6.035549    25.675243     1.771438     0.366677
C      7.975199    25.065548    39.017347     0.093105
C      7.744718    23.894367    38.355915    -0.139763
C      8.477815    23.936903    40.966691     0.086541
C      8.244557    22.711842    40.358586    -0.154321
C      7.886339    22.686320    39.003904     0.055662
C      7.683627    21.424393    38.282871     0.369485
C      8.252887    16.578028    40.812536     0.109333
C      8.082109    17.817269    40.221011    -0.151345
C      7.898835    15.508936    38.830031     0.094406
C      7.707230    16.705639    38.178906    -0.144696
C      7.815529    17.882492    38.868122     0.055603
C      7.635032    19.184119    38.201312     0.377239
C      5.737034    19.561279    32.979311     0.088527
C      6.232707    19.385460    34.229132    -0.153759
C      6.153566    21.812897    33.031742     0.110379
C      6.663124    21.722151    34.328167    -0.152513
C      6.695058    20.505597    34.934481     0.052751
C      7.140747    20.389330    36.386406     0.372459
C     13.166577    15.605352    24.692584     0.100443
C     11.903096    16.076094    24.503923    -0.144389
C     13.070774    16.198032    26.896014     0.090650
C     11.798963    16.680117    26.790705    -0.132043
C     11.193603    16.578028    25.549847     0.064532
C      9.762122    16.980711    25.396140     0.368658
C      7.039391    19.963962    29.225816     0.098608
C      7.790537    19.314566    28.263692    -0.136994
C      5.090021    19.320237    28.257418     0.095539
C      5.762026    18.656662    27.247344    -0.140061
C      7.142135    18.648155    27.254514     0.063609
C      7.876620    17.922193    26.183496     0.377839
C      5.149724    16.260420    21.658329     0.080101
C      5.759249    16.595043    22.840931    -0.148234
C      7.137970    15.525950    20.761631     0.085007
C      7.808587    15.857738    21.920482    -0.146871
C      7.140747    16.427731    22.962821     0.070563
C      7.848851    16.861607    24.177688     0.366678
C      5.909201    17.471302    16.611097     0.093106
C      6.139682    18.642483    15.949665    -0.139764
C      5.406585    18.599947    18.560441     0.086542
C      5.639843    19.825008    17.952336    -0.154320
C      5.998061    19.850530    16.597654     0.055662
C      6.200773    21.112457    15.876621     0.369487
C      5.631513    25.958822    18.406286     0.109334
C      5.802291    24.719581    17.814761    -0.151345
C      5.985565    27.027914    16.423781     0.094407
C      6.177170    25.831211    15.772656    -0.144696
C      6.068871    24.654358    16.461872     0.055601
C      6.249368    23.352731    15.795062     0.377241
C      8.147366    22.975571    10.573061     0.088526
C      7.651693    23.151390    11.822882    -0.153760
C      7.730834    20.723953    10.625492     0.110379
C      7.221276    20.814699    11.921917    -0.152513
C      7.189342    22.031253    12.528231     0.052751
C      6.743653    22.147520    13.980156     0.372459
C      6.224377    26.931498    24.692584     0.100443
C      4.960896    26.460756    24.503923    -0.144389
C      6.128574    26.338818    26.896014     0.090650
C      4.856763    25.856733    26.790705    -0.132043
C      4.251403    25.958822    25.549847     0.064532
C      2.819922    25.556139    25.396140     0.368658
C      0.097191    22.572888    29.225816     0.098608
C      0.848337    23.222284    28.263692    -0.136994
C     12.032221    23.216613    28.257418     0.095539
C     12.704226    23.880188    27.247344    -0.140061
C      0.199935    23.888695    27.254514     0.063609
C      0.934420    24.614657    26.183496     0.377839
C     12.091924    26.276430    21.658329     0.080101
C     12.701449    25.941807    22.840931    -0.148234
C      0.195770    27.010900    20.761631     0.085007
C      0.866387    26.679112    21.920482    -0.146871
C      0.198547    26.109119    22.962821     0.070563
C      0.906651    25.675243    24.177688     0.366678
C     12.851401    25.065548    16.611097     0.093106
C     13.081882    23.894367    15.949665    -0.139764
C     12.348785    23.936903    18.560441     0.086542
C     12.582043    22.711842    17.952336    -0.154320
C     12.940261    22.686320    16.597654     0.055662
C     13.142973    21.424393    15.876621     0.369487
C     12.573713    16.578028    18.406286     0.109334
C     12.744491    17.817269    17.814761    -0.151345
C     12.927765    15.508936    16.423781     0.094407
C     13.119370    16.705639    15.772656    -0.144696
C     13.011071    17.882492    16.461872     0.055601
C     13.191568    19.184119    15.795062     0.377241
C      1.205166    19.561279    10.573061     0.088526
C      0.709493    19.385460    11.822882    -0.153760
C      0.788634    21.812897    10.625492     0.110379
C      0.279076    21.722151    11.921917    -0.152513
C      0.247142    20.505597    12.528231     0.052751
C     13.685853    20.389330    13.980156     0.372459
C      7.660023    15.605352     2.286334     0.100444
C      8.923504    16.076094     2.097673    -0.144389
C      7.755826    16.198032     4.489764     0.090652
C      9.027637    16.680117     4.384455    -0.132041
C      9.632997    16.578028     3.143597     0.064533
C     11.064478    16.980711     2.989890     0.368658
C     13.787209    19.963962     6.819566     0.098609
C     13.036063    19.314566     5.857442    -0.136993
C      1.852179    19.320237     5.851168     0.095539
C      1.180174    18.656662     4.841094    -0.140062
C     13.684465    18.648155     4.848264     0.063607
C     12.949980    17.922193     3.777246     0.377840
C      1.792476    16.260420    44.064579     0.080103
C      1.182951    16.595043     0.434681    -0.148233
C     13.688630    15.525950    43.167881     0.085007
C     13.018013    15.857738    44.326732    -0.146871
C     13.685853    16.427731     0.556571     0.070565
C     12.977749    16.861607     1.771438     0.366677
C      1.032999    17.471302    39.017347     0.093105
C      0.802518    18.642483    38.355915    -0.139763
C      1.535615    18.599947    40.966691     0.086541
C      1.302357    19.825008    40.358586    -0.154321
C      0.944139    19.850530    39.003904     0.055662
C      0.741427    21.112457    38.282871     0.369485
C      1.310687    25.958822    40.812536     0.109333
C      1.139909    24.719581    40.221011    -0.151345
C      0.956635    27.027914    38.830031     0.094406
C      0.765030    25.831211    38.178906    -0.144696
C      0.873329    24.654358    38.868122     0.055603
C      0.692832    23.352731    38.201312     0.377239
C     12.679234    22.975571    32.979311     0.088527
C     13.174907    23.151390    34.229132    -0.153759
C     13.095766    20.723953    33.031742     0.110379
C     13.605324    20.814699    34.328167    -0.152513
C     13.637258    22.031253    34.934481     0.052751
C      0.198547    22.147520    36.386406     0.372459
C     13.166577     1.426402    42.526166     0.100444
C     11.903096     1.897144    42.714827    -0.144389
C     13.070774     2.019082    40.322736     0.090652
C     11.798963     2.501167    40.428045    -0.132041
C     11.193603     2.399078    41.668903     0.064533
C      9.762122     2.801761    41.822610     0.368658
C      7.039391     5.785012    37.992934     0.098610
C      7.790537     5.135616    38.955058    -0.136993
C      5.090021     5.141287    38.961332     0.095539
C      5.762026     4.477712    39.971406    -0.140063
C      7.142135     4.469205    39.964236     0.063607
C      7.876620     3.743243    41.035254     0.377840
C      5.149724     2.081470     0.747921     0.080102
C      5.759249     2.416093    44.377819    -0.148234
C      7.137970     1.347000     1.644619     0.085008
C      7.808587     1.678788     0.485767    -0.146871
C      7.140747     2.248781    44.255929     0.070564
C      7.848851     2.682657    43.041062     0.366678
C      5.909201     3.292352     5.795152     0.093105
C      6.139682     4.463533     6.456585    -0.139763
C      5.406585     4.420997     3.845809     0.086540
C      5.639843     5.646058     4.453914    -0.154321
C      5.998061     5.671580     5.808596     0.055662
C      6.200773     6.933507     6.529629     0.369486
C      5.631513    11.779872     3.999964     0.109333
C      5.802291    10.540631     4.591489    -0.151345
C      5.985565    12.848964     5.982469     0.094406
C      6.177170    11.652261     6.633594    -0.144696
C      6.068871    10.475408     5.944378     0.055603
C      6.249368     9.173781     6.611188     0.377239
C      8.147366     8.796621    11.833189     0.088527
C      7.651693     8.972440    10.583368    -0.153759
C      7.730834     6.545003    11.780758     0.110379
C      7.221276     6.635749    10.484332    -0.152513
C      7.189342     7.852303     9.878019     0.052750
C      6.743653     7.968570     8.426094     0.372459
C      0.717823    12.752548    20.119916     0.100443
C      1.981304    12.281806    20.308577    -0.144389
C      0.813626    12.159868    17.916486     0.090650
C      2.085437    11.677783    18.021795    -0.132042
C      2.690797    11.779872    19.262653     0.064533
C      4.122278    11.377189    19.416360     0.368658
C      6.845009     8.393938    15.586684     0.098608
C      6.093863     9.043334    16.548808    -0.136993
C      8.794379     9.037663    16.555082     0.095538
C      8.122374     9.701238    17.565156    -0.140061
C      6.742265     9.709745    17.557986     0.063609
C      6.007780    10.435707    18.629004     0.377839
C      8.734676    12.097480    23.154171     0.080102
C      8.125151    11.762857    21.971569    -0.148234
C      6.746430    12.831950    24.050869     0.085007
C      6.075813    12.500162    22.892017    -0.146872
C      6.743653    11.930169    21.849679     0.070564
C      6.035549    11.496293    20.634812     0.366677
C      7.975199    10.886598    28.201402     0.093106
C      7.744718     9.715417    28.862835    -0.139764
C      8.477815     9.757953    26.252059     0.086542
C      8.244557     8.532892    26.860164    -0.154320
C      7.886339     8.507370    28.214846     0.055662
C      7.683627     7.245443    28.935879     0.369487
C      8.252887     2.399078    26.406214     0.109334
C      8.082109     3.638319    26.997739    -0.151345
C      7.898835     1.329986    28.388719     0.094407
C      7.707230     2.526689    29.039844    -0.144696
C      7.815529     3.703542    28.350628     0.055601
C      7.635032     5.005169    29.017438     0.377241
C      5.737034     5.382329    34.239439     0.088525
C      6.232707     5.206510    32.989618    -0.153760
C      6.153566     7.633947    34.187008     0.110378
C      6.663124     7.543201    32.890582    -0.152513
C      6.695058     6.326647    32.284269     0.052751
C      7.140747     6.210380    30.832344     0.372458
I      0.774888    27.994635    27.388056    -0.438265
I      4.516734     1.611863    25.836199    -0.468760
I      2.701071    14.254666    23.869826    -0.446179
I      3.014581    16.068437    27.917739    -0.463115
I      2.356183     9.265944    14.859377    -0.465883
I      4.550890     5.586790    13.866780    -0.473783
I     13.109512    14.542215     4.981806    -0.438258
I      9.367666    12.567087     3.429949    -0.468761
I     11.183329    28.282184     1.463576    -0.446174
I     10.869819    26.468413     5.511489    -0.463107
I     11.528217     4.913006    37.265627    -0.465893
I      9.333510     8.592160    36.273030    -0.473789
I      7.717088     0.363265    39.830694    -0.438243
I     11.458934    26.746037    41.382551    -0.468758
I      9.643271    14.103234    43.348924    -0.446168
I      9.956781    12.289463    39.301011    -0.463110
I      9.298383    19.091956     7.546873    -0.465891
I     11.493090    22.771110     8.539470    -0.473789
I      6.167312    13.815685    17.424444    -0.438272
I      2.425466    15.790813    18.976301    -0.468761
I      4.241129     0.075716    20.942674    -0.446181
I      3.927619     1.889487    16.894761    -0.463113
I      4.586017    23.444894    29.953123    -0.465883
I      2.391310    19.765740    30.945720    -0.473782
I     13.109512     0.363265    17.424444    -0.438271
I      9.367666    26.746037    18.976301    -0.468761
I     11.183329    14.103234    20.942674    -0.446181
I     10.869819    12.289463    16.894761    -0.463113
I     11.528217    19.091956    29.953123    -0.465883
I      9.333510    22.771110    30.945720    -0.473782
I      0.774888    13.815685    39.830694    -0.438243
I      4.516734    15.790813    41.382551    -0.468758
I      2.701071     0.075716    43.348924    -0.446169
I      3.014581     1.889487    39.301011    -0.463110
I      2.356183    23.444894     7.546873    -0.465891
I      4.550890    19.765740     8.539470    -0.473788
I      6.167312    27.994635     4.981806    -0.438257
I      2.425466     1.611863     3.429949    -0.468760
I      4.241129    14.254666     1.463576    -0.446175
I      3.927619    16.068437     5.511489    -0.463107
I      4.586017     9.265944    37.265627    -0.465893
I      2.391310     5.586790    36.273030    -0.473789
I      7.717088    14.542215    27.388056    -0.438265
I     11.458934    12.567087    25.836199    -0.468760
I      9.643271    28.282184    23.869826    -0.446179
I      9.956781    26.468413    27.917739    -0.463115
I      9.298383     4.913006    14.859377    -0.465883
I     11.493090     8.592160    13.866780    -0.473783
N      7.061606     1.474611    18.930592    -0.175754
N      1.217662     5.779340    15.575032    -0.165672
N      1.121860     1.585207    24.205920    -0.173065
N     11.643458     3.524887    18.439447    -0.363846
N     13.660861     3.368919    19.708537    -0.387039
N     11.680946     2.367885    20.534880    -0.385636
N      1.412043     3.249815    26.891981    -0.161733
N      1.264869    12.922695    27.051962    -0.155170
N     12.615366     7.597081    34.847096    -0.159156
N      0.913594     8.082001    28.282961    -0.390068
N      0.342945     9.190795    30.325963    -0.379936
N      0.381821     6.805896    30.220206    -0.381767
N      6.822794    12.704339    41.336842    -0.175753
N     12.666738     8.399610    37.981282    -0.165670
N     12.762540    12.593743     1.799670    -0.173063
N      2.240942    10.654063    40.845697    -0.363844
N      0.223539    10.810031    42.114787    -0.387038
N      2.203454    11.811065    42.941130    -0.385636
N     12.472357    10.929135     4.485731    -0.161735
N     12.619531     1.256255     4.645712    -0.155172
N      1.269034     6.581869    12.440846    -0.159154
N     12.970806     6.096948     5.876711    -0.390070
N     13.541455     4.988155     7.919713    -0.379936
N     13.502579     7.373054     7.813956    -0.381766
N      0.119406    26.883289     3.475657    -0.175754
N      8.159862    22.578560     6.831217    -0.165670
N      8.064060    26.772693    43.012830    -0.173064
N      4.701258    24.833013     3.966802    -0.363844
N      6.718661    24.988981     2.697712    -0.387038
N      4.738746    25.990015     1.871370    -0.385636
N      8.354243    25.108085    40.326769    -0.161735
N      8.207069    15.435205    40.166788    -0.155172
N      5.673166    20.760819    32.371654    -0.159154
N      7.855794    20.275898    38.935789    -0.390069
N      7.285145    19.167105    36.892787    -0.379936
N      7.324021    21.552004    36.998544    -0.381766
N     13.764994    15.653561    25.881907    -0.175754
N      5.724538    19.958290    29.237467    -0.165672
N      5.820340    15.764157    20.606580    -0.173065
N      9.183142    17.703837    26.373052    -0.363847
N      7.165739    17.547869    25.103962    -0.387039
N      9.145654    16.546835    24.277620    -0.385636
N      5.530157    17.428765    17.920519    -0.161732
N      5.677331    27.101645    17.760538    -0.155170
N      8.211234    21.776031     9.965404    -0.159156
N      6.028606    22.260951    16.529539    -0.390068
N      6.599255    23.369745    14.486537    -0.379935
N      6.560379    20.984846    14.592294    -0.381767
N      6.822794    26.883289    25.881907    -0.175754
N     12.666738    22.578560    29.237467    -0.165672
N     12.762540    26.772693    20.606580    -0.173065
N      2.240942    24.833013    26.373052    -0.363847
N      0.223539    24.988981    25.103962    -0.387039
N      2.203454    25.990015    24.277620    -0.385636
N     12.472357    25.108085    17.920519    -0.161732
N     12.619531    15.435205    17.760538    -0.155170
N      1.269034    20.760819     9.965404    -0.159156
N     12.970806    20.275898    16.529539    -0.390068
N     13.541455    19.167105    14.486537    -0.379935
N     13.502579    21.552004    14.592294    -0.381767
N      7.061606    15.653561     3.475657    -0.175754
N      1.217662    19.958290     6.831217    -0.165670
N      1.121860    15.764157    43.012830    -0.173064
N     11.643458    17.703837     3.966802    -0.363844
N     13.660861    17.547869     2.697712    -0.387038
N     11.680946    16.546835     1.871370    -0.385636
N      1.412043    17.428765    40.326769    -0.161735
N      1.264869    27.101645    40.166788    -0.155172
N     12.615366    21.776031    32.371654    -0.159154
N      0.913594    22.260951    38.935789    -0.390069
N      0.342945    23.369745    36.892787    -0.379936
N      0.381821    20.984846    36.998544    -0.381766
N     13.764994     1.474611    41.336842    -0.175753
N      5.724538     5.779340    37.981282    -0.165670
N      5.820340     1.585207     1.799670    -0.173063
N      9.183142     3.524887    40.845697    -0.363844
N      7.165739     3.368919    42.114787    -0.387038
N      9.145654     2.367885    42.941130    -0.385636
N      5.530157     3.249815     4.485731    -0.161735
N      5.677331    12.922695     4.645712    -0.155172
N      8.211234     7.597081    12.440846    -0.159154
N      6.028606     8.082001     5.876711    -0.390070
N      6.599255     9.190795     7.919713    -0.379936
N      6.560379     6.805896     7.813956    -0.381766
N      0.119406    12.704339    18.930592    -0.175754
N      8.159862     8.399610    15.575032    -0.165672
N      8.064060    12.593743    24.205920    -0.173065
N      4.701258    10.654063    18.439447    -0.363846
N      6.718661    10.810031    19.708537    -0.387039
N      4.738746    11.811065    20.534880    -0.385636
N      8.354243    10.929135    26.891981    -0.161733
N      8.207069     1.256255    27.051962    -0.155170
N      5.673166     6.581869    34.847096    -0.159156
N      7.855794     6.096948    28.282961    -0.390068
N      7.285145     4.988155    30.325963    -0.379936
N      7.324021     7.373054    30.220206    -0.381767

The following XYZ coordinates are in angstroms. Other properties are in atomic units.
The sperically averaged electron density of each atom fit to a function of the form exp(a - br)
eigen_1, eigen_2 and eigen_3 are the three eigenvalues of traceless quadrupole moment tensor
  atom number  atomic symbol              X              Y              Z     net charge C6 coefficient C8 coefficient C10 coefficient fluctuating dipole atomic polarizability isotropic forcefield polarizability              a              b squared Pearson coefficient          <r^3>          <r^4>         wp_QDO          m_QDO          q_QDO       dipole_x       dipole_y       dipole_z         dipole            Qxy            Qxz            Qyz     Q(x^2-y^2)  Q(3z^2 - R^2)        eigen_1        eigen_2        eigen_3 static polarizability      alpha(xx)      alpha(xy)      alpha(xz)      alpha(yy)      alpha(yz)      alpha(zz) atomic spin moment
            1             Zn       1.989912       1.441716      26.070120       0.446372     134.725796 0.33534806E+04  0.12420011E+06                                21.481398                           18.908782       0.320728       1.850230                    0.998605      60.422111     181.411924       0.413635       0.399818      -1.137314       0.012855      -0.013397      -0.004793       0.019176      -0.012700      -0.019672       0.011811      -0.011771       0.033618      -0.024240      -0.007268       0.031508             24.699658      22.272019      -1.941686       2.871473      27.449981       5.526853      24.376972           0.000000
            2             Zn       1.720555      14.739869      26.189321       0.464670     141.713792 0.32486297E+04  0.11936380E+06                                22.262006                           18.660072       0.310204       1.852802                    0.998295      59.720396     178.586983       0.414740       0.401937      -1.135825      -0.002639      -0.001960      -0.012601       0.013023       0.009955      -0.019658       0.009796       0.006038       0.087056      -0.031631      -0.005905       0.037536             26.938445      32.716988       0.012390      -0.124434      27.588234      -3.548265      20.510112           0.000001
            3             Zn       2.326887       6.808165      14.183604       0.465259     139.862042 0.32448659E+04  0.11911565E+06                                21.983447                           18.593548       0.308447       1.854263                    0.998368      59.470041     177.389780       0.417614       0.399539      -1.138245       0.002311       0.006407       0.009396       0.011605      -0.024819       0.031771      -0.007720       0.001922      -0.015250      -0.036562      -0.008228       0.044790             26.626283      25.170486       3.513271       0.359185      20.915250      -1.798588      33.793113           0.000002
            4             Zn      11.894488      12.737234       3.663870       0.446371     134.725923 0.33534849E+04  0.12420031E+06                                21.481411                           18.908795       0.320728       1.850230                    0.998605      60.422144     181.412050       0.413635       0.399818      -1.137314      -0.012855       0.013396      -0.004792       0.019175      -0.012699       0.019670      -0.011809      -0.011769       0.033623      -0.024239      -0.007267       0.031506             24.699673      22.272033      -1.941689      -2.871472      27.449995      -5.526865      24.376990           0.000000
            5             Zn      12.163845      27.796981       3.783071       0.464670     141.714062 0.32486369E+04  0.11936413E+06                                22.262035                           18.660094       0.310202       1.852802                    0.998295      59.720458     178.587237       0.414740       0.401937      -1.135825       0.002640       0.001960      -0.012601       0.013023       0.009953       0.019660      -0.009797       0.006038       0.087063      -0.031631      -0.005908       0.037539             26.938483      32.717028       0.012394       0.124430      27.588279       3.548275      20.510142           0.000000
            6             Zn      11.557513       7.370785      36.589854       0.465261     139.861686 0.32448552E+04  0.11911516E+06                                21.983413                           18.593519       0.308447       1.854264                    0.998368      59.469938     177.389374       0.417614       0.399539      -1.138245      -0.002312      -0.006409       0.009395       0.011605      -0.024818      -0.031767       0.007722       0.001919      -0.015253      -0.036558      -0.008229       0.044787             26.626240      25.170431       3.513266      -0.359182      20.915228       1.798585      33.793062           0.000000
            7             Zn       8.932112      26.916184      41.148630       0.446372     134.726024 0.33534879E+04  0.12420045E+06                                21.481422                           18.908803       0.320728       1.850230                    0.998605      60.422169     181.412144       0.413635       0.399818      -1.137314       0.012855       0.013396       0.004792       0.019174       0.012698       0.019671       0.011809      -0.011770       0.033623      -0.024239      -0.007266       0.031506             24.699686      22.272047       1.941690      -2.871478      27.450011       5.526870      24.377001           0.000001
            8             Zn       8.662755      13.618031      41.029429       0.464669     141.714251 0.32486422E+04  0.11936438E+06                                22.262054                           18.660108       0.310202       1.852801                    0.998295      59.720507     178.587435       0.414740       0.401937      -1.135825      -0.002640       0.001960       0.012601       0.013023      -0.009953       0.019660       0.009796       0.006036       0.087064      -0.031632      -0.005908       0.037540             26.938508      32.717057      -0.012397       0.124437      27.588308      -3.548276      20.510157           0.000001
            9             Zn       9.269087      21.549735       8.222646       0.465261     139.861742 0.32448574E+04  0.11911525E+06                                21.983418                           18.593525       0.308447       1.854264                    0.998368      59.469956     177.389442       0.417614       0.399539      -1.138245       0.002311      -0.006409      -0.009395       0.011605       0.024818      -0.031768      -0.007722       0.001920      -0.015252      -0.036559      -0.008229       0.044787             26.626245      25.170436      -3.513263      -0.359185      20.915229      -1.798583      33.793069          -0.000001
           10             Zn       4.952288      15.620666      18.742380       0.446371     134.725826 0.33534811E+04  0.12420014E+06                                21.481400                           18.908782       0.320729       1.850230                    0.998605      60.422119     181.411949       0.413635       0.399818      -1.137314      -0.012855      -0.013397       0.004794       0.019176       0.012701      -0.019671      -0.011811      -0.011771       0.033617      -0.024240      -0.007268       0.031508             24.699662      22.272024       1.941686       2.871475      27.449981      -5.526853      24.376980          -0.000000
           11             Zn       5.221645       0.560919      18.623179       0.464670     141.713819 0.32486305E+04  0.11936384E+06                                22.262008                           18.660074       0.310204       1.852802                    0.998295      59.720404     178.587017       0.414740       0.401937      -1.135825       0.002639      -0.001959       0.012601       0.013023      -0.009955      -0.019659      -0.009795       0.006038       0.087056      -0.031631      -0.005905       0.037536             26.938448      32.716992      -0.012390      -0.124440      27.588237       3.548264      20.510114           0.000000
           12             Zn       4.615313      20.987115      30.628896       0.465259     139.862083 0.32448674E+04  0.11911572E+06                                21.983451                           18.593552       0.308447       1.854263                    0.998368      59.470049     177.389812       0.417614       0.399539      -1.138245      -0.002311       0.006407      -0.009396       0.011605       0.024820       0.031771       0.007720       0.001922      -0.015250      -0.036562      -0.008228       0.044790             26.626290      25.170487      -3.513268       0.359193      20.915252       1.798584      33.793129           0.000003
           13             Zn      11.894488      26.916184      18.742380       0.446371     134.725828 0.33534812E+04  0.12420014E+06                                21.481400                           18.908782       0.320729       1.850230                    0.998605      60.422120     181.411953       0.413635       0.399818      -1.137314      -0.012855       0.013397       0.004794       0.019176      -0.012701      -0.019671       0.011811      -0.011771       0.033617      -0.024240      -0.007268       0.031508             24.699662      22.272024      -1.941686       2.871475      27.449981       5.526853      24.376980          -0.000000
           14             Zn      12.163845      13.618031      18.623179       0.464670     141.713819 0.32486305E+04  0.11936384E+06                                22.262008                           18.660074       0.310204       1.852802                    0.998295      59.720404     178.587017       0.414740       0.401937      -1.135825       0.002639       0.001960       0.012601       0.013023       0.009955      -0.019659       0.009795       0.006038       0.087056      -0.031631      -0.005905       0.037536             26.938448      32.716992       0.012389      -0.124440      27.588237      -3.548264      20.510114           0.000000
           15             Zn      11.557513      21.549735      30.628896       0.465259     139.862083 0.32448674E+04  0.11911572E+06                                21.983451                           18.593552       0.308447       1.854263                    0.998368      59.470049     177.389812       0.417614       0.399539      -1.138245      -0.002311      -0.006407      -0.009396       0.011605      -0.024820       0.031771      -0.007720       0.001922      -0.015250      -0.036562      -0.008228       0.044790             26.626290      25.170487       3.513268       0.359193      20.915253      -1.798584      33.793129           0.000003
           16             Zn       1.989912      15.620666      41.148630       0.446372     134.726024 0.33534878E+04  0.12420045E+06                                21.481422                           18.908803       0.320728       1.850230                    0.998605      60.422169     181.412143       0.413635       0.399818      -1.137314       0.012855      -0.013396       0.004793       0.019174      -0.012698       0.019671      -0.011809      -0.011770       0.033623      -0.024239      -0.007266       0.031506             24.699686      22.272047      -1.941690      -2.871478      27.450011      -5.526870      24.377001           0.000001
           17             Zn       1.720555       0.560919      41.029429       0.464669     141.714243 0.32486420E+04  0.11936437E+06                                22.262053                           18.660108       0.310202       1.852801                    0.998295      59.720505     178.587428       0.414740       0.401937      -1.135825      -0.002640      -0.001960       0.012601       0.013023       0.009953       0.019660      -0.009796       0.006036       0.087064      -0.031632      -0.005908       0.037540             26.938507      32.717056       0.012397       0.124437      27.588307       3.548276      20.510157           0.000001
           18             Zn       2.326887      20.987115       8.222646       0.465261     139.861735 0.32448572E+04  0.11911524E+06                                21.983417                           18.593524       0.308447       1.854264                    0.998368      59.469954     177.389434       0.417614       0.399539      -1.138245       0.002311       0.006409      -0.009395       0.011605      -0.024818      -0.031768       0.007722       0.001920      -0.015252      -0.036559      -0.008229       0.044787             26.626244      25.170435       3.513263      -0.359185      20.915228       1.798583      33.793068          -0.000001
           19             Zn       4.952288       1.441716       3.663870       0.446371     134.725924 0.33534849E+04  0.12420031E+06                                21.481412                           18.908795       0.320728       1.850230                    0.998605      60.422144     181.412051       0.413635       0.399818      -1.137314      -0.012855      -0.013396      -0.004792       0.019175       0.012699       0.019670       0.011809      -0.011769       0.033623      -0.024239      -0.007267       0.031506             24.699673      22.272033       1.941689      -2.871472      27.449996       5.526866      24.376991           0.000000
           20             Zn       5.221645      14.739869       3.783071       0.464670     141.714043 0.32486364E+04  0.11936411E+06                                22.262033                           18.660092       0.310202       1.852802                    0.998295      59.720453     178.587220       0.414740       0.401937      -1.135825       0.002640      -0.001960      -0.012601       0.013023      -0.009953       0.019660       0.009797       0.006038       0.087062      -0.031631      -0.005908       0.037539             26.938481      32.717026      -0.012394       0.124430      27.588276      -3.548275      20.510140           0.000001
           21             Zn       4.615313       6.808165      36.589854       0.465261     139.861689 0.32448553E+04  0.11911516E+06                                21.983413                           18.593519       0.308447       1.854264                    0.998368      59.469939     177.389376       0.417614       0.399539      -1.138245      -0.002312       0.006409       0.009395       0.011605       0.024818      -0.031767      -0.007722       0.001919      -0.015253      -0.036558      -0.008229       0.044787             26.626241      25.170431      -3.513266      -0.359182      20.915228      -1.798585      33.793063           0.000000
           22             Zn       8.932112      12.737234      26.070120       0.446372     134.725797 0.33534807E+04  0.12420012E+06                                21.481399                           18.908782       0.320728       1.850230                    0.998605      60.422111     181.411925       0.413635       0.399818      -1.137314       0.012855       0.013397      -0.004793       0.019176       0.012700      -0.019672      -0.011811      -0.011771       0.033618      -0.024240      -0.007268       0.031508             24.699658      22.272020       1.941686       2.871473      27.449981      -5.526853      24.376973           0.000000
           23             Zn       8.662755      27.796981      26.189321       0.464670     141.713792 0.32486297E+04  0.11936380E+06                                22.262006                           18.660072       0.310204       1.852802                    0.998295      59.720396     178.586983       0.414740       0.401937      -1.135825      -0.002639       0.001960      -0.012601       0.013023      -0.009955      -0.019658      -0.009796       0.006038       0.087057      -0.031631      -0.005905       0.037536             26.938445      32.716989      -0.012389      -0.124434      27.588234       3.548265      20.510112           0.000001
           24             Zn       9.269087       7.370785      14.183604       0.465259     139.862040 0.32448659E+04  0.11911565E+06                                21.983446                           18.593547       0.308447       1.854263                    0.998368      59.470041     177.389777       0.417614       0.399539      -1.138245       0.002311      -0.006407       0.009396       0.011605       0.024819       0.031771       0.007720       0.001922      -0.015250      -0.036562      -0.008228       0.044790             26.626282      25.170485      -3.513271       0.359185      20.915250       1.798588      33.793112           0.000002
           25              H       7.190731       1.054914      20.860219       0.085036       1.543855 0.11545166E+02  0.12534790E+03                                 2.269212                            2.027818      -1.472586       2.161814                    0.991093       4.219974      12.793808       0.422377       1.335639      -0.695119      -0.014323      -0.016255       0.038296       0.043999       0.004846       0.002986      -0.002048       0.004646       0.037043      -0.012005      -0.000943       0.012948              2.418179       2.599247       0.463625      -0.720080       1.965321      -0.438902       2.689968           0.000000
           26              H       9.312267       1.874457      21.173906       0.118983       1.394585 0.10653188E+02  0.11283684E+03                                 2.080087                            1.920675      -1.539143       2.143846                    0.992066       3.975847      11.726370       0.445323       1.298552      -0.703286       0.011977      -0.000802       0.032846       0.034971       0.003425       0.001477       0.000616      -0.008148       0.025430      -0.009637       0.000930       0.008707              2.154080       2.199613       0.076016       0.446491       1.611320      -0.029695       2.651307           0.000000
           27              H       7.330963       2.070127      17.069081       0.090034       1.451275 0.10895703E+02  0.11599745E+03                                 2.153437                            1.955184      -1.220876       2.288843                    0.994314       3.910915      11.545105       0.437282       1.315683      -0.701344      -0.013102       0.006565      -0.045434       0.047739       0.007145      -0.003147      -0.003493       0.004931       0.046190      -0.015292      -0.001389       0.016682              2.264710       2.293872       0.063271       0.712805       1.789347      -0.080862       2.710912          -0.000000
           28              H       9.476103       2.889670      17.279700       0.135008       1.198154 0.88635109E+01  0.90808966E+02                                 1.978873                            1.827180      -1.448347       2.202237                    0.992296       3.922677      11.861059       0.423248       1.412499      -0.679954       0.015968       0.014126      -0.032785       0.039107       0.001272      -0.002663      -0.004282       0.006929       0.049548      -0.012459      -0.005049       0.017508              2.053690       2.060769       0.325131      -0.312184       1.859528      -0.458267       2.240773           0.000000
           29              H      13.331801       6.255753      14.900156       0.084178       1.355241 0.98229236E+01  0.10289192E+03                                 2.111096                            1.890765      -1.453324       2.170981                    0.991430       4.186885      12.653380       0.428450       1.364789      -0.688259      -0.024262       0.022215      -0.030157       0.044628       0.000831       0.000491      -0.009476       0.015067       0.004488      -0.014100       0.006830       0.007271              2.285061       2.045930      -0.346618       0.424203       2.058380      -0.742925       2.750873           0.000000
           30              H      12.086370       5.152630      16.513406       0.124376       1.349027 0.10230311E+02  0.10812530E+03                                 2.091131                            1.923319      -1.596358       2.117587                    0.991583       4.110675      12.430788       0.427388       1.355954      -0.690193      -0.035069       0.002185      -0.001481       0.035168      -0.005981       0.001486      -0.000674       0.009390      -0.004290      -0.006889      -0.001695       0.008584              2.181691       2.986381      -0.020743       0.000972       1.739442      -0.219335       1.819251           0.000000
           31              H       2.803260       5.141287      16.562700       0.092330       1.656060 0.12484274E+02  0.13733064E+03                                 2.341912                            2.085729      -1.397876       2.205350                    0.992401       4.030310      12.042443       0.426106       1.306724      -0.703459       0.048689      -0.004183       0.006904       0.049354       0.001093       0.008621      -0.005439       0.016202       0.000620      -0.012238      -0.001525       0.013763              2.510390       3.720795       0.115430      -0.133828       1.881109      -0.156859       1.929265           0.000001
           32              H       1.661963       4.032493      18.252131       0.127198       1.399724 0.10596054E+02  0.11164377E+03                                 2.064504                            1.901304      -1.430581       2.199384                    0.993255       3.809675      11.064651       0.454386       1.279353      -0.708674       0.023212      -0.018728       0.025500       0.039240       0.001603       0.014477      -0.003579       0.012543      -0.006819      -0.014309      -0.003551       0.017860              2.159483       2.082644      -0.231365       0.281410       1.985210      -0.593696       2.410594           0.000001
           33              H       2.731061       2.206245      23.230800       0.090255       1.755777 0.13761939E+02  0.15543780E+03                                 2.445373                            2.197938      -1.510457       2.145845                    0.991539       4.230949      12.896438       0.411952       1.316383      -0.700722       0.044701       0.004895      -0.006693       0.045464       0.006661      -0.006319      -0.012002       0.006557       0.001605      -0.013757      -0.002990       0.016747              2.600635       3.800098       0.130921       0.349371       1.881452       0.067155       2.120354           0.000000
           34              H       1.692508       2.756388      21.245606       0.136193       1.368416 0.10528287E+02  0.11070876E+03                                 2.044570                            1.907481      -1.363660       2.244123                    0.994031       3.671173      10.638199       0.449457       1.295967      -0.706667       0.024913       0.012962      -0.029102       0.040443       0.015293      -0.007598      -0.003143       0.014251      -0.001169      -0.016819      -0.003433       0.020251              2.094907       2.060539       0.157150      -0.328622       1.754687      -0.377706       2.469495           0.000001
           35              H      13.208230       0.941482      24.763387       0.092445       1.481190 0.11692686E+02  0.12739798E+03                                 2.208562                            2.044030      -1.533214       2.138899                    0.991100       4.213117      12.810275       0.419533       1.339959      -0.694314      -0.027725      -0.020274       0.029174       0.045065       0.005032      -0.002848      -0.002582       0.012057      -0.003100      -0.007698      -0.001879       0.009577              2.270318       2.101312       0.266558      -0.437070       2.013426      -0.445779       2.696214           0.000000
           36              H      12.086370       1.505804      22.818525       0.120443       1.274818 0.97597288E+01  0.10179104E+03                                 1.994173                            1.862562      -1.598639       2.109344                    0.991717       4.114357      12.298950       0.440575       1.332953      -0.694196      -0.034119      -0.008917      -0.003223       0.035412       0.005664      -0.001714      -0.000174       0.007158      -0.020665      -0.007151      -0.003140       0.010291              2.065782       2.754170       0.172482       0.162924       1.633747      -0.053514       1.809428           0.000000
           37              H       0.924701       2.475645      28.671037       0.099033       1.678345 0.13140498E+02  0.14601999E+03                                 2.352410                            2.136191      -1.295507       2.254202                    0.994542       3.937414      11.721342       0.423259       1.302266      -0.705953      -0.006196      -0.033696       0.033044       0.047599      -0.001772      -0.009703      -0.004962      -0.004806       0.062986      -0.016594      -0.007571       0.024164              2.424067       1.753896       0.097341      -0.084550       3.386054      -0.455676       2.132250          -0.000002
           38              H       0.542880       4.443683      29.777906       0.133654       1.108421 0.79257255E+01  0.76133450E+02                                 1.641622                            1.548672      -1.060320       2.378147                    0.998373       3.199449       8.315079       0.561899       1.134778      -0.744893      -0.010527      -0.008667       0.037526       0.039927       0.004315      -0.006170      -0.015662      -0.008189       0.032285      -0.012048      -0.011203       0.023250              1.673230       1.351541      -0.045240      -0.239457       1.516922       0.157496       2.151228          -0.000002
           39              H       1.795253       4.412489      25.336987       0.098109       1.423018 0.10647259E+02  0.11115829E+03                                 2.036856                            1.869066      -0.965136       2.417821                    0.997398       3.541876       9.898267       0.476826       1.230389      -0.723091       0.012480       0.005030      -0.048210       0.050053       0.001843      -0.007731      -0.009148      -0.029521       0.038426      -0.022842       0.001600       0.021242              2.116266       1.616971      -0.053797      -0.315824       1.780334       0.358912       2.951493          -0.000000
           40              H       1.384275       6.454258      26.367675       0.132984       1.165718 0.85591796E+01  0.83769446E+02                                 1.695287                            1.609472      -1.131368       2.346553                    0.997417       3.251695       8.515382       0.551425       1.134922      -0.745266       0.004034       0.031022      -0.025386       0.040288       0.001485      -0.006554      -0.013592      -0.009347       0.041375      -0.013761      -0.009007       0.022767              1.702707       1.338366       0.024870      -0.059182       2.157874      -0.222869       1.611881          -0.000001
           41              H       1.471746      11.805394      25.471425       0.084964       1.622312 0.12377398E+02  0.13500558E+03                                 2.246463                            2.028974      -1.375142       2.207677                    0.993353       3.988959      11.625654       0.450224       1.247253      -0.716217       0.001652      -0.007276      -0.045228       0.045840      -0.003727       0.001469       0.014899      -0.027903       0.016107      -0.017845      -0.005756       0.023601              2.360144       1.821922       0.068487      -0.382761       1.931788      -0.350647       3.326720          -0.000000
           42              H       1.206554       9.746610      26.479706       0.128770       1.220480 0.91070050E+01  0.91088101E+02                                 1.796437                            1.698847      -1.104442       2.354548                    0.997836       3.354887       9.063527       0.515295       1.188404      -0.732175       0.002280      -0.028336      -0.027352       0.039450      -0.001028      -0.006102       0.013462      -0.007101       0.050644      -0.014013      -0.010273       0.024286              1.811918       1.417346      -0.031840      -0.063718       2.292480       0.226531       1.725928          -0.000001
           43              H       0.870552      13.654329      28.881656       0.101482       1.557537 0.11818944E+02  0.12740707E+03                                 2.218799                            2.012709      -1.075562       2.366064                    0.996615       3.684276      10.667104       0.442055       1.285330      -0.711008      -0.010007       0.038341       0.032879       0.051490      -0.009217      -0.011111       0.004409      -0.017630       0.054544      -0.023678       0.000306       0.023371              2.324312       1.716089      -0.077653      -0.023613       3.229452       0.459780       2.027393          -0.000000
           44              H       0.558153      11.640918      29.966119       0.134559       1.159784 0.84304618E+01  0.82411250E+02                                 1.712702                            1.615673      -1.078989       2.372499                    0.998115       3.226944       8.517405       0.539615       1.161146      -0.739102      -0.007971       0.006360       0.037469       0.038832      -0.003819      -0.004836       0.014779      -0.008874       0.038124      -0.012290      -0.010705       0.022995              1.740901       1.375661       0.042318      -0.187994       1.609916      -0.150428       2.237126          -0.000002
           45              H      12.361281       9.556612      34.711762       0.101989       1.573086 0.11938864E+02  0.12841800E+03                                 2.203387                            2.001313      -1.023685       2.392555                    0.997009       3.587623      10.217282       0.452632       1.258051      -0.718210      -0.010814       0.044654       0.021287       0.050636      -0.000967      -0.004366       0.000160      -0.045548       0.007345      -0.024719       0.003145       0.021574              2.317280       1.885591      -0.396608      -0.384239       2.531081       0.673865       2.535169          -0.000001
           46              H      13.208230       9.837356      32.601094       0.134932       1.170016 0.85024303E+01  0.83154460E+02                                 1.710543                            1.612920      -1.106625       2.360602                    0.997591       3.225150       8.468997       0.545820       1.147397      -0.742529      -0.000147       0.037994      -0.009530       0.039172      -0.006038      -0.001786       0.002319      -0.034804      -0.026838      -0.014312      -0.008790       0.023101              1.735215       1.369148       0.032319      -0.108699       2.031916      -0.358345       1.804582          -0.000002
           47              H      13.092989       5.697102      34.617656       0.095171       1.675654 0.13007799E+02  0.14486038E+03                                 2.382897                            2.147752      -1.419574       2.196912                    0.992308       4.067127      12.308752       0.413585       1.329829      -0.698964       0.008111      -0.046148       0.016069       0.049534      -0.011734      -0.001962       0.006497      -0.029921       0.002579      -0.019447      -0.001434       0.020881              2.504640       1.856063       0.051464      -0.116784       3.033837      -0.797132       2.624019          -0.000002
           48              H       0.040265       5.861578      32.439769       0.133653       1.225504 0.90697287E+01  0.91060794E+02                                 1.837968                            1.722898      -1.092493       2.365872                    0.997967       3.388345       9.317089       0.497065       1.227315      -0.722804       0.012881      -0.034521      -0.011789       0.038685      -0.003858      -0.004874      -0.000255      -0.032579      -0.039881      -0.016821      -0.006568       0.023390              1.881544       1.567059      -0.255706      -0.255708       2.022833       0.361025       2.054739          -0.000003
           49              H       6.693669      13.124036      43.266469       0.085036       1.543862 0.11545221E+02  0.12534863E+03                                 2.269216                            2.027821      -1.472585       2.161813                    0.991093       4.219982      12.793832       0.422377       1.335637      -0.695119       0.014323       0.016255       0.038295       0.043999       0.004846      -0.002985       0.002048       0.004646       0.037042      -0.012005      -0.000943       0.012948              2.418184       2.599252       0.463627       0.720083       1.965325       0.438903       2.689973           0.000001
           50              H       4.572133      12.304493      43.580156       0.118983       1.394586 0.10653201E+02  0.11283701E+03                                 2.080088                            1.920675      -1.539143       2.143846                    0.992066       3.975850      11.726379       0.445323       1.298551      -0.703286      -0.011977       0.000802       0.032846       0.034971       0.003425      -0.001477      -0.000616      -0.008148       0.025430      -0.009637       0.000930       0.008707              2.154081       2.199613       0.076016      -0.446491       1.611321       0.029695       2.651308           0.000001
           51              H       6.553437      12.108823      39.475331       0.090037       1.451262 0.10895586E+02  0.11599590E+03                                 2.153425                            1.955174      -1.220871       2.288847                    0.994314       3.910895      11.545034       0.437283       1.315684      -0.701344       0.013102      -0.006565      -0.045434       0.047739       0.007145       0.003147       0.003493       0.004931       0.046190      -0.015292      -0.001389       0.016682              2.264697       2.293858       0.063270      -0.712799       1.789338       0.080861       2.710895           0.000000
           52              H       4.408297      11.289280      39.685950       0.135010       1.198152 0.88634939E+01  0.90808761E+02                                 1.978872                            1.827179      -1.448351       2.202235                    0.992296       3.922674      11.861053       0.423248       1.412500      -0.679954      -0.015968      -0.014126      -0.032785       0.039107       0.001272       0.002663       0.004281       0.006930       0.049548      -0.012459      -0.005049       0.017508              2.053689       2.060767       0.325130       0.312184       1.859527       0.458267       2.240771           0.000000
           53              H       0.552599       7.923197      37.306406       0.084180       1.355231 0.98228323E+01  0.10289075E+03                                 2.111087                            1.890757      -1.453323       2.170983                    0.991430       4.186866      12.653316       0.428450       1.364791      -0.688258       0.024262      -0.022215      -0.030158       0.044628       0.000831      -0.000492       0.009476       0.015067       0.004489      -0.014100       0.006830       0.007271              2.285051       2.045921      -0.346616      -0.424200       2.058371       0.742920       2.750860          -0.000000
           54              H       1.798030       9.026320      38.919656       0.124376       1.349028 0.10230322E+02  0.10812550E+03                                 2.091136                            1.923323      -1.596361       2.117586                    0.991583       4.110681      12.430829       0.427387       1.355959      -0.690192       0.035069      -0.002185      -0.001482       0.035168      -0.005981      -0.001485       0.000674       0.009389      -0.004290      -0.006889      -0.001695       0.008584              2.181697       2.986390      -0.020744      -0.000972       1.739446       0.219336       1.819255           0.000000
           55              H      11.081140       9.037663      38.968950       0.092330       1.656066 0.12484332E+02  0.13733152E+03                                 2.341924                            2.085739      -1.397881       2.205348                    0.992401       4.030319      12.042504       0.426104       1.306730      -0.703458      -0.048689       0.004183       0.006904       0.049354       0.001092      -0.008621       0.005439       0.016201       0.000620      -0.012238      -0.001525       0.013763              2.510403       3.720818       0.115432       0.133830       1.881118       0.156860       1.929274           0.000001
           56              H      12.222437      10.146457      40.658381       0.127197       1.399734 0.10596159E+02  0.11164519E+03                                 2.064518                            1.901316      -1.430586       2.199380                    0.993255       3.809694      11.064736       0.454384       1.279356      -0.708673      -0.023213       0.018728       0.025500       0.039240       0.001603      -0.014477       0.003579       0.012544      -0.006819      -0.014309      -0.003551       0.017860              2.159498       2.082658      -0.231367      -0.281412       1.985224       0.593702       2.410611           0.000001
           57              H      11.153339      11.972705       0.824550       0.090256       1.755779 0.13761959E+02  0.15543807E+03                                 2.445374                            2.197938      -1.510458       2.145845                    0.991539       4.230951      12.896440       0.411953       1.316381      -0.700722      -0.044701      -0.004895      -0.006693       0.045464       0.006661       0.006320       0.012002       0.006556       0.001605      -0.013757      -0.002990       0.016747              2.600635       3.800098       0.130921      -0.349371       1.881452      -0.067155       2.120354           0.000001
           58              H      12.191892      11.422562      43.651856       0.136195       1.368414 0.10528261E+02  0.11070843E+03                                 2.044568                            1.907479      -1.363656       2.244125                    0.994031       3.671169      10.638189       0.449457       1.295967      -0.706667      -0.024913      -0.012963      -0.029102       0.040443       0.015293       0.007598       0.003143       0.014251      -0.001170      -0.016819      -0.003433       0.020251              2.094905       2.060537       0.157150       0.328621       1.754685       0.377705       2.469493           0.000002
           59              H       0.676170      13.237468       2.357137       0.092445       1.481194 0.11692723E+02  0.12739847E+03                                 2.208565                            2.044033      -1.533215       2.138898                    0.991100       4.213122      12.810294       0.419533       1.339958      -0.694314       0.027725       0.020273       0.029174       0.045065       0.005032       0.002848       0.002582       0.012057      -0.003100      -0.007697      -0.001879       0.009577              2.270321       2.101316       0.266559       0.437071       2.013429       0.445780       2.696218           0.000000
           60              H       1.798030      12.673146       0.412275       0.120443       1.274819 0.97597370E+01  0.10179113E+03                                 1.994172                            1.862561      -1.598640       2.109344                    0.991717       4.114357      12.298941       0.440575       1.332951      -0.694197       0.034119       0.008917      -0.003223       0.035412       0.005664       0.001714       0.000174       0.007158      -0.020665      -0.007151      -0.003140       0.010291              2.065781       2.754168       0.172482      -0.162924       1.633747       0.053513       1.809427           0.000001
           61              H      12.959699      11.703305       6.264787       0.099032       1.678356 0.13140610E+02  0.14602170E+03                                 2.352433                            2.136210      -1.295499       2.254206                    0.994542       3.937416      11.721403       0.423254       1.302278      -0.705951       0.006196       0.033696       0.033044       0.047599      -0.001772       0.009703       0.004962      -0.004807       0.062984      -0.016594      -0.007570       0.024164              2.424091       1.753910       0.097342       0.084552       3.386094       0.455682       2.132270          -0.000002
           62              H      13.341520       9.735267       7.371656       0.133654       1.108424 0.79257635E+01  0.76133997E+02                                 1.641635                            1.548683      -1.060318       2.378149                    0.998373       3.199453       8.315132       0.561892       1.134790      -0.744890       0.010527       0.008667       0.037526       0.039927       0.004315       0.006170       0.015662      -0.008189       0.032285      -0.012047      -0.011203       0.023250              1.673244       1.351550      -0.045241       0.239460       1.516934      -0.157498       2.151248          -0.000001
           63              H      12.089147       9.766461       2.930737       0.098107       1.423020 0.10647280E+02  0.11115850E+03                                 2.036854                            1.869063      -0.965138       2.417819                    0.997398       3.541882       9.898267       0.476828       1.230384      -0.723092      -0.012481      -0.005030      -0.048210       0.050053       0.001843       0.007731       0.009148      -0.029522       0.038426      -0.022842       0.001600       0.021242              2.116263       1.616969      -0.053797       0.315823       1.780332      -0.358911       2.951488           0.000002
           64              H      12.500125       7.724692       3.961425       0.132983       1.165721 0.85591992E+01  0.83769651E+02                                 1.695286                            1.609471      -1.131376       2.346548                    0.997417       3.251700       8.515384       0.551427       1.134917      -0.745267      -0.004034      -0.031022      -0.025386       0.040288       0.001485       0.006554       0.013592      -0.009347       0.041375      -0.013761      -0.009007       0.022767              1.702706       1.338365       0.024870       0.059182       2.157873       0.222869       1.611880           0.000001
           65              H      12.412654       2.373556       3.065175       0.084963       1.622315 0.12377425E+02  0.13500591E+03                                 2.246463                            2.028974      -1.375139       2.207678                    0.993353       3.988963      11.625657       0.450225       1.247251      -0.716218      -0.001652       0.007276      -0.045228       0.045840      -0.003727      -0.001469      -0.014899      -0.027903       0.016107      -0.017845      -0.005756       0.023601              2.360144       1.821922       0.068487       0.382761       1.931789       0.350647       3.326720           0.000001
           66              H      12.677846       4.432340       4.073456       0.128769       1.220481 0.91070136E+01  0.91088178E+02                                 1.796435                            1.698845      -1.104448       2.354545                    0.997836       3.354889       9.063522       0.515297       1.188401      -0.732176      -0.002280       0.028336      -0.027352       0.039450      -0.001028       0.006102      -0.013462      -0.007101       0.050644      -0.014013      -0.010273       0.024287              1.811916       1.417345      -0.031839       0.063718       2.292477      -0.226531       1.725927           0.000001
           67              H      13.013848       0.524621       6.475406       0.101484       1.557520 0.11818788E+02  0.12740495E+03                                 2.218781                            2.012694      -1.075553       2.366069                    0.996615       3.684256      10.667020       0.442058       1.285328      -0.711008       0.010007      -0.038341       0.032879       0.051490      -0.009217       0.011111      -0.004410      -0.017630       0.054545      -0.023678       0.000306       0.023371              2.324292       1.716078      -0.077652       0.023612       3.229420      -0.459774       2.027377          -0.000003
           68              H      13.326247       2.538032       7.559869       0.134561       1.159779 0.84304169E+01  0.82410757E+02                                 1.712702                            1.615674      -1.078980       2.372505                    0.998115       3.226933       8.517392       0.539612       1.161153      -0.739100       0.007971      -0.006360       0.037470       0.038833      -0.003819       0.004836      -0.014779      -0.008874       0.038125      -0.012290      -0.010705       0.022995              1.740902       1.375661       0.042318       0.187995       1.609916       0.150428       2.237127          -0.000003
           69              H       1.523119       4.622338      12.305512       0.101991       1.573103 0.11939021E+02  0.12842031E+03                                 2.203419                            2.001339      -1.023679       2.392559                    0.997009       3.587629      10.217373       0.452624       1.258068      -0.718207       0.010814      -0.044654       0.021287       0.050636      -0.000967       0.004367      -0.000160      -0.045547       0.007346      -0.024719       0.003146       0.021573              2.317316       1.885616      -0.396617       0.384248       2.531121      -0.673881       2.535210          -0.000002
           70              H       0.676170       4.341594      10.194844       0.134932       1.170026 0.85025285E+01  0.83155744E+02                                 1.710561                            1.612936      -1.106624       2.360603                    0.997591       3.225162       8.469073       0.545814       1.147407      -0.742526       0.000147      -0.037995      -0.009529       0.039172      -0.006037       0.001786      -0.002319      -0.034804      -0.026837      -0.014312      -0.008789       0.023101              1.735234       1.369160       0.032320       0.108701       2.031939       0.358351       1.804602          -0.000002
           71              H       0.791411       8.481848      12.211406       0.095170       1.675674 0.13007994E+02  0.14486325E+03                                 2.382928                            2.147777      -1.419585       2.196907                    0.992308       4.067153      12.308905       0.413579       1.329840      -0.698961      -0.008111       0.046148       0.016069       0.049534      -0.011734       0.001961      -0.006497      -0.029920       0.002580      -0.019447      -0.001433       0.020880              2.504674       1.856084       0.051465       0.116787       3.033879       0.797148       2.624057          -0.000001
           72              H      13.844135       8.317372      10.033519       0.133651       1.225521 0.90699014E+01  0.91063146E+02                                 1.838003                            1.722928      -1.092492       2.365873                    0.997967       3.388372       9.317257       0.497053       1.227335      -0.722800      -0.012881       0.034521      -0.011788       0.038685      -0.003858       0.004874       0.000255      -0.032579      -0.039880      -0.016821      -0.006568       0.023389              1.881581       1.567086      -0.255713       0.255716       2.022874      -0.361036       2.054782          -0.000001
           73              H       0.248531      27.302986       1.546031       0.085035       1.543862 0.11545226E+02  0.12534871E+03                                 2.269218                            2.027823      -1.472586       2.161813                    0.991093       4.219984      12.793843       0.422377       1.335638      -0.695119      -0.014323       0.016255      -0.038295       0.043999      -0.004846      -0.002986      -0.002048       0.004646       0.037043      -0.012005      -0.000943       0.012948              2.418185       2.599254      -0.463627       0.720083       1.965326      -0.438904       2.689976           0.000000
           74              H       2.370067      26.483443       1.232344       0.118983       1.394589 0.10653222E+02  0.11283730E+03                                 2.080091                            1.920678      -1.539143       2.143845                    0.992066       3.975854      11.726397       0.445323       1.298552      -0.703286       0.011977       0.000802      -0.032846       0.034971      -0.003425      -0.001477       0.000616      -0.008148       0.025430      -0.009637       0.000930       0.008707              2.154084       2.199617      -0.076016      -0.446492       1.611322      -0.029695       2.651312           0.000001
           75              H       0.388763      26.287773       5.337169       0.090037       1.451263 0.10895589E+02  0.11599594E+03                                 2.153426                            1.955175      -1.220871       2.288847                    0.994314       3.910895      11.545035       0.437283       1.315685      -0.701344      -0.013102      -0.006565       0.045434       0.047739      -0.007145       0.003147      -0.003493       0.004931       0.046190      -0.015292      -0.001389       0.016682              2.264698       2.293859      -0.063270      -0.712799       1.789338      -0.080861       2.710896          -0.000001
           76              H       2.533903      25.468230       5.126550       0.135010       1.198150 0.88634790E+01  0.90808573E+02                                 1.978870                            1.827178      -1.448351       2.202236                    0.992296       3.922671      11.861043       0.423248       1.412501      -0.679954       0.015968      -0.014126       0.032785       0.039107      -0.001272       0.002663      -0.004281       0.006930       0.049548      -0.012459      -0.005049       0.017508              2.053687       2.060766      -0.325130       0.312184       1.859526      -0.458266       2.240770          -0.000001
           77              H       6.389601      22.102147       7.506094       0.084180       1.355231 0.98228324E+01  0.10289074E+03                                 2.111087                            1.890757      -1.453322       2.170983                    0.991430       4.186866      12.653314       0.428450       1.364791      -0.688258      -0.024262      -0.022215       0.030158       0.044628      -0.000831      -0.000492      -0.009476       0.015067       0.004489      -0.014100       0.006830       0.007271              2.285050       2.045921       0.346616      -0.424200       2.058371      -0.742920       2.750859          -0.000001
           78              H       5.144170      23.205270       5.892844       0.124376       1.349027 0.10230315E+02  0.10812541E+03                                 2.091135                            1.923322      -1.596361       2.117586                    0.991583       4.110679      12.430820       0.427387       1.355958      -0.690192      -0.035069      -0.002185       0.001482       0.035168       0.005981      -0.001485      -0.000674       0.009389      -0.004290      -0.006889      -0.001695       0.008584              2.181696       2.986388       0.020744      -0.000972       1.739445      -0.219336       1.819254          -0.000001
           79              H       9.745460      23.216613       5.843550       0.092330       1.656066 0.12484332E+02  0.13733149E+03                                 2.341921                            2.085737      -1.397881       2.205348                    0.992401       4.030319      12.042494       0.426105       1.306727      -0.703459       0.048689       0.004183      -0.006904       0.049354      -0.001092      -0.008621      -0.005439       0.016201       0.000620      -0.012238      -0.001525       0.013763              2.510401       3.720815      -0.115431       0.133829       1.881116      -0.156860       1.929272          -0.000000
           80              H       8.604163      24.325407       4.154119       0.127197       1.399733 0.10596145E+02  0.11164497E+03                                 2.064513                            1.901312      -1.430586       2.199380                    0.993255       3.809691      11.064709       0.454386       1.279352      -0.708674       0.023212       0.018728      -0.025500       0.039240      -0.001603      -0.014477      -0.003579       0.012543      -0.006819      -0.014309      -0.003551       0.017860              2.159493       2.082653       0.231366      -0.281412       1.985219      -0.593700       2.410605           0.000000
           81              H       9.673261      26.151655      43.987950       0.090256       1.755777 0.13761944E+02  0.15543785E+03                                 2.445373                            2.197937      -1.510458       2.145845                    0.991539       4.230949      12.896434       0.411953       1.316382      -0.700722       0.044701      -0.004895       0.006693       0.045464      -0.006661       0.006319      -0.012002       0.006557       0.001605      -0.013757      -0.002990       0.016747              2.600634       3.800097      -0.130921      -0.349370       1.881451       0.067155       2.120354           0.000001
           82              H       8.634708      25.601512       1.160644       0.136195       1.368411 0.10528233E+02  0.11070804E+03                                 2.044564                            1.907475      -1.363657       2.244124                    0.994031       3.671164      10.638164       0.449458       1.295966      -0.706667       0.024913      -0.012963       0.029102       0.040443      -0.015294       0.007598      -0.003143       0.014250      -0.001170      -0.016819      -0.003433       0.020251              2.094900       2.060533      -0.157149       0.328620       1.754682      -0.377704       2.469487           0.000001
           83              H       6.266030      27.416418      42.455362       0.092446       1.481196 0.11692744E+02  0.12739876E+03                                 2.208567                            2.044034      -1.533215       2.138898                    0.991100       4.213124      12.810303       0.419533       1.339958      -0.694314      -0.027725       0.020273      -0.029174       0.045065      -0.005032       0.002848      -0.002582       0.012057      -0.003100      -0.007698      -0.001879       0.009577              2.270323       2.101317      -0.266559       0.437071       2.013430      -0.445780       2.696222           0.000001
           84              H       5.144170      26.852096      44.400225       0.120443       1.274820 0.97597446E+01  0.10179124E+03                                 1.994174                            1.862562      -1.598640       2.109343                    0.991717       4.114359      12.298953       0.440575       1.332952      -0.694196      -0.034119       0.008917       0.003224       0.035412      -0.005664       0.001714      -0.000174       0.007158      -0.020665      -0.007151      -0.003140       0.010291              2.065783       2.754171      -0.172482      -0.162925       1.633748      -0.053513       1.809429           0.000001
           85              H       7.866901      25.882255      38.547713       0.099032       1.678363 0.13140668E+02  0.14602253E+03                                 2.352442                            2.136217      -1.295498       2.254206                    0.994542       3.937421      11.721437       0.423252       1.302281      -0.705950      -0.006196       0.033696      -0.033044       0.047599       0.001772       0.009703      -0.004962      -0.004807       0.062984      -0.016593      -0.007570       0.024163              2.424101       1.753916      -0.097343       0.084552       3.386111      -0.455684       2.132277           0.000001
           86              H       7.485080      23.914217      37.440844       0.133654       1.108426 0.79257808E+01  0.76134222E+02                                 1.641638                            1.548686      -1.060318       2.378149                    0.998373       3.199456       8.315149       0.561891       1.134792      -0.744890      -0.010527       0.008667      -0.037527       0.039927      -0.004315       0.006171      -0.015662      -0.008189       0.032285      -0.012047      -0.011203       0.023250              1.673248       1.351552       0.045241       0.239461       1.516937       0.157499       2.151253           0.000001
           87              H       8.737453      23.945411      41.881762       0.098108       1.423021 0.10647290E+02  0.11115870E+03                                 2.036859                            1.869068      -0.965136       2.417821                    0.997398       3.541883       9.898291       0.476825       1.230389      -0.723091       0.012481      -0.005030       0.048210       0.050053      -0.001843       0.007731      -0.009148      -0.029522       0.038426      -0.022842       0.001600       0.021242              2.116270       1.616973       0.053797       0.315825       1.780337       0.358913       2.951498           0.000002
           88              H       8.326475      21.903642      40.851075       0.132982       1.165726 0.85592559E+01  0.83770401E+02                                 1.695297                            1.609481      -1.131375       2.346549                    0.997417       3.251707       8.515431       0.551423       1.134924      -0.745265       0.004034      -0.031022       0.025386       0.040288      -0.001485       0.006554      -0.013592      -0.009347       0.041375      -0.013761      -0.009007       0.022767              1.702717       1.338373      -0.024870       0.059183       2.157889      -0.222871       1.611890           0.000002
           89              H       8.413946      16.552506      41.747325       0.084963       1.622314 0.12377415E+02  0.13500579E+03                                 2.246463                            2.028974      -1.375138       2.207678                    0.993353       3.988962      11.625658       0.450225       1.247252      -0.716217       0.001652       0.007276       0.045228       0.045840       0.003727      -0.001469       0.014899      -0.027903       0.016108      -0.017845      -0.005756       0.023601              2.360144       1.821923      -0.068487       0.382761       1.931789      -0.350648       3.326720           0.000001
           90              H       8.148754      18.611290      40.739044       0.128769       1.220483 0.91070338E+01  0.91088464E+02                                 1.796440                            1.698849      -1.104447       2.354545                    0.997836       3.354892       9.063545       0.515295       1.188404      -0.732175       0.002280       0.028336       0.027352       0.039450       0.001028       0.006102       0.013462      -0.007101       0.050644      -0.014013      -0.010273       0.024286              1.811921       1.417348       0.031840       0.063718       2.292485       0.226532       1.725931           0.000001
           91              H       7.812752      14.703571      38.337094       0.101484       1.557518 0.11818775E+02  0.12740475E+03                                 2.218778                            2.012692      -1.075554       2.366069                    0.996615       3.684256      10.667013       0.442058       1.285326      -0.711009      -0.010007      -0.038341      -0.032879       0.051490       0.009217       0.011111       0.004410      -0.017630       0.054545      -0.023678       0.000306       0.023372              2.324288       1.716076       0.077652       0.023612       3.229415       0.459773       2.027374           0.000000
           92              H       7.500353      16.716982      37.252631       0.134561       1.159780 0.84304279E+01  0.82410897E+02                                 1.712704                            1.615675      -1.078981       2.372505                    0.998115       3.226935       8.517401       0.539612       1.161154      -0.739100      -0.007971      -0.006360      -0.037470       0.038833       0.003819       0.004836       0.014779      -0.008874       0.038125      -0.012290      -0.010705       0.022995              1.740903       1.375663      -0.042318       0.187995       1.609918      -0.150428       2.237130           0.000001
           93              H       5.419081      18.801288      32.506988       0.101991       1.573102 0.11939013E+02  0.12842021E+03                                 2.203420                            2.001340      -1.023678       2.392560                    0.997009       3.587627      10.217370       0.452623       1.258069      -0.718207      -0.010814      -0.044654      -0.021287       0.050636       0.000967       0.004367       0.000160      -0.045547       0.007346      -0.024719       0.003146       0.021573              2.317316       1.885617       0.396617       0.384248       2.531122       0.673881       2.535211           0.000001
           94              H       6.266030      18.520544      34.617656       0.134932       1.170028 0.85025437E+01  0.83155940E+02                                 1.710563                            1.612938      -1.106624       2.360603                    0.997591       3.225164       8.469084       0.545813       1.147408      -0.742526      -0.000147      -0.037995       0.009529       0.039172       0.006037       0.001786       0.002319      -0.034804      -0.026837      -0.014312      -0.008789       0.023101              1.735237       1.369162      -0.032320       0.108701       2.031942      -0.358352       1.804605           0.000001
           95              H       6.150789      22.660798      32.601094       0.095171       1.675672 0.13007967E+02  0.14486286E+03                                 2.382924                            2.147773      -1.419586       2.196907                    0.992308       4.067151      12.308890       0.413580       1.329838      -0.698962       0.008111       0.046148      -0.016069       0.049534       0.011735       0.001961       0.006497      -0.029920       0.002580      -0.019447      -0.001433       0.020880              2.504669       1.856081      -0.051465       0.116787       3.033873      -0.797146       2.624052           0.000001
           96              H       6.982465      22.496322      34.778981       0.133652       1.225521 0.90699005E+01  0.91063133E+02                                 1.838003                            1.722928      -1.092492       2.365873                    0.997967       3.388372       9.317256       0.497053       1.227335      -0.722800       0.012881       0.034521       0.011788       0.038685       0.003858       0.004874      -0.000255      -0.032579      -0.039880      -0.016821      -0.006568       0.023389              1.881580       1.567086       0.255713       0.255716       2.022872       0.361036       2.054782           0.000001
           97              H      13.635869      15.233864      23.952281       0.085035       1.543856 0.11545174E+02  0.12534800E+03                                 2.269213                            2.027819      -1.472586       2.161813                    0.991093       4.219975      12.793811       0.422377       1.335639      -0.695119       0.014323      -0.016255      -0.038295       0.043999      -0.004846       0.002985       0.002048       0.004646       0.037042      -0.012005      -0.000943       0.012948              2.418180       2.599248      -0.463626      -0.720081       1.965322       0.438903       2.689970           0.000001
           98              H      11.514333      16.053407      23.638594       0.118983       1.394586 0.10653192E+02  0.11283689E+03                                 2.080087                            1.920675      -1.539143       2.143846                    0.992066       3.975848      11.726372       0.445323       1.298551      -0.703286      -0.011977      -0.000802      -0.032846       0.034971      -0.003425       0.001477      -0.000616      -0.008148       0.025430      -0.009637       0.000931       0.008707              2.154080       2.199613      -0.076016       0.446491       1.611320       0.029695       2.651307           0.000001
           99              H      13.495637      16.249077      27.743419       0.090034       1.451275 0.10895703E+02  0.11599745E+03                                 2.153437                            1.955184      -1.220876       2.288843                    0.994314       3.910915      11.545103       0.437282       1.315683      -0.701344       0.013102       0.006565       0.045434       0.047739      -0.007145      -0.003147       0.003493       0.004931       0.046190      -0.015292      -0.001389       0.016682              2.264710       2.293871      -0.063271       0.712805       1.789346       0.080862       2.710911           0.000001
          100              H      11.350497      17.068620      27.532800       0.135008       1.198154 0.88635139E+01  0.90808995E+02                                 1.978872                            1.827180      -1.448346       2.202237                    0.992296       3.922677      11.861055       0.423248       1.412498      -0.679954      -0.015968       0.014126       0.032785       0.039107      -0.001272      -0.002663       0.004282       0.006929       0.049548      -0.012459      -0.005049       0.017508              2.053689       2.060768      -0.325130      -0.312184       1.859528       0.458267       2.240772           0.000001
          101              H       7.494799      20.434703      29.912344       0.084178       1.355242 0.98229337E+01  0.10289205E+03                                 2.111097                            1.890765      -1.453324       2.170981                    0.991430       4.186887      12.653386       0.428450       1.364788      -0.688259       0.024262       0.022215       0.030157       0.044627      -0.000831       0.000491       0.009476       0.015067       0.004488      -0.014100       0.006830       0.007271              2.285062       2.045931       0.346618       0.424204       2.058381       0.742926       2.750875           0.000001
          102              H       8.740230      19.331580      28.299094       0.124376       1.349025 0.10230298E+02  0.10812515E+03                                 2.091130                            1.923318      -1.596357       2.117588                    0.991583       4.110673      12.430784       0.427388       1.355955      -0.690193       0.035069       0.002185       0.001481       0.035168       0.005981       0.001486       0.000674       0.009390      -0.004290      -0.006889      -0.001695       0.008584              2.181691       2.986380       0.020743       0.000972       1.739441       0.219335       1.819251           0.000001
          103              H       4.138940      19.320237      28.249800       0.092330       1.656059 0.12484266E+02  0.13733057E+03                                 2.341914                            2.085731      -1.397875       2.205351                    0.992401       4.030309      12.042449       0.426106       1.306726      -0.703459      -0.048689      -0.004183      -0.006904       0.049354      -0.001093       0.008621       0.005439       0.016202       0.000620      -0.012238      -0.001525       0.013763              2.510392       3.720800      -0.115430      -0.133828       1.881110       0.156859       1.929266           0.000002
          104              H       5.280237      18.211443      26.560369       0.127198       1.399725 0.10596066E+02  0.11164397E+03                                 2.064509                            1.901308      -1.430580       2.199384                    0.993255       3.809678      11.064678       0.454385       1.279357      -0.708673      -0.023212      -0.018728      -0.025500       0.039240      -0.001603       0.014477       0.003580       0.012543      -0.006819      -0.014309      -0.003551       0.017860              2.159488       2.082649       0.231365       0.281411       1.985215       0.593698       2.410600           0.000002
          105              H       4.211139      16.385195      21.581700       0.090255       1.755778 0.13761956E+02  0.15543802E+03                                 2.445374                            2.197938      -1.510458       2.145845                    0.991539       4.230952      12.896445       0.411952       1.316382      -0.700722      -0.044701       0.004895       0.006694       0.045464      -0.006661      -0.006319       0.012002       0.006557       0.001605      -0.013757      -0.002990       0.016747              2.600635       3.800099      -0.130921       0.349371       1.881452      -0.067155       2.120355           0.000001
          106              H       5.249692      16.935338      23.566894       0.136193       1.368419 0.10528314E+02  0.11070915E+03                                 2.044576                            1.907485      -1.363660       2.244123                    0.994031       3.671177      10.638227       0.449455       1.295970      -0.706667      -0.024913       0.012962       0.029102       0.040443      -0.015293      -0.007598       0.003143       0.014251      -0.001169      -0.016819      -0.003433       0.020251              2.094913       2.060545      -0.157151      -0.328623       1.754691       0.377708       2.469503           0.000002
          107              H       7.618370      15.120432      20.049112       0.092444       1.481193 0.11692709E+02  0.12739829E+03                                 2.208564                            2.044032      -1.533214       2.138899                    0.991100       4.213120      12.810287       0.419533       1.339959      -0.694314       0.027725      -0.020274      -0.029174       0.045065      -0.005032      -0.002848       0.002583       0.012057      -0.003100      -0.007698      -0.001879       0.009577              2.270320       2.101314      -0.266558      -0.437071       2.013428       0.445780       2.696219           0.000000
          108              H       8.740230      15.684754      21.993975       0.120443       1.274819 0.97597315E+01  0.10179108E+03                                 1.994174                            1.862562      -1.598640       2.109344                    0.991717       4.114358      12.298957       0.440574       1.332954      -0.694196       0.034119      -0.008917       0.003223       0.035412      -0.005664      -0.001714       0.000174       0.007158      -0.020665      -0.007151      -0.003140       0.010291              2.065783       2.754171      -0.172482       0.162925       1.633748       0.053513       1.809429           0.000000
          109              H       6.017499      16.654595      16.141462       0.099033       1.678341 0.13140464E+02  0.14601950E+03                                 2.352404                            2.136187      -1.295508       2.254201                    0.994542       3.937412      11.721325       0.423260       1.302264      -0.705953       0.006196      -0.033696      -0.033044       0.047599       0.001772      -0.009703       0.004962      -0.004806       0.062987      -0.016594      -0.007571       0.024164              2.424061       1.753893      -0.097340      -0.084550       3.386045       0.455675       2.132245          -0.000004
          110              H       6.399320      18.622633      15.034594       0.133654       1.108419 0.79257142E+01  0.76133316E+02                                 1.641621                            1.548671      -1.060318       2.378148                    0.998373       3.199447       8.315073       0.561899       1.134779      -0.744893       0.010527      -0.008667      -0.037526       0.039927      -0.004315      -0.006170       0.015662      -0.008189       0.032285      -0.012048      -0.011203       0.023251              1.673229       1.351540       0.045240      -0.239456       1.516922      -0.157496       2.151227          -0.000003
          111              H       5.146947      18.591439      19.475512       0.098110       1.423012 0.10647206E+02  0.11115754E+03                                 2.036846                            1.869057      -0.965138       2.417820                    0.997398       3.541872       9.898232       0.476828       1.230384      -0.723092      -0.012480       0.005030       0.048210       0.050053      -0.001843      -0.007731       0.009148      -0.029521       0.038426      -0.022842       0.001600       0.021242              2.116255       1.616964       0.053796      -0.315822       1.780326      -0.358909       2.951475           0.000001
          112              H       5.557925      20.633208      18.444825       0.132985       1.165712 0.85591152E+01  0.83768604E+02                                 1.695275                            1.609461      -1.131367       2.346553                    0.997417       3.251687       8.515332       0.551430       1.134915      -0.745268      -0.004034       0.031022       0.025386       0.040288      -0.001485      -0.006554       0.013592      -0.009347       0.041375      -0.013761      -0.009007       0.022767              1.702695       1.338358      -0.024870      -0.059181       2.157857       0.222867       1.611870           0.000000
          113              H       5.470454      25.984344      19.341075       0.084964       1.622313 0.12377406E+02  0.13500568E+03                                 2.246463                            2.028974      -1.375144       2.207676                    0.993353       3.988960      11.625654       0.450225       1.247252      -0.716217      -0.001652      -0.007276       0.045228       0.045840       0.003727       0.001469      -0.014899      -0.027903       0.016107      -0.017845      -0.005756       0.023601              2.360144       1.821922      -0.068487      -0.382761       1.931788       0.350647       3.326720           0.000000
          114              H       5.735646      23.925560      18.332794       0.128770       1.220476 0.91069693E+01  0.91087623E+02                                 1.796430                            1.698841      -1.104441       2.354548                    0.997836       3.354882       9.063497       0.515297       1.188400      -0.732176      -0.002280      -0.028336       0.027352       0.039450       0.001028      -0.006102      -0.013462      -0.007101       0.050644      -0.014013      -0.010273       0.024287              1.811911       1.417342       0.031839      -0.063717       2.292470      -0.226530       1.725922          -0.000000
          115              H       6.071648      27.833279      15.930844       0.101482       1.557539 0.11818968E+02  0.12740743E+03                                 2.218805                            2.012714      -1.075562       2.366064                    0.996615       3.684277      10.667122       0.442054       1.285333      -0.711007       0.010007       0.038341      -0.032879       0.051490       0.009217      -0.011111      -0.004409      -0.017630       0.054544      -0.023678       0.000306       0.023371              2.324318       1.716093       0.077653      -0.023613       3.229463      -0.459782       2.027398          -0.000003
          116              H       6.384047      25.819868      14.846381       0.134560       1.159780 0.84304267E+01  0.82410813E+02                                 1.712697                            1.615669      -1.078985       2.372501                    0.998115       3.226939       8.517384       0.539616       1.161145      -0.739102       0.007971       0.006360      -0.037469       0.038832       0.003819      -0.004836      -0.014779      -0.008874       0.038125      -0.012290      -0.010705       0.022995              1.740896       1.375658      -0.042318      -0.187993       1.609911       0.150427       2.237118          -0.000004
          117              H       8.465319      23.735562      10.100737       0.101990       1.573089 0.11938886E+02  0.12841832E+03                                 2.203391                            2.001316      -1.023684       2.392556                    0.997009       3.587623      10.217291       0.452631       1.258053      -0.718210       0.010814       0.044654      -0.021287       0.050636       0.000967      -0.004366      -0.000160      -0.045548       0.007345      -0.024719       0.003145       0.021574              2.317285       1.885594       0.396609      -0.384240       2.531086      -0.673867       2.535175          -0.000005
          118              H       7.618370      24.016306      12.211406       0.134933       1.170012 0.85023878E+01  0.83153922E+02                                 1.710536                            1.612914      -1.106622       2.360604                    0.997591       3.225144       8.468969       0.545822       1.147395      -0.742529       0.000147       0.037995       0.009530       0.039172       0.006038      -0.001786      -0.002319      -0.034804      -0.026838      -0.014312      -0.008790       0.023101              1.735209       1.369143      -0.032319      -0.108698       2.031908       0.358343       1.804575          -0.000005
          119              H       7.733611      19.876052      10.194844       0.095171       1.675655 0.13007804E+02  0.14486046E+03                                 2.382899                            2.147753      -1.419576       2.196912                    0.992308       4.067128      12.308761       0.413584       1.329830      -0.698963      -0.008111      -0.046148      -0.016069       0.049534       0.011734      -0.001961      -0.006497      -0.029921       0.002579      -0.019447      -0.001434       0.020880              2.504642       1.856065      -0.051465      -0.116784       3.033839       0.797133       2.624022          -0.000004
          120              H       6.901935      20.040528      12.372731       0.133652       1.225506 0.90697516E+01  0.91061102E+02                                 1.837973                            1.722902      -1.092492       2.365873                    0.997967       3.388348       9.317108       0.497063       1.227318      -0.722804      -0.012881      -0.034521       0.011789       0.038685       0.003858      -0.004874       0.000255      -0.032579      -0.039881      -0.016821      -0.006568       0.023390              1.881549       1.567063       0.255707      -0.255709       2.022838      -0.361027       2.054745          -0.000004
          121              H       6.693669      27.302986      23.952281       0.085035       1.543856 0.11545172E+02  0.12534798E+03                                 2.269213                            2.027819      -1.472586       2.161814                    0.991093       4.219975      12.793811       0.422377       1.335639      -0.695119       0.014323       0.016255      -0.038296       0.043999       0.004846       0.002985      -0.002048       0.004646       0.037042      -0.012005      -0.000943       0.012948              2.418180       2.599248       0.463626      -0.720081       1.965322      -0.438903       2.689970           0.000001
          122              H       4.572133      26.483443      23.638594       0.118983       1.394586 0.10653192E+02  0.11283689E+03                                 2.080087                            1.920675      -1.539143       2.143846                    0.992066       3.975848      11.726372       0.445323       1.298551      -0.703286      -0.011977       0.000802      -0.032846       0.034971       0.003425       0.001477       0.000616      -0.008148       0.025430      -0.009637       0.000931       0.008707              2.154080       2.199613       0.076016       0.446491       1.611320      -0.029695       2.651307           0.000001
          123              H       6.553437      26.287773      27.743419       0.090034       1.451275 0.10895703E+02  0.11599745E+03                                 2.153437                            1.955184      -1.220876       2.288843                    0.994314       3.910915      11.545103       0.437282       1.315683      -0.701344       0.013102      -0.006565       0.045434       0.047739       0.007145      -0.003147      -0.003493       0.004931       0.046190      -0.015292      -0.001389       0.016682              2.264710       2.293871       0.063271       0.712805       1.789346      -0.080862       2.710911           0.000001
          124              H       4.408297      25.468230      27.532800       0.135008       1.198154 0.88635132E+01  0.90808988E+02                                 1.978873                            1.827180      -1.448346       2.202237                    0.992296       3.922677      11.861056       0.423248       1.412499      -0.679954      -0.015968      -0.014126       0.032785       0.039107       0.001272      -0.002663      -0.004282       0.006929       0.049548      -0.012459      -0.005049       0.017508              2.053690       2.060768       0.325130      -0.312184       1.859528      -0.458267       2.240772           0.000001
          125              H       0.552599      22.102147      29.912344       0.084178       1.355242 0.98229337E+01  0.10289205E+03                                 2.111097                            1.890765      -1.453324       2.170981                    0.991430       4.186887      12.653386       0.428450       1.364788      -0.688259       0.024262      -0.022215       0.030157       0.044627       0.000831       0.000491      -0.009476       0.015067       0.004488      -0.014100       0.006830       0.007271              2.285062       2.045931      -0.346618       0.424204       2.058381      -0.742926       2.750875           0.000001
          126              H       1.798030      23.205270      28.299094       0.124376       1.349025 0.10230297E+02  0.10812514E+03                                 2.091130                            1.923319      -1.596357       2.117588                    0.991583       4.110673      12.430785       0.427388       1.355956      -0.690193       0.035069      -0.002185       0.001481       0.035168      -0.005981       0.001486      -0.000674       0.009390      -0.004291      -0.006889      -0.001695       0.008584              2.181691       2.986380      -0.020743       0.000972       1.739441      -0.219335       1.819251           0.000001
          127              H      11.081140      23.216613      28.249800       0.092330       1.656060 0.12484270E+02  0.13733061E+03                                 2.341913                            2.085730      -1.397875       2.205351                    0.992401       4.030310      12.042449       0.426106       1.306725      -0.703459      -0.048689       0.004183      -0.006904       0.049354       0.001093       0.008621      -0.005439       0.016202       0.000620      -0.012238      -0.001525       0.013763              2.510391       3.720798       0.115430      -0.133828       1.881110      -0.156859       1.929266           0.000002
          128              H      12.222437      24.325407      26.560369       0.127198       1.399725 0.10596066E+02  0.11164397E+03                                 2.064509                            1.901308      -1.430580       2.199384                    0.993255       3.809678      11.064678       0.454385       1.279357      -0.708673      -0.023212       0.018728      -0.025500       0.039240       0.001603       0.014477      -0.003580       0.012543      -0.006819      -0.014309      -0.003551       0.017860              2.159488       2.082649      -0.231365       0.281411       1.985215      -0.593698       2.410600           0.000002
          129              H      11.153339      26.151655      21.581700       0.090255       1.755779 0.13761957E+02  0.15543805E+03                                 2.445375                            2.197938      -1.510458       2.145845                    0.991539       4.230952      12.896447       0.411952       1.316383      -0.700722      -0.044701      -0.004895       0.006694       0.045464       0.006661      -0.006319      -0.012002       0.006557       0.001605      -0.013757      -0.002990       0.016747              2.600636       3.800100       0.130921       0.349371       1.881453       0.067155       2.120355           0.000001
          130              H      12.191892      25.601512      23.566894       0.136193       1.368419 0.10528318E+02  0.11070921E+03                                 2.044576                            1.907486      -1.363660       2.244123                    0.994031       3.671178      10.638230       0.449455       1.295970      -0.706667      -0.024913      -0.012962       0.029102       0.040443       0.015293      -0.007598      -0.003143       0.014251      -0.001169      -0.016819      -0.003433       0.020251              2.094913       2.060545       0.157151      -0.328623       1.754691      -0.377708       2.469503           0.000002
          131              H       0.676170      27.416418      20.049112       0.092444       1.481193 0.11692709E+02  0.12739829E+03                                 2.208564                            2.044032      -1.533214       2.138899                    0.991100       4.213120      12.810287       0.419533       1.339959      -0.694314       0.027725       0.020274      -0.029174       0.045065       0.005032      -0.002848      -0.002583       0.012057      -0.003100      -0.007698      -0.001879       0.009577              2.270320       2.101314       0.266558      -0.437071       2.013428      -0.445780       2.696219           0.000000
          132              H       1.798030      26.852096      21.993975       0.120443       1.274819 0.97597315E+01  0.10179108E+03                                 1.994174                            1.862562      -1.598640       2.109344                    0.991717       4.114358      12.298957       0.440574       1.332954      -0.694196       0.034119       0.008917       0.003223       0.035412       0.005664      -0.001714      -0.000174       0.007158      -0.020665      -0.007151      -0.003140       0.010291              2.065783       2.754171       0.172482       0.162925       1.633748      -0.053513       1.809429           0.000000
          133              H      12.959699      25.882255      16.141462       0.099033       1.678342 0.13140466E+02  0.14601953E+03                                 2.352405                            2.136187      -1.295508       2.254201                    0.994542       3.937412      11.721327       0.423260       1.302264      -0.705953       0.006196       0.033696      -0.033044       0.047599      -0.001772      -0.009702      -0.004962      -0.004806       0.062987      -0.016594      -0.007571       0.024164              2.424062       1.753893       0.097340      -0.084550       3.386046      -0.455675       2.132246          -0.000005
          134              H      13.341520      23.914217      15.034594       0.133654       1.108419 0.79257124E+01  0.76133298E+02                                 1.641621                            1.548671      -1.060318       2.378148                    0.998373       3.199446       8.315072       0.561899       1.134779      -0.744893       0.010527       0.008667      -0.037526       0.039927       0.004315      -0.006170      -0.015662      -0.008189       0.032285      -0.012048      -0.011203       0.023251              1.673230       1.351540      -0.045240      -0.239457       1.516922       0.157496       2.151227          -0.000003
          135              H      12.089147      23.945411      19.475512       0.098110       1.423013 0.10647212E+02  0.11115763E+03                                 2.036846                            1.869057      -0.965138       2.417820                    0.997398       3.541873       9.898236       0.476828       1.230384      -0.723092      -0.012480      -0.005030       0.048210       0.050053       0.001843      -0.007731      -0.009148      -0.029521       0.038426      -0.022842       0.001600       0.021242              2.116256       1.616964      -0.053796      -0.315822       1.780326       0.358909       2.951476           0.000001
          136              H      12.500125      21.903642      18.444825       0.132985       1.165712 0.85591171E+01  0.83768629E+02                                 1.695275                            1.609462      -1.131367       2.346553                    0.997417       3.251687       8.515333       0.551430       1.134915      -0.745268      -0.004034      -0.031022       0.025386       0.040288       0.001485      -0.006554      -0.013592      -0.009347       0.041375      -0.013761      -0.009007       0.022767              1.702695       1.338358       0.024870      -0.059181       2.157857      -0.222867       1.611870           0.000000
          137              H      12.412654      16.552506      19.341075       0.084964       1.622313 0.12377406E+02  0.13500568E+03                                 2.246463                            2.028974      -1.375144       2.207676                    0.993353       3.988960      11.625654       0.450225       1.247252      -0.716217      -0.001652       0.007276       0.045228       0.045840      -0.003727       0.001469       0.014899      -0.027903       0.016107      -0.017845      -0.005756       0.023601              2.360144       1.821922       0.068487      -0.382761       1.931788      -0.350647       3.326721           0.000001
          138              H      12.677846      18.611290      18.332794       0.128770       1.220476 0.91069688E+01  0.91087615E+02                                 1.796430                            1.698841      -1.104441       2.354548                    0.997836       3.354882       9.063496       0.515297       1.188400      -0.732176      -0.002280       0.028336       0.027352       0.039450      -0.001028      -0.006102       0.013462      -0.007101       0.050644      -0.014013      -0.010273       0.024287              1.811911       1.417342      -0.031839      -0.063717       2.292470       0.226530       1.725922          -0.000000
          139              H      13.013848      14.703571      15.930844       0.101482       1.557540 0.11818972E+02  0.12740748E+03                                 2.218805                            2.012714      -1.075562       2.366064                    0.996615       3.684278      10.667124       0.442054       1.285333      -0.711007       0.010007      -0.038341      -0.032879       0.051490      -0.009217      -0.011111       0.004409      -0.017630       0.054544      -0.023678       0.000306       0.023371              2.324318       1.716093      -0.077653      -0.023613       3.229463       0.459782       2.027398          -0.000002
          140              H      13.326247      16.716982      14.846381       0.134560       1.159780 0.84304292E+01  0.82410847E+02                                 1.712697                            1.615670      -1.078985       2.372501                    0.998115       3.226939       8.517386       0.539616       1.161146      -0.739102       0.007971      -0.006360      -0.037469       0.038832      -0.003819      -0.004836       0.014779      -0.008874       0.038125      -0.012290      -0.010705       0.022995              1.740896       1.375658       0.042318      -0.187993       1.609912      -0.150427       2.237119          -0.000004
          141              H       1.523119      18.801288      10.100737       0.101990       1.573089 0.11938888E+02  0.12841835E+03                                 2.203392                            2.001317      -1.023684       2.392556                    0.997009       3.587623      10.217291       0.452631       1.258053      -0.718210       0.010814      -0.044654      -0.021287       0.050636      -0.000967      -0.004366       0.000160      -0.045548       0.007345      -0.024719       0.003145       0.021574              2.317285       1.885594      -0.396609      -0.384240       2.531087       0.673868       2.535175          -0.000005
          142              H       0.676170      18.520544      12.211406       0.134933       1.170012 0.85023892E+01  0.83153944E+02                                 1.710537                            1.612915      -1.106622       2.360604                    0.997591       3.225144       8.468971       0.545822       1.147396      -0.742529       0.000147      -0.037995       0.009530       0.039172      -0.006038      -0.001786       0.002319      -0.034804      -0.026838      -0.014312      -0.008790       0.023101              1.735209       1.369144       0.032319      -0.108699       2.031909      -0.358343       1.804576          -0.000005
          143              H       0.791411      22.660798      10.194844       0.095171       1.675655 0.13007802E+02  0.14486043E+03                                 2.382899                            2.147753      -1.419576       2.196912                    0.992308       4.067128      12.308760       0.413584       1.329830      -0.698963      -0.008111       0.046148      -0.016069       0.049534      -0.011734      -0.001961       0.006497      -0.029921       0.002579      -0.019447      -0.001434       0.020880              2.504642       1.856064       0.051465      -0.116784       3.033839      -0.797133       2.624021          -0.000004
          144              H      13.844135      22.496322      12.372731       0.133652       1.225506 0.90697516E+01  0.91061102E+02                                 1.837973                            1.722902      -1.092492       2.365873                    0.997967       3.388348       9.317108       0.497063       1.227318      -0.722804      -0.012881       0.034521       0.011789       0.038685      -0.003858      -0.004874      -0.000255      -0.032579      -0.039881      -0.016821      -0.006568       0.023390              1.881549       1.567063      -0.255707      -0.255709       2.022838       0.361027       2.054745          -0.000004
          145              H       7.190731      15.233864       1.546031       0.085035       1.543862 0.11545226E+02  0.12534871E+03                                 2.269218                            2.027823      -1.472586       2.161813                    0.991093       4.219984      12.793843       0.422377       1.335638      -0.695119      -0.014323      -0.016255      -0.038295       0.043999       0.004846      -0.002986       0.002048       0.004646       0.037043      -0.012005      -0.000943       0.012948              2.418185       2.599254       0.463627       0.720083       1.965326       0.438904       2.689976           0.000001
          146              H       9.312267      16.053407       1.232344       0.118983       1.394589 0.10653222E+02  0.11283730E+03                                 2.080091                            1.920678      -1.539143       2.143845                    0.992066       3.975854      11.726397       0.445323       1.298552      -0.703286       0.011977      -0.000802      -0.032846       0.034971       0.003425      -0.001477      -0.000616      -0.008148       0.025430      -0.009637       0.000930       0.008707              2.154084       2.199617       0.076016      -0.446492       1.611322       0.029695       2.651312           0.000001
          147              H       7.330963      16.249077       5.337169       0.090037       1.451263 0.10895594E+02  0.11599600E+03                                 2.153426                            1.955175      -1.220872       2.288847                    0.994314       3.910896      11.545037       0.437283       1.315684      -0.701344      -0.013102       0.006565       0.045434       0.047739       0.007145       0.003147       0.003493       0.004931       0.046190      -0.015292      -0.001389       0.016682              2.264698       2.293859       0.063270      -0.712799       1.789338       0.080861       2.710896          -0.000001
          148              H       9.476103      17.068620       5.126550       0.135010       1.198150 0.88634798E+01  0.90808580E+02                                 1.978870                            1.827178      -1.448350       2.202236                    0.992296       3.922671      11.861042       0.423248       1.412501      -0.679954       0.015968       0.014126       0.032785       0.039107       0.001272       0.002663       0.004281       0.006930       0.049548      -0.012459      -0.005049       0.017508              2.053687       2.060765       0.325130       0.312184       1.859526       0.458266       2.240770          -0.000001
          149              H      13.331801      20.434703       7.506094       0.084180       1.355231 0.98228332E+01  0.10289075E+03                                 2.111087                            1.890757      -1.453322       2.170984                    0.991430       4.186866      12.653313       0.428450       1.364790      -0.688258      -0.024262       0.022215       0.030158       0.044628       0.000831      -0.000492       0.009476       0.015067       0.004489      -0.014100       0.006830       0.007271              2.285050       2.045921      -0.346616      -0.424200       2.058371       0.742920       2.750859          -0.000001
          150              H      12.086370      19.331580       5.892844       0.124376       1.349027 0.10230320E+02  0.10812547E+03                                 2.091135                            1.923322      -1.596361       2.117586                    0.991583       4.110680      12.430821       0.427387       1.355958      -0.690193      -0.035069       0.002185       0.001482       0.035168      -0.005981      -0.001485       0.000674       0.009389      -0.004290      -0.006889      -0.001695       0.008584              2.181696       2.986388      -0.020744      -0.000972       1.739445       0.219336       1.819254          -0.000001
          151              H       2.803260      19.320237       5.843550       0.092330       1.656066 0.12484332E+02  0.13733149E+03                                 2.341921                            2.085737      -1.397881       2.205348                    0.992401       4.030319      12.042494       0.426105       1.306727      -0.703459       0.048689      -0.004183      -0.006904       0.049354       0.001092      -0.008621       0.005439       0.016201       0.000620      -0.012238      -0.001525       0.013763              2.510401       3.720815       0.115431       0.133829       1.881116       0.156860       1.929272          -0.000000
          152              H       1.661963      18.211443       4.154119       0.127197       1.399733 0.10596145E+02  0.11164497E+03                                 2.064513                            1.901312      -1.430586       2.199380                    0.993255       3.809691      11.064707       0.454386       1.279352      -0.708674       0.023212      -0.018728      -0.025500       0.039240       0.001603      -0.014477       0.003579       0.012543      -0.006819      -0.014309      -0.003551       0.017860              2.159492       2.082653      -0.231366      -0.281411       1.985219       0.593699       2.410605           0.000000
          153              H       2.731061      16.385195      43.987950       0.090256       1.755777 0.13761942E+02  0.15543783E+03                                 2.445373                            2.197937      -1.510458       2.145845                    0.991539       4.230949      12.896434       0.411953       1.316382      -0.700722       0.044701       0.004895       0.006693       0.045464       0.006661       0.006319       0.012002       0.006557       0.001605      -0.013757      -0.002990       0.016747              2.600634       3.800096       0.130921      -0.349370       1.881451      -0.067155       2.120353           0.000001
          154              H       1.692508      16.935338       1.160644       0.136195       1.368411 0.10528233E+02  0.11070804E+03                                 2.044564                            1.907475      -1.363657       2.244124                    0.994031       3.671164      10.638165       0.449458       1.295966      -0.706667       0.024913       0.012963       0.029102       0.040443       0.015294       0.007598       0.003143       0.014250      -0.001170      -0.016819      -0.003433       0.020251              2.094901       2.060533       0.157149       0.328621       1.754682       0.377704       2.469487           0.000001
          155              H      13.208230      15.120432      42.455362       0.092446       1.481196 0.11692744E+02  0.12739876E+03                                 2.208567                            2.044034      -1.533215       2.138898                    0.991100       4.213124      12.810303       0.419533       1.339958      -0.694314      -0.027725      -0.020273      -0.029174       0.045065       0.005032       0.002848       0.002582       0.012057      -0.003100      -0.007698      -0.001879       0.009577              2.270323       2.101317       0.266559       0.437071       2.013430       0.445780       2.696222           0.000001
          156              H      12.086370      15.684754      44.400225       0.120443       1.274820 0.97597446E+01  0.10179124E+03                                 1.994174                            1.862562      -1.598640       2.109343                    0.991717       4.114359      12.298953       0.440575       1.332952      -0.694196      -0.034119      -0.008917       0.003224       0.035412       0.005664       0.001714       0.000174       0.007158      -0.020665      -0.007151      -0.003140       0.010291              2.065783       2.754171       0.172482      -0.162925       1.633748       0.053513       1.809429           0.000001
          157              H       0.924701      16.654595      38.547713       0.099032       1.678363 0.13140672E+02  0.14602259E+03                                 2.352442                            2.136217      -1.295498       2.254206                    0.994542       3.937422      11.721439       0.423252       1.302281      -0.705950      -0.006196      -0.033696      -0.033044       0.047599      -0.001772       0.009703       0.004962      -0.004807       0.062984      -0.016593      -0.007570       0.024163              2.424101       1.753916       0.097343       0.084552       3.386111       0.455684       2.132277           0.000001
          158              H       0.542880      18.622633      37.440844       0.133654       1.108426 0.79257808E+01  0.76134222E+02                                 1.641638                            1.548686      -1.060318       2.378149                    0.998373       3.199456       8.315149       0.561891       1.134792      -0.744890      -0.010527      -0.008667      -0.037527       0.039927       0.004315       0.006171       0.015662      -0.008189       0.032285      -0.012047      -0.011203       0.023250              1.673248       1.351552      -0.045241       0.239461       1.516937      -0.157499       2.151253           0.000001
          159              H       1.795253      18.591439      41.881762       0.098108       1.423022 0.10647292E+02  0.11115872E+03                                 2.036860                            1.869068      -0.965136       2.417821                    0.997398       3.541883       9.898291       0.476825       1.230389      -0.723091       0.012481       0.005030       0.048210       0.050053       0.001843       0.007731       0.009148      -0.029522       0.038426      -0.022842       0.001600       0.021242              2.116270       1.616973      -0.053797       0.315825       1.780337      -0.358913       2.951499           0.000002
          160              H       1.384275      20.633208      40.851075       0.132982       1.165726 0.85592547E+01  0.83770387E+02                                 1.695297                            1.609481      -1.131375       2.346549                    0.997417       3.251707       8.515431       0.551423       1.134924      -0.745265       0.004034       0.031022       0.025386       0.040288       0.001485       0.006554       0.013592      -0.009347       0.041375      -0.013761      -0.009007       0.022767              1.702717       1.338373       0.024870       0.059183       2.157888       0.222871       1.611890           0.000002
          161              H       1.471746      25.984344      41.747325       0.084963       1.622314 0.12377417E+02  0.13500581E+03                                 2.246463                            2.028974      -1.375138       2.207678                    0.993353       3.988962      11.625658       0.450225       1.247252      -0.716217       0.001652      -0.007276       0.045228       0.045840      -0.003727      -0.001469      -0.014899      -0.027903       0.016108      -0.017845      -0.005756       0.023601              2.360144       1.821923       0.068487       0.382761       1.931789       0.350648       3.326721           0.000001
          162              H       1.206554      23.925560      40.739044       0.128769       1.220483 0.91070334E+01  0.91088456E+02                                 1.796440                            1.698849      -1.104447       2.354545                    0.997836       3.354892       9.063544       0.515295       1.188404      -0.732175       0.002280      -0.028336       0.027352       0.039450      -0.001028       0.006102      -0.013462      -0.007101       0.050644      -0.014013      -0.010273       0.024286              1.811921       1.417348      -0.031840       0.063718       2.292484      -0.226532       1.725931           0.000001
          163              H       0.870552      27.833279      38.337094       0.101484       1.557518 0.11818777E+02  0.12740478E+03                                 2.218778                            2.012692      -1.075554       2.366069                    0.996615       3.684256      10.667014       0.442058       1.285326      -0.711009      -0.010007       0.038341      -0.032879       0.051490      -0.009217       0.011111      -0.004410      -0.017630       0.054545      -0.023678       0.000306       0.023372              2.324289       1.716076      -0.077652       0.023612       3.229415      -0.459773       2.027375           0.000000
          164              H       0.558153      25.819868      37.252631       0.134561       1.159780 0.84304292E+01  0.82410912E+02                                 1.712704                            1.615675      -1.078981       2.372505                    0.998115       3.226935       8.517401       0.539612       1.161154      -0.739100      -0.007971       0.006360      -0.037470       0.038833      -0.003819       0.004836      -0.014779      -0.008874       0.038125      -0.012290      -0.010705       0.022995              1.740903       1.375663       0.042318       0.187995       1.609918       0.150428       2.237130           0.000001
          165              H      12.361281      23.735562      32.506988       0.101991       1.573102 0.11939013E+02  0.12842021E+03                                 2.203420                            2.001340      -1.023678       2.392560                    0.997009       3.587627      10.217370       0.452623       1.258069      -0.718207      -0.010814       0.044654      -0.021287       0.050636      -0.000967       0.004367      -0.000160      -0.045547       0.007346      -0.024719       0.003146       0.021573              2.317316       1.885617      -0.396617       0.384248       2.531122      -0.673881       2.535211           0.000001
          166              H      13.208230      24.016306      34.617656       0.134932       1.170028 0.85025430E+01  0.83155939E+02                                 1.710564                            1.612939      -1.106624       2.360603                    0.997591       3.225163       8.469084       0.545813       1.147409      -0.742526      -0.000147       0.037995       0.009529       0.039172      -0.006037       0.001786      -0.002319      -0.034804      -0.026837      -0.014312      -0.008789       0.023101              1.735237       1.369162       0.032320       0.108702       2.031943       0.358352       1.804606           0.000001
          167              H      13.092989      19.876052      32.601094       0.095171       1.675672 0.13007968E+02  0.14486286E+03                                 2.382923                            2.147773      -1.419586       2.196907                    0.992308       4.067151      12.308889       0.413580       1.329838      -0.698962       0.008111      -0.046148      -0.016069       0.049534      -0.011735       0.001961      -0.006497      -0.029920       0.002580      -0.019447      -0.001433       0.020880              2.504669       1.856081       0.051465       0.116787       3.033873       0.797146       2.624052           0.000001
          168              H       0.040265      20.040528      34.778981       0.133652       1.225521 0.90698969E+01  0.91063093E+02                                 1.838003                            1.722928      -1.092492       2.365873                    0.997967       3.388371       9.317255       0.497053       1.227335      -0.722800       0.012881      -0.034521       0.011788       0.038685      -0.003858       0.004874       0.000255      -0.032579      -0.039880      -0.016821      -0.006568       0.023389              1.881580       1.567086      -0.255713       0.255716       2.022873      -0.361036       2.054783           0.000001
          169              H      13.635869       1.054914      43.266469       0.085036       1.543862 0.11545222E+02  0.12534865E+03                                 2.269216                            2.027822      -1.472585       2.161813                    0.991093       4.219982      12.793833       0.422377       1.335637      -0.695119       0.014323      -0.016255       0.038295       0.043999      -0.004846      -0.002985      -0.002048       0.004646       0.037042      -0.012005      -0.000943       0.012948              2.418184       2.599253      -0.463627       0.720083       1.965325      -0.438903       2.689974           0.000001
          170              H      11.514333       1.874457      43.580156       0.118983       1.394586 0.10653201E+02  0.11283701E+03                                 2.080088                            1.920676      -1.539143       2.143846                    0.992066       3.975850      11.726380       0.445323       1.298552      -0.703286      -0.011977      -0.000802       0.032846       0.034971      -0.003425      -0.001477       0.000616      -0.008148       0.025430      -0.009637       0.000930       0.008707              2.154081       2.199614      -0.076016      -0.446491       1.611321      -0.029695       2.651308           0.000001
          171              H      13.495637       2.070127      39.475331       0.090037       1.451262 0.10895586E+02  0.11599590E+03                                 2.153425                            1.955174      -1.220871       2.288847                    0.994314       3.910895      11.545033       0.437283       1.315684      -0.701344       0.013102       0.006565      -0.045434       0.047739      -0.007145       0.003147      -0.003493       0.004931       0.046190      -0.015292      -0.001389       0.016682              2.264697       2.293858      -0.063270      -0.712799       1.789338      -0.080861       2.710895           0.000000
          172              H      11.350497       2.889670      39.685950       0.135010       1.198152 0.88634939E+01  0.90808761E+02                                 1.978872                            1.827179      -1.448352       2.202235                    0.992296       3.922674      11.861053       0.423248       1.412500      -0.679954      -0.015968       0.014126      -0.032785       0.039107      -0.001272       0.002663      -0.004281       0.006930       0.049548      -0.012459      -0.005049       0.017508              2.053689       2.060767      -0.325130       0.312184       1.859527      -0.458267       2.240771           0.000000
          173              H       7.494799       6.255753      37.306406       0.084180       1.355231 0.98228331E+01  0.10289075E+03                                 2.111087                            1.890757      -1.453323       2.170983                    0.991430       4.186866      12.653315       0.428450       1.364791      -0.688258       0.024262       0.022215      -0.030158       0.044628      -0.000831      -0.000492      -0.009476       0.015067       0.004489      -0.014100       0.006830       0.007271              2.285051       2.045921       0.346616      -0.424200       2.058371      -0.742920       2.750860          -0.000000
          174              H       8.740230       5.152630      38.919656       0.124376       1.349028 0.10230322E+02  0.10812550E+03                                 2.091136                            1.923323      -1.596361       2.117586                    0.991583       4.110681      12.430829       0.427387       1.355959      -0.690192       0.035069       0.002185      -0.001482       0.035168       0.005981      -0.001485      -0.000674       0.009389      -0.004290      -0.006889      -0.001695       0.008584              2.181697       2.986390       0.020744      -0.000972       1.739446      -0.219336       1.819255           0.000000
          175              H       4.138940       5.141287      38.968950       0.092330       1.656066 0.12484335E+02  0.13733156E+03                                 2.341923                            2.085738      -1.397881       2.205348                    0.992401       4.030320      12.042505       0.426104       1.306729      -0.703458      -0.048689      -0.004183       0.006904       0.049354      -0.001092      -0.008621      -0.005439       0.016201       0.000620      -0.012238      -0.001525       0.013763              2.510403       3.720818      -0.115432       0.133830       1.881118      -0.156860       1.929274           0.000001
          176              H       5.280237       4.032493      40.658381       0.127197       1.399734 0.10596159E+02  0.11164519E+03                                 2.064518                            1.901316      -1.430586       2.199381                    0.993255       3.809694      11.064736       0.454384       1.279356      -0.708673      -0.023213      -0.018728       0.025500       0.039240      -0.001603      -0.014477      -0.003579       0.012544      -0.006819      -0.014309      -0.003551       0.017860              2.159498       2.082658       0.231367      -0.281412       1.985224      -0.593702       2.410611           0.000001
          177              H       4.211139       2.206245       0.824550       0.090256       1.755779 0.13761958E+02  0.15543804E+03                                 2.445373                            2.197937      -1.510458       2.145845                    0.991539       4.230951      12.896439       0.411953       1.316381      -0.700722      -0.044701       0.004895      -0.006693       0.045464      -0.006661       0.006320      -0.012002       0.006556       0.001605      -0.013757      -0.002990       0.016747              2.600634       3.800097      -0.130921      -0.349371       1.881452       0.067155       2.120354           0.000001
          178              H       5.249692       2.756388      43.651856       0.136195       1.368413 0.10528258E+02  0.11070841E+03                                 2.044569                            1.907479      -1.363656       2.244125                    0.994031       3.671168      10.638189       0.449456       1.295968      -0.706667      -0.024913       0.012963      -0.029102       0.040443      -0.015293       0.007598      -0.003143       0.014251      -0.001170      -0.016819      -0.003433       0.020251              2.094906       2.060538      -0.157150       0.328622       1.754686      -0.377706       2.469493           0.000002
          179              H       7.618370       0.941482       2.357137       0.092445       1.481194 0.11692722E+02  0.12739847E+03                                 2.208565                            2.044033      -1.533215       2.138898                    0.991100       4.213122      12.810295       0.419533       1.339958      -0.694314       0.027725      -0.020273       0.029174       0.045065      -0.005032       0.002848      -0.002582       0.012057      -0.003100      -0.007697      -0.001879       0.009577              2.270321       2.101316      -0.266559       0.437071       2.013429      -0.445780       2.696219           0.000000
          180              H       8.740230       1.505804       0.412275       0.120443       1.274819 0.97597362E+01  0.10179112E+03                                 1.994172                            1.862561      -1.598640       2.109344                    0.991717       4.114357      12.298942       0.440575       1.332951      -0.694197       0.034119      -0.008917      -0.003223       0.035412      -0.005664       0.001714      -0.000174       0.007158      -0.020665      -0.007151      -0.003140       0.010291              2.065781       2.754168      -0.172482      -0.162924       1.633747      -0.053513       1.809427           0.000001
          181              H       6.017499       2.475645       6.264787       0.099032       1.678356 0.13140610E+02  0.14602169E+03                                 2.352433                            2.136210      -1.295499       2.254206                    0.994542       3.937416      11.721402       0.423254       1.302278      -0.705951       0.006196      -0.033696       0.033044       0.047599       0.001772       0.009703      -0.004962      -0.004807       0.062984      -0.016594      -0.007570       0.024164              2.424091       1.753910      -0.097342       0.084552       3.386093      -0.455682       2.132270          -0.000002
          182              H       6.399320       4.443683       7.371656       0.133654       1.108424 0.79257630E+01  0.76133989E+02                                 1.641635                            1.548683      -1.060318       2.378149                    0.998373       3.199453       8.315131       0.561893       1.134789      -0.744890       0.010527      -0.008667       0.037526       0.039927      -0.004315       0.006170      -0.015662      -0.008189       0.032285      -0.012047      -0.011203       0.023250              1.673244       1.351550       0.045241       0.239460       1.516934       0.157498       2.151248          -0.000001
          183              H       5.146947       4.412489       2.930737       0.098107       1.423020 0.10647274E+02  0.11115843E+03                                 2.036853                            1.869063      -0.965138       2.417819                    0.997398       3.541881       9.898264       0.476828       1.230384      -0.723092      -0.012481       0.005030      -0.048210       0.050053      -0.001843       0.007731      -0.009148      -0.029522       0.038426      -0.022842       0.001600       0.021242              2.116263       1.616969       0.053797       0.315823       1.780332       0.358911       2.951488           0.000002
          184              H       5.557925       6.454258       3.961425       0.132983       1.165720 0.85591966E+01  0.83769615E+02                                 1.695285                            1.609470      -1.131376       2.346548                    0.997417       3.251700       8.515382       0.551428       1.134917      -0.745267      -0.004034       0.031022      -0.025386       0.040288      -0.001485       0.006554      -0.013592      -0.009347       0.041375      -0.013761      -0.009007       0.022767              1.702705       1.338365      -0.024870       0.059182       2.157871      -0.222869       1.611879           0.000001
          185              H       5.470454      11.805394       3.065175       0.084963       1.622315 0.12377427E+02  0.13500594E+03                                 2.246464                            2.028974      -1.375140       2.207678                    0.993353       3.988963      11.625659       0.450225       1.247251      -0.716217      -0.001652      -0.007276      -0.045228       0.045840       0.003727      -0.001469       0.014899      -0.027903       0.016107      -0.017845      -0.005756       0.023601              2.360145       1.821923      -0.068487       0.382761       1.931789      -0.350648       3.326722           0.000001
          186              H       5.735646       9.746610       4.073456       0.128769       1.220481 0.91070136E+01  0.91088178E+02                                 1.796435                            1.698845      -1.104448       2.354544                    0.997836       3.354889       9.063522       0.515297       1.188401      -0.732176      -0.002280      -0.028336      -0.027352       0.039450       0.001028       0.006102       0.013462      -0.007101       0.050644      -0.014013      -0.010273       0.024287              1.811916       1.417345       0.031839       0.063718       2.292477       0.226531       1.725927           0.000001
          187              H       6.071648      13.654329       6.475406       0.101484       1.557520 0.11818795E+02  0.12740503E+03                                 2.218781                            2.012694      -1.075553       2.366069                    0.996615       3.684257      10.667023       0.442058       1.285327      -0.711008       0.010007       0.038341       0.032879       0.051490       0.009217       0.011111       0.004410      -0.017630       0.054545      -0.023678       0.000306       0.023371              2.324292       1.716078       0.077652       0.023612       3.229421       0.459774       2.027378          -0.000003
          188              H       6.384047      11.640918       7.559869       0.134561       1.159779 0.84304246E+01  0.82410854E+02                                 1.712703                            1.615675      -1.078980       2.372505                    0.998115       3.226934       8.517397       0.539612       1.161154      -0.739100       0.007971       0.006360       0.037470       0.038833       0.003819       0.004836       0.014779      -0.008874       0.038125      -0.012290      -0.010705       0.022995              1.740903       1.375662      -0.042318       0.187995       1.609917      -0.150428       2.237129          -0.000002
          189              H       8.465319       9.556612      12.305512       0.101991       1.573103 0.11939021E+02  0.12842031E+03                                 2.203419                            2.001339      -1.023679       2.392559                    0.997009       3.587629      10.217373       0.452624       1.258068      -0.718207       0.010814       0.044654       0.021287       0.050636       0.000967       0.004367       0.000160      -0.045547       0.007346      -0.024719       0.003146       0.021573              2.317316       1.885616       0.396617       0.384248       2.531121       0.673881       2.535210          -0.000002
          190              H       7.618370       9.837356      10.194844       0.134932       1.170026 0.85025304E+01  0.83155769E+02                                 1.710561                            1.612936      -1.106624       2.360603                    0.997591       3.225162       8.469074       0.545814       1.147407      -0.742526       0.000147       0.037995      -0.009529       0.039172       0.006037       0.001786       0.002319      -0.034804      -0.026837      -0.014312      -0.008789       0.023101              1.735234       1.369161      -0.032320       0.108701       2.031940      -0.358351       1.804603          -0.000002
          191              H       7.733611       5.697102      12.211406       0.095170       1.675674 0.13007989E+02  0.14486319E+03                                 2.382928                            2.147777      -1.419585       2.196907                    0.992308       4.067152      12.308904       0.413579       1.329841      -0.698961      -0.008111      -0.046148       0.016069       0.049534       0.011734       0.001961       0.006497      -0.029920       0.002580      -0.019447      -0.001433       0.020880              2.504674       1.856084      -0.051465       0.116787       3.033880      -0.797148       2.624057          -0.000001
          192              H       6.901935       5.861578      10.033519       0.133651       1.225521 0.90699011E+01  0.91063141E+02                                 1.838003                            1.722928      -1.092492       2.365872                    0.997967       3.388372       9.317256       0.497053       1.227335      -0.722800      -0.012881      -0.034521      -0.011788       0.038685       0.003858       0.004874      -0.000255      -0.032579      -0.039880      -0.016821      -0.006568       0.023389              1.881580       1.567086       0.255713       0.255716       2.022873       0.361036       2.054782          -0.000001
          193              H       0.248531      13.124036      20.860219       0.085036       1.543855 0.11545166E+02  0.12534790E+03                                 2.269212                            2.027818      -1.472586       2.161814                    0.991093       4.219974      12.793808       0.422377       1.335639      -0.695119      -0.014323       0.016255       0.038296       0.043999      -0.004846       0.002986       0.002048       0.004646       0.037043      -0.012005      -0.000943       0.012948              2.418179       2.599247      -0.463625      -0.720080       1.965321       0.438902       2.689968           0.000000
          194              H       2.370067      12.304493      21.173906       0.118983       1.394585 0.10653189E+02  0.11283685E+03                                 2.080087                            1.920675      -1.539143       2.143846                    0.992066       3.975847      11.726369       0.445323       1.298552      -0.703286       0.011977       0.000802       0.032846       0.034971      -0.003425       0.001477      -0.000616      -0.008148       0.025430      -0.009637       0.000930       0.008707              2.154080       2.199612      -0.076016       0.446491       1.611320       0.029695       2.651307           0.000000
          195              H       0.388763      12.108823      17.069081       0.090034       1.451275 0.10895701E+02  0.11599742E+03                                 2.153437                            1.955184      -1.220876       2.288843                    0.994314       3.910915      11.545105       0.437282       1.315683      -0.701344      -0.013102      -0.006565      -0.045434       0.047739      -0.007145      -0.003147       0.003493       0.004931       0.046190      -0.015292      -0.001389       0.016682              2.264710       2.293871      -0.063271       0.712805       1.789347       0.080862       2.710911          -0.000000
          196              H       2.533903      11.289280      17.279700       0.135008       1.198154 0.88635117E+01  0.90808974E+02                                 1.978873                            1.827180      -1.448347       2.202237                    0.992296       3.922677      11.861058       0.423248       1.412499      -0.679954       0.015968      -0.014126      -0.032785       0.039107      -0.001272      -0.002663       0.004282       0.006929       0.049548      -0.012459      -0.005049       0.017508              2.053690       2.060769      -0.325131      -0.312184       1.859528       0.458267       2.240773           0.000000
          197              H       6.389601       7.923197      14.900156       0.084178       1.355241 0.98229244E+01  0.10289193E+03                                 2.111096                            1.890764      -1.453324       2.170981                    0.991430       4.186885      12.653379       0.428450       1.364788      -0.688259      -0.024262      -0.022215      -0.030157       0.044628      -0.000831       0.000491       0.009476       0.015067       0.004488      -0.014100       0.006830       0.007271              2.285061       2.045930       0.346618       0.424203       2.058379       0.742925       2.750873           0.000000
          198              H       5.144170       9.026320      16.513406       0.124376       1.349027 0.10230311E+02  0.10812530E+03                                 2.091131                            1.923319      -1.596358       2.117587                    0.991583       4.110675      12.430788       0.427388       1.355954      -0.690193      -0.035069      -0.002185      -0.001481       0.035168       0.005981       0.001486       0.000674       0.009390      -0.004290      -0.006889      -0.001695       0.008584              2.181691       2.986381       0.020743       0.000972       1.739442       0.219335       1.819251           0.000000
          199              H       9.745460       9.037663      16.562700       0.092330       1.656060 0.12484274E+02  0.13733064E+03                                 2.341912                            2.085729      -1.397876       2.205350                    0.992401       4.030310      12.042443       0.426106       1.306724      -0.703459       0.048689       0.004183       0.006904       0.049354      -0.001093       0.008621       0.005439       0.016202       0.000620      -0.012238      -0.001525       0.013763              2.510390       3.720795      -0.115430      -0.133828       1.881109       0.156859       1.929265           0.000001
          200              H       8.604163      10.146457      18.252131       0.127198       1.399724 0.10596054E+02  0.11164377E+03                                 2.064504                            1.901304      -1.430581       2.199384                    0.993255       3.809675      11.064650       0.454387       1.279353      -0.708674       0.023212       0.018728       0.025500       0.039240      -0.001603       0.014477       0.003579       0.012543      -0.006819      -0.014309      -0.003551       0.017860              2.159483       2.082644       0.231365       0.281410       1.985210       0.593696       2.410594           0.000001
          201              H       9.673261      11.972705      23.230800       0.090255       1.755777 0.13761939E+02  0.15543780E+03                                 2.445373                            2.197938      -1.510457       2.145845                    0.991539       4.230949      12.896438       0.411952       1.316383      -0.700722       0.044701      -0.004895      -0.006693       0.045464      -0.006661      -0.006319       0.012002       0.006557       0.001605      -0.013757      -0.002990       0.016747              2.600635       3.800098      -0.130921       0.349371       1.881452      -0.067155       2.120354           0.000000
          202              H       8.634708      11.422562      21.245606       0.136193       1.368416 0.10528287E+02  0.11070875E+03                                 2.044570                            1.907480      -1.363660       2.244123                    0.994031       3.671173      10.638198       0.449457       1.295966      -0.706667       0.024913      -0.012962      -0.029102       0.040443      -0.015293      -0.007598       0.003143       0.014251      -0.001169      -0.016819      -0.003433       0.020251              2.094907       2.060539      -0.157150      -0.328622       1.754687       0.377706       2.469495           0.000001
          203              H       6.266030      13.237468      24.763387       0.092445       1.481190 0.11692686E+02  0.12739798E+03                                 2.208562                            2.044030      -1.533214       2.138899                    0.991100       4.213117      12.810275       0.419533       1.339959      -0.694314      -0.027725       0.020274       0.029174       0.045065      -0.005032      -0.002848       0.002582       0.012057      -0.003100      -0.007698      -0.001879       0.009577              2.270318       2.101312      -0.266558      -0.437070       2.013426       0.445779       2.696214           0.000000
          204              H       5.144170      12.673146      22.818525       0.120443       1.274818 0.97597281E+01  0.10179104E+03                                 1.994173                            1.862562      -1.598639       2.109344                    0.991717       4.114357      12.298951       0.440575       1.332953      -0.694196      -0.034119       0.008917      -0.003223       0.035412      -0.005664      -0.001714       0.000174       0.007158      -0.020665      -0.007151      -0.003140       0.010291              2.065782       2.754170      -0.172482       0.162924       1.633748       0.053514       1.809428           0.000000
          205              H       7.866901      11.703305      28.671037       0.099033       1.678345 0.13140496E+02  0.14601997E+03                                 2.352410                            2.136191      -1.295507       2.254202                    0.994542       3.937414      11.721342       0.423259       1.302266      -0.705953      -0.006196       0.033696       0.033044       0.047599       0.001772      -0.009703       0.004962      -0.004806       0.062986      -0.016594      -0.007571       0.024164              2.424066       1.753896      -0.097341      -0.084550       3.386053       0.455676       2.132250          -0.000002
          206              H       7.485080       9.735267      29.777906       0.133654       1.108421 0.79257255E+01  0.76133450E+02                                 1.641622                            1.548672      -1.060320       2.378147                    0.998373       3.199449       8.315079       0.561899       1.134778      -0.744893      -0.010527       0.008667       0.037526       0.039927      -0.004315      -0.006170       0.015662      -0.008189       0.032285      -0.012048      -0.011203       0.023250              1.673230       1.351541       0.045240      -0.239457       1.516922      -0.157496       2.151228          -0.000002
          207              H       8.737453       9.766461      25.336987       0.098109       1.423018 0.10647257E+02  0.11115826E+03                                 2.036856                            1.869065      -0.965136       2.417821                    0.997398       3.541876       9.898266       0.476826       1.230389      -0.723091       0.012480      -0.005030      -0.048210       0.050053      -0.001843      -0.007731       0.009148      -0.029521       0.038426      -0.022842       0.001600       0.021242              2.116266       1.616971       0.053797      -0.315824       1.780334      -0.358912       2.951492          -0.000000
          208              H       8.326475       7.724692      26.367675       0.132984       1.165718 0.85591803E+01  0.83769457E+02                                 1.695287                            1.609472      -1.131368       2.346553                    0.997417       3.251695       8.515383       0.551425       1.134922      -0.745266       0.004034      -0.031022      -0.025386       0.040288      -0.001485      -0.006554       0.013592      -0.009347       0.041375      -0.013761      -0.009007       0.022767              1.702707       1.338366      -0.024870      -0.059182       2.157875       0.222869       1.611881          -0.000001
          209              H       8.413946       2.373556      25.471425       0.084964       1.622312 0.12377398E+02  0.13500558E+03                                 2.246463                            2.028974      -1.375142       2.207677                    0.993353       3.988959      11.625655       0.450224       1.247254      -0.716217       0.001652       0.007276      -0.045228       0.045840       0.003727       0.001469      -0.014899      -0.027903       0.016107      -0.017845      -0.005756       0.023601              2.360144       1.821923      -0.068487      -0.382761       1.931789       0.350647       3.326721          -0.000000
          210              H       8.148754       4.432340      26.479706       0.128770       1.220480 0.91070054E+01  0.91088110E+02                                 1.796437                            1.698847      -1.104442       2.354548                    0.997836       3.354887       9.063528       0.515295       1.188404      -0.732175       0.002280       0.028336      -0.027352       0.039450       0.001028      -0.006102      -0.013462      -0.007101       0.050644      -0.014013      -0.010273       0.024286              1.811918       1.417346       0.031840      -0.063718       2.292480      -0.226531       1.725928          -0.000001
          211              H       7.812752       0.524621      28.881656       0.101482       1.557537 0.11818946E+02  0.12740710E+03                                 2.218800                            2.012709      -1.075562       2.366064                    0.996615       3.684276      10.667105       0.442055       1.285330      -0.711008      -0.010007      -0.038341       0.032879       0.051490       0.009217      -0.011111      -0.004409      -0.017630       0.054544      -0.023678       0.000306       0.023371              2.324312       1.716090       0.077653      -0.023613       3.229453      -0.459780       2.027394          -0.000000
          212              H       7.500353       2.538032      29.966119       0.134559       1.159784 0.84304618E+01  0.82411250E+02                                 1.712702                            1.615673      -1.078989       2.372499                    0.998115       3.226944       8.517405       0.539615       1.161146      -0.739102      -0.007971      -0.006360       0.037469       0.038832       0.003819      -0.004836      -0.014779      -0.008874       0.038124      -0.012290      -0.010705       0.022995              1.740901       1.375661      -0.042318      -0.187994       1.609916       0.150428       2.237126          -0.000002
          213              H       5.419081       4.622338      34.711762       0.101989       1.573087 0.11938867E+02  0.12841803E+03                                 2.203387                            2.001313      -1.023685       2.392555                    0.997009       3.587624      10.217283       0.452632       1.258051      -0.718210      -0.010814      -0.044654       0.021287       0.050636       0.000967      -0.004366      -0.000160      -0.045548       0.007345      -0.024719       0.003145       0.021574              2.317280       1.885591       0.396608      -0.384238       2.531081      -0.673865       2.535168          -0.000002
          214              H       6.266030       4.341594      32.601094       0.134932       1.170017 0.85024324E+01  0.83154483E+02                                 1.710542                            1.612920      -1.106626       2.360602                    0.997591       3.225151       8.468999       0.545821       1.147397      -0.742529      -0.000147      -0.037994      -0.009530       0.039172       0.006038      -0.001786      -0.002319      -0.034804      -0.026838      -0.014312      -0.008790       0.023101              1.735215       1.369148      -0.032319      -0.108699       2.031916       0.358345       1.804582          -0.000002
          215              H       6.150789       8.481848      34.617656       0.095171       1.675654 0.13007799E+02  0.14486038E+03                                 2.382898                            2.147752      -1.419575       2.196912                    0.992308       4.067127      12.308753       0.413585       1.329829      -0.698963       0.008111       0.046148       0.016069       0.049534       0.011734      -0.001962      -0.006497      -0.029921       0.002579      -0.019447      -0.001434       0.020881              2.504640       1.856064      -0.051464      -0.116784       3.033837       0.797132       2.624020          -0.000002
          216              H       6.982465       8.317372      32.439769       0.133653       1.225504 0.90697290E+01  0.91060799E+02                                 1.837968                            1.722898      -1.092493       2.365872                    0.997967       3.388345       9.317090       0.497064       1.227316      -0.722804       0.012881       0.034521      -0.011789       0.038685       0.003858      -0.004874       0.000255      -0.032579      -0.039881      -0.016821      -0.006568       0.023390              1.881544       1.567059       0.255706      -0.255708       2.022834      -0.361025       2.054739          -0.000003
          217              C       7.660023       1.426402      20.119916       0.100443      28.803281 0.33815843E+03  0.75560264E+04                                 8.499038                            6.312795      -0.066789       1.997626                    0.998973      26.755320      77.978505       0.620267       0.441931      -1.036016       0.001774       0.000966      -0.045102       0.045147      -0.035646      -0.007132       0.010558      -0.076800      -0.010252      -0.050854      -0.005825       0.056679             10.198837      14.713450       3.567964       0.575821       6.161327      -0.729643       9.721735           0.000001
          218              C       8.923504       1.897144      20.308577      -0.144389      35.922871 0.43555485E+03  0.10345314E+05                                 9.759482                            7.129989      -0.244172       1.902243                    0.998752      30.120924      89.863563       0.589168       0.437689      -1.040798       0.001520      -0.009659      -0.011043       0.014750      -0.032717      -0.001887       0.016433      -0.076229      -0.026544      -0.046251      -0.012244       0.058495             12.029548      18.546148       4.622200       0.116944       7.151099      -0.965401      10.391397           0.000001
          219              C       7.755826       2.019082      17.916486       0.090650      28.220223 0.33657399E+03  0.74872888E+04                                 8.294967                            6.239649       0.102552       2.051967                    0.999384      26.492799      76.224031       0.634733       0.433781      -1.044255      -0.009875      -0.009127       0.047204       0.049082      -0.025469      -0.009080       0.009234      -0.064167       0.047095      -0.049296       0.010227       0.039069              9.818608      13.840154       3.499442       1.351405       6.622879      -1.118296       8.992791           0.000000
          220              C       9.027637       2.501167      18.021795      -0.132042      35.910545 0.44568436E+03  0.10628626E+05                                 9.753921                            7.214332      -0.182398       1.928789                    0.998123      29.751454      88.441734       0.586489       0.437921      -1.042453       0.000298      -0.001007       0.005646       0.005743      -0.028023      -0.009096       0.015071      -0.046167       0.013482      -0.038636      -0.003564       0.042201             11.825183      17.411415       3.869373       2.461369       7.522337      -1.425384      10.541797           0.000001
          221              C       9.632997       2.399078      19.262653       0.064533      39.447530 0.41088521E+03  0.95245853E+04                                10.366759                            6.881484      -0.237043       1.944062                    0.998943      26.682056      76.169636       0.611372       0.432190      -1.054348      -0.019455      -0.015955      -0.004175       0.025505      -0.015750       0.001747       0.006205      -0.053753      -0.049850      -0.024354      -0.015648       0.040002             14.253321      24.425531       5.271348       1.809879       7.583240      -1.159818      10.751192           0.000001
          222              C      11.064478       2.801761      19.416360       0.368658      35.336978 0.33775088E+03  0.75059826E+04                                 9.922556                            6.430684      -0.374590       1.911790                    0.998656      24.613086      70.349565       0.600269       0.459144      -1.031452       0.030874       0.000144       0.000079       0.030874      -0.026961      -0.014699       0.057378      -0.087650      -0.012035      -0.049637      -0.040909       0.090546             13.933831      23.432811       4.724184       1.848177       8.347554      -2.299744      10.021129           0.000002
          223              C      13.787209       5.785012      15.586684       0.098608      29.243545 0.33376579E+03  0.74116118E+04                                 8.550377                            6.245664       0.030221       2.035774                    0.998687      26.253141      75.544803       0.629345       0.438275      -1.041241       0.039437      -0.005907       0.022079       0.045582      -0.011726       0.014505       0.030462      -0.042524      -0.019128      -0.040445      -0.002834       0.043278             10.517887      11.664081       0.934339      -1.647924       7.885861      -5.058991      12.003718           0.000001
          224              C      13.036063       5.135616      16.548808      -0.136993      37.506911 0.43970071E+03  0.10441075E+05                                10.000934                            7.131255      -0.140123       1.940460                    0.998554      29.706311      87.857607       0.594719       0.433717      -1.045919       0.010977      -0.005499      -0.000804       0.012303      -0.010135      -0.001966       0.039420      -0.047268      -0.032507      -0.035865      -0.018707       0.054572             12.696741      12.540254       1.384145      -2.140030      10.507975      -7.313492      15.041992           0.000001
          225              C       1.852179       5.141287      16.555082       0.095539      29.036708 0.32768637E+03  0.72300536E+04                                 8.411613                            6.115722       0.108164       2.057032                    0.999414      26.158469      74.585648       0.648567       0.428024      -1.049331      -0.033494       0.006172      -0.028012       0.044098      -0.009514       0.019219       0.038937      -0.034980      -0.050992      -0.050900       0.001883       0.049018             10.304145      11.876766       1.120169      -1.540852       7.885379      -4.795585      11.150290           0.000001
          226              C       1.180174       4.477712      17.565156      -0.140061      36.415243 0.43537513E+03  0.10289674E+05                                 9.741348                            7.050927      -0.077651       1.955597                    0.999324      29.587481      86.660971       0.605213       0.428213      -1.051626      -0.003302      -0.009967      -0.012899       0.016632      -0.003262       0.017145       0.039941      -0.047369      -0.020866      -0.044302      -0.009866       0.054168             12.160944      14.262344       2.392658      -3.469292       9.301482      -5.748648      12.919005           0.000002
          227              C      13.684465       4.469205      17.557986       0.063609      40.606065 0.39812477E+03  0.91214139E+04                                10.464755                            6.701011      -0.063933       2.001875                    0.999189      26.127411      73.232563       0.632078       0.422954      -1.064111       0.011466      -0.000215      -0.021935       0.024752      -0.002590       0.001985       0.028797      -0.033601      -0.020022      -0.025797      -0.012724       0.038521             14.942754      14.679930       3.736667      -4.882869      12.343281      -9.291794      17.805051           0.000002
          228              C      12.949980       3.743243      18.629004       0.377839      35.246860 0.32879972E+03  0.72544962E+04                                 9.911576                            6.339319      -0.356706       1.920722                    0.998770      24.327772      69.169514       0.605683       0.458337      -1.032426      -0.009633      -0.021366       0.015532       0.028116      -0.036135      -0.015097       0.056169      -0.094107      -0.055812      -0.052407      -0.045227       0.097634             14.156960      14.047445       4.727988      -4.189072      11.325271      -8.048073      17.098163           0.000002
          229              C       1.792476       2.081470      23.154171       0.080102      27.413241 0.33957398E+03  0.75744344E+04                                 8.090304                            6.231256       0.051861       2.029323                    0.999477      26.822728      77.398640       0.640387       0.428793      -1.046777      -0.033645      -0.035724       0.017595       0.052132      -0.000678      -0.024049       0.015132      -0.047883      -0.085596      -0.046696       0.004477       0.042219              9.285585      10.978810       0.273375       2.203556       5.038199      -1.459342      11.839745           0.000001
          230              C       1.182951       2.416093      21.971569      -0.148234      34.572036 0.44207245E+03  0.10487017E+05                                 9.371800                            7.089515      -0.063832       1.956609                    0.999339      29.808293      87.446441       0.605587       0.426354      -1.052860      -0.005247      -0.015852      -0.002519       0.016887       0.008579      -0.014253       0.016703      -0.048475      -0.072492      -0.038300      -0.002781       0.041081             11.100863      13.261146      -0.173529       4.063730       5.896935      -2.323812      14.144510           0.000001
          231              C      13.688630       1.347000      24.050869       0.085007      27.181149 0.34806029E+03  0.78149162E+04                                 8.097545                            6.358333       0.019116       2.022815                    0.998758      26.859499      77.861673       0.626286       0.435575      -1.042260       0.045057       0.006706      -0.015983       0.048275      -0.005583      -0.018835       0.026280      -0.037056      -0.071617      -0.041613      -0.002614       0.044227              9.193843      10.254147       0.840555       2.300028       5.624063      -1.786802      11.703319           0.000001
          232              C      13.018013       1.678788      22.892017      -0.146872      34.439134 0.44796751E+03  0.10700039E+05                                 9.473100                            7.228946      -0.208072       1.914678                    0.998438      30.127071      89.719985       0.586182       0.437456      -1.042407       0.010363      -0.004067      -0.006554       0.012918      -0.010664      -0.005231       0.030341      -0.059446      -0.077994      -0.037542      -0.018579       0.056121             11.110837      11.192809       0.317532       2.869385       6.577802      -3.196189      15.561901           0.000001
          233              C      13.685853       2.248781      21.849679       0.070564      37.769524 0.39832742E+03  0.91403840E+04                                10.000588                            6.733531      -0.064100       2.002769                    0.999262      26.174547      73.768771       0.625324       0.426852      -1.060144       0.012171      -0.013731       0.010944       0.021364      -0.003649      -0.006775       0.022829      -0.031812      -0.042335      -0.026219      -0.008505       0.034723             13.362332      13.789109      -0.976468       6.013058       7.257852      -4.799595      19.040034           0.000001
          234              C      12.977749       2.682657      20.634812       0.366677      34.313894 0.32439337E+03  0.71337746E+04                                 9.702672                            6.283743      -0.324954       1.930890                    0.998887      24.330353      69.082135       0.610186       0.456453      -1.033403      -0.011365       0.002909      -0.024090       0.026794      -0.033129      -0.018644       0.049413      -0.083836      -0.057216      -0.045753      -0.043052       0.088805             13.426104      13.372367      -0.579817       5.881202       8.026783      -5.523973      18.879162           0.000002
          235              C       1.032999       3.292352      28.201402       0.093106      27.922374 0.32832848E+03  0.72431395E+04                                 8.148781                            6.105941       0.129281       2.061183                    0.999577      26.186657      74.504834       0.652019       0.425822      -1.051357       0.013546       0.013106      -0.040935       0.045066       0.003736       0.010007      -0.023087       0.080995       0.028103      -0.054183       0.014798       0.039385              9.551320       4.750513      -0.967424      -1.630700      13.687188       2.940667      10.216260          -0.000002
          236              C       0.802518       4.463533      28.862835      -0.139764      33.306076 0.40363416E+03  0.92928547E+04                                 8.993425                            6.675271       0.168688       2.035561                    0.999699      28.459074      80.340192       0.642634       0.413982      -1.068289       0.002459      -0.000659      -0.007395       0.007821       0.008769       0.007870      -0.023135       0.055501       0.006224      -0.043047       0.013935       0.029113             10.815011       5.173487      -1.337494      -1.594684      16.926599       3.995036      10.344947          -0.000004
          237              C       1.535615       4.420997      26.252059       0.086542      27.278269 0.33167074E+03  0.73112920E+04                                 7.972057                            6.113802       0.194854       2.078651                    0.999658      26.113343      73.472861       0.657464       0.422617      -1.056821      -0.005219      -0.026328       0.031601       0.041461       0.010687       0.009778      -0.017901       0.041499       0.043596      -0.038059       0.013300       0.024759              9.271595       4.625766      -0.992924      -1.457500      12.833932       3.311665      10.355085          -0.000001
          238              C       1.302357       5.646058      26.860164      -0.154320      34.399815 0.43030753E+03  0.10069494E+05                                 9.191496                            6.911165       0.127017       2.014405                    0.999689      29.174997      83.108933       0.628814       0.416251      -1.066536       0.000319      -0.006930       0.006195       0.009301       0.006939       0.002794      -0.024922       0.026924       0.018583      -0.033802       0.011410       0.022392             10.981531       5.372855      -1.551140      -1.998704      15.234743       4.833291      12.336995          -0.000003
          239              C       0.944139       5.671580      28.214846       0.055662      38.908365 0.40423415E+03  0.92667420E+04                                10.076627                            6.704194      -0.108395       1.979811                    0.999196      26.243598      72.807496       0.640797       0.416957      -1.071370       0.004064      -0.023584      -0.011505       0.026553      -0.001129       0.005498      -0.000680       0.032575      -0.022027      -0.012709      -0.008360       0.021069             13.607516       5.806251      -2.156189      -2.349050      21.237699       7.182918      13.778597          -0.000001
          240              C       0.741427       6.933507      28.935879       0.369487      33.057086 0.30921173E+03  0.66831187E+04                                 9.344198                            6.051713      -0.159466       1.988147                    0.999306      23.613583      65.318810       0.638044       0.444152      -1.046059      -0.003364       0.028163       0.015573       0.032358      -0.001223       0.036900       0.001339       0.130138      -0.110292      -0.048579      -0.045299       0.093878             12.825296       5.524067      -1.647146      -2.323722      19.848637       5.187458      13.103183          -0.000001
          241              C       1.310687      11.779872      26.406214       0.109334      27.170061 0.32135464E+03  0.70682370E+04                                 8.083786                            6.100623       0.063965       2.044783                    0.999481      26.102962      74.738250       0.641187       0.434305      -1.043684      -0.016118       0.022306       0.033397       0.043275      -0.012415       0.021481       0.020078       0.078741      -0.020686      -0.050981      -0.000106       0.051086              9.526192       4.893576       0.805973      -1.358292      13.363495      -2.906909      10.321504          -0.000000
          242              C       1.139909      10.540631      26.997739      -0.151345      35.341670 0.43875869E+03  0.10366454E+05                                 9.509369                            7.071978       0.033700       1.987584                    0.999507      29.529748      85.847342       0.606477       0.427452      -1.054456      -0.004982       0.010161      -0.001553       0.011423      -0.006095       0.006214       0.024917       0.047432       0.024432      -0.041655       0.018096       0.023558             11.558540       5.512870       1.181890      -1.627249      16.537485      -5.245712      12.625265          -0.000002
          243              C       0.956635      12.848964      28.388719       0.094406      28.292451 0.34106883E+03  0.75927668E+04                                 8.254000                            6.248322       0.118403       2.056552                    0.999449      26.341933      75.177768       0.640962       0.429256      -1.049716       0.007469      -0.012414      -0.045875       0.048109      -0.020758       0.000271       0.020820       0.053050       0.034546      -0.046272       0.015285       0.030987              9.736873       4.829648       0.721641      -1.041938      14.616338      -2.540022       9.764633          -0.000000
          244              C       0.765030      11.652261      29.039844      -0.144696      34.393109 0.42018204E+03  0.98150539E+04                                 9.319224                            6.911584       0.073859       2.005250                    0.999627      29.085401      83.915767       0.615038       0.426333      -1.055760       0.000720      -0.002388      -0.008893       0.009236      -0.009200       0.002913       0.024958       0.048252       0.021876      -0.042184       0.019255       0.022928             11.272347       5.205620       0.983928      -1.101755      18.246096      -3.583544      10.365327          -0.000003
          245              C       0.873329      10.475408      28.350628       0.055601      39.721647 0.40427261E+03  0.93057028E+04                                10.334159                            6.773552      -0.141831       1.972827                    0.999292      26.455082      74.530723       0.625232       0.425588      -1.061560      -0.001496       0.025892      -0.009812       0.027729       0.001265       0.006865      -0.000300       0.033605      -0.027744      -0.012402      -0.010530       0.022932             14.305144       5.756268       1.644467      -1.724036      23.504739      -7.309621      13.654425          -0.000001
          246              C       0.692832       9.173781      29.017438       0.377241      33.802466 0.31508170E+03  0.68485309E+04                                 9.561304                            6.144662      -0.155580       1.991823                    0.999264      23.648155      65.801507       0.627087       0.449370      -1.042027      -0.005822      -0.028537       0.014549       0.032557       0.001540       0.039577       0.002331       0.132963      -0.109327      -0.050054      -0.046464       0.096518             13.425720       5.563755       1.281195      -2.094212      21.430683      -6.245914      13.282723          -0.000000
          247              C      12.679234       8.796621      34.239439       0.088525      27.246277 0.32205997E+03  0.70616112E+04                                 7.982578                            6.024236       0.220558       2.089689                    0.999700      26.030514      73.525488       0.661059       0.422570      -1.054729       0.006609      -0.048021       0.010280       0.049552       0.004867       0.028279       0.011600      -0.016790      -0.070439      -0.042221       0.010865       0.031355              9.545413       5.705778      -0.639272      -3.432413       8.421883      -0.249507      14.508579          -0.000002
          248              C      13.174907       8.972440      32.989618      -0.153760      34.272066 0.42117424E+03  0.98228124E+04                                 9.220107                            6.873402       0.149885       2.025603                    0.999689      29.064521      83.201216       0.624337       0.420642      -1.061601       0.007964      -0.011555       0.002102       0.014190      -0.002838       0.019246       0.005850      -0.021557      -0.090874      -0.039505       0.012932       0.026573             11.286327       6.642926      -0.730319      -4.591820       9.023364       0.154207      18.192692          -0.000004
          249              C      13.095766       6.545003      34.187008       0.110378      28.282631 0.33273140E+03  0.73845125E+04                                 8.318604                            6.198576       0.016524       2.026801                    0.999374      26.338961      75.824279       0.637319       0.433033      -1.044151      -0.002776       0.040693       0.002946       0.040894       0.001615       0.034241       0.009658       0.016512      -0.089922      -0.047899       0.006932       0.040967             10.071372       5.987470      -0.710117      -3.420346       9.024985      -0.830879      15.201661          -0.000002
          250              C      13.605324       6.635749      32.890582      -0.152513      35.370881 0.43720121E+03  0.10327938E+05                                 9.538012                            7.061135      -0.000356       1.977054                    0.999459      29.593904      86.230023       0.606282       0.427660      -1.053566       0.001064       0.000465       0.014353       0.014400       0.003877       0.016001       0.005760       0.002989      -0.106592      -0.040230       0.013834       0.026397             11.830572       6.658036      -0.380307      -4.252308       9.394853      -1.765945      19.438828          -0.000005
          251              C      13.637258       7.852303      32.284269       0.052751      39.075495 0.41497175E+03  0.95858384E+04                                10.169140                            6.820791      -0.066210       1.993152                    0.999135      26.475721      73.994277       0.630685       0.420419      -1.067999      -0.001603       0.004552       0.029142       0.029539       0.005190       0.004595       0.005610       0.030975      -0.023804      -0.015687      -0.005649       0.021336             14.211167       7.293296      -0.518317      -5.929641       9.854937      -1.146816      25.485268          -0.000001
          252              C       0.198547       7.968570      30.832344       0.372458      32.750296 0.31438261E+03  0.68196091E+04                                 9.312201                            6.108906      -0.155446       1.989440                    0.999160      23.655086      65.442777       0.634316       0.445143      -1.046013       0.011729       0.002373      -0.030789       0.033033      -0.003829       0.039947       0.001436       0.140563      -0.115427      -0.053024      -0.048011       0.101034             13.056458       6.336960       0.257183      -4.882289      10.612277      -1.342638      22.220135          -0.000001
          253              C       6.224377      12.752548      42.526166       0.100444      28.803290 0.33815850E+03  0.75560277E+04                                 8.499036                            6.312792      -0.066784       1.997627                    0.998973      26.755332      77.978521       0.620267       0.441930      -1.036016      -0.001774      -0.000966      -0.045102       0.045147      -0.035646       0.007132      -0.010558      -0.076800      -0.010252      -0.050854      -0.005825       0.056679             10.198835      14.713449       3.567965      -0.575818       6.161326       0.729642       9.721730           0.000002
          254              C       4.960896      12.281806      42.714827      -0.144389      35.922923 0.43555549E+03  0.10345334E+05                                 9.759494                            7.129996      -0.244176       1.902242                    0.998752      30.120950      89.863686       0.589167       0.437690      -1.040798      -0.001520       0.009658      -0.011043       0.014749      -0.032717       0.001886      -0.016433      -0.076229      -0.026545      -0.046251      -0.012244       0.058495             12.029565      18.546181       4.622210      -0.116941       7.151110       0.965402      10.391406           0.000003
          255              C       6.128574      12.159868      40.322736       0.090652      28.220167 0.33657330E+03  0.74872698E+04                                 8.294962                            6.239647       0.102550       2.051968                    0.999384      26.492749      76.223874       0.634732       0.433782      -1.044255       0.009875       0.009126       0.047204       0.049082      -0.025468       0.009081      -0.009233      -0.064168       0.047094      -0.049296       0.010227       0.039069              9.818601      13.840146       3.499441      -1.351400       6.622876       1.118295       8.992780           0.000001
          256              C       4.856763      11.677783      40.428045      -0.132041      35.910507 0.44568389E+03  0.10628613E+05                                 9.753918                            7.214331      -0.182404       1.928788                    0.998123      29.751430      88.441671       0.586489       0.437922      -1.042452      -0.000297       0.001005       0.005646       0.005743      -0.028023       0.009095      -0.015072      -0.046168       0.013483      -0.038637      -0.003565       0.042201             11.825177      17.411403       3.869371      -2.461365       7.522336       1.425384      10.541793           0.000001
          257              C       4.251403      11.779872      41.668903       0.064533      39.447571 0.41088562E+03  0.95245978E+04                                10.366768                            6.881489      -0.237042       1.944062                    0.998943      26.682072      76.169715       0.611372       0.432190      -1.054348       0.019455       0.015954      -0.004174       0.025504      -0.015750      -0.001747      -0.006204      -0.053753      -0.049850      -0.024354      -0.015647       0.040001             14.253336      24.425561       5.271356      -1.809878       7.583248       1.159819      10.751199           0.000002
          258              C       2.819922      11.377189      41.822610       0.368658      35.337005 0.33775113E+03  0.75059894E+04                                 9.922559                            6.430685      -0.374584       1.911791                    0.998656      24.613098      70.349602       0.600269       0.459144      -1.031452      -0.030874      -0.000145       0.000079       0.030874      -0.026961       0.014699      -0.057378      -0.087650      -0.012034      -0.049637      -0.040908       0.090545             13.933837      23.432825       4.724189      -1.848174       8.347557       2.299744      10.021129           0.000002
          259              C       0.097191       8.393938      37.992934       0.098610      29.243465 0.33376479E+03  0.74115846E+04                                 8.550368                            6.245659       0.030214       2.035774                    0.998687      26.253078      75.544606       0.629344       0.438276      -1.041240      -0.039437       0.005907       0.022079       0.045581      -0.011725      -0.014504      -0.030464      -0.042524      -0.019126      -0.040444      -0.002835       0.043279             10.517874      11.664071       0.934339       1.647923       7.885852       5.058982      12.003699          -0.000000
          260              C       0.848337       9.043334      38.955058      -0.136993      37.506885 0.43970044E+03  0.10441067E+05                                10.000930                            7.131254      -0.140126       1.940459                    0.998554      29.706299      87.857585       0.594719       0.433717      -1.045919      -0.010977       0.005498      -0.000804       0.012303      -0.010135       0.001965      -0.039420      -0.047268      -0.032504      -0.035865      -0.018707       0.054571             12.696733      12.540257       1.384139       2.140022      10.507967       7.313482      15.041975           0.000001
          261              C      12.032221       9.037663      38.961332       0.095539      29.036699 0.32768611E+03  0.72300478E+04                                 8.411616                            6.115722       0.108159       2.057031                    0.999414      26.158461      74.585668       0.648566       0.428025      -1.049331       0.033494      -0.006172      -0.028012       0.044098      -0.009514      -0.019219      -0.038937      -0.034981      -0.050991      -0.050900       0.001882       0.049018             10.304151      11.876777       1.120173       1.540856       7.885382       4.795587      11.150293           0.000001
          262              C      12.704226       9.701238      39.971406      -0.140063      36.415355 0.43537650E+03  0.10289717E+05                                 9.741370                            7.050938      -0.077650       1.955597                    0.999324      29.587548      86.661256       0.605212       0.428213      -1.051625       0.003302       0.009966      -0.012899       0.016631      -0.003263      -0.017145      -0.039940      -0.047367      -0.020865      -0.044302      -0.009865       0.054167             12.160974      14.262384       2.392666       3.469303       9.301505       5.748665      12.919035           0.000002
          263              C       0.199935       9.709745      39.964236       0.063607      40.606145 0.39812564E+03  0.91214387E+04                                10.464766                            6.701016      -0.063926       2.001877                    0.999189      26.127448      73.232686       0.632078       0.422953      -1.064111      -0.011466       0.000214      -0.021935       0.024752      -0.002590      -0.001985      -0.028796      -0.033600      -0.020020      -0.025795      -0.012724       0.038519             14.942769      14.679956       3.736670       4.882873      12.343290       9.291799      17.805060           0.000001
          264              C       0.934420      10.435707      41.035254       0.377840      35.246892 0.32880002E+03  0.72545047E+04                                 9.911582                            6.339322      -0.356703       1.920723                    0.998770      24.327786      69.169572       0.605683       0.458337      -1.032426       0.009634       0.021365       0.015532       0.028116      -0.036136       0.015096      -0.056169      -0.094106      -0.055812      -0.052408      -0.045226       0.097634             14.156968      14.047459       4.727995       4.189079      11.325277       8.048076      17.098168           0.000002
          265              C      12.091924      12.097480       0.747921       0.080102      27.413233 0.33957381E+03  0.75744299E+04                                 8.090303                            6.231255       0.051860       2.029323                    0.999477      26.822722      77.398620       0.640387       0.428793      -1.046777       0.033645       0.035723       0.017596       0.052132      -0.000678       0.024048      -0.015132      -0.047884      -0.085597      -0.046697       0.004477       0.042220              9.285584      10.978809       0.273375      -2.203556       5.038198       1.459341      11.839744           0.000002
          266              C      12.701449      11.762857      44.377819      -0.148234      34.572042 0.44207258E+03  0.10487020E+05                                 9.371799                            7.089514      -0.063827       1.956610                    0.999339      29.808296      87.446434       0.605588       0.426354      -1.052860       0.005248       0.015850      -0.002518       0.016885       0.008579       0.014253      -0.016703      -0.048475      -0.072492      -0.038300      -0.002781       0.041081             11.100862      13.261144      -0.173529      -4.063731       5.896934       2.323810      14.144508           0.000003
          267              C       0.195770      12.831950       1.644619       0.085008      27.181130 0.34805997E+03  0.78149070E+04                                 8.097541                            6.358330       0.019116       2.022815                    0.998758      26.859487      77.861627       0.626287       0.435575      -1.042260      -0.045057      -0.006707      -0.015982       0.048275      -0.005584       0.018835      -0.026281      -0.037057      -0.071618      -0.041614      -0.002615       0.044228              9.193838      10.254140       0.840555      -2.300025       5.624060       1.786801      11.703314           0.000001
          268              C       0.866387      12.500162       0.485767      -0.146871      34.439105 0.44796704E+03  0.10700024E+05                                 9.473092                            7.228941      -0.208069       1.914679                    0.998438      30.127056      89.719904       0.586183       0.437456      -1.042407      -0.010363       0.004066      -0.006553       0.012918      -0.010664       0.005231      -0.030341      -0.059447      -0.077994      -0.037542      -0.018579       0.056121             11.110828      11.192798       0.317532      -2.869382       6.577797       3.196185      15.561888           0.000002
          269              C       0.198547      11.930169      44.255929       0.070563      37.769551 0.39832771E+03  0.91403920E+04                                10.000592                            6.733533      -0.064100       2.002769                    0.999262      26.174558      73.768802       0.625324       0.426851      -1.060144      -0.012171       0.013730       0.010944       0.021364      -0.003649       0.006775      -0.022829      -0.031812      -0.042336      -0.026219      -0.008505       0.034723             13.362336      13.789113      -0.976469      -6.013061       7.257854       4.799596      19.040042           0.000002
          270              C       0.906651      11.496293      43.041062       0.366678      34.313913 0.32439355E+03  0.71337795E+04                                 9.702672                            6.283743      -0.324950       1.930891                    0.998887      24.330364      69.082164       0.610187       0.456453      -1.033403       0.011365      -0.002910      -0.024089       0.026794      -0.033128       0.018644      -0.049413      -0.083836      -0.057216      -0.045753      -0.043052       0.088805             13.426104      13.372368      -0.579815      -5.881200       8.026783       5.523973      18.879161           0.000002
          271              C      12.851401      10.886598       5.795152       0.093105      27.922362 0.32832827E+03  0.72431334E+04                                 8.148773                            6.105932       0.129288       2.061185                    0.999577      26.186662      74.504837       0.652020       0.425821      -1.051358      -0.013547      -0.013107      -0.040935       0.045066       0.003736      -0.010007       0.023088       0.080994       0.028104      -0.054183       0.014799       0.039384              9.551311       4.750506      -0.967422       1.630699      13.687178      -2.940658      10.216250          -0.000001
          272              C      13.081882       9.715417       6.456585      -0.139763      33.306046 0.40363362E+03  0.92928401E+04                                 8.993422                            6.675267       0.168687       2.035562                    0.999699      28.459055      80.340157       0.642634       0.413982      -1.068289      -0.002459       0.000659      -0.007394       0.007820       0.008768      -0.007870       0.023135       0.055501       0.006224      -0.043047       0.013934       0.029113             10.815010       5.173484      -1.337494       1.594686      16.926592      -3.995038      10.344953          -0.000001
          273              C      12.348785       9.757953       3.845809       0.086540      27.278333 0.33167164E+03  0.73113161E+04                                 7.972066                            6.113809       0.194854       2.078650                    0.999658      26.113390      73.473001       0.657464       0.422617      -1.056821       0.005218       0.026328       0.031602       0.041462       0.010687      -0.009777       0.017901       0.041498       0.043598      -0.038059       0.013300       0.024758              9.271605       4.625771      -0.992925       1.457501      12.833948      -3.311669      10.355097           0.000002
          274              C      12.582043       8.532892       4.453914      -0.154321      34.399832 0.43030771E+03  0.10069498E+05                                 9.191493                            6.911163       0.127011       2.014403                    0.999689      29.175018      83.108960       0.628815       0.416250      -1.066537      -0.000320       0.006929       0.006196       0.009301       0.006938      -0.002794       0.024923       0.026923       0.018582      -0.033802       0.011410       0.022392             10.981527       5.372853      -1.551138       1.998703      15.234735      -4.833287      12.336992           0.000003
          275              C      12.940261       8.507370       5.808596       0.055662      38.908351 0.40423399E+03  0.92667374E+04                                10.076624                            6.704192      -0.108397       1.979811                    0.999196      26.243593      72.807471       0.640797       0.416957      -1.071370      -0.004064       0.023584      -0.011505       0.026554      -0.001129      -0.005498       0.000680       0.032575      -0.022026      -0.012710      -0.008360       0.021070             13.607509       5.806249      -2.156187       2.349050      21.237684      -7.182910      13.778595           0.000000
          276              C      13.142973       7.245443       6.529629       0.369486      33.057117 0.30921212E+03  0.66831286E+04                                 9.344200                            6.051714      -0.159464       1.988148                    0.999306      23.613594      65.318823       0.638045       0.444152      -1.046059       0.003363      -0.028164       0.015573       0.032358      -0.001223      -0.036900      -0.001339       0.130136      -0.110292      -0.048579      -0.045298       0.093877             12.825298       5.524068      -1.647146       2.323722      19.848639      -5.187460      13.103186           0.000001
          277              C      12.573713       2.399078       3.999964       0.109333      27.170094 0.32135509E+03  0.70682488E+04                                 8.083787                            6.100624       0.063972       2.044784                    0.999481      26.102991      74.738321       0.641187       0.434305      -1.043685       0.016119      -0.022306       0.033398       0.043275      -0.012415      -0.021481      -0.020078       0.078741      -0.020683      -0.050981      -0.000105       0.051085              9.526194       4.893578       0.805974       1.358292      13.363498       2.906914      10.321507           0.000001
          278              C      12.744491       3.638319       4.591489      -0.151345      35.341694 0.43875896E+03  0.10366462E+05                                 9.509372                            7.071979       0.033699       1.987584                    0.999507      29.529761      85.847372       0.606477       0.427452      -1.054456       0.004982      -0.010161      -0.001553       0.011423      -0.006095      -0.006214      -0.024917       0.047431       0.024430      -0.041654       0.018096       0.023558             11.558546       5.512872       1.181892       1.627250      16.537493       5.245722      12.625273           0.000001
          279              C      12.927765       1.329986       5.982469       0.094406      28.292447 0.34106896E+03  0.75927696E+04                                 8.253998                            6.248323       0.118408       2.056554                    0.999449      26.341923      75.177709       0.640962       0.429256      -1.049716      -0.007470       0.012414      -0.045875       0.048109      -0.020758      -0.000271      -0.020820       0.053050       0.034549      -0.046272       0.015285       0.030987              9.736871       4.829649       0.721643       1.041938      14.616325       2.540033       9.764637          -0.000002
          280              C      13.119370       2.526689       6.633594      -0.144696      34.393060 0.42018144E+03  0.98150368E+04                                 9.319219                            6.911581       0.073862       2.005252                    0.999627      29.085365      83.915667       0.615038       0.426333      -1.055760      -0.000721       0.002388      -0.008893       0.009236      -0.009200      -0.002913      -0.024958       0.048251       0.021875      -0.042183       0.019255       0.022928             11.272339       5.205618       0.983927       1.101756      18.246070       3.583546      10.365329          -0.000003
          281              C      13.011071       3.703542       5.944378       0.055603      39.721591 0.40427195E+03  0.93056835E+04                                10.334150                            6.773547      -0.141831       1.972828                    0.999292      26.455056      74.530632       0.625232       0.425589      -1.061560       0.001495      -0.025892      -0.009811       0.027729       0.001265      -0.006865       0.000299       0.033606      -0.027744      -0.012402      -0.010531       0.022933             14.305131       5.756263       1.644466       1.724035      23.504712       7.309620      13.654418           0.000000
          282              C      13.191568       5.005169       6.611188       0.377239      33.802476 0.31508184E+03  0.68485346E+04                                 9.561303                            6.144661      -0.155578       1.991823                    0.999264      23.648173      65.801554       0.627087       0.449370      -1.042027       0.005821       0.028538       0.014549       0.032557       0.001540      -0.039577      -0.002331       0.132962      -0.109328      -0.050053      -0.046464       0.096517             13.425716       5.563755       1.281195       2.094214      21.430666       6.245914      13.282729           0.000001
          283              C       1.205166       5.382329      11.833189       0.088527      27.246210 0.32205882E+03  0.70615812E+04                                 7.982567                            6.024222       0.220558       2.089690                    0.999700      26.030478      73.525406       0.661061       0.422569      -1.054729      -0.006610       0.048021       0.010281       0.049552       0.004868      -0.028279      -0.011600      -0.016789      -0.070437      -0.042220       0.010864       0.031356              9.545400       5.705769      -0.639279       3.432410       8.421882       0.249493      14.508549          -0.000001
          284              C       0.709493       5.206510      10.583368      -0.153759      34.272102 0.42117455E+03  0.98228235E+04                                 9.220119                            6.873406       0.149889       2.025604                    0.999689      29.064541      83.201346       0.624337       0.420642      -1.061601      -0.007965       0.011555       0.002103       0.014191      -0.002837      -0.019246      -0.005851      -0.021559      -0.090873      -0.039505       0.012932       0.026574             11.286343       6.642932      -0.730322       4.591828       9.023382      -0.154206      18.192715          -0.000002
          285              C       0.788634       7.633947      11.780758       0.110379      28.282672 0.33273163E+03  0.73845225E+04                                 8.318623                            6.198582       0.016511       2.026798                    0.999374      26.338990      75.824499       0.637318       0.433034      -1.044150       0.002776      -0.040693       0.002946       0.040894       0.001615      -0.034241      -0.009659       0.016513      -0.089919      -0.047898       0.006931       0.040967             10.071400       5.987482      -0.710120       3.420359       9.025011       0.830883      15.201707          -0.000000
          286              C       0.279076       7.543201      10.484332      -0.152513      35.370929 0.43720151E+03  0.10327951E+05                                 9.538025                            7.061136      -0.000360       1.977053                    0.999459      29.593942      86.230256       0.606282       0.427660      -1.053565      -0.001064      -0.000465       0.014353       0.014400       0.003877      -0.016001      -0.005760       0.002988      -0.106593      -0.040231       0.013834       0.026396             11.830593       6.658044      -0.380315       4.252321       9.394876       1.765935      19.438860          -0.000001
          287              C       0.247142       6.326647       9.878019       0.052750      39.075560 0.41497249E+03  0.95858599E+04                                10.169150                            6.820796      -0.066205       1.993154                    0.999135      26.475750      73.994377       0.630685       0.420419      -1.067999       0.001603      -0.004552       0.029142       0.029539       0.005190      -0.004595      -0.005610       0.030974      -0.023801      -0.015687      -0.005648       0.021335             14.211180       7.293300      -0.518320       5.929643       9.854961       1.146819      25.485278           0.000000
          288              C      13.685853       6.210380       8.426094       0.372459      32.750298 0.31438262E+03  0.68196098E+04                                 9.312202                            6.108906      -0.155448       1.989439                    0.999160      23.655087      65.442791       0.634316       0.445143      -1.046013      -0.011730      -0.002373      -0.030790       0.033034      -0.003829      -0.039947      -0.001436       0.140563      -0.115429      -0.053024      -0.048011       0.101035             13.056460       6.336961       0.257184       4.882290      10.612277       1.342643      22.220143           0.000001
          289              C       0.717823      26.931498       2.286334       0.100444      28.803305 0.33815856E+03  0.75560304E+04                                 8.499040                            6.312793      -0.066787       1.997626                    0.998973      26.755348      77.978599       0.620267       0.441931      -1.036016       0.001774      -0.000966       0.045102       0.045147       0.035646       0.007132       0.010557      -0.076800      -0.010252      -0.050854      -0.005825       0.056679             10.198842      14.713461      -3.567968      -0.575823       6.161329      -0.729642       9.721735           0.000001
          290              C       1.981304      26.460756       2.097673      -0.144389      35.922960 0.43555590E+03  0.10345346E+05                                 9.759499                            7.129999      -0.244176       1.902241                    0.998752      30.120970      89.863761       0.589167       0.437690      -1.040798       0.001520       0.009659       0.011043       0.014750       0.032717       0.001886       0.016433      -0.076228      -0.026544      -0.046251      -0.012244       0.058495             12.029574      18.546198      -4.622214      -0.116945       7.151113      -0.965401      10.391412           0.000002
          291              C       0.813626      26.338818       4.489764       0.090652      28.220178 0.33657358E+03  0.74872774E+04                                 8.294962                            6.239648       0.102550       2.051968                    0.999384      26.492754      76.223883       0.634733       0.433782      -1.044255      -0.009875       0.009126      -0.047204       0.049082       0.025468       0.009081       0.009233      -0.064168       0.047094      -0.049296       0.010227       0.039069              9.818600      13.840141      -3.499437      -1.351403       6.622875      -1.118295       8.992785          -0.000000
          292              C       2.085437      25.856733       4.384455      -0.132041      35.910485 0.44568371E+03  0.10628608E+05                                 9.753913                            7.214330      -0.182404       1.928788                    0.998123      29.751421      88.441632       0.586489       0.437922      -1.042452       0.000297       0.001006      -0.005646       0.005743       0.028024       0.009095       0.015072      -0.046168       0.013483      -0.038637      -0.003565       0.042201             11.825171      17.411389      -3.869366      -2.461365       7.522331      -1.425384      10.541791          -0.000001
          293              C       2.690797      25.958822       3.143597       0.064533      39.447558 0.41088545E+03  0.95245926E+04                                10.366765                            6.881486      -0.237043       1.944062                    0.998943      26.682066      76.169682       0.611372       0.432190      -1.054348      -0.019455       0.015954       0.004175       0.025504       0.015750      -0.001747       0.006204      -0.053753      -0.049850      -0.024354      -0.015648       0.040001             14.253331      24.425552      -5.271354      -1.809877       7.583246      -1.159819      10.751196           0.000001
          294              C       4.122278      25.556139       2.989890       0.368658      35.336991 0.33775089E+03  0.75059829E+04                                 9.922556                            6.430683      -0.374588       1.911790                    0.998656      24.613095      70.349586       0.600269       0.459144      -1.031452       0.030874      -0.000144      -0.000079       0.030874       0.026961       0.014699       0.057378      -0.087650      -0.012035      -0.049637      -0.040908       0.090545             13.933833      23.432816      -4.724190      -1.848171       8.347556      -2.299744      10.021126           0.000001
          295              C       6.845009      22.572888       6.819566       0.098609      29.243478 0.33376498E+03  0.74115898E+04                                 8.550371                            6.245661       0.030214       2.035773                    0.998687      26.253087      75.544640       0.629344       0.438276      -1.041240       0.039437       0.005907      -0.022079       0.045581       0.011725      -0.014504       0.030463      -0.042524      -0.019127      -0.040444      -0.002835       0.043279             10.517876      11.664075      -0.934337       1.647919       7.885853      -5.058982      12.003701          -0.000001
          296              C       6.093863      23.222284       5.857442      -0.136993      37.506882 0.43970050E+03  0.10441069E+05                                10.000929                            7.131254      -0.140127       1.940459                    0.998554      29.706301      87.857589       0.594719       0.433717      -1.045919       0.010977       0.005498       0.000804       0.012303       0.010135       0.001965       0.039420      -0.047268      -0.032505      -0.035865      -0.018707       0.054572             12.696731      12.540256      -1.384140       2.140022      10.507965      -7.313479      15.041971          -0.000001
          297              C       8.794379      23.216613       5.851168       0.095539      29.036707 0.32768615E+03  0.72300490E+04                                 8.411616                            6.115722       0.108159       2.057031                    0.999414      26.158472      74.585699       0.648566       0.428025      -1.049331      -0.033494      -0.006172       0.028012       0.044098       0.009514      -0.019219       0.038937      -0.034981      -0.050991      -0.050900       0.001881       0.049018             10.304150      11.876778      -1.120170       1.540853       7.885382      -4.795586      11.150290          -0.000000
          298              C       8.122374      23.880188       4.841094      -0.140062      36.415337 0.43537629E+03  0.10289710E+05                                 9.741363                            7.050935      -0.077649       1.955597                    0.999324      29.587541      86.661198       0.605212       0.428213      -1.051626      -0.003302       0.009966       0.012899       0.016632       0.003262      -0.017145       0.039941      -0.047368      -0.020865      -0.044302      -0.009865       0.054167             12.160965      14.262371      -2.392664       3.469300       9.301498      -5.748660      12.919026           0.000000
          299              C       6.742265      23.888695       4.848264       0.063607      40.606121 0.39812546E+03  0.91214330E+04                                10.464760                            6.701013      -0.063928       2.001876                    0.999189      26.127441      73.232645       0.632078       0.422953      -1.064111       0.011467       0.000215       0.021935       0.024752       0.002589      -0.001985       0.028796      -0.033600      -0.020021      -0.025795      -0.012724       0.038519             14.942758      14.679945      -3.736668       4.882871      12.343281      -9.291791      17.805049           0.000000
          300              C       6.007780      24.614657       3.777246       0.377840      35.246902 0.32880010E+03  0.72545062E+04                                 9.911582                            6.339322      -0.356706       1.920722                    0.998770      24.327779      69.169529       0.605683       0.458337      -1.032426      -0.009633       0.021366      -0.015532       0.028116       0.036136       0.015096       0.056170      -0.094106      -0.055812      -0.052408      -0.045227       0.097635             14.156969      14.047458      -4.727998       4.189087      11.325278      -8.048078      17.098171           0.000001
          301              C       8.734676      26.276430      44.064579       0.080102      27.413223 0.33957371E+03  0.75744269E+04                                 8.090301                            6.231254       0.051860       2.029323                    0.999477      26.822716      77.398597       0.640387       0.428793      -1.046777      -0.033645       0.035723      -0.017595       0.052132       0.000678       0.024048       0.015132      -0.047884      -0.085596      -0.046697       0.004477       0.042220              9.285581      10.978808      -0.273376      -2.203554       5.038197      -1.459339      11.839737           0.000001
          302              C       8.125151      25.941807       0.434681      -0.148233      34.572010 0.44207218E+03  0.10487008E+05                                 9.371793                            7.089511      -0.063829       1.956610                    0.999339      29.808276      87.446354       0.605588       0.426354      -1.052860      -0.005248       0.015851       0.002518       0.016886      -0.008579       0.014252       0.016704      -0.048476      -0.072492      -0.038300      -0.002781       0.041081             11.100854      13.261134       0.173530      -4.063729       5.896930      -2.323808      14.144499           0.000002
          303              C       6.746430      27.010900      43.167881       0.085007      27.181186 0.34806068E+03  0.78149271E+04                                 8.097551                            6.358336       0.019116       2.022815                    0.998758      26.859521      77.861754       0.626286       0.435575      -1.042260       0.045057      -0.006707       0.015982       0.048275       0.005584       0.018835       0.026280      -0.037057      -0.071617      -0.041614      -0.002614       0.044228              9.193852      10.254155      -0.840554      -2.300034       5.624065      -1.786804      11.703334           0.000002
          304              C       6.075813      26.679112      44.326732      -0.146871      34.439139 0.44796741E+03  0.10700036E+05                                 9.473100                            7.228945      -0.208071       1.914678                    0.998438      30.127070      89.719978       0.586182       0.437456      -1.042407       0.010363       0.004067       0.006554       0.012918       0.010664       0.005231       0.030341      -0.059447      -0.077994      -0.037542      -0.018579       0.056121             11.110839      11.192811      -0.317528      -2.869397       6.577799      -3.196185      15.561905           0.000002
          305              C       6.743653      26.109119       0.556571       0.070565      37.769532 0.39832748E+03  0.91403857E+04                                10.000591                            6.733533      -0.064102       2.002769                    0.999262      26.174540      73.768753       0.625324       0.426852      -1.060144       0.012171       0.013730      -0.010944       0.021364       0.003649       0.006776       0.022829      -0.031813      -0.042336      -0.026219      -0.008505       0.034724             13.362337      13.789109       0.976472      -6.013065       7.257853      -4.799597      19.040048           0.000001
          306              C       6.035549      25.675243       1.771438       0.366677      34.313912 0.32439358E+03  0.71337802E+04                                 9.702671                            6.283743      -0.324953       1.930890                    0.998887      24.330373      69.082192       0.610187       0.456453      -1.033403      -0.011365      -0.002909       0.024089       0.026794       0.033129       0.018644       0.049413      -0.083835      -0.057215      -0.045753      -0.043052       0.088805             13.426102      13.372369       0.579814      -5.881198       8.026782      -5.523970      18.879155           0.000002
          307              C       7.975199      25.065548      39.017347       0.093105      27.922370 0.32832831E+03  0.72431348E+04                                 8.148772                            6.105929       0.129290       2.061185                    0.999577      26.186675      74.504879       0.652021       0.425820      -1.051358       0.013547      -0.013107       0.040935       0.045066      -0.003736      -0.010007      -0.023088       0.080993       0.028104      -0.054183       0.014800       0.039383              9.551311       4.750505       0.967421       1.630696      13.687190       2.940655      10.216238           0.000002
          308              C       7.744718      23.894367      38.355915      -0.139763      33.306072 0.40363376E+03  0.92928450E+04                                 8.993430                            6.675270       0.168685       2.035561                    0.999699      28.459064      80.340216       0.642634       0.413982      -1.068289       0.002459       0.000659       0.007394       0.007821      -0.008768      -0.007870      -0.023135       0.055501       0.006224      -0.043047       0.013934       0.029112             10.815021       5.173487       1.337496       1.594687      16.926618       3.995040      10.344958           0.000002
          309              C       8.477815      23.936903      40.966691       0.086541      27.278296 0.33167105E+03  0.73113008E+04                                 7.972061                            6.113804       0.194856       2.078651                    0.999658      26.113379      73.472986       0.657465       0.422617      -1.056821      -0.005218       0.026328      -0.031602       0.041462      -0.010687      -0.009777      -0.017901       0.041498       0.043599      -0.038059       0.013300       0.024759              9.271600       4.625769       0.992925       1.457501      12.833942       3.311668      10.355091           0.000002
          310              C       8.244557      22.711842      40.358586      -0.154321      34.399862 0.43030799E+03  0.10069509E+05                                 9.191505                            6.911169       0.127011       2.014403                    0.999689      29.175024      83.109053       0.628814       0.416251      -1.066536       0.000320       0.006929      -0.006196       0.009301      -0.006938      -0.002794      -0.024922       0.026923       0.018582      -0.033802       0.011410       0.022392             10.981544       5.372859       1.551141       1.998707      15.234763       4.833292      12.337009           0.000003
          311              C       7.886339      22.686320      39.003904       0.055662      38.908351 0.40423389E+03  0.92667348E+04                                10.076625                            6.704192      -0.108395       1.979811                    0.999196      26.243589      72.807467       0.640797       0.416957      -1.071370       0.004064       0.023584       0.011505       0.026553       0.001129      -0.005498      -0.000681       0.032575      -0.022026      -0.012710      -0.008360       0.021070             13.607512       5.806249       2.156186       2.349051      21.237686       7.182907      13.778599           0.000001
          312              C       7.683627      21.424393      38.282871       0.369485      33.057125 0.30921216E+03  0.66831298E+04                                 9.344203                            6.051716      -0.159463       1.988148                    0.999306      23.613596      65.318840       0.638045       0.444152      -1.046059      -0.003363      -0.028164      -0.015573       0.032358       0.001223      -0.036900       0.001339       0.130136      -0.110292      -0.048579      -0.045298       0.093877             12.825303       5.524070       1.647147       2.323724      19.848648       5.187464      13.103192           0.000002
          313              C       8.252887      16.578028      40.812536       0.109333      27.170106 0.32135527E+03  0.70682536E+04                                 8.083788                            6.100625       0.063973       2.044785                    0.999481      26.102999      74.738344       0.641187       0.434305      -1.043685      -0.016119      -0.022305      -0.033398       0.043275       0.012415      -0.021481       0.020078       0.078741      -0.020683      -0.050981      -0.000105       0.051085              9.526196       4.893578      -0.805974       1.358292      13.363504      -2.906915      10.321506           0.000001
          314              C       8.082109      17.817269      40.221011      -0.151345      35.341683 0.43875875E+03  0.10366456E+05                                 9.509369                            7.071977       0.033700       1.987584                    0.999507      29.529757      85.847364       0.606477       0.427452      -1.054456      -0.004982      -0.010161       0.001553       0.011423       0.006095      -0.006214       0.024916       0.047431       0.024430      -0.041654       0.018096       0.023558             11.558544       5.512870      -1.181891       1.627249      16.537493      -5.245717      12.625268           0.000003
          315              C       7.898835      15.508936      38.830031       0.094406      28.292453 0.34106904E+03  0.75927720E+04                                 8.254001                            6.248325       0.118407       2.056553                    0.999449      26.341925      75.177724       0.640961       0.429256      -1.049716       0.007470       0.012414       0.045875       0.048109       0.020758      -0.000271       0.020820       0.053049       0.034549      -0.046272       0.015285       0.030987              9.736874       4.829651      -0.721644       1.041939      14.616331      -2.540037       9.764640           0.000001
          316              C       7.707230      16.705639      38.178906      -0.144696      34.393070 0.42018155E+03  0.98150402E+04                                 9.319221                            6.911582       0.073862       2.005252                    0.999627      29.085371      83.915693       0.615038       0.426333      -1.055760       0.000721       0.002388       0.008893       0.009236       0.009200      -0.002913       0.024958       0.048251       0.021875      -0.042183       0.019255       0.022928             11.272341       5.205619      -0.983928       1.101757      18.246073      -3.583548      10.365333           0.000002
          317              C       7.815529      17.882492      38.868122       0.055603      39.721597 0.40427200E+03  0.93056851E+04                                10.334151                            6.773547      -0.141830       1.972828                    0.999292      26.455058      74.530639       0.625232       0.425589      -1.061560      -0.001495      -0.025892       0.009811       0.027729      -0.001265      -0.006865      -0.000299       0.033606      -0.027744      -0.012402      -0.010531       0.022933             14.305133       5.756264      -1.644466       1.724036      23.504715      -7.309620      13.654420           0.000001
          318              C       7.635032      19.184119      38.201312       0.377239      33.802480 0.31508186E+03  0.68485352E+04                                 9.561304                            6.144662      -0.155577       1.991823                    0.999264      23.648175      65.801567       0.627087       0.449370      -1.042027      -0.005821       0.028537      -0.014549       0.032557      -0.001540      -0.039577       0.002331       0.132962      -0.109328      -0.050053      -0.046464       0.096517             13.425719       5.563755      -1.281195       2.094214      21.430670      -6.245915      13.282730           0.000002
          319              C       5.737034      19.561279      32.979311       0.088527      27.246217 0.32205895E+03  0.70615848E+04                                 7.982568                            6.024224       0.220558       2.089690                    0.999700      26.030483      73.525428       0.661061       0.422569      -1.054729       0.006610       0.048021      -0.010281       0.049552      -0.004868      -0.028279       0.011600      -0.016789      -0.070437      -0.042220       0.010864       0.031356              9.545402       5.705770       0.639279       3.432411       8.421883      -0.249493      14.508554           0.000002
          320              C       6.232707      19.385460      34.229132      -0.153759      34.272096 0.42117449E+03  0.98228220E+04                                 9.220119                            6.873406       0.149889       2.025605                    0.999689      29.064540      83.201354       0.624336       0.420643      -1.061601       0.007965       0.011555      -0.002103       0.014191       0.002837      -0.019246       0.005851      -0.021559      -0.090873      -0.039505       0.012932       0.026574             11.286343       6.642932       0.730321       4.591828       9.023383       0.154204      18.192716           0.000002
          321              C       6.153566      21.812897      33.031742       0.110379      28.282687 0.33273169E+03  0.73845242E+04                                 8.318626                            6.198584       0.016510       2.026797                    0.999374      26.338999      75.824537       0.637317       0.433034      -1.044150      -0.002776      -0.040693      -0.002946       0.040894      -0.001615      -0.034241       0.009659       0.016513      -0.089918      -0.047898       0.006931       0.040967             10.071406       5.987486       0.710120       3.420364       9.025011      -0.830882      15.201720           0.000001
          322              C       6.663124      21.722151      34.328167      -0.152513      35.370964 0.43720178E+03  0.10327959E+05                                 9.538032                            7.061139      -0.000360       1.977052                    0.999459      29.593948      86.230289       0.606282       0.427660      -1.053565       0.001064      -0.000465      -0.014353       0.014400      -0.003877      -0.016001       0.005760       0.002988      -0.106593      -0.040230       0.013834       0.026396             11.830605       6.658051       0.380315       4.252329       9.394876      -1.765934      19.438889           0.000002
          323              C       6.695058      20.505597      34.934481       0.052751      39.075572 0.41497256E+03  0.95858620E+04                                10.169153                            6.820797      -0.066205       1.993154                    0.999135      26.475747      73.994374       0.630684       0.420419      -1.067999      -0.001603      -0.004552      -0.029142       0.029539      -0.005190      -0.004595       0.005610       0.030974      -0.023801      -0.015687      -0.005648       0.021335             14.211188       7.293304       0.518319       5.929648       9.854961      -1.146821      25.485299           0.000001
          324              C       7.140747      20.389330      36.386406       0.372459      32.750299 0.31438258E+03  0.68196089E+04                                 9.312204                            6.108907      -0.155448       1.989439                    0.999160      23.655086      65.442797       0.634315       0.445143      -1.046013       0.011730      -0.002373       0.030790       0.033034       0.003829      -0.039947       0.001436       0.140563      -0.115428      -0.053024      -0.048011       0.101035             13.056464       6.336963      -0.257183       4.882293      10.612278      -1.342640      22.220151           0.000001
          325              C      13.166577      15.605352      24.692584       0.100443      28.803275 0.33815821E+03  0.75560206E+04                                 8.499038                            6.312793      -0.066790       1.997626                    0.998973      26.755322      77.978518       0.620267       0.441931      -1.036016      -0.001774       0.000966       0.045102       0.045147       0.035646      -0.007132      -0.010558      -0.076800      -0.010252      -0.050854      -0.005825       0.056679             10.198838      14.713453      -3.567965       0.575822       6.161327       0.729643       9.721733           0.000002
          326              C      11.903096      16.076094      24.503923      -0.144389      35.922880 0.43555484E+03  0.10345314E+05                                 9.759484                            7.129989      -0.244173       1.902243                    0.998752      30.120924      89.863571       0.589168       0.437690      -1.040798      -0.001520      -0.009659       0.011043       0.014750       0.032717      -0.001887      -0.016433      -0.076229      -0.026545      -0.046251      -0.012244       0.058495             12.029554      18.546160      -4.622204       0.116945       7.151102       0.965401      10.391399           0.000004
          327              C      13.070774      16.198032      26.896014       0.090650      28.220231 0.33657419E+03  0.74872945E+04                                 8.294970                            6.239652       0.102551       2.051967                    0.999384      26.492799      76.224040       0.634733       0.433782      -1.044255       0.009875      -0.009127      -0.047204       0.049082       0.025468      -0.009080      -0.009234      -0.064167       0.047095      -0.049296       0.010227       0.039069              9.818612      13.840159      -3.499442       1.351408       6.622880       1.118296       8.992796           0.000002
          328              C      11.798963      16.680117      26.790705      -0.132043      35.910544 0.44568441E+03  0.10628628E+05                                 9.753921                            7.214333      -0.182398       1.928789                    0.998123      29.751458      88.441752       0.586489       0.437921      -1.042453      -0.000298      -0.001007      -0.005646       0.005743       0.028023      -0.009096      -0.015071      -0.046167       0.013482      -0.038636      -0.003564       0.042201             11.825183      17.411416      -3.869372       2.461371       7.522337       1.425383      10.541797           0.000002
          329              C      11.193603      16.578028      25.549847       0.064532      39.447564 0.41088546E+03  0.95245932E+04                                10.366769                            6.881488      -0.237044       1.944062                    0.998943      26.682065      76.169692       0.611372       0.432190      -1.054348       0.019455      -0.015955       0.004175       0.025505       0.015750       0.001747      -0.006205      -0.053753      -0.049850      -0.024354      -0.015648       0.040001             14.253339      24.425568      -5.271358       1.809880       7.583249       1.159819      10.751199           0.000002
          330              C       9.762122      16.980711      25.396140       0.368658      35.336980 0.33775070E+03  0.75059784E+04                                 9.922560                            6.430685      -0.374591       1.911790                    0.998656      24.613087      70.349593       0.600269       0.459145      -1.031452      -0.030874       0.000144      -0.000079       0.030874       0.026961      -0.014699      -0.057378      -0.087650      -0.012035      -0.049637      -0.040909       0.090546             13.933840      23.432831      -4.724192       1.848174       8.347560       2.299745      10.021130           0.000003
          331              C       7.039391      19.963962      29.225816       0.098608      29.243544 0.33376577E+03  0.74116112E+04                                 8.550376                            6.245663       0.030222       2.035775                    0.998687      26.253141      75.544796       0.629345       0.438275      -1.041241      -0.039437      -0.005907      -0.022080       0.045582       0.011726       0.014505      -0.030462      -0.042524      -0.019128      -0.040445      -0.002834       0.043278             10.517886      11.664078      -0.934336      -1.647918       7.885861       5.058991      12.003718           0.000002
          332              C       7.790537      19.314566      28.263692      -0.136994      37.506901 0.43970064E+03  0.10441072E+05                                10.000933                            7.131255      -0.140122       1.940460                    0.998554      29.706306      87.857591       0.594719       0.433717      -1.045919      -0.010977      -0.005499       0.000804       0.012303       0.010135      -0.001966      -0.039420      -0.047268      -0.032507      -0.035865      -0.018707       0.054572             12.696739      12.540252      -1.384144      -2.140028      10.507975       7.313492      15.041992           0.000004
          333              C       5.090021      19.320237      28.257418       0.095539      29.036688 0.32768601E+03  0.72300439E+04                                 8.411610                            6.115719       0.108165       2.057033                    0.999414      26.158459      74.585618       0.648567       0.428024      -1.049331       0.033494       0.006172       0.028012       0.044098       0.009514       0.019219      -0.038937      -0.034980      -0.050992      -0.050900       0.001882       0.049018             10.304142      11.876764      -1.120167      -1.540849       7.885376       4.795583      11.150285           0.000003
          334              C       5.762026      18.656662      27.247344      -0.140061      36.415248 0.43537513E+03  0.10289676E+05                                 9.741353                            7.050929      -0.077652       1.955597                    0.999324      29.587478      86.660995       0.605212       0.428213      -1.051625       0.003302      -0.009967       0.012899       0.016632       0.003262       0.017145      -0.039941      -0.047369      -0.020866      -0.044302      -0.009866       0.054168             12.160951      14.262351      -2.392659      -3.469293       9.301489       5.748654      12.919014           0.000004
          335              C       7.142135      18.648155      27.254514       0.063609      40.606068 0.39812470E+03  0.91214125E+04                                10.464759                            6.701012      -0.063932       2.001875                    0.999189      26.127408      73.232572       0.632077       0.422954      -1.064111      -0.011466      -0.000215       0.021935       0.024752       0.002590       0.001986      -0.028797      -0.033601      -0.020022      -0.025797      -0.012724       0.038521             14.942762      14.679939      -3.736670      -4.882874      12.343286       9.291798      17.805059           0.000003
          336              C       7.876620      17.922193      26.183496       0.377839      35.246901 0.32879998E+03  0.72545039E+04                                 9.911587                            6.339324      -0.356706       1.920723                    0.998770      24.327778      69.169561       0.605682       0.458337      -1.032426       0.009633      -0.021366      -0.015532       0.028116       0.036135      -0.015097      -0.056169      -0.094107      -0.055811      -0.052407      -0.045227       0.097634             14.156980      14.047467      -4.728001      -4.189088      11.325287       8.048086      17.098187           0.000004
          337              C       5.149724      16.260420      21.658329       0.080101      27.413252 0.33957408E+03  0.75744374E+04                                 8.090307                            6.231258       0.051860       2.029323                    0.999477      26.822735      77.398671       0.640386       0.428793      -1.046777       0.033645      -0.035725      -0.017595       0.052132       0.000678      -0.024049      -0.015132      -0.047883      -0.085596      -0.046697       0.004477       0.042219              9.285589      10.978814      -0.273375       2.203558       5.038201       1.459344      11.839753           0.000001
          338              C       5.759249      16.595043      22.840931      -0.148234      34.572051 0.44207267E+03  0.10487024E+05                                 9.371804                            7.089517      -0.063834       1.956608                    0.999339      29.808305      87.446509       0.605587       0.426355      -1.052859       0.005247      -0.015852       0.002519       0.016887      -0.008579      -0.014253      -0.016703      -0.048475      -0.072491      -0.038300      -0.002781       0.041080             11.100869      13.261149       0.173529       4.063731       5.896937       2.323815      14.144521           0.000003
          339              C       7.137970      15.525950      20.761631       0.085007      27.181150 0.34806013E+03  0.78149116E+04                                 8.097545                            6.358332       0.019115       2.022815                    0.998758      26.859491      77.861647       0.626286       0.435575      -1.042260      -0.045057       0.006705       0.015983       0.048275       0.005583      -0.018835      -0.026280      -0.037056      -0.071618      -0.041614      -0.002614       0.044228              9.193845      10.254147      -0.840553       2.300030       5.624062       1.786805      11.703325           0.000001
          340              C       7.808587      15.857738      21.920482      -0.146871      34.439135 0.44796740E+03  0.10700036E+05                                 9.473100                            7.228945      -0.208073       1.914678                    0.998438      30.127067      89.719973       0.586182       0.437456      -1.042407      -0.010363      -0.004068       0.006554       0.012918       0.010664      -0.005231      -0.030341      -0.059447      -0.077994      -0.037542      -0.018579       0.056121             11.110838      11.192812      -0.317530       2.869392       6.577801       3.196187      15.561903           0.000001
          341              C       7.140747      16.427731      22.962821       0.070563      37.769567 0.39832792E+03  0.91403983E+04                                10.000596                            6.733536      -0.064100       2.002769                    0.999262      26.174558      73.768813       0.625324       0.426852      -1.060144      -0.012171      -0.013731      -0.010944       0.021364       0.003649      -0.006775      -0.022829      -0.031812      -0.042335      -0.026219      -0.008505       0.034723             13.362345      13.789120       0.976472       6.013066       7.257858       4.799602      19.040057           0.000002
          342              C       7.848851      16.861607      24.177688       0.366678      34.313862 0.32439301E+03  0.71337654E+04                                 9.702667                            6.283741      -0.324953       1.930890                    0.998887      24.330347      69.082126       0.610186       0.456453      -1.033403       0.011364       0.002909       0.024090       0.026794       0.033129      -0.018644      -0.049413      -0.083836      -0.057216      -0.045753      -0.043052       0.088806             13.426097      13.372365       0.579816       5.881199       8.026779       5.523969      18.879148           0.000003
          343              C       5.909201      17.471302      16.611097       0.093106      27.922385 0.32832866E+03  0.72431446E+04                                 8.148785                            6.105944       0.129279       2.061182                    0.999577      26.186656      74.504839       0.652018       0.425822      -1.051357      -0.013546       0.013106       0.040935       0.045066      -0.003736       0.010007       0.023087       0.080995       0.028103      -0.054183       0.014798       0.039385              9.551326       4.750515       0.967427      -1.630700      13.687201      -2.940673      10.216262          -0.000004
          344              C       6.139682      18.642483      15.949665      -0.139764      33.306073 0.40363404E+03  0.92928514E+04                                 8.993424                            6.675270       0.168689       2.035562                    0.999699      28.459074      80.340192       0.642634       0.413982      -1.068289      -0.002459      -0.000659       0.007395       0.007821      -0.008769       0.007870       0.023135       0.055501       0.006224      -0.043047       0.013935       0.029112             10.815011       5.173487       1.337495      -1.594683      16.926604      -3.995035      10.344942          -0.000006
          345              C       5.406585      18.599947      18.560441       0.086542      27.278262 0.33167074E+03  0.73112914E+04                                 7.972054                            6.113802       0.194853       2.078651                    0.999658      26.113352      73.472872       0.657464       0.422617      -1.056821       0.005219      -0.026328      -0.031601       0.041461      -0.010687       0.009777       0.017901       0.041499       0.043596      -0.038059       0.013300       0.024759              9.271589       4.625766       0.992924      -1.457498      12.833925      -3.311664      10.355077           0.000001
          346              C       5.639843      19.825008      17.952336      -0.154320      34.399802 0.43030747E+03  0.10069490E+05                                 9.191487                            6.911161       0.127018       2.014405                    0.999689      29.174996      83.108863       0.628815       0.416250      -1.066537      -0.000319      -0.006930      -0.006196       0.009301      -0.006939       0.002794       0.024923       0.026924       0.018584      -0.033802       0.011410       0.022392             10.981519       5.372852       1.551139      -1.998702      15.234722      -4.833288      12.336983          -0.000001
          347              C       5.998061      19.850530      16.597654       0.055662      38.908397 0.40423444E+03  0.92667505E+04                                10.076632                            6.704196      -0.108396       1.979811                    0.999196      26.243609      72.807532       0.640797       0.416957      -1.071370      -0.004064      -0.023584       0.011505       0.026554       0.001129       0.005497       0.000680       0.032574      -0.022026      -0.012709      -0.008360       0.021069             13.607524       5.806254       2.156191      -2.349050      21.237719      -7.182924      13.778599          -0.000001
          348              C       6.200773      21.112457      15.876621       0.369487      33.057094 0.30921178E+03  0.66831198E+04                                 9.344198                            6.051713      -0.159465       1.988148                    0.999306      23.613586      65.318811       0.638045       0.444152      -1.046059       0.003364       0.028164      -0.015573       0.032358       0.001223       0.036900      -0.001339       0.130137      -0.110292      -0.048579      -0.045299       0.093878             12.825297       5.524067       1.647145      -2.323721      19.848643      -5.187456      13.103181          -0.000001
          349              C       5.631513      25.958822      18.406286       0.109334      27.170068 0.32135471E+03  0.70682393E+04                                 8.083789                            6.100625       0.063963       2.044782                    0.999481      26.102967      74.738280       0.641186       0.434305      -1.043684       0.016118       0.022306      -0.033397       0.043275       0.012415       0.021481      -0.020078       0.078741      -0.020686      -0.050980      -0.000106       0.051086              9.526196       4.893578      -0.805973      -1.358293      13.363498       2.906911      10.321510           0.000000
          350              C       5.802291      24.719581      17.814761      -0.151345      35.341709 0.43875929E+03  0.10366472E+05                                 9.509376                            7.071983       0.033699       1.987584                    0.999507      29.529766      85.847403       0.606477       0.427452      -1.054456       0.004982       0.010162       0.001553       0.011423       0.006095       0.006214      -0.024917       0.047431       0.024432      -0.041655       0.018097       0.023558             11.558550       5.512874      -1.181892      -1.627250      16.537497       5.245723      12.625278          -0.000001
          351              C       5.985565      27.027914      16.423781       0.094407      28.292437 0.34106861E+03  0.75927613E+04                                 8.253998                            6.248320       0.118402       2.056552                    0.999449      26.341926      75.177761       0.640962       0.429256      -1.049716      -0.007469      -0.012414       0.045875       0.048109       0.020758       0.000271      -0.020819       0.053050       0.034546      -0.046272       0.015285       0.030987              9.736872       4.829647      -0.721640      -1.041937      14.616339       2.540017       9.764629          -0.000003
          352              C       6.177170      25.831211      15.772656      -0.144696      34.393126 0.42018230E+03  0.98150617E+04                                 9.319230                            6.911588       0.073860       2.005251                    0.999627      29.085403      83.915787       0.615038       0.426333      -1.055760      -0.000720      -0.002388       0.008893       0.009236       0.009200       0.002913      -0.024958       0.048251       0.021877      -0.042184       0.019255       0.022928             11.272355       5.205623      -0.983929      -1.101754      18.246116       3.583548      10.365327          -0.000006
          353              C       6.068871      24.654358      16.461872       0.055601      39.721685 0.40427295E+03  0.93057128E+04                                10.334166                            6.773555      -0.141832       1.972827                    0.999292      26.455096      74.530783       0.625232       0.425589      -1.061560       0.001496       0.025892       0.009812       0.027729      -0.001265       0.006865       0.000300       0.033604      -0.027744      -0.012401      -0.010530       0.022932             14.305158       5.756272      -1.644469      -1.724037      23.504767       7.309634      13.654435          -0.000001
          354              C       6.249368      23.352731      15.795062       0.377241      33.802482 0.31508180E+03  0.68485335E+04                                 9.561308                            6.144663      -0.155579       1.991823                    0.999264      23.648159      65.801520       0.627087       0.449370      -1.042027       0.005822      -0.028538      -0.014549       0.032557      -0.001540       0.039577      -0.002332       0.132963      -0.109327      -0.050054      -0.046464       0.096518             13.425727       5.563757      -1.281196      -2.094213      21.430697       6.245921      13.282728          -0.000001
          355              C       8.147366      22.975571      10.573061       0.088526      27.246268 0.32205983E+03  0.70616073E+04                                 7.982576                            6.024234       0.220558       2.089690                    0.999700      26.030502      73.525446       0.661060       0.422570      -1.054729      -0.006609      -0.048021      -0.010280       0.049552      -0.004868       0.028279      -0.011600      -0.016790      -0.070439      -0.042221       0.010865       0.031356              9.545410       5.705776       0.639274      -3.432413       8.421880       0.249500      14.508575          -0.000005
          356              C       7.651693      23.151390      11.822882      -0.153760      34.272056 0.42117421E+03  0.98228107E+04                                 9.220104                            6.873401       0.149886       2.025604                    0.999689      29.064516      83.201174       0.624337       0.420642      -1.061601      -0.007964      -0.011555      -0.002102       0.014190       0.002838       0.019246      -0.005850      -0.021558      -0.090875      -0.039506       0.012932       0.026573             11.286322       6.642925       0.730319      -4.591819       9.023357      -0.154210      18.192685          -0.000008
          357              C       7.730834      20.723953      10.625492       0.110379      28.282623 0.33273110E+03  0.73845048E+04                                 8.318604                            6.198574       0.016522       2.026801                    0.999374      26.338956      75.824275       0.637319       0.433033      -1.044151       0.002776       0.040693      -0.002946       0.040894      -0.001616       0.034241      -0.009659       0.016513      -0.089921      -0.047899       0.006932       0.040967             10.071373       5.987471       0.710117      -3.420349       9.024984       0.830878      15.201664          -0.000004
          358              C       7.221276      20.814699      11.921917      -0.152513      35.370890 0.43720110E+03  0.10327935E+05                                 9.538013                            7.061133      -0.000356       1.977054                    0.999459      29.593901      86.230018       0.606282       0.427660      -1.053566      -0.001064       0.000465      -0.014353       0.014400      -0.003877       0.016001      -0.005760       0.002989      -0.106593      -0.040230       0.013834       0.026397             11.830576       6.658038       0.380308      -4.252313       9.394850       1.765942      19.438841          -0.000006
          359              C       7.189342      22.031253      12.528231       0.052751      39.075522 0.41497205E+03  0.95858467E+04                                10.169143                            6.820793      -0.066209       1.993153                    0.999135      26.475728      73.994291       0.630685       0.420419      -1.067999       0.001603       0.004552      -0.029142       0.029539      -0.005189       0.004595      -0.005610       0.030974      -0.023803      -0.015687      -0.005648       0.021335             14.211174       7.293299       0.518315      -5.929644       9.854937       1.146821      25.485286          -0.000002
          360              C       6.743653      22.147520      13.980156       0.372459      32.750304 0.31438268E+03  0.68196107E+04                                 9.312201                            6.108905      -0.155445       1.989440                    0.999160      23.655089      65.442777       0.634316       0.445143      -1.046013      -0.011730       0.002373       0.030789       0.033033       0.003829       0.039947      -0.001436       0.140563      -0.115427      -0.053024      -0.048011       0.101034             13.056458       6.336960      -0.257183      -4.882288      10.612278       1.342641      22.220136          -0.000002
          361              C       6.224377      26.931498      24.692584       0.100443      28.803276 0.33815824E+03  0.75560213E+04                                 8.499038                            6.312793      -0.066790       1.997626                    0.998973      26.755323      77.978521       0.620267       0.441931      -1.036016      -0.001774      -0.000966       0.045102       0.045147      -0.035646      -0.007132       0.010558      -0.076800      -0.010252      -0.050854      -0.005825       0.056679             10.198838      14.713453       3.567965       0.575822       6.161327      -0.729643       9.721734           0.000002
          362              C       4.960896      26.460756      24.503923      -0.144389      35.922881 0.43555485E+03  0.10345314E+05                                 9.759485                            7.129990      -0.244173       1.902243                    0.998752      30.120924      89.863575       0.589168       0.437690      -1.040798      -0.001520       0.009659       0.011043       0.014750      -0.032717      -0.001887       0.016433      -0.076229      -0.026545      -0.046251      -0.012244       0.058495             12.029555      18.546162       4.622204       0.116944       7.151103      -0.965401      10.391400           0.000004
          363              C       6.128574      26.338818      26.896014       0.090650      28.220233 0.33657421E+03  0.74872951E+04                                 8.294970                            6.239652       0.102551       2.051967                    0.999384      26.492800      76.224042       0.634733       0.433782      -1.044255       0.009875       0.009127      -0.047204       0.049082      -0.025468      -0.009080       0.009234      -0.064167       0.047095      -0.049296       0.010227       0.039069              9.818612      13.840159       3.499442       1.351408       6.622880      -1.118296       8.992796           0.000002
          364              C       4.856763      25.856733      26.790705      -0.132043      35.910544 0.44568441E+03  0.10628628E+05                                 9.753922                            7.214333      -0.182398       1.928789                    0.998123      29.751458      88.441754       0.586489       0.437921      -1.042453      -0.000298       0.001007      -0.005646       0.005743      -0.028023      -0.009096       0.015071      -0.046167       0.013482      -0.038636      -0.003564       0.042201             11.825184      17.411417       3.869372       2.461371       7.522337      -1.425383      10.541797           0.000002
          365              C       4.251403      25.958822      25.549847       0.064532      39.447565 0.41088546E+03  0.95245933E+04                                10.366769                            6.881488      -0.237044       1.944062                    0.998943      26.682065      76.169695       0.611371       0.432191      -1.054348       0.019455       0.015955       0.004175       0.025505      -0.015750       0.001747       0.006205      -0.053753      -0.049850      -0.024354      -0.015648       0.040001             14.253340      24.425570       5.271358       1.809880       7.583249      -1.159819      10.751200           0.000002
          366              C       2.819922      25.556139      25.396140       0.368658      35.336980 0.33775069E+03  0.75059783E+04                                 9.922561                            6.430685      -0.374591       1.911790                    0.998656      24.613087      70.349595       0.600268       0.459145      -1.031452      -0.030874      -0.000144      -0.000079       0.030874      -0.026961      -0.014699       0.057378      -0.087650      -0.012035      -0.049637      -0.040909       0.090546             13.933841      23.432833       4.724192       1.848175       8.347560      -2.299745      10.021130           0.000003
          367              C       0.097191      22.572888      29.225816       0.098608      29.243544 0.33376577E+03  0.74116112E+04                                 8.550376                            6.245663       0.030222       2.035775                    0.998687      26.253141      75.544796       0.629345       0.438275      -1.041241      -0.039437       0.005907      -0.022080       0.045582      -0.011726       0.014505       0.030462      -0.042524      -0.019128      -0.040445      -0.002834       0.043278             10.517886      11.664078       0.934336      -1.647918       7.885861      -5.058991      12.003718           0.000002
          368              C       0.848337      23.222284      28.263692      -0.136994      37.506902 0.43970065E+03  0.10441073E+05                                10.000933                            7.131255      -0.140122       1.940460                    0.998554      29.706306      87.857593       0.594719       0.433717      -1.045919      -0.010977       0.005499       0.000804       0.012303      -0.010135      -0.001966       0.039420      -0.047268      -0.032507      -0.035865      -0.018707       0.054572             12.696740      12.540252       1.384144      -2.140028      10.507975      -7.313492      15.041992           0.000004
          369              C      12.032221      23.216613      28.257418       0.095539      29.036688 0.32768600E+03  0.72300436E+04                                 8.411610                            6.115719       0.108165       2.057033                    0.999414      26.158459      74.585617       0.648567       0.428024      -1.049331       0.033494      -0.006172       0.028012       0.044098      -0.009514       0.019219       0.038937      -0.034980      -0.050992      -0.050900       0.001882       0.049018             10.304142      11.876764       1.120167      -1.540849       7.885376      -4.795583      11.150285           0.000003
          370              C      12.704226      23.880188      27.247344      -0.140061      36.415249 0.43537513E+03  0.10289676E+05                                 9.741353                            7.050929      -0.077652       1.955597                    0.999324      29.587478      86.660997       0.605212       0.428214      -1.051625       0.003302       0.009967       0.012899       0.016632      -0.003262       0.017145       0.039941      -0.047369      -0.020866      -0.044302      -0.009866       0.054168             12.160952      14.262351       2.392659      -3.469293       9.301489      -5.748654      12.919015           0.000004
          371              C       0.199935      23.888695      27.254514       0.063609      40.606068 0.39812470E+03  0.91214125E+04                                10.464759                            6.701012      -0.063932       2.001875                    0.999189      26.127408      73.232572       0.632077       0.422954      -1.064111      -0.011466       0.000215       0.021935       0.024752      -0.002590       0.001986       0.028797      -0.033601      -0.020022      -0.025797      -0.012724       0.038521             14.942762      14.679939       3.736670      -4.882874      12.343286      -9.291798      17.805059           0.000003
          372              C       0.934420      24.614657      26.183496       0.377839      35.246900 0.32879998E+03  0.72545038E+04                                 9.911587                            6.339324      -0.356706       1.920723                    0.998770      24.327778      69.169561       0.605682       0.458337      -1.032426       0.009633       0.021366      -0.015532       0.028116      -0.036135      -0.015097       0.056169      -0.094107      -0.055811      -0.052407      -0.045227       0.097634             14.156980      14.047467       4.728001      -4.189088      11.325287      -8.048086      17.098187           0.000004
          373              C      12.091924      26.276430      21.658329       0.080101      27.413251 0.33957407E+03  0.75744373E+04                                 8.090307                            6.231257       0.051861       2.029323                    0.999477      26.822735      77.398671       0.640386       0.428793      -1.046777       0.033645       0.035725      -0.017595       0.052132      -0.000678      -0.024049       0.015132      -0.047883      -0.085596      -0.046697       0.004477       0.042219              9.285589      10.978814       0.273375       2.203558       5.038201      -1.459344      11.839753           0.000001
          374              C      12.701449      25.941807      22.840931      -0.148234      34.572050 0.44207265E+03  0.10487024E+05                                 9.371804                            7.089517      -0.063834       1.956608                    0.999339      29.808305      87.446510       0.605587       0.426355      -1.052859       0.005247       0.015852       0.002519       0.016887       0.008579      -0.014253       0.016703      -0.048475      -0.072491      -0.038300      -0.002781       0.041080             11.100869      13.261150      -0.173529       4.063732       5.896938      -2.323815      14.144521           0.000003
          375              C       0.195770      27.010900      20.761631       0.085007      27.181150 0.34806012E+03  0.78149116E+04                                 8.097545                            6.358332       0.019115       2.022815                    0.998758      26.859491      77.861648       0.626286       0.435575      -1.042260      -0.045057      -0.006705       0.015983       0.048275      -0.005583      -0.018835       0.026280      -0.037056      -0.071618      -0.041614      -0.002614       0.044228              9.193845      10.254147       0.840553       2.300030       5.624062      -1.786805      11.703326           0.000001
          376              C       0.866387      26.679112      21.920482      -0.146871      34.439135 0.44796741E+03  0.10700036E+05                                 9.473100                            7.228945      -0.208073       1.914678                    0.998438      30.127067      89.719974       0.586182       0.437456      -1.042407      -0.010363       0.004068       0.006554       0.012918      -0.010664      -0.005231       0.030341      -0.059447      -0.077994      -0.037542      -0.018579       0.056121             11.110839      11.192812       0.317530       2.869392       6.577801      -3.196187      15.561903           0.000001
          377              C       0.198547      26.109119      22.962821       0.070563      37.769567 0.39832792E+03  0.91403983E+04                                10.000596                            6.733536      -0.064100       2.002769                    0.999262      26.174558      73.768813       0.625324       0.426852      -1.060144      -0.012171       0.013731      -0.010944       0.021364      -0.003649      -0.006775       0.022829      -0.031812      -0.042335      -0.026219      -0.008505       0.034723             13.362345      13.789120      -0.976472       6.013066       7.257858      -4.799602      19.040057           0.000002
          378              C       0.906651      25.675243      24.177688       0.366678      34.313864 0.32439303E+03  0.71337659E+04                                 9.702667                            6.283741      -0.324953       1.930890                    0.998887      24.330348      69.082129       0.610186       0.456453      -1.033403       0.011364      -0.002909       0.024090       0.026794      -0.033129      -0.018644       0.049413      -0.083836      -0.057216      -0.045753      -0.043052       0.088806             13.426098      13.372366      -0.579816       5.881199       8.026779      -5.523969      18.879148           0.000003
          379              C      12.851401      25.065548      16.611097       0.093106      27.922384 0.32832866E+03  0.72431444E+04                                 8.148785                            6.105944       0.129280       2.061182                    0.999577      26.186656      74.504837       0.652018       0.425822      -1.051357      -0.013546      -0.013106       0.040935       0.045066       0.003736       0.010007      -0.023087       0.080995       0.028103      -0.054183       0.014798       0.039385              9.551325       4.750515      -0.967427      -1.630700      13.687200       2.940673      10.216261          -0.000004
          380              C      13.081882      23.894367      15.949665      -0.139764      33.306071 0.40363403E+03  0.92928509E+04                                 8.993423                            6.675270       0.168689       2.035562                    0.999699      28.459074      80.340188       0.642634       0.413982      -1.068289      -0.002459       0.000659       0.007395       0.007821       0.008769       0.007870      -0.023135       0.055501       0.006224      -0.043047       0.013935       0.029112             10.815010       5.173486      -1.337494      -1.594683      16.926602       3.995035      10.344942          -0.000006
          381              C      12.348785      23.936903      18.560441       0.086542      27.278260 0.33167070E+03  0.73112904E+04                                 7.972054                            6.113802       0.194853       2.078651                    0.999658      26.113351      73.472870       0.657464       0.422617      -1.056821       0.005219       0.026328      -0.031601       0.041461       0.010687       0.009777      -0.017901       0.041499       0.043596      -0.038059       0.013300       0.024759              9.271589       4.625766      -0.992924      -1.457498      12.833925       3.311664      10.355077           0.000000
          382              C      12.582043      22.711842      17.952336      -0.154320      34.399804 0.43030749E+03  0.10069491E+05                                 9.191487                            6.911161       0.127018       2.014405                    0.999689      29.174997      83.108866       0.628815       0.416250      -1.066537      -0.000319       0.006930      -0.006196       0.009301       0.006939       0.002794      -0.024923       0.026924       0.018584      -0.033802       0.011410       0.022392             10.981519       5.372852      -1.551139      -1.998702      15.234722       4.833288      12.336984          -0.000001
          383              C      12.940261      22.686320      16.597654       0.055662      38.908394 0.40423443E+03  0.92667500E+04                                10.076631                            6.704195      -0.108396       1.979811                    0.999196      26.243609      72.807529       0.640797       0.416957      -1.071370      -0.004064       0.023584       0.011505       0.026554      -0.001129       0.005497      -0.000680       0.032574      -0.022026      -0.012709      -0.008360       0.021069             13.607523       5.806254      -2.156191      -2.349051      21.237714       7.182924      13.778600          -0.000001
          384              C      13.142973      21.424393      15.876621       0.369487      33.057113 0.30921198E+03  0.66831252E+04                                 9.344202                            6.051715      -0.159465       1.988148                    0.999306      23.613586      65.318812       0.638044       0.444152      -1.046059       0.003364      -0.028164      -0.015573       0.032358      -0.001223       0.036900       0.001339       0.130137      -0.110292      -0.048579      -0.045299       0.093878             12.825304       5.524070      -1.647147      -2.323722      19.848656       5.187462      13.103186          -0.000001
          385              C      12.573713      16.578028      18.406286       0.109334      27.170070 0.32135473E+03  0.70682398E+04                                 8.083789                            6.100625       0.063963       2.044782                    0.999481      26.102968      74.738282       0.641186       0.434305      -1.043684       0.016118      -0.022306      -0.033397       0.043275      -0.012415       0.021481       0.020078       0.078741      -0.020686      -0.050980      -0.000106       0.051086              9.526196       4.893578       0.805973      -1.358293      13.363498      -2.906911      10.321510           0.000000
          386              C      12.744491      17.817269      17.814761      -0.151345      35.341710 0.43875931E+03  0.10366472E+05                                 9.509376                            7.071983       0.033699       1.987584                    0.999507      29.529767      85.847406       0.606477       0.427452      -1.054456       0.004982      -0.010162       0.001553       0.011423      -0.006095       0.006214       0.024917       0.047431       0.024433      -0.041655       0.018097       0.023558             11.558550       5.512874       1.181892      -1.627250      16.537498      -5.245724      12.625278          -0.000001
          387              C      12.927765      15.508936      16.423781       0.094407      28.292435 0.34106858E+03  0.75927605E+04                                 8.253998                            6.248320       0.118402       2.056552                    0.999449      26.341925      75.177758       0.640962       0.429256      -1.049716      -0.007469       0.012414       0.045875       0.048109      -0.020758       0.000271       0.020819       0.053050       0.034546      -0.046272       0.015285       0.030987              9.736872       4.829647       0.721640      -1.041937      14.616339      -2.540017       9.764629          -0.000002
          388              C      13.119370      16.705639      15.772656      -0.144696      34.393124 0.42018227E+03  0.98150608E+04                                 9.319229                            6.911587       0.073860       2.005251                    0.999627      29.085403      83.915784       0.615038       0.426333      -1.055760      -0.000720       0.002388       0.008893       0.009236      -0.009200       0.002913       0.024958       0.048251       0.021877      -0.042184       0.019255       0.022928             11.272354       5.205622       0.983928      -1.101754      18.246113      -3.583547      10.365326          -0.000006
          389              C      13.011071      17.882492      16.461872       0.055601      39.721687 0.40427296E+03  0.93057132E+04                                10.334167                            6.773555      -0.141832       1.972827                    0.999292      26.455096      74.530786       0.625232       0.425589      -1.061560       0.001496      -0.025892       0.009812       0.027729       0.001265       0.006865      -0.000300       0.033604      -0.027744      -0.012401      -0.010530       0.022932             14.305159       5.756272       1.644469      -1.724037      23.504772      -7.309634      13.654434          -0.000001
          390              C      13.191568      19.184119      15.795062       0.377241      33.802463 0.31508162E+03  0.68485287E+04                                 9.561303                            6.144661      -0.155579       1.991823                    0.999264      23.648160      65.801521       0.627087       0.449370      -1.042027       0.005822       0.028538      -0.014549       0.032557       0.001540       0.039577       0.002332       0.132963      -0.109327      -0.050054      -0.046464       0.096518             13.425720       5.563755       1.281195      -2.094212      21.430681      -6.245914      13.282723          -0.000001
          391              C       1.205166      19.561279      10.573061       0.088526      27.246266 0.32205980E+03  0.70616066E+04                                 7.982576                            6.024234       0.220558       2.089690                    0.999700      26.030501      73.525444       0.661060       0.422570      -1.054729      -0.006609       0.048021      -0.010280       0.049552       0.004868       0.028279       0.011600      -0.016790      -0.070439      -0.042221       0.010865       0.031356              9.545411       5.705776      -0.639274      -3.432413       8.421880      -0.249500      14.508575          -0.000005
          392              C       0.709493      19.385460      11.822882      -0.153760      34.272057 0.42117421E+03  0.98228107E+04                                 9.220104                            6.873401       0.149886       2.025604                    0.999689      29.064516      83.201176       0.624337       0.420642      -1.061601      -0.007964       0.011555      -0.002102       0.014190      -0.002838       0.019246       0.005850      -0.021558      -0.090875      -0.039506       0.012932       0.026573             11.286323       6.642925      -0.730319      -4.591819       9.023358       0.154210      18.192686          -0.000008
          393              C       0.788634      21.812897      10.625492       0.110379      28.282624 0.33273113E+03  0.73845054E+04                                 8.318604                            6.198574       0.016522       2.026801                    0.999374      26.338957      75.824276       0.637319       0.433033      -1.044151       0.002776      -0.040693      -0.002946       0.040894       0.001616       0.034241       0.009659       0.016513      -0.089921      -0.047899       0.006932       0.040967             10.071373       5.987471      -0.710117      -3.420349       9.024984      -0.830878      15.201664          -0.000004
          394              C       0.279076      21.722151      11.921917      -0.152513      35.370891 0.43720113E+03  0.10327936E+05                                 9.538013                            7.061133      -0.000356       1.977054                    0.999459      29.593902      86.230021       0.606282       0.427660      -1.053566      -0.001064      -0.000465      -0.014353       0.014400       0.003877       0.016001       0.005760       0.002989      -0.106593      -0.040230       0.013834       0.026397             11.830576       6.658038      -0.380308      -4.252313       9.394850      -1.765942      19.438840          -0.000006
          395              C       0.247142      20.505597      12.528231       0.052751      39.075522 0.41497205E+03  0.95858468E+04                                10.169144                            6.820793      -0.066209       1.993153                    0.999135      26.475728      73.994292       0.630685       0.420419      -1.067999       0.001603      -0.004552      -0.029142       0.029539       0.005189       0.004595       0.005610       0.030975      -0.023803      -0.015687      -0.005648       0.021335             14.211174       7.293299      -0.518315      -5.929644       9.854937      -1.146821      25.485286          -0.000002
          396              C      13.685853      20.389330      13.980156       0.372459      32.750304 0.31438268E+03  0.68196107E+04                                 9.312201                            6.108905      -0.155445       1.989440                    0.999160      23.655089      65.442778       0.634316       0.445143      -1.046013      -0.011730      -0.002373       0.030789       0.033033      -0.003829       0.039947       0.001436       0.140563      -0.115427      -0.053024      -0.048011       0.101034             13.056458       6.336960       0.257183      -4.882289      10.612278      -1.342640      22.220136          -0.000002
          397              C       7.660023      15.605352       2.286334       0.100444      28.803304 0.33815854E+03  0.75560298E+04                                 8.499040                            6.312793      -0.066787       1.997626                    0.998973      26.755347      77.978596       0.620267       0.441931      -1.036016       0.001774       0.000966       0.045102       0.045147      -0.035646       0.007132      -0.010557      -0.076800      -0.010252      -0.050854      -0.005825       0.056679             10.198842      14.713461       3.567968      -0.575823       6.161329       0.729642       9.721735           0.000001
          398              C       8.923504      16.076094       2.097673      -0.144389      35.922961 0.43555591E+03  0.10345347E+05                                 9.759499                            7.129998      -0.244176       1.902241                    0.998752      30.120971      89.863762       0.589167       0.437690      -1.040798       0.001520      -0.009659       0.011043       0.014750      -0.032717       0.001886      -0.016433      -0.076228      -0.026544      -0.046251      -0.012244       0.058495             12.029574      18.546197       4.622214      -0.116945       7.151113       0.965401      10.391412           0.000002
          399              C       7.755826      16.198032       4.489764       0.090652      28.220178 0.33657357E+03  0.74872772E+04                                 8.294963                            6.239649       0.102550       2.051968                    0.999384      26.492754      76.223887       0.634732       0.433782      -1.044255      -0.009875      -0.009126      -0.047204       0.049082      -0.025468       0.009081      -0.009233      -0.064168       0.047094      -0.049296       0.010227       0.039069              9.818601      13.840142       3.499438      -1.351403       6.622875       1.118295       8.992785          -0.000000
          400              C       9.027637      16.680117       4.384455      -0.132041      35.910487 0.44568373E+03  0.10628608E+05                                 9.753914                            7.214330      -0.182404       1.928788                    0.998123      29.751422      88.441635       0.586489       0.437922      -1.042452       0.000297      -0.001006      -0.005646       0.005743      -0.028024       0.009095      -0.015072      -0.046168       0.013483      -0.038637      -0.003565       0.042201             11.825171      17.411390       3.869366      -2.461365       7.522331       1.425384      10.541791          -0.000001
          401              C       9.632997      16.578028       3.143597       0.064533      39.447561 0.41088548E+03  0.95245933E+04                                10.366765                            6.881486      -0.237044       1.944062                    0.998943      26.682067      76.169685       0.611372       0.432190      -1.054348      -0.019455      -0.015955       0.004175       0.025504      -0.015750      -0.001747      -0.006204      -0.053753      -0.049850      -0.024354      -0.015648       0.040001             14.253331      24.425553       5.271354      -1.809877       7.583246       1.159819      10.751196           0.000001
          402              C      11.064478      16.980711       2.989890       0.368658      35.336992 0.33775089E+03  0.75059829E+04                                 9.922557                            6.430683      -0.374588       1.911790                    0.998656      24.613095      70.349589       0.600269       0.459144      -1.031452       0.030874       0.000144      -0.000079       0.030874      -0.026961       0.014699      -0.057378      -0.087650      -0.012035      -0.049637      -0.040908       0.090545             13.933834      23.432818       4.724190      -1.848171       8.347557       2.299745      10.021126           0.000001
          403              C      13.787209      19.963962       6.819566       0.098609      29.243479 0.33376500E+03  0.74115902E+04                                 8.550371                            6.245661       0.030214       2.035773                    0.998687      26.253088      75.544642       0.629344       0.438276      -1.041240       0.039437      -0.005907      -0.022079       0.045581      -0.011725      -0.014504      -0.030463      -0.042524      -0.019127      -0.040444      -0.002835       0.043279             10.517876      11.664075       0.934337       1.647919       7.885853       5.058982      12.003701          -0.000001
          404              C      13.036063      19.314566       5.857442      -0.136993      37.506883 0.43970051E+03  0.10441069E+05                                10.000930                            7.131254      -0.140127       1.940459                    0.998554      29.706302      87.857593       0.594719       0.433717      -1.045919       0.010977      -0.005498       0.000804       0.012303      -0.010135       0.001965      -0.039420      -0.047268      -0.032505      -0.035865      -0.018707       0.054572             12.696731      12.540257       1.384140       2.140022      10.507965       7.313480      15.041972          -0.000001
          405              C       1.852179      19.320237       5.851168       0.095539      29.036707 0.32768615E+03  0.72300490E+04                                 8.411616                            6.115722       0.108159       2.057031                    0.999414      26.158472      74.585700       0.648566       0.428025      -1.049331      -0.033494       0.006172       0.028012       0.044098      -0.009514      -0.019219      -0.038937      -0.034981      -0.050991      -0.050900       0.001882       0.049018             10.304150      11.876778       1.120170       1.540853       7.885382       4.795586      11.150290          -0.000000
          406              C       1.180174      18.656662       4.841094      -0.140062      36.415337 0.43537629E+03  0.10289710E+05                                 9.741363                            7.050935      -0.077649       1.955597                    0.999324      29.587541      86.661197       0.605212       0.428213      -1.051626      -0.003302      -0.009966       0.012899       0.016632      -0.003262      -0.017145      -0.039941      -0.047368      -0.020865      -0.044302      -0.009865       0.054167             12.160965      14.262371       2.392664       3.469300       9.301498       5.748660      12.919026           0.000000
          407              C      13.684465      18.648155       4.848264       0.063607      40.606121 0.39812546E+03  0.91214330E+04                                10.464760                            6.701013      -0.063928       2.001876                    0.999189      26.127441      73.232645       0.632078       0.422953      -1.064111       0.011467      -0.000215       0.021935       0.024752      -0.002589      -0.001985      -0.028796      -0.033600      -0.020021      -0.025795      -0.012724       0.038519             14.942759      14.679945       3.736668       4.882871      12.343282       9.291792      17.805049           0.000000
          408              C      12.949980      17.922193       3.777246       0.377840      35.246903 0.32880010E+03  0.72545062E+04                                 9.911583                            6.339322      -0.356707       1.920722                    0.998770      24.327779      69.169532       0.605683       0.458337      -1.032426      -0.009633      -0.021366      -0.015532       0.028116      -0.036136       0.015096      -0.056170      -0.094106      -0.055812      -0.052408      -0.045227       0.097635             14.156971      14.047460       4.727999       4.189087      11.325279       8.048079      17.098173           0.000001
          409              C       1.792476      16.260420      44.064579       0.080103      27.413223 0.33957372E+03  0.75744272E+04                                 8.090300                            6.231254       0.051860       2.029323                    0.999477      26.822716      77.398595       0.640387       0.428793      -1.046777      -0.033645      -0.035723      -0.017595       0.052132      -0.000678       0.024048      -0.015132      -0.047884      -0.085596      -0.046696       0.004477       0.042220              9.285580      10.978807       0.273376      -2.203554       5.038197       1.459339      11.839737           0.000001
          410              C       1.182951      16.595043       0.434681      -0.148233      34.572009 0.44207216E+03  0.10487007E+05                                 9.371793                            7.089511      -0.063829       1.956610                    0.999339      29.808275      87.446353       0.605588       0.426354      -1.052860      -0.005248      -0.015851       0.002518       0.016886       0.008579       0.014252      -0.016704      -0.048476      -0.072492      -0.038300      -0.002781       0.041081             11.100854      13.261134      -0.173530      -4.063729       5.896930       2.323808      14.144499           0.000002
          411              C      13.688630      15.525950      43.167881       0.085007      27.181189 0.34806072E+03  0.78149284E+04                                 8.097552                            6.358336       0.019116       2.022815                    0.998758      26.859523      77.861762       0.626286       0.435575      -1.042260       0.045057       0.006707       0.015982       0.048275      -0.005584       0.018835      -0.026280      -0.037057      -0.071617      -0.041614      -0.002614       0.044228              9.193852      10.254156       0.840554      -2.300035       5.624066       1.786804      11.703335           0.000002
          412              C      13.018013      15.857738      44.326732      -0.146871      34.439142 0.44796744E+03  0.10700037E+05                                 9.473100                            7.228945      -0.208071       1.914678                    0.998438      30.127072      89.719982       0.586182       0.437456      -1.042407       0.010363      -0.004067       0.006554       0.012918      -0.010664       0.005231      -0.030341      -0.059447      -0.077994      -0.037542      -0.018579       0.056121             11.110839      11.192811       0.317528      -2.869397       6.577799       3.196185      15.561905           0.000002
          413              C      13.685853      16.427731       0.556571       0.070565      37.769532 0.39832748E+03  0.91403857E+04                                10.000591                            6.733533      -0.064102       2.002769                    0.999262      26.174540      73.768754       0.625324       0.426852      -1.060144       0.012171      -0.013730      -0.010944       0.021364      -0.003649       0.006776      -0.022829      -0.031813      -0.042336      -0.026219      -0.008505       0.034724             13.362337      13.789109      -0.976472      -6.013065       7.257853       4.799597      19.040048           0.000001
          414              C      12.977749      16.861607       1.771438       0.366677      34.313912 0.32439358E+03  0.71337802E+04                                 9.702672                            6.283743      -0.324953       1.930890                    0.998887      24.330373      69.082193       0.610187       0.456453      -1.033403      -0.011365       0.002909       0.024090       0.026794      -0.033129       0.018644      -0.049413      -0.083835      -0.057215      -0.045753      -0.043052       0.088805             13.426102      13.372369      -0.579814      -5.881199       8.026782       5.523970      18.879155           0.000002
          415              C       1.032999      17.471302      39.017347       0.093105      27.922370 0.32832830E+03  0.72431345E+04                                 8.148772                            6.105929       0.129290       2.061185                    0.999577      26.186675      74.504880       0.652021       0.425820      -1.051358       0.013547       0.013107       0.040935       0.045066       0.003736      -0.010007       0.023088       0.080993       0.028104      -0.054183       0.014800       0.039383              9.551311       4.750505      -0.967421       1.630696      13.687191      -2.940655      10.216239           0.000002
          416              C       0.802518      18.642483      38.355915      -0.139763      33.306072 0.40363374E+03  0.92928448E+04                                 8.993430                            6.675270       0.168685       2.035561                    0.999699      28.459063      80.340216       0.642634       0.413982      -1.068289       0.002459      -0.000659       0.007394       0.007821       0.008768      -0.007870       0.023135       0.055501       0.006224      -0.043047       0.013934       0.029112             10.815022       5.173488      -1.337496       1.594687      16.926619      -3.995040      10.344958           0.000002
          417              C       1.535615      18.599947      40.966691       0.086541      27.278296 0.33167104E+03  0.73113007E+04                                 7.972061                            6.113804       0.194855       2.078651                    0.999658      26.113379      73.472987       0.657465       0.422617      -1.056821      -0.005218      -0.026328      -0.031602       0.041462       0.010687      -0.009777       0.017901       0.041498       0.043599      -0.038059       0.013300       0.024759              9.271601       4.625769      -0.992925       1.457502      12.833942      -3.311668      10.355091           0.000002
          418              C       1.302357      19.825008      40.358586      -0.154321      34.399862 0.43030800E+03  0.10069509E+05                                 9.191506                            6.911169       0.127011       2.014403                    0.999689      29.175024      83.109054       0.628814       0.416251      -1.066536       0.000320      -0.006929      -0.006196       0.009301       0.006938      -0.002794       0.024922       0.026923       0.018582      -0.033802       0.011410       0.022392             10.981544       5.372859      -1.551141       1.998707      15.234764      -4.833293      12.337009           0.000003
          419              C       0.944139      19.850530      39.003904       0.055662      38.908353 0.40423390E+03  0.92667350E+04                                10.076626                            6.704192      -0.108395       1.979811                    0.999196      26.243589      72.807468       0.640797       0.416957      -1.071370       0.004064      -0.023584       0.011505       0.026554      -0.001129      -0.005498       0.000681       0.032575      -0.022026      -0.012710      -0.008360       0.021070             13.607513       5.806249      -2.156186       2.349051      21.237691      -7.182907      13.778598           0.000001
          420              C       0.741427      21.112457      38.282871       0.369485      33.057106 0.30921195E+03  0.66831245E+04                                 9.344199                            6.051714      -0.159463       1.988148                    0.999306      23.613596      65.318840       0.638045       0.444152      -1.046059      -0.003363       0.028164      -0.015573       0.032358      -0.001223      -0.036900      -0.001339       0.130136      -0.110292      -0.048579      -0.045298       0.093877             12.825297       5.524068      -1.647146       2.323723      19.848636      -5.187459      13.103187           0.000002
          421              C       1.310687      25.958822      40.812536       0.109333      27.170105 0.32135527E+03  0.70682535E+04                                 8.083788                            6.100625       0.063974       2.044785                    0.999481      26.102999      74.738344       0.641187       0.434305      -1.043685      -0.016119       0.022305      -0.033398       0.043275      -0.012415      -0.021481      -0.020078       0.078741      -0.020683      -0.050981      -0.000105       0.051085              9.526196       4.893578       0.805974       1.358292      13.363503       2.906915      10.321506           0.000001
          422              C       1.139909      24.719581      40.221011      -0.151345      35.341684 0.43875875E+03  0.10366456E+05                                 9.509369                            7.071976       0.033700       1.987584                    0.999507      29.529757      85.847362       0.606477       0.427452      -1.054456      -0.004982       0.010161       0.001553       0.011423      -0.006095      -0.006214      -0.024916       0.047431       0.024430      -0.041654       0.018096       0.023558             11.558543       5.512870       1.181891       1.627249      16.537491       5.245717      12.625268           0.000003
          423              C       0.956635      27.027914      38.830031       0.094406      28.292453 0.34106904E+03  0.75927718E+04                                 8.254001                            6.248325       0.118407       2.056553                    0.999449      26.341925      75.177724       0.640961       0.429256      -1.049716       0.007470      -0.012414       0.045875       0.048109      -0.020758      -0.000271      -0.020820       0.053049       0.034549      -0.046272       0.015285       0.030987              9.736874       4.829651       0.721644       1.041939      14.616331       2.540037       9.764640           0.000001
          424              C       0.765030      25.831211      38.178906      -0.144696      34.393068 0.42018152E+03  0.98150395E+04                                 9.319221                            6.911582       0.073862       2.005252                    0.999627      29.085370      83.915691       0.615038       0.426333      -1.055760       0.000721      -0.002388       0.008893       0.009236      -0.009200      -0.002913      -0.024958       0.048251       0.021875      -0.042183       0.019255       0.022928             11.272341       5.205619       0.983928       1.101757      18.246073       3.583548      10.365333           0.000002
          425              C       0.873329      24.654358      38.868122       0.055603      39.721594 0.40427198E+03  0.93056844E+04                                10.334150                            6.773547      -0.141830       1.972828                    0.999292      26.455057      74.530637       0.625232       0.425589      -1.061560      -0.001495       0.025892       0.009811       0.027729       0.001265      -0.006865       0.000299       0.033606      -0.027744      -0.012402      -0.010531       0.022933             14.305133       5.756264       1.644467       1.724036      23.504712       7.309620      13.654422           0.000001
          426              C       0.692832      23.352731      38.201312       0.377239      33.802500 0.31508206E+03  0.68485404E+04                                 9.561308                            6.144664      -0.155577       1.991823                    0.999264      23.648175      65.801567       0.627087       0.449370      -1.042027      -0.005821      -0.028537      -0.014549       0.032557       0.001540      -0.039577      -0.002331       0.132962      -0.109328      -0.050053      -0.046464       0.096517             13.425726       5.563757       1.281197       2.094215      21.430685       6.245921      13.282735           0.000002
          427              C      12.679234      22.975571      32.979311       0.088527      27.246217 0.32205895E+03  0.70615848E+04                                 7.982568                            6.024224       0.220558       2.089690                    0.999700      26.030483      73.525427       0.661061       0.422569      -1.054729       0.006610      -0.048021      -0.010281       0.049552       0.004868      -0.028279      -0.011600      -0.016789      -0.070437      -0.042220       0.010864       0.031356              9.545402       5.705770      -0.639279       3.432411       8.421883       0.249493      14.508553           0.000002
          428              C      13.174907      23.151390      34.229132      -0.153759      34.272094 0.42117447E+03  0.98228215E+04                                 9.220118                            6.873405       0.149889       2.025605                    0.999689      29.064540      83.201352       0.624337       0.420642      -1.061601       0.007965      -0.011555      -0.002103       0.014191      -0.002837      -0.019246      -0.005851      -0.021559      -0.090873      -0.039505       0.012932       0.026574             11.286342       6.642931      -0.730321       4.591828       9.023382      -0.154204      18.192713           0.000002
          429              C      13.095766      20.723953      33.031742       0.110379      28.282686 0.33273167E+03  0.73845237E+04                                 8.318627                            6.198584       0.016510       2.026797                    0.999374      26.338998      75.824536       0.637317       0.433034      -1.044150      -0.002776       0.040693      -0.002946       0.040894       0.001615      -0.034241      -0.009659       0.016513      -0.089918      -0.047898       0.006931       0.040967             10.071406       5.987486      -0.710120       3.420364       9.025012       0.830882      15.201721           0.000001
          430              C      13.605324      20.814699      34.328167      -0.152513      35.370963 0.43720177E+03  0.10327959E+05                                 9.538032                            7.061139      -0.000360       1.977052                    0.999459      29.593947      86.230287       0.606282       0.427660      -1.053565       0.001064       0.000465      -0.014353       0.014400       0.003877      -0.016001      -0.005760       0.002988      -0.106593      -0.040231       0.013834       0.026396             11.830605       6.658051      -0.380315       4.252329       9.394876       1.765934      19.438889           0.000002
          431              C      13.637258      22.031253      34.934481       0.052751      39.075574 0.41497259E+03  0.95858626E+04                                10.169153                            6.820797      -0.066205       1.993154                    0.999135      26.475748      73.994375       0.630684       0.420419      -1.067999      -0.001603       0.004552      -0.029142       0.029539       0.005190      -0.004595      -0.005610       0.030974      -0.023801      -0.015687      -0.005648       0.021335             14.211187       7.293303      -0.518319       5.929647       9.854961       1.146821      25.485298           0.000001
          432              C       0.198547      22.147520      36.386406       0.372459      32.750300 0.31438258E+03  0.68196089E+04                                 9.312204                            6.108907      -0.155448       1.989439                    0.999160      23.655086      65.442798       0.634315       0.445143      -1.046013       0.011730       0.002373       0.030790       0.033034      -0.003829      -0.039947      -0.001436       0.140563      -0.115428      -0.053024      -0.048011       0.101035             13.056464       6.336963       0.257183       4.882293      10.612278       1.342640      22.220151           0.000001
          433              C      13.166577       1.426402      42.526166       0.100444      28.803292 0.33815852E+03  0.75560284E+04                                 8.499036                            6.312792      -0.066784       1.997627                    0.998973      26.755333      77.978528       0.620267       0.441930      -1.036016      -0.001774       0.000966      -0.045102       0.045147       0.035646       0.007132       0.010558      -0.076800      -0.010252      -0.050854      -0.005825       0.056679             10.198836      14.713451      -3.567966      -0.575818       6.161327      -0.729643       9.721730           0.000002
          434              C      11.903096       1.897144      42.714827      -0.144389      35.922928 0.43555555E+03  0.10345336E+05                                 9.759494                            7.129996      -0.244176       1.902242                    0.998752      30.120953      89.863695       0.589167       0.437690      -1.040798      -0.001520      -0.009658      -0.011043       0.014749       0.032717       0.001886       0.016433      -0.076228      -0.026545      -0.046251      -0.012244       0.058495             12.029566      18.546182      -4.622210      -0.116941       7.151110      -0.965402      10.391406           0.000003
          435              C      13.070774       2.019082      40.322736       0.090652      28.220166 0.33657328E+03  0.74872692E+04                                 8.294962                            6.239647       0.102550       2.051968                    0.999384      26.492748      76.223871       0.634732       0.433782      -1.044255       0.009875      -0.009126       0.047204       0.049082       0.025468       0.009081       0.009233      -0.064168       0.047094      -0.049296       0.010227       0.039069              9.818601      13.840146      -3.499441      -1.351400       6.622876      -1.118295       8.992780           0.000001
          436              C      11.798963       2.501167      40.428045      -0.132041      35.910505 0.44568387E+03  0.10628613E+05                                 9.753918                            7.214331      -0.182404       1.928788                    0.998123      29.751429      88.441669       0.586489       0.437922      -1.042452      -0.000297      -0.001005       0.005646       0.005743       0.028023       0.009095       0.015072      -0.046168       0.013483      -0.038637      -0.003565       0.042201             11.825177      17.411403      -3.869371      -2.461365       7.522336      -1.425384      10.541793           0.000001
          437              C      11.193603       2.399078      41.668903       0.064533      39.447571 0.41088562E+03  0.95245978E+04                                10.366769                            6.881489      -0.237042       1.944062                    0.998943      26.682072      76.169717       0.611372       0.432190      -1.054348       0.019455      -0.015954      -0.004174       0.025504       0.015750      -0.001747       0.006204      -0.053753      -0.049850      -0.024354      -0.015647       0.040001             14.253337      24.425563      -5.271356      -1.809878       7.583249      -1.159819      10.751199           0.000001
          438              C       9.762122       2.801761      41.822610       0.368658      35.337005 0.33775113E+03  0.75059895E+04                                 9.922560                            6.430686      -0.374584       1.911791                    0.998656      24.613098      70.349604       0.600269       0.459144      -1.031452      -0.030874       0.000145       0.000079       0.030874       0.026961       0.014698       0.057378      -0.087650      -0.012034      -0.049637      -0.040908       0.090545             13.933838      23.432826      -4.724189      -1.848174       8.347558      -2.299744      10.021129           0.000002
          439              C       7.039391       5.785012      37.992934       0.098610      29.243464 0.33376477E+03  0.74115840E+04                                 8.550368                            6.245659       0.030214       2.035774                    0.998687      26.253077      75.544604       0.629344       0.438276      -1.041240      -0.039437      -0.005907       0.022079       0.045581       0.011725      -0.014504       0.030464      -0.042524      -0.019126      -0.040444      -0.002835       0.043279             10.517874      11.664071      -0.934339       1.647923       7.885852      -5.058982      12.003699          -0.000000
          440              C       7.790537       5.135616      38.955058      -0.136993      37.506884 0.43970043E+03  0.10441067E+05                                10.000930                            7.131253      -0.140126       1.940459                    0.998554      29.706299      87.857583       0.594719       0.433717      -1.045919      -0.010977      -0.005498      -0.000804       0.012303       0.010135       0.001965       0.039420      -0.047268      -0.032504      -0.035865      -0.018707       0.054571             12.696733      12.540257      -1.384139       2.140022      10.507967      -7.313482      15.041974           0.000001
          441              C       5.090021       5.141287      38.961332       0.095539      29.036698 0.32768608E+03  0.72300472E+04                                 8.411616                            6.115722       0.108159       2.057031                    0.999414      26.158460      74.585667       0.648566       0.428025      -1.049331       0.033494       0.006172      -0.028012       0.044098       0.009514      -0.019219       0.038937      -0.034981      -0.050991      -0.050900       0.001882       0.049018             10.304151      11.876777      -1.120173       1.540856       7.885383      -4.795588      11.150293           0.000001
          442              C       5.762026       4.477712      39.971406      -0.140063      36.415355 0.43537650E+03  0.10289717E+05                                 9.741370                            7.050938      -0.077650       1.955597                    0.999324      29.587548      86.661255       0.605212       0.428213      -1.051625       0.003302      -0.009966      -0.012899       0.016631       0.003263      -0.017145       0.039940      -0.047367      -0.020865      -0.044302      -0.009865       0.054167             12.160974      14.262383      -2.392666       3.469303       9.301505      -5.748664      12.919035           0.000002
          443              C       7.142135       4.469205      39.964236       0.063607      40.606144 0.39812564E+03  0.91214386E+04                                10.464766                            6.701016      -0.063926       2.001877                    0.999189      26.127448      73.232685       0.632078       0.422953      -1.064111      -0.011466      -0.000214      -0.021935       0.024752       0.002590      -0.001985       0.028796      -0.033600      -0.020020      -0.025795      -0.012724       0.038519             14.942769      14.679956      -3.736670       4.882873      12.343290      -9.291799      17.805060           0.000001
          444              C       7.876620       3.743243      41.035254       0.377840      35.246890 0.32880000E+03  0.72545042E+04                                 9.911582                            6.339322      -0.356703       1.920723                    0.998770      24.327785      69.169571       0.605683       0.458337      -1.032426       0.009634      -0.021365       0.015532       0.028116       0.036136       0.015096       0.056169      -0.094106      -0.055812      -0.052408      -0.045226       0.097634             14.156968      14.047459      -4.727995       4.189079      11.325278      -8.048076      17.098168           0.000002
          445              C       5.149724       2.081470       0.747921       0.080102      27.413232 0.33957380E+03  0.75744294E+04                                 8.090303                            6.231255       0.051860       2.029323                    0.999477      26.822721      77.398616       0.640387       0.428793      -1.046777       0.033645      -0.035723       0.017596       0.052132       0.000678       0.024048       0.015132      -0.047884      -0.085597      -0.046697       0.004477       0.042220              9.285584      10.978809      -0.273375      -2.203556       5.038198      -1.459341      11.839744           0.000002
          446              C       5.759249       2.416093      44.377819      -0.148234      34.572040 0.44207256E+03  0.10487019E+05                                 9.371798                            7.089513      -0.063827       1.956610                    0.999339      29.808295      87.446429       0.605588       0.426354      -1.052860       0.005248      -0.015850      -0.002518       0.016885      -0.008579       0.014253       0.016703      -0.048475      -0.072492      -0.038300      -0.002781       0.041081             11.100861      13.261142       0.173529      -4.063730       5.896933      -2.323810      14.144507           0.000003
          447              C       7.137970       1.347000       1.644619       0.085008      27.181134 0.34806003E+03  0.78149088E+04                                 8.097541                            6.358330       0.019116       2.022815                    0.998758      26.859490      77.861636       0.626287       0.435575      -1.042260      -0.045057       0.006707      -0.015982       0.048275       0.005584       0.018835       0.026281      -0.037057      -0.071618      -0.041614      -0.002615       0.044228              9.193839      10.254141      -0.840555      -2.300025       5.624060      -1.786802      11.703315           0.000001
          448              C       7.808587       1.678788       0.485767      -0.146871      34.439107 0.44796706E+03  0.10700025E+05                                 9.473093                            7.228941      -0.208069       1.914679                    0.998438      30.127057      89.719909       0.586183       0.437456      -1.042407      -0.010363      -0.004066      -0.006553       0.012918       0.010664       0.005231       0.030341      -0.059447      -0.077994      -0.037542      -0.018579       0.056121             11.110828      11.192799      -0.317532      -2.869382       6.577797      -3.196185      15.561889           0.000002
          449              C       7.140747       2.248781      44.255929       0.070564      37.769549 0.39832769E+03  0.91403915E+04                                10.000592                            6.733533      -0.064100       2.002769                    0.999262      26.174557      73.768801       0.625324       0.426851      -1.060144      -0.012171      -0.013730       0.010944       0.021364       0.003649       0.006775       0.022829      -0.031812      -0.042336      -0.026219      -0.008505       0.034723             13.362336      13.789113       0.976469      -6.013061       7.257854      -4.799596      19.040042           0.000002
          450              C       7.848851       2.682657      43.041062       0.366678      34.313914 0.32439355E+03  0.71337795E+04                                 9.702673                            6.283743      -0.324950       1.930891                    0.998887      24.330364      69.082166       0.610187       0.456453      -1.033403       0.011365       0.002910      -0.024089       0.026794       0.033129       0.018644       0.049413      -0.083836      -0.057216      -0.045753      -0.043052       0.088805             13.426105      13.372369       0.579815      -5.881200       8.026783      -5.523973      18.879162           0.000002
          451              C       5.909201       3.292352       5.795152       0.093105      27.922362 0.32832826E+03  0.72431333E+04                                 8.148773                            6.105932       0.129288       2.061185                    0.999577      26.186662      74.504836       0.652020       0.425821      -1.051358      -0.013547       0.013107      -0.040935       0.045066      -0.003736      -0.010007      -0.023088       0.080994       0.028104      -0.054183       0.014799       0.039384              9.551311       4.750506       0.967422       1.630699      13.687178       2.940658      10.216250          -0.000001
          452              C       6.139682       4.463533       6.456585      -0.139763      33.306046 0.40363362E+03  0.92928400E+04                                 8.993422                            6.675267       0.168687       2.035562                    0.999699      28.459055      80.340155       0.642634       0.413982      -1.068289      -0.002459      -0.000659      -0.007394       0.007820      -0.008768      -0.007870      -0.023135       0.055501       0.006224      -0.043047       0.013934       0.029113             10.815010       5.173484       1.337494       1.594686      16.926592       3.995037      10.344953          -0.000001
          453              C       5.406585       4.420997       3.845809       0.086540      27.278331 0.33167163E+03  0.73113158E+04                                 7.972066                            6.113809       0.194854       2.078650                    0.999658      26.113389      73.472997       0.657464       0.422617      -1.056821       0.005218      -0.026328       0.031602       0.041462      -0.010687      -0.009777      -0.017901       0.041498       0.043598      -0.038059       0.013300       0.024758              9.271605       4.625771       0.992925       1.457501      12.833948       3.311669      10.355096           0.000002
          454              C       5.639843       5.646058       4.453914      -0.154321      34.399832 0.43030772E+03  0.10069498E+05                                 9.191493                            6.911162       0.127011       2.014403                    0.999689      29.175018      83.108957       0.628815       0.416250      -1.066537      -0.000320      -0.006929       0.006196       0.009301      -0.006938      -0.002794      -0.024923       0.026923       0.018582      -0.033802       0.011410       0.022392             10.981527       5.372853       1.551139       1.998703      15.234735       4.833287      12.336992           0.000003
          455              C       5.998061       5.671580       5.808596       0.055662      38.908351 0.40423398E+03  0.92667368E+04                                10.076624                            6.704192      -0.108397       1.979811                    0.999196      26.243592      72.807468       0.640797       0.416957      -1.071370      -0.004064      -0.023584      -0.011505       0.026554       0.001129      -0.005498      -0.000680       0.032575      -0.022026      -0.012710      -0.008360       0.021070             13.607510       5.806249       2.156187       2.349050      21.237687       7.182910      13.778593           0.000000
          456              C       6.200773       6.933507       6.529629       0.369486      33.057099 0.30921192E+03  0.66831234E+04                                 9.344197                            6.051713      -0.159464       1.988148                    0.999306      23.613594      65.318825       0.638045       0.444152      -1.046059       0.003363       0.028164       0.015573       0.032358       0.001223      -0.036900       0.001340       0.130136      -0.110292      -0.048579      -0.045298       0.093877             12.825292       5.524066       1.647144       2.323721      19.848628       5.187454      13.103182           0.000001
          457              C       5.631513      11.779872       3.999964       0.109333      27.170092 0.32135507E+03  0.70682482E+04                                 8.083787                            6.100624       0.063972       2.044784                    0.999481      26.102990      74.738319       0.641187       0.434305      -1.043685       0.016119       0.022306       0.033398       0.043275       0.012415      -0.021481       0.020078       0.078741      -0.020683      -0.050981      -0.000105       0.051085              9.526194       4.893577      -0.805974       1.358292      13.363497      -2.906914      10.321507           0.000001
          458              C       5.802291      10.540631       4.591489      -0.151345      35.341697 0.43875900E+03  0.10366463E+05                                 9.509372                            7.071979       0.033699       1.987584                    0.999507      29.529763      85.847376       0.606477       0.427452      -1.054456       0.004982       0.010161      -0.001553       0.011423       0.006095      -0.006214       0.024917       0.047431       0.024430      -0.041654       0.018096       0.023558             11.558546       5.512872      -1.181892       1.627250      16.537492      -5.245722      12.625274           0.000001
          459              C       5.985565      12.848964       5.982469       0.094406      28.292446 0.34106893E+03  0.75927687E+04                                 8.253998                            6.248323       0.118408       2.056554                    0.999449      26.341922      75.177708       0.640962       0.429256      -1.049716      -0.007470      -0.012414      -0.045875       0.048109       0.020758      -0.000271       0.020820       0.053050       0.034549      -0.046272       0.015285       0.030987              9.736871       4.829649      -0.721643       1.041938      14.616325      -2.540034       9.764638          -0.000002
          460              C       6.177170      11.652261       6.633594      -0.144696      34.393061 0.42018144E+03  0.98150369E+04                                 9.319218                            6.911581       0.073862       2.005252                    0.999627      29.085367      83.915673       0.615038       0.426333      -1.055760      -0.000721      -0.002388      -0.008893       0.009236       0.009200      -0.002913       0.024958       0.048251       0.021875      -0.042183       0.019255       0.022928             11.272338       5.205618      -0.983927       1.101756      18.246068      -3.583546      10.365330          -0.000003
          461              C       6.068871      10.475408       5.944378       0.055603      39.721593 0.40427199E+03  0.93056847E+04                                10.334150                            6.773547      -0.141831       1.972828                    0.999292      26.455058      74.530637       0.625232       0.425589      -1.061560       0.001495       0.025892      -0.009811       0.027729      -0.001265      -0.006865      -0.000299       0.033606      -0.027744      -0.012402      -0.010531       0.022933             14.305131       5.756264      -1.644466       1.724036      23.504709      -7.309620      13.654420           0.000000
          462              C       6.249368       9.173781       6.611188       0.377239      33.802496 0.31508204E+03  0.68485397E+04                                 9.561307                            6.144663      -0.155578       1.991823                    0.999264      23.648173      65.801553       0.627087       0.449370      -1.042027       0.005821      -0.028537       0.014549       0.032557      -0.001540      -0.039577       0.002331       0.132962      -0.109328      -0.050053      -0.046464       0.096517             13.425723       5.563757      -1.281196       2.094214      21.430681      -6.245921      13.282733           0.000001
          463              C       8.147366       8.796621      11.833189       0.088527      27.246210 0.32205882E+03  0.70615812E+04                                 7.982566                            6.024222       0.220558       2.089690                    0.999700      26.030478      73.525404       0.661061       0.422569      -1.054729      -0.006610      -0.048021       0.010281       0.049552      -0.004868      -0.028279       0.011600      -0.016789      -0.070437      -0.042220       0.010864       0.031356              9.545399       5.705768       0.639279       3.432410       8.421881      -0.249493      14.508549          -0.000001
          464              C       7.651693       8.972440      10.583368      -0.153759      34.272101 0.42117453E+03  0.98228229E+04                                 9.220118                            6.873406       0.149889       2.025604                    0.999689      29.064541      83.201344       0.624337       0.420642      -1.061601      -0.007965      -0.011555       0.002103       0.014191       0.002837      -0.019246       0.005851      -0.021559      -0.090873      -0.039505       0.012932       0.026574             11.286342       6.642931       0.730322       4.591828       9.023382       0.154206      18.192713          -0.000002
          465              C       7.730834       6.545003      11.780758       0.110379      28.282673 0.33273165E+03  0.73845228E+04                                 8.318623                            6.198582       0.016511       2.026798                    0.999374      26.338990      75.824501       0.637318       0.433034      -1.044150       0.002776       0.040693       0.002946       0.040894      -0.001615      -0.034241       0.009659       0.016513      -0.089919      -0.047898       0.006931       0.040967             10.071400       5.987482       0.710120       3.420359       9.025011      -0.830883      15.201708          -0.000000
          466              C       7.221276       6.635749      10.484332      -0.152513      35.370931 0.43720153E+03  0.10327951E+05                                 9.538026                            7.061136      -0.000360       1.977053                    0.999459      29.593942      86.230259       0.606282       0.427660      -1.053565      -0.001064       0.000465       0.014353       0.014400      -0.003877      -0.016001       0.005760       0.002988      -0.106593      -0.040231       0.013834       0.026396             11.830595       6.658045       0.380315       4.252321       9.394876      -1.765935      19.438863          -0.000001
          467              C       7.189342       7.852303       9.878019       0.052750      39.075560 0.41497249E+03  0.95858599E+04                                10.169150                            6.820796      -0.066205       1.993154                    0.999135      26.475750      73.994377       0.630685       0.420419      -1.067999       0.001603       0.004552       0.029142       0.029539      -0.005190      -0.004595       0.005610       0.030974      -0.023801      -0.015687      -0.005648       0.021335             14.211180       7.293300       0.518320       5.929643       9.854961      -1.146819      25.485278           0.000000
          468              C       6.743653       7.968570       8.426094       0.372459      32.750297 0.31438261E+03  0.68196094E+04                                 9.312203                            6.108907      -0.155448       1.989439                    0.999160      23.655086      65.442791       0.634316       0.445143      -1.046013      -0.011730       0.002373      -0.030790       0.033034       0.003829      -0.039947       0.001436       0.140563      -0.115429      -0.053024      -0.048011       0.101035             13.056461       6.336961      -0.257184       4.882291      10.612277      -1.342643      22.220144           0.000001
          469              C       0.717823      12.752548      20.119916       0.100443      28.803280 0.33815843E+03  0.75560263E+04                                 8.499038                            6.312794      -0.066789       1.997626                    0.998973      26.755320      77.978503       0.620267       0.441931      -1.036016       0.001774      -0.000966      -0.045102       0.045147       0.035646      -0.007132      -0.010558      -0.076800      -0.010252      -0.050854      -0.005825       0.056679             10.198837      14.713449      -3.567963       0.575821       6.161327       0.729643       9.721734           0.000001
          470              C       1.981304      12.281806      20.308577      -0.144389      35.922871 0.43555484E+03  0.10345314E+05                                 9.759481                            7.129988      -0.244172       1.902243                    0.998752      30.120924      89.863560       0.589168       0.437689      -1.040798       0.001520       0.009659      -0.011043       0.014750       0.032717      -0.001887      -0.016433      -0.076229      -0.026544      -0.046251      -0.012244       0.058495             12.029548      18.546147      -4.622200       0.116944       7.151099       0.965401      10.391397           0.000001
          471              C       0.813626      12.159868      17.916486       0.090650      28.220223 0.33657399E+03  0.74872890E+04                                 8.294967                            6.239649       0.102552       2.051967                    0.999384      26.492799      76.224033       0.634733       0.433781      -1.044255      -0.009875       0.009127       0.047204       0.049082       0.025469      -0.009080      -0.009234      -0.064167       0.047095      -0.049296       0.010227       0.039069              9.818608      13.840155      -3.499442       1.351405       6.622879       1.118297       8.992791           0.000000
          472              C       2.085437      11.677783      18.021795      -0.132042      35.910544 0.44568435E+03  0.10628626E+05                                 9.753921                            7.214332      -0.182398       1.928789                    0.998123      29.751454      88.441733       0.586489       0.437921      -1.042453       0.000298       0.001007       0.005646       0.005743       0.028023      -0.009096      -0.015071      -0.046167       0.013482      -0.038636      -0.003564       0.042201             11.825183      17.411415      -3.869373       2.461369       7.522337       1.425384      10.541797           0.000001
          473              C       2.690797      11.779872      19.262653       0.064533      39.447529 0.41088522E+03  0.95245853E+04                                10.366759                            6.881484      -0.237043       1.944062                    0.998943      26.682056      76.169635       0.611372       0.432190      -1.054348      -0.019455       0.015955      -0.004175       0.025505       0.015750       0.001747      -0.006205      -0.053753      -0.049850      -0.024354      -0.015648       0.040002             14.253321      24.425531      -5.271348       1.809879       7.583240       1.159818      10.751192           0.000001
          474              C       4.122278      11.377189      19.416360       0.368658      35.336977 0.33775086E+03  0.75059821E+04                                 9.922557                            6.430685      -0.374590       1.911790                    0.998656      24.613085      70.349564       0.600269       0.459144      -1.031452       0.030874      -0.000144       0.000079       0.030874       0.026961      -0.014699      -0.057378      -0.087650      -0.012035      -0.049637      -0.040909       0.090546             13.933832      23.432811      -4.724184       1.848177       8.347554       2.299744      10.021129           0.000002
          475              C       6.845009       8.393938      15.586684       0.098608      29.243546 0.33376580E+03  0.74116122E+04                                 8.550377                            6.245664       0.030221       2.035774                    0.998687      26.253142      75.544803       0.629345       0.438275      -1.041241       0.039437       0.005907       0.022079       0.045582       0.011726       0.014505      -0.030462      -0.042524      -0.019128      -0.040445      -0.002834       0.043278             10.517886      11.664080      -0.934339      -1.647924       7.885861       5.058991      12.003717           0.000001
          476              C       6.093863       9.043334      16.548808      -0.136993      37.506912 0.43970073E+03  0.10441075E+05                                10.000933                            7.131255      -0.140123       1.940460                    0.998554      29.706312      87.857608       0.594719       0.433717      -1.045919       0.010977       0.005499      -0.000804       0.012303       0.010135      -0.001966      -0.039420      -0.047268      -0.032507      -0.035865      -0.018707       0.054572             12.696740      12.540254      -1.384145      -2.140030      10.507975       7.313492      15.041992           0.000001
          477              C       8.794379       9.037663      16.555082       0.095538      29.036708 0.32768636E+03  0.72300535E+04                                 8.411613                            6.115722       0.108164       2.057032                    0.999414      26.158469      74.585648       0.648567       0.428024      -1.049331      -0.033494      -0.006172      -0.028012       0.044098       0.009514       0.019219      -0.038937      -0.034980      -0.050992      -0.050900       0.001883       0.049018             10.304145      11.876766      -1.120169      -1.540852       7.885379       4.795585      11.150290           0.000001
          478              C       8.122374       9.701238      17.565156      -0.140061      36.415243 0.43537512E+03  0.10289674E+05                                 9.741348                            7.050927      -0.077651       1.955597                    0.999324      29.587481      86.660970       0.605213       0.428213      -1.051626      -0.003302       0.009967      -0.012899       0.016632       0.003262       0.017145      -0.039941      -0.047369      -0.020866      -0.044302      -0.009866       0.054168             12.160943      14.262344      -2.392658      -3.469292       9.301482       5.748648      12.919004           0.000002
          479              C       6.742265       9.709745      17.557986       0.063609      40.606062 0.39812475E+03  0.91214132E+04                                10.464755                            6.701011      -0.063933       2.001875                    0.999189      26.127410      73.232560       0.632078       0.422954      -1.064111       0.011466       0.000215      -0.021935       0.024752       0.002590       0.001985      -0.028797      -0.033601      -0.020022      -0.025797      -0.012724       0.038521             14.942754      14.679930      -3.736667      -4.882869      12.343281       9.291793      17.805050           0.000002
          480              C       6.007780      10.435707      18.629004       0.377839      35.246859 0.32879973E+03  0.72544962E+04                                 9.911576                            6.339319      -0.356706       1.920722                    0.998770      24.327772      69.169512       0.605683       0.458337      -1.032426      -0.009633       0.021366       0.015532       0.028116       0.036135      -0.015097      -0.056169      -0.094107      -0.055812      -0.052407      -0.045227       0.097634             14.156959      14.047444      -4.727988      -4.189071      11.325270       8.048072      17.098162           0.000002
          481              C       8.734676      12.097480      23.154171       0.080102      27.413242 0.33957400E+03  0.75744350E+04                                 8.090304                            6.231256       0.051861       2.029323                    0.999477      26.822729      77.398641       0.640387       0.428793      -1.046777      -0.033645       0.035724       0.017595       0.052132       0.000678      -0.024049      -0.015132      -0.047883      -0.085596      -0.046696       0.004477       0.042219              9.285585      10.978810      -0.273375       2.203556       5.038199       1.459342      11.839745           0.000001
          482              C       8.125151      11.762857      21.971569      -0.148234      34.572036 0.44207245E+03  0.10487017E+05                                 9.371800                            7.089515      -0.063832       1.956609                    0.999339      29.808293      87.446440       0.605587       0.426354      -1.052860      -0.005247       0.015852      -0.002519       0.016887      -0.008579      -0.014253      -0.016703      -0.048475      -0.072492      -0.038300      -0.002781       0.041081             11.100863      13.261146       0.173529       4.063730       5.896935       2.323812      14.144509           0.000001
          483              C       6.746430      12.831950      24.050869       0.085007      27.181149 0.34806029E+03  0.78149162E+04                                 8.097545                            6.358333       0.019116       2.022815                    0.998758      26.859499      77.861674       0.626286       0.435575      -1.042260       0.045057      -0.006706      -0.015983       0.048275       0.005583      -0.018835      -0.026280      -0.037056      -0.071617      -0.041613      -0.002614       0.044227              9.193843      10.254147      -0.840555       2.300028       5.624063       1.786802      11.703320           0.000001
          484              C       6.075813      12.500162      22.892017      -0.146872      34.439134 0.44796751E+03  0.10700039E+05                                 9.473100                            7.228946      -0.208072       1.914678                    0.998438      30.127071      89.719985       0.586182       0.437456      -1.042407       0.010363       0.004067      -0.006554       0.012918       0.010664      -0.005231      -0.030341      -0.059446      -0.077994      -0.037542      -0.018579       0.056121             11.110837      11.192809      -0.317532       2.869385       6.577802       3.196189      15.561901           0.000001
          485              C       6.743653      11.930169      21.849679       0.070564      37.769524 0.39832742E+03  0.91403840E+04                                10.000588                            6.733531      -0.064100       2.002769                    0.999262      26.174547      73.768770       0.625324       0.426851      -1.060144       0.012171       0.013731       0.010944       0.021364       0.003649      -0.006775      -0.022829      -0.031812      -0.042335      -0.026219      -0.008505       0.034723             13.362331      13.789109       0.976468       6.013057       7.257852       4.799595      19.040033           0.000001
          486              C       6.035549      11.496293      20.634812       0.366677      34.313894 0.32439337E+03  0.71337746E+04                                 9.702671                            6.283743      -0.324954       1.930890                    0.998887      24.330353      69.082133       0.610186       0.456453      -1.033403      -0.011365      -0.002909      -0.024090       0.026794       0.033129      -0.018644      -0.049413      -0.083836      -0.057216      -0.045753      -0.043052       0.088805             13.426103      13.372367       0.579817       5.881201       8.026782       5.523973      18.879161           0.000002
          487              C       7.975199      10.886598      28.201402       0.093106      27.922373 0.32832847E+03  0.72431391E+04                                 8.148781                            6.105941       0.129281       2.061183                    0.999577      26.186656      74.504831       0.652018       0.425822      -1.051357       0.013546      -0.013106      -0.040935       0.045066      -0.003736       0.010007       0.023087       0.080995       0.028103      -0.054183       0.014798       0.039385              9.551320       4.750513       0.967424      -1.630700      13.687188      -2.940667      10.216260          -0.000002
          488              C       7.744718       9.715417      28.862835      -0.139764      33.306075 0.40363416E+03  0.92928546E+04                                 8.993424                            6.675271       0.168688       2.035561                    0.999699      28.459074      80.340191       0.642634       0.413982      -1.068289       0.002459       0.000659      -0.007395       0.007821      -0.008769       0.007870       0.023135       0.055501       0.006224      -0.043047       0.013935       0.029113             10.815011       5.173487       1.337494      -1.594684      16.926599      -3.995036      10.344947          -0.000004
          489              C       8.477815       9.757953      26.252059       0.086542      27.278270 0.33167075E+03  0.73112922E+04                                 7.972057                            6.113803       0.194854       2.078651                    0.999658      26.113343      73.472862       0.657464       0.422617      -1.056821      -0.005219       0.026328       0.031601       0.041461      -0.010687       0.009778       0.017901       0.041499       0.043596      -0.038059       0.013300       0.024759              9.271595       4.625767       0.992924      -1.457500      12.833933      -3.311665      10.355085          -0.000001
          490              C       8.244557       8.532892      26.860164      -0.154320      34.399816 0.43030754E+03  0.10069494E+05                                 9.191496                            6.911165       0.127017       2.014405                    0.999689      29.174998      83.108934       0.628815       0.416251      -1.066536       0.000319       0.006930       0.006195       0.009301      -0.006939       0.002794       0.024922       0.026924       0.018583      -0.033802       0.011410       0.022392             10.981530       5.372855       1.551139      -1.998704      15.234742      -4.833289      12.336994          -0.000003
          491              C       7.886339       8.507370      28.214846       0.055662      38.908364 0.40423414E+03  0.92667418E+04                                10.076627                            6.704194      -0.108395       1.979811                    0.999196      26.243598      72.807496       0.640797       0.416957      -1.071370       0.004064       0.023584      -0.011505       0.026553       0.001129       0.005498       0.000680       0.032575      -0.022027      -0.012709      -0.008360       0.021069             13.607515       5.806251       2.156189      -2.349051      21.237696      -7.182918      13.778599          -0.000001
          492              C       7.683627       7.245443      28.935879       0.369487      33.057105 0.30921193E+03  0.66831240E+04                                 9.344202                            6.051715      -0.159466       1.988147                    0.999306      23.613583      65.318810       0.638044       0.444152      -1.046059      -0.003364      -0.028163       0.015573       0.032358       0.001223       0.036900      -0.001339       0.130138      -0.110292      -0.048579      -0.045299       0.093878             12.825302       5.524070       1.647147      -2.323723      19.848649      -5.187464      13.103188          -0.000001
          493              C       8.252887       2.399078      26.406214       0.109334      27.170061 0.32135464E+03  0.70682370E+04                                 8.083786                            6.100623       0.063965       2.044783                    0.999481      26.102962      74.738250       0.641187       0.434305      -1.043684      -0.016118      -0.022306       0.033397       0.043275       0.012415       0.021481      -0.020078       0.078741      -0.020686      -0.050981      -0.000106       0.051086              9.526192       4.893576      -0.805973      -1.358292      13.363495       2.906909      10.321504          -0.000000
          494              C       8.082109       3.638319      26.997739      -0.151345      35.341669 0.43875869E+03  0.10366454E+05                                 9.509369                            7.071977       0.033700       1.987584                    0.999507      29.529748      85.847341       0.606477       0.427452      -1.054456      -0.004982      -0.010161      -0.001553       0.011423       0.006095       0.006214      -0.024917       0.047432       0.024432      -0.041655       0.018096       0.023558             11.558540       5.512869      -1.181890      -1.627248      16.537485       5.245712      12.625265          -0.000002
          495              C       7.898835       1.329986      28.388719       0.094407      28.292449 0.34106881E+03  0.75927663E+04                                 8.254000                            6.248322       0.118403       2.056552                    0.999449      26.341932      75.177767       0.640962       0.429256      -1.049716       0.007469       0.012414      -0.045875       0.048109       0.020758       0.000271      -0.020820       0.053050       0.034546      -0.046272       0.015285       0.030987              9.736873       4.829648      -0.721641      -1.041937      14.616338       2.540021       9.764632          -0.000000
          496              C       7.707230       2.526689      29.039844      -0.144696      34.393108 0.42018201E+03  0.98150530E+04                                 9.319224                            6.911583       0.073859       2.005250                    0.999627      29.085400      83.915762       0.615038       0.426333      -1.055760       0.000720       0.002388      -0.008893       0.009236       0.009200       0.002913      -0.024958       0.048252       0.021876      -0.042184       0.019255       0.022928             11.272347       5.205620      -0.983927      -1.101755      18.246095       3.583544      10.365326          -0.000003
          497              C       7.815529       3.703542      28.350628       0.055601      39.721646 0.40427260E+03  0.93057022E+04                                10.334159                            6.773552      -0.141831       1.972827                    0.999292      26.455081      74.530720       0.625232       0.425588      -1.061560      -0.001496      -0.025892      -0.009812       0.027729      -0.001265       0.006865       0.000300       0.033605      -0.027744      -0.012402      -0.010530       0.022932             14.305144       5.756267      -1.644466      -1.724035      23.504742       7.309620      13.654423          -0.000001
          498              C       7.635032       5.005169      29.017438       0.377241      33.802445 0.31508150E+03  0.68485256E+04                                 9.561300                            6.144660      -0.155580       1.991823                    0.999264      23.648155      65.801506       0.627087       0.449370      -1.042027      -0.005822       0.028537       0.014549       0.032557      -0.001540       0.039577      -0.002331       0.132963      -0.109327      -0.050054      -0.046464       0.096518             13.425712       5.563753      -1.281193      -2.094211      21.430667       6.245908      13.282718          -0.000000
          499              C       5.737034       5.382329      34.239439       0.088525      27.246278 0.32205996E+03  0.70616111E+04                                 7.982579                            6.024236       0.220558       2.089689                    0.999700      26.030514      73.525489       0.661059       0.422570      -1.054729       0.006609       0.048021       0.010280       0.049552      -0.004867       0.028279      -0.011600      -0.016790      -0.070439      -0.042221       0.010865       0.031355              9.545414       5.705778       0.639272      -3.432414       8.421883       0.249507      14.508580          -0.000002
          500              C       6.232707       5.206510      32.989618      -0.153760      34.272068 0.42117425E+03  0.98228128E+04                                 9.220107                            6.873402       0.149885       2.025603                    0.999689      29.064522      83.201218       0.624337       0.420642      -1.061601       0.007964       0.011555       0.002102       0.014190       0.002838       0.019246      -0.005850      -0.021557      -0.090874      -0.039505       0.012932       0.026573             11.286327       6.642926       0.730319      -4.591820       9.023364      -0.154207      18.192692          -0.000004
          501              C       6.153566       7.633947      34.187008       0.110378      28.282631 0.33273140E+03  0.73845125E+04                                 8.318604                            6.198576       0.016523       2.026801                    0.999374      26.338961      75.824279       0.637319       0.433033      -1.044151      -0.002776      -0.040693       0.002946       0.040894      -0.001615       0.034241      -0.009658       0.016512      -0.089922      -0.047899       0.006932       0.040967             10.071372       5.987470       0.710117      -3.420346       9.024985       0.830879      15.201661          -0.000002
          502              C       6.663124       7.543201      32.890582      -0.152513      35.370881 0.43720121E+03  0.10327938E+05                                 9.538012                            7.061135      -0.000356       1.977054                    0.999459      29.593904      86.230024       0.606282       0.427660      -1.053566       0.001064      -0.000465       0.014353       0.014400      -0.003877       0.016001      -0.005760       0.002989      -0.106592      -0.040230       0.013834       0.026397             11.830572       6.658036       0.380307      -4.252308       9.394853       1.765945      19.438828          -0.000004
          503              C       6.695058       6.326647      32.284269       0.052751      39.075496 0.41497177E+03  0.95858390E+04                                10.169140                            6.820791      -0.066210       1.993152                    0.999135      26.475722      73.994279       0.630685       0.420419      -1.067999      -0.001603      -0.004552       0.029142       0.029539      -0.005190       0.004595      -0.005610       0.030975      -0.023804      -0.015687      -0.005649       0.021336             14.211167       7.293296       0.518317      -5.929641       9.854937       1.146816      25.485268          -0.000001
          504              C       7.140747       6.210380      30.832344       0.372458      32.750296 0.31438261E+03  0.68196091E+04                                 9.312201                            6.108906      -0.155446       1.989440                    0.999160      23.655086      65.442778       0.634316       0.445143      -1.046013       0.011729      -0.002373      -0.030789       0.033033       0.003829       0.039947      -0.001436       0.140563      -0.115427      -0.053024      -0.048011       0.101034             13.056458       6.336960      -0.257183      -4.882289      10.612278       1.342638      22.220136          -0.000001
          505              I       0.774888      27.994635      27.388056      -0.438265     420.380714 0.18783719E+05  0.10362670E+07                                34.495485                           34.215564       1.421200       1.820017                    0.999879     168.627417     556.128091       0.475028       0.233721      -1.343319      -0.113332      -0.251131       0.105269       0.294945       0.204609      -0.162834      -0.205066      -0.248971      -0.272521      -0.248086      -0.169143       0.417228             35.147694      28.999054       4.140528      -3.394455      47.761587      -3.844414      28.682441           0.000009
          506              I       4.516734       1.611863      25.836199      -0.468760     462.001207 0.20335170E+05  0.11432095E+07                                36.889856                           35.623065       1.322674       1.787941                    0.999977     171.362273     568.663904       0.465567       0.234016      -1.344221       0.195632      -0.134232      -0.042090       0.240960      -0.010109      -0.012132       0.045251       0.614869      -0.588494      -0.248488      -0.157472       0.405960             39.344825      60.937180      -3.568917       5.299807      31.397278       4.146462      25.700016          -0.000003
          507              I       2.701071      14.254666      23.869826      -0.446179     497.978614 0.19305948E+05  0.10664575E+07                                38.260845                           34.332600       1.777052       1.908837                    0.999818     165.941663     537.767420       0.484284       0.228957      -1.357783       0.091469       0.029449      -0.172499       0.197458      -0.021575      -0.202689       0.096665       0.213357       0.740957      -0.251015      -0.121003       0.372018             43.256659      52.716854      -0.257755     -19.934816      26.680156       0.593777      50.372966           0.000011
          508              I       3.014581      16.068437      27.917739      -0.463115     507.272280 0.20545942E+05  0.11596618E+07                                39.398867                           35.952440       1.242326       1.766453                    0.999986     172.509575     576.238854       0.459980       0.235918      -1.339627       0.178201       0.171152       0.152232       0.290212       0.175758       0.189506       0.246518       0.077309       0.025027      -0.265164      -0.143800       0.408964             43.844724      51.326681      16.959750       9.788303      46.175371      11.826233      34.032120           0.000006
          509              I       2.356183       9.265944      14.859377      -0.465883     477.044613 0.19225140E+05  0.10669926E+07                                37.631719                           34.615198       1.465023       1.823985                    0.999945     170.613800     564.706012       0.472192       0.233720      -1.343074      -0.009105       0.195156       0.113975       0.226184       0.002568       0.095353       0.238885      -0.372326      -0.637723      -0.337687      -0.052939       0.390627             41.395744      34.787257       6.842614       5.269874      52.226074      15.794539      37.173899           0.000012
          510              I       4.550890       5.586790      13.866780      -0.473783     485.255448 0.20373084E+05  0.11467411E+07                                38.109725                           35.719553       1.344549       1.790829                    0.999986     172.223217     573.284263       0.463352       0.234848      -1.342015       0.221410      -0.138327       0.089991       0.276143      -0.195781      -0.071637      -0.014343       0.305287      -0.656215      -0.243188      -0.120268       0.363456             40.706568      57.926799      -1.313355      -3.392635      31.049053      -1.730031      33.143852           0.000014
          511              I      13.109512      14.542215       4.981806      -0.438258     420.378655 0.18783595E+05  0.10362583E+07                                34.495350                           34.215428       1.421214       1.820021                    0.999879     168.627170     556.126621       0.475029       0.233720      -1.343320       0.113330       0.251129       0.105278       0.294946       0.204610       0.162835       0.205067      -0.248979      -0.272489      -0.248085      -0.169145       0.417230             35.147556      28.998928       4.140507       3.394438      47.761409       3.844387      28.682331           0.000000
          512              I       9.367666      12.567087       3.429949      -0.468761     462.000796 0.20335146E+05  0.11432077E+07                                36.889823                           35.623034       1.322679       1.787942                    0.999977     171.362283     568.663786       0.465567       0.234016      -1.344221      -0.195631       0.134225      -0.042081       0.240954      -0.010110       0.012129      -0.045255       0.614865      -0.588500      -0.248490      -0.157469       0.405958             39.344789      60.937123      -3.568917      -5.299800      31.397251      -4.146464      25.699994           0.000002
          513              I      11.183329      28.282184       1.463576      -0.446174     497.978109 0.19305923E+05  0.10664557E+07                                38.260808                           34.332566       1.777051       1.908837                    0.999818     165.941657     537.767232       0.484285       0.228957      -1.357783      -0.091467      -0.029448      -0.172493       0.197452      -0.021576       0.202691      -0.096663       0.213353       0.740952      -0.251012      -0.121006       0.372018             43.256617      52.716798      -0.257754      19.934799      26.680133      -0.593766      50.372918           0.000019
          514              I      10.869819      26.468413       5.511489      -0.463107     507.270127 0.20545829E+05  0.11596538E+07                                39.398734                           35.952321       1.242335       1.766455                    0.999986     172.509383     576.237655       0.459981       0.235918      -1.339628      -0.178197      -0.171158       0.152246       0.290221       0.175764      -0.189512      -0.246518       0.077300       0.025051      -0.265160      -0.143812       0.408972             43.844571      51.326493      16.959693      -9.788267      46.175217     -11.826180      34.032001          -0.000005
          515              I      11.528217       4.913006      37.265627      -0.465893     477.046788 0.19225255E+05  0.10670006E+07                                37.631828                           34.615299       1.465018       1.823983                    0.999945     170.614213     564.707816       0.472192       0.233720      -1.343074       0.009107      -0.195151       0.113959       0.226171       0.002567      -0.095354      -0.238878      -0.372323      -0.637700      -0.337679      -0.052940       0.390618             41.395860      34.787361       6.842627      -5.269884      52.226229     -15.794567      37.173990           0.000011
          516              I       9.333510       8.592160      36.273030      -0.473789     485.254288 0.20373022E+05  0.11467366E+07                                38.109633                           35.719470       1.344558       1.790831                    0.999986     172.223264     573.283977       0.463353       0.234847      -1.342015      -0.221412       0.138323       0.089977       0.276138      -0.195784       0.071638       0.014339       0.305289      -0.656203      -0.243184      -0.120273       0.363458             40.706462      57.926614      -1.313358       3.392628      31.048992       1.730022      33.143781           0.000009
          517              I       7.717088       0.363265      39.830694      -0.438243     420.376546 0.18783467E+05  0.10362494E+07                                34.495216                           34.215295       1.421220       1.820023                    0.999879     168.626863     556.124970       0.475030       0.233720      -1.343320      -0.113330       0.251129      -0.105278       0.294946      -0.204610       0.162835      -0.205068      -0.248978      -0.272489      -0.248084      -0.169146       0.417230             35.147421      28.998807      -4.140485       3.394420      47.761236      -3.844368      28.682220           0.000021
          518              I      11.458934      26.746037      41.382551      -0.468758     462.000199 0.20335111E+05  0.11432053E+07                                36.889791                           35.623004       1.322682       1.787943                    0.999977     171.362164     568.663249       0.465567       0.234016      -1.344221       0.195633       0.134223       0.042085       0.240954       0.010110       0.012130       0.045254       0.614864      -0.588499      -0.248490      -0.157469       0.405958             39.344756      60.937069       3.568920      -5.299801      31.397226       4.146461      25.699973           0.000005
          519              I       9.643271      14.103234      43.348924      -0.446168     497.976737 0.19305854E+05  0.10664509E+07                                38.260729                           34.332497       1.777056       1.908839                    0.999818     165.941490     537.766366       0.484285       0.228957      -1.357783       0.091466      -0.029449       0.172497       0.197455       0.021576       0.202692       0.096663       0.213350       0.740958      -0.251011      -0.121008       0.372020             43.256525      52.716679       0.257752      19.934752      26.680082       0.593765      50.372814           0.000023
          520              I       9.956781      12.289463      39.301011      -0.463110     507.271545 0.20545903E+05  0.11596591E+07                                39.398814                           35.952393       1.242329       1.766453                    0.999986     172.509569     576.238627       0.459980       0.235918      -1.339628       0.178193      -0.171162      -0.152247       0.290221      -0.175765      -0.189513       0.246518       0.077298       0.025058      -0.265159      -0.143814       0.408973             43.844663      51.326604     -16.959738      -9.788287      46.175322      11.826206      34.032063           0.000002
          521              I       9.298383      19.091956       7.546873      -0.465891     477.046370 0.19225234E+05  0.10669991E+07                                37.631804                           34.615278       1.465019       1.823983                    0.999945     170.614154     564.707524       0.472192       0.233720      -1.343074      -0.009106      -0.195152      -0.113961       0.226173      -0.002569      -0.095354       0.238878      -0.372324      -0.637704      -0.337679      -0.052940       0.390620             41.395832      34.787338      -6.842620      -5.269878      52.226191      15.794556      37.173968          -0.000001
          522              I      11.493090      22.771110       8.539470      -0.473789     485.254973 0.20373060E+05  0.11467393E+07                                38.109681                           35.719515       1.344555       1.790830                    0.999986     172.223294     573.284305       0.463353       0.234848      -1.342015       0.221412       0.138323      -0.089979       0.276139       0.195784       0.071638      -0.014340       0.305290      -0.656206      -0.243185      -0.120273       0.363459             40.706515      57.926696       1.313362       3.392631      31.049028      -1.730023      33.143820          -0.000005
          523              I       6.167312      13.815685      17.424444      -0.438272     420.381591 0.18783770E+05  0.10362706E+07                                34.495541                           34.215616       1.421196       1.820015                    0.999879     168.627540     556.128753       0.475027       0.233721      -1.343319       0.113332      -0.251135      -0.105268       0.294948      -0.204611      -0.162834       0.205069      -0.248970      -0.272521      -0.248085      -0.169145       0.417231             35.147753      28.999105      -4.140538      -3.394462      47.761663       3.844425      28.682490          -0.000009
          524              I       2.425466      15.790813      18.976301      -0.468761     462.001778 0.20335202E+05  0.11432117E+07                                36.889888                           35.623094       1.322670       1.787939                    0.999977     171.362375     568.664380       0.465567       0.234016      -1.344221      -0.195630      -0.134237       0.042090       0.240961       0.010109      -0.012132      -0.045250       0.614871      -0.588492      -0.248487      -0.157473       0.405961             39.344861      60.937245       3.568919       5.299814      31.397299      -4.146464      25.700040          -0.000002
          525              I       4.241129       0.075716      20.942674      -0.446181     497.979141 0.19305973E+05  0.10664592E+07                                38.260876                           34.332626       1.777049       1.908836                    0.999818     165.941722     537.767737       0.484284       0.228957      -1.357783      -0.091469       0.029451       0.172498       0.197458       0.021575      -0.202689      -0.096664       0.213358       0.740958      -0.251016      -0.121003       0.372019             43.256696      52.716898       0.257756     -19.934836      26.680176      -0.593778      50.373014           0.000008
          526              I       3.927619       1.889487      16.894761      -0.463113     507.271831 0.20545919E+05  0.11596602E+07                                39.398843                           35.952420       1.242328       1.766453                    0.999986     172.509503     576.238522       0.459980       0.235918      -1.339627      -0.178201       0.171153      -0.152232       0.290214      -0.175758       0.189506      -0.246519       0.077311       0.025028      -0.265165      -0.143799       0.408965             43.844697      51.326646     -16.959739       9.788297      46.175347     -11.826227      34.032100          -0.000003
          527              I       4.586017      23.444894      29.953123      -0.465883     477.044421 0.19225130E+05  0.10669919E+07                                37.631702                           34.615183       1.465024       1.823985                    0.999945     170.613814     564.705978       0.472192       0.233720      -1.343074       0.009105       0.195157      -0.113977       0.226185      -0.002568       0.095354      -0.238884      -0.372331      -0.637723      -0.337687      -0.052941       0.390628             41.395725      34.787239      -6.842610       5.269872      52.226047     -15.794534      37.173888           0.000025
          528              I       2.391310      19.765740      30.945720      -0.473782     485.255387 0.20373081E+05  0.11467409E+07                                38.109718                           35.719547       1.344548       1.790829                    0.999986     172.223233     573.284282       0.463352       0.234848      -1.342015      -0.221410      -0.138327      -0.089993       0.276144       0.195781      -0.071636       0.014343       0.305287      -0.656215      -0.243188      -0.120269       0.363456             40.706560      57.926783       1.313353      -3.392632      31.049048       1.730032      33.143849           0.000024
          529              I      13.109512       0.363265      17.424444      -0.438271     420.381537 0.18783767E+05  0.10362703E+07                                34.495538                           34.215613       1.421196       1.820016                    0.999879     168.627531     556.128709       0.475027       0.233721      -1.343319       0.113332       0.251135      -0.105268       0.294948       0.204611      -0.162834      -0.205069      -0.248970      -0.272521      -0.248085      -0.169145       0.417231             35.147749      28.999102       4.140537      -3.394462      47.761659      -3.844425      28.682487          -0.000009
          530              I       9.367666      26.746037      18.976301      -0.468761     462.001772 0.20335202E+05  0.11432117E+07                                36.889887                           35.623094       1.322670       1.787939                    0.999977     171.362372     568.664369       0.465567       0.234016      -1.344221      -0.195630       0.134236       0.042090       0.240961      -0.010109      -0.012132       0.045250       0.614871      -0.588492      -0.248487      -0.157473       0.405961             39.344861      60.937245      -3.568920       5.299815      31.397299       4.146464      25.700040          -0.000002
          531              I      11.183329      14.103234      20.942674      -0.446181     497.979175 0.19305975E+05  0.10664594E+07                                38.260878                           34.332627       1.777049       1.908836                    0.999818     165.941726     537.767758       0.484284       0.228957      -1.357783      -0.091469      -0.029451       0.172498       0.197458      -0.021575      -0.202689       0.096664       0.213358       0.740958      -0.251016      -0.121003       0.372019             43.256698      52.716900      -0.257756     -19.934837      26.680177       0.593778      50.373017           0.000008
          532              I      10.869819      12.289463      16.894761      -0.463113     507.271806 0.20545917E+05  0.11596601E+07                                39.398842                           35.952419       1.242328       1.766453                    0.999986     172.509499     576.238503       0.459980       0.235918      -1.339627      -0.178202      -0.171153      -0.152232       0.290214       0.175758       0.189506       0.246519       0.077311       0.025028      -0.265166      -0.143799       0.408965             43.844696      51.326644      16.959738       9.788297      46.175345      11.826226      34.032099          -0.000003
          533              I      11.528217      19.091956      29.953123      -0.465883     477.044406 0.19225129E+05  0.10669918E+07                                37.631701                           34.615182       1.465025       1.823985                    0.999945     170.613813     564.705970       0.472192       0.233720      -1.343074       0.009105      -0.195157      -0.113977       0.226185       0.002568       0.095354       0.238884      -0.372331      -0.637723      -0.337687      -0.052941       0.390628             41.395724      34.787238       6.842610       5.269871      52.226045      15.794533      37.173887           0.000025
          534              I       9.333510      22.771110      30.945720      -0.473782     485.255394 0.20373082E+05  0.11467409E+07                                38.109719                           35.719548       1.344548       1.790829                    0.999986     172.223233     573.284285       0.463352       0.234848      -1.342015      -0.221410       0.138327      -0.089993       0.276144      -0.195781      -0.071636      -0.014343       0.305287      -0.656215      -0.243188      -0.120269       0.363456             40.706560      57.926784      -1.313353      -3.392632      31.049048      -1.730032      33.143849           0.000024
          535              I       0.774888      13.815685      39.830694      -0.438243     420.376554 0.18783467E+05  0.10362495E+07                                34.495217                           34.215296       1.421220       1.820023                    0.999879     168.626864     556.124975       0.475030       0.233720      -1.343320      -0.113330      -0.251129      -0.105277       0.294946       0.204610       0.162835       0.205068      -0.248978      -0.272489      -0.248084      -0.169146       0.417230             35.147422      28.998808       4.140485       3.394420      47.761237       3.844369      28.682220           0.000021
          536              I       4.516734      15.790813      41.382551      -0.468758     462.000187 0.20335111E+05  0.11432052E+07                                36.889791                           35.623003       1.322682       1.787943                    0.999977     171.362161     568.663237       0.465567       0.234016      -1.344221       0.195633      -0.134223       0.042085       0.240954      -0.010110       0.012130      -0.045254       0.614865      -0.588499      -0.248490      -0.157469       0.405958             39.344755      60.937068      -3.568920      -5.299801      31.397225      -4.146461      25.699973           0.000005
          537              I       2.701071       0.075716      43.348924      -0.446169     497.976795 0.19305857E+05  0.10664511E+07                                38.260732                           34.332500       1.777056       1.908839                    0.999818     165.941498     537.766403       0.484285       0.228957      -1.357783       0.091466       0.029449       0.172496       0.197455      -0.021576       0.202692      -0.096663       0.213350       0.740957      -0.251011      -0.121008       0.372020             43.256528      52.716683      -0.257753      19.934754      26.680084      -0.593765      50.372818           0.000023
          538              I       3.014581       1.889487      39.301011      -0.463110     507.271552 0.20545904E+05  0.11596591E+07                                39.398815                           35.952394       1.242329       1.766453                    0.999986     172.509568     576.238627       0.459980       0.235918      -1.339628       0.178193       0.171162      -0.152247       0.290221       0.175765      -0.189513      -0.246518       0.077298       0.025058      -0.265159      -0.143814       0.408973             43.844664      51.326605      16.959739      -9.788287      46.175322     -11.826206      34.032064           0.000002
          539              I       2.356183      23.444894       7.546873      -0.465891     477.046407 0.19225236E+05  0.10669992E+07                                37.631806                           34.615280       1.465019       1.823983                    0.999945     170.614161     564.707555       0.472192       0.233720      -1.343074      -0.009106       0.195151      -0.113961       0.226172       0.002569      -0.095354      -0.238878      -0.372324      -0.637703      -0.337679      -0.052940       0.390619             41.395835      34.787340       6.842621      -5.269878      52.226194     -15.794557      37.173970          -0.000001
          540              I       4.550890      19.765740       8.539470      -0.473788     485.254968 0.20373060E+05  0.11467393E+07                                38.109681                           35.719515       1.344555       1.790830                    0.999986     172.223291     573.284296       0.463353       0.234848      -1.342015       0.221412      -0.138324      -0.089979       0.276139      -0.195784       0.071638       0.014340       0.305290      -0.656206      -0.243185      -0.120274       0.363459             40.706515      57.926696      -1.313361       3.392631      31.049028       1.730023      33.143820          -0.000005
          541              I       6.167312      27.994635       4.981806      -0.438257     420.378582 0.18783590E+05  0.10362580E+07                                34.495345                           34.215424       1.421214       1.820021                    0.999879     168.627161     556.126568       0.475029       0.233720      -1.343320       0.113330      -0.251129       0.105278       0.294946      -0.204610       0.162835      -0.205067      -0.248979      -0.272489      -0.248085      -0.169145       0.417230             35.147551      28.998924      -4.140507       3.394437      47.761401      -3.844386      28.682327           0.000001
          542              I       2.425466       1.611863       3.429949      -0.468760     462.000769 0.20335145E+05  0.11432076E+07                                36.889821                           35.623033       1.322679       1.787942                    0.999977     171.362280     568.663770       0.465567       0.234016      -1.344221      -0.195631      -0.134225      -0.042081       0.240954       0.010110       0.012129       0.045255       0.614864      -0.588500      -0.248490      -0.157468       0.405958             39.344787      60.937119       3.568917      -5.299800      31.397250       4.146464      25.699993           0.000002
          543              I       4.241129      14.254666       1.463576      -0.446175     497.978333 0.19305934E+05  0.10664564E+07                                38.260821                           34.332578       1.777051       1.908837                    0.999818     165.941681     537.767365       0.484284       0.228957      -1.357783      -0.091467       0.029448      -0.172493       0.197452       0.021576       0.202691       0.096663       0.213353       0.740952      -0.251012      -0.121006       0.372018             43.256632      52.716818       0.257754      19.934807      26.680142       0.593766      50.372936           0.000018
          544              I       3.927619      16.068437       5.511489      -0.463107     507.270135 0.20545830E+05  0.11596539E+07                                39.398734                           35.952322       1.242336       1.766455                    0.999986     172.509384     576.237660       0.459981       0.235918      -1.339628      -0.178197       0.171158       0.152245       0.290220      -0.175764      -0.189512       0.246518       0.077301       0.025051      -0.265160      -0.143812       0.408972             43.844571      51.326494     -16.959693      -9.788267      46.175217      11.826180      34.032002          -0.000004
          545              I       4.586017       9.265944      37.265627      -0.465893     477.046765 0.19225254E+05  0.10670005E+07                                37.631827                           34.615298       1.465018       1.823983                    0.999945     170.614210     564.707800       0.472192       0.233720      -1.343074       0.009107       0.195151       0.113959       0.226171      -0.002567      -0.095354       0.238878      -0.372323      -0.637701      -0.337679      -0.052940       0.390618             41.395858      34.787359      -6.842627      -5.269883      52.226227      15.794566      37.173989           0.000011
          546              I       2.391310       5.586790      36.273030      -0.473789     485.254289 0.20373022E+05  0.11467366E+07                                38.109633                           35.719471       1.344558       1.790831                    0.999986     172.223263     573.283975       0.463353       0.234847      -1.342015      -0.221412      -0.138323       0.089976       0.276138       0.195784       0.071638      -0.014340       0.305289      -0.656203      -0.243184      -0.120273       0.363457             40.706462      57.926614       1.313357       3.392628      31.048992      -1.730022      33.143781           0.000009
          547              I       7.717088      14.542215      27.388056      -0.438265     420.380699 0.18783718E+05  0.10362670E+07                                34.495484                           34.215562       1.421200       1.820017                    0.999879     168.627416     556.128082       0.475028       0.233721      -1.343320      -0.113332       0.251131       0.105269       0.294945      -0.204609      -0.162834       0.205066      -0.248971      -0.272521      -0.248086      -0.169143       0.417229             35.147693      28.999053      -4.140528      -3.394455      47.761585       3.844414      28.682440           0.000009
          548              I      11.458934      12.567087      25.836199      -0.468760     462.001223 0.20335171E+05  0.11432095E+07                                36.889857                           35.623066       1.322674       1.787941                    0.999977     171.362275     568.663915       0.465567       0.234016      -1.344221       0.195632       0.134232      -0.042090       0.240960       0.010109      -0.012132      -0.045251       0.614869      -0.588495      -0.248488      -0.157472       0.405960             39.344826      60.937182       3.568917       5.299807      31.397279      -4.146462      25.700017          -0.000003
          549              I       9.643271      28.282184      23.869826      -0.446179     497.978606 0.19305948E+05  0.10664575E+07                                38.260845                           34.332600       1.777052       1.908837                    0.999818     165.941661     537.767412       0.484284       0.228957      -1.357783       0.091469      -0.029449      -0.172499       0.197458       0.021575      -0.202689      -0.096665       0.213357       0.740957      -0.251015      -0.121003       0.372018             43.256659      52.716854       0.257755     -19.934816      26.680156      -0.593777      50.372965           0.000011
          550              I       9.956781      26.468413      27.917739      -0.463115     507.272294 0.20545942E+05  0.11596619E+07                                39.398867                           35.952441       1.242326       1.766453                    0.999986     172.509576     576.238861       0.459980       0.235918      -1.339627       0.178201      -0.171152       0.152232       0.290212      -0.175758       0.189506      -0.246518       0.077309       0.025027      -0.265164      -0.143801       0.408964             43.844725      51.326683     -16.959750       9.788303      46.175372     -11.826233      34.032121           0.000006
          551              I       9.298383       4.913006      14.859377      -0.465883     477.044633 0.19225141E+05  0.10669926E+07                                37.631720                           34.615199       1.465023       1.823985                    0.999945     170.613804     564.706029       0.472192       0.233720      -1.343074      -0.009105      -0.195156       0.113975       0.226184      -0.002568       0.095354      -0.238885      -0.372326      -0.637723      -0.337687      -0.052939       0.390627             41.395745      34.787259      -6.842614       5.269875      52.226075     -15.794540      37.173901           0.000012
          552              I      11.493090       8.592160      13.866780      -0.473783     485.255449 0.20373084E+05  0.11467411E+07                                38.109725                           35.719553       1.344549       1.790829                    0.999986     172.223216     573.284261       0.463352       0.234848      -1.342015       0.221410       0.138327       0.089991       0.276143       0.195781      -0.071637       0.014343       0.305287      -0.656215      -0.243188      -0.120268       0.363456             40.706568      57.926799       1.313355      -3.392634      31.049053       1.730031      33.143852           0.000014
          553              N       7.061606       1.474611      18.930592      -0.175754      36.059199 0.49880697E+03  0.11995010E+05                                 9.358037                            7.367346      -0.251616       1.960244                    0.997486      27.496715      76.934566       0.624190       0.408057      -1.082264       0.105841       0.039310       0.013512       0.113710      -0.012607      -0.007534      -0.010451      -0.069983       0.102643      -0.055262       0.015931       0.039330             11.037372      14.543285       3.853959       1.349629       7.565446      -0.879715      11.003384           0.000001
[truncated: 64,867 more chars]
