# Supplementary material for: A collection of forcefield precursors for metal–organic frameworks
Source: RSC Adv. 2019 Nov 13;9(63):36492–507. doi: 10.1039/c9ra07327b (PMC9075174; doi:10.1039/c9ra07327b)
Supplement: RA-009-C9RA07327B-s4078 [file RA-009-C9RA07327B-s4078.xyz]

  648
jmolscript: load "" {1 1 1} spacegroup "x,y,z" unitcell [{     13.816300     0.000000     0.000000 }, {      0.000000    27.581400     0.000000 }, {      0.000000     0.000000    44.236000 }]
Zn     4.960604     1.212478     3.906481     0.437911
Zn     5.272300    14.484372     3.790140     0.455354
Zn     4.332515     6.612365    36.285021     0.466771
Zn     8.855696    12.578222    26.024481     0.437915
Zn     8.544000    26.887728    25.908140     0.455352
Zn     9.483785     7.178335    14.167021     0.466770
Zn    11.868754    26.368922    18.211519     0.437910
Zn    12.180450    13.097028    18.327860     0.455355
Zn    11.240665    20.969035    30.068979     0.466772
Zn     1.947546    15.003178    40.329519     0.437913
Zn     1.635850     0.693672    40.445860     0.455358
Zn     2.575635    20.403065     7.950979     0.466773
Zn     8.855696    26.368922    40.329519     0.437913
Zn     8.544000    13.097028    40.445860     0.455358
Zn     9.483785    20.969035     7.950979     0.466773
Zn     4.960604    15.003178    18.211519     0.437911
Zn     5.272300     0.693672    18.327860     0.455356
Zn     4.332515    20.403065    30.068979     0.466772
Zn     1.947546     1.212478    26.024481     0.437915
Zn     1.635850    14.484372    25.908140     0.455352
Zn     2.575635     6.612365    14.167021     0.466771
Zn    11.868754    12.578222     3.906481     0.437911
Zn    12.180450    26.887728     3.790140     0.455354
Zn    11.240665     7.178335    36.285021     0.466771
H     13.577278     1.023270    42.754094     0.087508
H     11.359762     1.812098    43.152218     0.117061
H     13.281609     2.231335    39.002881     0.094140
H     11.140083     2.956726    39.308110     0.128289
H      7.303296     6.021020    36.972449     0.085368
H      8.481827     4.939829    38.582639     0.123240
H      3.894815     5.188061    38.764007     0.091495
H      5.067819     4.084805    40.524600     0.136027
H      4.147653     2.018958     1.145712     0.085048
H      5.100978     2.711252    43.399940     0.134672
H      7.531265     0.612307     2.556841     0.098440
H      8.678018     1.334940     0.614880     0.120903
H      6.112331     2.278224     6.533657     0.105557
H      6.561361     4.269601     7.475884     0.124226
H      5.215653     4.098596     3.100944     0.103190
H      5.637050     6.142378     4.025476     0.126475
H      5.486453    11.515234     3.069978     0.094495
H      5.866401     9.501792     4.118372     0.125643
H      6.090225    13.462481     6.480574     0.102824
H      6.546163    11.515234     7.555509     0.131518
H      8.654530     9.328029    12.399351     0.094183
H      7.795156     9.647974    10.191974     0.134664
H      7.782722     5.554894    12.271066     0.090396
H      6.996574     5.747964    10.072537     0.128978
H      0.239022    12.767430    20.636094     0.087507
H      2.456538    11.978602    21.034218     0.117060
H      0.534691    11.559365    16.884881     0.094141
H      2.676217    10.833974    17.190110     0.128292
H      6.513004     7.769680    14.854449     0.085369
H      5.334473     8.850871    16.464639     0.123240
H      9.921485     8.602639    16.646007     0.091493
H      8.748481     9.705895    18.406600     0.136027
H      9.668647    11.771742    23.263712     0.085047
H      8.715322    11.079448    21.281940     0.134673
H      6.285035    13.178393    24.674841     0.098439
H      5.138282    12.455760    22.732880     0.120902
H      7.703969    11.512476    28.651657     0.105544
H      7.254939     9.521099    29.593884     0.124218
H      8.600647     9.692104    25.218944     0.103188
H      8.179250     7.648322    26.143476     0.126470
H      8.329847     2.275466    25.187978     0.094494
H      7.949899     4.288908    26.236372     0.125640
H      7.726075     0.328219    28.598574     0.102827
H      7.270137     2.275466    29.673509     0.131518
H      5.161770     4.462671    34.517351     0.094185
H      6.021144     4.142726    32.309974     0.134668
H      6.033578     8.235806    34.389066     0.090396
H      6.819726     8.042736    32.190537     0.128980
H      6.669128    26.558130    23.599906     0.087512
H      4.451612    25.769302    23.201782     0.117064
H      6.373459    25.350065    27.351119     0.094141
H      4.231933    24.624674    27.045890     0.128290
H      0.395146    21.560380    29.381551     0.085367
H      1.573677    22.641571    27.771361     0.123239
H     10.802965    22.393339    27.589993     0.091493
H     11.975969    23.496595    25.829400     0.136029
H     11.055803    25.562442    20.972288     0.085046
H     12.009128    24.870148    22.954060     0.134669
H      0.623115    26.969093    19.561159     0.098438
H      1.769868    26.246460    21.503120     0.120900
H     13.020481    25.303176    15.584343     0.105552
H     13.469511    23.311799    14.642116     0.124223
H     12.123803    23.482804    19.017056     0.103187
H     12.545200    21.439022    18.092524     0.126472
H     12.394603    16.066165    19.048022     0.094492
H     12.774551    18.079608    17.999628     0.125641
H     12.998375    14.118919    15.637426     0.102826
H     13.454313    16.066165    14.562491     0.131520
H      1.746380    18.253371     9.718649     0.094182
H      0.887006    17.933426    11.926026     0.134670
H      0.874572    22.026506     9.846934     0.090395
H      0.088424    21.833436    12.045463     0.128980
H      7.147172    14.813970     1.481906     0.087511
H      9.364688    15.602798     1.083782     0.117063
H      7.442841    16.022035     5.233119     0.094143
H      9.584367    16.747426     4.927890     0.128293
H     13.421154    19.811720     7.263551     0.085370
H     12.242623    18.730529     5.653361     0.123239
H      3.013335    18.978761     5.471993     0.091493
H      1.840331    17.875505     3.711400     0.136028
H      2.760497    15.809658    43.090288     0.085046
H      1.807172    16.501952     0.836060     0.134672
H     13.193185    14.403007    41.679159     0.098437
H     12.046432    15.125640    43.621120     0.120902
H      0.795819    16.068924    37.702343     0.105554
H      0.346789    18.060301    36.760116     0.124227
H      1.692497    17.889296    41.135056     0.103186
H      1.271100    19.933078    40.210524     0.126474
H      1.421697    25.305934    41.166022     0.094489
H      1.041749    23.292492    40.117628     0.125639
H      0.817925    27.253181    37.755426     0.102821
H      0.361987    25.305934    36.680491     0.131510
H     12.069920    23.118729    31.836649     0.094186
H     12.929294    23.438674    34.044026     0.134671
H     12.941728    19.345594    31.964934     0.090398
H     13.727876    19.538664    34.163463     0.128985
H      0.239022    26.558130     1.481906     0.087511
H      2.456538    25.769302     1.083782     0.117063
H      0.534691    25.350065     5.233119     0.094144
H      2.676217    24.624674     4.927890     0.128292
H      6.513004    21.560380     7.263551     0.085370
H      5.334473    22.641571     5.653361     0.123239
H      9.921485    22.393339     5.471993     0.091493
H      8.748481    23.496595     3.711400     0.136028
H      9.668647    25.562442    43.090288     0.085046
H      8.715322    24.870148     0.836060     0.134672
H      6.285035    26.969093    41.679159     0.098437
H      5.138282    26.246460    43.621120     0.120902
H      7.703969    25.303176    37.702343     0.105554
H      7.254939    23.311799    36.760116     0.124227
H      8.600647    23.482804    41.135056     0.103186
H      8.179250    21.439022    40.210524     0.126474
H      8.329847    16.066165    41.166022     0.094489
H      7.949899    18.079608    40.117628     0.125639
H      7.726075    14.118919    37.755426     0.102820
H      7.270137    16.066165    36.680491     0.131510
H      5.161770    18.253371    31.836649     0.094186
H      6.021144    17.933426    34.044026     0.134671
H      6.033578    22.026506    31.964934     0.090398
H      6.819726    21.833436    34.163463     0.128985
H     13.577278    14.813970    23.599906     0.087511
H     11.359762    15.602798    23.201782     0.117064
H     13.281609    16.022035    27.351119     0.094141
H     11.140083    16.747426    27.045890     0.128290
H      7.303296    19.811720    29.381551     0.085367
H      8.481827    18.730529    27.771361     0.123239
H      3.894815    18.978761    27.589993     0.091493
H      5.067819    17.875505    25.829400     0.136029
H      4.147653    15.809658    20.972288     0.085047
H      5.100978    16.501952    22.954060     0.134670
H      7.531265    14.403007    19.561159     0.098438
H      8.678018    15.125640    21.503120     0.120900
H      6.112331    16.068924    15.584343     0.105553
H      6.561361    18.060301    14.642116     0.124223
H      5.215653    17.889296    19.017056     0.103188
H      5.637050    19.933078    18.092524     0.126473
H      5.486453    25.305934    19.048022     0.094492
H      5.866401    23.292492    17.999628     0.125641
H      6.090225    27.253181    15.637426     0.102826
H      6.546163    25.305934    14.562491     0.131521
H      8.654530    23.118729     9.718649     0.094182
H      7.795156    23.438674    11.926026     0.134670
H      7.782722    19.345594     9.846934     0.090395
H      6.996574    19.538664    12.045463     0.128980
H      7.147172     1.023270    20.636094     0.087507
H      9.364688     1.812098    21.034218     0.117060
H      7.442841     2.231335    16.884881     0.094142
H      9.584367     2.956726    17.190110     0.128292
H     13.421154     6.021020    14.854449     0.085369
H     12.242623     4.939829    16.464639     0.123240
H      3.013335     5.188061    16.646007     0.091492
H      1.840331     4.084805    18.406600     0.136027
H      2.760497     2.018958    23.263712     0.085047
H      1.807172     2.711252    21.281940     0.134673
H     13.193185     0.612307    24.674841     0.098439
H     12.046432     1.334940    22.732880     0.120902
H      0.795819     2.278224    28.651657     0.105544
H      0.346789     4.269601    29.593884     0.124218
H      1.692497     4.098596    25.218944     0.103188
H      1.271100     6.142378    26.143476     0.126470
H      1.421697    11.515234    25.187978     0.094494
H      1.041749     9.501792    26.236372     0.125640
H      0.817925    13.462481    28.598574     0.102827
H      0.361987    11.515234    29.673509     0.131518
H     12.069920     9.328029    34.517351     0.094186
H     12.929294     9.647974    32.309974     0.134668
H     12.941728     5.554894    34.389066     0.090396
H     13.727876     5.747964    32.190537     0.128980
H      6.669128    12.767430    42.754094     0.087508
H      4.451612    11.978602    43.152218     0.117060
H      6.373459    11.559365    39.002881     0.094140
H      4.231933    10.833974    39.308110     0.128289
H      0.395146     7.769680    36.972449     0.085368
H      1.573677     8.850871    38.582639     0.123240
H     10.802965     8.602639    38.764007     0.091495
H     11.975969     9.705895    40.524600     0.136027
H     11.055803    11.771742     1.145712     0.085048
H     12.009128    11.079448    43.399940     0.134672
H      0.623115    13.178393     2.556841     0.098440
H      1.769868    12.455760     0.614880     0.120903
H     13.020481    11.512476     6.533657     0.105556
H     13.469511     9.521099     7.475884     0.124226
H     12.123803     9.692104     3.100944     0.103190
H     12.545200     7.648322     4.025476     0.126475
H     12.394603     2.275466     3.069978     0.094495
H     12.774551     4.288908     4.118372     0.125643
H     12.998375     0.328219     6.480574     0.102824
H     13.454313     2.275466     7.555509     0.131517
H      1.746380     4.462671    12.399351     0.094183
H      0.887006     4.142726    10.191974     0.134664
H      0.874572     8.235806    12.271066     0.090396
H      0.088424     8.042736    10.072537     0.128978
C     13.078510     1.417684    42.046318     0.097738
C     11.743855     1.889326    42.285192    -0.149927
C     12.879555     2.126526    39.856636     0.083104
C     11.616745     2.567828    40.033580    -0.128610
C     11.029552     2.451986    41.272188     0.061505
C      9.595420     2.807787    41.484521     0.369771
C      6.828015     5.607299    37.684648     0.097349
C      7.534028     4.972926    38.644570    -0.131289
C      4.841232     5.135657    38.719771     0.096646
C      5.525138     4.465429    39.781435    -0.143216
C      6.955125     4.407508    39.648727     0.068806
C      7.688771     3.764861    40.736932     0.368243
C      5.084398     1.908633     1.030699     0.084523
C      5.632906     2.316838    44.081174    -0.145508
C      7.069801     1.086707     1.875606     0.080745
C      7.744036     1.492154     0.703352    -0.149201
C      7.040786     2.121010    43.904230     0.053847
C      7.708114     2.609200    42.705434     0.367723
C      6.005946     3.069810     6.020520     0.099337
C      6.247731     4.266843     6.582317    -0.139254
C      5.479545     4.148243     4.012205     0.071649
C      5.714422     5.367340     4.569579    -0.146808
C      6.077790     5.519038     5.954166     0.053069
C      6.246349     6.735378     6.635400     0.372493
C      5.681263    11.509718     3.998934     0.093241
C      5.885744    10.301653     4.627086    -0.140079
C      6.043250    12.648830     5.993978     0.093882
C      6.276745    11.490411     6.648671    -0.137245
C      6.122003    10.235458     5.993978     0.048600
C      6.293325     8.980504     6.684060     0.378273
C      8.331229     8.575057    11.917178     0.096056
C      7.808973     8.787434    10.594522    -0.164117
C      7.836605     6.398885    11.833130     0.105933
C      7.333692     6.514727    10.523744    -0.153102
C      7.329547     7.673145     9.930982     0.057335
C      6.819726     7.830359     8.519854     0.390049
C      0.737790    12.373016    19.928318     0.097737
C      2.072445    11.901374    20.167192    -0.149928
C      0.936745    11.664174    17.738636     0.083105
C      2.199555    11.222872    17.915580    -0.128608
C      2.786748    11.338714    19.154188     0.061505
C      4.220880    10.982913    19.366521     0.369772
C      6.988285     8.183401    15.566648     0.097351
C      6.282272     8.817774    16.526570    -0.131290
C      8.975068     8.655043    16.601771     0.096645
C      8.291162     9.325271    17.663435    -0.143221
C      6.861175     9.383192    17.530727     0.068802
C      6.127529    10.025839    18.618932     0.368245
C      8.731902    11.882067    23.148699     0.084521
C      8.183394    11.473862    21.963174    -0.145509
C      6.746499    12.703993    23.993606     0.080743
C      6.072264    12.298546    22.821352    -0.149201
C      6.775514    11.669690    21.786230     0.053849
C      6.108186    11.181500    20.587434     0.367722
C      7.810354    10.720890    28.138520     0.099337
C      7.568569     9.523857    28.700317    -0.139256
C      8.336755     9.642457    26.130205     0.071651
C      8.101878     8.423360    26.687579    -0.146808
C      7.738510     8.271662    28.072166     0.053067
C      7.569951     7.055322    28.753400     0.372490
C      8.135037     2.280982    26.116934     0.093242
C      7.930556     3.489047    26.745086    -0.140076
C      7.773050     1.141870    28.111978     0.093880
C      7.539555     2.300289    28.766671    -0.137249
C      7.694297     3.555242    28.111978     0.048601
C      7.522975     4.810196    28.802060     0.378270
C      5.485071     5.215643    34.035178     0.096058
C      6.007327     5.003266    32.712522    -0.164113
C      5.979695     7.391815    33.951130     0.105932
C      6.482608     7.275973    32.641744    -0.153100
C      6.486753     6.117555    32.048982     0.057338
C      6.996574     5.960341    30.637854     0.390048
C      6.170360    26.163716    24.307682     0.097739
C      4.835705    25.692074    24.068808    -0.149926
C      5.971405    25.454874    26.497364     0.083105
C      4.708595    25.013572    26.320420    -0.128610
C      4.121402    25.129414    25.081812     0.061505
C      2.687270    24.773613    24.869479     0.369770
C     13.736165    21.974101    28.669352     0.097351
C      0.625878    22.608474    27.709430    -0.131291
C     11.749382    22.445743    27.634229     0.096647
C     12.433288    23.115971    26.572565    -0.143220
C      0.046975    23.173892    26.705273     0.068801
C      0.780621    23.816539    25.617068     0.368243
C     11.992548    25.672767    21.087301     0.084523
C     12.541056    25.264562    22.272826    -0.145511
C      0.161651    26.494693    20.242394     0.080746
C      0.835886    26.089246    21.414648    -0.149203
C      0.132636    25.460390    22.449770     0.053843
C      0.799964    24.972200    23.648566     0.367726
C     12.914096    24.511590    16.097480     0.099339
C     13.155881    23.314557    15.535683    -0.139254
C     12.387695    23.433157    18.105795     0.071650
C     12.622572    22.214060    17.548421    -0.146808
C     12.985940    22.062362    16.163834     0.053068
C     13.154499    20.846022    15.482600     0.372493
C     12.589413    16.071682    18.119066     0.093244
C     12.793894    17.279747    17.490914    -0.140077
C     12.951400    14.932570    16.124022     0.093883
C     13.184895    16.090989    15.469329    -0.137246
C     13.030153    17.345942    16.124022     0.048600
C     13.201475    18.600896    15.433940     0.378273
C      1.423079    19.006343    10.200822     0.096057
C      0.900823    18.793966    11.523478    -0.164117
C      0.928455    21.182515    10.284870     0.105933
C      0.425542    21.066673    11.594256    -0.153101
C      0.421397    19.908255    12.187018     0.057336
C     13.727876    19.751041    13.598146     0.390050
C      7.645940    15.208384     2.189682     0.097740
C      8.980595    15.680026     1.950808    -0.149926
C      7.844895    15.917226     4.379364     0.083107
C      9.107705    16.358528     4.202420    -0.128609
C      9.694898    16.242686     2.963812     0.061506
C     11.129030    16.598487     2.751479     0.369770
C      0.080135    19.397999     6.551352     0.097350
C     13.190422    18.763626     5.591430    -0.131291
C      2.066918    18.926357     5.516229     0.096646
C      1.383012    18.256129     4.454565    -0.143222
C     13.769325    18.198208     4.587273     0.068803
C     13.035679    17.555561     3.499068     0.368243
C      1.823752    15.699333    43.205301     0.084523
C      1.275244    16.107538     0.154826    -0.145512
C     13.654649    14.877407    42.360394     0.080746
C     12.980414    15.282854    43.532648    -0.149203
C     13.683664    15.911710     0.331770     0.053846
C     13.016336    16.399900     1.530566     0.367723
C      0.902204    16.860510    38.215480     0.099337
C      0.660419    18.057543    37.653683    -0.139255
C      1.428605    17.938943    40.223795     0.071652
C      1.193728    19.158040    39.666421    -0.146806
C      0.830360    19.309738    38.281834     0.053067
C      0.661801    20.526078    37.600600     0.372496
C      1.226887    25.300418    40.237066     0.093245
C      1.022406    24.092353    39.608914    -0.140075
C      0.864900    26.439530    38.242022     0.093882
C      0.631405    25.281111    37.587329    -0.137244
C      0.786147    24.026158    38.242022     0.048597
C      0.614825    22.771204    37.551940     0.378276
C     12.393221    22.365757    32.318822     0.096056
C     12.915477    22.578134    33.641478    -0.164114
C     12.887845    20.189585    32.402870     0.105932
C     13.390758    20.305427    33.712256    -0.153102
C     13.394903    21.463845    34.305018     0.057339
C      0.088424    21.621059    35.716146     0.390049
C      0.737790    26.163716     2.189682     0.097740
C      2.072445    25.692074     1.950808    -0.149926
C      0.936745    25.454874     4.379364     0.083107
C      2.199555    25.013572     4.202420    -0.128609
C      2.786748    25.129414     2.963812     0.061506
C      4.220880    24.773613     2.751479     0.369770
C      6.988285    21.974101     6.551352     0.097350
C      6.282272    22.608474     5.591430    -0.131291
C      8.975068    22.445743     5.516229     0.096646
C      8.291162    23.115971     4.454565    -0.143222
C      6.861175    23.173892     4.587273     0.068803
C      6.127529    23.816539     3.499068     0.368243
C      8.731902    25.672767    43.205301     0.084523
C      8.183394    25.264562     0.154826    -0.145512
C      6.746499    26.494693    42.360394     0.080746
C      6.072264    26.089246    43.532648    -0.149203
C      6.775514    25.460390     0.331770     0.053846
C      6.108186    24.972200     1.530566     0.367723
C      7.810354    24.511590    38.215480     0.099337
C      7.568569    23.314557    37.653683    -0.139255
C      8.336755    23.433157    40.223795     0.071652
C      8.101878    22.214060    39.666421    -0.146806
C      7.738510    22.062362    38.281834     0.053067
C      7.569951    20.846022    37.600600     0.372496
C      8.135037    16.071682    40.237066     0.093245
C      7.930556    17.279747    39.608914    -0.140075
C      7.773050    14.932570    38.242022     0.093882
C      7.539555    16.090989    37.587329    -0.137244
C      7.694297    17.345942    38.242022     0.048597
C      7.522975    18.600896    37.551940     0.378276
C      5.485071    19.006343    32.318822     0.096056
C      6.007327    18.793966    33.641478    -0.164114
C      5.979695    21.182515    32.402870     0.105932
C      6.482608    21.066673    33.712256    -0.153102
C      6.486753    19.908255    34.305018     0.057339
C      6.996574    19.751041    35.716146     0.390049
C     13.078510    15.208384    24.307682     0.097739
C     11.743855    15.680026    24.068808    -0.149926
C     12.879555    15.917226    26.497364     0.083105
C     11.616745    16.358528    26.320420    -0.128610
C     11.029552    16.242686    25.081812     0.061505
C      9.595420    16.598487    24.869479     0.369771
C      6.828015    19.397999    28.669352     0.097351
C      7.534028    18.763626    27.709430    -0.131291
C      4.841232    18.926357    27.634229     0.096647
C      5.525138    18.256129    26.572565    -0.143220
C      6.955125    18.198208    26.705273     0.068801
C      7.688771    17.555561    25.617068     0.368243
C      5.084398    15.699333    21.087301     0.084523
C      5.632906    16.107538    22.272826    -0.145511
C      7.069801    14.877407    20.242394     0.080746
C      7.744036    15.282854    21.414648    -0.149202
C      7.040786    15.911710    22.449770     0.053843
C      7.708114    16.399900    23.648566     0.367726
C      6.005946    16.860510    16.097480     0.099339
C      6.247731    18.057543    15.535683    -0.139254
C      5.479545    17.938943    18.105795     0.071650
C      5.714422    19.158040    17.548421    -0.146808
C      6.077790    19.309738    16.163834     0.053067
C      6.246349    20.526078    15.482600     0.372493
C      5.681263    25.300418    18.119066     0.093244
C      5.885744    24.092353    17.490914    -0.140077
C      6.043250    26.439530    16.124022     0.093882
C      6.276745    25.281111    15.469329    -0.137246
C      6.122003    24.026158    16.124022     0.048601
C      6.293325    22.771204    15.433940     0.378273
C      8.331229    22.365757    10.200822     0.096056
C      7.808973    22.578134    11.523478    -0.164117
C      7.836605    20.189585    10.284870     0.105933
C      7.333692    20.305427    11.594256    -0.153101
C      7.329547    21.463845    12.187018     0.057336
C      6.819726    21.621059    13.598146     0.390049
C      7.645940     1.417684    19.928318     0.097737
C      8.980595     1.889326    20.167192    -0.149928
C      7.844895     2.126526    17.738636     0.083106
C      9.107705     2.567828    17.915580    -0.128608
C      9.694898     2.451986    19.154188     0.061505
C     11.129030     2.807787    19.366521     0.369772
C      0.080135     5.607299    15.566648     0.097351
C     13.190422     4.972926    16.526570    -0.131290
C      2.066918     5.135657    16.601771     0.096645
C      1.383012     4.465429    17.663435    -0.143222
C     13.769325     4.407508    17.530727     0.068802
C     13.035679     3.764861    18.618932     0.368245
C      1.823752     1.908633    23.148699     0.084521
C      1.275244     2.316838    21.963174    -0.145509
C     13.654649     1.086707    23.993606     0.080743
C     12.980414     1.492154    22.821352    -0.149201
C     13.683664     2.121010    21.786230     0.053850
C     13.016336     2.609200    20.587434     0.367721
C      0.902204     3.069810    28.138520     0.099337
C      0.660419     4.266843    28.700317    -0.139256
C      1.428605     4.148243    26.130205     0.071651
C      1.193728     5.367340    26.687579    -0.146807
C      0.830360     5.519038    28.072166     0.053067
C      0.661801     6.735378    28.753400     0.372490
C      1.226887    11.509718    26.116934     0.093242
C      1.022406    10.301653    26.745086    -0.140076
C      0.864900    12.648830    28.111978     0.093880
C      0.631405    11.490411    28.766671    -0.137249
C      0.786147    10.235458    28.111978     0.048601
C      0.614825     8.980504    28.802060     0.378270
C     12.393221     8.575057    34.035178     0.096058
C     12.915477     8.787434    32.712522    -0.164112
C     12.887845     6.398885    33.951130     0.105932
C     13.390758     6.514727    32.641744    -0.153100
C     13.394903     7.673145    32.048982     0.057338
C      0.088424     7.830359    30.637854     0.390048
C      6.170360    12.373016    42.046318     0.097738
C      4.835705    11.901374    42.285192    -0.149927
C      5.971405    11.664174    39.856636     0.083104
C      4.708595    11.222872    40.033580    -0.128610
C      4.121402    11.338714    41.272188     0.061505
C      2.687270    10.982913    41.484521     0.369771
C     13.736165     8.183401    37.684648     0.097349
C      0.625878     8.817774    38.644570    -0.131290
C     11.749382     8.655043    38.719771     0.096646
C     12.433288     9.325271    39.781435    -0.143216
C      0.046975     9.383192    39.648727     0.068806
C      0.780621    10.025839    40.736932     0.368242
C     11.992548    11.882067     1.030699     0.084523
C     12.541056    11.473862    44.081174    -0.145508
C      0.161651    12.703993     1.875606     0.080745
C      0.835886    12.298546     0.703352    -0.149201
C      0.132636    11.669690    43.904230     0.053847
C      0.799964    11.181500    42.705434     0.367723
C     12.914096    10.720890     6.020520     0.099338
C     13.155881     9.523857     6.582317    -0.139254
C     12.387695     9.642457     4.012205     0.071649
C     12.622572     8.423360     4.569579    -0.146808
C     12.985940     8.271662     5.954166     0.053069
C     13.154499     7.055322     6.635400     0.372493
C     12.589413     2.280982     3.998934     0.093241
C     12.793894     3.489047     4.627086    -0.140079
C     12.951400     1.141870     5.993978     0.093882
C     13.184895     2.300289     6.648671    -0.137245
C     13.030153     3.555242     5.993978     0.048600
C     13.201475     4.810196     6.684060     0.378273
C      1.423079     5.215643    11.917178     0.096056
C      0.900823     5.003266    10.594522    -0.164117
C      0.928455     7.391815    11.833130     0.105933
C      0.425542     7.275973    10.523744    -0.153102
C      0.421397     6.117555     9.930982     0.057335
C     13.727876     5.960341     8.519854     0.390049
I      6.165248    26.988124     5.211443    -0.431963
I      2.441202     1.456850     3.745020    -0.463964
I      4.221294    13.979908     1.510659    -0.444812
I      4.081611    15.819864     5.567985    -0.444710
I      4.223090     9.112895    36.775156    -0.461933
I      2.163771     5.326796    35.958117    -0.454027
I      7.651052    14.383976    27.329443    -0.431941
I     11.375098    12.333850    25.863020    -0.463937
I      9.595006    27.392192    23.628659    -0.444823
I      9.734689    25.552236    27.685985    -0.444722
I      9.593210     4.677805    14.657156    -0.461978
I     11.652529     8.463904    13.840117    -0.454049
I     13.073398     0.593276    16.906557    -0.431977
I      9.349352    26.124550    18.372980    -0.463983
I     11.129444    13.601492    20.607341    -0.444828
I     10.989761    11.761536    16.550015    -0.444695
I     11.131240    18.468505    29.578844    -0.461955
I      9.071921    22.254604    30.395883    -0.454039
I      0.742902    13.197424    39.024557    -0.432008
I      4.466948    15.247550    40.490980    -0.463994
I      2.686856     0.189208    42.725341    -0.444834
I      2.826539     2.029164    38.668015    -0.444725
I      2.685060    22.903595     7.460844    -0.461956
I      4.744379    19.117496     8.277883    -0.454054
I      7.651052     0.593276    39.024557    -0.432008
I     11.375098    26.124550    40.490980    -0.463995
I      9.595006    13.601492    42.725341    -0.444834
I      9.734689    11.761536    38.668015    -0.444725
I      9.593210    18.468505     7.460844    -0.461958
I     11.652529    22.254604     8.277883    -0.454054
I      6.165248    13.197424    16.906557    -0.431985
I      2.441202    15.247550    18.372980    -0.463983
I      4.221294     0.189208    20.607341    -0.444827
I      4.081611     2.029164    16.550015    -0.444695
I      4.223090    22.903595    29.578844    -0.461956
I      2.163771    19.117496    30.395883    -0.454039
I      0.742902    26.988124    27.329443    -0.431938
I      4.466948     1.456850    25.863020    -0.463930
I      2.686856    13.979908    23.628659    -0.444824
I      2.826539    15.819864    27.685985    -0.444722
I      2.685060     9.112895    14.657156    -0.461976
I      4.744379     5.326796    13.840117    -0.454048
I     13.073398    14.383976     5.211443    -0.431962
I      9.349352    12.333850     3.745020    -0.463963
I     11.129444    27.392192     1.510659    -0.444812
I     10.989761    25.552236     5.567985    -0.444710
I     11.131240     4.677805    36.775156    -0.461933
I      9.071921     8.463904    35.958117    -0.454026
N     13.609056     1.533526    40.847522    -0.173078
N      5.438096     5.690043    37.684648    -0.171520
N      5.766924     1.379070     2.012738    -0.166458
N      9.024807     3.549726    40.546718    -0.365887
N      6.988285     3.287703    41.798596    -0.388292
N      8.995793     2.289256    42.577150    -0.380783
N      5.614944     2.984307     4.733252    -0.163363
N      5.746199    12.698477     4.662474    -0.154993
N      8.383731     7.419397    12.478976    -0.151812
N      6.105423     7.874490     5.954166    -0.389502
N      6.687089     8.988778     7.980174    -0.384933
N      6.633206     6.660908     7.918244    -0.393834
N      0.207244    12.257174    18.729522    -0.173080
N      8.378204     8.100657    15.566648    -0.171518
N      8.049376    12.411630    24.130738    -0.166462
N      4.791493    10.240974    18.428718    -0.365885
N      6.828015    10.502997    19.680596    -0.388295
N      4.820507    11.501444    20.459150    -0.380787
N      8.201356    10.806393    26.851252    -0.163367
N      8.070101     1.092223    26.780474    -0.154993
N      5.432569     6.371303    34.596976    -0.151814
N      7.710877     5.916210    28.072166    -0.389497
N      7.129211     4.801922    30.098174    -0.384938
N      7.183094     7.129792    30.036244    -0.393837
N      6.700906    26.047874    25.506478    -0.173078
N     12.346246    21.891357    28.669352    -0.171519
N     12.675074    26.202330    20.105262    -0.166456
N      2.116657    24.031674    25.807282    -0.365890
N      0.080135    24.293697    24.555404    -0.388292
N      2.087643    25.292144    23.776850    -0.380783
N     12.523094    24.597093    17.384748    -0.163361
N     12.654349    14.882923    17.455526    -0.154992
N      1.475581    20.162003     9.639024    -0.151814
N     13.013573    19.706910    16.163834    -0.389498
N     13.595239    18.592622    14.137826    -0.384934
N     13.541356    20.920492    14.199756    -0.393834
N      7.115394    15.324226     3.388478    -0.173079
N      1.470054    19.480743     6.551352    -0.171518
N      1.141226    15.169770    42.223262    -0.166458
N     11.699643    17.340426     3.689282    -0.365886
N     13.736165    17.078403     2.437404    -0.388293
N     11.728657    16.079956     1.658850    -0.380783
N      1.293206    16.775007    39.502748    -0.163359
N      1.161951    26.489177    39.573526    -0.154991
N     12.340719    21.210097    31.757024    -0.151813
N      0.802727    21.665190    38.281834    -0.389495
N      0.221061    22.779478    36.255826    -0.384935
N      0.274944    20.451608    36.317756    -0.393838
N      0.207244    26.047874     3.388478    -0.173079
N      8.378204    21.891357     6.551352    -0.171518
N      8.049376    26.202330    42.223262    -0.166458
N      4.791493    24.031674     3.689282    -0.365886
N      6.828015    24.293697     2.437404    -0.388293
N      4.820507    25.292144     1.658850    -0.380783
N      8.201356    24.597093    39.502748    -0.163359
N      8.070101    14.882923    39.573526    -0.154991
N      5.432569    20.162003    31.757024    -0.151813
N      7.710877    19.706910    38.281834    -0.389495
N      7.129211    18.592622    36.255826    -0.384934
N      7.183094    20.920492    36.317756    -0.393838
N     13.609056    15.324226    25.506478    -0.173078
N      5.438096    19.480743    28.669352    -0.171519
N      5.766924    15.169770    20.105262    -0.166456
N      9.024807    17.340426    25.807282    -0.365890
N      6.988285    17.078403    24.555404    -0.388292
N      8.995793    16.079956    23.776850    -0.380783
N      5.614944    16.775007    17.384748    -0.163361
N      5.746199    26.489177    17.455526    -0.154992
N      8.383731    21.210097     9.639024    -0.151814
N      6.105423    21.665190    16.163834    -0.389498
N      6.687089    22.779478    14.137826    -0.384933
N      6.633206    20.451608    14.199756    -0.393834
N      7.115394     1.533526    18.729522    -0.173081
N      1.470054     5.690043    15.566648    -0.171518
N      1.141226     1.379070    24.130738    -0.166462
N     11.699643     3.549726    18.428718    -0.365885
N     13.736165     3.287703    19.680596    -0.388295
N     11.728657     2.289256    20.459150    -0.380787
N      1.293206     2.984307    26.851252    -0.163367
N      1.161951    12.698477    26.780474    -0.154993
N     12.340719     7.419397    34.596976    -0.151814
N      0.802727     7.874490    28.072166    -0.389497
N      0.221061     8.988778    30.098174    -0.384937
N      0.274944     6.660908    30.036244    -0.393837
N      6.700906    12.257174    40.847522    -0.173078
N     12.346246     8.100657    37.684648    -0.171520
N     12.675074    12.411630     2.012738    -0.166458
N      2.116657    10.240974    40.546718    -0.365887
N      0.080135    10.502997    41.798596    -0.388292
N      2.087643    11.501444    42.577150    -0.380783
N     12.523094    10.806393     4.733252    -0.163363
N     12.654349     1.092223     4.662474    -0.154993
N      1.475581     6.371303    12.478976    -0.151812
N     13.013573     5.916210     5.954166    -0.389502
N     13.595239     4.801922     7.980174    -0.384933
N     13.541356     7.129792     7.918244    -0.393834

The following XYZ coordinates are in angstroms. Other properties are in atomic units.
The sperically averaged electron density of each atom fit to a function of the form exp(a - br)
eigen_1, eigen_2 and eigen_3 are the three eigenvalues of traceless quadrupole moment tensor
  atom number  atomic symbol              X              Y              Z     net charge C6 coefficient C8 coefficient C10 coefficient fluctuating dipole atomic polarizability isotropic forcefield polarizability              a              b squared Pearson coefficient          <r^3>          <r^4>         wp_QDO          m_QDO          q_QDO       dipole_x       dipole_y       dipole_z         dipole            Qxy            Qxz            Qyz     Q(x^2-y^2)  Q(3z^2 - R^2)        eigen_1        eigen_2        eigen_3 static polarizability      alpha(xx)      alpha(xy)      alpha(xz)      alpha(yy)      alpha(yz)      alpha(zz) atomic spin moment
            1             Zn       4.960604       1.212478       3.906481       0.437911     134.110133 0.33539762E+04  0.12421463E+06                                21.392267                           18.881139       0.326815       1.851543                    0.998636      60.541237     181.726507       0.414921       0.398591      -1.138266      -0.015157      -0.015067      -0.002847       0.021561       0.011088       0.009909       0.003551      -0.012356       0.006610      -0.016561      -0.000078       0.016638             24.499672      22.102786       2.265226      -2.490428      27.215278       5.136610      24.180953          -0.000002
            2             Zn       5.272300      14.484372       3.790140       0.455354     141.414838 0.32394056E+04  0.11897944E+06                                22.216204                           18.613445       0.294304       1.847523                    0.998404      59.941379     179.406312       0.415796       0.401069      -1.136065       0.001559      -0.001920      -0.013756       0.013976      -0.007997       0.025617       0.016596       0.003459       0.090509      -0.036491      -0.007880       0.044371             26.817141      32.686266      -0.571992      -0.112709      26.931174      -3.531406      20.833984          -0.000001
            3             Zn       4.332515       6.612365      36.285021       0.466771     137.992373 0.31847599E+04  0.11638881E+06                                21.739869                           18.384605       0.278850       1.848423                    0.998410      59.267126     176.513364       0.421122       0.397982      -1.139114      -0.003515       0.002143       0.012427       0.013091       0.021869      -0.031018      -0.006331      -0.018019       0.012903      -0.039676      -0.000033       0.039709             26.254454      25.088482      -3.616226      -0.445710      20.897384      -2.042896      32.777495           0.000004
            4             Zn       8.855696      12.578222      26.024481       0.437915     134.109894 0.33539732E+04  0.12421449E+06                                21.392233                           18.881130       0.326814       1.851543                    0.998636      60.541208     181.726382       0.414921       0.398591      -1.138266       0.015155       0.015067      -0.002849       0.021559       0.011086      -0.009913      -0.003553      -0.012356       0.006598      -0.016560      -0.000080       0.016640             24.499619      22.102748       2.265228       2.490418      27.215165      -5.136631      24.180944           0.000001
            5             Zn       8.544000      26.887728      25.908140       0.455352     141.414591 0.32393982E+04  0.11897911E+06                                22.216185                           18.613428       0.294303       1.847523                    0.998404      59.941309     179.406086       0.415796       0.401070      -1.136065      -0.001558       0.001917      -0.013756       0.013976      -0.008000      -0.025614      -0.016594       0.003453       0.090496      -0.036490      -0.007874       0.044364             26.817120      32.686232      -0.571983       0.112702      26.931167       3.531415      20.833962           0.000001
            6             Zn       9.483785       7.178335      14.167021       0.466770     137.991381 0.31847313E+04  0.11638749E+06                                21.739757                           18.384513       0.278862       1.848428                    0.998410      59.266874     176.512303       0.421124       0.397981      -1.139114       0.003515      -0.002146       0.012427       0.013091       0.021866       0.031017       0.006332      -0.018006       0.012914      -0.039670      -0.000038       0.039707             26.254313      25.088324      -3.616212       0.445694      20.897293       2.042871      32.777322          -0.000003
            7             Zn      11.868754      26.368922      18.211519       0.437910     134.109442 0.33539583E+04  0.12421381E+06                                21.392194                           18.881093       0.326814       1.851544                    0.998636      60.541081     181.725931       0.414922       0.398591      -1.138265      -0.015159       0.015070       0.002846       0.021564      -0.011092      -0.009907       0.003553      -0.012360       0.006613      -0.016563      -0.000079       0.016642             24.499574      22.102708      -2.265215       2.490405      27.215146       5.136602      24.180868          -0.000000
            8             Zn      12.180450      13.097028      18.327860       0.455355     141.413934 0.32393809E+04  0.11897829E+06                                22.216113                           18.613376       0.294309       1.847526                    0.998404      59.941145     179.405359       0.415797       0.401069      -1.136065       0.001558       0.001921       0.013759       0.013980       0.008000      -0.025616       0.016597       0.003462       0.090500      -0.036493      -0.007875       0.044368             26.817024      32.686128       0.571984       0.112722      26.931051      -3.531398      20.833894          -0.000001
            9             Zn      11.240665      20.969035      30.068979       0.466772     137.991554 0.31847357E+04  0.11638770E+06                                21.739796                           18.384544       0.278851       1.848425                    0.998410      59.266873     176.512394       0.421123       0.397982      -1.139114      -0.003516      -0.002146      -0.012428       0.013093      -0.021869       0.031019      -0.006330      -0.018013       0.012906      -0.039675      -0.000034       0.039709             26.254364      25.088374       3.616218       0.445712      20.897340      -2.042873      32.777377           0.000003
           10             Zn       1.947546      15.003178      40.329519       0.437913     134.109105 0.33539449E+04  0.12421319E+06                                21.392175                           18.881065       0.326810       1.851544                    0.998636      60.540945     181.725475       0.414922       0.398592      -1.138265       0.015159      -0.015070       0.002844       0.021563      -0.011091       0.009906      -0.003552      -0.012357       0.006618      -0.016562      -0.000078       0.016639             24.499557      22.102677      -2.265214      -2.490416      27.215185      -5.136552      24.180810           0.000001
           11             Zn       1.635850       0.693672      40.445860       0.455358     141.413304 0.32393637E+04  0.11897751E+06                                22.216051                           18.613330       0.294306       1.847526                    0.998404      59.940988     179.404777       0.415797       0.401070      -1.136065      -0.001556      -0.001920       0.013757       0.013978       0.007999       0.025613      -0.016596       0.003468       0.090495      -0.036490      -0.007876       0.044366             26.816945      32.686051       0.571968      -0.112714      26.930949       3.531376      20.833834           0.000003
           12             Zn       2.575635      20.403065       7.950979       0.466773     137.991185 0.31847258E+04  0.11638724E+06                                21.739751                           18.384510       0.278854       1.848426                    0.998410      59.266800     176.512081       0.421123       0.397982      -1.139114       0.003516       0.002146      -0.012426       0.013091      -0.021866      -0.031015       0.006332      -0.018017       0.012907      -0.039672      -0.000034       0.039705             26.254305      25.088321       3.616212      -0.445688      20.897283       2.042881      32.777312           0.000000
           13             Zn       8.855696      26.368922      40.329519       0.437913     134.109101 0.33539447E+04  0.12421318E+06                                21.392174                           18.881064       0.326811       1.851544                    0.998636      60.540944     181.725469       0.414922       0.398592      -1.138265       0.015159       0.015070       0.002844       0.021564       0.011091       0.009906       0.003552      -0.012357       0.006618      -0.016562      -0.000078       0.016639             24.499556      22.102676       2.265214      -2.490415      27.215184       5.136552      24.180809           0.000001
           14             Zn       8.544000      13.097028      40.445860       0.455358     141.413285 0.32393633E+04  0.11897748E+06                                22.216049                           18.613329       0.294306       1.847526                    0.998404      59.940984     179.404760       0.415797       0.401070      -1.136065      -0.001555       0.001920       0.013757       0.013978      -0.007999       0.025613       0.016596       0.003468       0.090495      -0.036490      -0.007876       0.044365             26.816942      32.686048      -0.571968      -0.112713      26.930946      -3.531376      20.833831           0.000003
           15             Zn       9.483785      20.969035       7.950979       0.466773     137.991150 0.31847248E+04  0.11638720E+06                                21.739746                           18.384506       0.278854       1.848427                    0.998410      59.266792     176.512043       0.421124       0.397982      -1.139114       0.003516      -0.002146      -0.012426       0.013091       0.021866      -0.031014      -0.006332      -0.018017       0.012908      -0.039671      -0.000034       0.039705             26.254300      25.088316      -3.616212      -0.445687      20.897279      -2.042880      32.777305           0.000000
           16             Zn       4.960604      15.003178      18.211519       0.437911     134.109502 0.33539592E+04  0.12421384E+06                                21.392198                           18.881091       0.326816       1.851545                    0.998636      60.541100     181.725983       0.414922       0.398591      -1.138266      -0.015159      -0.015070       0.002847       0.021564       0.011092      -0.009907      -0.003553      -0.012360       0.006611      -0.016563      -0.000079       0.016642             24.499581      22.102712       2.265215       2.490404      27.215157      -5.136605      24.180873          -0.000001
           17             Zn       5.272300       0.693672      18.327860       0.455356     141.413957 0.32393815E+04  0.11897832E+06                                22.216112                           18.613375       0.294310       1.847526                    0.998404      59.941153     179.405372       0.415797       0.401069      -1.136065       0.001559      -0.001921       0.013760       0.013980      -0.008000      -0.025616      -0.016597       0.003461       0.090500      -0.036493      -0.007875       0.044368             26.817024      32.686131      -0.571980       0.112722      26.931049       3.531397      20.833892          -0.000001
           18             Zn       4.332515      20.403065      30.068979       0.466772     137.991514 0.31847346E+04  0.11638765E+06                                21.739793                           18.384541       0.278851       1.848425                    0.998410      59.266862     176.512356       0.421123       0.397982      -1.139114      -0.003516       0.002146      -0.012428       0.013093       0.021869       0.031019       0.006330      -0.018014       0.012905      -0.039676      -0.000033       0.039709             26.254359      25.088369      -3.616217       0.445712      20.897337       2.042872      32.777371           0.000002
           19             Zn       1.947546       1.212478      26.024481       0.437915     134.109986 0.33539763E+04  0.12421463E+06                                21.392241                           18.881138       0.326814       1.851543                    0.998636      60.541235     181.726479       0.414921       0.398591      -1.138266       0.015155      -0.015066      -0.002849       0.021559      -0.011086      -0.009913       0.003553      -0.012355       0.006598      -0.016560      -0.000080       0.016640             24.499628      22.102756      -2.265229       2.490420      27.215175       5.136632      24.180953           0.000002
           20             Zn       1.635850      14.484372      25.908140       0.455352     141.414574 0.32393978E+04  0.11897909E+06                                22.216182                           18.613426       0.294303       1.847523                    0.998404      59.941306     179.406069       0.415796       0.401070      -1.136065      -0.001558      -0.001917      -0.013756       0.013976       0.008000      -0.025614       0.016595       0.003454       0.090496      -0.036491      -0.007874       0.044364             26.817117      32.686227       0.571984       0.112701      26.931163      -3.531414      20.833960           0.000000
           21             Zn       2.575635       6.612365      14.167021       0.466771     137.991235 0.31847272E+04  0.11638730E+06                                21.739747                           18.384506       0.278861       1.848428                    0.998410      59.266825     176.512128       0.421124       0.397982      -1.139114       0.003515       0.002146       0.012427       0.013092      -0.021867       0.031017      -0.006332      -0.018005       0.012915      -0.039670      -0.000038       0.039708             26.254300      25.088313       3.616209       0.445696      20.897281      -2.042870      32.777305          -0.000003
           22             Zn      11.868754      12.578222       3.906481       0.437911     134.110131 0.33539763E+04  0.12421464E+06                                21.392267                           18.881140       0.326815       1.851543                    0.998636      60.541238     181.726512       0.414921       0.398591      -1.138266      -0.015157       0.015067      -0.002847       0.021561      -0.011088       0.009909      -0.003551      -0.012356       0.006610      -0.016561      -0.000078       0.016638             24.499671      22.102786      -2.265225      -2.490429      27.215274      -5.136611      24.180954          -0.000002
           23             Zn      12.180450      26.887728       3.790140       0.455354     141.414831 0.32394053E+04  0.11897943E+06                                22.216203                           18.613444       0.294305       1.847523                    0.998404      59.941377     179.406302       0.415796       0.401069      -1.136065       0.001559       0.001920      -0.013756       0.013976       0.007997       0.025617      -0.016596       0.003459       0.090509      -0.036491      -0.007880       0.044371             26.817141      32.686266       0.571991      -0.112709      26.931173       3.531406      20.833983          -0.000001
           24             Zn      11.240665       7.178335      36.285021       0.466771     137.992368 0.31847598E+04  0.11638881E+06                                21.739868                           18.384604       0.278850       1.848423                    0.998410      59.267125     176.513358       0.421122       0.397982      -1.139114      -0.003515      -0.002143       0.012427       0.013091      -0.021869      -0.031018       0.006331      -0.018019       0.012903      -0.039676      -0.000033       0.039709             26.254453      25.088481       3.616225      -0.445709      20.897384       2.042897      32.777494           0.000004
           25              H      13.577278       1.023270      42.754094       0.087508       1.555651 0.11683404E+02  0.12741353E+03                                 2.289741                            2.046895      -1.523088       2.138749                    0.990851       4.274007      13.048798       0.417645       1.344785      -0.692917       0.017585      -0.017700       0.036954       0.044588      -0.004970      -0.003025      -0.002581       0.003142       0.039028      -0.012311      -0.001345       0.013656              2.438128       2.647475      -0.485497       0.714703       1.998794      -0.448685       2.668115           0.000001
           26              H      11.359762       1.812098      43.152218       0.117061       1.393464 0.10726966E+02  0.11391791E+03                                 2.080484                            1.928056      -1.570461       2.125045                    0.991857       4.044140      11.978998       0.443810       1.299552      -0.702512      -0.014000      -0.003306       0.033144       0.036131      -0.003478      -0.002164       0.000296      -0.008106       0.023662      -0.009499       0.001246       0.008253              2.149078       2.178750      -0.035971      -0.410301       1.623706      -0.100912       2.644777           0.000001
           27              H      13.281609       2.231335      39.002881       0.094140       1.394835 0.10416484E+02  0.10999086E+03                                 2.115862                            1.924825      -1.277795       2.264558                    0.993428       3.946567      11.719004       0.434889       1.333806      -0.696819       0.012070       0.009388      -0.045999       0.048474      -0.006217       0.002503      -0.004382       0.006063       0.042052      -0.014139      -0.001341       0.015480              2.223797       2.229249      -0.011000      -0.681309       1.772509      -0.153659       2.669634           0.000003
           28              H      11.140083       2.956726      39.308110       0.128289       1.134977 0.83627517E+01  0.84683054E+02                                 1.921445                            1.782569      -1.538770       2.152782                    0.991470       4.023712      12.208872       0.424506       1.424869      -0.676542      -0.017025       0.012226      -0.031525       0.037858      -0.001088       0.003584      -0.002837       0.008515       0.045444      -0.012187      -0.003952       0.016139              1.990590       2.036665      -0.316789       0.300736       1.802389      -0.424324       2.132715           0.000002
           29              H       7.303296       6.021020      36.972449       0.085368       1.357914 0.99017082E+01  0.10392409E+03                                 2.112798                            1.897379      -1.476549       2.160516                    0.991200       4.202534      12.713170       0.428026       1.363419      -0.688434       0.028453       0.019062      -0.031767       0.046713      -0.001996      -0.001445      -0.009443       0.016796       0.010766      -0.015263       0.006784       0.008479              2.286219       2.032153       0.298765      -0.417599       1.987637      -0.709340       2.838867           0.000003
           30              H       8.481827       4.939829      38.582639       0.123240       1.303568 0.97767307E+01  0.10220649E+03                                 2.043660                            1.878058      -1.600367       2.112698                    0.991711       4.117827      12.400306       0.433078       1.352868      -0.690316       0.031399      -0.001127      -0.001571       0.031459       0.004884      -0.003780       0.000720       0.006429      -0.008207      -0.006422      -0.001654       0.008076              2.136963       2.913213      -0.050868      -0.023710       1.693047      -0.223220       1.804629           0.000002
           31              H       3.894815       5.188061      38.764007       0.091495       1.640765 0.12521176E+02  0.13767510E+03                                 2.317268                            2.081527      -1.415965       2.199245                    0.992108       4.011409      11.937026       0.429285       1.297628      -0.705524      -0.048715      -0.000006       0.007259       0.049253      -0.004167      -0.010698      -0.003245       0.015983       0.009493      -0.013300      -0.002353       0.015652              2.474615       3.628449      -0.190404       0.038501       1.888314      -0.129965       1.907082           0.000005
           32              H       5.067819       4.084805      40.524600       0.136027       1.385374 0.10533457E+02  0.11064067E+03                                 2.042842                            1.892329      -1.391707       2.224553                    0.994196       3.712329      10.708440       0.457413       1.274834      -0.710450      -0.024657      -0.016700       0.030301       0.042485      -0.001589      -0.017299      -0.002860       0.015628       0.003397      -0.014950      -0.006820       0.021771              2.122405       2.034234       0.151300      -0.273255       1.892142      -0.527425       2.440839           0.000004
           33              H       4.147653       2.018958       1.145712       0.085048       1.740107 0.13634745E+02  0.15382693E+03                                 2.435641                            2.189878      -1.522609       2.135963                    0.991543       4.294896      13.134877       0.411620       1.318937      -0.699550      -0.043272       0.002401      -0.005100       0.043638      -0.005081       0.006384      -0.011331       0.004345      -0.001253      -0.012582      -0.002714       0.015296              2.588040       3.750557      -0.105831      -0.403473       1.872781       0.059690       2.140781           0.000001
           34              H       5.100978       2.711252      43.399940       0.134672       1.368725 0.10534797E+02  0.11062270E+03                                 2.028912                            1.895902      -1.394364       2.226269                    0.993803       3.674728      10.587318       0.455881       1.279489      -0.710031      -0.027031       0.017094      -0.027269       0.042030      -0.015971       0.006004      -0.005161       0.009380      -0.007935      -0.015349      -0.005298       0.020647              2.077026       2.046917      -0.194491       0.317965       1.799587      -0.400835       2.384573           0.000003
           35              H       7.531265       0.612307       2.556841       0.098440       1.407721 0.11022643E+02  0.11853904E+03                                 2.146745                            1.994133      -1.518897       2.148886                    0.991292       4.171515      12.671029       0.420995       1.352862      -0.691482       0.027596      -0.025972       0.027312       0.046713      -0.006520       0.002115      -0.003542       0.009403      -0.010866      -0.007662      -0.003057       0.010719              2.204638       2.023700      -0.286003       0.383295       2.067784      -0.476731       2.522428          -0.000001
           36              H       8.678018       1.334940       0.614880       0.120903       1.269157 0.98244167E+01  0.10282075E+03                                 1.999609                            1.877322      -1.643124       2.090014                    0.991375       4.174090      12.573115       0.435041       1.345247      -0.691354       0.035799      -0.007400      -0.003436       0.036717      -0.004562       0.001335       0.000285       0.006964      -0.020808      -0.007153      -0.002125       0.009278              2.066379       2.738421      -0.144943      -0.160141       1.648013      -0.053765       1.812702           0.000000
           37              H       6.112331       2.278224       6.533657       0.105557       1.684443 0.13114341E+02  0.14544783E+03                                 2.354213                            2.132556      -1.289710       2.263508                    0.994695       3.851411      11.400659       0.424678       1.300426      -0.707217       0.005765      -0.031665       0.034308       0.047042       0.002899       0.010284      -0.004825      -0.003572       0.061945      -0.017133      -0.006933       0.024066              2.423473       1.749972      -0.089827       0.094202       3.324481      -0.542990       2.195964          -0.000012
           38              H       6.561361       4.269601       7.475884       0.124226       1.116360 0.80706490E+01  0.77912078E+02                                 1.650649                            1.563172      -1.077837       2.365521                    0.998144       3.250219       8.480325       0.558822       1.135367      -0.744466       0.014557      -0.008379       0.035189       0.038992      -0.003824       0.008067      -0.014792      -0.005139       0.028442      -0.012849      -0.009345       0.022194              1.681172       1.383531       0.058384       0.276638       1.546241       0.185895       2.113743          -0.000006
           39              H       5.215653       4.098596       3.100944       0.103190       1.382668 0.10231787E+02  0.10613757E+03                                 2.019630                            1.846775      -1.021892       2.393787                    0.996858       3.575494      10.075888       0.472368       1.249993      -0.717698      -0.013045       0.005041      -0.048267       0.050252      -0.001178       0.008095      -0.009917      -0.028373       0.037360      -0.022342       0.000758       0.021584              2.115549       1.599224       0.081909       0.316808       1.810656       0.457100       2.936768          -0.000000
           40              H       5.637050       6.142378       4.025476       0.126475       1.172644 0.87353898E+01  0.85893544E+02                                 1.699970                            1.624490      -1.106443       2.355465                    0.997407       3.272967       8.578964       0.549851       1.132877      -0.745925      -0.002891       0.029145      -0.027416       0.040118      -0.000175       0.005966      -0.011791      -0.008882       0.043601      -0.013832      -0.007550       0.021383              1.697938       1.342164      -0.015538       0.056667       2.104061      -0.236657       1.647589          -0.000001
           41              H       5.486453      11.515234       3.069978       0.094495       1.546913 0.11717094E+02  0.12607399E+03                                 2.179461                            1.977177      -1.309748       2.244296                    0.993934       3.889201      11.260978       0.454986       1.251130      -0.715603      -0.005304      -0.010489      -0.045549       0.047041       0.003183       0.000298       0.015377      -0.028867       0.017151      -0.017759      -0.006708       0.024467              2.286363       1.805196      -0.070520       0.416111       1.866470      -0.316024       3.187422          -0.000000
           42              H       5.866401       9.501792       4.118372       0.125643       1.229486 0.92664405E+01  0.93148793E+02                                 1.810872                            1.717781      -1.103832       2.353893                    0.997726       3.382326       9.180870       0.510256       1.194136      -0.730800       0.002146      -0.028232      -0.027508       0.039476      -0.001264       0.004689       0.013967      -0.005698       0.050950      -0.015172      -0.008860       0.024032              1.822676       1.423487      -0.004783       0.043310       2.305993       0.212776       1.738548          -0.000001
           43              H       6.090225      13.462481       6.480574       0.102824       1.516500 0.11468249E+02  0.12289065E+03                                 2.186700                            1.986352      -1.092811       2.357275                    0.996612       3.707012      10.755585       0.443035       1.290169      -0.709233       0.007011       0.037158       0.033366       0.050430       0.007365       0.010221       0.004925      -0.014534       0.054124      -0.020953      -0.001797       0.022750              2.291988       1.690569      -0.001870      -0.002288       3.199140       0.441563       1.986257          -0.000007
           44              H       6.546163      11.515234       7.555509       0.131518       1.165873 0.85547774E+01  0.84043078E+02                                 1.729783                            1.636845      -1.053248       2.384935                    0.998108       3.242558       8.616691       0.530854       1.174458      -0.736034       0.014576       0.009765       0.037442       0.041349       0.003804       0.007892       0.015119      -0.008958       0.030953      -0.012997      -0.010191       0.023188              1.754010       1.418539      -0.041023       0.236367       1.621930      -0.133830       2.221561          -0.000010
           45              H       8.654530       9.328029      12.399351       0.094183       1.620914 0.12411344E+02  0.13506625E+03                                 2.256704                            2.046527      -1.066807       2.365682                    0.996552       3.707936      10.689901       0.444765       1.265457      -0.715753       0.010860       0.043500       0.024977       0.051323       0.000547       0.004591       0.000304      -0.046292       0.008342      -0.025292       0.003523       0.021769              2.373886       1.938293       0.421797       0.390880       2.620943       0.684502       2.562421          -0.000010
           46              H       7.795156       9.647974      10.191974       0.134664       1.214926 0.89335599E+01  0.88566203E+02                                 1.761427                            1.659780      -1.161905       2.332766                    0.997092       3.288125       8.727989       0.534263       1.156399      -0.740174       0.001185       0.038744      -0.012705       0.040791       0.007440       0.000878       0.002011      -0.036565      -0.025344      -0.015547      -0.008557       0.024103              1.784833       1.410609      -0.003957       0.100280       2.102040      -0.359256       1.841851          -0.000010
           47              H       7.782722       5.554894      12.271066       0.090396       1.681862 0.13028168E+02  0.14534275E+03                                 2.390091                            2.148872      -1.460315       2.171362                    0.991842       4.173784      12.699299       0.413073       1.329134      -0.698099      -0.011620      -0.046198       0.018543       0.051119       0.014723       0.002883       0.004734      -0.031217       0.006451      -0.022568       0.000673       0.021895              2.519280       1.871277       0.032217       0.064786       3.041614      -0.810382       2.644949          -0.000006
           48              H       6.996574       5.747964      10.072537       0.128978       1.264671 0.93976127E+01  0.95316795E+02                                 1.882466                            1.756891      -1.133787       2.340081                    0.997712       3.478985       9.655579       0.490288       1.231695      -0.721232      -0.012066      -0.032509      -0.011637       0.036577       0.004117       0.003221      -0.000515      -0.033370      -0.043555      -0.016210      -0.008235       0.024445              1.932591       1.604740       0.279671       0.278865       2.077550       0.366789       2.115485          -0.000007
           49              H       0.239022      12.767430      20.636094       0.087507       1.555664 0.11683527E+02  0.12741521E+03                                 2.289753                            2.046905      -1.523089       2.138747                    0.990851       4.274031      13.048890       0.417644       1.344784      -0.692917      -0.017584       0.017700       0.036954       0.044588      -0.004971       0.003025       0.002582       0.003143       0.039029      -0.012311      -0.001345       0.013656              2.438141       2.647491      -0.485501      -0.714708       1.998804       0.448687       2.668129          -0.000001
           50              H       2.456538      11.978602      21.034218       0.117060       1.393466 0.10726989E+02  0.11391830E+03                                 2.080492                            1.928064      -1.570463       2.125044                    0.991857       4.044148      11.979056       0.443807       1.299559      -0.702511       0.014000       0.003306       0.033144       0.036131      -0.003478       0.002164      -0.000295      -0.008106       0.023662      -0.009499       0.001246       0.008253              2.149087       2.178760      -0.035972       0.410304       1.623711       0.100912       2.644789          -0.000001
           51              H       0.534691      11.559365      16.884881       0.094141       1.394817 0.10416314E+02  0.10998857E+03                                 2.115842                            1.924808      -1.277775       2.264568                    0.993428       3.946534      11.718868       0.434891       1.333804      -0.696819      -0.012070      -0.009390      -0.046000       0.048475      -0.006216      -0.002502       0.004382       0.006064       0.042051      -0.014138      -0.001341       0.015480              2.223775       2.229226      -0.010999       0.681299       1.772493       0.153657       2.669607          -0.000003
           52              H       2.676217      10.833974      17.190110       0.128292       1.134966 0.83626485E+01  0.84681779E+02                                 1.921435                            1.782561      -1.538775       2.152782                    0.991470       4.023692      12.208809       0.424506       1.424873      -0.676541       0.017025      -0.012227      -0.031526       0.037858      -0.001087      -0.003584       0.002837       0.008516       0.045443      -0.012187      -0.003951       0.016138              1.990579       2.036654      -0.316786      -0.300734       1.802380       0.424321       2.132704          -0.000002
           53              H       6.513004       7.769680      14.854449       0.085369       1.357881 0.99014178E+01  0.10392029E+03                                 2.112767                            1.897354      -1.476530       2.160528                    0.991200       4.202475      12.712948       0.428028       1.363424      -0.688433      -0.028454      -0.019063      -0.031768       0.046714      -0.001996       0.001445       0.009443       0.016795       0.010766      -0.015263       0.006784       0.008479              2.286183       2.032123       0.298758       0.417590       1.987609       0.709323       2.838818          -0.000002
           54              H       5.334473       8.850871      16.464639       0.123240       1.303556 0.97766183E+01  0.10220506E+03                                 2.043651                            1.878051      -1.600368       2.112700                    0.991711       4.117808      12.400249       0.433077       1.352874      -0.690315      -0.031400       0.001126      -0.001571       0.031459       0.004884       0.003780      -0.000720       0.006430      -0.008206      -0.006422      -0.001655       0.008076              2.136954       2.913199      -0.050867       0.023711       1.693040       0.223218       1.804621          -0.000002
           55              H       9.921485       8.602639      16.646007       0.091493       1.640761 0.12521136E+02  0.13767452E+03                                 2.317261                            2.081522      -1.415962       2.199247                    0.992108       4.011400      11.936979       0.429286       1.297626      -0.705524       0.048715       0.000005       0.007259       0.049253      -0.004166       0.010698       0.003245       0.015983       0.009492      -0.013299      -0.002353       0.015652              2.474608       3.628436      -0.190403      -0.038501       1.888309       0.129965       1.907078          -0.000003
           56              H       8.748481       9.705895      18.406600       0.136027       1.385377 0.10533486E+02  0.11064089E+03                                 2.042832                            1.892320      -1.391711       2.224549                    0.994196       3.712336      10.708407       0.457419       1.274819      -0.710454       0.024657       0.016699       0.030301       0.042485      -0.001589       0.017299       0.002859       0.015629       0.003396      -0.014950      -0.006821       0.021771              2.122393       2.034223       0.151298       0.273252       1.892132       0.527420       2.440825          -0.000003
           57              H       9.668647      11.771742      23.263712       0.085047       1.740117 0.13634848E+02  0.15382852E+03                                 2.435659                            2.189893      -1.522603       2.135965                    0.991543       4.294914      13.134985       0.411617       1.318945      -0.699548       0.043272      -0.002402      -0.005100       0.043638      -0.005081      -0.006384       0.011330       0.004346      -0.001252      -0.012582      -0.002713       0.015295              2.588060       3.750591      -0.105832       0.403477       1.872793      -0.059691       2.140797          -0.000001
           58              H       8.715322      11.079448      21.281940       0.134673       1.368730 0.10534852E+02  0.11062342E+03                                 2.028917                            1.895906      -1.394364       2.226268                    0.993804       3.674736      10.587348       0.455881       1.279489      -0.710032       0.027030      -0.017095      -0.027268       0.042029      -0.015970      -0.006004       0.005161       0.009380      -0.007936      -0.015349      -0.005299       0.020647              2.077031       2.046922      -0.194492      -0.317965       1.799591       0.400836       2.384580          -0.000003
           59              H       6.285035      13.178393      24.674841       0.098439       1.407721 0.11022644E+02  0.11853904E+03                                 2.146744                            1.994132      -1.518893       2.148887                    0.991292       4.171515      12.671025       0.420995       1.352862      -0.691482      -0.027597       0.025973       0.027311       0.046713      -0.006520      -0.002115       0.003542       0.009403      -0.010865      -0.007662      -0.003057       0.010719              2.204636       2.023700      -0.286003      -0.383295       2.067783       0.476730       2.522427           0.000000
           60              H       5.138282      12.455760      22.732880       0.120902       1.269151 0.98243590E+01  0.10282004E+03                                 1.999607                            1.877320      -1.643123       2.090016                    0.991375       4.174082      12.573101       0.435040       1.345252      -0.691353      -0.035799       0.007400      -0.003437       0.036717      -0.004562      -0.001335      -0.000284       0.006964      -0.020809      -0.007153      -0.002125       0.009278              2.066376       2.738419      -0.144943       0.160141       1.648011       0.053765       1.812700          -0.000000
           61              H       7.703969      11.512476      28.651657       0.105544       1.684691 0.13116703E+02  0.14548201E+03                                 2.354561                            2.132840      -1.289741       2.263493                    0.994694       3.851618      11.401952       0.424618       1.300538      -0.707195      -0.005765       0.031665       0.034307       0.047041       0.002899      -0.010285       0.004822      -0.003572       0.061933      -0.017131      -0.006931       0.024062              2.423845       1.750185      -0.089845      -0.094224       3.325070       0.543107       2.196279           0.000006
           62              H       7.254939       9.521099      29.593884       0.124218       1.116405 0.80710916E+01  0.77917754E+02                                 1.650726                            1.563242      -1.077859       2.365509                    0.998144       3.250297       8.480724       0.558793       1.135406      -0.744457      -0.014556       0.008380       0.035188       0.038991      -0.003824      -0.008067       0.014791      -0.005139       0.028441      -0.012848      -0.009345       0.022193              1.681252       1.383588       0.058390      -0.276658       1.546315      -0.185913       2.113852           0.000002
           63              H       8.600647       9.692104      25.218944       0.103188       1.382697 0.10232056E+02  0.10614148E+03                                 2.019698                            1.846830      -1.021889       2.393790                    0.996858       3.575524      10.076158       0.472347       1.250035      -0.717689       0.013045      -0.005040      -0.048268       0.050253      -0.001177      -0.008094       0.009917      -0.028373       0.037361      -0.022342       0.000758       0.021584              2.115624       1.599269       0.081914      -0.316826       1.810714      -0.457126       2.936888          -0.000002
           64              H       8.179250       7.648322      26.143476       0.126470       1.172674 0.87356979E+01  0.85897609E+02                                 1.700028                            1.624541      -1.106441       2.355466                    0.997407       3.273002       8.579198       0.549829       1.132909      -0.745917       0.002891      -0.029145      -0.027417       0.040118      -0.000175      -0.005966       0.011790      -0.008882       0.043600      -0.013833      -0.007550       0.021382              1.697996       1.342202      -0.015539      -0.056670       2.104143       0.236669       1.647644          -0.000003
           65              H       8.329847       2.275466      25.187978       0.094494       1.546915 0.11717118E+02  0.12607453E+03                                 2.179480                            1.977193      -1.309756       2.244295                    0.993934       3.889205      11.261065       0.454979       1.251148      -0.715599       0.005304       0.010488      -0.045549       0.047041       0.003183      -0.000298      -0.015377      -0.028866       0.017151      -0.017759      -0.006708       0.024467              2.286383       1.805210      -0.070521      -0.416117       1.866485       0.316030       3.187455          -0.000001
           66              H       7.949899       4.288908      26.236372       0.125640       1.229510 0.92666909E+01  0.93152225E+02                                 1.810924                            1.717827      -1.103829       2.353896                    0.997726       3.382353       9.181080       0.510237       1.194168      -0.730793      -0.002146       0.028232      -0.027509       0.039476      -0.001264      -0.004690      -0.013967      -0.005699       0.050947      -0.015171      -0.008860       0.024031              1.822729       1.423521      -0.004784      -0.043312       2.306070      -0.212786       1.738596          -0.000002
           67              H       7.726075       0.328219      28.598574       0.102827       1.516492 0.11468166E+02  0.12288935E+03                                 2.186673                            1.986330      -1.092822       2.357269                    0.996612       3.707012      10.755515       0.443043       1.290150      -0.709237      -0.007011      -0.037158       0.033366       0.050430       0.007365      -0.010222      -0.004925      -0.014534       0.054128      -0.020953      -0.001797       0.022751              2.291960       1.690552      -0.001870       0.002288       3.199093      -0.441554       1.986234           0.000004
           68              H       7.270137       2.275466      29.673509       0.131518       1.165872 0.85547638E+01  0.84042854E+02                                 1.729774                            1.636837      -1.053252       2.384931                    0.998108       3.242571       8.616702       0.530859       1.174449      -0.736036      -0.014576      -0.009765       0.037442       0.041349       0.003803      -0.007892      -0.015120      -0.008959       0.030953      -0.012998      -0.010191       0.023189              1.754001       1.418533      -0.041023      -0.236365       1.621923       0.133829       2.221546           0.000005
           69              H       5.161770       4.462671      34.517351       0.094185       1.620903 0.12411244E+02  0.13506500E+03                                 2.256703                            2.046526      -1.066785       2.365694                    0.996553       3.707916      10.689863       0.444762       1.265466      -0.715751      -0.010860      -0.043500       0.024977       0.051323       0.000547      -0.004592      -0.000305      -0.046291       0.008342      -0.025292       0.003524       0.021769              2.373885       1.938293       0.421797      -0.390880       2.620942      -0.684503       2.562420           0.000007
           70              H       6.021144       4.142726      32.309974       0.134668       1.214928 0.89335849E+01  0.88566629E+02                                 1.761440                            1.659792      -1.161904       2.332769                    0.997092       3.288120       8.728022       0.534256       1.156412      -0.740171      -0.001185      -0.038745      -0.012706       0.040792       0.007439      -0.000878      -0.002011      -0.036565      -0.025343      -0.015546      -0.008556       0.024103              1.784846       1.410618      -0.003957      -0.100281       2.102057       0.359260       1.841864           0.000005
           71              H       6.033578       8.235806      34.389066       0.090396       1.681896 0.13028494E+02  0.14534751E+03                                 2.390138                            2.148911      -1.460314       2.171360                    0.991842       4.173826      12.699538       0.413066       1.329149      -0.698096       0.011621       0.046198       0.018542       0.051119       0.014723      -0.002883      -0.004733      -0.031216       0.006451      -0.022568       0.000673       0.021894              2.519332       1.871309       0.032217      -0.064789       3.041678       0.810407       2.645008           0.000005
           72              H       6.819726       8.042736      32.190537       0.128980       1.264683 0.93977544E+01  0.95319027E+02                                 1.882517                            1.756935      -1.133784       2.340085                    0.997713       3.479012       9.655838       0.490266       1.231739      -0.721222       0.012066       0.032509      -0.011638       0.036577       0.004117      -0.003221       0.000514      -0.033368      -0.043554      -0.016209      -0.008234       0.024444              1.932646       1.604779       0.279683      -0.278879       2.077609      -0.366806       2.115550           0.000004
           73              H       6.669128      26.558130      23.599906       0.087512       1.555642 0.11683324E+02  0.12741246E+03                                 2.289733                            2.046888      -1.523087       2.138751                    0.990851       4.273993      13.048750       0.417645       1.344786      -0.692917       0.017585       0.017699      -0.036955       0.044589       0.004970       0.003024      -0.002581       0.003142       0.039030      -0.012311      -0.001345       0.013656              2.438119       2.647464       0.485494      -0.714699       1.998788      -0.448682       2.668105           0.000000
           74              H       4.451612      25.769302      23.201782       0.117064       1.393448 0.10726820E+02  0.11391607E+03                                 2.080477                            1.928050      -1.570466       2.125046                    0.991857       4.044116      11.978946       0.443808       1.299562      -0.702510      -0.014000       0.003305      -0.033145       0.036132       0.003478       0.002164       0.000296      -0.008105       0.023661      -0.009499       0.001246       0.008253              2.149070       2.178742       0.035971       0.410299       1.623701      -0.100911       2.644768           0.000001
           75              H       6.373459      25.350065      27.351119       0.094141       1.394836 0.10416488E+02  0.10999090E+03                                 2.115861                            1.924824      -1.277794       2.264558                    0.993428       3.946568      11.719003       0.434889       1.333804      -0.696819       0.012070      -0.009390       0.045999       0.048474       0.006217      -0.002503      -0.004382       0.006063       0.042050      -0.014138      -0.001341       0.015480              2.223796       2.229248       0.011000       0.681308       1.772508      -0.153659       2.669632           0.000002
           76              H       4.231933      24.624674      27.045890       0.128290       1.134985 0.83628261E+01  0.84684005E+02                                 1.921453                            1.782577      -1.538781       2.152776                    0.991470       4.023731      12.208948       0.424505       1.424868      -0.676542      -0.017025      -0.012228       0.031525       0.037857       0.001087      -0.003584      -0.002837       0.008515       0.045444      -0.012187      -0.003952       0.016139              1.990599       2.036675       0.316791      -0.300738       1.802397      -0.424327       2.132725           0.000002
           77              H       0.395146      21.560380      29.381551       0.085367       1.357901 0.99015976E+01  0.10392265E+03                                 2.112787                            1.897370      -1.476540       2.160521                    0.991200       4.202511      12.713084       0.428027       1.363422      -0.688434       0.028453      -0.019062       0.031767       0.046713       0.001996       0.001445      -0.009443       0.016796       0.010766      -0.015263       0.006784       0.008479              2.286207       2.032142      -0.298762       0.417595       1.987628      -0.709334       2.838850           0.000001
           78              H       1.573677      22.641571      27.771361       0.123239       1.303566 0.97767115E+01  0.10220624E+03                                 2.043658                            1.878057      -1.600369       2.112698                    0.991711       4.117824      12.400295       0.433078       1.352869      -0.690316       0.031399       0.001126       0.001571       0.031459      -0.004884       0.003780       0.000720       0.006430      -0.008206      -0.006422      -0.001655       0.008077              2.136961       2.913209       0.050868       0.023711       1.693046      -0.223220       1.804627           0.000002
           79              H      10.802965      22.393339      27.589993       0.091493       1.640755 0.12521078E+02  0.13767372E+03                                 2.317257                            2.081518      -1.415955       2.199251                    0.992108       4.011390      11.936944       0.429286       1.297627      -0.705524      -0.048715       0.000006      -0.007259       0.049253       0.004166       0.010698      -0.003245       0.015983       0.009492      -0.013299      -0.002353       0.015652              2.474603       3.628430       0.190402      -0.038501       1.888306      -0.129964       1.907074           0.000002
           80              H      11.975969      23.496595      25.829400       0.136029       1.385366 0.10533382E+02  0.11063965E+03                                 2.042831                            1.892320      -1.391703       2.224555                    0.994196       3.712317      10.708382       0.457415       1.274830      -0.710451      -0.024657       0.016699      -0.030301       0.042485       0.001588       0.017299      -0.002859       0.015629       0.003396      -0.014950      -0.006821       0.021771              2.122393       2.034223      -0.151299       0.273252       1.892132      -0.527420       2.440823           0.000002
           81              H      11.055803      25.562442      20.972288       0.085046       1.740109 0.13634767E+02  0.15382732E+03                                 2.435649                            2.189884      -1.522609       2.135964                    0.991543       4.294901      13.134919       0.411618       1.318942      -0.699549      -0.043272      -0.002401       0.005099       0.043638       0.005080      -0.006385      -0.011330       0.004345      -0.001252      -0.012582      -0.002713       0.015295              2.588049       3.750573       0.105831       0.403475       1.872786       0.059691       2.140788           0.000001
           82              H      12.009128      24.870148      22.954060       0.134669       1.368736 0.10534902E+02  0.11062400E+03                                 2.028918                            1.895907      -1.394362       2.226267                    0.993804       3.674745      10.587358       0.455882       1.279484      -0.710033      -0.027031      -0.017095       0.027268       0.042029       0.015970      -0.006004      -0.005161       0.009381      -0.007936      -0.015348      -0.005299       0.020647              2.077032       2.046923       0.194492      -0.317966       1.799592      -0.400836       2.384580           0.000002
           83              H       0.623115      26.969093      19.561159       0.098438       1.407718 0.11022608E+02  0.11853858E+03                                 2.146743                            1.994131      -1.518901       2.148885                    0.991292       4.171508      12.671008       0.420994       1.352865      -0.691481       0.027596       0.025973      -0.027312       0.046713       0.006520      -0.002115      -0.003542       0.009404      -0.010867      -0.007662      -0.003058       0.010719              2.204636       2.023699       0.286003      -0.383295       2.067782      -0.476731       2.522426          -0.000000
           84              H       1.769868      26.246460      21.503120       0.120900       1.269154 0.98243870E+01  0.10282035E+03                                 1.999606                            1.877319      -1.643124       2.090014                    0.991375       4.174083      12.573082       0.435041       1.345246      -0.691354       0.035799       0.007400       0.003436       0.036717       0.004562      -0.001335       0.000284       0.006964      -0.020808      -0.007153      -0.002125       0.009278              2.066375       2.738417       0.144943       0.160140       1.648010      -0.053765       1.812699           0.000000
           85              H      13.020481      25.303176      15.584343       0.105552       1.684568 0.13115539E+02  0.14546523E+03                                 2.354395                            2.132704      -1.289731       2.263500                    0.994695       3.851514      11.401329       0.424646       1.300488      -0.707205       0.005765       0.031665      -0.034307       0.047041      -0.002900      -0.010284      -0.004823      -0.003572       0.061939      -0.017132      -0.006931       0.024064              2.423667       1.750083       0.089836      -0.094213       3.324788      -0.543052       2.196129          -0.000009
           86              H      13.469511      23.311799      14.642116       0.124223       1.116381 0.80708485E+01  0.77914646E+02                                 1.650685                            1.563204      -1.077843       2.365518                    0.998144       3.250253       8.480506       0.558808       1.135386      -0.744462       0.014556       0.008380      -0.035188       0.038991       0.003824      -0.008067      -0.014791      -0.005139       0.028441      -0.012849      -0.009345       0.022194              1.681209       1.383558      -0.058387      -0.276647       1.546275       0.185904       2.113794          -0.000004
           87              H      12.123803      23.482804      19.017056       0.103187       1.382686 0.10231952E+02  0.10613997E+03                                 2.019671                            1.846809      -1.021895       2.393787                    0.996858       3.575513      10.076053       0.472356       1.250019      -0.717692      -0.013045      -0.005040       0.048267       0.050253       0.001178      -0.008094      -0.009917      -0.028373       0.037361      -0.022342       0.000758       0.021584              2.115595       1.599252      -0.081912      -0.316819       1.810692       0.457116       2.936842           0.000001
           88              H      12.545200      21.439022      18.092524       0.126472       1.172661 0.87355661E+01  0.85895872E+02                                 1.700003                            1.624519      -1.106440       2.355466                    0.997407       3.272988       8.579101       0.549838       1.132896      -0.745920      -0.002892      -0.029145       0.027417       0.040118       0.000175      -0.005966      -0.011790      -0.008882       0.043600      -0.013832      -0.007550       0.021382              1.697971       1.342185       0.015539      -0.056669       2.104108      -0.236664       1.647620           0.000001
           89              H      12.394603      16.066165      19.048022       0.094492       1.546914 0.11717104E+02  0.12607425E+03                                 2.179473                            1.977187      -1.309746       2.244299                    0.993934       3.889202      11.261025       0.454981       1.251141      -0.715601      -0.005303       0.010488       0.045549       0.047041      -0.003183      -0.000298       0.015377      -0.028866       0.017150      -0.017759      -0.006708       0.024467              2.286376       1.805205       0.070521      -0.416115       1.866480      -0.316029       3.187444          -0.000000
           90              H      12.774551      18.079608      17.999628       0.125641       1.229501 0.92666010E+01  0.93150987E+02                                 1.810904                            1.717810      -1.103824       2.353898                    0.997726       3.382345       9.181007       0.510244       1.194155      -0.730796       0.002146       0.028232       0.027509       0.039476       0.001264      -0.004690       0.013967      -0.005699       0.050949      -0.015172      -0.008860       0.024032              1.822709       1.423508       0.004784      -0.043312       2.306041       0.212782       1.738578           0.000000
           91              H      12.998375      14.118919      15.637426       0.102826       1.516494 0.11468182E+02  0.12288967E+03                                 2.186686                            1.986340      -1.092810       2.357275                    0.996612       3.707005      10.755530       0.443038       1.290161      -0.709235       0.007012      -0.037158      -0.033366       0.050430      -0.007365      -0.010222       0.004925      -0.014534       0.054125      -0.020953      -0.001797       0.022750              2.291973       1.690560       0.001870       0.002288       3.199115       0.441559       1.986245          -0.000007
           92              H      13.454313      16.066165      14.562491       0.131520       1.165862 0.85546659E+01  0.84041613E+02                                 1.729760                            1.636825      -1.053239       2.384938                    0.998108       3.242550       8.616619       0.530862       1.174445      -0.736037       0.014576      -0.009765      -0.037442       0.041349      -0.003804      -0.007893       0.015119      -0.008958       0.030953      -0.012997      -0.010191       0.023189              1.753987       1.418524       0.041022      -0.236362       1.621910      -0.133826       2.221527          -0.000008
           93              H       1.746380      18.253371       9.718649       0.094182       1.620913 0.12411331E+02  0.13506604E+03                                 2.256701                            2.046524      -1.066803       2.365684                    0.996552       3.707935      10.689887       0.444766       1.265455      -0.715753       0.010861      -0.043500      -0.024977       0.051323      -0.000547      -0.004592       0.000304      -0.046292       0.008342      -0.025292       0.003523       0.021769              2.373882       1.938291      -0.421796      -0.390879       2.620939       0.684501       2.562417          -0.000007
           94              H       0.887006      17.933426      11.926026       0.134670       1.214906 0.89333726E+01  0.88563839E+02                                 1.761403                            1.659759      -1.161896       2.332772                    0.997092       3.288097       8.727876       0.534268       1.156394      -0.740175       0.001185      -0.038744       0.012705       0.040792      -0.007439      -0.000878       0.002011      -0.036565      -0.025344      -0.015546      -0.008557       0.024103              1.784808       1.410592       0.003957      -0.100278       2.102008      -0.359247       1.841824          -0.000007
           95              H       0.874572      22.026506       9.846934       0.090395       1.681868 0.13028222E+02  0.14534356E+03                                 2.390102                            2.148880      -1.460303       2.171367                    0.991842       4.173785      12.699327       0.413071       1.329140      -0.698098      -0.011621       0.046198      -0.018543       0.051119      -0.014722      -0.002883       0.004734      -0.031216       0.006450      -0.022567       0.000673       0.021894              2.519291       1.871284      -0.032217      -0.064786       3.041628      -0.810388       2.644962          -0.000003
           96              H       0.088424      21.833436      12.045463       0.128980       1.264672 0.93976326E+01  0.95317219E+02                                 1.882482                            1.756905      -1.133784       2.340084                    0.997713       3.478989       9.655658       0.490280       1.231712      -0.721228      -0.012066       0.032509       0.011637       0.036577      -0.004117      -0.003221      -0.000514      -0.033369      -0.043555      -0.016210      -0.008235       0.024444              1.932609       1.604752      -0.279675      -0.278870       2.077569       0.366795       2.115506          -0.000003
           97              H       7.147172      14.813970       1.481906       0.087511       1.555643 0.11683331E+02  0.12741254E+03                                 2.289733                            2.046888      -1.523080       2.138753                    0.990851       4.273993      13.048746       0.417645       1.344785      -0.692917      -0.017584      -0.017699      -0.036955       0.044589       0.004971      -0.003024       0.002581       0.003142       0.039030      -0.012311      -0.001345       0.013656              2.438119       2.647465       0.485495       0.714699       1.998788       0.448682       2.668105           0.000001
           98              H       9.364688      15.602798       1.083782       0.117063       1.393449 0.10726837E+02  0.11391636E+03                                 2.080484                            1.928056      -1.570464       2.125047                    0.991857       4.044123      11.978994       0.443806       1.299568      -0.702509       0.014000      -0.003305      -0.033145       0.036132       0.003478      -0.002164      -0.000296      -0.008105       0.023662      -0.009499       0.001246       0.008253              2.149077       2.178750       0.035971      -0.410301       1.623706       0.100912       2.644777           0.000001
           99              H       7.442841      16.022035       5.233119       0.094143       1.394814 0.10416295E+02  0.10998836E+03                                 2.115842                            1.924809      -1.277783       2.264566                    0.993428       3.946531      11.718871       0.434890       1.333807      -0.696819      -0.012070       0.009390       0.046000       0.048475       0.006216       0.002502       0.004382       0.006063       0.042051      -0.014138      -0.001341       0.015480              2.223776       2.229227       0.010999      -0.681299       1.772493       0.153657       2.669606          -0.000001
          100              H       9.584367      16.747426       4.927890       0.128293       1.134978 0.83627606E+01  0.84683195E+02                                 1.921447                            1.782571      -1.538784       2.152776                    0.991470       4.023717      12.208904       0.424505       1.424871      -0.676541       0.017025       0.012228       0.031525       0.037857       0.001087       0.003584       0.002837       0.008516       0.045443      -0.012187      -0.003951       0.016138              1.990592       2.036667       0.316789       0.300737       1.802391       0.424325       2.132718          -0.000000
          101              H      13.421154      19.811720       7.263551       0.085370       1.357884 0.99014465E+01  0.10392069E+03                                 2.112772                            1.897358      -1.476540       2.160524                    0.991200       4.202482      12.712984       0.428027       1.363425      -0.688433      -0.028453       0.019063       0.031768       0.046714       0.001996      -0.001445       0.009443       0.016796       0.010767      -0.015263       0.006784       0.008479              2.286189       2.032128      -0.298759      -0.417590       1.987613       0.709325       2.838825           0.000000
          102              H      12.242623      18.730529       5.653361       0.123239       1.303565 0.97767063E+01  0.10220622E+03                                 2.043661                            1.878059      -1.600371       2.112698                    0.991710       4.117827      12.400323       0.433076       1.352873      -0.690315      -0.031399      -0.001126       0.001571       0.031459      -0.004884      -0.003780      -0.000720       0.006430      -0.008205      -0.006422      -0.001655       0.008076              2.136964       2.913215       0.050868      -0.023711       1.693048       0.223221       1.804630           0.000000
          103              H       3.013335      18.978761       5.471993       0.091493       1.640760 0.12521126E+02  0.13767447E+03                                 2.317267                            2.081526      -1.415965       2.199246                    0.992108       4.011401      11.937010       0.429284       1.297632      -0.705523       0.048715      -0.000006      -0.007258       0.049253       0.004166      -0.010698       0.003245       0.015982       0.009492      -0.013299      -0.002353       0.015652              2.474615       3.628448       0.190404       0.038502       1.888314       0.129965       1.907082           0.000001
          104              H       1.840331      17.875505       3.711400       0.136028       1.385385 0.10533562E+02  0.11064201E+03                                 2.042848                            1.892334      -1.391712       2.224548                    0.994196       3.712350      10.708499       0.457414       1.274828      -0.710451       0.024657      -0.016698      -0.030301       0.042485       0.001589      -0.017299       0.002860       0.015629       0.003397      -0.014950      -0.006821       0.021771              2.122411       2.034240      -0.151300      -0.273254       1.892147       0.527426       2.440845           0.000001
          105              H       2.760497      15.809658      43.090288       0.085046       1.740108 0.13634766E+02  0.15382741E+03                                 2.435655                            2.189889      -1.522614       2.135962                    0.991543       4.294904      13.134959       0.411616       1.318949      -0.699547       0.043272       0.002402       0.005099       0.043638       0.005080       0.006385       0.011330       0.004345      -0.001251      -0.012582      -0.002713       0.015295              2.588056       3.750584       0.105831      -0.403477       1.872791      -0.059691       2.140794           0.000002
          106              H       1.807172      16.501952       0.836060       0.134672       1.368734 0.10534893E+02  0.11062394E+03                                 2.028920                            1.895909      -1.394361       2.226268                    0.993804       3.674744      10.587372       0.455881       1.279487      -0.710032       0.027031       0.017095       0.027267       0.042029       0.015970       0.006004       0.005161       0.009381      -0.007936      -0.015349      -0.005299       0.020647              2.077034       2.046925       0.194492       0.317966       1.799594       0.400837       2.384583           0.000002
          107              H      13.193185      14.403007      41.679159       0.098437       1.407699 0.11022422E+02  0.11853612E+03                                 2.146729                            1.994118      -1.518899       2.148889                    0.991292       4.171475      12.670893       0.420994       1.352870      -0.691480      -0.027597      -0.025973      -0.027313       0.046714       0.006520       0.002115       0.003542       0.009404      -0.010866      -0.007662      -0.003057       0.010719              2.204621       2.023686       0.286000       0.383292       2.067769       0.476727       2.522408           0.000001
          108              H      12.046432      15.125640      43.621120       0.120902       1.269144 0.98242993E+01  0.10281925E+03                                 1.999600                            1.877314      -1.643125       2.090016                    0.991375       4.174069      12.573049       0.435040       1.345252      -0.691353      -0.035799      -0.007400       0.003436       0.036717       0.004562       0.001335      -0.000284       0.006964      -0.020807      -0.007153      -0.002125       0.009278              2.066369       2.738408       0.144942      -0.160139       1.648006       0.053765       1.812694           0.000001
          109              H       0.795819      16.068924      37.702343       0.105554       1.684370 0.13113636E+02  0.14543760E+03                                 2.354109                            2.132471      -1.289716       2.263506                    0.994695       3.851354      11.400279       0.424696       1.300393      -0.707224      -0.005765      -0.031666      -0.034307       0.047042      -0.002900       0.010283       0.004826      -0.003571       0.061949      -0.017134      -0.006933       0.024067              2.423362       1.749909       0.089821       0.094195       3.324307       0.542956       2.195871           0.000007
          110              H       0.346789      18.060301      36.760116       0.124227       1.116363 0.80706551E+01  0.77912007E+02                                 1.650636                            1.563160      -1.077845       2.365515                    0.998144       3.250224       8.480280       0.558832       1.135349      -0.744471      -0.014557      -0.008380      -0.035188       0.038991       0.003824       0.008067       0.014792      -0.005140       0.028442      -0.012849      -0.009345       0.022195              1.681158       1.383522      -0.058383       0.276635       1.546228      -0.185891       2.113724           0.000003
          111              H       1.692497      17.889296      41.135056       0.103186       1.382705 0.10232137E+02  0.10614255E+03                                 2.019707                            1.846838      -1.021895       2.393787                    0.996858       3.575536      10.076206       0.472346       1.250037      -0.717689       0.013045       0.005040       0.048267       0.050253       0.001177       0.008094       0.009916      -0.028373       0.037361      -0.022343       0.000759       0.021584              2.115634       1.599276      -0.081915       0.316827       1.810724      -0.457131       2.936902           0.000003
          112              H       1.271100      19.933078      40.210524       0.126474       1.172667 0.87356296E+01  0.85896732E+02                                 1.700015                            1.624531      -1.106437       2.355468                    0.997407       3.272995       8.579157       0.549833       1.132904      -0.745918       0.002892       0.029145       0.027417       0.040118       0.000175       0.005966       0.011790      -0.008882       0.043600      -0.013833      -0.007550       0.021382              1.697983       1.342194       0.015539       0.056669       2.104125       0.236665       1.647631           0.000004
          113              H       1.421697      25.305934      41.166022       0.094489       1.546920 0.11717166E+02  0.12607520E+03                                 2.179489                            1.977200      -1.309748       2.244299                    0.993934       3.889212      11.261101       0.454977       1.251151      -0.715598       0.005303      -0.010488       0.045549       0.047041      -0.003183       0.000298      -0.015377      -0.028866       0.017151      -0.017759      -0.006708       0.024466              2.286394       1.805217       0.070522       0.416121       1.866492       0.316031       3.187474           0.000002
          114              H       1.041749      23.292492      40.117628       0.125639       1.229516 0.92667432E+01  0.93152887E+02                                 1.810929                            1.717832      -1.103825       2.353897                    0.997726       3.382362       9.181113       0.510236       1.194168      -0.730793      -0.002146      -0.028232       0.027509       0.039476       0.001264       0.004690      -0.013967      -0.005699       0.050948      -0.015172      -0.008860       0.024032              1.822735       1.423525       0.004784       0.043313       2.306078      -0.212788       1.738603           0.000003
          115              H       0.817925      27.253181      37.755426       0.102821       1.516536 0.11468589E+02  0.12289547E+03                                 2.186756                            1.986398      -1.092824       2.357268                    0.996612       3.707058      10.755847       0.443023       1.290191      -0.709229      -0.007012       0.037158      -0.033365       0.050429      -0.007365       0.010222      -0.004924      -0.014533       0.054118      -0.020952      -0.001796       0.022748              2.292050       1.690605       0.001871      -0.002288       3.199242      -0.441578       1.986304           0.000006
          116              H       0.361987      25.305934      36.680491       0.131510       1.165929 0.85553077E+01  0.84049849E+02                                 1.729865                            1.636917      -1.053264       2.384925                    0.998108       3.242627       8.617041       0.530830       1.174489      -0.736027      -0.014577       0.009765      -0.037442       0.041349      -0.003804       0.007893      -0.015118      -0.008958       0.030950      -0.012997      -0.010191       0.023187              1.754095       1.418597       0.041026       0.236385       1.622006       0.133841       2.221681           0.000006
          117              H      12.069920      23.118729      31.836649       0.094186       1.620875 0.12410980E+02  0.13506103E+03                                 2.256646                            2.046479      -1.066798       2.365686                    0.996552       3.707901      10.689679       0.444777       1.265435      -0.715757      -0.010860       0.043500      -0.024977       0.051323      -0.000549       0.004591      -0.000303      -0.046293       0.008341      -0.025293       0.003523       0.021770              2.373821       1.938247      -0.421780       0.390863       2.620870      -0.684474       2.562347           0.000005
          118              H      12.929294      23.438674      34.044026       0.134671       1.214899 0.89333017E+01  0.88562927E+02                                 1.761393                            1.659750      -1.161894       2.332773                    0.997092       3.288088       8.727831       0.534271       1.156390      -0.740176      -0.001185       0.038744       0.012705       0.040792      -0.007441       0.000878      -0.002010      -0.036564      -0.025345      -0.015547      -0.008557       0.024103              1.784798       1.410585       0.003957       0.100277       2.101995       0.359245       1.841813           0.000005
          119              H      12.941728      19.345594      31.964934       0.090398       1.681864 0.13028177E+02  0.14534269E+03                                 2.390079                            2.148862      -1.460310       2.171362                    0.991842       4.173781      12.699234       0.413078       1.329121      -0.698101       0.011621      -0.046198      -0.018543       0.051119      -0.014723       0.002883      -0.004735      -0.031219       0.006449      -0.022568       0.000672       0.021896              2.519267       1.871269      -0.032216       0.064785       3.041597       0.810376       2.644935           0.000004
          120              H      13.727876      19.538664      34.163463       0.128985       1.264647 0.93973812E+01  0.95313698E+02                                 1.882426                            1.756857      -1.133780       2.340086                    0.997713       3.478947       9.655382       0.490298       1.231678      -0.721236       0.012066      -0.032509       0.011637       0.036577      -0.004117       0.003221       0.000515      -0.033371      -0.043557      -0.016210      -0.008235       0.024446              1.932549       1.604709      -0.279661       0.278855       2.077502      -0.366775       2.115435           0.000003
          121              H       0.239022      26.558130       1.481906       0.087511       1.555643 0.11683330E+02  0.12741253E+03                                 2.289733                            2.046888      -1.523080       2.138753                    0.990851       4.273993      13.048747       0.417645       1.344785      -0.692917      -0.017584       0.017699      -0.036955       0.044589      -0.004971      -0.003024      -0.002581       0.003142       0.039030      -0.012311      -0.001345       0.013656              2.438120       2.647465      -0.485495       0.714699       1.998788      -0.448683       2.668105           0.000000
          122              H       2.456538      25.769302       1.083782       0.117063       1.393449 0.10726835E+02  0.11391634E+03                                 2.080484                            1.928056      -1.570464       2.125047                    0.991857       4.044123      11.978995       0.443806       1.299568      -0.702509       0.014000       0.003305      -0.033145       0.036132      -0.003478      -0.002164       0.000296      -0.008105       0.023662      -0.009499       0.001246       0.008253              2.149077       2.178750      -0.035971      -0.410301       1.623706      -0.100912       2.644777           0.000001
          123              H       0.534691      25.350065       5.233119       0.094144       1.394816 0.10416307E+02  0.10998852E+03                                 2.115843                            1.924809      -1.277784       2.264565                    0.993428       3.946533      11.718876       0.434890       1.333806      -0.696819      -0.012070      -0.009390       0.046000       0.048475      -0.006216       0.002502      -0.004382       0.006063       0.042051      -0.014138      -0.001341       0.015480              2.223776       2.229227      -0.010999      -0.681299       1.772494      -0.153657       2.669607          -0.000001
          124              H       2.676217      24.624674       4.927890       0.128292       1.134979 0.83627680E+01  0.84683288E+02                                 1.921448                            1.782572      -1.538785       2.152776                    0.991470       4.023719      12.208911       0.424505       1.424871      -0.676541       0.017025      -0.012228       0.031525       0.037857      -0.001087       0.003584      -0.002837       0.008516       0.045443      -0.012187      -0.003951       0.016138              1.990593       2.036669      -0.316790       0.300737       1.802392      -0.424325       2.132719          -0.000000
          125              H       6.513004      21.560380       7.263551       0.085370       1.357885 0.99014560E+01  0.10392081E+03                                 2.112772                            1.897359      -1.476540       2.160524                    0.991200       4.202484      12.712989       0.428027       1.363424      -0.688433      -0.028453      -0.019063       0.031768       0.046714      -0.001996      -0.001445      -0.009443       0.016796       0.010767      -0.015263       0.006784       0.008479              2.286189       2.032128       0.298759      -0.417590       1.987614      -0.709325       2.838826           0.000000
          126              H       5.334473      22.641571       5.653361       0.123239       1.303566 0.97767105E+01  0.10220628E+03                                 2.043662                            1.878059      -1.600371       2.112697                    0.991710       4.117828      12.400327       0.433076       1.352873      -0.690315      -0.031399       0.001126       0.001571       0.031459       0.004884      -0.003780       0.000720       0.006430      -0.008205      -0.006422      -0.001655       0.008076              2.136965       2.913216      -0.050868      -0.023711       1.693048      -0.223221       1.804630           0.000000
          127              H       9.921485      22.393339       5.471993       0.091493       1.640760 0.12521125E+02  0.13767444E+03                                 2.317266                            2.081526      -1.415964       2.199247                    0.992108       4.011401      11.937008       0.429284       1.297632      -0.705523       0.048715       0.000006      -0.007258       0.049253      -0.004166      -0.010698      -0.003245       0.015982       0.009492      -0.013299      -0.002353       0.015652              2.474614       3.628447      -0.190404       0.038502       1.888313      -0.129965       1.907082           0.000001
          128              H       8.748481      23.496595       3.711400       0.136028       1.385384 0.10533559E+02  0.11064197E+03                                 2.042848                            1.892334      -1.391712       2.224548                    0.994196       3.712349      10.708496       0.457414       1.274828      -0.710451       0.024657       0.016698      -0.030301       0.042485      -0.001589      -0.017299      -0.002860       0.015629       0.003397      -0.014950      -0.006821       0.021771              2.122411       2.034240       0.151300      -0.273255       1.892146      -0.527426       2.440845           0.000001
          129              H       9.668647      25.562442      43.090288       0.085046       1.740109 0.13634768E+02  0.15382743E+03                                 2.435656                            2.189890      -1.522614       2.135962                    0.991543       4.294904      13.134961       0.411616       1.318949      -0.699547       0.043272      -0.002402       0.005099       0.043638      -0.005080       0.006385      -0.011330       0.004345      -0.001251      -0.012582      -0.002713       0.015295              2.588057       3.750585      -0.105831      -0.403477       1.872791       0.059691       2.140794           0.000002
          130              H       8.715322      24.870148       0.836060       0.134672       1.368734 0.10534893E+02  0.11062394E+03                                 2.028920                            1.895909      -1.394360       2.226268                    0.993804       3.674744      10.587373       0.455881       1.279487      -0.710032       0.027031      -0.017095       0.027267       0.042029      -0.015970       0.006004      -0.005161       0.009381      -0.007936      -0.015349      -0.005299       0.020647              2.077034       2.046925      -0.194492       0.317966       1.799594      -0.400837       2.384583           0.000002
          131              H       6.285035      26.969093      41.679159       0.098437       1.407699 0.11022426E+02  0.11853617E+03                                 2.146729                            1.994118      -1.518899       2.148888                    0.991292       4.171476      12.670895       0.420995       1.352870      -0.691480      -0.027597       0.025973      -0.027313       0.046714      -0.006520       0.002115      -0.003542       0.009404      -0.010866      -0.007662      -0.003057       0.010719              2.204621       2.023686      -0.286000       0.383292       2.067769      -0.476727       2.522408           0.000001
          132              H       5.138282      26.246460      43.621120       0.120902       1.269144 0.98243000E+01  0.10281926E+03                                 1.999601                            1.877314      -1.643125       2.090016                    0.991375       4.174069      12.573050       0.435040       1.345252      -0.691353      -0.035799       0.007400       0.003436       0.036717      -0.004562       0.001335       0.000284       0.006964      -0.020807      -0.007153      -0.002125       0.009278              2.066370       2.738409      -0.144942      -0.160139       1.648006      -0.053765       1.812694           0.000001
          133              H       7.703969      25.303176      37.702343       0.105554       1.684370 0.13113640E+02  0.14543764E+03                                 2.354109                            2.132471      -1.289716       2.263506                    0.994695       3.851355      11.400280       0.424696       1.300392      -0.707224      -0.005765       0.031666      -0.034307       0.047042       0.002900       0.010283      -0.004826      -0.003571       0.061949      -0.017134      -0.006933       0.024067              2.423362       1.749908      -0.089821       0.094195       3.324307      -0.542956       2.195871           0.000007
          134              H       7.254939      23.311799      36.760116       0.124227       1.116362 0.80706517E+01  0.77911955E+02                                 1.650635                            1.563159      -1.077845       2.365515                    0.998144       3.250224       8.480275       0.558833       1.135348      -0.744471      -0.014557       0.008380      -0.035188       0.038991      -0.003824       0.008067      -0.014792      -0.005140       0.028442      -0.012849      -0.009345       0.022195              1.681156       1.383521       0.058383       0.276634       1.546227       0.185891       2.113722           0.000003
          135              H       8.600647      23.482804      41.135056       0.103186       1.382706 0.10232139E+02  0.10614258E+03                                 2.019707                            1.846839      -1.021895       2.393787                    0.996858       3.575536      10.076208       0.472346       1.250037      -0.717688       0.013045      -0.005040       0.048267       0.050253      -0.001177       0.008094      -0.009916      -0.028373       0.037361      -0.022343       0.000759       0.021584              2.115635       1.599276       0.081915       0.316827       1.810725       0.457132       2.936903           0.000003
          136              H       8.179250      21.439022      40.210524       0.126474       1.172666 0.87356278E+01  0.85896717E+02                                 1.700016                            1.624531      -1.106437       2.355468                    0.997407       3.272994       8.579157       0.549832       1.132905      -0.745918       0.002892      -0.029145       0.027417       0.040118      -0.000175       0.005966      -0.011790      -0.008882       0.043600      -0.013833      -0.007550       0.021382              1.697984       1.342194      -0.015539       0.056669       2.104126      -0.236665       1.647632           0.000004
          137              H       8.329847      16.066165      41.166022       0.094489       1.546920 0.11717163E+02  0.12607517E+03                                 2.179490                            1.977200      -1.309748       2.244299                    0.993934       3.889211      11.261100       0.454976       1.251152      -0.715598       0.005303       0.010488       0.045549       0.047041       0.003183       0.000298       0.015377      -0.028866       0.017151      -0.017759      -0.006708       0.024466              2.286395       1.805217      -0.070522       0.416121       1.866493      -0.316032       3.187475           0.000002
          138              H       7.949899      18.079608      40.117628       0.125639       1.229516 0.92667450E+01  0.93152912E+02                                 1.810930                            1.717832      -1.103825       2.353897                    0.997726       3.382362       9.181114       0.510236       1.194168      -0.730793      -0.002146       0.028232       0.027509       0.039476      -0.001264       0.004690       0.013967      -0.005699       0.050948      -0.015172      -0.008860       0.024032              1.822736       1.423525      -0.004783       0.043313       2.306079       0.212788       1.738603           0.000003
          139              H       7.726075      14.118919      37.755426       0.102820       1.516537 0.11468594E+02  0.12289556E+03                                 2.186758                            1.986400      -1.092824       2.357268                    0.996612       3.707058      10.755854       0.443022       1.290193      -0.709228      -0.007012      -0.037158      -0.033365       0.050429       0.007365       0.010222       0.004924      -0.014533       0.054118      -0.020952      -0.001796       0.022748              2.292053       1.690607      -0.001871      -0.002288       3.199246       0.441579       1.986307           0.000006
          140              H       7.270137      16.066165      36.680491       0.131510       1.165931 0.85553233E+01  0.84050047E+02                                 1.729867                            1.636919      -1.053264       2.384925                    0.998108       3.242629       8.617051       0.530830       1.174490      -0.736027      -0.014577      -0.009765      -0.037442       0.041349       0.003804       0.007893       0.015118      -0.008958       0.030950      -0.012997      -0.010191       0.023187              1.754097       1.418599      -0.041026       0.236385       1.622008      -0.133841       2.221684           0.000006
          141              H       5.161770      18.253371      31.836649       0.094186       1.620875 0.12410974E+02  0.13506095E+03                                 2.256645                            2.046479      -1.066798       2.365686                    0.996552       3.707900      10.689676       0.444777       1.265435      -0.715757      -0.010860      -0.043500      -0.024977       0.051323       0.000549       0.004591       0.000303      -0.046293       0.008341      -0.025293       0.003523       0.021770              2.373821       1.938247       0.421779       0.390862       2.620869       0.684474       2.562347           0.000005
          142              H       6.021144      17.933426      34.044026       0.134671       1.214898 0.89332952E+01  0.88562847E+02                                 1.761392                            1.659749      -1.161894       2.332773                    0.997092       3.288087       8.727828       0.534271       1.156390      -0.740176      -0.001185      -0.038744       0.012705       0.040792       0.007441       0.000878       0.002010      -0.036564      -0.025345      -0.015547      -0.008557       0.024103              1.784797       1.410585      -0.003957       0.100277       2.101995      -0.359245       1.841812           0.000006
          143              H       6.033578      22.026506      31.964934       0.090398       1.681863 0.13028173E+02  0.14534262E+03                                 2.390077                            2.148860      -1.460309       2.171363                    0.991842       4.173781      12.699227       0.413078       1.329120      -0.698102       0.011621       0.046198      -0.018543       0.051119       0.014723       0.002883       0.004735      -0.031219       0.006449      -0.022568       0.000672       0.021896              2.519265       1.871267       0.032216       0.064785       3.041594      -0.810375       2.644932           0.000003
          144              H       6.819726      21.833436      34.163463       0.128985       1.264646 0.93973748E+01  0.95313605E+02                                 1.882424                            1.756855      -1.133781       2.340085                    0.997713       3.478946       9.655374       0.490299       1.231677      -0.721236       0.012066       0.032509       0.011637       0.036577       0.004117       0.003221      -0.000515      -0.033371      -0.043557      -0.016210      -0.008235       0.024446              1.932547       1.604707       0.279660       0.278855       2.077500       0.366775       2.115433           0.000003
          145              H      13.577278      14.813970      23.599906       0.087511       1.555644 0.11683343E+02  0.12741271E+03                                 2.289735                            2.046890      -1.523087       2.138750                    0.990851       4.273996      13.048760       0.417645       1.344785      -0.692917       0.017585      -0.017699      -0.036955       0.044589      -0.004970       0.003024       0.002581       0.003142       0.039029      -0.012311      -0.001345       0.013656              2.438121       2.647466      -0.485495      -0.714700       1.998789       0.448683       2.668107           0.000000
          146              H      11.359762      15.602798      23.201782       0.117064       1.393450 0.10726834E+02  0.11391624E+03                                 2.080477                            1.928050      -1.570466       2.125045                    0.991857       4.044118      11.978947       0.443808       1.299560      -0.702511      -0.014000      -0.003305      -0.033145       0.036132      -0.003478       0.002164      -0.000296      -0.008106       0.023661      -0.009499       0.001246       0.008253              2.149070       2.178742      -0.035971       0.410299       1.623701       0.100911       2.644768           0.000001
          147              H      13.281609      16.022035      27.351119       0.094141       1.394835 0.10416483E+02  0.10999082E+03                                 2.115860                            1.924823      -1.277793       2.264558                    0.993428       3.946567      11.718998       0.434889       1.333804      -0.696819       0.012070       0.009390       0.045999       0.048474      -0.006217      -0.002503       0.004382       0.006063       0.042050      -0.014138      -0.001341       0.015480              2.223795       2.229247      -0.011000       0.681308       1.772507       0.153659       2.669630           0.000002
          148              H      11.140083      16.747426      27.045890       0.128290       1.134985 0.83628217E+01  0.84683947E+02                                 1.921453                            1.782576      -1.538780       2.152776                    0.991470       4.023730      12.208943       0.424505       1.424868      -0.676542      -0.017025       0.012228       0.031525       0.037857      -0.001087      -0.003584       0.002837       0.008515       0.045444      -0.012187      -0.003952       0.016139              1.990598       2.036674      -0.316791      -0.300738       1.802396       0.424327       2.132724           0.000001
          149              H       7.303296      19.811720      29.381551       0.085367       1.357901 0.99015969E+01  0.10392263E+03                                 2.112787                            1.897370      -1.476540       2.160521                    0.991200       4.202511      12.713083       0.428027       1.363421      -0.688434       0.028453       0.019062       0.031767       0.046713      -0.001996       0.001445       0.009443       0.016796       0.010766      -0.015263       0.006784       0.008479              2.286206       2.032142       0.298762       0.417595       1.987628       0.709334       2.838849           0.000001
          150              H       8.481827      18.730529      27.771361       0.123239       1.303566 0.97767137E+01  0.10220627E+03                                 2.043658                            1.878057      -1.600369       2.112698                    0.991710       4.117824      12.400296       0.433077       1.352869      -0.690316       0.031399      -0.001126       0.001571       0.031459       0.004884       0.003780      -0.000720       0.006430      -0.008206      -0.006422      -0.001655       0.008077              2.136961       2.913210      -0.050868       0.023711       1.693046       0.223220       1.804627           0.000002
          151              H       3.894815      18.978761      27.589993       0.091493       1.640756 0.12521089E+02  0.13767388E+03                                 2.317259                            2.081519      -1.415955       2.199250                    0.992108       4.011392      11.936956       0.429286       1.297628      -0.705524      -0.048715      -0.000006      -0.007259       0.049253      -0.004166       0.010698       0.003245       0.015983       0.009492      -0.013299      -0.002353       0.015652              2.474606       3.628434      -0.190403      -0.038501       1.888308       0.129964       1.907075           0.000002
          152              H       5.067819      17.875505      25.829400       0.136029       1.385365 0.10533378E+02  0.11063958E+03                                 2.042830                            1.892318      -1.391704       2.224555                    0.994196       3.712316      10.708373       0.457416       1.274829      -0.710451      -0.024657      -0.016699      -0.030301       0.042485      -0.001588       0.017299       0.002859       0.015629       0.003396      -0.014950      -0.006821       0.021771              2.122391       2.034221       0.151299       0.273252       1.892130       0.527419       2.440821           0.000002
          153              H       4.147653      15.809658      20.972288       0.085047       1.740111 0.13634783E+02  0.15382752E+03                                 2.435648                            2.189883      -1.522610       2.135963                    0.991543       4.294903      13.134918       0.411619       1.318940      -0.699549      -0.043272       0.002401       0.005099       0.043638      -0.005081      -0.006385       0.011331       0.004345      -0.001252      -0.012582      -0.002713       0.015295              2.588048       3.750571      -0.105831       0.403475       1.872786      -0.059691       2.140787           0.000001
          154              H       5.100978      16.501952      22.954060       0.134670       1.368733 0.10534871E+02  0.11062356E+03                                 2.028911                            1.895901      -1.394363       2.226267                    0.993804       3.674741      10.587329       0.455884       1.279480      -0.710033      -0.027031       0.017095       0.027268       0.042029      -0.015970      -0.006004       0.005161       0.009381      -0.007936      -0.015349      -0.005299       0.020647              2.077025       2.046916      -0.194491      -0.317964       1.799587       0.400834       2.384572           0.000001
          155              H       7.531265      14.403007      19.561159       0.098438       1.407718 0.11022608E+02  0.11853858E+03                                 2.146743                            1.994131      -1.518901       2.148885                    0.991292       4.171509      12.671011       0.420994       1.352865      -0.691481       0.027596      -0.025973      -0.027312       0.046713      -0.006520      -0.002115       0.003542       0.009403      -0.010867      -0.007662      -0.003058       0.010719              2.204636       2.023699      -0.286003      -0.383295       2.067782       0.476730       2.522426          -0.000001
          156              H       8.678018      15.125640      21.503120       0.120900       1.269154 0.98243926E+01  0.10282042E+03                                 1.999606                            1.877319      -1.643124       2.090014                    0.991375       4.174084      12.573086       0.435041       1.345246      -0.691354       0.035799      -0.007400       0.003436       0.036717      -0.004562      -0.001335      -0.000284       0.006964      -0.020808      -0.007153      -0.002125       0.009278              2.066376       2.738418      -0.144943       0.160140       1.648010       0.053765       1.812699           0.000000
          157              H       6.112331      16.068924      15.584343       0.105553       1.684549 0.13115353E+02  0.14546253E+03                                 2.354365                            2.132680      -1.289731       2.263499                    0.994695       3.851501      11.401231       0.424651       1.300477      -0.707207       0.005765      -0.031665      -0.034307       0.047041       0.002900      -0.010284       0.004824      -0.003572       0.061940      -0.017133      -0.006932       0.024064              2.423635       1.750065      -0.089835      -0.094211       3.324738       0.543041       2.196102          -0.000010
          158              H       6.561361      18.060301      14.642116       0.124223       1.116378 0.80708220E+01  0.77914299E+02                                 1.650680                            1.563200      -1.077842       2.365518                    0.998144       3.250249       8.480481       0.558810       1.135383      -0.744462       0.014557      -0.008380      -0.035188       0.038991      -0.003824      -0.008067       0.014791      -0.005139       0.028441      -0.012849      -0.009345       0.022194              1.681203       1.383554       0.058387      -0.276646       1.546270      -0.185902       2.113786          -0.000004
          159              H       5.215653      17.889296      19.017056       0.103188       1.382679 0.10231884E+02  0.10613900E+03                                 2.019657                            1.846797      -1.021895       2.393787                    0.996858       3.575504      10.075992       0.472360       1.250012      -0.717694      -0.013045       0.005040       0.048267       0.050253      -0.001178      -0.008095       0.009917      -0.028373       0.037361      -0.022342       0.000758       0.021584              2.115579       1.599242       0.081911      -0.316815       1.810679      -0.457110       2.936816           0.000001
          160              H       5.637050      19.933078      18.092524       0.126473       1.172657 0.87355258E+01  0.85895354E+02                                 1.699997                            1.624514      -1.106439       2.355467                    0.997407       3.272982       8.579072       0.549840       1.132893      -0.745921      -0.002892       0.029145       0.027417       0.040118      -0.000175      -0.005966       0.011790      -0.008882       0.043601      -0.013832      -0.007550       0.021383              1.697965       1.342181      -0.015539      -0.056668       2.104099       0.236663       1.647614           0.000001
          161              H       5.486453      25.305934      19.048022       0.094492       1.546912 0.11717088E+02  0.12607404E+03                                 2.179471                            1.977186      -1.309745       2.244300                    0.993934       3.889200      11.261019       0.454981       1.251142      -0.715600      -0.005303      -0.010488       0.045549       0.047041       0.003183      -0.000298      -0.015377      -0.028866       0.017151      -0.017759      -0.006708       0.024467              2.286374       1.805204      -0.070521      -0.416115       1.866478       0.316027       3.187441           0.000000
          162              H       5.866401      23.292492      17.999628       0.125641       1.229503 0.92666216E+01  0.93151256E+02                                 1.810907                            1.717812      -1.103824       2.353898                    0.997726       3.382347       9.181019       0.510244       1.194157      -0.730796       0.002146      -0.028232       0.027509       0.039476      -0.001264      -0.004690      -0.013967      -0.005699       0.050949      -0.015172      -0.008860       0.024032              1.822712       1.423510      -0.004784      -0.043312       2.306045      -0.212783       1.738581           0.000001
          163              H       6.090225      27.253181      15.637426       0.102826       1.516491 0.11468154E+02  0.12288927E+03                                 2.186680                            1.986336      -1.092809       2.357275                    0.996612       3.707002      10.755508       0.443040       1.290158      -0.709236       0.007012       0.037158      -0.033366       0.050430       0.007365      -0.010222      -0.004925      -0.014534       0.054126      -0.020953      -0.001797       0.022750              2.291967       1.690556      -0.001870       0.002288       3.199105      -0.441557       1.986240          -0.000007
          164              H       6.546163      25.305934      14.562491       0.131521       1.165858 0.85546315E+01  0.84041170E+02                                 1.729755                            1.636820      -1.053238       2.384938                    0.998108       3.242546       8.616596       0.530864       1.174443      -0.736037       0.014576       0.009766      -0.037442       0.041349       0.003804      -0.007892      -0.015119      -0.008958       0.030953      -0.012997      -0.010191       0.023189              1.753981       1.418520      -0.041022      -0.236361       1.621905       0.133826       2.221518          -0.000008
          165              H       8.654530      23.118729       9.718649       0.094182       1.620913 0.12411335E+02  0.13506609E+03                                 2.256701                            2.046524      -1.066803       2.365684                    0.996552       3.707936      10.689889       0.444766       1.265454      -0.715753       0.010861       0.043500      -0.024977       0.051323       0.000547      -0.004592      -0.000304      -0.046292       0.008342      -0.025292       0.003523       0.021769              2.373882       1.938291       0.421796      -0.390879       2.620939      -0.684501       2.562417          -0.000007
          166              H       7.795156      23.438674      11.926026       0.134670       1.214908 0.89333859E+01  0.88564007E+02                                 1.761404                            1.659760      -1.161897       2.332772                    0.997092       3.288099       8.727884       0.534268       1.156394      -0.740175       0.001185       0.038744       0.012705       0.040792       0.007439      -0.000878      -0.002011      -0.036565      -0.025344      -0.015546      -0.008557       0.024103              1.784810       1.410593      -0.003957      -0.100278       2.102010       0.359248       1.841825          -0.000007
          167              H       7.782722      19.345594       9.846934       0.090395       1.681866 0.13028202E+02  0.14534326E+03                                 2.390099                            2.148878      -1.460303       2.171367                    0.991842       4.173782      12.699312       0.413072       1.329139      -0.698098      -0.011621      -0.046198      -0.018543       0.051119       0.014722      -0.002883      -0.004734      -0.031216       0.006450      -0.022567       0.000673       0.021894              2.519288       1.871282       0.032217      -0.064786       3.041625       0.810387       2.644959          -0.000003
          168              H       6.996574      19.538664      12.045463       0.128980       1.264671 0.93976215E+01  0.95317059E+02                                 1.882480                            1.756903      -1.133784       2.340084                    0.997713       3.478987       9.655644       0.490281       1.231711      -0.721229      -0.012066      -0.032509       0.011637       0.036577       0.004117      -0.003221       0.000514      -0.033369      -0.043555      -0.016210      -0.008235       0.024444              1.932606       1.604750       0.279675      -0.278869       2.077566      -0.366794       2.115502          -0.000003
          169              H       7.147172       1.023270      20.636094       0.087507       1.555662 0.11683509E+02  0.12741497E+03                                 2.289752                            2.046904      -1.523088       2.138747                    0.990851       4.274028      13.048882       0.417644       1.344785      -0.692917      -0.017584      -0.017700       0.036954       0.044588       0.004971       0.003025      -0.002582       0.003143       0.039029      -0.012311      -0.001345       0.013656              2.438140       2.647490       0.485501      -0.714707       1.998803      -0.448687       2.668128          -0.000001
          170              H       9.364688       1.812098      21.034218       0.117060       1.393466 0.10726992E+02  0.11391835E+03                                 2.080494                            1.928065      -1.570463       2.125044                    0.991857       4.044149      11.979066       0.443807       1.299561      -0.702511       0.014000      -0.003306       0.033144       0.036132       0.003478       0.002164       0.000295      -0.008106       0.023662      -0.009499       0.001246       0.008253              2.149088       2.178762       0.035972       0.410304       1.623712      -0.100912       2.644791          -0.000001
          171              H       7.442841       2.231335      16.884881       0.094142       1.394819 0.10416333E+02  0.10998883E+03                                 2.115844                            1.924810      -1.277777       2.264567                    0.993428       3.946538      11.718883       0.434891       1.333804      -0.696820      -0.012070       0.009390      -0.045999       0.048475       0.006216      -0.002502      -0.004382       0.006064       0.042051      -0.014138      -0.001341       0.015480              2.223777       2.229228       0.010999       0.681300       1.772494      -0.153657       2.669609          -0.000003
          172              H       9.584367       2.956726      17.190110       0.128292       1.134967 0.83626559E+01  0.84681871E+02                                 1.921436                            1.782561      -1.538775       2.152782                    0.991470       4.023694      12.208816       0.424506       1.424873      -0.676541       0.017025       0.012227      -0.031526       0.037858       0.001087      -0.003584      -0.002837       0.008516       0.045443      -0.012187      -0.003951       0.016138              1.990580       2.036654       0.316786      -0.300734       1.802380      -0.424321       2.132705          -0.000002
          173              H      13.421154       6.021020      14.854449       0.085369       1.357881 0.99014213E+01  0.10392034E+03                                 2.112768                            1.897355      -1.476530       2.160528                    0.991200       4.202476      12.712953       0.428028       1.363424      -0.688433      -0.028454       0.019063      -0.031768       0.046714       0.001996       0.001445      -0.009443       0.016795       0.010766      -0.015263       0.006784       0.008479              2.286184       2.032124      -0.298758       0.417590       1.987609      -0.709323       2.838820          -0.000002
          174              H      12.242623       4.939829      16.464639       0.123240       1.303556 0.97766181E+01  0.10220507E+03                                 2.043652                            1.878051      -1.600367       2.112701                    0.991711       4.117809      12.400255       0.433077       1.352874      -0.690315      -0.031400      -0.001126      -0.001571       0.031459      -0.004884       0.003780       0.000720       0.006430      -0.008206      -0.006422      -0.001655       0.008076              2.136954       2.913200       0.050867       0.023711       1.693041      -0.223219       1.804622          -0.000002
          175              H       3.013335       5.188061      16.646007       0.091492       1.640760 0.12521123E+02  0.13767432E+03                                 2.317260                            2.081520      -1.415961       2.199247                    0.992108       4.011397      11.936965       0.429286       1.297625      -0.705524       0.048715      -0.000005       0.007259       0.049253       0.004166       0.010698      -0.003245       0.015983       0.009492      -0.013299      -0.002353       0.015652              2.474606       3.628433       0.190403      -0.038501       1.888308      -0.129964       1.907077          -0.000003
          176              H       1.840331       4.084805      18.406600       0.136027       1.385378 0.10533497E+02  0.11064106E+03                                 2.042834                            1.892322      -1.391710       2.224549                    0.994196       3.712338      10.708421       0.457418       1.274820      -0.710453       0.024657      -0.016699       0.030301       0.042485       0.001589       0.017299      -0.002859       0.015629       0.003396      -0.014950      -0.006821       0.021771              2.122396       2.034226      -0.151299       0.273252       1.892134      -0.527421       2.440828          -0.000003
          177              H       2.760497       2.018958      23.263712       0.085047       1.740118 0.13634854E+02  0.15382861E+03                                 2.435660                            2.189893      -1.522602       2.135965                    0.991543       4.294915      13.134991       0.411616       1.318945      -0.699548       0.043272       0.002402      -0.005100       0.043638       0.005081      -0.006384      -0.011330       0.004346      -0.001252      -0.012582      -0.002713       0.015295              2.588062       3.750593       0.105832       0.403478       1.872794       0.059691       2.140798          -0.000001
          178              H       1.807172       2.711252      21.281940       0.134673       1.368731 0.10534862E+02  0.11062357E+03                                 2.028921                            1.895909      -1.394363       2.226269                    0.993804       3.674737      10.587363       0.455879       1.279491      -0.710031       0.027031       0.017095      -0.027268       0.042029       0.015970      -0.006004      -0.005161       0.009380      -0.007935      -0.015349      -0.005299       0.020647              2.077035       2.046925       0.194492      -0.317966       1.799594      -0.400837       2.384584          -0.000003
          179              H      13.193185       0.612307      24.674841       0.098439       1.407721 0.11022640E+02  0.11853899E+03                                 2.146743                            1.994132      -1.518893       2.148887                    0.991292       4.171514      12.671021       0.420995       1.352862      -0.691482      -0.027597      -0.025973       0.027311       0.046713       0.006520      -0.002115      -0.003542       0.009403      -0.010865      -0.007662      -0.003057       0.010719              2.204636       2.023699       0.286002      -0.383295       2.067782      -0.476730       2.522426           0.000000
          180              H      12.046432       1.334940      22.732880       0.120902       1.269150 0.98243556E+01  0.10281999E+03                                 1.999606                            1.877319      -1.643123       2.090016                    0.991375       4.174081      12.573096       0.435040       1.345251      -0.691353      -0.035799      -0.007400      -0.003437       0.036717       0.004562      -0.001335       0.000284       0.006964      -0.020809      -0.007153      -0.002125       0.009278              2.066376       2.738418       0.144943       0.160141       1.648010      -0.053765       1.812699          -0.000000
          181              H       0.795819       2.278224      28.651657       0.105544       1.684693 0.13116718E+02  0.14548223E+03                                 2.354564                            2.132842      -1.289740       2.263493                    0.994694       3.851619      11.401959       0.424618       1.300539      -0.707195      -0.005766      -0.031665       0.034307       0.047041      -0.002899      -0.010285      -0.004822      -0.003572       0.061933      -0.017131      -0.006931       0.024062              2.423847       1.750186       0.089845      -0.094224       3.325073      -0.543108       2.196281           0.000006
          182              H       0.346789       4.269601      29.593884       0.124218       1.116405 0.80710885E+01  0.77917721E+02                                 1.650726                            1.563242      -1.077859       2.365509                    0.998144       3.250296       8.480723       0.558792       1.135407      -0.744456      -0.014556      -0.008380       0.035188       0.038991       0.003824      -0.008067      -0.014791      -0.005139       0.028441      -0.012848      -0.009345       0.022193              1.681252       1.383588      -0.058390      -0.276658       1.546315       0.185913       2.113852           0.000002
          183              H       1.692497       4.098596      25.218944       0.103188       1.382699 0.10232074E+02  0.10614174E+03                                 2.019702                            1.846833      -1.021888       2.393791                    0.996858       3.575526      10.076174       0.472346       1.250038      -0.717688       0.013045       0.005040      -0.048268       0.050253       0.001177      -0.008094      -0.009917      -0.028373       0.037361      -0.022342       0.000758       0.021584              2.115628       1.599272      -0.081914      -0.316827       1.810718       0.457127       2.936896          -0.000002
          184              H       1.271100       6.142378      26.143476       0.126470       1.172674 0.87356975E+01  0.85897607E+02                                 1.700028                            1.624541      -1.106441       2.355467                    0.997407       3.273002       8.579199       0.549829       1.132910      -0.745917       0.002891       0.029145      -0.027417       0.040118       0.000175      -0.005966      -0.011790      -0.008882       0.043600      -0.013833      -0.007550       0.021382              1.697996       1.342202       0.015539      -0.056670       2.104143      -0.236669       1.647644          -0.000003
          185              H       1.421697      11.515234      25.187978       0.094494       1.546914 0.11717112E+02  0.12607443E+03                                 2.179478                            1.977192      -1.309755       2.244295                    0.993934       3.889204      11.261057       0.454979       1.251147      -0.715599       0.005304      -0.010488      -0.045549       0.047041      -0.003183      -0.000298       0.015377      -0.028866       0.017151      -0.017759      -0.006708       0.024467              2.286382       1.805209       0.070521      -0.416117       1.866484      -0.316029       3.187452          -0.000001
          186              H       1.041749       9.501792      26.236372       0.125640       1.229508 0.92666759E+01  0.93152031E+02                                 1.810922                            1.717825      -1.103828       2.353897                    0.997726       3.382351       9.181071       0.510238       1.194167      -0.730793      -0.002146      -0.028232      -0.027509       0.039476       0.001264      -0.004690       0.013967      -0.005699       0.050948      -0.015171      -0.008860       0.024031              1.822727       1.423520       0.004784      -0.043312       2.306067       0.212786       1.738595          -0.000003
          187              H       0.817925      13.462481      28.598574       0.102827       1.516492 0.11468166E+02  0.12288935E+03                                 2.186673                            1.986330      -1.092821       2.357269                    0.996612       3.707012      10.755515       0.443043       1.290150      -0.709237      -0.007011       0.037158       0.033366       0.050430      -0.007365      -0.010222       0.004925      -0.014534       0.054128      -0.020953      -0.001797       0.022751              2.291960       1.690552       0.001870       0.002288       3.199093       0.441554       1.986234           0.000004
          188              H       0.361987      11.515234      29.673509       0.131518       1.165871 0.85547524E+01  0.84042706E+02                                 1.729772                            1.636835      -1.053251       2.384932                    0.998108       3.242570       8.616695       0.530860       1.174448      -0.736036      -0.014576       0.009765       0.037442       0.041349      -0.003803      -0.007892       0.015120      -0.008959       0.030953      -0.012998      -0.010191       0.023189              1.753999       1.418532       0.041023      -0.236364       1.621921      -0.133829       2.221542           0.000005
          189              H      12.069920       9.328029      34.517351       0.094186       1.620903 0.12411244E+02  0.13506500E+03                                 2.256703                            2.046526      -1.066784       2.365694                    0.996553       3.707916      10.689864       0.444763       1.265466      -0.715751      -0.010860       0.043500       0.024977       0.051323      -0.000547      -0.004592       0.000305      -0.046291       0.008343      -0.025292       0.003524       0.021769              2.373885       1.938293      -0.421797      -0.390880       2.620942       0.684502       2.562420           0.000007
          190              H      12.929294       9.647974      32.309974       0.134668       1.214927 0.89335762E+01  0.88566525E+02                                 1.761440                            1.659791      -1.161903       2.332770                    0.997092       3.288118       8.728017       0.534256       1.156413      -0.740171      -0.001185       0.038745      -0.012706       0.040792      -0.007438      -0.000878       0.002011      -0.036565      -0.025343      -0.015546      -0.008556       0.024103              1.784846       1.410617       0.003957      -0.100281       2.102057      -0.359260       1.841864           0.000005
          191              H      12.941728       5.554894      34.389066       0.090396       1.681896 0.13028498E+02  0.14534756E+03                                 2.390138                            2.148910      -1.460314       2.171360                    0.991842       4.173827      12.699539       0.413066       1.329148      -0.698096       0.011621      -0.046198       0.018542       0.051119      -0.014723      -0.002883       0.004733      -0.031216       0.006451      -0.022568       0.000673       0.021894              2.519331       1.871309      -0.032217      -0.064789       3.041677      -0.810406       2.645007           0.000005
          192              H      13.727876       5.747964      32.190537       0.128980       1.264684 0.93977583E+01  0.95319070E+02                                 1.882517                            1.756935      -1.133785       2.340085                    0.997712       3.479013       9.655839       0.490266       1.231738      -0.721222       0.012066      -0.032509      -0.011638       0.036577      -0.004117      -0.003221      -0.000514      -0.033368      -0.043554      -0.016209      -0.008234       0.024444              1.932646       1.604779      -0.279683      -0.278879       2.077609       0.366806       2.115550           0.000003
          193              H       6.669128      12.767430      42.754094       0.087508       1.555651 0.11683404E+02  0.12741352E+03                                 2.289740                            2.046894      -1.523088       2.138749                    0.990851       4.274007      13.048795       0.417645       1.344784      -0.692917       0.017585       0.017700       0.036954       0.044588       0.004970      -0.003025       0.002581       0.003142       0.039028      -0.012311      -0.001345       0.013656              2.438127       2.647474       0.485497       0.714702       1.998794       0.448684       2.668114           0.000001
          194              H       4.451612      11.978602      43.152218       0.117060       1.393464 0.10726965E+02  0.11391790E+03                                 2.080484                            1.928057      -1.570461       2.125045                    0.991857       4.044140      11.978998       0.443810       1.299553      -0.702512      -0.014000       0.003306       0.033144       0.036131       0.003478      -0.002164      -0.000296      -0.008106       0.023662      -0.009499       0.001246       0.008253              2.149078       2.178751       0.035971      -0.410301       1.623706       0.100912       2.644778           0.000001
          195              H       6.373459      11.559365      39.002881       0.094140       1.394835 0.10416484E+02  0.10999086E+03                                 2.115862                            1.924825      -1.277795       2.264558                    0.993428       3.946567      11.719004       0.434889       1.333806      -0.696819       0.012070      -0.009388      -0.045999       0.048474       0.006217       0.002503       0.004382       0.006063       0.042052      -0.014139      -0.001341       0.015480              2.223797       2.229249       0.011000      -0.681309       1.772509       0.153659       2.669634           0.000003
          196              H       4.231933      10.833974      39.308110       0.128289       1.134978 0.83627531E+01  0.84683071E+02                                 1.921445                            1.782569      -1.538770       2.152782                    0.991470       4.023712      12.208872       0.424506       1.424869      -0.676542      -0.017025      -0.012226      -0.031526       0.037858       0.001088       0.003584       0.002837       0.008515       0.045445      -0.012187      -0.003952       0.016139              1.990590       2.036665       0.316789       0.300736       1.802389       0.424324       2.132715           0.000002
          197              H       0.395146       7.769680      36.972449       0.085368       1.357914 0.99017076E+01  0.10392408E+03                                 2.112798                            1.897379      -1.476549       2.160516                    0.991200       4.202534      12.713169       0.428026       1.363419      -0.688434       0.028453      -0.019062      -0.031767       0.046713       0.001996      -0.001445       0.009443       0.016796       0.010765      -0.015263       0.006784       0.008479              2.286219       2.032153      -0.298765      -0.417598       1.987637       0.709340       2.838867           0.000003
          198              H       1.573677       8.850871      38.582639       0.123240       1.303568 0.97767307E+01  0.10220649E+03                                 2.043660                            1.878058      -1.600367       2.112698                    0.991711       4.117827      12.400306       0.433078       1.352868      -0.690316       0.031399       0.001127      -0.001571       0.031459      -0.004884      -0.003780      -0.000720       0.006429      -0.008207      -0.006422      -0.001654       0.008076              2.136963       2.913213       0.050868      -0.023710       1.693047       0.223220       1.804629           0.000002
          199              H      10.802965       8.602639      38.764007       0.091495       1.640765 0.12521177E+02  0.13767513E+03                                 2.317268                            2.081527      -1.415965       2.199245                    0.992108       4.011409      11.937028       0.429285       1.297628      -0.705524      -0.048715       0.000006       0.007259       0.049253       0.004167      -0.010698       0.003245       0.015983       0.009493      -0.013300      -0.002353       0.015652              2.474616       3.628451       0.190404       0.038501       1.888314       0.129965       1.907083           0.000005
          200              H      11.975969       9.705895      40.524600       0.136027       1.385373 0.10533453E+02  0.11064062E+03                                 2.042843                            1.892329      -1.391707       2.224553                    0.994196       3.712328      10.708439       0.457413       1.274835      -0.710450      -0.024657       0.016700       0.030301       0.042485       0.001589      -0.017299       0.002860       0.015628       0.003397      -0.014950      -0.006820       0.021771              2.122405       2.034234      -0.151300      -0.273255       1.892142       0.527425       2.440839           0.000004
          201              H      11.055803      11.771742       1.145712       0.085048       1.740106 0.13634741E+02  0.15382689E+03                                 2.435641                            2.189878      -1.522609       2.135963                    0.991543       4.294895      13.134875       0.411620       1.318937      -0.699550      -0.043272      -0.002401      -0.005100       0.043638       0.005081       0.006384       0.011331       0.004345      -0.001253      -0.012582      -0.002714       0.015296              2.588040       3.750558       0.105831      -0.403473       1.872781      -0.059690       2.140781           0.000001
          202              H      12.009128      11.079448      43.399940       0.134672       1.368725 0.10534796E+02  0.11062267E+03                                 2.028912                            1.895901      -1.394365       2.226269                    0.993803       3.674728      10.587315       0.455881       1.279489      -0.710032      -0.027031      -0.017094      -0.027269       0.042030       0.015971       0.006004       0.005161       0.009380      -0.007935      -0.015349      -0.005298       0.020647              2.077025       2.046916       0.194491       0.317965       1.799587       0.400835       2.384572           0.000003
          203              H       0.623115      13.178393       2.556841       0.098440       1.407722 0.11022649E+02  0.11853912E+03                                 2.146745                            1.994133      -1.518897       2.148886                    0.991292       4.171516      12.671032       0.420995       1.352862      -0.691482       0.027596       0.025972       0.027312       0.046712       0.006520       0.002115       0.003542       0.009403      -0.010866      -0.007662      -0.003057       0.010719              2.204638       2.023701       0.286003       0.383295       2.067785       0.476732       2.522429          -0.000001
          204              H       1.769868      12.455760       0.614880       0.120903       1.269157 0.98244159E+01  0.10282074E+03                                 1.999609                            1.877322      -1.643124       2.090014                    0.991375       4.174090      12.573116       0.435041       1.345247      -0.691354       0.035799       0.007400      -0.003436       0.036717       0.004562       0.001335      -0.000285       0.006964      -0.020808      -0.007153      -0.002125       0.009278              2.066379       2.738421       0.144943      -0.160141       1.648013       0.053765       1.812702           0.000000
          205              H      13.020481      11.512476       6.533657       0.105556       1.684453 0.13114438E+02  0.14544924E+03                                 2.354229                            2.132569      -1.289710       2.263508                    0.994695       3.851418      11.400710       0.424675       1.300432      -0.707216       0.005765       0.031665       0.034308       0.047042      -0.002899       0.010284       0.004825      -0.003572       0.061944      -0.017133      -0.006933       0.024066              2.423489       1.749982       0.089828       0.094203       3.324507       0.542995       2.195978          -0.000012
          206              H      13.469511       9.521099       7.475884       0.124226       1.116361 0.80706573E+01  0.77912194E+02                                 1.650652                            1.563174      -1.077837       2.365522                    0.998144       3.250220       8.480335       0.558821       1.135369      -0.744466       0.014557       0.008379       0.035189       0.038992       0.003824       0.008067       0.014792      -0.005139       0.028442      -0.012849      -0.009345       0.022194              1.681174       1.383533      -0.058384       0.276639       1.546243      -0.185896       2.113746          -0.000006
          207              H      12.123803       9.692104       3.100944       0.103190       1.382668 0.10231781E+02  0.10613748E+03                                 2.019629                            1.846774      -1.021892       2.393787                    0.996858       3.575493      10.075883       0.472368       1.249993      -0.717698      -0.013045      -0.005041      -0.048267       0.050252       0.001178       0.008095       0.009917      -0.028373       0.037360      -0.022342       0.000758       0.021584              2.115548       1.599223      -0.081909       0.316808       1.810655      -0.457100       2.936766           0.000000
          208              H      12.545200       7.648322       4.025476       0.126475       1.172644 0.87353910E+01  0.85893559E+02                                 1.699970                            1.624490      -1.106442       2.355465                    0.997407       3.272967       8.578964       0.549851       1.132877      -0.745925      -0.002891      -0.029145      -0.027416       0.040118       0.000175       0.005966       0.011791      -0.008882       0.043601      -0.013832      -0.007550       0.021383              1.697938       1.342164       0.015538       0.056667       2.104061       0.236657       1.647589          -0.000001
          209              H      12.394603       2.275466       3.069978       0.094495       1.546913 0.11717089E+02  0.12607393E+03                                 2.179460                            1.977177      -1.309748       2.244296                    0.993934       3.889200      11.260976       0.454986       1.251130      -0.715603      -0.005304       0.010489      -0.045549       0.047041      -0.003183       0.000298      -0.015377      -0.028867       0.017151      -0.017759      -0.006708       0.024467              2.286363       1.805196       0.070520       0.416111       1.866470       0.316024       3.187422          -0.000000
          210              H      12.774551       4.288908       4.118372       0.125643       1.229485 0.92664387E+01  0.93148776E+02                                 1.810872                            1.717781      -1.103832       2.353893                    0.997726       3.382325       9.180869       0.510255       1.194137      -0.730800       0.002146       0.028232      -0.027508       0.039476       0.001264       0.004689      -0.013967      -0.005698       0.050950      -0.015172      -0.008860       0.024032              1.822677       1.423488       0.004783       0.043310       2.305994      -0.212776       1.738549          -0.000001
          211              H      12.998375       0.328219       6.480574       0.102824       1.516501 0.11468259E+02  0.12289080E+03                                 2.186701                            1.986353      -1.092811       2.357274                    0.996612       3.707013      10.755592       0.443034       1.290169      -0.709233       0.007011      -0.037158       0.033366       0.050430      -0.007365       0.010222      -0.004925      -0.014534       0.054124      -0.020953      -0.001797       0.022750              2.291990       1.690570       0.001870      -0.002288       3.199143      -0.441563       1.986258          -0.000007
          212              H      13.454313       2.275466       7.555509       0.131517       1.165875 0.85547942E+01  0.84043295E+02                                 1.729786                            1.636847      -1.053248       2.384935                    0.998108       3.242559       8.616700       0.530853       1.174460      -0.736034       0.014576      -0.009765       0.037442       0.041349      -0.003804       0.007893      -0.015119      -0.008958       0.030952      -0.012997      -0.010191       0.023188              1.754014       1.418542       0.041023       0.236368       1.621933       0.133831       2.221566          -0.000010
          213              H       1.746380       4.462671      12.399351       0.094183       1.620912 0.12411322E+02  0.13506594E+03                                 2.256700                            2.046524      -1.066807       2.365682                    0.996552       3.707934      10.689887       0.444766       1.265455      -0.715753       0.010860      -0.043500       0.024977       0.051323      -0.000548       0.004591      -0.000304      -0.046292       0.008342      -0.025292       0.003523       0.021769              2.373882       1.938290      -0.421796       0.390879       2.620938      -0.684500       2.562417          -0.000010
          214              H       0.887006       4.142726      10.191974       0.134664       1.214927 0.89335685E+01  0.88566306E+02                                 1.761427                            1.659781      -1.161906       2.332765                    0.997092       3.288127       8.727994       0.534263       1.156399      -0.740174       0.001185      -0.038744      -0.012705       0.040791      -0.007440       0.000878      -0.002011      -0.036565      -0.025344      -0.015547      -0.008557       0.024103              1.784833       1.410609       0.003957       0.100280       2.102040       0.359256       1.841851          -0.000010
          215              H       0.874572       8.235806      12.271066       0.090396       1.681861 0.13028162E+02  0.14534269E+03                                 2.390093                            2.148873      -1.460314       2.171362                    0.991842       4.173782      12.699301       0.413073       1.329137      -0.698098      -0.011620       0.046198       0.018543       0.051119      -0.014723       0.002883      -0.004734      -0.031217       0.006451      -0.022568       0.000673       0.021895              2.519282       1.871278      -0.032217       0.064786       3.041616       0.810383       2.644951          -0.000006
          216              H       0.088424       8.042736      10.072537       0.128978       1.264674 0.93976418E+01  0.95317193E+02                                 1.882471                            1.756896      -1.133788       2.340081                    0.997712       3.478990       9.655608       0.490286       1.231698      -0.721231      -0.012066       0.032509      -0.011637       0.036577      -0.004117       0.003221       0.000515      -0.033370      -0.043555      -0.016210      -0.008235       0.024445              1.932597       1.604744      -0.279672       0.278867       2.077556      -0.366791       2.115491          -0.000007
          217              C      13.078510       1.417684      42.046318       0.097738      29.235095 0.35582042E+03  0.80460632E+04                                 8.589627                            6.480177      -0.086237       1.988519                    0.998722      27.082020      79.194973       0.612039       0.442562      -1.036478      -0.006621       0.002861      -0.039129       0.039788       0.029530       0.010493       0.013300      -0.071679      -0.020060      -0.043935      -0.010115       0.054050             10.197511      14.502665      -3.357923      -0.503499       6.173073      -0.912921       9.916795           0.000004
          218              C      11.743855       1.889326      42.285192      -0.149927      37.301122 0.47426755E+03  0.11486999E+05                                 9.997380                            7.434365      -0.237403       1.896227                    0.998757      30.734784      92.065103       0.578665       0.437014      -1.043031       0.006815      -0.016280      -0.012334       0.021532       0.029482      -0.002918       0.020142      -0.061861      -0.025015      -0.042005      -0.010126       0.052131             12.201492      18.666456      -4.363279      -0.392720       7.245397      -1.145323      10.692623           0.000004
          219              C      12.879555       2.126526      39.856636       0.083104      29.010221 0.34687920E+03  0.77805234E+04                                 8.474379                            6.357877       0.020750       2.023421                    0.999051      26.797754      77.602402       0.624882       0.436996      -1.041581       0.015060      -0.018148       0.047294       0.052848       0.021888       0.016417       0.008089      -0.060537       0.050322      -0.048470       0.010846       0.037624             10.042039      14.286393      -3.360136      -1.628366       6.762596      -1.261786       9.077129           0.000005
          220              C      11.616745       2.567828      40.033580      -0.128610      36.256871 0.44652400E+03  0.10673789E+05                                 9.866641                            7.262511      -0.292043       1.893244                    0.998108      29.967944      89.741970       0.578459       0.442955      -1.037518      -0.004753      -0.006161       0.011649       0.014009       0.032105       0.014959       0.017512      -0.056981      -0.001411      -0.043796      -0.008671       0.052468             11.986631      17.869915      -3.580105      -3.009432       7.420910      -1.346765      10.669068           0.000005
          221              C      11.029552       2.451986      41.272188       0.061505      38.712585 0.40707783E+03  0.94186937E+04                                10.228492                            6.843516      -0.248371       1.939488                    0.998835      26.719576      76.319256       0.613593       0.431432      -1.054329       0.019289      -0.006575      -0.015656       0.025699       0.014227       0.002330       0.006102      -0.057424      -0.045530      -0.024543      -0.015843       0.040386             13.915465      23.673076      -4.674305      -2.430151       7.347721      -1.153646      10.725598           0.000003
          222              C       9.595420       2.807787      41.484521       0.369771      34.293708 0.32961785E+03  0.72852858E+04                                 9.727248                            6.354904      -0.378351       1.912716                    0.998624      24.507570      69.999353       0.603159       0.459450      -1.030636      -0.028063      -0.001653       0.003453       0.028323       0.024717       0.016346       0.061809      -0.081232       0.007343      -0.048876      -0.043097       0.091973             13.500125      22.409793      -3.958426      -2.229432       8.164774      -2.437722       9.925808           0.000002
          223              C       6.828015       5.607299      37.684648       0.097349      30.862829 0.34988768E+03  0.78473506E+04                                 8.842778                            6.381825       0.073667       2.046744                    0.998792      26.373213      75.812535       0.625633       0.436508      -1.044210      -0.050970      -0.003776       0.022453       0.055824       0.011950      -0.013189       0.027795      -0.026135      -0.036543      -0.038193       0.002444       0.035749             11.039261      11.895427      -1.483151       1.964522       8.112073      -5.417658      13.110285           0.000006
          224              C       7.534028       4.972926      38.644570      -0.131289      36.159545 0.39371752E+03  0.91350087E+04                                 9.834502                            6.800935      -0.241945       1.917051                    0.998423      29.211082      86.645975       0.599236       0.440538      -1.037228      -0.010129      -0.005973      -0.000357       0.011764       0.011308       0.008503       0.050845      -0.071791      -0.055595      -0.046887      -0.028351       0.075238             12.685557      11.910678      -1.809974       2.248453      10.322608      -7.547498      15.823384           0.000007
          225              C       4.841232       5.135657      38.719771       0.096646      28.751050 0.33813505E+03  0.75204268E+04                                 8.363065                            6.223495       0.058796       2.035999                    0.999209      26.484448      75.852231       0.641127       0.429546      -1.048253       0.033136      -0.001028      -0.030950       0.045353       0.007478      -0.015007       0.043637      -0.035666      -0.062566      -0.052569      -0.001228       0.053797             10.090988      11.681810      -1.382588       1.311583       7.513575      -4.390357      11.077577           0.000007
          226              C       5.525138       4.465429      39.781435      -0.143216      37.650367 0.47803610E+03  0.11529691E+05                                 9.922907                            7.371857      -0.050340       1.957622                    0.999206      30.042524      88.006762       0.595696       0.426309      -1.056028       0.000327      -0.016469      -0.014356       0.021850       0.002248      -0.016758       0.034341      -0.029054      -0.026030      -0.039825      -0.003394       0.043219             12.174987      14.428251      -2.613939       3.021005       9.087748      -5.394180      13.008962           0.000007
          227              C       6.955125       4.407508      39.648727       0.068806      39.715400 0.38262982E+03  0.87045437E+04                                10.351184                            6.605897      -0.108442       1.990477                    0.999142      26.059049      73.461614       0.629539       0.427677      -1.058149      -0.008933      -0.006295      -0.030314       0.032223       0.003820       0.003334       0.032085      -0.034738      -0.052828      -0.034612      -0.008979       0.043591             14.670466      14.031250      -3.632867       4.250900      11.868704      -9.095017      18.111444           0.000004
          228              C       7.688771       3.764861      40.736932       0.368243      36.219816 0.33748360E+03  0.74878122E+04                                10.055529                            6.401158      -0.337788       1.922793                    0.998866      24.510266      69.671392       0.606329       0.455298      -1.035107       0.014207      -0.015619       0.018616       0.028148       0.028239       0.006446       0.053336      -0.091971      -0.046289      -0.052057      -0.036777       0.088834             14.367835      14.013383      -4.651584       4.441316      11.559126      -8.379764      17.530995           0.000004
          229              C       5.084398       1.908633       1.030699       0.084523      26.861122 0.32790600E+03  0.72656705E+04                                 8.010862                            6.149155       0.013914       2.021886                    0.999203      26.716529      77.361999       0.639245       0.432427      -1.042392       0.034218      -0.037686       0.011343       0.052152       0.003881       0.022503       0.025252      -0.051301      -0.091171      -0.049316      -0.001528       0.050844              9.178870      10.484697      -0.281246      -2.003922       5.200721      -1.768117      11.851193           0.000001
          230              C       5.632906       2.316838      44.081174      -0.145508      35.004226 0.45544970E+03  0.10877999E+05                                 9.447273                            7.200527      -0.072117       1.951347                    0.999301      29.991939      88.094405       0.600728       0.426893      -1.053222       0.004205      -0.011661      -0.008790       0.015197      -0.006988       0.010443       0.018683      -0.044558      -0.079028      -0.036745      -0.004235       0.040980             11.143601      12.689443       0.157954      -3.965496       6.270976      -2.719038      14.470384           0.000002
          231              C       7.069801       1.086707       1.875606       0.080745      27.457251 0.36174698E+03  0.82044494E+04                                 8.189513                            6.515984      -0.047944       2.001403                    0.998014      27.138784      79.179839       0.613586       0.440135      -1.039103      -0.039699       0.006827      -0.011946       0.042016       0.006518       0.018229       0.027319      -0.029975      -0.062753      -0.039425      -0.002831       0.042256              9.227303      10.178005      -0.998744      -2.174866       6.144861      -2.030290      11.359042          -0.000002
          232              C       7.744036       1.492154       0.703352      -0.149201      35.548568 0.48663999E+03  0.11855526E+05                                 9.678553                            7.537845      -0.296754       1.878871                    0.998078      30.792999      92.323459       0.574216       0.437843      -1.043176      -0.011708       0.000049      -0.006233       0.013264       0.009164       0.005076       0.028962      -0.047193      -0.059667      -0.032629      -0.015364       0.047993             11.271054      11.375845      -0.189277      -2.856660       7.038651      -3.476110      15.398667          -0.000001
          233              C       7.040786       2.121010      43.904230       0.053847      39.368361 0.42667734E+03  0.99473599E+04                                10.242101                            6.948783      -0.095293       1.984612                    0.999196      26.707118      75.537939       0.619083       0.424374      -1.063109      -0.009722      -0.017835       0.013825       0.024571       0.002316       0.007718       0.019492      -0.014214      -0.034919      -0.023850      -0.001128       0.024978             13.690602      13.600843       1.145639      -6.222902       7.888142      -5.352157      19.582823          -0.000000
          234              C       7.708114       2.609200      42.705434       0.367723      33.552352 0.31861118E+03  0.69798323E+04                                 9.558459                            6.226749      -0.303061       1.939043                    0.999027      24.287380      68.978110       0.612674       0.456345      -1.032776       0.008425       0.004291      -0.024397       0.026165       0.032910       0.018647       0.053288      -0.079250      -0.052654      -0.047256      -0.042680       0.089936             13.143337      12.808755       0.648323      -5.392054       8.266792      -5.812605      18.354463           0.000001
          235              C       6.005946       3.069810       6.020520       0.099337      27.095921 0.31089824E+03  0.67653009E+04                                 7.949540                            5.917324       0.160188       2.076798                    0.999610      25.778598      72.828473       0.666459       0.422341      -1.053581      -0.014187       0.008576      -0.034480       0.038259      -0.001731      -0.009068      -0.015432       0.090566       0.029818      -0.054134       0.011251       0.042883              9.300055       4.697462       1.097856       1.683362      13.352400       2.595842       9.850303          -0.000010
          236              C       6.247731       4.266843       6.582317      -0.139254      34.361027 0.41134114E+03  0.95204228E+04                                 9.208561                            6.758180       0.137699       2.022705                    0.999716      28.656484      81.257437       0.635570       0.416379      -1.066160      -0.003682       0.002385      -0.018048       0.018574      -0.008719      -0.007680      -0.023594       0.073279       0.032521      -0.052473       0.018672       0.033801             11.171146       5.383023       1.566391       1.746600      18.083492       4.153892      10.046924          -0.000010
          237              C       5.479545       4.148243       4.012205       0.071649      28.277726 0.34460062E+03  0.76733705E+04                                 8.185565                            6.246980       0.151595       2.060547                    0.999633      26.516472      75.114904       0.647710       0.424674      -1.054978       0.003201      -0.030627       0.031741       0.044223      -0.011080      -0.007270      -0.023456       0.028352       0.053551      -0.037755       0.009044       0.028710              9.590957       4.758184       1.199818       1.542625      13.310671       3.642621      10.704015          -0.000001
          238              C       5.714422       5.367340       4.569579      -0.146808      35.055156 0.43302293E+03  0.10152615E+05                                 9.323899                            6.940626       0.124304       2.013000                    0.999676      29.232803      83.451445       0.626212       0.417174      -1.065564       0.004813      -0.008585       0.016423       0.019146      -0.008517      -0.002166      -0.030913       0.035982       0.033885      -0.042970       0.013277       0.029693             11.262103       5.463944       1.811086       2.065036      15.747514       5.330681      12.574851          -0.000003
          239              C       6.077790       5.519038       5.954166       0.053069      41.953000 0.40795160E+03  0.93702452E+04                                10.567690                            6.735140      -0.098490       1.983472                    0.999230      26.230585      72.762729       0.639511       0.416981      -1.071715      -0.003431      -0.018802      -0.012942       0.023082       0.002066      -0.002936      -0.011047       0.032238      -0.011745      -0.021216       0.002322       0.018894             14.667658       6.069900       2.477354       2.459172      23.631904       8.522275      14.301170          -0.000002
          240              C       6.246349       6.735378       6.635400       0.372493      33.356642 0.29719374E+03  0.63681167E+04                                 9.385531                            5.931894      -0.179216       1.983229                    0.999336      23.479984      64.938471       0.643808       0.443995      -1.044822       0.001420       0.026565       0.015486       0.030782       0.000437      -0.034417       0.001692       0.125987      -0.107977      -0.046939      -0.043425       0.090364             13.009423       5.544557       1.814951       2.334348      20.504426       5.442878      12.979286          -0.000002
          241              C       5.681263      11.509718       3.998934       0.093241      28.428438 0.34284593E+03  0.76524514E+04                                 8.320096                            6.299695       0.086061       2.045008                    0.999422      26.520337      76.117568       0.632169       0.434082      -1.045391       0.015467       0.028824       0.031267       0.045252       0.015636      -0.020046       0.028785       0.063118      -0.024018      -0.054817       0.011120       0.043697              9.812752       5.177919      -0.939990       1.627029      13.557085      -3.138317      10.703253          -0.000001
          242              C       5.885744      10.301653       4.627086      -0.140079      35.335819 0.43673964E+03  0.10315236E+05                                 9.526904                            7.065139      -0.013299       1.972587                    0.999439      29.551512      86.124232       0.605061       0.428598      -1.052894       0.013082       0.011912      -0.000032       0.017693       0.006385      -0.004465       0.027327       0.051153       0.015444      -0.044393       0.020336       0.024057             11.625497       5.555331      -1.395380       1.654912      16.383225      -5.552985      12.937935          -0.000003
          243              C       6.043250      12.648830       5.993978       0.093882      28.032044 0.33482933E+03  0.74309622E+04                                 8.222342                            6.208802       0.071228       2.042088                    0.999447      26.366873      75.511784       0.639236       0.431741      -1.046590      -0.007291      -0.009297      -0.043503       0.045079       0.021760      -0.002251       0.019417       0.062951       0.029543      -0.049429       0.015407       0.034022              9.709343       4.877024      -1.052414       1.079305      14.433366      -2.671177       9.817639          -0.000008
          244              C       6.276745      11.490411       6.648671      -0.137245      35.099921 0.43059776E+03  0.10121124E+05                                 9.466432                            7.012360       0.035804       1.992889                    0.999369      29.206084      84.553949       0.608501       0.428241      -1.054477       0.006340      -0.003857      -0.011100       0.013353       0.010032      -0.004635       0.032939       0.046852       0.028437      -0.049068       0.020349       0.028719             11.495397       5.438348      -1.121880       1.339385      18.636761      -3.902796      10.411083          -0.000015
          245              C       6.122003      10.235458       5.993978       0.048600      42.396723 0.41992268E+03  0.97501278E+04                                10.767335                            6.898137      -0.160334       1.963832                    0.999173      26.684095      75.299759       0.620783       0.424938      -1.062841      -0.001038       0.026065      -0.012720       0.029021      -0.001699      -0.005151       0.005624       0.028569      -0.030825      -0.015580      -0.004946       0.020526             15.195848       5.993942      -1.671993       1.797597      24.976531      -8.533560      14.617069          -0.000003
          246              C       6.293325       8.980504       6.684060       0.378273      34.544040 0.31079512E+03  0.67373752E+04                                 9.696321                            6.104376      -0.167171       1.988454                    0.999252      23.632393      65.833036       0.628420       0.449614      -1.041095       0.006927      -0.026361       0.020152       0.033897      -0.003057      -0.040935      -0.002019       0.131303      -0.101300      -0.050798      -0.044737       0.095535             13.801857       5.687514      -1.452903       2.284862      21.736756      -6.969475      13.981302          -0.000002
          247              C       8.331229       8.575057      11.917178       0.096056      26.766412 0.32220725E+03  0.70678070E+04                                 7.909837                            6.032695       0.211035       2.088555                    0.999650      26.000073      73.528259       0.659232       0.423564      -1.053788      -0.012250      -0.043081       0.003088       0.044895      -0.004057      -0.024175       0.021878      -0.003733      -0.052741      -0.038440       0.004846       0.033594              9.398921       5.708113       0.745588       3.320001       8.546984      -0.206641      13.941667          -0.000008
          248              C       7.808973       8.787434      10.594522      -0.164117      35.136126 0.44827636E+03  0.10602782E+05                                 9.362546                            7.077337       0.189754       2.032288                    0.999704      29.490235      84.586805       0.618026       0.419011      -1.064276      -0.002669      -0.007717       0.008145       0.011533       0.001849      -0.013167       0.000933      -0.030287      -0.066746      -0.029199       0.002819       0.026381             11.384892       6.827287       0.878594       4.577029       9.356158      -0.023299      17.971233          -0.000015
          249              C       7.836605       6.398885      11.833130       0.105933      29.165216 0.33865371E+03  0.75487433E+04                                 8.504001                            6.260240       0.030132       2.029565                    0.999466      26.449046      76.292925       0.633184       0.433968      -1.043648       0.005234       0.047183       0.005121       0.047747      -0.001669      -0.030965       0.009002       0.008974      -0.077102      -0.042910       0.008143       0.034767             10.418134       6.277930       0.988710       3.561314       9.202732      -0.993309      15.773741          -0.000006
          250              C       7.333692       6.514727      10.523744      -0.153102      35.147453 0.41793747E+03  0.97807527E+04                                 9.526393                            6.916517      -0.022323       1.972528                    0.999542      29.440618      85.911225       0.609748       0.429235      -1.050610       0.001860       0.003632       0.012145       0.012812      -0.005961      -0.018248       0.010873       0.021797      -0.101166      -0.040477       0.005085       0.035392             12.001381       6.681222       0.416738       4.373910       9.449391      -2.018452      19.873529          -0.000010
          251              C       7.329547       7.673145       9.930982       0.057335      37.072638 0.38210442E+03  0.86678615E+04                                 9.843587                            6.557708      -0.081228       1.993990                    0.999261      26.082632      72.824976       0.639768       0.422040      -1.064328       0.003803      -0.003976       0.023500       0.024135      -0.007799      -0.013003       0.011077       0.046348      -0.018923      -0.026196      -0.007021       0.033217             13.765501       7.236401       0.510957       5.925818       9.759454      -1.551048      24.300646          -0.000004
          252              C       6.819726       7.830359       8.519854       0.390049      31.751610 0.29299584E+03  0.62549006E+04                                 9.155936                            5.916973      -0.173056       1.992079                    0.999157      23.182176      63.963267       0.640292       0.448094      -1.042587      -0.013888       0.001673      -0.025306       0.028915       0.004750      -0.047310       0.004378       0.146256      -0.095696      -0.059981      -0.045458       0.105439             12.973703       6.412298      -0.401664       5.142291      10.442193      -1.927958      22.066617          -0.000005
          253              C       0.737790      12.373016      19.928318       0.097737      29.235177 0.35582151E+03  0.80460942E+04                                 8.589640                            6.480184      -0.086226       1.988521                    0.998722      27.082087      79.195213       0.612039       0.442562      -1.036478       0.006621      -0.002862      -0.039129       0.039788       0.029530      -0.010493      -0.013298      -0.071677      -0.020055      -0.043935      -0.010113       0.054048             10.197527      14.502692      -3.357931       0.503502       6.173080       0.912919       9.916809          -0.000004
          254              C       2.072445      11.901374      20.167192      -0.149928      37.301171 0.47426820E+03  0.11487021E+05                                 9.997393                            7.434373      -0.237399       1.896228                    0.998757      30.734806      92.065236       0.578664       0.437015      -1.043030      -0.006815       0.016280      -0.012334       0.021531       0.029481       0.002919      -0.020141      -0.061861      -0.025018      -0.042004      -0.010126       0.052130             12.201509      18.666488      -4.363285       0.392726       7.245404       1.145320      10.692636          -0.000005
          255              C       0.936745      11.664174      17.738636       0.083105      29.010126 0.34687821E+03  0.77804924E+04                                 8.474349                            6.357861       0.020770       2.023428                    0.999051      26.797688      77.602053       0.624884       0.436995      -1.041582      -0.015060       0.018144       0.047294       0.052847       0.021888      -0.016417      -0.008086      -0.060540       0.050322      -0.048471       0.010849       0.037622             10.041997      14.286321      -3.360118       1.628348       6.762573       1.261784       9.077098          -0.000003
          256              C       2.199555      11.222872      17.915580      -0.128608      36.256744 0.44652262E+03  0.10673747E+05                                 9.866620                            7.262503      -0.292047       1.893244                    0.998108      29.967861      89.741654       0.578459       0.442956      -1.037518       0.004751       0.006157       0.011650       0.014007       0.032106      -0.014958      -0.017512      -0.056983      -0.001417      -0.043796      -0.008672       0.052469             11.986596      17.869842      -3.580088       3.009414       7.420895       1.346766      10.669051          -0.000004
          257              C       2.786748      11.338714      19.154188       0.061505      38.712460 0.40707678E+03  0.94186610E+04                                10.228462                            6.843502      -0.248357       1.939492                    0.998835      26.719533      76.319037       0.613595       0.431431      -1.054330      -0.019289       0.006573      -0.015656       0.025698       0.014228      -0.002330      -0.006101      -0.057427      -0.045530      -0.024545      -0.015842       0.040387             13.915412      23.672968      -4.674280       2.430135       7.347697       1.153644      10.725570          -0.000002
          258              C       4.220880      10.982913      19.366521       0.369772      34.293592 0.32961702E+03  0.72852595E+04                                 9.727210                            6.354887      -0.378335       1.912721                    0.998624      24.507525      69.999077       0.603161       0.459449      -1.030638       0.028062       0.001652       0.003454       0.028322       0.024717      -0.016346      -0.061809      -0.081231       0.007340      -0.048876      -0.043097       0.091972             13.500061      22.409674      -3.958402       2.229418       8.164740       2.437711       9.925769          -0.000003
          259              C       6.988285       8.183401      15.566648       0.097351      30.862655 0.34988591E+03  0.78472993E+04                                 8.842748                            6.381812       0.073667       2.046746                    0.998792      26.373091      75.812072       0.625633       0.436509      -1.044210       0.050968       0.003773       0.022454       0.055823       0.011949       0.013189      -0.027796      -0.026135      -0.036546      -0.038194       0.002443       0.035750             11.039215      11.895384      -1.483148      -1.964518       8.112040       5.417623      13.110220          -0.000003
          260              C       6.282272       8.817774      16.526570      -0.131290      36.159453 0.39371690E+03  0.91349900E+04                                 9.834485                            6.800931      -0.241948       1.917051                    0.998423      29.211034      86.645789       0.599236       0.440539      -1.037228       0.010128       0.005969      -0.000357       0.011762       0.011307      -0.008501      -0.050844      -0.071791      -0.055592      -0.046885      -0.028351       0.075237             12.685524      11.910658      -1.809961      -2.248435      10.322580       7.547466      15.823334          -0.000005
          261              C       8.975068       8.655043      16.601771       0.096645      28.751089 0.33813561E+03  0.75204429E+04                                 8.363075                            6.223503       0.058793       2.035998                    0.999209      26.484470      75.852327       0.641126       0.429547      -1.048253      -0.033136       0.001024      -0.030948       0.045352       0.007478       0.015006      -0.043637      -0.035666      -0.062568      -0.052568      -0.001228       0.053797             10.090999      11.681815      -1.382594      -1.311591       7.513587       4.390364      11.077593          -0.000005
          262              C       8.291162       9.325271      17.663435      -0.143221      37.650603 0.47803975E+03  0.11529799E+05                                 9.922934                            7.371877      -0.050327       1.957623                    0.999207      30.042676      88.007211       0.595696       0.426308      -1.056029      -0.000327       0.016464      -0.014354       0.021845       0.002248       0.016759      -0.034340      -0.029051      -0.026028      -0.039824      -0.003393       0.043217             12.175020      14.428289      -2.613954      -3.021025       9.087776       5.394194      13.008996          -0.000005
          263              C       6.861175       9.383192      17.530727       0.068802      39.715462 0.38263093E+03  0.87045734E+04                                10.351181                            6.605899      -0.108434       1.990478                    0.999142      26.059097      73.461714       0.629540       0.427676      -1.058150       0.008933       0.006292      -0.030313       0.032222       0.003819      -0.003334      -0.032084      -0.034736      -0.052827      -0.034612      -0.008978       0.043589             14.670453      14.031237      -3.632861      -4.250893      11.868693       9.095004      18.111429          -0.000002
          264              C       6.127529      10.025839      18.618932       0.368245      36.219706 0.33748271E+03  0.74877858E+04                                10.055503                            6.401146      -0.337786       1.922793                    0.998866      24.510225      69.671194       0.606330       0.455297      -1.035108      -0.014208       0.015616       0.018617       0.028148       0.028239      -0.006446      -0.053336      -0.091972      -0.046290      -0.052058      -0.036776       0.088834             14.367786      14.013336      -4.651561      -4.441293      11.559084       8.379729      17.530939          -0.000003
          265              C       8.731902      11.882067      23.148699       0.084521      26.861189 0.32790693E+03  0.72656966E+04                                 8.010869                            6.149157       0.013927       2.021888                    0.999203      26.716594      77.362231       0.639245       0.432426      -1.042393      -0.034219       0.037686       0.011343       0.052152       0.003880      -0.022503      -0.025252      -0.051298      -0.091174      -0.049316      -0.001526       0.050842              9.178881      10.484713      -0.281248       2.003926       5.200722       1.768112      11.851207          -0.000001
          266              C       8.183394      11.473862      21.963174      -0.145509      35.004318 0.45545095E+03  0.10878038E+05                                 9.447293                            7.200540      -0.072119       1.951346                    0.999301      29.991990      88.094632       0.600727       0.426894      -1.053222      -0.004205       0.011660      -0.008790       0.015196      -0.006988      -0.010443      -0.018682      -0.044560      -0.079029      -0.036745      -0.004236       0.040981             11.143629      12.689472       0.157955       3.965514       6.270985       2.719040      14.470429          -0.000003
          267              C       6.746499      12.703993      23.993606       0.080743      27.457303 0.36174793E+03  0.82044761E+04                                 8.189521                            6.515991      -0.047940       2.001403                    0.998014      27.138830      79.179997       0.613586       0.440135      -1.039103       0.039700      -0.006825      -0.011948       0.042017       0.006517      -0.018230      -0.027318      -0.029974      -0.062755      -0.039425      -0.002828       0.042254              9.227309      10.178016      -0.998746       2.174871       6.144862       2.030284      11.359050           0.000001
          268              C       6.072264      12.298546      22.821352      -0.149201      35.548523 0.48663935E+03  0.11855506E+05                                 9.678547                            7.537842      -0.296758       1.878871                    0.998078      30.792965      92.323351       0.574216       0.437843      -1.043176       0.011708      -0.000047      -0.006233       0.013264       0.009164      -0.005076      -0.028961      -0.047195      -0.059669      -0.032629      -0.015364       0.047993             11.271044      11.375842      -0.189279       2.856661       7.038640       3.476098      15.398650          -0.000001
          269              C       6.775514      11.669690      21.786230       0.053849      39.368286 0.42667638E+03  0.99473328E+04                                10.242094                            6.948779      -0.095301       1.984609                    0.999196      26.707082      75.537846       0.619082       0.424375      -1.063108       0.009722       0.017834       0.013824       0.024570       0.002315      -0.007718      -0.019493      -0.014216      -0.034924      -0.023851      -0.001128       0.024979             13.690590      13.600837       1.145635       6.222899       7.888129       5.352142      19.582803          -0.000000
          270              C       6.108186      11.181500      20.587434       0.367722      33.552351 0.31861125E+03  0.69798338E+04                                 9.558455                            6.226747      -0.303062       1.939042                    0.999027      24.287387      68.978109       0.612674       0.456344      -1.032777      -0.008425      -0.004292      -0.024396       0.026164       0.032910      -0.018646      -0.053287      -0.079251      -0.052654      -0.047255      -0.042680       0.089935             13.143325      12.808751       0.648318       5.392048       8.266781       5.812592      18.354444          -0.000002
          271              C       7.810354      10.720890      28.138520       0.099337      27.095704 0.31089342E+03  0.67651781E+04                                 7.949471                            5.917228       0.160192       2.076801                    0.999610      25.778608      72.828704       0.666472       0.422334      -1.053584       0.014188      -0.008576      -0.034481       0.038259      -0.001731       0.009067       0.015431       0.090564       0.029812      -0.054131       0.011249       0.042882              9.299982       4.697395       1.097810      -1.683337      13.352376      -2.595663       9.850174           0.000004
          272              C       7.568569       9.523857      28.700317      -0.139256      34.361308 0.41134300E+03  0.95204847E+04                                 9.208639                            6.758200       0.137694       2.022702                    0.999716      28.656592      81.258041       0.635568       0.416379      -1.066159       0.003683      -0.002386      -0.018048       0.018574      -0.008719       0.007678       0.023593       0.073278       0.032520      -0.052471       0.018672       0.033800             11.171274       5.383048       1.566414      -1.746614      18.083796      -4.153928      10.046979           0.000002
          273              C       8.336755       9.642457      26.130205       0.071651      28.277605 0.34459816E+03  0.76733055E+04                                 8.185551                            6.246953       0.151604       2.060552                    0.999633      26.516395      75.114742       0.647712       0.424673      -1.054978      -0.003201       0.030627       0.031740       0.044223      -0.011080       0.007271       0.023456       0.028351       0.053550      -0.037754       0.009044       0.028710              9.590941       4.758169       1.199809      -1.542636      13.310616      -3.642589      10.704039          -0.000003
          274              C       8.101878       8.423360      26.687579      -0.146808      35.055112 0.43302172E+03  0.10152585E+05                                 9.323904                            6.940620       0.124312       2.013004                    0.999676      29.232780      83.451525       0.626211       0.417175      -1.065563      -0.004813       0.008585       0.016423       0.019146      -0.008518       0.002166       0.030912       0.035981       0.033887      -0.042970       0.013276       0.029693             11.262105       5.463937       1.811077      -2.065038      15.747521      -5.330638      12.574858          -0.000006
          275              C       7.738510       8.271662      28.072166       0.053067      41.953053 0.40795209E+03  0.93702575E+04                                10.567690                            6.735136      -0.098479       1.983475                    0.999230      26.230615      72.762772       0.639512       0.416980      -1.071715       0.003431       0.018803      -0.012942       0.023083       0.002066       0.002936       0.011047       0.032235      -0.011742      -0.021215       0.002323       0.018892             14.667654       6.069893       2.477338      -2.459170      23.631909      -8.522215      14.301161          -0.000001
          276              C       7.569951       7.055322      28.753400       0.372490      33.356705 0.29719438E+03  0.63681337E+04                                 9.385541                            5.931899      -0.179217       1.983228                    0.999336      23.480015      64.938569       0.643808       0.443995      -1.044822      -0.001421      -0.026565       0.015488       0.030783       0.000437       0.034417      -0.001691       0.125986      -0.107974      -0.046938      -0.043425       0.090363             13.009440       5.544559       1.814952      -2.334345      20.504482      -5.442880      12.979278          -0.000002
          277              C       8.135037       2.280982      26.116934       0.093242      28.428293 0.34284393E+03  0.76523953E+04                                 8.320068                            6.299673       0.086062       2.045010                    0.999422      26.520242      76.117231       0.632171       0.434081      -1.045391      -0.015466      -0.028824       0.031267       0.045251       0.015636       0.020047      -0.028785       0.063118      -0.024023      -0.054816       0.011118       0.043698              9.812718       5.177899      -0.939988      -1.627024      13.557039       3.138305      10.703216          -0.000001
          278              C       7.930556       3.489047      26.745086      -0.140076      35.335502 0.43673509E+03  0.10315101E+05                                 9.526832                            7.065086      -0.013280       1.972595                    0.999439      29.551388      86.123732       0.605066       0.428596      -1.052896      -0.013083      -0.011912      -0.000032       0.017693       0.006385       0.004464      -0.027326       0.051155       0.015443      -0.044393       0.020335       0.024058             11.625401       5.555285      -1.395365      -1.654896      16.383098       5.552895      12.937821          -0.000003
          279              C       7.773050       1.141870      28.111978       0.093880      28.032200 0.33483137E+03  0.74310205E+04                                 8.222381                            6.208831       0.071217       2.042084                    0.999447      26.366963      75.512156       0.639233       0.431742      -1.046589       0.007291       0.009297      -0.043503       0.045079       0.021761       0.002250      -0.019417       0.062950       0.029540      -0.049428       0.015405       0.034023              9.709393       4.877049      -1.052424      -1.079312      14.433440       2.671217       9.817691           0.000003
          280              C       7.539555       2.300289      28.766671      -0.137249      35.100275 0.43060252E+03  0.10121268E+05                                 9.466510                            7.012412       0.035794       1.992884                    0.999369      29.206245      84.554657       0.608497       0.428242      -1.054476      -0.006342       0.003858      -0.011101       0.013354       0.010031       0.004633      -0.032940       0.046850       0.028437      -0.049068       0.020347       0.028720             11.495501       5.438391      -1.121894      -1.339394      18.636948       3.902855      10.411164           0.000006
          281              C       7.694297       3.555242      28.111978       0.048601      42.396719 0.41992271E+03  0.97501271E+04                                10.767325                            6.898132      -0.160324       1.963835                    0.999173      26.684101      75.299730       0.620784       0.424937      -1.062841       0.001036      -0.026065      -0.012720       0.029021      -0.001699       0.005150      -0.005623       0.028567      -0.030824      -0.015579      -0.004946       0.020525             15.195832       5.993937      -1.671993      -1.797600      24.976488       8.533553      14.617072          -0.000000
          282              C       7.522975       4.810196      28.802060       0.378270      34.544097 0.31079563E+03  0.67373894E+04                                 9.696332                            6.104382      -0.167171       1.988454                    0.999252      23.632421      65.833148       0.628419       0.449614      -1.041095      -0.006929       0.026362       0.020154       0.033899      -0.003056       0.040934       0.002018       0.131303      -0.101298      -0.050797      -0.044737       0.095534             13.801874       5.687520      -1.452906      -2.284865      21.736786       6.969491      13.981317          -0.000001
          283              C       5.485071       5.215643      34.035178       0.096058      26.766372 0.32220688E+03  0.70677943E+04                                 7.909814                            6.032679       0.211056       2.088561                    0.999650      26.000057      73.528099       0.659235       0.423562      -1.053789       0.012249       0.043082       0.003087       0.044895      -0.004056       0.024175      -0.021879      -0.003737      -0.052739      -0.038440       0.004847       0.033594              9.398890       5.708095       0.745589      -3.319987       8.546961       0.206637      13.941614           0.000006
          284              C       6.007327       5.003266      32.712522      -0.164113      35.135985 0.44827419E+03  0.10602717E+05                                 9.362519                            7.077316       0.189759       2.032291                    0.999704      29.490161      84.586534       0.618028       0.419010      -1.064277       0.002666       0.007717       0.008143       0.011531       0.001848       0.013168      -0.000933      -0.030284      -0.066739      -0.029198       0.002820       0.026378             11.384855       6.827263       0.878592      -4.577008       9.356143       0.023308      17.971158           0.000007
          285              C       5.979695       7.391815      33.951130       0.105932      29.165372 0.33865548E+03  0.75487944E+04                                 8.504024                            6.260246       0.030143       2.029566                    0.999466      26.449172      76.293398       0.633185       0.433966      -1.043649      -0.005235      -0.047182       0.005120       0.047747      -0.001668       0.030964      -0.009002       0.008968      -0.077104      -0.042911       0.008147       0.034764             10.418171       6.277945       0.988716      -3.561334       9.202756       0.993312      15.773813           0.000005
          286              C       6.482608       7.275973      32.641744      -0.153100      35.147467 0.41793704E+03  0.97807445E+04                                 9.526401                            6.916510      -0.022328       1.972527                    0.999542      29.440623      85.911381       0.609748       0.429234      -1.050610      -0.001862      -0.003631       0.012143       0.012811      -0.005961       0.018248      -0.010872       0.021801      -0.101162      -0.040475       0.005083       0.035392             12.001400       6.681228       0.416749      -4.373929       9.449405       2.018429      19.873568           0.000005
          287              C       6.486753       6.117555      32.048982       0.057338      37.072659 0.38210436E+03  0.86678610E+04                                 9.843597                            6.557713      -0.081237       1.993988                    0.999261      26.082623      72.824991       0.639767       0.422040      -1.064328      -0.003805       0.003977       0.023498       0.024134      -0.007798       0.013004      -0.011077       0.046348      -0.018931      -0.026196      -0.007023       0.033219             13.765515       7.236404       0.510959      -5.925820       9.759481       1.551059      24.300661           0.000001
          288              C       6.996574       5.960341      30.637854       0.390048      31.751680 0.29299651E+03  0.62549185E+04                                 9.155941                            5.916975      -0.173045       1.992082                    0.999157      23.182226      63.963421       0.640293       0.448093      -1.042588       0.013886      -0.001673      -0.025306       0.028914       0.004750       0.047308      -0.004377       0.146257      -0.095686      -0.059982      -0.045456       0.105437             12.973707       6.412299      -0.401665      -5.142290      10.442207       1.927963      22.066616           0.000000
          289              C       6.170360      26.163716      24.307682       0.097739      29.235084 0.35582048E+03  0.80460633E+04                                 8.589618                            6.480173      -0.086221       1.988524                    0.998722      27.082014      79.194897       0.612040       0.442561      -1.036478      -0.006619      -0.002867       0.039127       0.039786      -0.029530      -0.010492       0.013300      -0.071679      -0.020055      -0.043935      -0.010114       0.054049             10.197497      14.502641       3.357918       0.503499       6.173066      -0.912917       9.916784           0.000002
          290              C       4.835705      25.692074      24.068808      -0.149926      37.301057 0.47426687E+03  0.11486979E+05                                 9.997371                            7.434362      -0.237396       1.896230                    0.998757      30.734732      92.064929       0.578665       0.437015      -1.043030       0.006818       0.016273       0.012331       0.021525      -0.029481       0.002918       0.020142      -0.061861      -0.025021      -0.042003      -0.010128       0.052131             12.201476      18.666423       4.363269       0.392718       7.245389      -1.145321      10.692614           0.000004
          291              C       5.971405      25.454874      26.497364       0.083105      29.010246 0.34687953E+03  0.77805314E+04                                 8.474376                            6.357875       0.020764       2.023425                    0.999051      26.797776      77.602431       0.624883       0.436995      -1.041581       0.015063       0.018140      -0.047296       0.052848      -0.021887      -0.016416       0.008088      -0.060539       0.050321      -0.048470       0.010847       0.037623             10.042035      14.286389       3.360138       1.628359       6.762595      -1.261785       9.077121           0.000003
          292              C       4.708595      25.013572      26.320420      -0.128610      36.257007 0.44652598E+03  0.10673849E+05                                 9.866662                            7.262525      -0.292041       1.893243                    0.998108      29.968033      89.742308       0.578458       0.442955      -1.037518      -0.004749       0.006151      -0.011652       0.014005      -0.032105      -0.014958       0.017512      -0.056981      -0.001415      -0.043795      -0.008672       0.052467             11.986656      17.869951       3.580115       3.009431       7.420928      -1.346769      10.669088           0.000004
          293              C       4.121402      25.129414      25.081812       0.061505      38.712545 0.40707764E+03  0.94186866E+04                                10.228477                            6.843510      -0.248354       1.939492                    0.998835      26.719571      76.319189       0.613594       0.431431      -1.054330       0.019291       0.006567       0.015653       0.025696      -0.014227      -0.002329       0.006101      -0.057425      -0.045528      -0.024544      -0.015842       0.040386             13.915435      23.673013       4.674289       2.430147       7.347708      -1.153643      10.725584           0.000003
          294              C       2.687270      24.773613      24.869479       0.369770      34.293648 0.32961754E+03  0.72852738E+04                                 9.727218                            6.354890      -0.378323       1.912724                    0.998624      24.507554      69.999173       0.603161       0.459449      -1.030638      -0.028060       0.001647      -0.003456       0.028320      -0.024717      -0.016346       0.061808      -0.081230       0.007339      -0.048875      -0.043097       0.091972             13.500073      22.409695       3.958404       2.229427       8.164747      -2.437712       9.925777           0.000003
          295              C      13.736165      21.974101      28.669352       0.097351      30.862738 0.34988667E+03  0.78473209E+04                                 8.842759                            6.381814       0.073672       2.046746                    0.998792      26.373153      75.812286       0.625633       0.436508      -1.044211      -0.050969       0.003773      -0.022454       0.055824      -0.011950       0.013189       0.027795      -0.026133      -0.036542      -0.038193       0.002444       0.035749             11.039233      11.895395       1.483149      -1.964518       8.112058      -5.417641      13.110245           0.000003
          296              C       0.625878      22.608474      27.709430      -0.131291      36.159584 0.39371824E+03  0.91350297E+04                                 9.834509                            6.800942      -0.241944       1.917051                    0.998423      29.211111      86.646091       0.599236       0.440539      -1.037228      -0.010128       0.005967       0.000354       0.011760      -0.011308      -0.008503       0.050844      -0.071789      -0.055592      -0.046886      -0.028350       0.075236             12.685560      11.910684       1.809971      -2.248447      10.322617      -7.547497      15.823381           0.000005
          297              C      11.749382      22.445743      27.634229       0.096647      28.750973 0.33813414E+03  0.75204000E+04                                 8.363047                            6.223485       0.058804       2.036002                    0.999209      26.484397      75.852003       0.641128       0.429546      -1.048253       0.033136       0.001025       0.030948       0.045352      -0.007479       0.015006       0.043637      -0.035665      -0.062566      -0.052569      -0.001228       0.053797             10.090961      11.681780       1.382585      -1.311578       7.513560      -4.390341      11.077543           0.000003
          298              C      12.433288      23.115971      26.572565      -0.143220      37.650486 0.47803827E+03  0.11529755E+05                                 9.922920                            7.371870      -0.050330       1.957624                    0.999206      30.042598      88.006979       0.595696       0.426308      -1.056028       0.000327       0.016462       0.014352       0.021843      -0.002249       0.016758       0.034341      -0.029050      -0.026027      -0.039824      -0.003393       0.043217             12.174999      14.428274       2.613943      -3.021007       9.087760      -5.394177      13.008962           0.000005
          299              C       0.046975      23.173892      26.705273       0.068801      39.715520 0.38263134E+03  0.87045869E+04                                10.351198                            6.605907      -0.108435       1.990478                    0.999142      26.059116      73.461829       0.629539       0.427677      -1.058149      -0.008933       0.006288       0.030311       0.032220      -0.003820      -0.003334       0.032085      -0.034735      -0.052826      -0.034612      -0.008978       0.043590             14.670477      14.031264       3.632869      -4.250899      11.868717      -9.095021      18.111450           0.000003
          300              C       0.780621      23.816539      25.617068       0.368243      36.219741 0.33748300E+03  0.74877941E+04                                10.055508                            6.401148      -0.337771       1.922798                    0.998866      24.510241      69.671249       0.606330       0.455297      -1.035108       0.014209       0.015612      -0.018618       0.028147      -0.028239      -0.006447       0.053336      -0.091970      -0.046289      -0.052056      -0.036777       0.088833             14.367793      14.013346       4.651565      -4.441293      11.559093      -8.379731      17.530939           0.000003
          301              C      11.992548      25.672767      21.087301       0.084523      26.861055 0.32790500E+03  0.72656422E+04                                 8.010845                            6.149142       0.013925       2.021890                    0.999203      26.716480      77.361799       0.639246       0.432426      -1.042392       0.034218       0.037685      -0.011344       0.052151      -0.003882      -0.022502       0.025252      -0.051302      -0.091172      -0.049315      -0.001529       0.050844              9.178850      10.484678       0.281247       2.003918       5.200709      -1.768108      11.851163           0.000000
          302              C      12.541056      25.264562      22.272826      -0.145511      35.004318 0.45545119E+03  0.10878043E+05                                 9.447283                            7.200535      -0.072105       1.951350                    0.999301      29.992012      88.094634       0.600728       0.426893      -1.053222       0.004205       0.011658       0.008788       0.015193       0.006988      -0.010444       0.018682      -0.044557      -0.079034      -0.036746      -0.004234       0.040980             11.143612      12.689459      -0.157951       3.965500       6.270980      -2.719034      14.470396           0.000003
          303              C       0.161651      26.494693      20.242394       0.080746      27.457126 0.36174511E+03  0.82043952E+04                                 8.189488                            6.515967      -0.047943       2.001405                    0.998014      27.138691      79.179479       0.613587       0.440135      -1.039103      -0.039699      -0.006826       0.011946       0.042016      -0.006519      -0.018229       0.027319      -0.029976      -0.062756      -0.039425      -0.002832       0.042256              9.227270      10.177971       0.998743       2.174853       6.144841      -2.030279      11.358999          -0.000001
          304              C       0.835886      26.089246      21.414648      -0.149203      35.548494 0.48663912E+03  0.11855497E+05                                 9.678536                            7.537837      -0.296746       1.878874                    0.998078      30.792962      92.323280       0.574216       0.437842      -1.043177      -0.011708      -0.000049       0.006232       0.013263      -0.009164      -0.005078       0.028961      -0.047194      -0.059670      -0.032629      -0.015363       0.047993             11.271027      11.375824       0.189281       2.856646       7.038635      -3.476093      15.398622           0.000001
          305              C       0.132636      25.460390      22.449770       0.053843      39.368383 0.42667806E+03  0.99473793E+04                                10.242097                            6.948784      -0.095287       1.984612                    0.999196      26.707145      75.537987       0.619083       0.424374      -1.063109      -0.009721       0.017833      -0.013826       0.024570      -0.002316      -0.007716       0.019490      -0.014213      -0.034920      -0.023848      -0.001128       0.024976             13.690586      13.600838      -1.145632       6.222890       7.888132      -5.352139      19.582787           0.000002
          306              C       0.799964      24.972200      23.648566       0.367726      33.552237 0.31861019E+03  0.69798046E+04                                 9.558437                            6.226740      -0.303057       1.939045                    0.999027      24.287328      68.977911       0.612674       0.456345      -1.032776       0.008426      -0.004295       0.024394       0.026164      -0.032910      -0.018648       0.053288      -0.079251      -0.052661      -0.047258      -0.042679       0.089937             13.143295      12.808723      -0.648317       5.392034       8.266767      -5.812577      18.354396           0.000003
          307              C      12.914096      24.511590      16.097480       0.099339      27.095719 0.31089455E+03  0.67652060E+04                                 7.949496                            5.917270       0.160178       2.076798                    0.999610      25.778529      72.828390       0.666465       0.422339      -1.053582      -0.014188      -0.008575       0.034480       0.038259       0.001730       0.009068      -0.015429       0.090568       0.029811      -0.054132       0.011247       0.042885              9.300006       4.697423      -1.097829      -1.683347      13.352372       2.595738       9.850224          -0.000006
          308              C      13.155881      23.314557      15.535683      -0.139254      34.361074 0.41134096E+03  0.95204204E+04                                 9.208581                            6.758178       0.137709       2.022708                    0.999716      28.656492      81.257540       0.635570       0.416379      -1.066160      -0.003682      -0.002385       0.018048       0.018574       0.008719       0.007680      -0.023595       0.073280       0.032518      -0.052473       0.018671       0.033802             11.171184       5.383025      -1.566396      -1.746602      18.083603       4.153890      10.046925          -0.000004
          309              C      12.387695      23.433157      18.105795       0.071650      28.277607 0.34459843E+03  0.76733123E+04                                 8.185554                            6.246962       0.151593       2.060549                    0.999633      26.516385      75.114699       0.647710       0.424674      -1.054977       0.003199       0.030626      -0.031740       0.044222       0.011080       0.007271      -0.023455       0.028353       0.053544      -0.037754       0.009046       0.028708              9.590945       4.758174      -1.199813      -1.542631      13.310636       3.642601      10.704024           0.000001
          310              C      12.622572      22.214060      17.548421      -0.146808      35.055117 0.43302204E+03  0.10152593E+05                                 9.323905                            6.940625       0.124314       2.013004                    0.999676      29.232772      83.451466       0.626211       0.417175      -1.065563       0.004812       0.008585      -0.016423       0.019146       0.008517       0.002166      -0.030913       0.035984       0.033886      -0.042971       0.013278       0.029693             11.262110       5.463943      -1.811083      -2.065038      15.747527       5.330661      12.574860           0.000002
          311              C      12.985940      22.062362      16.163834       0.053068      41.952997 0.40795171E+03  0.93702476E+04                                10.567687                            6.735138      -0.098484       1.983474                    0.999230      26.230591      72.762724       0.639511       0.416980      -1.071715      -0.003431       0.018801       0.012942       0.023082      -0.002066       0.002936      -0.011046       0.032236      -0.011747      -0.021215       0.002321       0.018893             14.667650       6.069895      -2.477343      -2.459169      23.631895       8.522235      14.301159           0.000001
          312              C      13.154499      20.846022      15.482600       0.372493      33.356611 0.29719348E+03  0.63681104E+04                                 9.385530                            5.931895      -0.179219       1.983228                    0.999336      23.479966      64.938432       0.643807       0.443996      -1.044821       0.001420      -0.026564      -0.015486       0.030781      -0.000437       0.034418       0.001691       0.125991      -0.107978      -0.046940      -0.043427       0.090367             13.009423       5.544555      -1.814949      -2.334344      20.504440       5.442870      12.979274           0.000001
          313              C      12.589413      16.071682      18.119066       0.093244      28.428231 0.34284293E+03  0.76523677E+04                                 8.320060                            6.299668       0.086058       2.045010                    0.999422      26.520194      76.117069       0.632170       0.434082      -1.045391       0.015469      -0.028825      -0.031266       0.045252      -0.015636       0.020046       0.028784       0.063119      -0.024024      -0.054816       0.011118       0.043698              9.812709       5.177896       0.939987      -1.627022      13.557023      -3.138305      10.703209          -0.000000
          314              C      12.793894      17.279747      17.490914      -0.140077      35.335655 0.43673734E+03  0.10315170E+05                                 9.526877                            7.065119      -0.013299       1.972589                    0.999439      29.551439      86.124025       0.605062       0.428598      -1.052894       0.013085      -0.011913       0.000033       0.017696      -0.006386       0.004464       0.027327       0.051155       0.015443      -0.044393       0.020335       0.024058             11.625460       5.555312       1.395372      -1.654904      16.383178      -5.552943      12.937888          -0.000000
          315              C      12.951400      14.932570      16.124022       0.093883      28.032055 0.33482951E+03  0.74309682E+04                                 8.222351                            6.208811       0.071216       2.042085                    0.999447      26.366871      75.511818       0.639234       0.431742      -1.046590      -0.007288       0.009297       0.043504       0.045079      -0.021761       0.002251       0.019417       0.062953       0.029540      -0.049429       0.015405       0.034024              9.709354       4.877031       1.052415      -1.079305      14.433383      -2.671183       9.817648          -0.000007
          316              C      13.184895      16.090989      15.469329      -0.137246      35.100101 0.43060048E+03  0.10121205E+05                                 9.466475                            7.012393       0.035796       1.992885                    0.999369      29.206154      84.554263       0.608498       0.428242      -1.054476       0.006344       0.003857       0.011102       0.013355      -0.010032       0.004634       0.032940       0.046853       0.028436      -0.049069       0.020349       0.028720             11.495451       5.438372       1.121884      -1.339384      18.636872      -3.902814      10.411110          -0.000011
          317              C      13.030153      17.345942      16.124022       0.048600      42.396724 0.41992279E+03  0.97501315E+04                                10.767336                            6.898139      -0.160332       1.963834                    0.999173      26.684098      75.299784       0.620782       0.424938      -1.062841      -0.001035      -0.026065       0.012720       0.029021       0.001699       0.005151       0.005623       0.028567      -0.030826      -0.015579      -0.004947       0.020525             15.195847       5.993942       1.671992      -1.797597      24.976522      -8.533558      14.617076          -0.000000
          318              C      13.201475      18.600896      15.433940       0.378273      34.544016 0.31079485E+03  0.67373687E+04                                 9.696323                            6.104378      -0.167171       1.988455                    0.999252      23.632375      65.833011       0.628419       0.449614      -1.041095       0.006928       0.026361      -0.020152       0.033897       0.003056       0.040935      -0.002018       0.131307      -0.101299      -0.050798      -0.044739       0.095536             13.801861       5.687516       1.452903      -2.284862      21.736761      -6.969479      13.981305           0.000000
          319              C       1.423079      19.006343      10.200822       0.096057      26.766410 0.32220732E+03  0.70678081E+04                                 7.909831                            6.032693       0.211040       2.088556                    0.999650      26.000080      73.528247       0.659232       0.423563      -1.053788      -0.012248       0.043082      -0.003087       0.044895       0.004056       0.024175       0.021878      -0.003734      -0.052742      -0.038440       0.004848       0.033592              9.398913       5.708110      -0.745591      -3.319996       8.546978      -0.206633      13.941651          -0.000004
          320              C       0.900823      18.793966      11.523478      -0.164117      35.136122 0.44827658E+03  0.10602786E+05                                 9.362543                            7.077338       0.189755       2.032289                    0.999704      29.490219      84.586697       0.618026       0.419011      -1.064277      -0.002666       0.007718      -0.008143       0.011532      -0.001849       0.013168       0.000932      -0.030284      -0.066744      -0.029199       0.002820       0.026379             11.384889       6.827289      -0.878597      -4.577031       9.356143      -0.023283      17.971233          -0.000008
          321              C       0.928455      21.182515      10.284870       0.105933      29.165184 0.33865334E+03  0.75487308E+04                                 8.503980                            6.260225       0.030152       2.029571                    0.999466      26.449040      76.292808       0.633187       0.433966      -1.043649       0.005233      -0.047183      -0.005121       0.047747       0.001668       0.030965       0.009001       0.008971      -0.077106      -0.042911       0.008145       0.034765             10.418108       6.277913      -0.988711      -3.561304       9.202711      -0.993301      15.773699          -0.000001
          322              C       0.425542      21.066673      11.594256      -0.153101      35.147396 0.41793675E+03  0.97807320E+04                                 9.526381                            6.916508      -0.022324       1.972528                    0.999542      29.440590      85.911142       0.609749       0.429234      -1.050610       0.001860      -0.003632      -0.012145       0.012812       0.005961       0.018248       0.010873       0.021799      -0.101163      -0.040476       0.005084       0.035392             12.001365       6.681214      -0.416744      -4.373905       9.449382      -2.018433      19.873498          -0.000003
          323              C       0.421397      19.908255      12.187018       0.057336      37.072598 0.38210405E+03  0.86678504E+04                                 9.843578                            6.557704      -0.081232       1.993989                    0.999261      26.082617      72.824908       0.639769       0.422040      -1.064328       0.003804       0.003977      -0.023499       0.024135       0.007798       0.013004       0.011077       0.046348      -0.018927      -0.026196      -0.007022       0.033218             13.765485       7.236394      -0.510957      -5.925809       9.759445      -1.551047      24.300615          -0.000001
          324              C      13.727876      19.751041      13.598146       0.390050      31.751605 0.29299590E+03  0.62549010E+04                                 9.155927                            5.916968      -0.173046       1.992082                    0.999157      23.182181      63.963235       0.640293       0.448093      -1.042588      -0.013886      -0.001673       0.025306       0.028914      -0.004751       0.047309       0.004377       0.146256      -0.095692      -0.059981      -0.045458       0.105439             12.973685       6.412290       0.401663      -5.142280      10.442187      -1.927957      22.066579          -0.000002
          325              C       7.645940      15.208384       2.189682       0.097740      29.235059 0.35582011E+03  0.80460516E+04                                 8.589608                            6.480165      -0.086213       1.988527                    0.998722      27.082004      79.194817       0.612041       0.442561      -1.036479       0.006621       0.002864       0.039127       0.039786      -0.029530       0.010492      -0.013299      -0.071678      -0.020050      -0.043936      -0.010112       0.054048             10.197487      14.502628       3.357914      -0.503501       6.173060       0.912916       9.916772           0.000002
          326              C       8.980595      15.680026       1.950808      -0.149926      37.301097 0.47426734E+03  0.11486995E+05                                 9.997385                            7.434370      -0.237402       1.896228                    0.998757      30.734743      92.065033       0.578664       0.437015      -1.043030      -0.006817      -0.016276       0.012332       0.021528      -0.029481      -0.002917      -0.020142      -0.061861      -0.025018      -0.042003      -0.010127       0.052130             12.201498      18.666463       4.363280      -0.392719       7.245400       1.145324      10.692630           0.000004
          327              C       7.844895      15.917226       4.379364       0.083107      29.010147 0.34687837E+03  0.77804979E+04                                 8.474358                            6.357866       0.020762       2.023426                    0.999051      26.797696      77.602125       0.624884       0.436995      -1.041581      -0.015062      -0.018142      -0.047295       0.052847      -0.021887       0.016417      -0.008087      -0.060539       0.050320      -0.048470       0.010848       0.037622             10.042013      14.286357       3.360130      -1.628351       6.762583       1.261782       9.077099          -0.000001
          328              C       9.107705      16.358528       4.202420      -0.128609      36.256903 0.44652466E+03  0.10673809E+05                                 9.866646                            7.262516      -0.292046       1.893243                    0.998108      29.967964      89.742048       0.578458       0.442955      -1.037518       0.004749      -0.006154      -0.011651       0.014006      -0.032106       0.014957      -0.017512      -0.056981      -0.001415      -0.043796      -0.008672       0.052468             11.986634      17.869912       3.580106      -3.009423       7.420916       1.346769      10.669075           0.000000
          329              C       9.694898      16.242686       2.963812       0.061506      38.712536 0.40707748E+03  0.94186821E+04                                10.228476                            6.843509      -0.248350       1.939494                    0.998835      26.719564      76.319168       0.613594       0.431431      -1.054330      -0.019290      -0.006570       0.015654       0.025697      -0.014227       0.002330      -0.006101      -0.057425      -0.045528      -0.024544      -0.015842       0.040386             13.915438      23.673020       4.674292      -2.430143       7.347709       1.153646      10.725584           0.000001
          330              C      11.129030      16.598487       2.751479       0.369770      34.293700 0.32961803E+03  0.72852877E+04                                 9.727229                            6.354895      -0.378322       1.912724                    0.998624      24.507576      69.999264       0.603161       0.459449      -1.030638       0.028061      -0.001649      -0.003455       0.028321      -0.024717       0.016346      -0.061808      -0.081230       0.007341      -0.048875      -0.043096       0.091972             13.500093      22.409737       3.958414      -2.229426       8.164757       2.437716       9.925787           0.000002
          331              C       0.080135      19.397999       6.551352       0.097350      30.862725 0.34988662E+03  0.78473215E+04                                 8.842770                            6.381825       0.073653       2.046742                    0.998792      26.373125      75.812270       0.625631       0.436509      -1.044209       0.050969      -0.003773      -0.022454       0.055823      -0.011949      -0.013188      -0.027796      -0.026135      -0.036542      -0.038193       0.002442       0.035751             11.039248      11.895418       1.483155       1.964529       8.112064       5.417645      13.110261           0.000000
          332              C      13.190422      18.763626       5.591430      -0.131291      36.159553 0.39371792E+03  0.91350208E+04                                 9.834503                            6.800939      -0.241947       1.917050                    0.998423      29.211097      86.646048       0.599236       0.440538      -1.037228       0.010128      -0.005967       0.000356       0.011761      -0.011308       0.008502      -0.050844      -0.071789      -0.055591      -0.046885      -0.028351       0.075236             12.685553      11.910687       1.809967       2.248442      10.322602       7.547487      15.823368           0.000001
          333              C       2.066918      18.926357       5.516229       0.096646      28.751054 0.33813505E+03  0.75204281E+04                                 8.363071                            6.223499       0.058790       2.035998                    0.999209      26.484444      75.852262       0.641126       0.429547      -1.048252      -0.033136      -0.001026       0.030948       0.045352      -0.007478      -0.015005      -0.043637      -0.035666      -0.062565      -0.052568      -0.001229       0.053797             10.090996      11.681817       1.382594       1.311591       7.513584       4.390363      11.077588           0.000001
          334              C       1.383012      18.256129       4.454565      -0.143222      37.650710 0.47804118E+03  0.11529845E+05                                 9.922962                            7.371893      -0.050332       1.957621                    0.999206      30.042723      88.007488       0.595695       0.426308      -1.056028      -0.000327      -0.016463       0.014353       0.021844      -0.002248      -0.016759      -0.034340      -0.029048      -0.026027      -0.039824      -0.003392       0.043216             12.175060      14.428339       2.613962       3.021033       9.087803       5.394215      13.009037           0.000004
          335              C      13.769325      18.198208       4.587273       0.068803      39.715527 0.38263135E+03  0.87045868E+04                                10.351196                            6.605904      -0.108429       1.990480                    0.999142      26.059121      73.461833       0.629540       0.427676      -1.058149       0.008933      -0.006290       0.030311       0.032220      -0.003819       0.003335      -0.032084      -0.034735      -0.052826      -0.034611      -0.008977       0.043589             14.670481      14.031270       3.632869       4.250902      11.868714       9.095023      18.111459           0.000001
          336              C      13.035679      17.555561       3.499068       0.368243      36.219803 0.33748346E+03  0.74878078E+04                                10.055524                            6.401155      -0.337778       1.922796                    0.998866      24.510263      69.671366       0.606329       0.455298      -1.035107      -0.014209      -0.015614      -0.018618       0.028148      -0.028239       0.006446      -0.053337      -0.091971      -0.046290      -0.052058      -0.036776       0.088834             14.367825      14.013377       4.651580       4.441312      11.559117       8.379755      17.530982           0.000003
          337              C       1.823752      15.699333      43.205301       0.084523      26.861100 0.32790565E+03  0.72656606E+04                                 8.010854                            6.149147       0.013923       2.021889                    0.999203      26.716516      77.361946       0.639246       0.432426      -1.042392      -0.034219      -0.037683      -0.011345       0.052150      -0.003882       0.022501      -0.025251      -0.051302      -0.091172      -0.049314      -0.001530       0.050844              9.178864      10.484692       0.281245      -2.003928       5.200717       1.768112      11.851182           0.000002
          338              C       1.275244      16.107538       0.154826      -0.145512      35.004430 0.45545279E+03  0.10878091E+05                                 9.447302                            7.200545      -0.072098       1.951351                    0.999301      29.992074      88.094863       0.600728       0.426893      -1.053222      -0.004206      -0.011656       0.008788       0.015192       0.006989       0.010444      -0.018681      -0.044557      -0.079032      -0.036745      -0.004234       0.040979             11.143640      12.689488      -0.157957      -3.965522       6.270993       2.719044      14.470439           0.000002
          339              C      13.654649      14.877407      42.360394       0.080746      27.457054 0.36174413E+03  0.82043657E+04                                 8.189471                            6.515955      -0.047937       2.001408                    0.998014      27.138626      79.179192       0.613588       0.440135      -1.039103       0.039698       0.006828       0.011945       0.042015      -0.006520       0.018229      -0.027319      -0.029975      -0.062755      -0.039424      -0.002831       0.042256              9.227250      10.177948       0.998740      -2.174845       6.144833       2.030277      11.358970           0.000002
          340              C      12.980414      15.282854      43.532648      -0.149203      35.548485 0.48663913E+03  0.11855497E+05                                 9.678533                            7.537836      -0.296744       1.878875                    0.998078      30.792946      92.323212       0.574217       0.437842      -1.043177       0.011707       0.000050       0.006231       0.013262      -0.009164       0.005078      -0.028960      -0.047193      -0.059667      -0.032628      -0.015364       0.047992             11.271026      11.375820       0.189281      -2.856641       7.038639       3.476098      15.398619           0.000003
          341              C      13.683664      15.911710       0.331770       0.053846      39.368450 0.42667852E+03  0.99473938E+04                                10.242111                            6.948790      -0.095287       1.984612                    0.999196      26.707166      75.538090       0.619083       0.424374      -1.063109       0.009722      -0.017832      -0.013827       0.024569      -0.002315       0.007716      -0.019491      -0.014213      -0.034920      -0.023849      -0.001127       0.024976             13.690616      13.600863      -1.145639      -6.222912       7.888148       5.352156      19.582836           0.000000
          342              C      13.016336      16.399900       1.530566       0.367723      33.552392 0.31861161E+03  0.69798440E+04                                 9.558463                            6.226751      -0.303054       1.939045                    0.999027      24.287405      68.978188       0.612674       0.456344      -1.032777      -0.008426       0.004295       0.024395       0.026164      -0.032910       0.018647      -0.053288      -0.079250      -0.052656      -0.047256      -0.042679       0.089936             13.143341      12.808764      -0.648321      -5.392056       8.266793       5.812603      18.354465           0.000001
          343              C       0.902204      16.860510      38.215480       0.099337      27.095909 0.31089840E+03  0.67653030E+04                                 7.949552                            5.917344       0.160176       2.076796                    0.999610      25.778526      72.828180       0.666455       0.422344      -1.053580       0.014188       0.008574       0.034481       0.038259       0.001730      -0.009068       0.015431       0.090567       0.029810      -0.054133       0.011248       0.042885              9.300064       4.697476      -1.097866       1.683369      13.352386      -2.595880       9.850331           0.000005
          344              C       0.660419      18.057543      37.653683      -0.139255      34.361094 0.41134270E+03  0.95204648E+04                                 9.208553                            6.758183       0.137706       2.022705                    0.999716      28.656568      81.257611       0.635571       0.416378      -1.066162       0.003682       0.002386       0.018049       0.018575       0.008719      -0.007678       0.023595       0.073278       0.032522      -0.052473       0.018674       0.033799             11.171122       5.383023      -1.566385       1.746601      18.083416      -4.153879      10.046928           0.000005
          345              C       1.428605      17.938943      40.223795       0.071652      28.277604 0.34459826E+03  0.76733090E+04                                 8.185551                            6.246956       0.151598       2.060551                    0.999633      26.516398      75.114786       0.647711       0.424673      -1.054977      -0.003198      -0.030627      -0.031740       0.044223       0.011079      -0.007270       0.023455       0.028353       0.053546      -0.037753       0.009045       0.028708              9.590951       4.758174      -1.199823       1.542638      13.310636      -3.642634      10.704042           0.000004
          346              C       1.193728      19.158040      39.666421      -0.146806      35.055187 0.43302270E+03  0.10152614E+05                                 9.323920                            6.940630       0.124316       2.013005                    0.999676      29.232806      83.451626       0.626211       0.417175      -1.065563      -0.004812      -0.008585      -0.016423       0.019147       0.008517      -0.002165       0.030913       0.035982       0.033886      -0.042970       0.013276       0.029694             11.262143       5.463954      -1.811098       2.065051      15.747568      -5.330712      12.574907           0.000006
          347              C       0.830360      19.309738      38.281834       0.053067      41.953191 0.40795375E+03  0.93703060E+04                                10.567710                            6.735151      -0.098485       1.983472                    0.999230      26.230675      72.763000       0.639511       0.416980      -1.071715       0.003431      -0.018804       0.012943       0.023084      -0.002067      -0.002935       0.011046       0.032233      -0.011742      -0.021214       0.002323       0.018890             14.667689       6.069914      -2.477366       2.459190      23.631908      -8.522316      14.301246          -0.000000
          348              C       0.661801      20.526078      37.600600       0.372496      33.356705 0.29719435E+03  0.63681333E+04                                 9.385539                            5.931899      -0.179216       1.983228                    0.999336      23.480019      64.938593       0.643808       0.443995      -1.044822      -0.001421       0.026565      -0.015487       0.030783      -0.000437      -0.034416      -0.001691       0.125986      -0.107974      -0.046938      -0.043425       0.090363             13.009436       5.544563      -1.814958       2.334357      20.504426      -5.442904      12.979320           0.000001
          349              C       1.226887      25.300418      40.237066       0.093245      28.428151 0.34284163E+03  0.76523310E+04                                 8.320044                            6.299653       0.086061       2.045012                    0.999422      26.520135      76.116850       0.632171       0.434081      -1.045391      -0.015470       0.028825      -0.031266       0.045252      -0.015635      -0.020046      -0.028784       0.063120      -0.024025      -0.054816       0.011117       0.043699              9.812687       5.177883       0.939980       1.627021      13.556982       3.138276      10.703198           0.000003
          350              C       1.022406      24.092353      39.608914      -0.140075      35.335539 0.43673556E+03  0.10315117E+05                                 9.526850                            7.065098      -0.013291       1.972592                    0.999439      29.551398      86.123856       0.605064       0.428597      -1.052895      -0.013087       0.011913       0.000033       0.017697      -0.006385      -0.004464      -0.027326       0.051155       0.015443      -0.044393       0.020335       0.024058             11.625417       5.555292       1.395362       1.654899      16.383109       5.552886      12.937849           0.000004
          351              C       0.864900      26.439530      38.242022       0.093882      28.032002 0.33482802E+03  0.74309286E+04                                 8.222341                            6.208788       0.071224       2.042088                    0.999447      26.366843      75.511760       0.639237       0.431741      -1.046590       0.007288      -0.009296       0.043504       0.045079      -0.021760      -0.002251      -0.019416       0.062954       0.029534      -0.049428       0.015404       0.034024              9.709349       4.877016       1.052417       1.079309      14.433385       2.671171       9.817645           0.000005
          352              C       0.631405      25.281111      37.587329      -0.137244      35.099968 0.43059744E+03  0.10121122E+05                                 9.466450                            7.012357       0.035795       1.992886                    0.999369      29.206150      84.554367       0.608501       0.428241      -1.054477      -0.006345      -0.003857       0.011102       0.013356      -0.010032      -0.004634      -0.032939       0.046852       0.028433      -0.049068       0.020349       0.028718             11.495425       5.438350       1.121882       1.339402      18.636786       3.902793      10.411140           0.000008
          353              C       0.786147      24.026158      38.242022       0.048597      42.396798 0.41992401E+03  0.97501647E+04                                10.767336                            6.898142      -0.160324       1.963835                    0.999173      26.684143      75.299870       0.620783       0.424937      -1.062842       0.001034       0.026065       0.012721       0.029023       0.001699      -0.005150      -0.005623       0.028565      -0.030823      -0.015578      -0.004946       0.020524             15.195830       5.993935       1.671977       1.797596      24.976489       8.533491      14.617065           0.000000
          354              C       0.614825      22.771204      37.551940       0.378276      34.544021 0.31079517E+03  0.67373771E+04                                 9.696317                            6.104378      -0.167169       1.988455                    0.999252      23.632396      65.833066       0.628420       0.449614      -1.041095      -0.006929      -0.026362      -0.020153       0.033898       0.003056      -0.040935       0.002018       0.131304      -0.101297      -0.050797      -0.044738       0.095535             13.801843       5.687509       1.452897       2.284856      21.736745       6.969452      13.981276           0.000001
          355              C      12.393221      22.365757      32.318822       0.096056      26.766495 0.32220886E+03  0.70678489E+04                                 7.909850                            6.032714       0.211038       2.088555                    0.999650      26.000113      73.528326       0.659230       0.423564      -1.053788       0.012251      -0.043082      -0.003088       0.044896       0.004056      -0.024175      -0.021878      -0.003736      -0.052740      -0.038440       0.004847       0.033593              9.398935       5.708123      -0.745578       3.320003       8.546982       0.206662      13.941699           0.000005
          356              C      12.915477      22.578134      33.641478      -0.164114      35.136038 0.44827553E+03  0.10602753E+05                                 9.362522                            7.077327       0.189759       2.032290                    0.999704      29.490181      84.586514       0.618027       0.419010      -1.064277       0.002668      -0.007717      -0.008144       0.011533      -0.001850      -0.013168      -0.000932      -0.030285      -0.066743      -0.029199       0.002820       0.026379             11.384858       6.827272      -0.878588       4.577014       9.356123       0.023298      17.971181           0.000008
          357              C      12.887845      20.189585      32.402870       0.105932      29.165324 0.33865519E+03  0.75487840E+04                                 8.504014                            6.260251       0.030137       2.029565                    0.999466      26.449126      76.293166       0.633184       0.433967      -1.043648      -0.005234       0.047183      -0.005121       0.047748       0.001669      -0.030965      -0.009002       0.008969      -0.077104      -0.042911       0.008146       0.034765             10.418154       6.277940      -0.988706       3.561321       9.202740       0.993320      15.773781           0.000004
          358              C      13.390758      20.305427      33.712256      -0.153102      35.147640 0.41794001E+03  0.97808271E+04                                 9.526437                            6.916548      -0.022333       1.972524                    0.999542      29.440678      85.911474       0.609745       0.429236      -1.050609      -0.001861       0.003632      -0.012144       0.012811       0.005962      -0.018248      -0.010873       0.021798      -0.101165      -0.040477       0.005085       0.035392             12.001448       6.681255      -0.416723       4.373938       9.449411       2.018495      19.873678           0.000005
          359              C      13.394903      21.463845      34.305018       0.057339      37.072669 0.38210425E+03  0.86678589E+04                                 9.843603                            6.557713      -0.081241       1.993986                    0.999261      26.082625      72.825027       0.639767       0.422041      -1.064327      -0.003803      -0.003977      -0.023499       0.024135       0.007799      -0.013004      -0.011077       0.046348      -0.018928      -0.026197      -0.007022       0.033219             13.765541       7.236419      -0.510946       5.925847       9.759446       1.551065      24.300757           0.000002
          360              C       0.088424      21.621059      35.716146       0.390049      31.751722 0.29299670E+03  0.62549237E+04                                 9.155953                            5.916977      -0.173047       1.992081                    0.999157      23.182232      63.963449       0.640293       0.448093      -1.042588       0.013886       0.001673       0.025306       0.028914      -0.004750      -0.047309      -0.004377       0.146256      -0.095688      -0.059981      -0.045456       0.105438             12.973733       6.412310       0.401667       5.142305      10.442216       1.927968      22.066674           0.000001
          361              C       0.737790      26.163716       2.189682       0.097740      29.235061 0.35582013E+03  0.80460524E+04                                 8.589609                            6.480166      -0.086213       1.988527                    0.998722      27.082005      79.194825       0.612041       0.442561      -1.036479       0.006621      -0.002864       0.039127       0.039786       0.029530       0.010492       0.013299      -0.071678      -0.020050      -0.043936      -0.010113       0.054048             10.197488      14.502630      -3.357915      -0.503500       6.173060      -0.912917       9.916773           0.000001
          362              C       2.072445      25.692074       1.950808      -0.149926      37.301103 0.47426742E+03  0.11486997E+05                                 9.997387                            7.434371      -0.237402       1.896228                    0.998757      30.734745      92.065049       0.578664       0.437015      -1.043030      -0.006817       0.016276       0.012332       0.021528       0.029481      -0.002917       0.020142      -0.061860      -0.025018      -0.042003      -0.010127       0.052130             12.201501      18.666468      -4.363281      -0.392719       7.245402      -1.145324      10.692633           0.000003
          363              C       0.936745      25.454874       4.379364       0.083107      29.010153 0.34687842E+03  0.77804996E+04                                 8.474360                            6.357867       0.020761       2.023426                    0.999051      26.797700      77.602145       0.624883       0.436995      -1.041581      -0.015062       0.018143      -0.047295       0.052847       0.021887       0.016417       0.008088      -0.060539       0.050320      -0.048470       0.010848       0.037622             10.042015      14.286361      -3.360131      -1.628351       6.762584      -1.261783       9.077101          -0.000000
          364              C       2.199555      25.013572       4.202420      -0.128609      36.256908 0.44652471E+03  0.10673811E+05                                 9.866647                            7.262517      -0.292046       1.893242                    0.998108      29.967968      89.742067       0.578458       0.442955      -1.037518       0.004750       0.006154      -0.011651       0.014006       0.032106       0.014957       0.017512      -0.056981      -0.001416      -0.043796      -0.008672       0.052468             11.986636      17.869915      -3.580107      -3.009423       7.420917      -1.346770      10.669076           0.000000
          365              C       2.786748      25.129414       2.963812       0.061506      38.712539 0.40707750E+03  0.94186828E+04                                10.228477                            6.843509      -0.248350       1.939494                    0.998835      26.719565      76.319175       0.613594       0.431432      -1.054330      -0.019290       0.006570       0.015654       0.025697       0.014227       0.002330       0.006101      -0.057425      -0.045528      -0.024544      -0.015842       0.040386             13.915439      23.673023      -4.674292      -2.430144       7.347710      -1.153646      10.725585           0.000001
          366              C       4.220880      24.773613       2.751479       0.369770      34.293701 0.32961802E+03  0.72852876E+04                                 9.727230                            6.354896      -0.378322       1.912724                    0.998624      24.507576      69.999269       0.603161       0.459449      -1.030638       0.028061       0.001649      -0.003455       0.028321       0.024717       0.016346       0.061808      -0.081230       0.007341      -0.048875      -0.043097       0.091972             13.500095      22.409740      -3.958415      -2.229426       8.164757      -2.437716       9.925788           0.000002
          367              C       6.988285      21.974101       6.551352       0.097350      30.862730 0.34988666E+03  0.78473227E+04                                 8.842772                            6.381825       0.073652       2.046742                    0.998792      26.373128      75.812285       0.625631       0.436510      -1.044209       0.050969       0.003773      -0.022454       0.055823       0.011949      -0.013188       0.027796      -0.026135      -0.036542      -0.038193       0.002442       0.035751             11.039250      11.895421      -1.483156       1.964530       8.112066      -5.417646      13.110263           0.000000
          368              C       6.282272      22.608474       5.591430      -0.131291      36.159561 0.39371802E+03  0.91350235E+04                                 9.834504                            6.800939      -0.241947       1.917050                    0.998423      29.211102      86.646065       0.599236       0.440538      -1.037228       0.010128       0.005967       0.000356       0.011761       0.011308       0.008502       0.050844      -0.071789      -0.055591      -0.046885      -0.028351       0.075236             12.685554      11.910689      -1.809967       2.248443      10.322603      -7.547487      15.823370           0.000001
          369              C       8.975068      22.445743       5.516229       0.096646      28.751049 0.33813500E+03  0.75204265E+04                                 8.363070                            6.223498       0.058790       2.035998                    0.999209      26.484441      75.852250       0.641126       0.429547      -1.048252      -0.033136       0.001025       0.030948       0.045352       0.007478      -0.015005       0.043637      -0.035666      -0.062566      -0.052568      -0.001229       0.053797             10.090995      11.681816      -1.382594       1.311591       7.513583      -4.390362      11.077587           0.000001
          370              C       8.291162      23.115971       4.454565      -0.143222      37.650700 0.47804104E+03  0.11529841E+05                                 9.922959                            7.371891      -0.050331       1.957621                    0.999206      30.042719      88.007464       0.595695       0.426308      -1.056028      -0.000327       0.016463       0.014353       0.021844       0.002248      -0.016759       0.034341      -0.029049      -0.026027      -0.039825      -0.003392       0.043217             12.175055      14.428334      -2.613960       3.021031       9.087799      -5.394212      13.009032           0.000004
          371              C       6.861175      23.173892       4.587273       0.068803      39.715527 0.38263136E+03  0.87045868E+04                                10.351196                            6.605904      -0.108429       1.990480                    0.999142      26.059121      73.461831       0.629540       0.427676      -1.058149       0.008933       0.006290       0.030311       0.032220       0.003819       0.003335       0.032084      -0.034735      -0.052826      -0.034611      -0.008977       0.043589             14.670481      14.031270      -3.632869       4.250901      11.868714      -9.095023      18.111458           0.000001
          372              C       6.127529      23.816539       3.499068       0.368243      36.219800 0.33748343E+03  0.74878070E+04                                10.055523                            6.401154      -0.337778       1.922796                    0.998866      24.510262      69.671359       0.606329       0.455298      -1.035107      -0.014209       0.015614      -0.018618       0.028148       0.028239       0.006446       0.053337      -0.091971      -0.046290      -0.052058      -0.036776       0.088834             14.367823      14.013375      -4.651579       4.441312      11.559115      -8.379754      17.530980           0.000003
          373              C       8.731902      25.672767      43.205301       0.084523      26.861099 0.32790562E+03  0.72656600E+04                                 8.010854                            6.149146       0.013923       2.021889                    0.999203      26.716515      77.361942       0.639246       0.432426      -1.042392      -0.034219       0.037683      -0.011345       0.052150       0.003882       0.022501       0.025251      -0.051302      -0.091172      -0.049314      -0.001530       0.050844              9.178863      10.484692      -0.281245      -2.003928       5.200717      -1.768112      11.851181           0.000002
          374              C       8.183394      25.264562       0.154826      -0.145512      35.004428 0.45545277E+03  0.10878091E+05                                 9.447301                            7.200545      -0.072098       1.951351                    0.999301      29.992073      88.094859       0.600728       0.426893      -1.053222      -0.004206       0.011656       0.008788       0.015191      -0.006989       0.010444       0.018681      -0.044557      -0.079032      -0.036745      -0.004234       0.040979             11.143640      12.689488       0.157956      -3.965522       6.270993      -2.719044      14.470438           0.000002
          375              C       6.746499      26.494693      42.360394       0.080746      27.457057 0.36174417E+03  0.82043666E+04                                 8.189471                            6.515955      -0.047937       2.001408                    0.998014      27.138628      79.179197       0.613588       0.440135      -1.039103       0.039698      -0.006828       0.011945       0.042015       0.006520       0.018229       0.027319      -0.029975      -0.062755      -0.039424      -0.002831       0.042256              9.227251      10.177949      -0.998740      -2.174846       6.144833      -2.030277      11.358970           0.000002
          376              C       6.072264      26.089246      43.532648      -0.149203      35.548486 0.48663916E+03  0.11855498E+05                                 9.678534                            7.537836      -0.296744       1.878875                    0.998078      30.792947      92.323216       0.574217       0.437842      -1.043177       0.011707      -0.000050       0.006231       0.013262       0.009164       0.005078       0.028960      -0.047193      -0.059667      -0.032628      -0.015364       0.047992             11.271026      11.375821      -0.189281      -2.856641       7.038639      -3.476098      15.398620           0.000003
          377              C       6.775514      25.460390       0.331770       0.053846      39.368450 0.42667852E+03  0.99473937E+04                                10.242111                            6.948790      -0.095287       1.984612                    0.999196      26.707166      75.538089       0.619083       0.424374      -1.063109       0.009722       0.017832      -0.013827       0.024569       0.002315       0.007716       0.019491      -0.014213      -0.034920      -0.023849      -0.001127       0.024976             13.690615      13.600864       1.145639      -6.222912       7.888147      -5.352156      19.582835          -0.000000
          378              C       6.108186      24.972200       1.530566       0.367723      33.552391 0.31861159E+03  0.69798435E+04                                 9.558463                            6.226751      -0.303054       1.939045                    0.999027      24.287404      68.978186       0.612674       0.456344      -1.032777      -0.008426      -0.004295       0.024395       0.026164       0.032910       0.018647       0.053288      -0.079250      -0.052656      -0.047256      -0.042679       0.089936             13.143341      12.808765       0.648322      -5.392057       8.266793      -5.812603      18.354464           0.000001
          379              C       7.810354      24.511590      38.215480       0.099337      27.095913 0.31089845E+03  0.67653044E+04                                 7.949553                            5.917345       0.160176       2.076796                    0.999610      25.778529      72.828192       0.666455       0.422344      -1.053580       0.014188      -0.008574       0.034481       0.038259      -0.001730      -0.009068      -0.015431       0.090566       0.029810      -0.054133       0.011248       0.042885              9.300066       4.697477       1.097866       1.683370      13.352388       2.595881       9.850332           0.000005
          380              C       7.568569      23.314557      37.653683      -0.139255      34.361101 0.41134280E+03  0.95204676E+04                                 9.208555                            6.758184       0.137706       2.022704                    0.999716      28.656571      81.257621       0.635571       0.416378      -1.066162       0.003682      -0.002386       0.018049       0.018575      -0.008719      -0.007678      -0.023596       0.073278       0.032522      -0.052473       0.018674       0.033799             11.171124       5.383023       1.566385       1.746601      18.083421       4.153880      10.046929           0.000005
          381              C       8.336755      23.433157      40.223795       0.071652      28.277604 0.34459825E+03  0.76733087E+04                                 8.185551                            6.246956       0.151598       2.060551                    0.999633      26.516398      75.114787       0.647711       0.424673      -1.054977      -0.003198       0.030627      -0.031740       0.044223      -0.011079      -0.007270      -0.023455       0.028353       0.053546      -0.037753       0.009045       0.028708              9.590951       4.758174       1.199823       1.542638      13.310636       3.642634      10.704042           0.000004
          382              C       8.101878      22.214060      39.666421      -0.146806      35.055189 0.43302274E+03  0.10152615E+05                                 9.323920                            6.940630       0.124316       2.013005                    0.999676      29.232807      83.451631       0.626211       0.417175      -1.065563      -0.004812       0.008585      -0.016423       0.019147      -0.008517      -0.002165      -0.030913       0.035982       0.033886      -0.042970       0.013276       0.029694             11.262144       5.463954       1.811098       2.065051      15.747569       5.330712      12.574908           0.000006
          383              C       7.738510      22.062362      38.281834       0.053067      41.953188 0.40795372E+03  0.93703050E+04                                10.567710                            6.735150      -0.098485       1.983472                    0.999230      26.230674      72.762995       0.639511       0.416980      -1.071715       0.003431       0.018804       0.012943       0.023084       0.002067      -0.002935      -0.011046       0.032233      -0.011742      -0.021214       0.002323       0.018891             14.667689       6.069914       2.477366       2.459190      23.631907       8.522316      14.301245          -0.000000
          384              C       7.569951      20.846022      37.600600       0.372496      33.356706 0.29719435E+03  0.63681334E+04                                 9.385540                            5.931899      -0.179216       1.983228                    0.999336      23.480019      64.938595       0.643808       0.443995      -1.044822      -0.001421      -0.026565      -0.015487       0.030783       0.000437      -0.034416       0.001691       0.125986      -0.107974      -0.046938      -0.043425       0.090363             13.009437       5.544564       1.814959       2.334357      20.504428       5.442905      12.979321           0.000001
          385              C       8.135037      16.071682      40.237066       0.093245      28.428150 0.34284158E+03  0.76523294E+04                                 8.320044                            6.299653       0.086061       2.045012                    0.999422      26.520132      76.116839       0.632171       0.434081      -1.045391      -0.015470      -0.028825      -0.031266       0.045252       0.015635      -0.020046       0.028784       0.063120      -0.024025      -0.054816       0.011117       0.043699              9.812688       5.177883      -0.939981       1.627022      13.556982      -3.138281      10.703199           0.000003
          386              C       7.930556      17.279747      39.608914      -0.140075      35.335542 0.43673556E+03  0.10315117E+05                                 9.526851                            7.065098      -0.013291       1.972592                    0.999439      29.551398      86.123859       0.605064       0.428597      -1.052895      -0.013087      -0.011913       0.000033       0.017697       0.006385      -0.004464       0.027326       0.051155       0.015443      -0.044393       0.020335       0.024058             11.625418       5.555292      -1.395362       1.654899      16.383111      -5.552887      12.937850           0.000005
          387              C       7.773050      14.932570      38.242022       0.093882      28.031994 0.33482794E+03  0.74309263E+04                                 8.222339                            6.208787       0.071224       2.042088                    0.999447      26.366840      75.511751       0.639237       0.431741      -1.046590       0.007288       0.009296       0.043504       0.045079       0.021760      -0.002251       0.019416       0.062954       0.029534      -0.049428       0.015404       0.034024              9.709347       4.877015      -1.052416       1.079309      14.433382      -2.671170       9.817644           0.000005
          388              C       7.539555      16.090989      37.587329      -0.137244      35.099969 0.43059748E+03  0.10121124E+05                                 9.466452                            7.012359       0.035795       1.992886                    0.999369      29.206152      84.554387       0.608500       0.428241      -1.054476      -0.006345       0.003857       0.011102       0.013356       0.010032      -0.004634       0.032939       0.046852       0.028433      -0.049068       0.020349       0.028718             11.495427       5.438351      -1.121881       1.339402      18.636790      -3.902789      10.411141           0.000009
          389              C       7.694297      17.345942      38.242022       0.048597      42.396803 0.41992402E+03  0.97501649E+04                                10.767337                            6.898142      -0.160324       1.963835                    0.999173      26.684143      75.299873       0.620783       0.424937      -1.062842       0.001034      -0.026065       0.012721       0.029023      -0.001699      -0.005150       0.005623       0.028565      -0.030823      -0.015578      -0.004946       0.020524             15.195832       5.993936      -1.671977       1.797596      24.976494      -8.533491      14.617066           0.000000
          390              C       7.522975      18.600896      37.551940       0.378276      34.544021 0.31079517E+03  0.67373771E+04                                 9.696317                            6.104378      -0.167169       1.988455                    0.999252      23.632396      65.833067       0.628419       0.449614      -1.041095      -0.006929       0.026362      -0.020153       0.033898      -0.003056      -0.040935      -0.002018       0.131304      -0.101297      -0.050797      -0.044738       0.095535             13.801844       5.687509      -1.452897       2.284856      21.736747      -6.969453      13.981276           0.000001
          391              C       5.485071      19.006343      32.318822       0.096056      26.766493 0.32220884E+03  0.70678482E+04                                 7.909850                            6.032714       0.211038       2.088555                    0.999650      26.000111      73.528320       0.659230       0.423564      -1.053788       0.012251       0.043082      -0.003088       0.044896      -0.004056      -0.024175       0.021878      -0.003736      -0.052740      -0.038441       0.004847       0.033593              9.398935       5.708123       0.745578       3.320003       8.546982      -0.206662      13.941699           0.000005
          392              C       6.007327      18.793966      33.641478      -0.164114      35.136034 0.44827548E+03  0.10602751E+05                                 9.362521                            7.077326       0.189759       2.032290                    0.999704      29.490178      84.586503       0.618027       0.419010      -1.064277       0.002668       0.007717      -0.008144       0.011533       0.001850      -0.013168       0.000932      -0.030285      -0.066743      -0.029199       0.002820       0.026379             11.384857       6.827271       0.878587       4.577013       9.356122      -0.023298      17.971179           0.000008
          393              C       5.979695      21.182515      32.402870       0.105932      29.165326 0.33865522E+03  0.75487846E+04                                 8.504014                            6.260252       0.030137       2.029565                    0.999466      26.449127      76.293166       0.633184       0.433967      -1.043648      -0.005234      -0.047183      -0.005121       0.047748      -0.001669      -0.030965       0.009002       0.008969      -0.077104      -0.042911       0.008146       0.034765             10.418154       6.277941       0.988705       3.561322       9.202739      -0.993320      15.773782           0.000004
          394              C       6.482608      21.066673      33.712256      -0.153102      35.147646 0.41794011E+03  0.97808300E+04                                 9.526438                            6.916550      -0.022333       1.972524                    0.999542      29.440681      85.911483       0.609745       0.429236      -1.050609      -0.001861      -0.003632      -0.012144       0.012811      -0.005962      -0.018248       0.010873       0.021798      -0.101165      -0.040477       0.005085       0.035392             12.001449       6.681256       0.416722       4.373939       9.449411      -2.018496      19.873681           0.000005
          395              C       6.486753      19.908255      34.305018       0.057339      37.072668 0.38210424E+03  0.86678587E+04                                 9.843603                            6.557713      -0.081241       1.993986                    0.999261      26.082625      72.825026       0.639767       0.422041      -1.064327      -0.003803       0.003977      -0.023499       0.024135      -0.007799      -0.013004       0.011077       0.046348      -0.018928      -0.026197      -0.007022       0.033219             13.765540       7.236419       0.510946       5.925847       9.759445      -1.551065      24.300757           0.000002
          396              C       6.996574      19.751041      35.716146       0.390049      31.751720 0.29299668E+03  0.62549231E+04                                 9.155953                            5.916977      -0.173047       1.992081                    0.999157      23.182231      63.963448       0.640292       0.448093      -1.042588       0.013887      -0.001673       0.025306       0.028914       0.004750      -0.047309       0.004377       0.146256      -0.095688      -0.059981      -0.045456       0.105438             12.973734       6.412311      -0.401667       5.142305      10.442216      -1.927968      22.066674           0.000001
          397              C      13.078510      15.208384      24.307682       0.097739      29.235070 0.35582028E+03  0.80460573E+04                                 8.589615                            6.480171      -0.086221       1.988524                    0.998722      27.082007      79.194864       0.612041       0.442561      -1.036478      -0.006619       0.002867       0.039127       0.039786       0.029530      -0.010492      -0.013300      -0.071679      -0.020055      -0.043936      -0.010114       0.054050             10.197492      14.502631      -3.357916       0.503497       6.173064       0.912918       9.916781           0.000002
          398              C      11.743855      15.680026      24.068808      -0.149926      37.301038 0.47426659E+03  0.11486970E+05                                 9.997367                            7.434360      -0.237397       1.896230                    0.998757      30.734724      92.064888       0.578665       0.437015      -1.043030       0.006817      -0.016274       0.012331       0.021526       0.029481       0.002918      -0.020142      -0.061861      -0.025021      -0.042003      -0.010128       0.052131             12.201469      18.666411      -4.363267       0.392718       7.245386       1.145321      10.692611           0.000004
          399              C      12.879555      15.917226      26.497364       0.083105      29.010256 0.34687967E+03  0.77805356E+04                                 8.474379                            6.357877       0.020763       2.023425                    0.999051      26.797781      77.602458       0.624883       0.436995      -1.041581       0.015063      -0.018141      -0.047296       0.052848       0.021887      -0.016416      -0.008088      -0.060539       0.050321      -0.048470       0.010847       0.037623             10.042039      14.286395      -3.360139       1.628359       6.762598       1.261786       9.077123           0.000003
          400              C      11.616745      16.358528      26.320420      -0.128610      36.257004 0.44652594E+03  0.10673848E+05                                 9.866662                            7.262525      -0.292041       1.893243                    0.998108      29.968031      89.742303       0.578458       0.442955      -1.037518      -0.004749      -0.006152      -0.011651       0.014006       0.032105      -0.014958      -0.017512      -0.056981      -0.001415      -0.043795      -0.008672       0.052467             11.986655      17.869950      -3.580115       3.009430       7.420928       1.346769      10.669087           0.000004
          401              C      11.029552      16.242686      25.081812       0.061505      38.712537 0.40707759E+03  0.94186850E+04                                10.228476                            6.843510      -0.248355       1.939492                    0.998835      26.719568      76.319177       0.613594       0.431431      -1.054330       0.019291      -0.006568       0.015654       0.025697       0.014227      -0.002329      -0.006101      -0.057425      -0.045528      -0.024544      -0.015842       0.040386             13.915432      23.673006      -4.674288       2.430145       7.347707       1.153644      10.725583           0.000003
          402              C       9.595420      16.598487      24.869479       0.369771      34.293634 0.32961743E+03  0.72852705E+04                                 9.727215                            6.354889      -0.378324       1.912724                    0.998624      24.507548      69.999145       0.603161       0.459449      -1.030638      -0.028060      -0.001647      -0.003456       0.028320       0.024717      -0.016346      -0.061808      -0.081230       0.007339      -0.048875      -0.043097       0.091972             13.500067      22.409682      -3.958402       2.229425       8.164744       2.437712       9.925774           0.000002
          403              C       6.828015      19.397999      28.669352       0.097351      30.862746 0.34988678E+03  0.78473242E+04                                 8.842760                            6.381815       0.073672       2.046746                    0.998792      26.373158      75.812305       0.625633       0.436508      -1.044210      -0.050969      -0.003773      -0.022454       0.055824       0.011950       0.013189      -0.027795      -0.026133      -0.036542      -0.038193       0.002444       0.035749             11.039234      11.895398      -1.483150      -1.964518       8.112059       5.417641      13.110246           0.000003
          404              C       7.534028      18.763626      27.709430      -0.131291      36.159586 0.39371829E+03  0.91350311E+04                                 9.834509                            6.800942      -0.241945       1.917051                    0.998423      29.211114      86.646099       0.599236       0.440539      -1.037228      -0.010128      -0.005968       0.000355       0.011761       0.011308      -0.008503      -0.050844      -0.071789      -0.055592      -0.046886      -0.028350       0.075236             12.685559      11.910685      -1.809971      -2.248447      10.322615       7.547495      15.823378           0.000005
          405              C       4.841232      18.926357      27.634229       0.096647      28.750979 0.33813423E+03  0.75204026E+04                                 8.363048                            6.223486       0.058803       2.036002                    0.999209      26.484402      75.852024       0.641128       0.429546      -1.048253       0.033136      -0.001025       0.030948       0.045352       0.007479       0.015006      -0.043637      -0.035665      -0.062566      -0.052569      -0.001228       0.053797             10.090962      11.681783      -1.382585      -1.311578       7.513560       4.390341      11.077542           0.000003
          406              C       5.525138      18.256129      26.572565      -0.143220      37.650478 0.47803816E+03  0.11529751E+05                                 9.922918                            7.371869      -0.050330       1.957623                    0.999206      30.042595      88.006960       0.595696       0.426308      -1.056028       0.000327      -0.016463       0.014352       0.021843       0.002248       0.016758      -0.034341      -0.029051      -0.026027      -0.039824      -0.003393       0.043217             12.174996      14.428271      -2.613942      -3.021006       9.087758       5.394175      13.008958           0.000005
          407              C       6.955125      18.198208      26.705273       0.068801      39.715511 0.38263130E+03  0.87045853E+04                                10.351195                            6.605905      -0.108436       1.990477                    0.999142      26.059114      73.461812       0.629540       0.427677      -1.058149      -0.008933      -0.006289       0.030311       0.032220       0.003820      -0.003334      -0.032085      -0.034735      -0.052827      -0.034612      -0.008978       0.043590             14.670472      14.031261      -3.632867      -4.250897      11.868712       9.095016      18.111442           0.000003
          408              C       7.688771      17.555561      25.617068       0.368243      36.219731 0.33748296E+03  0.74877925E+04                                10.055503                            6.401146      -0.337771       1.922798                    0.998866      24.510239      69.671224       0.606330       0.455297      -1.035108       0.014209      -0.015613      -0.018618       0.028147       0.028239      -0.006447      -0.053336      -0.091970      -0.046289      -0.052056      -0.036777       0.088833             14.367785      14.013340      -4.651562      -4.441290      11.559087       8.379725      17.530928           0.000003
          409              C       5.084398      15.699333      21.087301       0.084523      26.861071 0.32790523E+03  0.72656485E+04                                 8.010848                            6.149144       0.013923       2.021889                    0.999203      26.716493      77.361844       0.639246       0.432426      -1.042392       0.034218      -0.037686      -0.011344       0.052151       0.003882      -0.022502      -0.025252      -0.051302      -0.091172      -0.049315      -0.001529       0.050845              9.178853      10.484683      -0.281248       2.003918       5.200711       1.768108      11.851164          -0.000000
          410              C       5.632906      16.107538      22.272826      -0.145511      35.004320 0.45545126E+03  0.10878045E+05                                 9.447282                            7.200535      -0.072105       1.951349                    0.999301      29.992013      88.094613       0.600729       0.426893      -1.053222       0.004205      -0.011659       0.008788       0.015194      -0.006988      -0.010444      -0.018682      -0.044558      -0.079034      -0.036746      -0.004234       0.040980             11.143609      12.689457       0.157952       3.965501       6.270980       2.719032      14.470391           0.000003
          411              C       7.069801      14.877407      20.242394       0.080746      27.457133 0.36174520E+03  0.82043981E+04                                 8.189490                            6.515968      -0.047944       2.001404                    0.998014      27.138695      79.179501       0.613586       0.440136      -1.039103      -0.039699       0.006826       0.011946       0.042016       0.006519      -0.018229      -0.027320      -0.029977      -0.062756      -0.039425      -0.002832       0.042257              9.227273      10.177974      -0.998743       2.174854       6.144842       2.030279      11.359001          -0.000001
          412              C       7.744036      15.282854      21.414648      -0.149202      35.548487 0.48663900E+03  0.11855494E+05                                 9.678534                            7.537836      -0.296747       1.878873                    0.998078      30.792959      92.323266       0.574217       0.437842      -1.043177      -0.011708       0.000048       0.006232       0.013263       0.009164      -0.005078      -0.028961      -0.047194      -0.059670      -0.032629      -0.015364       0.047993             11.271024      11.375823      -0.189281       2.856645       7.038633       3.476092      15.398617           0.000001
          413              C       7.040786      15.911710      22.449770       0.053843      39.368370 0.42667798E+03  0.99473762E+04                                10.242092                            6.948782      -0.095288       1.984612                    0.999196      26.707142      75.537959       0.619084       0.424374      -1.063109      -0.009722      -0.017833      -0.013826       0.024570       0.002316      -0.007716      -0.019490      -0.014213      -0.034920      -0.023848      -0.001128       0.024976             13.690578      13.600830       1.145632       6.222885       7.888128       5.352136      19.582776           0.000002
          414              C       7.708114      16.399900      23.648566       0.367726      33.552221 0.31861007E+03  0.69798009E+04                                 9.558433                            6.226738      -0.303057       1.939045                    0.999027      24.287321      68.977873       0.612674       0.456345      -1.032777       0.008426       0.004295       0.024395       0.026164       0.032910      -0.018648      -0.053288      -0.079251      -0.052661      -0.047258      -0.042679       0.089937             13.143288      12.808716       0.648316       5.392029       8.266763       5.812574      18.354384           0.000003
          415              C       6.005946      16.860510      16.097480       0.099339      27.095768 0.31089534E+03  0.67652272E+04                                 7.949510                            5.917283       0.160175       2.076797                    0.999610      25.778548      72.828458       0.666463       0.422340      -1.053582      -0.014188       0.008576       0.034480       0.038258      -0.001730       0.009068       0.015429       0.090568       0.029811      -0.054133       0.011248       0.042885              9.300022       4.697433       1.097835      -1.683351      13.352390      -2.595760       9.850245          -0.000007
          416              C       6.247731      18.057543      15.535683      -0.139254      34.361067 0.41134096E+03  0.95204202E+04                                 9.208578                            6.758178       0.137709       2.022708                    0.999716      28.656491      81.257527       0.635570       0.416379      -1.066160      -0.003682       0.002385       0.018048       0.018574      -0.008719       0.007680       0.023595       0.073280       0.032518      -0.052474       0.018671       0.033802             11.171179       5.383024       1.566396      -1.746602      18.083586      -4.153891      10.046925          -0.000005
          417              C       5.479545      17.938943      18.105795       0.071650      28.277617 0.34459871E+03  0.76733194E+04                                 8.185554                            6.246965       0.151592       2.060549                    0.999633      26.516390      75.114694       0.647710       0.424674      -1.054977       0.003199      -0.030626      -0.031740       0.044222      -0.011080       0.007271       0.023455       0.028353       0.053545      -0.037754       0.009046       0.028708              9.590944       4.758175       1.199813      -1.542628      13.310641      -3.642601      10.704015           0.000000
          418              C       5.714422      19.158040      17.548421      -0.146808      35.055111 0.43302209E+03  0.10152594E+05                                 9.323901                            6.940624       0.124314       2.013004                    0.999676      29.232772      83.451441       0.626211       0.417175      -1.065563       0.004812      -0.008585      -0.016423       0.019146      -0.008517       0.002166       0.030913       0.035984       0.033887      -0.042971       0.013278       0.029693             11.262103       5.463941       1.811082      -2.065036      15.747518      -5.330658      12.574850           0.000002
          419              C       6.077790      19.309738      16.163834       0.053067      41.953002 0.40795177E+03  0.93702494E+04                                10.567688                            6.735138      -0.098484       1.983474                    0.999230      26.230593      72.762733       0.639511       0.416980      -1.071715      -0.003431      -0.018801       0.012942       0.023082       0.002066       0.002936       0.011046       0.032236      -0.011746      -0.021215       0.002321       0.018893             14.667650       6.069896       2.477345      -2.459169      23.631896      -8.522239      14.301158           0.000001
          420              C       6.246349      20.526078      15.482600       0.372493      33.356613 0.29719350E+03  0.63681109E+04                                 9.385531                            5.931895      -0.179219       1.983228                    0.999336      23.479967      64.938437       0.643807       0.443996      -1.044821       0.001420       0.026564      -0.015486       0.030781       0.000437       0.034418      -0.001691       0.125991      -0.107978      -0.046940      -0.043427       0.090367             13.009422       5.544555       1.814949      -2.334345      20.504436      -5.442870      12.979275           0.000001
          421              C       5.681263      25.300418      18.119066       0.093244      28.428213 0.34284276E+03  0.76523624E+04                                 8.320055                            6.299665       0.086060       2.045010                    0.999422      26.520184      76.117023       0.632171       0.434081      -1.045391       0.015470       0.028825      -0.031266       0.045252       0.015636       0.020046      -0.028784       0.063119      -0.024024      -0.054816       0.011117       0.043698              9.812702       5.177893      -0.939984      -1.627020      13.557014       3.138297      10.703199          -0.000000
          422              C       5.885744      24.092353      17.490914      -0.140077      35.335616 0.43673684E+03  0.10315155E+05                                 9.526869                            7.065114      -0.013297       1.972590                    0.999439      29.551423      86.123961       0.605063       0.428598      -1.052894       0.013086       0.011913       0.000033       0.017696       0.006385       0.004464      -0.027327       0.051156       0.015442      -0.044393       0.020335       0.024058             11.625448       5.555308      -1.395370      -1.654903      16.383162       5.552933      12.937876           0.000001
          423              C       6.043250      26.439530      16.124022       0.093882      28.032061 0.33482960E+03  0.74309706E+04                                 8.222353                            6.208813       0.071215       2.042085                    0.999447      26.366872      75.511816       0.639234       0.431742      -1.046590      -0.007288      -0.009297       0.043504       0.045079       0.021761       0.002251      -0.019417       0.062953       0.029540      -0.049429       0.015406       0.034024              9.709355       4.877032      -1.052415      -1.079305      14.433383       2.671184       9.817649          -0.000007
          424              C       6.276745      25.281111      15.469329      -0.137246      35.100096 0.43060041E+03  0.10121203E+05                                 9.466473                            7.012392       0.035797       1.992886                    0.999369      29.206146      84.554221       0.608498       0.428242      -1.054476       0.006344      -0.003857       0.011102       0.013356       0.010032       0.004634      -0.032940       0.046853       0.028436      -0.049069       0.020349       0.028720             11.495449       5.438372      -1.121885      -1.339383      18.636868       3.902818      10.411107          -0.000010
          425              C       6.122003      24.026158      16.124022       0.048601      42.396686 0.41992249E+03  0.97501226E+04                                10.767329                            6.898136      -0.160330       1.963834                    0.999173      26.684086      75.299736       0.620783       0.424938      -1.062841      -0.001035       0.026064       0.012720       0.029021      -0.001699       0.005151      -0.005623       0.028567      -0.030827      -0.015579      -0.004947       0.020526             15.195835       5.993939      -1.671991      -1.797596      24.976497       8.533552      14.617068           0.000000
          426              C       6.293325      22.771204      15.433940       0.378273      34.544008 0.31079482E+03  0.67373679E+04                                 9.696322                            6.104378      -0.167170       1.988455                    0.999252      23.632373      65.833001       0.628419       0.449614      -1.041095       0.006928      -0.026361      -0.020152       0.033897      -0.003056       0.040935       0.002018       0.131307      -0.101299      -0.050798      -0.044739       0.095537             13.801856       5.687515      -1.452902      -2.284862      21.736751       6.969477      13.981304           0.000001
          427              C       8.331229      22.365757      10.200822       0.096056      26.766417 0.32220741E+03  0.70678106E+04                                 7.909833                            6.032694       0.211040       2.088556                    0.999650      26.000085      73.528263       0.659232       0.423563      -1.053788      -0.012248      -0.043082      -0.003087       0.044895      -0.004056       0.024175      -0.021878      -0.003734      -0.052742      -0.038440       0.004848       0.033592              9.398914       5.708111       0.745591      -3.319997       8.546978       0.206634      13.941654          -0.000004
          428              C       7.808973      22.578134      11.523478      -0.164117      35.136129 0.44827667E+03  0.10602789E+05                                 9.362544                            7.077339       0.189755       2.032289                    0.999704      29.490225      84.586719       0.618026       0.419011      -1.064277      -0.002666      -0.007718      -0.008143       0.011532       0.001849       0.013168      -0.000932      -0.030285      -0.066744      -0.029199       0.002820       0.026379             11.384889       6.827290       0.878597      -4.577031       9.356144       0.023284      17.971235          -0.000008
          429              C       7.836605      20.189585      10.284870       0.105933      29.165179 0.33865328E+03  0.75487291E+04                                 8.503979                            6.260225       0.030152       2.029571                    0.999466      26.449035      76.292791       0.633187       0.433966      -1.043649       0.005233       0.047182      -0.005121       0.047747      -0.001668       0.030965      -0.009001       0.008971      -0.077106      -0.042911       0.008145       0.034765             10.418107       6.277913       0.988710      -3.561303       9.202710       0.993301      15.773696          -0.000001
          430              C       7.333692      20.305427      11.594256      -0.153101      35.147397 0.41793679E+03  0.97807331E+04                                 9.526381                            6.916509      -0.022324       1.972528                    0.999542      29.440590      85.911137       0.609749       0.429234      -1.050610       0.001861       0.003631      -0.012145       0.012812      -0.005961       0.018248      -0.010873       0.021799      -0.101163      -0.040476       0.005084       0.035392             12.001364       6.681214       0.416743      -4.373905       9.449381       2.018435      19.873497          -0.000004
          431              C       7.329547      21.463845      12.187018       0.057336      37.072600 0.38210407E+03  0.86678511E+04                                 9.843579                            6.557705      -0.081233       1.993989                    0.999261      26.082618      72.824915       0.639769       0.422040      -1.064328       0.003804      -0.003977      -0.023499       0.024135      -0.007798       0.013004      -0.011077       0.046348      -0.018927      -0.026196      -0.007022       0.033218             13.765486       7.236395       0.510957      -5.925810       9.759445       1.551046      24.300618          -0.000001
          432              C       6.819726      21.621059      13.598146       0.390049      31.751607 0.29299592E+03  0.62549017E+04                                 9.155927                            5.916969      -0.173046       1.992082                    0.999157      23.182182      63.963240       0.640293       0.448093      -1.042588      -0.013886       0.001673       0.025306       0.028914       0.004751       0.047309      -0.004377       0.146256      -0.095692      -0.059981      -0.045458       0.105439             12.973687       6.412291      -0.401663      -5.142281      10.442186       1.927956      22.066582          -0.000002
          433              C       7.645940       1.417684      19.928318       0.097737      29.235182 0.35582159E+03  0.80460969E+04                                 8.589642                            6.480186      -0.086227       1.988521                    0.998722      27.082089      79.195229       0.612039       0.442562      -1.036478       0.006621       0.002862      -0.039129       0.039788      -0.029529      -0.010493       0.013298      -0.071677      -0.020055      -0.043934      -0.010113       0.054047             10.197530      14.502697       3.357932       0.503503       6.173082      -0.912919       9.916811          -0.000004
          434              C       8.980595       1.889326      20.167192      -0.149928      37.301180 0.47426831E+03  0.11487024E+05                                 9.997396                            7.434375      -0.237400       1.896228                    0.998757      30.734809      92.065265       0.578664       0.437015      -1.043030      -0.006815      -0.016279      -0.012334       0.021531      -0.029481       0.002919       0.020141      -0.061861      -0.025018      -0.042004      -0.010125       0.052129             12.201514      18.666496       4.363287       0.392727       7.245406      -1.145321      10.692640          -0.000004
          435              C       7.844895       2.126526      17.738636       0.083106      29.010128 0.34687822E+03  0.77804928E+04                                 8.474350                            6.357862       0.020769       2.023428                    0.999051      26.797691      77.602073       0.624884       0.436995      -1.041582      -0.015060      -0.018144       0.047294       0.052847      -0.021888      -0.016417       0.008087      -0.060540       0.050322      -0.048471       0.010849       0.037622             10.041999      14.286324       3.360118       1.628349       6.762574      -1.261784       9.077100          -0.000003
          436              C       9.107705       2.567828      17.915580      -0.128608      36.256747 0.44652262E+03  0.10673747E+05                                 9.866620                            7.262502      -0.292047       1.893244                    0.998108      29.967863      89.741661       0.578459       0.442956      -1.037518       0.004751      -0.006157       0.011650       0.014007      -0.032106      -0.014958       0.017512      -0.056982      -0.001417      -0.043796      -0.008672       0.052469             11.986597      17.869844       3.580088       3.009415       7.420895      -1.346766      10.669052          -0.000004
          437              C       9.694898       2.451986      19.154188       0.061505      38.712464 0.40707680E+03  0.94186618E+04                                10.228463                            6.843503      -0.248357       1.939492                    0.998835      26.719534      76.319046       0.613594       0.431431      -1.054330      -0.019289      -0.006573      -0.015656       0.025698      -0.014228      -0.002330       0.006101      -0.057427      -0.045530      -0.024545      -0.015842       0.040387             13.915415      23.672974       4.674281       2.430136       7.347698      -1.153644      10.725572          -0.000002
          438              C      11.129030       2.807787      19.366521       0.369772      34.293593 0.32961701E+03  0.72852592E+04                                 9.727212                            6.354887      -0.378335       1.912721                    0.998624      24.507525      69.999084       0.603161       0.459449      -1.030638       0.028062      -0.001652       0.003454       0.028322      -0.024717      -0.016346       0.061809      -0.081231       0.007340      -0.048876      -0.043097       0.091973             13.500064      22.409680       3.958403       2.229419       8.164741      -2.437711       9.925770          -0.000003
          439              C       0.080135       5.607299      15.566648       0.097351      30.862641 0.34988571E+03  0.78472935E+04                                 8.842745                            6.381810       0.073667       2.046747                    0.998792      26.373082      75.812038       0.625633       0.436509      -1.044210       0.050968      -0.003773       0.022454       0.055823      -0.011949       0.013189       0.027796      -0.026135      -0.036546      -0.038194       0.002443       0.035751             11.039212      11.895379       1.483147      -1.964517       8.112038      -5.417623      13.110218          -0.000003
          440              C      13.190422       4.972926      16.526570      -0.131290      36.159461 0.39371700E+03  0.91349930E+04                                 9.834488                            6.800932      -0.241948       1.917051                    0.998423      29.211037      86.645809       0.599236       0.440539      -1.037228       0.010128      -0.005969      -0.000357       0.011762      -0.011307      -0.008501       0.050844      -0.071791      -0.055592      -0.046885      -0.028351       0.075237             12.685528      11.910660       1.809960      -2.248434      10.322583      -7.547470      15.823340          -0.000005
          441              C       2.066918       5.135657      16.601771       0.096645      28.751074 0.33813541E+03  0.75204369E+04                                 8.363071                            6.223501       0.058795       2.035999                    0.999209      26.484459      75.852276       0.641126       0.429546      -1.048253      -0.033136      -0.001024      -0.030948       0.045352      -0.007478       0.015006       0.043637      -0.035666      -0.062569      -0.052568      -0.001228       0.053797             10.090994      11.681809       1.382593      -1.311590       7.513584      -4.390362      11.077589          -0.000005
          442              C       1.383012       4.465429      17.663435      -0.143222      37.650611 0.47803986E+03  0.11529802E+05                                 9.922937                            7.371879      -0.050327       1.957623                    0.999207      30.042679      88.007237       0.595696       0.426308      -1.056029      -0.000327      -0.016464      -0.014354       0.021845      -0.002248       0.016759       0.034340      -0.029051      -0.026028      -0.039824      -0.003393       0.043217             12.175024      14.428294       2.613954      -3.021024       9.087778      -5.394196      13.009001          -0.000005
          443              C      13.769325       4.407508      17.530727       0.068802      39.715467 0.38263094E+03  0.87045742E+04                                10.351184                            6.605900      -0.108434       1.990478                    0.999142      26.059098      73.461732       0.629540       0.427676      -1.058150       0.008933      -0.006291      -0.030313       0.032222      -0.003819      -0.003334       0.032084      -0.034736      -0.052827      -0.034612      -0.008978       0.043589             14.670458      14.031242       3.632861      -4.250894      11.868697      -9.095008      18.111436          -0.000002
          444              C      13.035679       3.764861      18.618932       0.368245      36.219708 0.33748268E+03  0.74877855E+04                                10.055506                            6.401147      -0.337787       1.922793                    0.998866      24.510224      69.671208       0.606330       0.455298      -1.035107      -0.014208      -0.015616       0.018617       0.028148      -0.028239      -0.006446       0.053337      -0.091972      -0.046290      -0.052058      -0.036776       0.088834             14.367791      14.013340       4.651563      -4.441295      11.559088      -8.379732      17.530946          -0.000002
          445              C       1.823752       1.908633      23.148699       0.084521      26.861189 0.32790692E+03  0.72656965E+04                                 8.010870                            6.149157       0.013928       2.021889                    0.999203      26.716595      77.362238       0.639245       0.432426      -1.042393      -0.034219      -0.037686       0.011342       0.052152      -0.003880      -0.022503       0.025252      -0.051298      -0.091174      -0.049316      -0.001526       0.050842              9.178881      10.484713       0.281247       2.003927       5.200722      -1.768113      11.851209          -0.000001
          446              C       1.275244       2.316838      21.963174      -0.145509      35.004309 0.45545077E+03  0.10878033E+05                                 9.447293                            7.200539      -0.072120       1.951346                    0.999301      29.991983      88.094624       0.600727       0.426894      -1.053222      -0.004205      -0.011660      -0.008790       0.015195       0.006987      -0.010443       0.018683      -0.044560      -0.079029      -0.036745      -0.004236       0.040981             11.143629      12.689471      -0.157954       3.965513       6.270985      -2.719041      14.470431          -0.000003
          447              C      13.654649       1.086707      23.993606       0.080743      27.457298 0.36174786E+03  0.82044742E+04                                 8.189520                            6.515990      -0.047940       2.001403                    0.998014      27.138827      79.179987       0.613586       0.440135      -1.039103       0.039699       0.006826      -0.011948       0.042017      -0.006517      -0.018230       0.027318      -0.029974      -0.062755      -0.039425      -0.002828       0.042253              9.227308      10.178015       0.998746       2.174871       6.144862      -2.030284      11.359048           0.000001
          448              C      12.980414       1.492154      22.821352      -0.149201      35.548518 0.48663925E+03  0.11855504E+05                                 9.678547                            7.537842      -0.296758       1.878871                    0.998078      30.792960      92.323337       0.574216       0.437843      -1.043176       0.011708       0.000047      -0.006233       0.013264      -0.009164      -0.005076       0.028961      -0.047195      -0.059669      -0.032629      -0.015364       0.047993             11.271044      11.375842       0.189279       2.856661       7.038640      -3.476098      15.398651          -0.000001
          449              C      13.683664       2.121010      21.786230       0.053850      39.368285 0.42667634E+03  0.99473318E+04                                10.242095                            6.948779      -0.095300       1.984610                    0.999196      26.707080      75.537843       0.619082       0.424375      -1.063108       0.009721      -0.017834       0.013824       0.024570      -0.002315      -0.007718       0.019493      -0.014216      -0.034924      -0.023852      -0.001128       0.024979             13.690591      13.600839      -1.145636       6.222900       7.888130      -5.352142      19.582804          -0.000000
          450              C      13.016336       2.609200      20.587434       0.367721      33.552354 0.31861126E+03  0.69798342E+04                                 9.558457                            6.226748      -0.303062       1.939042                    0.999027      24.287388      68.978123       0.612674       0.456344      -1.032777      -0.008425       0.004292      -0.024396       0.026164      -0.032910      -0.018646       0.053287      -0.079251      -0.052654      -0.047255      -0.042680       0.089935             13.143329      12.808755      -0.648319       5.392051       8.266783      -5.812594      18.354449          -0.000002
          451              C       0.902204       3.069810      28.138520       0.099337      27.095701 0.31089337E+03  0.67651767E+04                                 7.949469                            5.917227       0.160192       2.076801                    0.999610      25.778608      72.828699       0.666472       0.422334      -1.053585       0.014188       0.008576      -0.034481       0.038259       0.001731       0.009067      -0.015431       0.090564       0.029812      -0.054132       0.011249       0.042882              9.299980       4.697394      -1.097810      -1.683336      13.352373       2.595661       9.850173           0.000004
          452              C       0.660419       4.266843      28.700317      -0.139256      34.361301 0.41134290E+03  0.95204817E+04                                 9.208637                            6.758198       0.137693       2.022702                    0.999716      28.656588      81.258022       0.635568       0.416379      -1.066159       0.003683       0.002386      -0.018048       0.018574       0.008719       0.007678      -0.023593       0.073278       0.032520      -0.052471       0.018671       0.033800             11.171272       5.383047      -1.566413      -1.746614      18.083792       4.153927      10.046977           0.000002
          453              C       1.428605       4.148243      26.130205       0.071651      28.277600 0.34459807E+03  0.76733030E+04                                 8.185549                            6.246951       0.151605       2.060553                    0.999633      26.516394      75.114739       0.647712       0.424673      -1.054978      -0.003202      -0.030627       0.031740       0.044223       0.011080       0.007271      -0.023456       0.028351       0.053550      -0.037754       0.009044       0.028710              9.590940       4.758168      -1.199809      -1.542636      13.310611       3.642588      10.704040          -0.000002
          454              C       1.193728       5.367340      26.687579      -0.146807      35.055104 0.43302159E+03  0.10152581E+05                                 9.323903                            6.940619       0.124312       2.013004                    0.999676      29.232773      83.451505       0.626211       0.417175      -1.065563      -0.004813      -0.008585       0.016423       0.019146       0.008518       0.002166      -0.030912       0.035981       0.033887      -0.042970       0.013276       0.029693             11.262106       5.463937      -1.811078      -2.065038      15.747521       5.330640      12.574859          -0.000005
          455              C       0.830360       5.519038      28.072166       0.053067      41.953031 0.40795185E+03  0.93702505E+04                                10.567687                            6.735134      -0.098478       1.983475                    0.999230      26.230606      72.762738       0.639512       0.416980      -1.071715       0.003431      -0.018803      -0.012942       0.023083      -0.002066       0.002936      -0.011047       0.032236      -0.011742      -0.021215       0.002323       0.018892             14.667649       6.069892      -2.477337      -2.459169      23.631900       8.522212      14.301157          -0.000001
          456              C       0.661801       6.735378      28.753400       0.372490      33.356706 0.29719440E+03  0.63681343E+04                                 9.385540                            5.931899      -0.179217       1.983228                    0.999336      23.480016      64.938570       0.643808       0.443995      -1.044822      -0.001421       0.026565       0.015488       0.030783      -0.000437       0.034417       0.001691       0.125986      -0.107974      -0.046938      -0.043425       0.090363             13.009440       5.544559      -1.814952      -2.334345      20.504482       5.442880      12.979278          -0.000002
          457              C       1.226887      11.509718      26.116934       0.093242      28.428287 0.34284384E+03  0.76523929E+04                                 8.320068                            6.299674       0.086061       2.045010                    0.999422      26.520237      76.117218       0.632170       0.434081      -1.045391      -0.015467       0.028824       0.031267       0.045251      -0.015636       0.020047       0.028785       0.063118      -0.024023      -0.054816       0.011118       0.043698              9.812718       5.177899       0.939988      -1.627024      13.557040      -3.138305      10.703216          -0.000001
          458              C       1.022406      10.301653      26.745086      -0.140076      35.335520 0.43673537E+03  0.10315109E+05                                 9.526836                            7.065089      -0.013282       1.972594                    0.999439      29.551395      86.123768       0.605066       0.428596      -1.052896      -0.013083       0.011912      -0.000032       0.017694      -0.006385       0.004464       0.027326       0.051155       0.015444      -0.044393       0.020335       0.024058             11.625407       5.555287       1.395366      -1.654897      16.383106      -5.552900      12.937828          -0.000003
          459              C       0.864900      12.648830      28.111978       0.093880      28.032198 0.33483134E+03  0.74310196E+04                                 8.222381                            6.208831       0.071217       2.042084                    0.999447      26.366961      75.512151       0.639233       0.431742      -1.046589       0.007291      -0.009297      -0.043503       0.045079      -0.021761       0.002250       0.019417       0.062950       0.029540      -0.049428       0.015405       0.034023              9.709393       4.877049       1.052424      -1.079312      14.433440      -2.671217       9.817689           0.000003
          460              C       0.631405      11.490411      28.766671      -0.137249      35.100283 0.43060265E+03  0.10121272E+05                                 9.466512                            7.012414       0.035793       1.992884                    0.999369      29.206247      84.554670       0.608496       0.428242      -1.054476      -0.006342      -0.003858      -0.011101       0.013354      -0.010031       0.004633       0.032940       0.046850       0.028437      -0.049068       0.020347       0.028721             11.495504       5.438393       1.121895      -1.339394      18.636956      -3.902857      10.411164           0.000006
          461              C       0.786147      10.235458      28.111978       0.048601      42.396735 0.41992285E+03  0.97501314E+04                                10.767329                            6.898134      -0.160325       1.963835                    0.999173      26.684106      75.299758       0.620784       0.424937      -1.062841       0.001036       0.026065      -0.012720       0.029022       0.001699       0.005150       0.005623       0.028567      -0.030824      -0.015579      -0.004946       0.020525             15.195839       5.993939       1.671994      -1.797600      24.976501      -8.533558      14.617077          -0.000000
          462              C       0.614825       8.980504      28.802060       0.378270      34.544098 0.31079561E+03  0.67373890E+04                                 9.696333                            6.104382      -0.167171       1.988454                    0.999252      23.632420      65.833150       0.628419       0.449614      -1.041095      -0.006929      -0.026362       0.020154       0.033899       0.003056       0.040934      -0.002018       0.131303      -0.101298      -0.050797      -0.044737       0.095534             13.801877       5.687521       1.452907      -2.284865      21.736790      -6.969493      13.981319          -0.000001
          463              C      12.393221       8.575057      34.035178       0.096058      26.766368 0.32220684E+03  0.70677932E+04                                 7.909813                            6.032679       0.211056       2.088562                    0.999650      26.000055      73.528090       0.659235       0.423562      -1.053789       0.012249      -0.043082       0.003087       0.044895       0.004056       0.024175       0.021879      -0.003737      -0.052739      -0.038440       0.004847       0.033594              9.398889       5.708095      -0.745589      -3.319986       8.546960      -0.206637      13.941612           0.000006
          464              C      12.915477       8.787434      32.712522      -0.164112      35.135978 0.44827410E+03  0.10602714E+05                                 9.362517                            7.077315       0.189759       2.032291                    0.999704      29.490157      84.586517       0.618028       0.419010      -1.064277       0.002666      -0.007717       0.008143       0.011531      -0.001848       0.013168       0.000933      -0.030284      -0.066739      -0.029198       0.002820       0.026378             11.384852       6.827262      -0.878592      -4.577007       9.356141      -0.023308      17.971154           0.000008
          465              C      12.887845       6.398885      33.951130       0.105932      29.165375 0.33865551E+03  0.75487953E+04                                 8.504024                            6.260246       0.030143       2.029566                    0.999466      26.449174      76.293405       0.633185       0.433966      -1.043649      -0.005235       0.047182       0.005120       0.047747       0.001668       0.030964       0.009002       0.008968      -0.077104      -0.042911       0.008147       0.034764             10.418172       6.277946      -0.988716      -3.561335       9.202756      -0.993311      15.773815           0.000004
          466              C      13.390758       6.514727      32.641744      -0.153100      35.147472 0.41793710E+03  0.97807463E+04                                 9.526402                            6.916510      -0.022328       1.972527                    0.999542      29.440626      85.911392       0.609748       0.429234      -1.050610      -0.001862       0.003631       0.012143       0.012811       0.005961       0.018248       0.010872       0.021801      -0.101162      -0.040475       0.005083       0.035392             12.001402       6.681229      -0.416749      -4.373929       9.449405      -2.018429      19.873571           0.000005
          467              C      13.394903       7.673145      32.048982       0.057338      37.072658 0.38210434E+03  0.86678604E+04                                 9.843598                            6.557713      -0.081237       1.993987                    0.999261      26.082622      72.824989       0.639767       0.422040      -1.064328      -0.003805      -0.003977       0.023498       0.024134       0.007798       0.013004       0.011077       0.046348      -0.018931      -0.026196      -0.007023       0.033219             13.765516       7.236404      -0.510959      -5.925820       9.759481      -1.551059      24.300662           0.000001
          468              C       0.088424       7.830359      30.637854       0.390048      31.751680 0.29299651E+03  0.62549185E+04                                 9.155941                            5.916975      -0.173045       1.992082                    0.999157      23.182226      63.963421       0.640293       0.448093      -1.042588       0.013886       0.001673      -0.025306       0.028914      -0.004750       0.047308       0.004377       0.146257      -0.095686      -0.059982      -0.045456       0.105437             12.973707       6.412299       0.401665      -5.142290      10.442207      -1.927964      22.066616           0.000000
          469              C       6.170360      12.373016      42.046318       0.097738      29.235092 0.35582038E+03  0.80460618E+04                                 8.589626                            6.480177      -0.086237       1.988519                    0.998722      27.082018      79.194962       0.612039       0.442562      -1.036478      -0.006621      -0.002861      -0.039129       0.039788      -0.029530       0.010493      -0.013300      -0.071679      -0.020060      -0.043935      -0.010115       0.054050             10.197510      14.502663       3.357923      -0.503499       6.173072       0.912921       9.916794           0.000004
          470              C       4.835705      11.901374      42.285192      -0.149927      37.301118 0.47426750E+03  0.11486997E+05                                 9.997378                            7.434364      -0.237403       1.896227                    0.998757      30.734783      92.065092       0.578665       0.437014      -1.043031       0.006815       0.016280      -0.012334       0.021532      -0.029482      -0.002918      -0.020142      -0.061861      -0.025015      -0.042005      -0.010126       0.052131             12.201490      18.666452       4.363277      -0.392720       7.245395       1.145323      10.692621           0.000004
          471              C       5.971405      11.664174      39.856636       0.083104      29.010224 0.34687924E+03  0.77805246E+04                                 8.474379                            6.357877       0.020749       2.023421                    0.999051      26.797756      77.602409       0.624882       0.436996      -1.041581       0.015060       0.018148       0.047294       0.052848      -0.021888       0.016417      -0.008089      -0.060537       0.050322      -0.048470       0.010846       0.037624             10.042040      14.286395       3.360136      -1.628366       6.762596       1.261786       9.077129           0.000005
          472              C       4.708595      11.222872      40.033580      -0.128610      36.256874 0.44652404E+03  0.10673791E+05                                 9.866641                            7.262511      -0.292043       1.893244                    0.998108      29.967946      89.741977       0.578459       0.442955      -1.037518      -0.004753       0.006161       0.011649       0.014009      -0.032105       0.014959      -0.017512      -0.056981      -0.001411      -0.043796      -0.008671       0.052468             11.986632      17.869916       3.580105      -3.009433       7.420911       1.346765      10.669068           0.000005
          473              C       4.121402      11.338714      41.272188       0.061505      38.712585 0.40707783E+03  0.94186938E+04                                10.228493                            6.843516      -0.248371       1.939488                    0.998835      26.719576      76.319257       0.613593       0.431432      -1.054329       0.019289       0.006575      -0.015656       0.025699      -0.014227       0.002330      -0.006102      -0.057424      -0.045530      -0.024543      -0.015843       0.040386             13.915466      23.673078       4.674305      -2.430152       7.347722       1.153646      10.725598           0.000003
          474              C       2.687270      10.982913      41.484521       0.369771      34.293710 0.32961787E+03  0.72852863E+04                                 9.727248                            6.354905      -0.378351       1.912716                    0.998624      24.507571      69.999357       0.603159       0.459450      -1.030636      -0.028063       0.001653       0.003453       0.028323      -0.024717       0.016346      -0.061809      -0.081232       0.007343      -0.048876      -0.043097       0.091973             13.500126      22.409794       3.958426      -2.229432       8.164774       2.437722       9.925808           0.000002
          475              C      13.736165       8.183401      37.684648       0.097349      30.862828 0.34988766E+03  0.78473500E+04                                 8.842778                            6.381825       0.073667       2.046744                    0.998792      26.373212      75.812532       0.625633       0.436508      -1.044210      -0.050970       0.003776       0.022453       0.055824      -0.011950      -0.013189      -0.027795      -0.026135      -0.036544      -0.038193       0.002444       0.035749             11.039261      11.895427       1.483151       1.964522       8.112073       5.417658      13.110285           0.000006
          476              C       0.625878       8.817774      38.644570      -0.131290      36.159546 0.39371754E+03  0.91350092E+04                                 9.834502                            6.800935      -0.241945       1.917051                    0.998423      29.211083      86.645977       0.599236       0.440538      -1.037228      -0.010129       0.005973      -0.000357       0.011764      -0.011308       0.008503      -0.050845      -0.071791      -0.055595      -0.046887      -0.028351       0.075238             12.685557      11.910678       1.809974       2.248453      10.322609       7.547499      15.823385           0.000007
          477              C      11.749382       8.655043      38.719771       0.096646      28.751054 0.33813511E+03  0.75204284E+04                                 8.363066                            6.223495       0.058796       2.035999                    0.999209      26.484451      75.852241       0.641127       0.429546      -1.048253       0.033136       0.001028      -0.030950       0.045353      -0.007478      -0.015007      -0.043637      -0.035666      -0.062566      -0.052569      -0.001228       0.053797             10.090988      11.681811       1.382589       1.311583       7.513576       4.390357      11.077578           0.000007
          478              C      12.433288       9.325271      39.781435      -0.143216      37.650370 0.47803613E+03  0.11529692E+05                                 9.922908                            7.371857      -0.050340       1.957622                    0.999206      30.042524      88.006767       0.595696       0.426309      -1.056028       0.000327       0.016469      -0.014356       0.021850      -0.002248      -0.016758      -0.034341      -0.029054      -0.026030      -0.039825      -0.003394       0.043219             12.174989      14.428253       2.613940       3.021006       9.087750       5.394180      13.008964           0.000007
          479              C       0.046975       9.383192      39.648727       0.068806      39.715401 0.38262981E+03  0.87045437E+04                                10.351185                            6.605897      -0.108442       1.990477                    0.999142      26.059049      73.461616       0.629539       0.427677      -1.058149      -0.008933       0.006295      -0.030314       0.032223      -0.003820       0.003334      -0.032085      -0.034738      -0.052828      -0.034612      -0.008979       0.043591             14.670467      14.031251       3.632867       4.250900      11.868704       9.095018      18.111446           0.000004
          480              C       0.780621      10.025839      40.736932       0.368242      36.219820 0.33748362E+03  0.74878129E+04                                10.055531                            6.401158      -0.337788       1.922793                    0.998866      24.510267      69.671400       0.606329       0.455298      -1.035107       0.014207       0.015619       0.018616       0.028148      -0.028239       0.006446      -0.053336      -0.091971      -0.046289      -0.052057      -0.036777       0.088834             14.367837      14.013385       4.651585       4.441317      11.559128       8.379766      17.530999           0.000004
          481              C      11.992548      11.882067       1.030699       0.084523      26.861122 0.32790600E+03  0.72656707E+04                                 8.010862                            6.149154       0.013914       2.021886                    0.999203      26.716529      77.361999       0.639245       0.432427      -1.042392       0.034218       0.037686       0.011343       0.052152      -0.003881       0.022503      -0.025252      -0.051301      -0.091171      -0.049316      -0.001528       0.050844              9.178870      10.484697       0.281246      -2.003922       5.200721       1.768117      11.851193           0.000001
          482              C      12.541056      11.473862      44.081174      -0.145508      35.004225 0.45544968E+03  0.10877999E+05                                 9.447273                            7.200527      -0.072118       1.951347                    0.999301      29.991938      88.094402       0.600728       0.426893      -1.053222       0.004205       0.011661      -0.008791       0.015197       0.006988       0.010443      -0.018683      -0.044558      -0.079028      -0.036745      -0.004235       0.040980             11.143602      12.689444      -0.157954      -3.965496       6.270976       2.719038      14.470385           0.000002
          483              C       0.161651      12.703993       1.875606       0.080745      27.457253 0.36174700E+03  0.82044501E+04                                 8.189514                            6.515984      -0.047945       2.001403                    0.998014      27.138786      79.179850       0.613586       0.440135      -1.039102      -0.039699      -0.006827      -0.011946       0.042016      -0.006518       0.018229      -0.027319      -0.029975      -0.062753      -0.039425      -0.002831       0.042256              9.227304      10.178006       0.998744      -2.174866       6.144862       2.030290      11.359044          -0.000002
          484              C       0.835886      12.298546       0.703352      -0.149201      35.548570 0.48664003E+03  0.11855527E+05                                 9.678554                            7.537846      -0.296754       1.878871                    0.998078      30.793000      92.323466       0.574216       0.437843      -1.043176      -0.011708      -0.000049      -0.006233       0.013264      -0.009164       0.005076      -0.028962      -0.047193      -0.059667      -0.032629      -0.015364       0.047993             11.271055      11.375845       0.189277      -2.856661       7.038651       3.476111      15.398670          -0.000001
          485              C       0.132636      11.669690      43.904230       0.053847      39.368362 0.42667734E+03  0.99473599E+04                                10.242102                            6.948783      -0.095293       1.984612                    0.999196      26.707118      75.537941       0.619083       0.424374      -1.063109      -0.009722       0.017835       0.013825       0.024571      -0.002316       0.007718      -0.019492      -0.014214      -0.034919      -0.023850      -0.001128       0.024978             13.690604      13.600843      -1.145640      -6.222902       7.888143       5.352158      19.582825           0.000000
          486              C       0.799964      11.181500      42.705434       0.367723      33.552353 0.31861117E+03  0.69798323E+04                                 9.558460                            6.226749      -0.303061       1.939043                    0.999027      24.287380      68.978115       0.612673       0.456345      -1.032776       0.008425      -0.004291      -0.024397       0.026165      -0.032910       0.018647      -0.053288      -0.079250      -0.052654      -0.047256      -0.042680       0.089936             13.143338      12.808756      -0.648323      -5.392055       8.266793       5.812606      18.354466           0.000001
          487              C      12.914096      10.720890       6.020520       0.099338      27.095901 0.31089791E+03  0.67652921E+04                                 7.949534                            5.917318       0.160188       2.076799                    0.999610      25.778592      72.828455       0.666460       0.422341      -1.053582      -0.014188      -0.008576      -0.034480       0.038259       0.001731      -0.009068       0.015432       0.090566       0.029818      -0.054134       0.011251       0.042883              9.300048       4.697457      -1.097853       1.683360      13.352394      -2.595832       9.850293          -0.000010
          488              C      13.155881       9.523857       6.582317      -0.139254      34.361023 0.41134102E+03  0.95204196E+04                                 9.208561                            6.758178       0.137700       2.022705                    0.999716      28.656480      81.257425       0.635570       0.416379      -1.066160      -0.003682      -0.002385      -0.018048       0.018574       0.008719      -0.007680       0.023594       0.073279       0.032521      -0.052473       0.018672       0.033801             11.171147       5.383022      -1.566391       1.746600      18.083498      -4.153891      10.046922          -0.000010
          489              C      12.387695       9.642457       4.012205       0.071649      28.277728 0.34460064E+03  0.76733710E+04                                 8.185566                            6.246980       0.151594       2.060547                    0.999633      26.516472      75.114905       0.647710       0.424674      -1.054978       0.003201       0.030627       0.031741       0.044223       0.011080      -0.007270       0.023456       0.028352       0.053551      -0.037755       0.009044       0.028710              9.590958       4.758184      -1.199818       1.542625      13.310673      -3.642620      10.704016          -0.000001
          490              C      12.622572       8.423360       4.569579      -0.146808      35.055160 0.43302298E+03  0.10152616E+05                                 9.323899                            6.940627       0.124304       2.013000                    0.999676      29.232805      83.451454       0.626212       0.417174      -1.065564       0.004813       0.008585       0.016423       0.019146       0.008517      -0.002166       0.030913       0.035982       0.033885      -0.042970       0.013277       0.029693             11.262104       5.463945      -1.811086       2.065036      15.747515      -5.330680      12.574852          -0.000003
          491              C      12.985940       8.271662       5.954166       0.053069      41.953002 0.40795161E+03  0.93702453E+04                                10.567690                            6.735140      -0.098490       1.983472                    0.999230      26.230585      72.762730       0.639511       0.416981      -1.071715      -0.003431       0.018802      -0.012942       0.023082      -0.002066      -0.002936       0.011047       0.032238      -0.011745      -0.021216       0.002323       0.018894             14.667659       6.069900      -2.477354       2.459171      23.631908      -8.522274      14.301170          -0.000002
          492              C      13.154499       7.055322       6.635400       0.372493      33.356642 0.29719374E+03  0.63681167E+04                                 9.385531                            5.931894      -0.179216       1.983229                    0.999336      23.479984      64.938471       0.643808       0.443995      -1.044822       0.001420      -0.026565       0.015486       0.030782      -0.000437      -0.034417      -0.001692       0.125987      -0.107977      -0.046939      -0.043425       0.090364             13.009424       5.544557      -1.814951       2.334347      20.504428      -5.442878      12.979286          -0.000002
          493              C      12.589413       2.280982       3.998934       0.093241      28.428437 0.34284592E+03  0.76524510E+04                                 8.320095                            6.299695       0.086062       2.045008                    0.999422      26.520336      76.117562       0.632169       0.434081      -1.045391       0.015467      -0.028824       0.031267       0.045252      -0.015636      -0.020046      -0.028785       0.063118      -0.024018      -0.054817       0.011120       0.043697              9.812752       5.177918       0.939990       1.627028      13.557084       3.138316      10.703252          -0.000001
          494              C      12.793894       3.489047       4.627086      -0.140079      35.335816 0.43673959E+03  0.10315235E+05                                 9.526903                            7.065138      -0.013299       1.972588                    0.999439      29.551510      86.124224       0.605061       0.428598      -1.052895       0.013082      -0.011912      -0.000032       0.017693      -0.006385      -0.004465      -0.027327       0.051153       0.015444      -0.044393       0.020336       0.024057             11.625496       5.555330       1.395380       1.654912      16.383224       5.552984      12.937934          -0.000003
          495              C      12.951400       1.141870       5.993978       0.093882      28.032051 0.33482941E+03  0.74309646E+04                                 8.222343                            6.208802       0.071227       2.042088                    0.999447      26.366878      75.511800       0.639236       0.431741      -1.046590      -0.007292       0.009297      -0.043503       0.045079      -0.021760      -0.002251      -0.019417       0.062951       0.029543      -0.049429       0.015407       0.034022              9.709344       4.877024       1.052415       1.079306      14.433368       2.671178       9.817641          -0.000007
          496              C      13.184895       2.300289       6.648671      -0.137245      35.099913 0.43059763E+03  0.10121120E+05                                 9.466430                            7.012358       0.035804       1.992889                    0.999369      29.206084      84.553944       0.608501       0.428241      -1.054477       0.006340       0.003857      -0.011100       0.013353      -0.010032      -0.004635      -0.032939       0.046852       0.028437      -0.049068       0.020349       0.028719             11.495395       5.438346       1.121880       1.339386      18.636755       3.902795      10.411083          -0.000014
          497              C      13.030153       3.555242       5.993978       0.048600      42.396724 0.41992269E+03  0.97501280E+04                                10.767335                            6.898137      -0.160334       1.963832                    0.999173      26.684095      75.299759       0.620783       0.424938      -1.062841      -0.001038      -0.026065      -0.012720       0.029021       0.001699      -0.005151      -0.005624       0.028569      -0.030825      -0.015580      -0.004946       0.020526             15.195848       5.993942       1.671993       1.797597      24.976534       8.533559      14.617070          -0.000003
          498              C      13.201475       4.810196       6.684060       0.378273      34.544042 0.31079514E+03  0.67373757E+04                                 9.696322                            6.104376      -0.167171       1.988454                    0.999252      23.632394      65.833041       0.628420       0.449614      -1.041095       0.006927       0.026361       0.020152       0.033897       0.003057      -0.040935       0.002019       0.131303      -0.101300      -0.050798      -0.044737       0.095535             13.801859       5.687515       1.452903       2.284862      21.736758       6.969475      13.981302          -0.000002
          499              C       1.423079       5.215643      11.917178       0.096056      26.766426 0.32220745E+03  0.70678124E+04                                 7.909840                            6.032698       0.211035       2.088555                    0.999650      26.000080      73.528284       0.659231       0.423564      -1.053787      -0.012250       0.043081       0.003088       0.044895       0.004057      -0.024175      -0.021878      -0.003733      -0.052741      -0.038440       0.004846       0.033594              9.398925       5.708115      -0.745588       3.320003       8.546986       0.206643      13.941674          -0.000008
          500              C       0.900823       5.003266      10.594522      -0.164117      35.136147 0.44827665E+03  0.10602791E+05                                 9.362551                            7.077340       0.189753       2.032288                    0.999704      29.490246      84.586855       0.618026       0.419011      -1.064276      -0.002669       0.007717       0.008145       0.011534      -0.001849      -0.013167      -0.000933      -0.030287      -0.066746      -0.029199       0.002819       0.026381             11.384898       6.827290      -0.878594       4.577032       9.356163       0.023299      17.971242          -0.000015
          501              C       0.928455       7.391815      11.833130       0.105933      29.165196 0.33865344E+03  0.75487359E+04                                 8.503997                            6.260237       0.030133       2.029566                    0.999466      26.449033      76.292877       0.633184       0.433968      -1.043648       0.005234      -0.047183       0.005121       0.047747       0.001670      -0.030965      -0.009002       0.008974      -0.077102      -0.042910       0.008143       0.034767             10.418129       6.277926      -0.988710       3.561312       9.202728       0.993308      15.773732          -0.000006
          502              C       0.425542       7.275973      10.523744      -0.153102      35.147449 0.41793742E+03  0.97807515E+04                                 9.526392                            6.916516      -0.022324       1.972528                    0.999542      29.440620      85.911242       0.609748       0.429235      -1.050610       0.001860      -0.003632       0.012145       0.012812       0.005961      -0.018248      -0.010873       0.021797      -0.101166      -0.040477       0.005085       0.035392             12.001380       6.681222      -0.416740       4.373909       9.449393       2.018449      19.873524          -0.000010
          503              C       0.421397       6.117555       9.930982       0.057335      37.072649 0.38210456E+03  0.86678656E+04                                 9.843588                            6.557709      -0.081228       1.993990                    0.999261      26.082638      72.824999       0.639768       0.422040      -1.064328       0.003803       0.003976       0.023500       0.024135       0.007799      -0.013003      -0.011077       0.046348      -0.018923      -0.026196      -0.007021       0.033217             13.765503       7.236402      -0.510958       5.925818       9.759458       1.551049      24.300648          -0.000004
          504              C      13.727876       5.960341       8.519854       0.390049      31.751613 0.29299586E+03  0.62549013E+04                                 9.155937                            5.916973      -0.173056       1.992079                    0.999157      23.182177      63.963273       0.640292       0.448094      -1.042587      -0.013888      -0.001673      -0.025306       0.028915      -0.004750      -0.047310      -0.004378       0.146256      -0.095696      -0.059981      -0.045458       0.105439             12.973704       6.412299       0.401664       5.142291      10.442194       1.927958      22.066618          -0.000005
          505              I       6.165248      26.988124       5.211443      -0.431963     418.393720 0.18602864E+05  0.10237025E+07                                34.365270                           34.029809       1.436774       1.824920                    0.999856     168.113857     553.545007       0.476806       0.233437      -1.343868       0.093640      -0.247322       0.111489       0.286996      -0.195760       0.155152      -0.206433      -0.248975      -0.266827      -0.240598      -0.167839       0.408437             35.035067      28.719838      -4.585369       3.469927      47.447925      -4.413572      28.937439          -0.000025
          506              I       2.441202       1.456850       3.745020      -0.463964     461.092470 0.20197918E+05  0.11329107E+07                                36.784876                           35.442941       1.353891       1.796350                    0.999989     170.618374     564.473091       0.468202       0.233230      -1.346139      -0.190133      -0.124683      -0.015720       0.227912      -0.007185      -0.003208       0.052221       0.583143      -0.577119      -0.246135      -0.141737       0.387872             39.297164      61.675491       2.592762      -5.980032      30.923752       4.563719      25.292250          -0.000012
          507              I       4.221294      13.979908       1.510659      -0.444812     496.844028 0.18996342E+05  0.10453445E+07                                38.218307                           34.041439       1.784898       1.912347                    0.999833     165.520158     535.747411       0.486563       0.228758      -1.357788      -0.095454       0.015580      -0.154059       0.181902       0.025525       0.211162       0.104541       0.240881       0.674961      -0.257914      -0.113428       0.371342             43.495013      54.609688       0.975167      20.840032      26.298996       1.472701      49.576354          -0.000003
          508              I       4.081611      15.819864       5.567985      -0.444710     500.734142 0.20163873E+05  0.11320505E+07                                38.994708                           35.547781       1.300860       1.783352                    0.999995     170.976690     568.420549       0.464229       0.235008      -1.341774      -0.148588       0.170807       0.172051       0.284350      -0.158570      -0.161150       0.245272       0.043263       0.091799      -0.251945      -0.128655       0.380601             43.465135      48.653931     -17.019832      -9.452787      47.741917      12.815210      33.999555          -0.000018
          509              I       4.223090       9.112895      36.775156      -0.461933     470.593619 0.18998954E+05  0.10511628E+07                                37.261988                           34.392229       1.479875       1.829477                    0.999933     169.954069     561.366230       0.474180       0.233465      -1.343646      -0.002999       0.212075       0.092520       0.231397      -0.023734      -0.093969       0.202186      -0.400117      -0.638204      -0.312816      -0.069086       0.381902             40.890566      34.344640      -7.337236      -5.179215      52.151995      14.472992      36.175062           0.000063
          510              I       2.163771       5.326796      35.958117      -0.454027     471.070247 0.19747146E+05  0.11022110E+07                                37.255898                           35.085284       1.425742       1.814486                    0.999972     170.306133     563.423517       0.469428       0.233764      -1.344373      -0.209979      -0.167260       0.080232       0.280186       0.184029       0.089875      -0.040377       0.242424      -0.663810      -0.266318      -0.071274       0.337593             39.617151      54.624258       1.743591       3.310821      31.812138      -2.631475      32.415056           0.000048
          511              I       7.651052      14.383976      27.329443      -0.431941     418.392415 0.18602779E+05  0.10236967E+07                                34.365212                           34.029741       1.436775       1.824923                    0.999856     168.113396     553.543121       0.476806       0.233438      -1.343868      -0.093648       0.247321       0.111478       0.286993      -0.195759      -0.155151       0.206430      -0.248981      -0.266843      -0.240600      -0.167836       0.408436             35.035027      28.719757      -4.585339      -3.469906      47.447979       4.413507      28.937344           0.000024
          512              I      11.375098      12.333850      25.863020      -0.463937     461.088919 0.20197718E+05  0.11328965E+07                                36.784680                           35.442762       1.353907       1.796357                    0.999989     170.617669     564.469854       0.468203       0.233230      -1.346139       0.190136       0.124678      -0.015734       0.227912      -0.007183       0.003208      -0.052219       0.583148      -0.577117      -0.246134      -0.141740       0.387874             39.296954      61.675174       2.592755       5.979993      30.923575      -4.563703      25.292113           0.000011
          513              I       9.595006      27.392192      23.628659      -0.444823     496.846239 0.18996451E+05  0.10453521E+07                                38.218450                           34.041565       1.784887       1.912344                    0.999833     165.520313     535.748547       0.486562       0.228759      -1.357787       0.095462      -0.015580      -0.154070       0.181916       0.025525      -0.211168      -0.104550       0.240881       0.674956      -0.257918      -0.113430       0.371348             43.495174      54.609888       0.975170     -20.840111      26.299083      -1.472698      49.576552          -0.000006
          514              I       9.734689      25.552236      27.685985      -0.444722     500.737882 0.20164067E+05  0.11320641E+07                                38.994880                           35.547935       1.300849       1.783347                    0.999995     170.977465     568.423776       0.464228       0.235008      -1.341774       0.148591      -0.170808       0.172023       0.284335      -0.158575       0.161154      -0.245268       0.043256       0.091803      -0.251939      -0.128664       0.380603             43.465327      48.654152     -17.019893       9.452831      47.742135     -12.815266      33.999695           0.000020
          515              I       9.593210       4.677805      14.657156      -0.461978     470.605119 0.18999557E+05  0.10512052E+07                                37.262787                           34.392951       1.479795       1.829454                    0.999933     169.954692     561.371961       0.474171       0.233468      -1.343642       0.002996      -0.212057       0.092516       0.231379      -0.023711       0.093947      -0.202193      -0.400000      -0.638250      -0.312818      -0.069037       0.381855             40.891456      34.345396      -7.337388       5.179318      52.153167     -14.473314      36.175806          -0.000088
          516              I      11.652529       8.463904      13.840117      -0.454049     471.069777 0.19747125E+05  0.11022098E+07                                37.255961                           35.085345       1.425705       1.814476                    0.999972     170.305490     563.421858       0.469426       0.233765      -1.344371       0.209986       0.167231       0.080230       0.280174       0.184014      -0.089876       0.040410       0.242353      -0.663857      -0.266345      -0.071220       0.337565             39.617215      54.624329       1.743634      -3.310823      31.812212       2.631458      32.415105          -0.000080
          517              I      13.073398       0.593276      16.906557      -0.431977     418.397099 0.18603060E+05  0.10237162E+07                                34.365510                           34.030037       1.436764       1.824917                    0.999856     168.114103     553.546898       0.476803       0.233438      -1.343867       0.093629       0.247327      -0.111490       0.286997       0.195760      -0.155145      -0.206438      -0.248962      -0.266854      -0.240593      -0.167844       0.408437             35.035323      28.720043       4.585408      -3.469949      47.448314      -4.413573      28.937613          -0.000047
          518              I       9.349352      26.124550      18.372980      -0.463983     461.097581 0.20198219E+05  0.11329320E+07                                36.785210                           35.443264       1.353876       1.796345                    0.999989     170.618858     564.476232       0.468198       0.233231      -1.346137      -0.190129       0.124693       0.015719       0.227913       0.007183       0.003206       0.052222       0.583138      -0.577128      -0.246135      -0.141736       0.387871             39.297523      61.676069      -2.592775       5.980059      30.924029       4.563775      25.292470          -0.000009
          519              I      11.129444      13.601492      20.607341      -0.444828     496.848044 0.18996539E+05  0.10453582E+07                                38.218542                           34.041646       1.784887       1.912343                    0.999833     165.520612     535.749855       0.486561       0.228759      -1.357787      -0.095460      -0.015575       0.154040       0.181889      -0.025523      -0.211161       0.104549       0.240897       0.674897      -0.257918      -0.113415       0.371332             43.495288      54.610099      -0.975163     -20.840171      26.299144       1.472689      49.576622          -0.000011
          520              I      10.989761      11.761536      16.550015      -0.444695     500.728493 0.20163585E+05  0.11320302E+07                                38.994423                           35.547532       1.300866       1.783356                    0.999995     170.975718     568.416177       0.464230       0.235008      -1.341774      -0.148596      -0.170807      -0.172033       0.284343       0.158547       0.161138       0.245279       0.043288       0.091747      -0.251959      -0.128622       0.380580             43.464803      48.653557      17.019666       9.452706      47.741539      12.815097      33.999315          -0.000034
          521              I      11.131240      18.468505      29.578844      -0.461955     470.597118 0.18999136E+05  0.10511755E+07                                37.262207                           34.392426       1.479852       1.829470                    0.999933     169.954435     561.368375       0.474178       0.233466      -1.343645      -0.002995      -0.212055      -0.092523       0.231380       0.023724       0.093966       0.202182      -0.400077      -0.638163      -0.312803      -0.069072       0.381875             40.890819      34.344832       7.337272       5.179228      52.152354      14.473079      36.175271           0.000045
          522              I       9.071921      22.254604      30.395883      -0.454039     471.065283 0.19746877E+05  0.11021919E+07                                37.255558                           35.084974       1.425741       1.814484                    0.999972     170.305866     563.421062       0.469431       0.233763      -1.344375      -0.209985       0.167243      -0.080241       0.280183      -0.184027      -0.089874      -0.040376       0.242406      -0.663806      -0.266315      -0.071270       0.337585             39.616774      54.623654      -1.743591      -3.310771      31.811898      -2.631442      32.414771           0.000024
          523              I       0.742902      13.197424      39.024557      -0.432008     418.398217 0.18603137E+05  0.10237215E+07                                34.365568                           34.030108       1.436750       1.824912                    0.999856     168.114420     553.548307       0.476803       0.233438      -1.343867      -0.093646      -0.247315      -0.111491       0.286992       0.195762       0.155149       0.206427      -0.248940      -0.266861      -0.240591      -0.167837       0.408428             35.035363      28.720133       4.585429       3.469976      47.448282       4.413631      28.937675           0.000032
          524              I       4.466948      15.247550      40.490980      -0.463994     461.098674 0.20198281E+05  0.11329365E+07                                36.785296                           35.443344       1.353865       1.796343                    0.999989     170.618844     564.476567       0.468197       0.233231      -1.346137       0.190133      -0.124685       0.015715       0.227912       0.007185      -0.003202      -0.052218       0.583139      -0.577131      -0.246133      -0.141740       0.387872             39.297619      61.676201      -2.592796      -5.980106      30.924126      -4.563774      25.292530           0.000020
          525              I       2.686856       0.189208      42.725341      -0.444834     496.848537 0.18996564E+05  0.10453599E+07                                38.218578                           34.041676       1.784882       1.912341                    0.999833     165.520634     535.750067       0.486561       0.228759      -1.357787       0.095462       0.015569       0.154042       0.181891      -0.025522       0.211159      -0.104549       0.240893       0.674908      -0.257917      -0.113415       0.371332             43.495327      54.610109      -0.975186      20.840183      26.299177      -1.472737      49.576694           0.000016
          526              I       2.826539       2.029164      38.668015      -0.444725     500.738242 0.20164088E+05  0.11320656E+07                                38.994940                           35.547990       1.300859       1.783351                    0.999995     170.977213     568.423191       0.464227       0.235008      -1.341773       0.148613       0.170780      -0.172030       0.284334       0.158568      -0.161151      -0.245270       0.043280       0.091773      -0.251949      -0.128648       0.380597             43.465402      48.654252      17.019937      -9.452849      47.742197     -12.815298      33.999758           0.000031
          527              I       2.685060      22.903595       7.460844      -0.461956     470.597994 0.18999186E+05  0.10511791E+07                                37.262287                           34.392503       1.479840       1.829467                    0.999933     169.954347     561.368504       0.474177       0.233466      -1.343644       0.002990       0.212051      -0.092504       0.231369       0.023717      -0.093959      -0.202180      -0.400041      -0.638175      -0.312802      -0.069057       0.381858             40.890894      34.344930       7.337280      -5.179245      52.152419     -14.473083      36.175332          -0.000012
          528              I       4.744379      19.117496       8.277883      -0.454054     471.070039 0.19747140E+05  0.11022108E+07                                37.255935                           35.085323       1.425729       1.814482                    0.999972     170.305811     563.422714       0.469427       0.233764      -1.344372       0.209985      -0.167246      -0.080219       0.280179      -0.184021       0.089876       0.040391       0.242391      -0.663819      -0.266327      -0.071250       0.337577             39.617186      54.624268      -1.743605       3.310820      31.812188       2.631464      32.415101          -0.000041
          529              I       7.651052       0.593276      39.024557      -0.432008     418.398274 0.18603140E+05  0.10237218E+07                                34.365572                           34.030112       1.436750       1.824912                    0.999856     168.114428     553.548349       0.476803       0.233438      -1.343867      -0.093645       0.247315      -0.111491       0.286992      -0.195762       0.155149      -0.206427      -0.248941      -0.266861      -0.240592      -0.167837       0.408429             35.035368      28.720137      -4.585429       3.469976      47.448288      -4.413632      28.937679           0.000031
          530              I      11.375098      26.124550      40.490980      -0.463995     461.098727 0.20198284E+05  0.11329367E+07                                36.785299                           35.443347       1.353865       1.796343                    0.999989     170.618853     564.476608       0.468197       0.233231      -1.346137       0.190133       0.124685       0.015715       0.227912      -0.007185      -0.003202       0.052219       0.583139      -0.577131      -0.246133      -0.141739       0.387872             39.297622      61.676206       2.592797      -5.980106      30.924129       4.563775      25.292532           0.000019
          531              I       9.595006      13.601492      42.725341      -0.444834     496.848596 0.18996567E+05  0.10453601E+07                                38.218581                           34.041679       1.784882       1.912341                    0.999833     165.520638     535.750096       0.486561       0.228759      -1.357787       0.095462      -0.015569       0.154042       0.181891       0.025522       0.211159       0.104549       0.240893       0.674908      -0.257917      -0.113415       0.371332             43.495331      54.610115       0.975185      20.840186      26.299180       1.472737      49.576700           0.000017
          532              I       9.734689      11.761536      38.668015      -0.444725     500.738297 0.20164091E+05  0.11320659E+07                                38.994945                           35.547995       1.300859       1.783351                    0.999995     170.977208     568.423199       0.464227       0.235008      -1.341773       0.148613      -0.170779      -0.172030       0.284334      -0.158567      -0.161150       0.245271       0.043281       0.091772      -0.251949      -0.128647       0.380596             43.465408      48.654259     -17.019940      -9.452850      47.742203      12.815298      33.999761           0.000032
          533              I       9.593210      18.468505       7.460844      -0.461958     470.598424 0.18999209E+05  0.10511807E+07                                37.262317                           34.392530       1.479838       1.829466                    0.999933     169.954368     561.368714       0.474177       0.233466      -1.343644       0.002990      -0.212052      -0.092504       0.231369      -0.023717      -0.093959       0.202181      -0.400040      -0.638177      -0.312802      -0.069056       0.381858             40.890927      34.344959      -7.337286      -5.179248      52.152462      14.473094      36.175359          -0.000016
          534              I      11.652529      22.254604       8.277883      -0.454054     471.070129 0.19747145E+05  0.11022111E+07                                37.255940                           35.085328       1.425729       1.814482                    0.999972     170.305823     563.422775       0.469426       0.233764      -1.344372       0.209984       0.167245      -0.080219       0.280177       0.184020       0.089876      -0.040391       0.242389      -0.663816      -0.266326      -0.071249       0.337576             39.617191      54.624274       1.743605       3.310821      31.812193      -2.631465      32.415106          -0.000041
          535              I       6.165248      13.197424      16.906557      -0.431985     418.398765 0.18603159E+05  0.10237231E+07                                34.365610                           34.030135       1.436758       1.824915                    0.999856     168.114385     553.548302       0.476802       0.233438      -1.343867       0.093630      -0.247329      -0.111489       0.286998      -0.195760      -0.155145       0.206440      -0.248957      -0.266859      -0.240592      -0.167845       0.408437             35.035426      28.720136      -4.585430      -3.469963      47.448445       4.413593      28.937696          -0.000036
          536              I       2.441202      15.247550      18.372980      -0.463983     461.098688 0.20198280E+05  0.11329363E+07                                36.785273                           35.443321       1.353870       1.796343                    0.999989     170.619039     564.477108       0.468198       0.233231      -1.346137      -0.190128      -0.124696       0.015720       0.227915      -0.007183       0.003206      -0.052222       0.583140      -0.577131      -0.246137      -0.141736       0.387872             39.297593      61.676191       2.592776       5.980070      30.924077      -4.563783      25.292512          -0.000003
          537              I       4.221294       0.189208      20.607341      -0.444827     496.847475 0.18996513E+05  0.10453563E+07                                38.218511                           34.041620       1.784890       1.912344                    0.999833     165.520536     535.749487       0.486562       0.228759      -1.357788      -0.095460       0.015574       0.154040       0.181889       0.025524      -0.211162      -0.104548       0.240895       0.674892      -0.257915      -0.113416       0.371331             43.495251      54.610053       0.975165     -20.840152      26.299125      -1.472691      49.576576          -0.000012
          538              I       4.081611       2.029164      16.550015      -0.444695     500.728825 0.20163603E+05  0.11320315E+07                                38.994434                           35.547544       1.300865       1.783355                    0.999995     170.975817     568.416555       0.464230       0.235008      -1.341774      -0.148597       0.170807      -0.172035       0.284345      -0.158550       0.161141      -0.245276       0.043287       0.091753      -0.251955      -0.128627       0.380583             43.464815      48.653576     -17.019668       9.452708      47.741544     -12.815095      33.999324          -0.000032
          539              I       4.223090      22.903595      29.578844      -0.461956     470.597305 0.18999146E+05  0.10511762E+07                                37.262217                           34.392435       1.479851       1.829470                    0.999933     169.954464     561.368514       0.474178       0.233466      -1.343645      -0.002995       0.212054      -0.092523       0.231379      -0.023724       0.093966      -0.202181      -0.400076      -0.638161      -0.312803      -0.069072       0.381874             40.890830      34.344841      -7.337274       5.179230      52.152368     -14.473083      36.175282           0.000044
          540              I       2.163771      19.117496      30.395883      -0.454039     471.065373 0.19746882E+05  0.11021923E+07                                37.255565                           35.084981       1.425740       1.814484                    0.999972     170.305861     563.421083       0.469431       0.233763      -1.344374      -0.209985      -0.167243      -0.080241       0.280183       0.184027      -0.089874       0.040376       0.242406      -0.663805      -0.266315      -0.071270       0.337585             39.616782      54.623664       1.743591      -3.310773      31.811905       2.631443      32.414778           0.000025
          541              I       0.742902      26.988124      27.329443      -0.431938     418.391950 0.18602752E+05  0.10236948E+07                                34.365185                           34.029715       1.436777       1.824923                    0.999856     168.113314     553.542733       0.476806       0.233438      -1.343868      -0.093650      -0.247322       0.111479       0.286995       0.195759      -0.155151      -0.206431      -0.248983      -0.266843      -0.240600      -0.167836       0.408436             35.034998      28.719729       4.585332      -3.469902      47.447943      -4.413502      28.937322           0.000024
          542              I       4.466948       1.456850      25.863020      -0.463930     461.087612 0.20197643E+05  0.11328912E+07                                36.784599                           35.442686       1.353912       1.796359                    0.999989     170.617503     564.468936       0.468204       0.233230      -1.346139       0.190136      -0.124677      -0.015734       0.227911       0.007183       0.003208       0.052218       0.583148      -0.577115      -0.246133      -0.141741       0.387874             39.296865      61.675030      -2.592749       5.979981      30.923508       4.563692      25.292057           0.000014
          543              I       2.686856      13.979908      23.628659      -0.444824     496.846825 0.18996479E+05  0.10453540E+07                                38.218482                           34.041592       1.784884       1.912343                    0.999833     165.520397     535.748945       0.486562       0.228759      -1.357787       0.095462       0.015579      -0.154070       0.181915      -0.025524      -0.211168       0.104551       0.240885       0.674956      -0.257921      -0.113428       0.371349             43.495211      54.609935      -0.975172     -20.840130      26.299102       1.472700      49.576597          -0.000003
          544              I       2.826539      15.819864      27.685985      -0.444722     500.737926 0.20164069E+05  0.11320642E+07                                38.994884                           35.547938       1.300849       1.783347                    0.999995     170.977461     568.423777       0.464228       0.235008      -1.341774       0.148591       0.170807       0.172022       0.284333       0.158573       0.161153       0.245269       0.043257       0.091799      -0.251940      -0.128661       0.380601             43.465332      48.654155      17.019895       9.452833      47.742141      12.815270      33.999700           0.000022
          545              I       2.685060       9.112895      14.657156      -0.461976     470.603204 0.18999458E+05  0.10511982E+07                                37.262670                           34.392847       1.479801       1.829457                    0.999933     169.954475     561.370729       0.474172       0.233467      -1.343642       0.002994       0.212057       0.092515       0.231379       0.023715       0.093950       0.202190      -0.400008      -0.638233      -0.312814      -0.069042       0.381855             40.891325      34.345293       7.337367       5.179301      52.152988      14.473260      36.175695          -0.000101
          546              I       4.744379       5.326796      13.840117      -0.454048     471.068564 0.19747059E+05  0.11022051E+07                                37.255877                           35.085268       1.425709       1.814477                    0.999972     170.305422     563.421230       0.469427       0.233764      -1.344371       0.209987      -0.167230       0.080230       0.280174      -0.184015      -0.089875      -0.040403       0.242361      -0.663840      -0.266337      -0.071228       0.337566             39.617124      54.624205      -1.743625      -3.310810      31.812134      -2.631451      32.415033          -0.000079
          547              I      13.073398      14.383976       5.211443      -0.431962     418.393645 0.18602859E+05  0.10237022E+07                                34.365266                           34.029805       1.436775       1.824921                    0.999856     168.113836     553.544918       0.476806       0.233437      -1.343868       0.093640       0.247323       0.111490       0.286996       0.195760       0.155152       0.206434      -0.248975      -0.266826      -0.240598      -0.167840       0.408437             35.035064      28.719833       4.585368       3.469926      47.447925       4.413569      28.937435          -0.000025
          548              I       9.349352      12.333850       3.745020      -0.463963     461.092392 0.20197914E+05  0.11329103E+07                                36.784872                           35.442937       1.353891       1.796350                    0.999989     170.618363     564.473035       0.468202       0.233230      -1.346139      -0.190133       0.124684      -0.015720       0.227912       0.007185      -0.003208      -0.052221       0.583144      -0.577117      -0.246135      -0.141737       0.387872             39.297159      61.675484      -2.592761      -5.980031      30.923747      -4.563718      25.292247          -0.000011
          549              I      11.129444      27.392192       1.510659      -0.444812     496.844072 0.18996343E+05  0.10453446E+07                                38.218309                           34.041441       1.784898       1.912347                    0.999833     165.520164     535.747437       0.486563       0.228758      -1.357788      -0.095454      -0.015580      -0.154059       0.181902      -0.025525       0.211162      -0.104541       0.240881       0.674961      -0.257914      -0.113428       0.371342             43.495016      54.609692      -0.975167      20.840034      26.298998      -1.472702      49.576358          -0.000003
          550              I      10.989761      25.552236       5.567985      -0.444710     500.734248 0.20163878E+05  0.11320509E+07                                38.994713                           35.547786       1.300860       1.783352                    0.999995     170.976708     568.420628       0.464229       0.235008      -1.341774      -0.148588      -0.170807       0.172050       0.284350       0.158571      -0.161151      -0.245272       0.043262       0.091799      -0.251945      -0.128656       0.380601             43.465141      48.653939      17.019835      -9.452789      47.741924     -12.815212      33.999560          -0.000018
          551              I      11.131240       4.677805      36.775156      -0.461933     470.593736 0.18998960E+05  0.10511632E+07                                37.261994                           34.392235       1.479875       1.829477                    0.999933     169.954086     561.366314       0.474180       0.233465      -1.343646      -0.002999      -0.212074       0.092520       0.231397       0.023735      -0.093969      -0.202186      -0.400117      -0.638204      -0.312816      -0.069086       0.381902             40.890573      34.344647       7.337238      -5.179216      52.152005     -14.472995      36.175068           0.000062
          552              I       9.071921       8.463904      35.958117      -0.454026     471.070159 0.19747141E+05  0.11022107E+07                                37.255893                           35.085280       1.425742       1.814486                    0.999972     170.306118     563.423448       0.469428       0.233764      -1.344373      -0.209979       0.167260       0.080232       0.280186      -0.184029       0.089875       0.040377       0.242423      -0.663810      -0.266318      -0.071274       0.337592             39.617146      54.624250      -1.743591       3.310821      31.812135       2.631475      32.415052           0.000049
          553              N      13.609056       1.533526      40.847522      -0.173078      35.806304 0.50035819E+03  0.12047203E+05                                 9.311628                            7.377464      -0.278076       1.949930                    0.997677      27.588083      77.354215       0.623643       0.407910      -1.081863      -0.105922       0.034412       0.010520       0.111867       0.010539       0.014319      -0.010988      -0.072710       0.089784      -0.055735       0.017844       0.037891             10.886936      14.183753      -3.625230      -1.263245       7.512370      -1.072598      10.964685           0.000001
[truncated: 64,868 more chars]
