# Supplementary material for: A collection of forcefield precursors for metal–organic frameworks
Source: RSC Adv. 2019 Nov 13;9(63):36492–507. doi: 10.1039/c9ra07327b (PMC9075174; doi:10.1039/c9ra07327b)
Supplement: RA-009-C9RA07327B-s4079 [file RA-009-C9RA07327B-s4079.xyz]

   28
jmolscript: load "" {1 1 1} spacegroup "x,y,z" unitcell [{      7.140900     0.000000     0.000000 }, {      0.000000     7.140900     0.000000 }, {      0.000000     0.000000     7.606800 }]
Zn     3.570450     3.570450     3.803400     0.715469
Si     3.570450     3.570450     0.000000     1.782521
H      3.570450     5.988359     5.716510     0.112098
H      3.570450     1.152541     5.716510     0.112095
H      1.152541     3.570450     5.716510     0.112098
H      5.988359     3.570450     5.716510     0.112095
H      3.570450     5.988359     1.890290     0.112097
H      3.570450     1.152541     1.890290     0.112094
H      5.988359     3.570450     1.890290     0.112097
H      1.152541     3.570450     1.890290     0.112094
C      3.570450     6.436807     4.902583     0.064316
C      3.570450     0.704093     4.902583     0.064323
C      0.704093     3.570450     4.902583     0.064320
C      6.436807     3.570450     4.902583     0.064326
C      3.570450     6.436807     2.704217     0.064318
C      3.570450     0.704093     2.704217     0.064324
C      6.436807     3.570450     2.704217     0.064321
C      0.704093     3.570450     2.704217     0.064326
N      3.570450     5.742712     3.803400    -0.170595
N      3.570450     1.398188     3.803400    -0.170597
N      1.398188     3.570450     3.803400    -0.170597
N      5.742712     3.570450     3.803400    -0.170597
F      3.570450     3.570450     5.860279    -0.508201
F      3.570450     3.570450     1.746521    -0.508200
F      4.742272     4.742272     0.000000    -0.552636
F      2.398628     2.398628     0.000000    -0.552636
F      2.398628     4.742272     0.000000    -0.552636
F      4.742272     2.398628     0.000000    -0.552636

The following XYZ coordinates are in angstroms. Other properties are in atomic units.
The sperically averaged electron density of each atom fit to a function of the form exp(a - br)
eigen_1, eigen_2 and eigen_3 are the three eigenvalues of traceless quadrupole moment tensor
  atom number  atomic symbol              X              Y              Z     net charge C6 coefficient C8 coefficient C10 coefficient fluctuating dipole atomic polarizability isotropic forcefield polarizability              a              b squared Pearson coefficient          <r^3>          <r^4>         wp_QDO          m_QDO          q_QDO       dipole_x       dipole_y       dipole_z         dipole            Qxy            Qxz            Qyz     Q(x^2-y^2)  Q(3z^2 - R^2)        eigen_1        eigen_2        eigen_3 static polarizability      alpha(xx)      alpha(xy)      alpha(xz)      alpha(yy)      alpha(yz)      alpha(zz) atomic spin moment
            1             Zn       3.570450       3.570450       3.803400       0.715469     109.410775 0.20917941E+04  0.68195966E+05                                19.105790                           15.416346       0.952651       2.119669                    0.995285      49.068444     133.982658       0.440952       0.426064      -1.130107       0.000000      -0.000000      -0.000000       0.000000      -0.000000      -0.000000      -0.000000      -0.000000       0.760320      -0.126720      -0.126720       0.253440             22.915125      24.822147      -0.000000      -0.000004      24.822147       0.000000      19.101080           0.000117
            2             Si       3.570450       3.570450       0.000000       1.782521      41.657890 0.62434839E+03  0.16226104E+05                                12.473340                           10.060217       0.241089       1.949555                    0.999755      35.755038     111.574355       0.387704       0.607882      -0.958767      -0.000000       0.000000       0.000000       0.000000      -0.000000       0.000000       0.000000       0.000001       0.102604      -0.017101      -0.017100       0.034201             14.363791      11.341491       0.000001      -0.000001      11.341491      -0.000000      20.408390           0.000113
            3              H       3.570450       5.988359       5.716510       0.112098       1.060688 0.73496440E+01  0.71217275E+02                                 1.757075                            1.610505      -1.279899       2.269343                    0.995929       3.689056      10.536980       0.477637       1.323394      -0.697306      -0.000000      -0.019114       0.041373       0.045575      -0.000000      -0.000000       0.004419      -0.014190       0.035160      -0.012955      -0.000379       0.013334              1.825930       1.320290      -0.000000       0.000000       1.907719      -0.569183       2.249780           0.000000
            4              H       3.570450       1.152541       5.716510       0.112095       1.060695 0.73497021E+01  0.71217980E+02                                 1.757083                            1.610512      -1.279907       2.269338                    0.995929       3.689070      10.537031       0.477636       1.323395      -0.697306      -0.000000       0.019114       0.041374       0.045575       0.000000      -0.000000      -0.004419      -0.014191       0.035160      -0.012955      -0.000379       0.013334              1.825939       1.320295       0.000000       0.000000       1.907729       0.569189       2.249794           0.000000
            5              H       1.152541       3.570450       5.716510       0.112098       1.060690 0.73496626E+01  0.71217499E+02                                 1.757077                            1.610507      -1.279902       2.269341                    0.995929       3.689060      10.536994       0.477637       1.323394      -0.697306       0.019114       0.000000       0.041373       0.045575       0.000000      -0.004419       0.000000       0.014190       0.035160      -0.012955      -0.000379       0.013334              1.825932       1.907722      -0.000000       0.569184       1.320291      -0.000000       2.249784           0.000000
            6              H       5.988359       3.570450       5.716510       0.112095       1.060697 0.73497177E+01  0.71218165E+02                                 1.757085                            1.610513      -1.279909       2.269337                    0.995929       3.689073      10.537040       0.477636       1.323394      -0.697306      -0.019114       0.000000       0.041374       0.045575       0.000000       0.004419       0.000000       0.014191       0.035160      -0.012955      -0.000379       0.013334              1.825941       1.907731       0.000000      -0.569190       1.320296      -0.000000       2.249797           0.000000
            7              H       3.570450       5.988359       1.890290       0.112097       1.060690 0.73496587E+01  0.71217457E+02                                 1.757077                            1.610507      -1.279903       2.269341                    0.995929       3.689060      10.536996       0.477636       1.323395      -0.697306       0.000000      -0.019114      -0.041374       0.045575       0.000000      -0.000000      -0.004419      -0.014190       0.035160      -0.012955      -0.000379       0.013334              1.825933       1.320292       0.000000       0.000000       1.907722       0.569185       2.249784           0.000000
            8              H       3.570450       1.152541       1.890290       0.112094       1.060697 0.73497167E+01  0.71218160E+02                                 1.757086                            1.610514      -1.279909       2.269337                    0.995929       3.689074      10.537047       0.477635       1.323395      -0.697306       0.000000       0.019114      -0.041374       0.045575      -0.000000      -0.000000       0.004419      -0.014191       0.035160      -0.012955      -0.000379       0.013334              1.825942       1.320296      -0.000000       0.000000       1.907732      -0.569190       2.249798           0.000000
            9              H       5.988359       3.570450       1.890290       0.112097       1.060693 0.73496860E+01  0.71217784E+02                                 1.757080                            1.610510      -1.279905       2.269340                    0.995929       3.689066      10.537016       0.477636       1.323394      -0.697306      -0.019114      -0.000000      -0.041374       0.045575      -0.000000      -0.004419       0.000000       0.014190       0.035160      -0.012955      -0.000379       0.013334              1.825936       1.907726       0.000000       0.569186       1.320293       0.000000       2.249789           0.000000
           10              H       1.152541       3.570450       1.890290       0.112094       1.060699 0.73497354E+01  0.71218382E+02                                 1.757087                            1.610515      -1.279911       2.269336                    0.995929       3.689078      10.537059       0.477635       1.323394      -0.697306       0.019114       0.000000      -0.041374       0.045575      -0.000000       0.004419       0.000000       0.014191       0.035160      -0.012955      -0.000379       0.013334              1.825944       1.907734      -0.000000      -0.569191       1.320297       0.000000       2.249800           0.000000
           11              C       3.570450       6.436807       4.902583       0.064316      26.002601 0.32183799E+03  0.70307209E+04                                 7.745665                            6.063199       0.219730       2.105644                    0.999480      25.368431      70.704977       0.654555       0.428349      -1.054862      -0.000000      -0.019193      -0.037577       0.042195       0.000000      -0.000000       0.000048       0.098587      -0.020193      -0.045928      -0.006731       0.052659              8.670941       4.012013      -0.000000       0.000000      12.772939      -0.195446       9.227872           0.000052
           12              C       3.570450       0.704093       4.902583       0.064323      26.002430 0.32183523E+03  0.70306440E+04                                 7.745622                            6.063165       0.219740       2.105649                    0.999480      25.368331      70.704560       0.654558       0.428348      -1.054863      -0.000000       0.019193      -0.037578       0.042195       0.000000      -0.000000      -0.000048       0.098585      -0.020192      -0.045927      -0.006731       0.052658              8.670892       4.011992      -0.000000       0.000000      12.772856       0.195457       9.227829           0.000052
           13              C       0.704093       3.570450       4.902583       0.064320      26.002546 0.32183712E+03  0.70306963E+04                                 7.745650                            6.063188       0.219734       2.105646                    0.999480      25.368399      70.704835       0.654556       0.428348      -1.054862       0.019193       0.000000      -0.037578       0.042195      -0.000000      -0.000048       0.000000      -0.098586      -0.020193      -0.045928      -0.006731       0.052659              8.670924      12.772911       0.000000       0.195448       4.012006      -0.000000       9.227856           0.000052
           14              C       6.436807       3.570450       4.902583       0.064326      26.002393 0.32183466E+03  0.70306275E+04                                 7.745611                            6.063157       0.219744       2.105650                    0.999480      25.368309      70.704457       0.654559       0.428347      -1.054863      -0.019193       0.000000      -0.037578       0.042195      -0.000000       0.000048       0.000000      -0.098585      -0.020192      -0.045927      -0.006731       0.052658              8.670880      12.772834      -0.000000      -0.195457       4.011987      -0.000000       9.227819           0.000052
           15              C       3.570450       6.436807       2.704217       0.064318      26.002562 0.32183739E+03  0.70307039E+04                                 7.745654                            6.063191       0.219733       2.105646                    0.999480      25.368408      70.704874       0.654556       0.428349      -1.054862       0.000000      -0.019193       0.037577       0.042195       0.000000      -0.000000      -0.000048       0.098586      -0.020192      -0.045928      -0.006731       0.052659              8.670928       4.012008      -0.000000       0.000000      12.772916       0.195447       9.227861           0.000052
           16              C       3.570450       0.704093       2.704217       0.064324      26.002416 0.32183504E+03  0.70306385E+04                                 7.745618                            6.063162       0.219741       2.105649                    0.999480      25.368324      70.704528       0.654558       0.428348      -1.054863       0.000000       0.019193       0.037577       0.042195       0.000000      -0.000000       0.000048       0.098585      -0.020192      -0.045927      -0.006731       0.052658              8.670888       4.011990      -0.000000       0.000000      12.772847      -0.195458       9.227826           0.000052
           17              C       6.436807       3.570450       2.704217       0.064321      26.002517 0.32183665E+03  0.70306833E+04                                 7.745642                            6.063181       0.219736       2.105647                    0.999480      25.368384      70.704767       0.654557       0.428348      -1.054863      -0.019193       0.000000       0.037578       0.042196      -0.000000      -0.000048       0.000000      -0.098585      -0.020192      -0.045927      -0.006731       0.052658              8.670915      12.772895      -0.000000       0.195449       4.012002       0.000000       9.227848           0.000052
           18              C       0.704093       3.570450       2.704217       0.064326      26.002389 0.32183459E+03  0.70306258E+04                                 7.745611                            6.063156       0.219743       2.105650                    0.999480      25.368307      70.704454       0.654559       0.428347      -1.054863       0.019193       0.000000       0.037578       0.042195       0.000000       0.000048      -0.000000      -0.098585      -0.020192      -0.045927      -0.006730       0.052658              8.670880      12.772834       0.000000      -0.195458       4.011987       0.000000       9.227820           0.000052
           19              N       3.570450       5.742712       3.803400      -0.170595      31.224895 0.44647456E+03  0.10361742E+05                                 8.227174                            6.805725       0.195289       2.104445                    0.999360      26.281822      70.417465       0.678401       0.389030      -1.103864      -0.000000       0.139620       0.000000       0.139620      -0.000000      -0.000000       0.000000       0.137765       0.201474      -0.102461       0.035303       0.067158              9.050177       4.678774      -0.000000       0.000000      12.014872       0.000001      10.456886           0.000040
           20              N       3.570450       1.398188       3.803400      -0.170597      31.224975 0.44647603E+03  0.10361785E+05                                 8.227189                            6.805738       0.195289       2.104445                    0.999360      26.281857      70.417580       0.678400       0.389030      -1.103864       0.000000      -0.139620       0.000000       0.139620       0.000000      -0.000000       0.000000       0.137764       0.201473      -0.102461       0.035303       0.067158              9.050194       4.678781       0.000000       0.000000      12.014897      -0.000001      10.456905           0.000040
           21              N       1.398188       3.570450       3.803400      -0.170597      31.224983 0.44647613E+03  0.10361788E+05                                 8.227192                            6.805739       0.195287       2.104444                    0.999360      26.281863      70.417615       0.678400       0.389031      -1.103864      -0.139620       0.000000       0.000000       0.139620       0.000000      -0.000000       0.000000      -0.137764       0.201473      -0.102461       0.035303       0.067158              9.050197      12.014901       0.000000      -0.000000       4.678783       0.000000      10.456908           0.000040
           22              N       5.742712       3.570450       3.803400      -0.170597      31.225001 0.44647645E+03  0.10361798E+05                                 8.227196                            6.805742       0.195286       2.104444                    0.999360      26.281872      70.417650       0.678400       0.389031      -1.103864       0.139620       0.000000      -0.000000       0.139620      -0.000000       0.000000       0.000000      -0.137764       0.201473      -0.102461       0.035303       0.067158              9.050202      12.014908      -0.000000      -0.000000       4.678785       0.000000      10.456913           0.000040
           23              F       3.570450       3.570450       5.860279      -0.508201      34.622466 0.52443015E+03  0.12300435E+05                                 8.375866                            6.985314      -0.188634       2.081862                    0.989320      23.173501      56.657306       0.748441       0.348912      -1.168446      -0.000000       0.000000      -0.046269       0.046269      -0.000000       0.000000      -0.000000       0.000000       0.035322      -0.005887      -0.005887       0.011774              9.591716       6.694041       0.000000       0.000000       6.694041      -0.000001      15.387066           0.000045
           24              F       3.570450       3.570450       1.746521      -0.508200      34.622463 0.52443010E+03  0.12300434E+05                                 8.375865                            6.985313      -0.188634       2.081862                    0.989320      23.173500      56.657303       0.748441       0.348912      -1.168446       0.000000       0.000000       0.046269       0.046269      -0.000000       0.000000       0.000000      -0.000000       0.035322      -0.005887      -0.005887       0.011774              9.591715       6.694041       0.000000       0.000000       6.694041       0.000001      15.387063           0.000045
           25              F       4.742272       4.742272       0.000000      -0.552636      19.272390 0.30670772E+03  0.63113826E+04                                 5.432388                            5.215679       1.135918       2.513743                    0.999595      22.571688      52.240836       0.894907       0.332605      -1.178684       0.057836       0.057836       0.000000       0.081793      -0.010982      -0.000000       0.000000      -0.000000      -0.005231      -0.010110      -0.001744       0.011854              5.546217       5.448339       0.867775      -0.000000       5.448338       0.000000       5.741974           0.000067
           26              F       2.398628       2.398628       0.000000      -0.552636      19.272402 0.30670794E+03  0.63113885E+04                                 5.432391                            5.215682       1.135918       2.513743                    0.999595      22.571691      52.240851       0.894907       0.332605      -1.178684      -0.057836      -0.057836      -0.000000       0.081793      -0.010982       0.000000       0.000000      -0.000000      -0.005231      -0.010110      -0.001744       0.011854              5.546220       5.448341       0.867775      -0.000000       5.448341       0.000000       5.741978           0.000067
           27              F       2.398628       4.742272       0.000000      -0.552636      19.272377 0.30670746E+03  0.63113760E+04                                 5.432386                            5.215677       1.135918       2.513744                    0.999595      22.571679      52.240810       0.894907       0.332605      -1.178684      -0.057836       0.057836      -0.000000       0.081793       0.010982       0.000000       0.000000      -0.000000      -0.005231      -0.010110      -0.001744       0.011854              5.546215       5.448336      -0.867774      -0.000000       5.448336      -0.000000       5.741972           0.000067
           28              F       4.742272       2.398628       0.000000      -0.552636      19.272392 0.30670774E+03  0.63113834E+04                                 5.432389                            5.215680       1.135918       2.513743                    0.999595      22.571686      52.240834       0.894907       0.332605      -1.178684       0.057836      -0.057836      -0.000000       0.081792       0.010982       0.000000      -0.000000      -0.000000      -0.005231      -0.010110      -0.001744       0.011854              5.546218       5.448339      -0.867774      -0.000000       5.448339      -0.000000       5.741976           0.000067

******************************************************
Auxiliary information for the entire system
The total spin magnetic moment of the unit cell is   0.001165
The total net atomic charge of the unit cell is   0.000001
Accuracy of reproducing the electrostatic potential in the unit cell:
  The inner radius (bohr) =    5.0000
  The outer radius (bohr) =   12.0000
  Valid grid points have density less than (e/(bohr^3)) =    0.0001
  The number of valid grid points were=         8526
  The rms potential error without charges in kcal/mol is=     10.54893
  The rms potential error with partial charges in kcal/mol is=      0.52646
  The RRMSE value at monopole order=      0.04991
  The rms potential error with partial charges and cloud penetration in kcal/mol is=      0.51021
  The RRMSE value at monopole order with cloud penetration is=      0.04837
  The rms potential error with partial charges and atomic dipoles in kcal/mol is=      0.50846
  The RRMSE value at dipole order=      0.04820
  The rms potential error with partial charges, atomic dipoles and cloud penetration in kcal/mol is=      0.47665
  The RRMSE value at dipole order with cloud penetration=      0.04518

******************************************************
The electron densities and ab initio electrostatic potential were computed in VASP using the PBE functional and
projector augmented wave method. See the main text of the journal article for a description of computational details.
The atomic charges, dipoles, and quadrupoles were computed with the DDEC6 method as described in
(a) T. A. Manz and N. Gabaldon Limas, RSC Adv. 6 (2016) 47771-47801 DOI: 10.1039/c6ra04656h
(b) N. Gabaldon Limas and T. A. Manz, RSC Adv. 8 (2018) 2678-2707 DOI: 10.1039/c7ra11829e.
For each atom in the material, the electron cloud parameters were fit to the spherically averaged atom-in-material
electron density using radial positions for which this density was between 10^-4 and 10^-2 electrons per cubic bohr.
The polarizabilities, dispersion coefficients, and quantum Drude oscillator (QDO) parameters were fit using the MCLF method.
The magnetic structure of the system was optimized in VASP from the default ferromagnetic initial guess using spin polarization.
The atomic spin moments (ASMs) were computed on this optimized magnetic structure using the DDEC6 partition as inputs
to the method of T. A. Manz and D. S. Sholl, J. Chem. Theory Comput. 7 (2011) 4146-4164 DOI: 10.1021/ct200539n.
The RMSE and RRMSE were computed using a uniform grid with Ewald summation.
