# Supplementary material for: A collection of forcefield precursors for metal–organic frameworks
Source: RSC Adv. 2019 Nov 13;9(63):36492–507. doi: 10.1039/c9ra07327b (PMC9075174; doi:10.1039/c9ra07327b)
Supplement: RA-009-C9RA07327B-s4080 [file RA-009-C9RA07327B-s4080.xyz]

   92
jmolscript: load "" {1 1 1} spacegroup "x,y,z" unitcell [{      7.785000     0.000000     0.000000 }, {      0.000000    10.238000     0.000000 }, {      0.000000     0.000000    15.851000 }]
Fe     4.967764     5.424400    14.292213     0.872083
Fe     2.817236     4.813600     6.366713     0.871414
Fe     1.075264     9.932600    14.292213     0.872066
Fe     6.709736     0.305400     6.366713     0.871918
H      4.562010     9.718933    11.265306     0.321048
H      3.509478     4.209866     9.295026     0.109740
H      2.665584     7.694881     7.694075     0.101505
H      3.458876     8.803656     9.553398     0.132252
H      4.386069     5.212166    11.167030     0.132143
H      3.222990     0.519067     3.339806     0.321022
H      4.275522     6.028134     1.369526     0.109762
H      5.119416     2.543119    15.619575     0.101489
H      4.326125     1.434344     1.627898     0.132258
H      3.398931     5.025834     3.241529     0.132198
H      0.669510     5.638067    11.265306     0.321065
H      7.401978     0.909134     9.295026     0.109790
H      6.558084     7.662119     7.694075     0.101537
H      7.351376     6.553344     9.553398     0.132273
H      0.493569    10.144834    11.167030     0.132182
H      7.115490     4.599933     3.339806     0.321024
H      0.383022     9.328866     1.369526     0.109793
H      1.226916     2.575881    15.619575     0.101517
H      0.433625     3.684656     1.627898     0.132286
H      7.291431     0.093166     3.241529     0.132220
C      3.526605     5.158928     9.338300     0.108296
C      3.027587     7.186052     8.409907     0.110500
C      3.506364     7.856641     9.509966    -0.188228
C      4.042751     5.746589    10.460233    -0.176397
C      4.059878     7.132815    10.556766     0.052396
C      4.713039     7.771666    11.700416     0.283217
C      5.701734     9.347294    12.879413     0.048390
C      5.955525     8.100306    13.425480    -0.029527
C      6.078528     0.513948    13.243035     0.575933
C      6.748038     7.689762    14.608916     0.603321
C      4.258395     5.079072     1.412800     0.108295
C      4.757414     3.051948     0.484407     0.110485
C      4.278636     2.381359     1.584466    -0.188240
C      3.742250     4.491411     2.534733    -0.176346
C      3.725123     3.105185     2.631266     0.052503
C      3.071961     2.466334     3.774916     0.283098
C      2.083266     0.890706     4.953913     0.048408
C      1.829475     2.137694     5.499980    -0.029455
C      1.706472     9.724052     5.317535     0.575927
C      1.036962     2.548238     6.683416     0.603279
C      7.419105    10.198072     9.338300     0.108358
C      6.920087     8.170948     8.409907     0.110597
C      7.398864     7.500359     9.509966    -0.188150
C      0.150251     9.610411    10.460233    -0.176370
C      0.167378     8.224185    10.556766     0.052457
C      0.820539     7.585334    11.700416     0.283224
C      1.809234     6.009706    12.879413     0.048459
C      2.063025     7.256694    13.425480    -0.029499
C      2.186028     4.605052    13.243035     0.575920
C      2.855538     7.667238    14.608916     0.603330
C      0.365895     0.039928     1.412800     0.108327
C      0.864914     2.067052     0.484407     0.110527
C      0.386136     2.737641     1.584466    -0.188189
C      7.634750     0.627589     2.534733    -0.176339
C      7.617623     2.013815     2.631266     0.052540
C      6.964461     2.652666     3.774916     0.283118
C      5.975766     4.228294     4.953913     0.048508
C      5.721975     2.981306     5.499980    -0.029444
C      5.598972     5.632948     5.317535     0.575853
C      4.929462     2.570762     6.683416     0.603272
N      3.043935     5.854088     8.294511    -0.233703
N      4.899879     9.108544    11.801862    -0.288967
N      5.310927     7.126058    12.688726    -0.394876
N      4.741065     4.383912     0.369011    -0.233878
N      2.885121     1.129456     3.876362    -0.289008
N      2.474073     3.111942     4.763225    -0.394766
N      6.936435     9.502912     8.294511    -0.233737
N      1.007379     6.248456    11.801862    -0.288927
N      1.418427     8.230942    12.688726    -0.394843
N      0.848565     0.735088     0.369011    -0.233816
N      6.777621     3.989544     3.876362    -0.288965
N      6.366573     2.007058     4.763225    -0.394829
O      5.178582     1.364930    13.140162    -0.538364
O      7.257177     0.763448    13.580027    -0.542630
O      7.555343     8.484333    15.123756    -0.531219
O      6.576768     6.502973    15.021200    -0.526782
O      2.606418     8.873070     5.214662    -0.538401
O      0.527823     9.474552     5.654527    -0.542703
O      0.229658     1.753667     7.198256    -0.531349
O      1.208232     3.735027     7.095700    -0.526823
O      1.286082     3.754070    13.140162    -0.538427
O      3.364677     4.355552    13.580027    -0.542687
O      3.662843     6.872667    15.123756    -0.531175
O      2.684268     8.854027    15.021200    -0.526714
O      6.498918     6.483930     5.214662    -0.538562
O      4.420323     5.882448     5.654527    -0.542721
O      4.122158     3.365333     7.198256    -0.531217
O      5.100732     1.383973     7.095700    -0.526850

The following XYZ coordinates are in angstroms. Other properties are in atomic units.
The sperically averaged electron density of each atom fit to a function of the form exp(a - br)
eigen_1, eigen_2 and eigen_3 are the three eigenvalues of traceless quadrupole moment tensor
  atom number  atomic symbol              X              Y              Z     net charge C6 coefficient C8 coefficient C10 coefficient fluctuating dipole atomic polarizability isotropic forcefield polarizability              a              b squared Pearson coefficient          <r^3>          <r^4>         wp_QDO          m_QDO          q_QDO       dipole_x       dipole_y       dipole_z         dipole            Qxy            Qxz            Qyz     Q(x^2-y^2)  Q(3z^2 - R^2)        eigen_1        eigen_2        eigen_3 static polarizability      alpha(xx)      alpha(xy)      alpha(xz)      alpha(yy)      alpha(yz)      alpha(zz) atomic spin moment
            1             Fe       4.967764       5.424400      14.292213       0.872083     147.923551 0.34174306E+04  0.12580540E+06                                21.652977                           18.259544       0.336647       1.895044                    0.998746      54.443685     157.334844       0.454773       0.365857      -1.175427       0.044549      -0.058657      -0.031949       0.080287       0.004072       0.044648       0.217293       0.002153      -0.437271      -0.283586       0.072186       0.211400             24.705629      25.358461       5.807669      -1.071485      25.995393      -8.891371      22.763032           3.858971
            2             Fe       2.817236       4.813600       6.366713       0.871414     147.971897 0.34188452E+04  0.12587342E+06                                21.659932                           18.265244       0.335980       1.894777                    0.998750      54.448799     157.371540       0.454620       0.365934      -1.175338      -0.044545       0.058635      -0.032027       0.080300       0.004256      -0.044411      -0.217643       0.001778      -0.435350      -0.283415       0.071630       0.211785             24.713720      25.367297       5.809602       1.071792      26.004155       8.894234      22.769707           3.856787
            3             Fe       1.075264       9.932600      14.292213       0.872066     147.927533 0.34175777E+04  0.12581150E+06                                21.652669                           18.259384       0.336822       1.895085                    0.998746      54.446181     157.339782       0.454799       0.365835      -1.175451       0.044544       0.058663      -0.031935       0.080283      -0.004060       0.044654      -0.217319       0.002025      -0.437317      -0.283604       0.072141       0.211463             24.705170      25.358105      -5.807333      -1.071440      25.994999       8.891042      22.762408           3.857473
            4             Fe       6.709736       0.305400       6.366713       0.871918     147.941214 0.34179576E+04  0.12583048E+06                                21.655183                           18.261381       0.336480       1.894966                    0.998747      54.446495     157.349902       0.454732       0.365874      -1.175406      -0.044531      -0.058691      -0.031906       0.080285      -0.004090      -0.044709       0.217155       0.001464      -0.437625      -0.283453       0.071922       0.211531             24.708135      25.361893      -5.808237       1.071433      25.998240      -8.891582      22.764274           3.858429
            5              H       4.562010       9.718933      11.265306       0.321048       0.598449 0.39131754E+01  0.32629122E+02                                 1.266902                            1.238759      -1.112463       2.489718                    0.999710       2.449989       6.649175       0.499521       1.470537      -0.674195      -0.016527       0.030570      -0.023834       0.042139      -0.002964       0.014001      -0.011034      -0.014110       0.000474      -0.018834      -0.001086       0.019920              1.259541       1.174505      -0.092412       0.137022       1.307882      -0.165726       1.296236           0.000020
            6              H       3.509478       4.209866       9.295026       0.109740       1.157585 0.82699415E+01  0.80917284E+02                                 1.750873                            1.626988      -0.967424       2.421783                    0.998258       3.324427       8.944811       0.521518       1.200322      -0.728804       0.001163      -0.051206       0.001120       0.051232       0.000628       0.010862      -0.010802      -0.024634      -0.005769      -0.019862       0.000253       0.019609              1.808589       1.366287       0.016110      -0.019693       2.465599       0.321333       1.593881          -0.000032
            7              H       2.665584       7.694881       7.694075       0.101505       1.050708 0.74639240E+01  0.72718443E+02                                 1.768905                            1.641192      -1.058788       2.376915                    0.996531       3.668774      10.561663       0.464564       1.353266      -0.692336      -0.016589       0.030317      -0.036789       0.050475      -0.005037       0.010228      -0.000376      -0.024335      -0.008562      -0.018253       0.003263       0.014991              1.825439       1.600194      -0.258032       0.363778       1.743877      -0.436068       2.132246           0.000204
            8              H       3.458876       8.803656       9.553398       0.132252       0.966329 0.72574090E+01  0.69322257E+02                                 1.604729                            1.571905      -0.749364       2.537890                    0.999615       3.237189       8.850962       0.502242       1.276739      -0.711504      -0.003358       0.038831      -0.001022       0.038989      -0.001946       0.009614       0.001363      -0.029925       0.006673      -0.020356       0.006316       0.014039              1.596543       1.410400      -0.008733       0.053575       1.956684       0.040556       1.422544           0.000058
            9              H       4.386069       5.212166      11.167030       0.132143       1.147366 0.88996282E+01  0.90012383E+02                                 1.826197                            1.758817      -1.322623       2.257042                    0.994706       3.647770      10.472780       0.464595       1.303470      -0.703454       0.012875      -0.025825       0.024537       0.037878      -0.004710       0.006603      -0.002747      -0.026460      -0.024183      -0.015343      -0.003308       0.018651              1.827282       1.582937      -0.096491       0.196048       1.755720      -0.293879       2.143188          -0.000152
           10              H       3.222990       0.519067       3.339806       0.321022       0.598534 0.39139069E+01  0.32636751E+02                                 1.267015                            1.238868      -1.112397       2.489714                    0.999710       2.450238       6.650009       0.499504       1.470519      -0.674197       0.016529      -0.030568      -0.023829       0.042136      -0.002962      -0.014004       0.011034      -0.014108       0.000482      -0.018836      -0.001085       0.019921              1.259653       1.174606      -0.092422      -0.137040       1.307998       0.165745       1.296353           0.000012
           11              H       4.275522       6.028134       1.369526       0.109762       1.157457 0.82688008E+01  0.80902891E+02                                 1.750702                            1.626843      -0.967180       2.421898                    0.998260       3.324223       8.943924       0.521560       1.200274      -0.728815      -0.001163       0.051210       0.001135       0.051236       0.000623      -0.010857       0.010801      -0.024643      -0.005780      -0.019858       0.000245       0.019612              1.808403       1.366176       0.016107       0.019692       2.465312      -0.321268       1.593722          -0.000019
           12              H       5.119416       2.543119      15.619575       0.101489       1.050845 0.74651352E+01  0.72733098E+02                                 1.769034                            1.641306      -1.058848       2.376858                    0.996530       3.669078      10.562700       0.464557       1.353233      -0.692341       0.016591      -0.030322      -0.036779       0.050471      -0.005037      -0.010227       0.000375      -0.024347      -0.008563      -0.018256       0.003261       0.014996              1.825574       1.600306      -0.258060      -0.363818       1.744003       0.436113       2.132412           0.000237
           13              H       4.326125       1.434344       1.627898       0.132258       0.966334 0.72574834E+01  0.69323255E+02                                 1.604742                            1.571920      -0.749407       2.537870                    0.999615       3.237216       8.851100       0.502235       1.276750      -0.711501       0.003358      -0.038830      -0.001007       0.038988      -0.001945      -0.009615      -0.001365      -0.029929       0.006672      -0.020358       0.006316       0.014041              1.596555       1.410414      -0.008731      -0.053578       1.956692      -0.040562       1.422560           0.000078
           14              H       3.398931       5.025834       3.241529       0.132198       1.147087 0.88969249E+01  0.89978822E+02                                 1.825969                            1.758607      -1.322491       2.257153                    0.994709       3.647279      10.471242       0.464597       1.303554      -0.703438      -0.012876       0.025822       0.024555       0.037888      -0.004714      -0.006612       0.002750      -0.026451      -0.024159      -0.015348      -0.003298       0.018646              1.827052       1.582760      -0.096477      -0.196012       1.755505       0.293829       2.142891          -0.000177
           15              H       0.669510       5.638067      11.265306       0.321065       0.598410 0.39128526E+01  0.32625804E+02                                 1.266859                            1.238718      -1.112508       2.489717                    0.999710       2.449874       6.648830       0.499523       1.470560      -0.674191      -0.016526      -0.030572      -0.023835       0.042141       0.002965       0.014000       0.011034      -0.014105       0.000477      -0.018831      -0.001089       0.019920              1.259498       1.174466       0.092410       0.137014       1.307837       0.165721       1.296191           0.000024
           16              H       7.401978       0.909134       9.295026       0.109790       1.157460 0.82688343E+01  0.80903643E+02                                 1.750736                            1.626870      -0.967316       2.421848                    0.998260       3.324211       8.944039       0.521542       1.200308      -0.728807       0.001167       0.051214       0.001123       0.051239      -0.000627       0.010859       0.010802      -0.024638      -0.005787      -0.019860       0.000249       0.019612              1.808443       1.366195      -0.016109      -0.019692       2.465379      -0.321290       1.593755          -0.000034
           17              H       6.558084       7.662119       7.694075       0.101537       1.050559 0.74625785E+01  0.72701931E+02                                 1.768737                            1.641046      -1.058659       2.377002                    0.996534       3.668384      10.560233       0.464585       1.353268      -0.692337      -0.016593      -0.030327      -0.036789       0.050483       0.005035       0.010225       0.000374      -0.024339      -0.008570      -0.018252       0.003260       0.014992              1.825261       1.600048       0.257999       0.363728       1.743710       0.436017       2.132024           0.000201
           18              H       7.351376       6.553344       9.553398       0.132273       0.966198 0.72561273E+01  0.69306902E+02                                 1.604590                            1.571773      -0.749303       2.537949                    0.999616       3.236877       8.849888       0.502260       1.276750      -0.711503      -0.003358      -0.038839      -0.001024       0.038997       0.001945       0.009612      -0.001362      -0.029925       0.006665      -0.020353       0.006313       0.014040              1.596404       1.410285       0.008734       0.053565       1.956507      -0.040549       1.422421           0.000059
           19              H       0.493569      10.144834      11.167030       0.132182       1.147277 0.88987580E+01  0.90001357E+02                                 1.826099                            1.758728      -1.322516       2.257103                    0.994708       3.647590      10.472124       0.464608       1.303465      -0.703455       0.012877       0.025824       0.024536       0.037878       0.004711       0.006603       0.002747      -0.026455      -0.024188      -0.015341      -0.003308       0.018650              1.827182       1.582860       0.096484       0.196031       1.755628       0.293855       2.143057          -0.000163
           20              H       7.115490       4.599933       3.339806       0.321024       0.598507 0.39136779E+01  0.32634426E+02                                 1.266993                            1.238846      -1.112450       2.489708                    0.999710       2.450152       6.649775       0.499499       1.470552      -0.674192       0.016530       0.030570      -0.023827       0.042137       0.002963      -0.014002      -0.011033      -0.014101       0.000487      -0.018832      -0.001087       0.019919              1.259631       1.174584       0.092423      -0.137038       1.307978      -0.165747       1.296331           0.000014
           21              H       0.383022       9.328866       1.369526       0.109793       1.157351 0.82678656E+01  0.80891399E+02                                 1.750592                            1.626749      -0.967104       2.421947                    0.998261       3.324038       8.943277       0.521577       1.200270      -0.728816      -0.001165      -0.051214       0.001135       0.051240      -0.000624      -0.010857      -0.010802      -0.024643      -0.005786      -0.019858       0.000245       0.019613              1.808287       1.366102      -0.016106       0.019690       2.465134       0.321237       1.593623          -0.000024
           22              H       1.226916       2.575881      15.619575       0.101517       1.050770 0.74644825E+01  0.72725254E+02                                 1.768965                            1.641245      -1.058835       2.376883                    0.996530       3.668911      10.562161       0.464560       1.353252      -0.692338       0.016594       0.030328      -0.036779       0.050476       0.005038      -0.010225      -0.000376      -0.024345      -0.008568      -0.018254       0.003258       0.014996              1.825500       1.600247       0.258046      -0.363797       1.743934      -0.436090       2.132321           0.000237
           23              H       0.433625       3.684656       1.627898       0.132286       0.966242 0.72565924E+01  0.69312650E+02                                 1.604649                            1.571831      -0.749384       2.537905                    0.999616       3.237004       8.850400       0.502245       1.276763      -0.711499       0.003359       0.038835      -0.001006       0.038993       0.001944      -0.009613       0.001365      -0.029929       0.006666      -0.020355       0.006313       0.014042              1.596462       1.410336       0.008731      -0.053571       1.956571       0.040557       1.422478           0.000081
           24              H       7.291431       0.093166       3.241529       0.132220       1.147221 0.88982575E+01  0.89995718E+02                                 1.826098                            1.758726      -1.322632       2.257078                    0.994707       3.647525      10.472166       0.464587       1.303534      -0.703440      -0.012875      -0.025821       0.024545       0.037881       0.004711      -0.006602      -0.002746      -0.026453      -0.024185      -0.015341      -0.003308       0.018648              1.827182       1.582861       0.096486      -0.196032       1.755630      -0.293860       2.143054          -0.000180
           25              C       3.526605       5.158928       9.338300       0.108296      25.136293 0.31872801E+03  0.69338616E+04                                 7.492107                            5.971962       0.309127       2.124366                    0.999761      25.267285      69.879593       0.670975       0.419609      -1.062153      -0.004951       0.035822      -0.037876       0.052367      -0.004466      -0.030681      -0.015638       0.021419      -0.077024      -0.045771       0.007276       0.038495              8.377878       4.748563       0.438343       1.892404       9.440450       2.880339      10.944621          -0.001481
           26              C       3.027587       7.186052       8.409907       0.110500      25.847893 0.33780167E+03  0.74826695E+04                                 7.727409                            6.219895       0.187558       2.083777                    0.999595      25.807379      72.853679       0.643837       0.429473      -1.052289       0.026049      -0.041362       0.009233       0.049745      -0.012020      -0.021606      -0.025691       0.026500      -0.026169      -0.043810       0.013872       0.029938              8.561188       5.583352      -0.212419       2.409433       9.734475       1.539144      10.365736          -0.000724
           27              C       3.506364       7.856641       9.509966      -0.188228      31.340665 0.46558445E+03  0.11147688E+05                                 8.691202                            7.253707       0.164621       2.028095                    0.999056      29.904166      87.082195       0.603625       0.423792      -1.058336       0.000591      -0.005605      -0.002875       0.006327      -0.006513      -0.009658      -0.006976      -0.057771      -0.031412      -0.030028      -0.005594       0.035622              9.524723       7.004279       0.351953       3.525659       8.618112       1.364690      12.951779          -0.000118
           28              C       4.042751       5.746589      10.460233      -0.176397      31.888585 0.45684179E+03  0.10914554E+05                                 8.833581                            7.208004      -0.068431       1.953201                    0.998909      30.061458      88.179380       0.601133       0.426477      -1.053964       0.002072       0.008513      -0.003676       0.009501      -0.011414      -0.008438      -0.017923      -0.007745      -0.046531      -0.029351       0.006189       0.023162              9.794455       5.904730       1.192791       2.356788      10.774323       3.294276      12.704312          -0.001552
           29              C       4.059878       7.132815      10.556766       0.052396      34.951470 0.44378114E+03  0.10485290E+05                                 9.484503                            7.136940      -0.248984       1.928671                    0.998873      27.413790      78.963485       0.602293       0.430414      -1.055619      -0.017944      -0.018970      -0.020689       0.033314      -0.010581      -0.005673      -0.004093      -0.010332       0.001080      -0.015106       0.003488       0.011618             11.370499       8.298829       2.097097       5.133933      10.378971       3.616318      15.433696          -0.004956
           30              C       4.713039       7.771666      11.700416       0.283217      30.709728 0.34414836E+03  0.77238883E+04                                 9.129620                            6.557005      -0.306179       1.925956                    0.998742      25.720568      75.134372       0.582531       0.468486      -1.020987       0.024441       0.035365       0.037381       0.056968       0.000487       0.005506       0.011041      -0.049484      -0.044766      -0.022624      -0.012092       0.034716             11.286431       9.112572       3.251461       5.777796       9.766200       4.113189      14.980521          -0.002429
           31              C       5.701734       9.347294      12.879413       0.048390      34.334187 0.44975546E+03  0.10672109E+05                                 9.377897                            7.220231      -0.114244       1.966693                    0.999331      27.692280      80.183915       0.593848       0.434667      -1.052033      -0.071958      -0.026113      -0.054299       0.093852      -0.000420       0.023576       0.006801       0.085466       0.069100      -0.054920       0.003710       0.051210             10.793173       7.756103       2.980957       2.848797      15.755224       2.806407       8.868192           0.001622
           32              C       5.955525       8.100306      13.425480      -0.029527      34.726173 0.47148038E+03  0.11355076E+05                                 9.480608                            7.415996      -0.213579       1.920578                    0.999087      29.194216      86.019864       0.581397       0.437428      -1.047155      -0.050045      -0.049620      -0.038092       0.080110       0.012783      -0.010946       0.031920       0.028401      -0.030348      -0.045872       0.021413       0.024459             10.831379      10.135147       0.293009       5.504092       9.410082      -1.482392      12.948908          -0.001349
           33              C       6.078528       0.513948      13.243035       0.575933      23.334940 0.25438081E+03  0.52885135E+04                                 7.464284                            5.654753      -0.047109       2.041855                    0.999110      22.518351      63.107900       0.625004       0.471383      -1.020414       0.034964       0.061708       0.027989       0.076248       0.027604      -0.028971      -0.030783      -0.014164       0.336399      -0.084662      -0.039239       0.123901              8.389722       9.472363      -0.114746       1.361295      10.635572       1.946934       5.061231           0.001525
           34              C       6.748038       7.689762      14.608916       0.603321      23.068977 0.25154217E+03  0.52422377E+04                                 7.557836                            5.712802      -0.232634       1.986102                    0.998786      22.589776      64.479060       0.604062       0.486540      -1.007083       0.031492      -0.026566       0.069323       0.080643      -0.044211      -0.068243       0.042171       0.054359       0.046885      -0.060543      -0.050740       0.111283              8.611033       8.870385       2.704014       2.906715       8.927102      -0.554990       8.035611           0.003479
           35              C       4.258395       5.079072       1.412800       0.108295      25.136729 0.31873979E+03  0.69341760E+04                                 7.492132                            5.972046       0.309185       2.124368                    0.999761      25.267867      69.881296       0.670975       0.419606      -1.062156       0.004995      -0.035839      -0.037848       0.052363      -0.004482       0.030689       0.015672       0.021351      -0.077061      -0.045809       0.007332       0.038477              8.377845       4.748600       0.438329      -1.892370       9.440371      -2.880251      10.944565          -0.001423
           36              C       4.757414       3.051948       0.484407       0.110485      25.849388 0.33782529E+03  0.74833344E+04                                 7.727618                            6.220047       0.187601       2.083754                    0.999596      25.808905      72.859020       0.643838       0.429464      -1.052293      -0.026015       0.041383       0.009267       0.049751      -0.012036       0.021597       0.025725       0.026464      -0.026164      -0.043836       0.013918       0.029917              8.561411       5.583522      -0.212433      -2.409522       9.734671      -1.539182      10.366040          -0.000620
           37              C       4.278636       2.381359       1.584466      -0.188240      31.341480 0.46559886E+03  0.11148147E+05                                 8.691426                            7.253876       0.164409       2.028028                    0.999055      29.904708      87.084924       0.603609       0.423799      -1.058329      -0.000569       0.005603      -0.002831       0.006303      -0.006499       0.009646       0.006943      -0.057780      -0.031400      -0.030014      -0.005600       0.035614              9.524994       7.004484       0.352030      -3.525801       8.618284      -1.364869      12.952216          -0.000102
           38              C       3.742250       4.491411       2.534733      -0.176346      31.886999 0.45681863E+03  0.10913860E+05                                 8.833360                            7.207890      -0.068660       1.953155                    0.998908      30.060080      88.174708       0.601129       0.426485      -1.053959      -0.002025      -0.008518      -0.003638       0.009482      -0.011398       0.008427       0.017910      -0.007710      -0.046514      -0.029328       0.006194       0.023135              9.794160       5.904615       1.192753      -2.356684      10.773968      -3.294116      12.703897          -0.001571
           39              C       3.725123       3.105185       2.631266       0.052503      34.949437 0.44374937E+03  0.10484389E+05                                 9.484312                            7.136817      -0.249172       1.928626                    0.998873      27.412773      78.960912       0.602279       0.430430      -1.055606       0.017980       0.018966      -0.020675       0.033324      -0.010587       0.005706       0.004123      -0.010312       0.001004      -0.015134       0.003502       0.011633             11.370267       8.298690       2.097086      -5.133825      10.378704      -3.616279      15.433406          -0.004938
           40              C       3.071961       2.466334       3.774916       0.283098      30.711773 0.34417673E+03  0.77246395E+04                                 9.129789                            6.557115      -0.305944       1.926019                    0.998742      25.721353      75.135800       0.582551       0.468463      -1.021005      -0.024414      -0.035376       0.037404       0.056979       0.000496      -0.005536      -0.011046      -0.049528      -0.044733      -0.022661      -0.012074       0.034735             11.286653       9.112749       3.251510      -5.777926       9.766355      -4.113220      14.980856          -0.002491
           41              C       2.083266       0.890706       4.953913       0.048408      34.333874 0.44974822E+03  0.10671920E+05                                 9.377947                            7.220248      -0.114295       1.966685                    0.999330      27.692053      80.183837       0.593836       0.434676      -1.052025       0.071972       0.026110      -0.054272       0.093846      -0.000420      -0.023565      -0.006806       0.085516       0.069105      -0.054947       0.003733       0.051214             10.793265       7.756194       2.980946      -2.848865      15.755309      -2.806398       8.868291           0.001591
           42              C       1.829475       2.137694       5.499980      -0.029455      34.724212 0.47144498E+03  0.11354032E+05                                 9.480429                            7.415844      -0.213757       1.920547                    0.999086      29.192769      86.015420       0.581387       0.437443      -1.047144       0.050051       0.049620      -0.038064       0.080101       0.012783       0.010966      -0.031916       0.028414      -0.030432      -0.045884       0.021419       0.024465             10.831212      10.135003       0.292984      -5.504024       9.409930       1.482415      12.948704          -0.001407
           43              C       1.706472       9.724052       5.317535       0.575927      23.335277 0.25438418E+03  0.52886105E+04                                 7.464350                            5.654779      -0.047094       2.041850                    0.999110      22.518832      63.109773       0.625003       0.471381      -1.020414      -0.034957      -0.061702       0.028007       0.076246       0.027606       0.028977       0.030781      -0.014187       0.336332      -0.084656      -0.039227       0.123883              8.389822       9.472515      -0.114776      -1.361312      10.635686      -1.946936       5.061264           0.001483
           44              C       1.036962       2.548238       6.683416       0.603279      23.069446 0.25154746E+03  0.52423958E+04                                 7.557996                            5.712895      -0.232800       1.986042                    0.998785      22.590464      64.482136       0.604049       0.486546      -1.007076      -0.031489       0.026545       0.069290       0.080606      -0.044202       0.068244      -0.042183       0.054391       0.046800      -0.060543      -0.050744       0.111287              8.611241       8.870660       2.704135      -2.906751       8.927326       0.555021       8.035738           0.003430
           45              C       7.419105      10.198072       9.338300       0.108358      25.135272 0.31871465E+03  0.69334752E+04                                 7.491825                            5.971786       0.309180       2.124391                    0.999761      25.266571      69.876374       0.670995       0.419602      -1.062161      -0.004948      -0.035831      -0.037869       0.052368       0.004479      -0.030687       0.015649       0.021426      -0.077052      -0.045790       0.007287       0.038503              8.377533       4.748420      -0.438328       1.892303       9.440021      -2.880210      10.944158          -0.001466
           46              C       6.920087       8.170948       8.409907       0.110597      25.844582 0.33775256E+03  0.74812681E+04                                 7.726669                            6.219391       0.187835       2.083908                    0.999595      25.804902      72.843841       0.643874       0.429466      -1.052299       0.026034       0.041356       0.009243       0.049734       0.012008      -0.021616       0.025688       0.026498      -0.026229      -0.043810       0.013861       0.029949              8.560305       5.582864       0.212418       2.409129       9.733483      -1.538893      10.364569          -0.000697
           47              C       7.398864       7.500359       9.509966      -0.188150      31.337508 0.46553231E+03  0.11146101E+05                                 8.690658                            7.253349       0.164611       2.028135                    0.999054      29.901763      87.073212       0.603635       0.423798      -1.058334       0.000587       0.005589      -0.002884       0.006317       0.006507      -0.009666       0.006988      -0.057719      -0.031388      -0.030017      -0.005579       0.035595              9.524057       7.003867      -0.351899       3.525327       8.617561      -1.364525      12.950744          -0.000122
           48              C       0.150251       9.610411      10.460233      -0.176370      31.887939 0.45683348E+03  0.10914289E+05                                 8.833447                            7.207940      -0.068416       1.953215                    0.998909      30.060894      88.177011       0.601136       0.426477      -1.053965       0.002070      -0.008505      -0.003674       0.009493       0.011415      -0.008441       0.017914      -0.007730      -0.046571      -0.029353       0.006196       0.023157              9.794280       5.904667      -1.192783       2.356704      10.774142      -3.294241      12.704032          -0.001553
           49              C       0.167378       8.224185      10.556766       0.052457      34.950247 0.44376868E+03  0.10484918E+05                                 9.484302                            7.136862      -0.249046       1.928662                    0.998873      27.413141      78.961233       0.602294       0.430417      -1.055618      -0.017944       0.018965      -0.020682       0.033308       0.010582      -0.005693       0.004100      -0.010309       0.001031      -0.015115       0.003493       0.011622             11.370180       8.298650      -2.097043       5.133704      10.378733      -3.616215      15.433157          -0.004899
           50              C       0.820539       7.585334      11.700416       0.283224      30.709421 0.34414924E+03  0.77239061E+04                                 9.129538                            6.557003      -0.306202       1.925954                    0.998741      25.720397      75.133644       0.582533       0.468484      -1.020989       0.024444      -0.035366       0.037385       0.056973      -0.000485       0.005507      -0.011042      -0.049470      -0.044747      -0.022621      -0.012086       0.034707             11.286255       9.112459      -3.251406       5.777631       9.766099      -4.113095      14.980207          -0.002425
           51              C       1.809234       6.009706      12.879413       0.048459      34.332239 0.44972654E+03  0.10671271E+05                                 9.377681                            7.220102      -0.114396       1.966666                    0.999330      27.691164      80.180604       0.593839       0.434680      -1.052023      -0.071942       0.026117      -0.054301       0.093842       0.000426       0.023557      -0.006794       0.085509       0.069124      -0.054945       0.003740       0.051205             10.792892       7.755897      -2.980850       2.848673      15.754844      -2.806305       8.867936           0.001629
           52              C       2.063025       7.256694      13.425480      -0.029499      34.725277 0.47146997E+03  0.11354768E+05                                 9.480493                            7.415953      -0.213662       1.920564                    0.999086      29.193681      86.018194       0.581394       0.437433      -1.047152      -0.050035       0.049612      -0.038094       0.080100      -0.012795      -0.010950      -0.031930       0.028412      -0.030358      -0.045890       0.021416       0.024474             10.831203      10.135000      -0.293028       5.503936       9.409981       1.482339      12.948629          -0.001343
           53              C       2.186028       4.605052      13.243035       0.575920      23.334797 0.25437928E+03  0.52884804E+04                                 7.464281                            5.654754      -0.047114       2.041855                    0.999110      22.518398      63.108288       0.625000       0.471386      -1.020411       0.034957      -0.061705       0.027979       0.076238      -0.027602      -0.028981       0.030782      -0.014182       0.336409      -0.084664      -0.039242       0.123907              8.389709       9.472382       0.114781       1.361288      10.635524      -1.946905       5.061222           0.001533
           54              C       2.855538       7.667238      14.608916       0.603330      23.068848 0.25154171E+03  0.52422164E+04                                 7.557783                            5.712783      -0.232572       1.986128                    0.998786      22.589525      64.477898       0.604066       0.486538      -1.007086       0.031489       0.026574       0.069323       0.080644       0.044215      -0.068247      -0.042156       0.054343       0.046876      -0.060531      -0.050747       0.111279              8.610958       8.870311      -2.703998       2.906679       8.927037       0.554971       8.035524           0.003468
           55              C       0.365895       0.039928       1.412800       0.108327      25.135908 0.31872791E+03  0.69338335E+04                                 7.491929                            5.971906       0.309262       2.124404                    0.999761      25.267158      69.878280       0.670989       0.419602      -1.062162       0.004986       0.035842      -0.037853       0.052367       0.004488       0.030688      -0.015674       0.021371      -0.077066      -0.045811       0.007328       0.038483              8.377606       4.748498      -0.438313      -1.892334       9.440017       2.880140      10.944302          -0.001433
           56              C       0.864914       2.067052       0.484407       0.110527      25.848087 0.33780706E+03  0.74828160E+04                                 7.727362                            6.219886       0.187647       2.083791                    0.999596      25.807849      72.855048       0.643847       0.429465      -1.052294      -0.026009      -0.041377       0.009272       0.049744       0.012033       0.021608      -0.025720       0.026463      -0.026216      -0.043840       0.013911       0.029928              8.561096       5.583360       0.212440      -2.409420       9.734295       1.539067      10.365633          -0.000621
           57              C       0.386136       2.737641       1.584466      -0.188189      31.339547 0.46556646E+03  0.11147169E+05                                 8.691118                            7.253669       0.164363       2.028041                    0.999054      29.903238      87.079645       0.603612       0.423804      -1.058326      -0.000564      -0.005592      -0.002835       0.006295       0.006496       0.009653      -0.006948      -0.057733      -0.031388      -0.030003      -0.005587       0.035590              9.524611       7.004256      -0.351980      -3.525631       8.617929       1.364716      12.951650          -0.000092
           58              C       7.634750       0.627589       2.534733      -0.176339      31.887065 0.45682075E+03  0.10913938E+05                                 8.833396                            7.207927      -0.068670       1.953153                    0.998908      30.060282      88.175796       0.601124       0.426487      -1.053956      -0.002036       0.008510      -0.003643       0.009478       0.011402       0.008438      -0.017899      -0.007701      -0.046571      -0.029337       0.006205       0.023132              9.794185       5.904647      -1.192733      -2.356696      10.773976       3.294059      12.703931          -0.001563
           59              C       7.617623       2.013815       2.631266       0.052540      34.948724 0.44374220E+03  0.10484185E+05                                 9.484229                            7.136793      -0.249236       1.928613                    0.998873      27.412450      78.960038       0.602276       0.430434      -1.055602       0.017976      -0.018962      -0.020673       0.033317       0.010591       0.005720      -0.004125      -0.010289       0.000959      -0.015139       0.003502       0.011637             11.370115       8.298609      -2.097028      -5.133725      10.378587       3.616164      15.433149          -0.004912
           60              C       6.964461       2.652666       3.774916       0.283118      30.710969 0.34416953E+03  0.77244463E+04                                 9.129670                            6.557073      -0.305982       1.926013                    0.998741      25.721132      75.135277       0.582549       0.468467      -1.021002      -0.024422       0.035375       0.037404       0.056982      -0.000491      -0.005532       0.011054      -0.049499      -0.044712      -0.022651      -0.012071       0.034721             11.286450       9.112582      -3.251449      -5.777749       9.766251       4.113152      14.980517          -0.002466
           61              C       5.975766       4.228294       4.953913       0.048508      34.330825 0.44969905E+03  0.10670487E+05                                 9.377589                            7.219994      -0.114473       1.966660                    0.999330      27.690221      80.178145       0.593828       0.434693      -1.052012       0.071957      -0.026113      -0.054264       0.093831       0.000433      -0.023542       0.006802       0.085571       0.069140      -0.054980       0.003772       0.051208             10.792833       7.755804      -2.980752      -2.848663      15.754829       2.806241       8.867866           0.001591
           62              C       5.721975       2.981306       5.499980      -0.029444      34.723276 0.47143165E+03  0.11353655E+05                                 9.480347                            7.415802      -0.213820       1.920540                    0.999085      29.192425      86.014777       0.581380       0.437450      -1.047138       0.050042      -0.049602      -0.038063       0.080084      -0.012797       0.010969       0.031934       0.028421      -0.030426      -0.045907       0.021427       0.024480             10.831091      10.134857      -0.292960      -5.503908       9.409892      -1.482407      12.948523          -0.001407
           63              C       5.598972       5.632948       5.317535       0.575853      23.335903 0.25439180E+03  0.52888105E+04                                 7.464466                            5.654849      -0.047134       2.041829                    0.999110      22.519386      63.111658       0.625001       0.471379      -1.020414      -0.034926       0.061682       0.028004       0.076215      -0.027594       0.028988      -0.030780      -0.014188       0.336366      -0.084651      -0.039244       0.123895              8.389950       9.472701       0.114814      -1.361344      10.635831       1.946931       5.061316           0.001490
           64              C       4.929462       2.570762       6.683416       0.603272      23.069793 0.25155236E+03  0.52425179E+04                                 7.558054                            5.712939      -0.232750       1.986057                    0.998785      22.590566      64.482323       0.604049       0.486544      -1.007079      -0.031481      -0.026582       0.069291       0.080616       0.044215       0.068243       0.042150       0.054353       0.046766      -0.060518      -0.050752       0.111270              8.611313       8.870751      -2.704176      -2.906826       8.927365      -0.554968       8.035822           0.003407
           65              N       3.043935       5.854088       8.294511      -0.233703      35.290462 0.51621275E+03  0.12414748E+05                                 8.946750                            7.316198       0.219108       2.096077                    0.999215      27.608348      75.140011       0.654973       0.388842      -1.104722       0.073716       0.064794       0.131182       0.163832      -0.020943      -0.037473      -0.061190      -0.042304      -0.149865      -0.097792       0.021809       0.075983             10.077325       5.704286      -0.496008       1.395158      12.780588       3.146864      11.747100           0.018967
           66              N       4.899879       9.108544      11.801862      -0.288967      27.579343 0.41589349E+03  0.96446266E+04                                 7.849351                            6.737795      -0.385740       1.921630                    0.996601      27.777386      78.636947       0.645235       0.409341      -1.071567       0.021141      -0.016065       0.055144       0.061204       0.004064       0.049041      -0.010535      -0.053203       0.037626      -0.065180       0.019485       0.045695              8.422455       7.062132       1.513469       2.852874       9.374593       1.135226       8.830639          -0.001637
           67              N       5.310927       7.126058      12.688726      -0.394876      41.692205 0.67768856E+03  0.17581776E+05                                10.107536                            8.453674      -0.145222       1.918105                    0.999026      32.241718      93.482153       0.597010       0.395451      -1.091567       0.014737       0.150846       0.006146       0.151688       0.017354       0.019051       0.047148       0.142638       0.182074      -0.115271       0.029878       0.085393             11.327430      10.180378       2.067859       3.988905       9.514196      -0.465649      14.287716           0.012871
           68              N       4.741065       4.383912       0.369011      -0.233878      35.297641 0.51634071E+03  0.12418609E+05                                 8.947879                            7.317050       0.219367       2.096090                    0.999216      27.612197      75.153142       0.654942       0.388836      -1.104725      -0.073691      -0.064809       0.131224       0.163861      -0.020951       0.037446       0.061164      -0.042294      -0.149763      -0.097741       0.021789       0.075952             10.078688       5.704927      -0.496002      -1.395332      12.782263      -3.147697      11.748873           0.019009
           69              N       2.885121       1.129456       3.876362      -0.289008      27.580853 0.41592087E+03  0.96454355E+04                                 7.849623                            6.738000      -0.385635       1.921635                    0.996603      27.778715      78.641828       0.645227       0.409338      -1.071567      -0.021110       0.016074       0.055172       0.061220       0.004065      -0.049047       0.010540      -0.053213       0.037638      -0.065190       0.019487       0.045703              8.422768       7.062403       1.513544      -2.853015       9.374909      -1.135301       8.830993          -0.001684
           70              N       2.474073       3.111942       4.763225      -0.394766      41.685456 0.67755183E+03  0.17577263E+05                                10.106350                            8.452736      -0.144854       1.918261                    0.999027      32.238181      93.467968       0.597055       0.395442      -1.091577      -0.014717      -0.150847       0.006175       0.151689       0.017330      -0.019064      -0.047128       0.142601       0.182007      -0.115231       0.029858       0.085373             11.326063      10.179154       2.067503      -3.988378       9.513102       0.465646      14.285932           0.012829
           71              N       6.936435       9.502912       8.294511      -0.233737      35.291918 0.51624295E+03  0.12415628E+05                                 8.946938                            7.316385       0.219357       2.096143                    0.999215      27.609062      75.141881       0.654970       0.388839      -1.104726       0.073697      -0.064800       0.131181       0.163825       0.020959      -0.037440       0.061193      -0.042270      -0.149789      -0.097764       0.021797       0.075968             10.077539       5.704424       0.496009       1.395163      12.780772      -3.147054      11.747421           0.018984
           72              N       1.007379       6.248456      11.801862      -0.288927      27.577895 0.41586907E+03  0.96439029E+04                                 7.849061                            6.737590      -0.385769       1.921643                    0.996600      27.776263      78.632706       0.645247       0.409340      -1.071569       0.021143       0.016059       0.055138       0.061198      -0.004067       0.049023       0.010532      -0.053190       0.037615      -0.065160       0.019482       0.045678              8.422109       7.061855      -1.513385       2.852699       9.374237      -1.135144       8.830235          -0.001621
           73              N       1.418427       8.230942      12.688726      -0.394843      41.691476 0.67767872E+03  0.17581424E+05                                10.107332                            8.453554      -0.145185       1.918120                    0.999026      32.241446      93.480534       0.597021       0.395445      -1.091572       0.014737      -0.150868       0.006142       0.151710      -0.017345       0.019035      -0.047150       0.142660       0.182083      -0.115282       0.029900       0.085383             11.327149      10.180171      -2.067818       3.988733       9.513995       0.465621      14.287280           0.012842
           74              N       0.848565       0.735088       0.369011      -0.233816      35.295862 0.51631190E+03  0.12417700E+05                                 8.947480                            7.316777       0.219443       2.096129                    0.999216      27.611343      75.149315       0.654965       0.388829      -1.104734      -0.073696       0.064807       0.131229       0.163866       0.020957       0.037442      -0.061162      -0.042298      -0.149774      -0.097741       0.021787       0.075954             10.078185       5.704714       0.496013      -1.395252      12.781586       3.147425      11.748255           0.018970
           75              N       6.777621       3.989544       3.876362      -0.288965      27.578867 0.41588518E+03  0.96443757E+04                                 7.849202                            6.737675      -0.385644       1.921662                    0.996602      27.777161      78.635811       0.645249       0.409334      -1.071572      -0.021107      -0.016060       0.055171       0.061215      -0.004060      -0.049022      -0.010531      -0.053197       0.037608      -0.065160       0.019483       0.045676              8.422282       7.061948      -1.513395      -2.852777       9.374456       1.135157       8.830442          -0.001669
           76              N       6.366573       2.007058       4.763225      -0.394829      41.690782 0.67766405E+03  0.17580968E+05                                10.107290                            8.453509      -0.145170       1.918129                    0.999026      32.241006      93.479416       0.597017       0.395449      -1.091568      -0.014718       0.150875       0.006169       0.151717      -0.017336      -0.019033       0.047130       0.142692       0.182114      -0.115290       0.029912       0.085378             11.327123      10.180131      -2.067768      -3.988751       9.513928      -0.465638      14.287309           0.012832
           77              O       5.178582       1.364930      13.140162      -0.538364      30.455490 0.44221977E+03  0.10084431E+05                                 7.542366                            6.360903       0.923524       2.333906                    0.999709      27.026516      68.312450       0.782821       0.343108      -1.156477       0.033747       0.011807       0.015875       0.039119      -0.080729      -0.037294      -0.027187       0.033068       0.167243      -0.121567       0.047846       0.073721              8.183719       8.536079      -3.994027      -0.274157      10.816151       0.765082       5.198925           0.009547
           78              O       7.257177       0.763448      13.580027      -0.542630      37.058438 0.56981576E+03  0.13931744E+05                                 8.817737                            7.452457       0.144047       2.097569                    0.996100      27.833103      74.358377       0.685392       0.365507      -1.131193      -0.044964       0.027219      -0.004832       0.052782       0.003874       0.006693      -0.032181       0.139587       0.058105      -0.089243       0.028049       0.061195              9.437125      13.529048       0.776080       2.900051       7.562319       1.005499       7.220007           0.037952
           79              O       7.555343       8.484333      15.123756      -0.531219      38.325079 0.55985317E+03  0.13615906E+05                                 9.066134                            7.364070       0.105206       2.085954                    0.997146      27.604109      73.339805       0.693331       0.363239      -1.133956      -0.017515      -0.021292       0.007984       0.028703       0.021672      -0.030323       0.049581       0.039579      -0.097813      -0.081526       0.033586       0.047939             10.310232      11.561202       5.082199       3.089705      10.703039       3.438260       8.666453           0.030883
           80              O       6.576768       6.502973      15.021200      -0.526782      34.615492 0.51977337E+03  0.12409884E+05                                 8.415557                            7.056439       0.064982       2.073491                    0.996840      27.419982      72.206326       0.714108       0.359243      -1.136975       0.005755       0.038476      -0.000829       0.038913       0.022741      -0.054541       0.017315      -0.048673      -0.129379      -0.086710       0.031532       0.055179              9.216402       8.473193       2.908544      -0.417388      12.173475      -3.232376       7.002539           0.037465
           81              O       2.606418       8.873070       5.214662      -0.538401      30.459889 0.44229582E+03  0.10086632E+05                                 7.543209                            6.361547       0.923240       2.333793                    0.999709      27.027945      68.318378       0.782760       0.343118      -1.156464      -0.033761      -0.011827       0.015913       0.039152      -0.080714       0.037306       0.027181       0.033031       0.167109      -0.121533       0.047832       0.073702              8.184695       8.537093      -3.994593       0.274195      10.817580      -0.765208       5.199410           0.009465
           82              O       0.527823       9.474552       5.654527      -0.542703      37.060610 0.56985228E+03  0.13932876E+05                                 8.818094                            7.452704       0.144091       2.097575                    0.996099      27.833797      74.361128       0.685379       0.365508      -1.131192       0.044956      -0.027210      -0.004821       0.052770       0.003880      -0.006709       0.032188       0.139594       0.058020      -0.089240       0.028024       0.061216              9.437551      13.529773       0.776032      -2.900177       7.562674      -1.005480       7.220207           0.037895
           83              O       0.229658       1.753667       7.198256      -0.531349      38.331752 0.55997058E+03  0.13619532E+05                                 9.067253                            7.364899       0.105134       2.085887                    0.997146      27.606660      73.349656       0.693281       0.363245      -1.133947       0.017510       0.021311       0.007944       0.028703       0.021666       0.030320      -0.049605       0.039615      -0.097831      -0.081549       0.033596       0.047953             10.311585      11.562857       5.083010      -3.090151      10.704406      -3.438719       8.667493           0.030779
           84              O       1.208232       3.735027       7.095700      -0.526823      34.617746 0.51981161E+03  0.12411061E+05                                 8.415967                            7.056730       0.064852       2.073435                    0.996840      27.420660      72.209541       0.714086       0.359246      -1.136969      -0.005697      -0.038432      -0.000902       0.038862       0.022742       0.054610      -0.017324      -0.048683      -0.129536      -0.086801       0.031590       0.055212              9.216896       8.473729       2.908817       0.417448      12.174146       3.232519       7.002812           0.037327
           85              O       1.286082       3.754070      13.140162      -0.538427      30.457925 0.44226361E+03  0.10085688E+05                                 7.542762                            6.361216       0.923484       2.333866                    0.999709      27.027721      68.316523       0.782801       0.343108      -1.156476       0.033768      -0.011800       0.015876       0.039135       0.080730      -0.037301       0.027188       0.033082       0.167232      -0.121570       0.047843       0.073727              8.184158       8.536572       3.994284      -0.274168      10.816743      -0.765118       5.199159           0.009549
           86              O       3.364677       4.355552      13.580027      -0.542687      37.059398 0.56983367E+03  0.13932298E+05                                 8.817897                            7.452579       0.144075       2.097569                    0.996100      27.833487      74.359820       0.685386       0.365508      -1.131193      -0.044945      -0.027209      -0.004833       0.052761      -0.003871       0.006698       0.032182       0.139617       0.058132      -0.089261       0.028055       0.061206              9.437299      13.529339      -0.776036       2.900132       7.562407      -1.005504       7.220152           0.037975
           87              O       3.662843       6.872667      15.123756      -0.531175      38.322828 0.55981427E+03  0.13614706E+05                                 9.065758                            7.363798       0.105208       2.085973                    0.997146      27.603191      73.336389       0.693347       0.363238      -1.133959      -0.017511       0.021271       0.007988       0.028686      -0.021662      -0.030319      -0.049597       0.039581      -0.097810      -0.081534       0.033600       0.047934             10.309779      11.560666      -5.081919       3.089557      10.702551      -3.438112       8.666121           0.030876
           88              O       2.684268       8.854027      15.021200      -0.526714      34.613220 0.51973420E+03  0.12408692E+05                                 8.415130                            7.056127       0.065062       2.073530                    0.996840      27.419235      72.203172       0.714132       0.359238      -1.136981       0.005777      -0.038494      -0.000809       0.038933      -0.022732      -0.054526      -0.017305      -0.048653      -0.129361      -0.086686       0.031523       0.055163              9.215904       8.472725      -2.908321      -0.417361      12.172810       3.232163       7.002178           0.037427
           89              O       6.498918       6.483930       5.214662      -0.538562      30.465476 0.44239535E+03  0.10089491E+05                                 7.544147                            6.362286       0.923075       2.333678                    0.999709      27.030573      68.327483       0.782709       0.343121      -1.156460      -0.033773       0.011784       0.015925       0.039154       0.080728       0.037319      -0.027187       0.033061       0.167136      -0.121559       0.047836       0.073723              8.185742       8.538184       3.995194       0.274232      10.819073       0.765313       5.199971           0.009432
           90              O       4.420323       5.882448       5.654527      -0.542721      37.058854 0.56981658E+03  0.13931766E+05                                 8.817731                            7.452395       0.144317       2.097645                    0.996102      27.833215      74.358616       0.685405       0.365500      -1.131199       0.044891       0.027156      -0.004805       0.052685      -0.003871      -0.006684      -0.032172       0.139749       0.058084      -0.089309       0.028036       0.061273              9.437150      13.529288      -0.775972      -2.900075       7.562242       1.005403       7.219920           0.037819
           91              O       4.122158       3.365333       7.198256      -0.531217      38.325495 0.55985560E+03  0.13616000E+05                                 9.066222                            7.364091       0.105128       2.085935                    0.997145      27.603980      73.339917       0.693329       0.363240      -1.133954       0.017474      -0.021246       0.007951       0.028635      -0.021678       0.030296       0.049645       0.039605      -0.097951      -0.081591       0.033639       0.047952             10.310391      11.561451      -5.082337      -3.089799      10.703179       3.438332       8.666544           0.030787
           92              O       5.100732       1.383973       7.095700      -0.526850      34.620502 0.51986532E+03  0.12412659E+05                                 8.416371                            7.057066       0.064908       2.073426                    0.996841      27.422171      72.214343       0.714074       0.359243      -1.136972      -0.005778       0.038500      -0.000872       0.038941      -0.022727       0.054548       0.017303      -0.048649      -0.129498      -0.086724       0.031542       0.055183              9.217343       8.474214      -2.908953       0.417416      12.174656      -3.232678       7.003159           0.037387

******************************************************
Auxiliary information for the entire system
The total spin magnetic moment of the unit cell is   15.991449
The total net atomic charge of the unit cell is   0.000000
Accuracy of reproducing the electrostatic potential in the unit cell:
  The inner radius (bohr) =    5.0000
  The outer radius (bohr) =   12.0000
  Valid grid points have density less than (e/(bohr^3)) =    0.0001
  The number of valid grid points were=         3912
  The rms potential error without charges in kcal/mol is=      4.41269
  The rms potential error with partial charges in kcal/mol is=      0.57254
  The RRMSE value at monopole order=      0.12975
  The rms potential error with partial charges and cloud penetration in kcal/mol is=      0.56021
  The RRMSE value at monopole order with cloud penetration is=      0.12695
  The rms potential error with partial charges and atomic dipoles in kcal/mol is=      0.54628
  The RRMSE value at dipole order=      0.12380
  The rms potential error with partial charges, atomic dipoles and cloud penetration in kcal/mol is=      0.52787
  The RRMSE value at dipole order with cloud penetration=      0.11962

******************************************************
The electron densities and ab initio electrostatic potential were computed in VASP using the PBE functional and
projector augmented wave method. See the main text of the journal article for a description of computational details.
The atomic charges, dipoles, and quadrupoles were computed with the DDEC6 method as described in
(a) T. A. Manz and N. Gabaldon Limas, RSC Adv. 6 (2016) 47771-47801 DOI: 10.1039/c6ra04656h
(b) N. Gabaldon Limas and T. A. Manz, RSC Adv. 8 (2018) 2678-2707 DOI: 10.1039/c7ra11829e.
For each atom in the material, the electron cloud parameters were fit to the spherically averaged atom-in-material
electron density using radial positions for which this density was between 10^-4 and 10^-2 electrons per cubic bohr.
The polarizabilities, dispersion coefficients, and quantum Drude oscillator (QDO) parameters were fit using the MCLF method.
The magnetic structure of the system was optimized in VASP from the default ferromagnetic initial guess using spin polarization.
The atomic spin moments (ASMs) were computed on this optimized magnetic structure using the DDEC6 partition as inputs
to the method of T. A. Manz and D. S. Sholl, J. Chem. Theory Comput. 7 (2011) 4146-4164 DOI: 10.1021/ct200539n.
The RMSE and RRMSE were computed using a uniform grid with Ewald summation.
