# Supplementary material for: A collection of forcefield precursors for metal–organic frameworks
Source: RSC Adv. 2019 Nov 13;9(63):36492–507. doi: 10.1039/c9ra07327b (PMC9075174; doi:10.1039/c9ra07327b)
Supplement: RA-009-C9RA07327B-s4081 [file RA-009-C9RA07327B-s4081.xyz]

  172
jmolscript: load "" {1 1 1} spacegroup "x,y,z" unitcell [{     11.227000     0.000000     0.000000 }, {      0.000000    17.434000     0.000000 }, {      0.000000     0.000000    17.980000 }]
La     1.600970     3.211343     8.636513     1.922214
La     3.575912    16.861990     8.628602     1.942206
La     9.626030    14.222657    17.626513     1.922215
La     7.651088     0.572010    17.618602     1.942209
La     4.012530    11.928343     8.636513     1.922214
La     2.037588     8.144990     8.628602     1.942204
La     7.214470     5.505657    17.626513     1.922215
La     9.189412     9.289010    17.618602     1.942207
H      0.961031    15.376788    12.030418     0.137591
H     11.073190    15.057746    14.200604     0.123011
H     10.666773     3.636732    12.100540     0.125765
H      9.686656     3.910446    14.351636     0.137108
H      0.334565     8.124244     5.189028     0.119010
H     10.439987     8.385754     3.031428     0.119094
H      1.717731    14.313314     8.288780     0.425163
H     10.265969     2.057212     3.040418     0.137592
H      0.153810     2.376254     5.210604     0.123011
H      0.560227    13.797268     3.110540     0.125765
H      1.540344    13.523554     5.361636     0.137108
H     10.892435     9.309756    14.179028     0.119010
H      0.787013     9.048246    12.021428     0.119094
H      9.509269     3.120686    17.278780     0.425168
H      4.652469     6.659788    12.030418     0.137591
H      5.767310     6.340746    14.200604     0.123011
H      6.173727    12.353732    12.100540     0.125765
H      7.153844    12.627446    14.351636     0.137108
H      5.278935    16.841244     5.189028     0.119010
H      6.400513    17.102754     3.031428     0.119094
H      3.895769     5.596314     8.288780     0.425163
H      6.574531    10.774212     3.040418     0.137592
H      5.459690    11.093254     5.210604     0.123012
H      5.053273     5.080268     3.110540     0.125765
H      4.073156     4.806554     5.361636     0.137108
H      5.948065     0.592756    14.179028     0.119010
H      4.826487     0.331246    12.021428     0.119094
H      7.331231    11.837686    17.278780     0.425164
C      0.378350    17.360777    12.012438    -0.105146
C      0.499602    16.056714    12.485312    -0.103384
C     11.075435    15.870170    13.727730    -0.120641
C     10.448969    17.010354    14.168240    -0.111695
C      0.913878     0.441080    10.692706     0.647402
C      9.678797    17.205615    15.405264     0.635049
C      0.232399     5.521348    12.217410    -0.116292
C     10.756589     4.416032    12.620162    -0.110536
C     10.180644     4.576425    13.907530    -0.105412
C     10.433251     5.828186    14.423556    -0.116475
C      0.846516     5.775884    10.881496     0.663771
C      9.941508     6.366897    15.712722     0.647650
C      0.143706     6.110617     5.063168    -0.114460
C      0.013472     7.402476     4.680194    -0.104206
C     10.582570     7.559382     3.457554    -0.122749
C     10.175030     6.351206     2.963104    -0.098351
C      0.681479     5.648616     6.373910     0.654526
C      9.376790     6.161176     1.744060     0.617508
C     10.848650     0.073223     3.022438    -0.105147
C     10.727399     1.377286     3.495312    -0.103385
C      0.151564     1.563830     4.737730    -0.120640
C      0.778031     0.423646     5.178240    -0.111696
C     10.313122    16.992920     1.702706     0.647402
C      1.548203     0.228385     6.415264     0.635049
C     10.994601    11.912652     3.227410    -0.116293
C      0.470411    13.017968     3.630162    -0.110536
C      1.046356    12.857575     4.917530    -0.105411
C      0.793749    11.605814     5.433556    -0.116475
C     10.380484    11.658116     1.891496     0.663771
C      1.285492    11.067103     6.722722     0.647650
C     11.083294    11.323383    14.053168    -0.114461
C     -0.013472    10.031524    13.670194    -0.104205
C      0.644430     9.874618    12.447554    -0.122749
C      1.051970    11.082794    11.953104    -0.098351
C     10.545521    11.785384    15.363910     0.654526
C      1.850210    11.272824    10.734060     0.617507
C      5.235150     8.643777    12.012438    -0.105148
C      5.113898     7.339714    12.485312    -0.103384
C      5.765065     7.153170    13.727730    -0.120641
C      6.391531     8.293354    14.168240    -0.111695
C      4.699622     9.158080    10.692706     0.647402
C      7.161703     8.488615    15.405264     0.635048
C      5.381101    14.238348    12.217410    -0.116293
C      6.083911    13.133032    12.620162    -0.110536
C      6.659856    13.293425    13.907530    -0.105411
C      6.407249    14.545186    14.423556    -0.116476
C      4.766984    14.492884    10.881496     0.663771
C      6.898992    15.083897    15.712722     0.647651
C      5.469794    14.827617     5.063168    -0.114460
C      5.600028    16.119476     4.680194    -0.104205
C      6.257930    16.276382     3.457554    -0.122749
C      6.665470    15.068206     2.963104    -0.098350
C      4.932021    14.365616     6.373910     0.654526
C      7.463710    14.878176     1.744060     0.617506
C      5.991850     8.790223     3.022438    -0.105147
C      6.113102    10.094286     3.495312    -0.103385
C      5.461936    10.280830     4.737730    -0.120640
C      4.835469     9.140646     5.178240    -0.111695
C      6.527378     8.275920     1.702706     0.647403
C      4.065297     8.945385     6.415264     0.635049
C      5.845899     3.195652     3.227410    -0.116293
C      5.143089     4.300968     3.630162    -0.110537
C      4.567144     4.140575     4.917530    -0.105411
C      4.819751     2.888814     5.433556    -0.116477
C      6.460016     2.941116     1.891496     0.663771
C      4.328009     2.350103     6.722722     0.647650
C      5.757206     2.606383    14.053168    -0.114460
C      5.626972     1.314524    13.670194    -0.104205
C      4.969070     1.157618    12.447554    -0.122750
C      4.561530     2.365794    11.953104    -0.098350
C      6.294979     3.068384    15.363910     0.654526
C      3.763290     2.555824    10.734060     0.617507
S     10.707190     0.891749    13.085484     0.178921
S      0.185246     6.762997    13.398696     0.180567
S     10.634214     5.043831     3.950566     0.189862
S      0.519810    16.542251     4.095484     0.178922
S     11.041755    10.671003     4.408696     0.180567
S      0.592786    12.390169    12.940566     0.189862
S      6.133310     9.608749    13.085484     0.178922
S      5.428255    15.479997    13.398696     0.180567
S      6.206286    13.760831     3.950566     0.189862
S      5.093690     7.825251     4.095484     0.178922
S      5.798746     1.954003     4.408696     0.180567
S      5.020714     3.673169    12.940566     0.189862
O      1.508909    17.041735     9.969910    -0.600443
O      0.700565     1.645770    10.455370    -0.628010
O      9.629398    16.318224    16.277294    -0.666165
O      9.098361     0.896108    15.561690    -0.602581
O      0.595031     4.911158    10.000476    -0.638738
O      1.466246     6.844588    10.734060    -0.598864
O      9.289220     5.568420    16.437316    -0.614325
O     10.178398     7.580303    15.975230    -0.637878
O      0.923982     4.416032     6.550114    -0.629262
O      0.844270     6.530776     7.258526    -0.603109
O      8.851367     5.019249     1.544482    -0.562054
O      9.182563     7.125276     0.965526    -0.673559
O      2.366652    14.478937     8.725694    -0.682085
O      9.718091     0.392265     0.979910    -0.600444
O     10.526435    15.788230     1.465370    -0.628010
O      1.597602     1.115776     7.287294    -0.666165
O      2.128639    16.537892     6.571690    -0.602580
O     10.631969    12.522842     1.010476    -0.638737
O      9.760754    10.589412     1.744060    -0.598865
O      1.937780    11.865580     7.447316    -0.614324
O      1.048602     9.853697     6.985230    -0.637879
O     10.303018    13.017968    15.540114    -0.629262
O     10.382730    10.903224    16.248526    -0.603110
O      2.375633    12.414751    10.534482    -0.562054
O      2.044437    10.308724     9.955526    -0.673559
O      8.860348     2.955063    17.715694    -0.682089
O      4.104591     8.324735     9.969910    -0.600441
O      4.912935    10.362770    10.455370    -0.628009
O      7.211102     7.601224    16.277294    -0.666165
O      7.742139     9.613108    15.561690    -0.602580
O      5.018469    13.628158    10.000476    -0.638737
O      4.147254    15.561588    10.734060    -0.598865
O      7.551280    14.285420    16.437316    -0.614324
O      6.662102    16.297303    15.975230    -0.637879
O      4.689518    13.133032     6.550114    -0.629262
O      4.769230    15.247776     7.258526    -0.603109
O      7.989133    13.736249     1.544482    -0.562053
O      7.657937    15.842276     0.965526    -0.673559
O      3.246848     5.761937     8.725694    -0.682083
O      7.122409     9.109265     0.979910    -0.600443
O      6.314065     7.071230     1.465370    -0.628010
O      4.015898     9.832776     7.287294    -0.666165
O      3.484861     7.820892     6.571690    -0.602581
O      6.208531     3.805842     1.010476    -0.638737
O      7.079746     1.872412     1.744060    -0.598864
O      3.675720     3.148580     7.447316    -0.614322
O      4.564898     1.136697     6.985230    -0.637878
O      6.537482     4.300968    15.540114    -0.629262
O      6.457770     2.186224    16.248526    -0.603111
O      3.237867     3.697751    10.534482    -0.562057
O      3.569063     1.591724     9.955526    -0.673560
O      7.980152    11.672063    17.715694    -0.682089

The following XYZ coordinates are in angstroms. Other properties are in atomic units.
The sperically averaged electron density of each atom fit to a function of the form exp(a - br)
eigen_1, eigen_2 and eigen_3 are the three eigenvalues of traceless quadrupole moment tensor
  atom number  atomic symbol              X              Y              Z     net charge C6 coefficient C8 coefficient C10 coefficient fluctuating dipole atomic polarizability isotropic forcefield polarizability              a              b squared Pearson coefficient          <r^3>          <r^4>         wp_QDO          m_QDO          q_QDO       dipole_x       dipole_y       dipole_z         dipole            Qxy            Qxz            Qyz     Q(x^2-y^2)  Q(3z^2 - R^2)        eigen_1        eigen_2        eigen_3 static polarizability      alpha(xx)      alpha(xy)      alpha(xz)      alpha(yy)      alpha(yz)      alpha(zz) atomic spin moment
            1             La       1.600970       3.211343       8.636513       1.922214     229.390011 0.58616074E+04  0.23969490E+06                                26.779441                           22.411957       1.360711       2.018003                    0.999841     104.257391     288.103113       0.466112       0.321347      -1.250884      -0.017291       0.024460      -0.007012       0.030764       0.051778       0.000336       0.038338       0.209400      -0.121968      -0.115181      -0.022426       0.137607             31.877180      22.563226      -3.627708      -0.831241      33.891079      -0.260296      39.177236          -0.004240
            2             La       3.575912      16.861990       8.628602       1.942206     232.069909 0.58237140E+04  0.23751789E+06                                26.893716                           22.301644       1.457491       2.046309                    0.999847     103.538657     284.792286       0.468927       0.320262      -1.253216       0.012268      -0.032763       0.012080       0.037012       0.027709      -0.009570       0.021824       0.213792      -0.094224      -0.102134      -0.024290       0.126424             31.968603      22.057902      -3.202846      -0.756201      36.003009      -0.563074      37.844899          -0.009226
            3             La       9.626030      14.222657      17.626513       1.922215     229.390206 0.58616126E+04  0.23969516E+06                                26.779454                           22.411965       1.360716       2.018004                    0.999841     104.257431     288.103249       0.466112       0.321347      -1.250884       0.017292      -0.024459      -0.007012       0.030764       0.051777      -0.000337      -0.038340       0.209404      -0.121967      -0.115183      -0.022425       0.137608             31.877199      22.563236      -3.627709       0.831251      33.891117       0.260306      39.177244          -0.004254
            4             La       7.651088       0.572010      17.618602       1.942209     232.069958 0.58237141E+04  0.23751789E+06                                26.893723                           22.301647       1.457484       2.046308                    0.999847     103.538635     284.792252       0.468926       0.320262      -1.253215      -0.012267       0.032765       0.012079       0.037012       0.027710       0.009571      -0.021824       0.213792      -0.094227      -0.102134      -0.024291       0.126425             31.968615      22.057910      -3.202848       0.756214      36.003031       0.563067      37.844904          -0.009233
            5             La       4.012530      11.928343       8.636513       1.922214     229.390213 0.58616135E+04  0.23969521E+06                                26.779456                           22.411968       1.360712       2.018003                    0.999841     104.257438     288.103286       0.466112       0.321347      -1.250884       0.017292       0.024458      -0.007011       0.030763      -0.051778      -0.000337       0.038339       0.209403      -0.121969      -0.115182      -0.022426       0.137608             31.877199      22.563241       3.627709       0.831246      33.891101      -0.260297      39.177256          -0.004244
            6             La       2.037588       8.144990       8.628602       1.942204     232.070297 0.58237265E+04  0.23751853E+06                                26.893747                           22.301669       1.457495       2.046310                    0.999847     103.538735     284.792599       0.468926       0.320262      -1.253215      -0.012268      -0.032763       0.012080       0.037011      -0.027705       0.009571       0.021823       0.213797      -0.094216      -0.102136      -0.024289       0.126424             31.968641      22.057922       3.202852       0.756198      36.003052      -0.563080      37.844948          -0.009226
            7             La       7.214470       5.505657      17.626513       1.922215     229.390296 0.58616154E+04  0.23969531E+06                                26.779463                           22.411973       1.360712       2.018003                    0.999841     104.257439     288.103315       0.466111       0.321347      -1.250883      -0.017293      -0.024457      -0.007009       0.030762      -0.051778       0.000337      -0.038340       0.209403      -0.121970      -0.115183      -0.022426       0.137609             31.877211      22.563250       3.627708      -0.831248      33.891117       0.260306      39.177267          -0.004269
            8             La       9.189412       9.289010      17.618602       1.942207     232.069694 0.58237068E+04  0.23751751E+06                                26.893700                           22.301630       1.457490       2.046309                    0.999847     103.538597     284.792068       0.468927       0.320262      -1.253216       0.012267       0.032765       0.012078       0.037012      -0.027712      -0.009570      -0.021825       0.213787      -0.094229      -0.102133      -0.024291       0.126424             31.968585      22.057886       3.202847      -0.756207      36.003006       0.563069      37.844862          -0.009223
            9              H       0.961031      15.376788      12.030418       0.137591       1.051289 0.75380113E+01  0.73776496E+02                                 1.786751                            1.667503      -1.138801       2.359178                    0.995578       3.571359      10.375622       0.452415       1.383272      -0.687107       0.022646      -0.028463      -0.024217       0.043698      -0.010301      -0.007394       0.006194      -0.004634       0.009571      -0.012469      -0.003539       0.016008              1.838238       1.727098      -0.364050      -0.335110       2.055797       0.307621       1.731818           0.000053
           10              H      11.073190      15.057746      14.200604       0.123011       1.211569 0.87997922E+01  0.89397333E+02                                 1.938275                            1.779086      -1.396407       2.215480                    0.993285       3.871351      11.406076       0.446994       1.348816      -0.692430       0.000915      -0.029954       0.018414       0.035173      -0.003740      -0.002410      -0.004266      -0.001618       0.002616      -0.007005       0.001948       0.005057              2.013982       1.554330       0.043410      -0.135514       2.622497      -0.524949       1.865119          -0.000112
           11              H      10.666773       3.636732      12.100540       0.125765       1.305924 0.97350718E+01  0.10100870E+03                                 2.014700                            1.856463      -1.375317       2.230119                    0.993179       3.816921      11.212272       0.444654       1.327592      -0.698067      -0.005555      -0.029314      -0.024645       0.038698       0.006860      -0.000471       0.009098       0.000263       0.002433      -0.011700       0.000568       0.011132              2.080311       1.619545       0.041417      -0.090044       2.641407       0.534503       1.979981          -0.000020
           12              H       9.686656       3.910446      14.351636       0.137108       0.979100 0.68596819E+01  0.65510673E+02                                 1.697562                            1.585314      -1.035436       2.405651                    0.996924       3.478084       9.950357       0.466810       1.373909      -0.688933      -0.023267      -0.030612       0.019406       0.043070       0.011874      -0.005272      -0.003579      -0.008090       0.005912      -0.013866      -0.000595       0.014461              1.752627       1.663886       0.368293      -0.313479       1.936862      -0.298865       1.657132          -0.000004
           13              H       0.334565       8.124244       5.189028       0.119010       1.164249 0.83622128E+01  0.84332237E+02                                 1.916289                            1.754074      -1.543201       2.141045                    0.992420       4.040034      12.071782       0.440178       1.379767      -0.684786       0.012997       0.025286       0.022392       0.036189       0.003852       0.002629       0.005242       0.003066      -0.005736      -0.006576      -0.001391       0.007967              1.999982       1.689809       0.346821       0.348587       2.402615       0.460743       1.907521           0.000057
           14              H      10.439987       8.385754       3.031428       0.119094       1.200149 0.87012989E+01  0.88153880E+02                                 1.915936                            1.760319      -1.516755       2.149085                    0.993347       3.965956      11.671141       0.452709       1.335457      -0.694112      -0.006751       0.029142      -0.016970       0.034392      -0.001585       0.001303      -0.005375      -0.000545      -0.002947      -0.005555      -0.000502       0.006057              1.991773       1.560041      -0.157044       0.204497       2.598988      -0.444793       1.816290          -0.000127
           15              H       1.717731      14.313314       8.288780       0.425163       0.409389 0.24281869E+01  0.18075333E+02                                 0.999567                            0.986191      -1.314155       2.453402                    0.999903       2.026222       5.296040       0.547811       1.502004      -0.666725      -0.025434      -0.006970      -0.010758       0.028482       0.005431       0.001575      -0.000790       0.028754       0.019718      -0.018700       0.006277       0.012423              1.006800       1.023414       0.043160       0.100102       0.978861       0.038616       1.018125           0.004194
           16              H      10.265969       2.057212       3.040418       0.137592       1.051292 0.75380413E+01  0.73776882E+02                                 1.786756                            1.667507      -1.138808       2.359175                    0.995578       3.571368      10.375663       0.452414       1.383274      -0.687107      -0.022646       0.028463      -0.024217       0.043698      -0.010301       0.007394      -0.006193      -0.004634       0.009571      -0.012469      -0.003539       0.016008              1.838243       1.727103      -0.364052       0.335111       2.055803      -0.307622       1.731823           0.000053
           17              H       0.153810       2.376254       5.210604       0.123011       1.211566 0.87997672E+01  0.89397017E+02                                 1.938272                            1.779084      -1.396405       2.215482                    0.993285       3.871346      11.406058       0.446994       1.348816      -0.692430      -0.000915       0.029954       0.018414       0.035173      -0.003740       0.002410       0.004266      -0.001618       0.002616      -0.007005       0.001948       0.005057              2.013979       1.554328       0.043411       0.135514       2.622492       0.524948       1.865117          -0.000113
           18              H       0.560227      13.797268       3.110540       0.125765       1.305924 0.97350742E+01  0.10100875E+03                                 2.014701                            1.856464      -1.375317       2.230118                    0.993179       3.816922      11.212280       0.444653       1.327593      -0.698067       0.005555       0.029314      -0.024645       0.038698       0.006860       0.000471      -0.009098       0.000263       0.002433      -0.011700       0.000569       0.011132              2.080312       1.619546       0.041417       0.090044       2.641409      -0.534504       1.979982          -0.000020
           19              H       1.540344      13.523554       5.361636       0.137108       0.979097 0.68596569E+01  0.65510368E+02                                 1.697558                            1.585311      -1.035432       2.405653                    0.996924       3.478076       9.950326       0.466810       1.373909      -0.688933       0.023267       0.030612       0.019406       0.043070       0.011874       0.005272       0.003579      -0.008090       0.005913      -0.013866      -0.000595       0.014461              1.752623       1.663882       0.368292       0.313478       1.936858       0.298864       1.657128          -0.000004
           20              H      10.892435       9.309756      14.179028       0.119010       1.164247 0.83622024E+01  0.84332096E+02                                 1.916287                            1.754072      -1.543199       2.141046                    0.992420       4.040030      12.071763       0.440178       1.379766      -0.684786      -0.012997      -0.025286       0.022392       0.036189       0.003852      -0.002629      -0.005242       0.003066      -0.005736      -0.006576      -0.001391       0.007967              1.999980       1.689808       0.346821      -0.348587       2.402612      -0.460742       1.907519           0.000057
           21              H       0.787013       9.048246      12.021428       0.119094       1.200148 0.87012929E+01  0.88153803E+02                                 1.915936                            1.760318      -1.516755       2.149085                    0.993347       3.965954      11.671134       0.452709       1.335457      -0.694112       0.006751      -0.029142      -0.016970       0.034392      -0.001585      -0.001303       0.005375      -0.000545      -0.002947      -0.005555      -0.000502       0.006057              1.991773       1.560040      -0.157044      -0.204497       2.598988       0.444793       1.816290          -0.000127
           22              H       9.509269       3.120686      17.278780       0.425168       0.409392 0.24282110E+01  0.18075565E+02                                 0.999572                            0.986195      -1.314154       2.453400                    0.999904       2.026234       5.296086       0.547810       1.502003      -0.666725       0.025435       0.006970      -0.010758       0.028482       0.005431      -0.001576       0.000790       0.028753       0.019715      -0.018698       0.006275       0.012423              1.006805       1.023419       0.043160      -0.100102       0.978866      -0.038617       1.018130           0.004194
           23              H       4.652469       6.659788      12.030418       0.137591       1.051289 0.75380106E+01  0.73776490E+02                                 1.786751                            1.667503      -1.138803       2.359178                    0.995578       3.571359      10.375623       0.452415       1.383273      -0.687107      -0.022646      -0.028463      -0.024218       0.043698       0.010301       0.007394       0.006194      -0.004634       0.009571      -0.012469      -0.003539       0.016008              1.838238       1.727098       0.364050       0.335110       2.055797       0.307621       1.731819           0.000053
           24              H       5.767310       6.340746      14.200604       0.123011       1.211567 0.87997823E+01  0.89397208E+02                                 1.938274                            1.779085      -1.396407       2.215481                    0.993285       3.871349      11.406069       0.446994       1.348816      -0.692430      -0.000915      -0.029954       0.018414       0.035173       0.003740       0.002410      -0.004266      -0.001618       0.002616      -0.007005       0.001948       0.005057              2.013981       1.554329      -0.043410       0.135514       2.622495      -0.524948       1.865118          -0.000112
           25              H       6.173727      12.353732      12.100540       0.125765       1.305922 0.97350585E+01  0.10100853E+03                                 2.014699                            1.856462      -1.375316       2.230119                    0.993179       3.816918      11.212262       0.444654       1.327592      -0.698067       0.005555      -0.029314      -0.024645       0.038698      -0.006860       0.000471       0.009098       0.000263       0.002433      -0.011700       0.000568       0.011132              2.080310       1.619544      -0.041417       0.090044       2.641405       0.534503       1.979980          -0.000020
           26              H       7.153844      12.627446      14.351636       0.137108       0.979097 0.68596626E+01  0.65510442E+02                                 1.697560                            1.585312      -1.035433       2.405652                    0.996924       3.478078       9.950336       0.466810       1.373909      -0.688932       0.023267      -0.030612       0.019406       0.043070      -0.011874       0.005272      -0.003579      -0.008090       0.005913      -0.013866      -0.000595       0.014461              1.752624       1.663884      -0.368292       0.313479       1.936859      -0.298865       1.657130          -0.000004
           27              H       5.278935      16.841244       5.189028       0.119010       1.164248 0.83622046E+01  0.84332120E+02                                 1.916287                            1.754072      -1.543199       2.141046                    0.992420       4.040030      12.071762       0.440178       1.379765      -0.684786      -0.012997       0.025286       0.022392       0.036189      -0.003852      -0.002629       0.005242       0.003066      -0.005736      -0.006576      -0.001391       0.007967              1.999980       1.689808      -0.346821      -0.348587       2.402612       0.460742       1.907519           0.000057
           28              H       6.400513      17.102754       3.031428       0.119094       1.200149 0.87012989E+01  0.88153879E+02                                 1.915936                            1.760319      -1.516755       2.149085                    0.993347       3.965956      11.671141       0.452709       1.335457      -0.694112       0.006751       0.029142      -0.016970       0.034392       0.001585      -0.001303      -0.005375      -0.000545      -0.002947      -0.005555      -0.000502       0.006057              1.991773       1.560041       0.157044      -0.204497       2.598989      -0.444793       1.816290          -0.000127
           29              H       3.895769       5.596314       8.288780       0.425163       0.409388 0.24281776E+01  0.18075241E+02                                 0.999564                            0.986188      -1.314153       2.453403                    0.999903       2.026217       5.296018       0.547813       1.502001      -0.666726       0.025434      -0.006970      -0.010758       0.028482      -0.005430      -0.001574      -0.000788       0.028756       0.019718      -0.018700       0.006277       0.012423              1.006797       1.023411      -0.043160      -0.100101       0.978858       0.038616       1.018122           0.004194
           30              H       6.574531      10.774212       3.040418       0.137592       1.051289 0.75380158E+01  0.73776566E+02                                 1.786753                            1.667504      -1.138806       2.359176                    0.995578       3.571361      10.375636       0.452415       1.383274      -0.687107       0.022646       0.028464      -0.024217       0.043698       0.010301      -0.007394      -0.006193      -0.004634       0.009571      -0.012469      -0.003539       0.016008              1.838239       1.727099       0.364051      -0.335110       2.055799      -0.307622       1.731820           0.000053
           31              H       5.459690      11.093254       5.210604       0.123012       1.211566 0.87997713E+01  0.89397072E+02                                 1.938273                            1.779084      -1.396406       2.215481                    0.993285       3.871347      11.406063       0.446994       1.348816      -0.692430       0.000915       0.029954       0.018414       0.035173       0.003740      -0.002410       0.004266      -0.001618       0.002616      -0.007005       0.001948       0.005057              2.013979       1.554328      -0.043411      -0.135514       2.622492       0.524948       1.865117          -0.000113
           32              H       5.053273       5.080268       3.110540       0.125765       1.305923 0.97350692E+01  0.10100869E+03                                 2.014701                            1.856463      -1.375317       2.230119                    0.993179       3.816921      11.212278       0.444653       1.327593      -0.698067      -0.005555       0.029314      -0.024645       0.038698      -0.006860      -0.000471      -0.009098       0.000263       0.002433      -0.011700       0.000569       0.011132              2.080312       1.619546      -0.041418      -0.090044       2.641408      -0.534504       1.979982          -0.000020
           33              H       4.073156       4.806554       5.361636       0.137108       0.979097 0.68596569E+01  0.65510368E+02                                 1.697558                            1.585311      -1.035432       2.405653                    0.996924       3.478076       9.950326       0.466810       1.373909      -0.688933      -0.023267       0.030612       0.019406       0.043070      -0.011874      -0.005272       0.003579      -0.008090       0.005913      -0.013866      -0.000595       0.014461              1.752623       1.663883      -0.368292      -0.313478       1.936858       0.298864       1.657128          -0.000004
           34              H       5.948065       0.592756      14.179028       0.119010       1.164247 0.83622006E+01  0.84332078E+02                                 1.916287                            1.754072      -1.543199       2.141046                    0.992420       4.040030      12.071765       0.440178       1.379766      -0.684786       0.012997      -0.025286       0.022392       0.036189      -0.003852       0.002629      -0.005242       0.003066      -0.005736      -0.006576      -0.001391       0.007967              1.999980       1.689808      -0.346821       0.348587       2.402612      -0.460742       1.907520           0.000057
           35              H       4.826487       0.331246      12.021428       0.119094       1.200149 0.87012975E+01  0.88153860E+02                                 1.915936                            1.760319      -1.516755       2.149085                    0.993347       3.965955      11.671137       0.452709       1.335457      -0.694112      -0.006751      -0.029142      -0.016970       0.034392       0.001585       0.001303       0.005375      -0.000545      -0.002947      -0.005555      -0.000502       0.006057              1.991773       1.560041       0.157044       0.204497       2.598988       0.444793       1.816290          -0.000127
           36              H       7.331231      11.837686      17.278780       0.425164       0.409389 0.24281878E+01  0.18075341E+02                                 0.999567                            0.986191      -1.314155       2.453402                    0.999903       2.026223       5.296043       0.547811       1.502003      -0.666725      -0.025434       0.006970      -0.010758       0.028482      -0.005431       0.001575       0.000790       0.028754       0.019718      -0.018699       0.006277       0.012423              1.006800       1.023414      -0.043160       0.100102       0.978861      -0.038616       1.018125           0.004194
           37              C       0.378350      17.360777      12.012438      -0.105146      44.953938 0.54456127E+03  0.13434912E+05                                10.981533                            7.758660      -0.020411       1.971647                    0.999194      29.435879      84.425945       0.598908       0.414532      -1.074070      -0.006849      -0.020041       0.025271       0.032972      -0.004027       0.004196       0.018095      -0.011401      -0.042166      -0.024380       0.002386       0.021994             13.736058       9.848275       1.823445      -7.129795      12.650461      -5.731814      18.709438           0.011520
           38              C       0.499602      16.056714      12.485312      -0.103384      35.643042 0.45958617E+03  0.11035533E+05                                 9.634304                            7.292485      -0.141995       1.926185                    0.999107      30.271298      90.052977       0.587847       0.433926      -1.045707      -0.007469       0.010369       0.007444       0.014789       0.005954       0.009007       0.008413       0.057667       0.044922      -0.038010       0.008841       0.029169             11.095858       8.705944      -0.710596      -5.073300      11.742960      -1.590985      12.838671           0.008538
           39              C      11.075435      15.870170      13.727730      -0.120641      36.660732 0.46513707E+03  0.11225743E+05                                 9.839657                            7.355374      -0.240466       1.888612                    0.998742      30.886419      92.745396       0.581851       0.436174      -1.042184       0.001734       0.011857      -0.013204       0.017831       0.016364       0.013890      -0.000941       0.053459       0.015820      -0.034566      -0.000062       0.034628             11.390022       8.840663      -0.930032      -5.155396      12.349953      -1.449515      12.979449          -0.000676
           40              C      10.448969      17.010354      14.168240      -0.111695      45.991747 0.53314937E+03  0.13105385E+05                                11.152628                            7.688809      -0.041351       1.966314                    0.999160      29.470253      84.823441       0.599245       0.415815      -1.071481       0.016762      -0.008842      -0.031920       0.037122       0.004824       0.007265      -0.016584      -0.023326      -0.011311      -0.020744      -0.002857       0.023601             14.103054      12.683198      -2.243960      -9.525213      10.559459       1.435018      19.066507           0.013101
           41              C       0.913878       0.441080      10.692706       0.647402      23.325734 0.24326551E+03  0.50176156E+04                                 7.575201                            5.574335      -0.121649       2.019152                    0.999266      22.213547      62.673282       0.619944       0.479002      -1.013018       0.015287       0.013921      -0.050604       0.054665       0.033496       0.081799       0.030637       0.086262      -0.109593      -0.084958      -0.036258       0.121216              8.924229       6.488464      -0.340892      -3.423452       9.911441      -1.490951      10.372783          -0.000416
           42              C       9.678797      17.205615      15.405264       0.635049      23.921327 0.24175326E+03  0.49893049E+04                                 7.736372                            5.565927      -0.135501       2.013263                    0.999447      22.412033      63.694544       0.617596       0.480545      -1.010044      -0.020121      -0.003999       0.051305       0.055254       0.048796       0.080108       0.026650       0.050558      -0.123108      -0.088800      -0.029738       0.118538              9.304436       7.520249      -1.408603      -4.183640       8.808266      -0.672379      11.584793          -0.000268
           43              C       0.232399       5.521348      12.217410      -0.116292      46.091431 0.54646388E+03  0.13524766E+05                                11.190981                            7.802966      -0.083578       1.950283                    0.999170      29.758551      86.133549       0.592309       0.417820      -1.069481      -0.016632      -0.019203       0.031905       0.040784      -0.000460       0.014114       0.024653       0.001340      -0.023445      -0.031257       0.004642       0.026615             14.033398      11.488352       2.882822      -8.504171      11.080095      -1.910960      19.531749           0.006710
           44              C      10.756589       4.416032      12.620162      -0.110536      36.100591 0.45760584E+03  0.11006602E+05                                 9.746280                            7.300737      -0.249408       1.887786                    0.998797      30.768752      92.443839       0.583004       0.436790      -1.041097      -0.007370       0.013657       0.008920       0.017900      -0.009954       0.017046       0.001613       0.055513       0.011497      -0.032053      -0.004053       0.036105             11.235978       8.429092       1.514861      -4.665452      12.087302       1.339692      13.191540           0.001074
           45              C      10.180644       4.576425      13.907530      -0.105412      35.220176 0.45477402E+03  0.10876853E+05                                 9.524011                            7.234363      -0.074064       1.948602                    0.999364      30.044947      88.817366       0.593420       0.431555      -1.048529       0.005097       0.006648      -0.012882       0.015366      -0.002074       0.012172      -0.007839       0.039086       0.018457      -0.024644      -0.000668       0.025312             10.938871       8.261610       1.402233      -4.574577      11.510661       1.381360      13.044343           0.002172
           46              C      10.433251       5.828186      14.423556      -0.116475      44.662136 0.53346057E+03  0.13110060E+05                                10.912959                            7.675605      -0.049332       1.960564                    0.999236      29.536737      84.901720       0.601796       0.414147      -1.072959       0.004975      -0.021097      -0.033235       0.039679       0.006730       0.001735      -0.017996      -0.004159      -0.022302      -0.021236       0.001691       0.019545             13.549842       9.288492      -0.915101      -6.485246      12.403084       5.482377      18.957949           0.006050
           47              C       0.846516       5.775884      10.881496       0.663771      23.970781 0.24059925E+03  0.49619522E+04                                 7.793423                            5.599123      -0.240536       1.985902                    0.999100      22.166946      63.075168       0.607814       0.488626      -1.005355       0.037300      -0.004296      -0.058382       0.069413      -0.049726       0.038831      -0.013345       0.106041      -0.181544      -0.070349      -0.042315       0.112664              9.309602       6.941374       2.233204      -3.189650       9.681471       0.250880      11.305960          -0.000265
           48              C       9.941508       6.366897      15.712722       0.647650      23.514633 0.24347930E+03  0.50259338E+04                                 7.623122                            5.578023      -0.143135       2.011664                    0.999232      22.233904      62.869682       0.619187       0.479214      -1.012341      -0.013334       0.016057       0.059670       0.063214      -0.030366       0.084438      -0.034132       0.077285      -0.076711      -0.083084      -0.036068       0.119152              9.002409       6.394102       0.555605      -3.389199       9.822742       1.468321      10.790384          -0.000194
           49              C       0.143706       6.110617       5.063168      -0.114460      45.314871 0.52693536E+03  0.12921234E+05                                11.056337                            7.649143      -0.003086       1.979836                    0.999246      29.405515      84.673578       0.599874       0.416389      -1.070572      -0.009474       0.021989      -0.032265       0.040178      -0.005667      -0.005903       0.020975       0.002656      -0.023018      -0.024213       0.001469       0.022743             13.989035      10.022771      -2.416699       7.573288      13.237903      -4.978453      18.706432           0.026469
           50              C       0.013472       7.402476       4.680194      -0.104206      37.262982 0.45621777E+03  0.10991430E+05                                10.046116                            7.347956      -0.367263       1.851791                    0.998842      30.902268      93.658863       0.572838       0.443805      -1.034454      -0.011666      -0.012037      -0.013286       0.021389      -0.004614      -0.034428       0.008854       0.112833       0.020706      -0.061022      -0.010850       0.071872             11.838645       8.763516       0.210623       5.618019      13.148347      -0.738572      13.604072           0.013819
           51              C      10.582570       7.559382       3.457554      -0.122749      36.896665 0.45808754E+03  0.11018989E+05                                 9.884044                            7.295167      -0.246334       1.885774                    0.999182      30.860364      92.664835       0.584466       0.435666      -1.041967      -0.003317      -0.012192       0.013314       0.018355      -0.015444      -0.025167      -0.004468       0.094341       0.011797      -0.052974      -0.005511       0.058485             11.590369       8.670520       0.408507       5.519484      12.763743      -0.561918      13.336844           0.001009
           52              C      10.175030       6.351206       2.963104      -0.098351      45.430456 0.51416549E+03  0.12530135E+05                                11.093646                            7.555520      -0.040906       1.971098                    0.999203      29.088097      83.481217       0.603665       0.416349      -1.070673       0.011966       0.009565       0.032086       0.035555      -0.004468      -0.009442      -0.011706       0.000780      -0.013035      -0.018391       0.006594       0.011797             14.240399      12.309716       1.948415       9.625018      11.061552       2.211560      19.349930           0.027495
           53              C       0.681479       5.648616       6.373910       0.654526      25.020761 0.24680282E+03  0.51127276E+04                                 7.983469                            5.644003      -0.178525       2.004022                    0.999324      22.202635      62.929101       0.610869       0.484011      -1.009647       0.029678      -0.012627       0.055518       0.064207       0.017728      -0.058690      -0.001135       0.127920      -0.170578      -0.077723      -0.036935       0.114658              9.672373       6.169063      -1.456685       3.394725      11.407753      -1.161013      11.440303          -0.001575
           54              C       9.376790       6.161176       1.744060       0.617508      24.303279 0.24473519E+03  0.50630529E+04                                 7.802341                            5.581691      -0.121313       2.015764                    0.999478      22.530511      63.972425       0.620188       0.477382      -1.012371      -0.021451       0.010133      -0.050818       0.056083      -0.042066      -0.093007       0.029931       0.051102      -0.068499      -0.090633      -0.033415       0.124048              9.481090       7.635320       1.308054       4.543648       9.213119      -0.097950      11.594830          -0.000410
           55              C      10.848650       0.073223       3.022438      -0.105147      44.954096 0.54456326E+03  0.13434970E+05                                10.981542                            7.758663      -0.020402       1.971649                    0.999194      29.435956      84.426135       0.598909       0.414531      -1.074071       0.006849       0.020040       0.025271       0.032972      -0.004028      -0.004193      -0.018094      -0.011405      -0.042162      -0.024377       0.002382       0.021995             13.736074       9.848285       1.823451       7.129807      12.650475       5.731825      18.709462           0.011521
           56              C      10.727399       1.377286       3.495312      -0.103385      35.643191 0.45958818E+03  0.11035592E+05                                 9.634321                            7.292493      -0.141990       1.926185                    0.999107      30.271396      90.053294       0.587848       0.433925      -1.045707       0.007469      -0.010368       0.007445       0.014789       0.005952      -0.009005      -0.008413       0.057663       0.044923      -0.038008       0.008843       0.029166             11.095880       8.705958      -0.710595       5.073313      11.742979       1.590991      12.838703           0.008538
           57              C       0.151564       1.563830       4.737730      -0.120640      36.660806 0.46513800E+03  0.11225772E+05                                 9.839673                            7.355384      -0.240469       1.888611                    0.998742      30.886459      92.745565       0.581851       0.436174      -1.042184      -0.001735      -0.011857      -0.013204       0.017831       0.016364      -0.013890       0.000941       0.053459       0.015820      -0.034566      -0.000062       0.034628             11.390042       8.840678      -0.930030       5.155411      12.349964       1.449521      12.979483          -0.000677
           58              C       0.778031       0.423646       5.178240      -0.111696      45.991840 0.53315067E+03  0.13105421E+05                                11.152625                            7.688806      -0.041342       1.966317                    0.999160      29.470302      84.823509       0.599247       0.415814      -1.071482      -0.016763       0.008842      -0.031920       0.037122       0.004822      -0.007262       0.016584      -0.023330      -0.011308      -0.020742      -0.002862       0.023603             14.103053      12.683200      -2.243959       9.525217      10.559449      -1.435018      19.066509           0.013104
           59              C      10.313122      16.992920       1.702706       0.647402      23.325766 0.24326580E+03  0.50176236E+04                                 7.575208                            5.574339      -0.121650       2.019151                    0.999266      22.213573      62.673386       0.619944       0.479002      -1.013018      -0.015287      -0.013921      -0.050603       0.054665       0.033496      -0.081799      -0.030637       0.086262      -0.109593      -0.084958      -0.036258       0.121216              8.924239       6.488471      -0.340891       3.423457       9.911452       1.490955      10.372795          -0.000416
           60              C       1.548203       0.228385       6.415264       0.635049      23.921369 0.24175370E+03  0.49893161E+04                                 7.736378                            5.565931      -0.135501       2.013263                    0.999447      22.412055      63.694610       0.617596       0.480545      -1.010044       0.020120       0.003999       0.051305       0.055254       0.048796      -0.080108      -0.026649       0.050558      -0.123108      -0.088800      -0.029737       0.118537              9.304445       7.520257      -1.408604       4.183647       8.808271       0.672380      11.584807          -0.000269
           61              C      10.994601      11.912652       3.227410      -0.116293      46.091458 0.54646423E+03  0.13524777E+05                                11.190984                            7.802968      -0.083578       1.950283                    0.999170      29.758563      86.133589       0.592309       0.417820      -1.069481       0.016632       0.019203       0.031905       0.040784      -0.000460      -0.014113      -0.024653       0.001340      -0.023445      -0.031256       0.004642       0.026615             14.033402      11.488355       2.882821       8.504174      11.080098       1.910958      19.531754           0.006711
           62              C       0.470411      13.017968       3.630162      -0.110536      36.100583 0.45760578E+03  0.11006599E+05                                 9.746277                            7.300736      -0.249406       1.887787                    0.998797      30.768750      92.443820       0.583004       0.436790      -1.041097       0.007370      -0.013657       0.008920       0.017900      -0.009954      -0.017046      -0.001612       0.055512       0.011496      -0.032052      -0.004053       0.036105             11.235974       8.429087       1.514860       4.665447      12.087303      -1.339694      13.191531           0.001074
           63              C       1.046356      12.857575       4.917530      -0.105411      35.220122 0.45477325E+03  0.10876829E+05                                 9.523999                            7.234355      -0.074059       1.948604                    0.999364      30.044915      88.817218       0.593421       0.431555      -1.048529      -0.005097      -0.006648      -0.012882       0.015366      -0.002074      -0.012172       0.007839       0.039086       0.018458      -0.024643      -0.000668       0.025312             10.938856       8.261597       1.402230       4.574568      11.510648      -1.381360      13.044322           0.002171
           64              C       0.793749      11.605814       5.433556      -0.116475      44.662122 0.53346036E+03  0.13110054E+05                                10.912957                            7.675604      -0.049332       1.960563                    0.999236      29.536734      84.901705       0.601796       0.414147      -1.072959      -0.004975       0.021098      -0.033235       0.039679       0.006730      -0.001735       0.017996      -0.004159      -0.022303      -0.021236       0.001691       0.019545             13.549839       9.288488      -0.915102       6.485243      12.403083      -5.482378      18.957945           0.006051
           65              C      10.380484      11.658116       1.891496       0.663771      23.970780 0.24059924E+03  0.49619522E+04                                 7.793423                            5.599123      -0.240537       1.985901                    0.999100      22.166949      63.075187       0.607814       0.488627      -1.005355      -0.037300       0.004296      -0.058382       0.069413      -0.049726      -0.038831       0.013345       0.106042      -0.181544      -0.070349      -0.042315       0.112664              9.309603       6.941375       2.233204       3.189650       9.681472      -0.250881      11.305961          -0.000265
           66              C       1.285492      11.067103       6.722722       0.647650      23.514641 0.24347941E+03  0.50259366E+04                                 7.623125                            5.578025      -0.143135       2.011664                    0.999232      22.233908      62.869703       0.619186       0.479214      -1.012340       0.013334      -0.016057       0.059669       0.063214      -0.030366      -0.084438       0.034132       0.077285      -0.076711      -0.083084      -0.036068       0.119152              9.002413       6.394105       0.555605       3.389202       9.822744      -1.468321      10.790391          -0.000194
           67              C      11.083294      11.323383      14.053168      -0.114461      45.314911 0.52693573E+03  0.12921247E+05                                11.056348                            7.649149      -0.003088       1.979835                    0.999246      29.405524      84.673641       0.599873       0.416390      -1.070572       0.009474      -0.021989      -0.032265       0.040178      -0.005667       0.005903      -0.020975       0.002657      -0.023018      -0.024213       0.001470       0.022743             13.989052      10.022783      -2.416704      -7.573301      13.237916       4.978462      18.706457           0.026469
           68              C      -0.013472      10.031524      13.670194      -0.104205      37.262956 0.45621739E+03  0.10991418E+05                                10.046111                            7.347952      -0.367262       1.851792                    0.998842      30.902252      93.658793       0.572838       0.443805      -1.034454       0.011666       0.012037      -0.013286       0.021389      -0.004613       0.034428      -0.008854       0.112833       0.020707      -0.061022      -0.010850       0.071872             11.838638       8.763510       0.210621      -5.618015      13.148339       0.738575      13.604065           0.013819
           69              C       0.644430       9.874618      12.447554      -0.122749      36.896640 0.45808720E+03  0.11018978E+05                                 9.884039                            7.295164      -0.246333       1.885775                    0.999182      30.860350      92.664772       0.584467       0.435666      -1.041967       0.003317       0.012192       0.013314       0.018355      -0.015444       0.025167       0.004468       0.094341       0.011797      -0.052974      -0.005511       0.058485             11.590362       8.670515       0.408505      -5.519480      12.763735       0.561922      13.336837           0.001009
           70              C       1.051970      11.082794      11.953104      -0.098351      45.430464 0.51416561E+03  0.12530139E+05                                11.093650                            7.555523      -0.040907       1.971098                    0.999203      29.088098      83.481240       0.603665       0.416349      -1.070673      -0.011966      -0.009565       0.032086       0.035555      -0.004468       0.009442       0.011706       0.000780      -0.013035      -0.018392       0.006595       0.011797             14.240405      12.309721       1.948413      -9.625023      11.061554      -2.211556      19.349941           0.027494
           71              C      10.545521      11.785384      15.363910       0.654526      25.020754 0.24680272E+03  0.51127251E+04                                 7.983469                            5.644003      -0.178529       2.004020                    0.999324      22.202635      62.929112       0.610869       0.484012      -1.009646      -0.029678       0.012628       0.055518       0.064207       0.017728       0.058690       0.001135       0.127920      -0.170578      -0.077723      -0.036935       0.114658              9.672373       6.169063      -1.456686      -3.394725      11.407753       1.161014      11.440304          -0.001575
           72              C       1.850210      11.272824      10.734060       0.617507      24.303265 0.24473504E+03  0.50630488E+04                                 7.802337                            5.581689      -0.121312       2.015765                    0.999478      22.530499      63.972369       0.620189       0.477382      -1.012371       0.021451      -0.010133      -0.050818       0.056083      -0.042066       0.093007      -0.029931       0.051102      -0.068499      -0.090633      -0.033415       0.124048              9.481084       7.635316       1.308053      -4.543645       9.213113       0.097952      11.594824          -0.000410
           73              C       5.235150       8.643777      12.012438      -0.105148      44.954060 0.54456301E+03  0.13434964E+05                                10.981544                            7.758667      -0.020408       1.971647                    0.999194      29.435939      84.426123       0.598908       0.414531      -1.074070       0.006849      -0.020040       0.025271       0.032972       0.004028      -0.004194       0.018094      -0.011403      -0.042164      -0.024379       0.002384       0.021995             13.736074       9.848286      -1.823449       7.129804      12.650477      -5.731824      18.709459           0.011518
           74              C       5.113898       7.339714      12.485312      -0.103384      35.643092 0.45958696E+03  0.11035556E+05                                 9.634307                            7.292487      -0.141992       1.926185                    0.999107      30.271337      90.053087       0.587848       0.433925      -1.045707       0.007469       0.010368       0.007444       0.014789      -0.005953      -0.009006       0.008413       0.057665       0.044923      -0.038009       0.008842       0.029168             11.095861       8.705946       0.710596       5.073301      11.742964      -1.590987      12.838673           0.008538
           75              C       5.765065       7.153170      13.727730      -0.120641      36.660779 0.46513778E+03  0.11225765E+05                                 9.839667                            7.355381      -0.240468       1.888611                    0.998742      30.886445      92.745505       0.581851       0.436174      -1.042184      -0.001734       0.011857      -0.013204       0.017831      -0.016364      -0.013890      -0.000941       0.053459       0.015820      -0.034566      -0.000062       0.034627             11.390034       8.840673       0.930031       5.155403      12.349964      -1.449518      12.979464          -0.000676
           76              C       6.391531       8.293354      14.168240      -0.111695      45.991759 0.53314965E+03  0.13105392E+05                                11.152620                            7.688805      -0.041346       1.966316                    0.999160      29.470269      84.823439       0.599246       0.415815      -1.071482      -0.016762      -0.008842      -0.031920       0.037122      -0.004823      -0.007264      -0.016584      -0.023328      -0.011309      -0.020743      -0.002859       0.023602             14.103043      12.683188       2.243956       9.525205      10.559450       1.435015      19.066492           0.013100
           77              C       4.699622       9.158080      10.692706       0.647402      23.325754 0.24326573E+03  0.50176214E+04                                 7.575205                            5.574338      -0.121650       2.019151                    0.999266      22.213555      62.673314       0.619944       0.479002      -1.013018      -0.015287       0.013921      -0.050603       0.054665      -0.033496      -0.081799       0.030637       0.086262      -0.109594      -0.084958      -0.036258       0.121216              8.924235       6.488468       0.340891       3.423455       9.911447      -1.490953      10.372790          -0.000415
           78              C       7.161703       8.488615      15.405264       0.635048      23.921357 0.24175359E+03  0.49893133E+04                                 7.736376                            5.565929      -0.135501       2.013263                    0.999447      22.412047      63.694579       0.617596       0.480545      -1.010044       0.020120      -0.003999       0.051305       0.055254      -0.048796      -0.080108       0.026650       0.050557      -0.123108      -0.088800      -0.029738       0.118537              9.304441       7.520253       1.408604       4.183644       8.808270      -0.672380      11.584799          -0.000269
           79              C       5.381101      14.238348      12.217410      -0.116293      46.091437 0.54646396E+03  0.13524768E+05                                11.190983                            7.802968      -0.083579       1.950282                    0.999170      29.758552      86.133560       0.592309       0.417820      -1.069481       0.016632      -0.019203       0.031905       0.040784       0.000460      -0.014114       0.024653       0.001340      -0.023445      -0.031257       0.004642       0.026615             14.033401      11.488355      -2.882821       8.504175      11.080096      -1.910959      19.531753           0.006708
           80              C       6.083911      13.133032      12.620162      -0.110536      36.100562 0.45760548E+03  0.11006590E+05                                 9.746274                            7.300734      -0.249406       1.887787                    0.998797      30.768735      92.443766       0.583004       0.436790      -1.041097       0.007370       0.013657       0.008920       0.017899       0.009954      -0.017046       0.001612       0.055512       0.011497      -0.032052      -0.004053       0.036105             11.235970       8.429085      -1.514860       4.665447      12.087297       1.339693      13.191528           0.001074
           81              C       6.659856      13.293425      13.907530      -0.105411      35.220123 0.45477327E+03  0.10876830E+05                                 9.524001                            7.234357      -0.074061       1.948603                    0.999364      30.044915      88.817238       0.593420       0.431555      -1.048529      -0.005097       0.006648      -0.012882       0.015366       0.002074      -0.012172      -0.007839       0.039086       0.018458      -0.024644      -0.000669       0.025312             10.938858       8.261600      -1.402232       4.574569      11.510650       1.381359      13.044325           0.002172
           82              C       6.407249      14.545186      14.423556      -0.116476      44.662147 0.53346065E+03  0.13110064E+05                                10.912965                            7.675609      -0.049335       1.960563                    0.999236      29.536740      84.901760       0.601796       0.414147      -1.072958      -0.004975      -0.021097      -0.033235       0.039679      -0.006730      -0.001735      -0.017996      -0.004159      -0.022303      -0.021237       0.001691       0.019545             13.549850       9.288497       0.915102       6.485250      12.403091       5.482380      18.957961           0.006049
           83              C       4.766984      14.492884      10.881496       0.663771      23.970774 0.24059918E+03  0.49619502E+04                                 7.793421                            5.599122      -0.240535       1.985902                    0.999100      22.166941      63.075147       0.607814       0.488626      -1.005355      -0.037300      -0.004296      -0.058382       0.069413       0.049726      -0.038831      -0.013345       0.106042      -0.181544      -0.070349      -0.042315       0.112664              9.309600       6.941373      -2.233203       3.189649       9.681468       0.250881      11.305957          -0.000264
           84              C       6.898992      15.083897      15.712722       0.647651      23.514633 0.24347930E+03  0.50259339E+04                                 7.623123                            5.578024      -0.143134       2.011664                    0.999232      22.233902      62.869683       0.619186       0.479215      -1.012340       0.013334       0.016057       0.059669       0.063214       0.030366      -0.084438      -0.034132       0.077285      -0.076711      -0.083084      -0.036068       0.119152              9.002411       6.394103      -0.555605       3.389201       9.822743       1.468321      10.790387          -0.000193
           85              C       5.469794      14.827617       5.063168      -0.114460      45.314853 0.52693513E+03  0.12921227E+05                                11.056335                            7.649142      -0.003087       1.979836                    0.999246      29.405506      84.673545       0.599874       0.416389      -1.070572       0.009474       0.021989      -0.032265       0.040178       0.005667       0.005903       0.020975       0.002656      -0.023018      -0.024213       0.001469       0.022743             13.989032      10.022769       2.416701      -7.573286      13.237902      -4.978455      18.706425           0.026470
           86              C       5.600028      16.119476       4.680194      -0.104205      37.262956 0.45621743E+03  0.10991419E+05                                10.046110                            7.347953      -0.367262       1.851792                    0.998842      30.902253      93.658794       0.572838       0.443805      -1.034454       0.011666      -0.012037      -0.013286       0.021389       0.004614       0.034428       0.008854       0.112833       0.020707      -0.061022      -0.010850       0.071872             11.838637       8.763510      -0.210621      -5.618014      13.148339      -0.738576      13.604063           0.013818
           87              C       6.257930      16.276382       3.457554      -0.122749      36.896664 0.45808759E+03  0.11018990E+05                                 9.884044                            7.295167      -0.246334       1.885775                    0.999182      30.860364      92.664831       0.584466       0.435666      -1.041967       0.003317      -0.012192       0.013314       0.018355       0.015444       0.025167      -0.004468       0.094341       0.011797      -0.052974      -0.005511       0.058485             11.590368       8.670520      -0.408505      -5.519482      12.763742      -0.561921      13.336842           0.001009
           88              C       6.665470      15.068206       2.963104      -0.098350      45.430407 0.51416500E+03  0.12530120E+05                                11.093638                            7.555517      -0.040907       1.971098                    0.999203      29.088080      83.481154       0.603665       0.416349      -1.070673      -0.011966       0.009565       0.032086       0.035555       0.004468       0.009442      -0.011706       0.000780      -0.013035      -0.018392       0.006595       0.011797             14.240387      12.309705      -1.948411      -9.625007      11.061544       2.211554      19.349911           0.027496
           89              C       4.932021      14.365616       6.373910       0.654526      25.020752 0.24680274E+03  0.51127251E+04                                 7.983466                            5.644002      -0.178528       2.004021                    0.999324      22.202630      62.929078       0.610869       0.484011      -1.009647      -0.029678      -0.012627       0.055518       0.064206      -0.017728       0.058690      -0.001135       0.127920      -0.170578      -0.077723      -0.036935       0.114658              9.672369       6.169061       1.456685      -3.394723      11.407750      -1.161013      11.440298          -0.001576
           90              C       7.463710      14.878176       1.744060       0.617506      24.303282 0.24473526E+03  0.50630545E+04                                 7.802341                            5.581691      -0.121314       2.015764                    0.999478      22.530509      63.972405       0.620188       0.477382      -1.012371       0.021451       0.010133      -0.050818       0.056083       0.042066       0.093007       0.029931       0.051102      -0.068499      -0.090633      -0.033415       0.124049              9.481089       7.635320      -1.308054      -4.543647       9.213118      -0.097952      11.594828          -0.000410
           91              C       5.991850       8.790223       3.022438      -0.105147      44.954063 0.54456301E+03  0.13434962E+05                                10.981538                            7.758662      -0.020404       1.971649                    0.999194      29.435945      84.426098       0.598909       0.414531      -1.074071      -0.006849       0.020040       0.025271       0.032972       0.004028       0.004193      -0.018094      -0.011405      -0.042163      -0.024378       0.002383       0.021995             13.736066       9.848280      -1.823448      -7.129800      12.650469       5.731821      18.709448           0.011521
           92              C       6.113102      10.094286       3.495312      -0.103385      35.643129 0.45958744E+03  0.11035570E+05                                 9.634310                            7.292487      -0.141990       1.926185                    0.999107      30.271365      90.053168       0.587848       0.433925      -1.045707      -0.007470      -0.010368       0.007445       0.014789      -0.005953       0.009005      -0.008413       0.057663       0.044924      -0.038009       0.008842       0.029166             11.095865       8.705948       0.710596      -5.073303      11.742967       1.590988      12.838681           0.008539
           93              C       5.461936      10.280830       4.737730      -0.120640      36.660817 0.46513829E+03  0.11225781E+05                                 9.839675                            7.355386      -0.240470       1.888611                    0.998742      30.886462      92.745580       0.581851       0.436174      -1.042184       0.001734      -0.011857      -0.013205       0.017831      -0.016364       0.013890       0.000941       0.053458       0.015820      -0.034566      -0.000062       0.034627             11.390043       8.840682       0.930031      -5.155412      12.349968       1.449520      12.979480          -0.000678
           94              C       4.835469       9.140646       5.178240      -0.111695      45.991801 0.53315021E+03  0.13105407E+05                                11.152621                            7.688804      -0.041342       1.966317                    0.999160      29.470286      84.823466       0.599247       0.415814      -1.071482       0.016762       0.008842      -0.031920       0.037122      -0.004822       0.007263       0.016584      -0.023330      -0.011308      -0.020742      -0.002861       0.023603             14.103047      12.683195       2.243958      -9.525211      10.559447      -1.435016      19.066498           0.013103
           95              C       6.527378       8.275920       1.702706       0.647403      23.325760 0.24326577E+03  0.50176224E+04                                 7.575205                            5.574338      -0.121649       2.019151                    0.999266      22.213564      62.673342       0.619944       0.479001      -1.013018       0.015287      -0.013921      -0.050603       0.054665      -0.033496       0.081799      -0.030637       0.086262      -0.109593      -0.084958      -0.036258       0.121216              8.924235       6.488468       0.340891      -3.423455       9.911448       1.490953      10.372790          -0.000416
           96              C       4.065297       8.945385       6.415264       0.635049      23.921368 0.24175370E+03  0.49893163E+04                                 7.736379                            5.565931      -0.135500       2.013263                    0.999447      22.412058      63.694628       0.617596       0.480545      -1.010044      -0.020120       0.003999       0.051305       0.055254      -0.048796       0.080107      -0.026649       0.050557      -0.123108      -0.088800      -0.029738       0.118537              9.304445       7.520258       1.408604      -4.183647       8.808272       0.672380      11.584805          -0.000269
           97              C       5.845899       3.195652       3.227410      -0.116293      46.091472 0.54646448E+03  0.13524783E+05                                11.190982                            7.802967      -0.083575       1.950283                    0.999170      29.758574      86.133602       0.592310       0.417820      -1.069481      -0.016632       0.019203       0.031905       0.040784       0.000460       0.014113      -0.024653       0.001339      -0.023443      -0.031256       0.004641       0.026615             14.033399      11.488353      -2.882822      -8.504172      11.080096       1.910959      19.531748           0.006710
           98              C       5.143089       4.300968       3.630162      -0.110537      36.100610 0.45760618E+03  0.11006611E+05                                 9.746281                            7.300739      -0.249406       1.887787                    0.998797      30.768765      92.443876       0.583004       0.436790      -1.041097      -0.007370      -0.013656       0.008921       0.017900       0.009953       0.017046      -0.001612       0.055512       0.011497      -0.032052      -0.004052       0.036104             11.235979       8.429093      -1.514862      -4.665451      12.087307      -1.339693      13.191538           0.001074
           99              C       4.567144       4.140575       4.917530      -0.105411      35.220129 0.45477334E+03  0.10876832E+05                                 9.523999                            7.234355      -0.074059       1.948604                    0.999364      30.044921      88.817235       0.593421       0.431555      -1.048529       0.005097      -0.006648      -0.012882       0.015366       0.002074       0.012172       0.007839       0.039085       0.018458      -0.024643      -0.000668       0.025312             10.938856       8.261598      -1.402231      -4.574568      11.510647      -1.381360      13.044322           0.002171
          100              C       4.819751       2.888814       5.433556      -0.116477      44.662173 0.53346108E+03  0.13110075E+05                                10.912961                            7.675606      -0.049330       1.960564                    0.999236      29.536758      84.901767       0.601797       0.414146      -1.072959       0.004975       0.021097      -0.033235       0.039679      -0.006730       0.001734       0.017996      -0.004160      -0.022302      -0.021236       0.001690       0.019546             13.549843       9.288490       0.915103      -6.485244      12.403087      -5.482383      18.957951           0.006051
          101              C       6.460016       2.941116       1.891496       0.663771      23.970793 0.24059940E+03  0.49619561E+04                                 7.793425                            5.599125      -0.240535       1.985902                    0.999100      22.166957      63.075210       0.607814       0.488626      -1.005355       0.037300       0.004296      -0.058382       0.069413       0.049726       0.038831       0.013345       0.106041      -0.181544      -0.070349      -0.042315       0.112664              9.309605       6.941377      -2.233205      -3.189652       9.681473      -0.250881      11.305964          -0.000265
          102              C       4.328009       2.350103       6.722722       0.647650      23.514648 0.24347949E+03  0.50259384E+04                                 7.623125                            5.578025      -0.143134       2.011664                    0.999232      22.233904      62.869675       0.619187       0.479214      -1.012341      -0.013333      -0.016057       0.059669       0.063214       0.030366       0.084438       0.034132       0.077285      -0.076711      -0.083084      -0.036068       0.119152              9.002413       6.394104      -0.555602      -3.389202       9.822744      -1.468326      10.790392          -0.000193
          103              C       5.757206       2.606383      14.053168      -0.114460      45.314868 0.52693516E+03  0.12921229E+05                                11.056339                            7.649144      -0.003087       1.979836                    0.999246      29.405506      84.673558       0.599874       0.416389      -1.070572      -0.009474      -0.021989      -0.032265       0.040178       0.005667      -0.005904      -0.020975       0.002657      -0.023018      -0.024213       0.001469       0.022743             13.989040      10.022775       2.416702       7.573293      13.237905       4.978458      18.706439           0.026469
          104              C       5.626972       1.314524      13.670194      -0.104205      37.262957 0.45621742E+03  0.10991419E+05                                10.046111                            7.347953      -0.367262       1.851792                    0.998842      30.902251      93.658790       0.572838       0.443805      -1.034454      -0.011666       0.012037      -0.013286       0.021389       0.004613      -0.034428      -0.008854       0.112834       0.020706      -0.061022      -0.010851       0.071873             11.838639       8.763511      -0.210620       5.618016      13.148339       0.738576      13.604066           0.013819
          105              C       4.969070       1.157618      12.447554      -0.122750      36.896660 0.45808748E+03  0.11018987E+05                                 9.884042                            7.295166      -0.246333       1.885775                    0.999182      30.860359      92.664802       0.584467       0.435666      -1.041967      -0.003317       0.012192       0.013314       0.018355       0.015444      -0.025167       0.004468       0.094342       0.011797      -0.052974      -0.005511       0.058485             11.590366       8.670519      -0.408505       5.519483      12.763738       0.561921      13.336842           0.001009
          106              C       4.561530       2.365794      11.953104      -0.098350      45.430369 0.51416441E+03  0.12530102E+05                                11.093635                            7.555514      -0.040906       1.971098                    0.999203      29.088059      83.481084       0.603665       0.416349      -1.070673       0.011966      -0.009565       0.032086       0.035555       0.004468      -0.009442       0.011706       0.000781      -0.013036      -0.018392       0.006595       0.011797             14.240384      12.309703      -1.948412       9.625006      11.061539      -2.211555      19.349909           0.027495
          107              C       6.294979       3.068384      15.363910       0.654526      25.020767 0.24680288E+03  0.51127292E+04                                 7.983470                            5.644004      -0.178532       2.004019                    0.999324      22.202646      62.929145       0.610869       0.484011      -1.009647       0.029678       0.012627       0.055518       0.064206      -0.017728      -0.058691       0.001135       0.127920      -0.170579      -0.077724      -0.036935       0.114658              9.672375       6.169065       1.456686       3.394726      11.407755       1.161014      11.440305          -0.001576
          108              C       3.763290       2.555824      10.734060       0.617507      24.303267 0.24473509E+03  0.50630502E+04                                 7.802337                            5.581689      -0.121312       2.015765                    0.999478      22.530505      63.972390       0.620189       0.477382      -1.012371      -0.021451      -0.010133      -0.050818       0.056083       0.042066      -0.093007      -0.029931       0.051102      -0.068499      -0.090633      -0.033415       0.124048              9.481084       7.635317      -1.308053       4.543644       9.213113       0.097952      11.594823          -0.000411
          109              S      10.707190       0.891749      13.085484       0.178921     109.916619 0.25605906E+04  0.88900179E+05                                15.994615                           13.953403       1.089716       2.031282                    0.999719      64.003041     187.776321       0.618717       0.285136      -1.234122       0.027927      -0.073425       0.006262       0.078806      -0.042889      -0.280121      -0.080717      -0.203646       0.452086      -0.353692       0.034022       0.319670             17.421688      14.301997      -0.442327      -7.134800      19.207853      -2.204814      18.755213           0.001310
          110              S       0.185246       6.762997      13.398696       0.180567     112.023076 0.25736880E+04  0.89492436E+05                                16.243398                           14.021844       1.067185       2.030264                    0.999749      63.712542     187.228323       0.614879       0.286474      -1.232354      -0.037056      -0.054053      -0.005967       0.065806       0.078737      -0.249737       0.080858      -0.221476       0.469543      -0.350136       0.057616       0.292520             17.770882      14.103385       2.271855      -6.478161      20.221040       1.426251      18.988220           0.000181
          111              S      10.634214       5.043831       3.950566       0.189862     109.539114 0.24999438E+04  0.86285812E+05                                15.978746                           13.794129       1.128214       2.046962                    0.999777      63.442163     185.653014       0.621738       0.285423      -1.233671       0.008107       0.074912      -0.007355       0.075708      -0.001129       0.305495      -0.030763      -0.224732       0.407517      -0.366737       0.042415       0.324323             17.505735      13.806395      -0.455794       6.919511      20.574499      -1.188734      18.136312           0.000284
          112              S       0.519810      16.542251       4.095484       0.178922     109.916713 0.25605933E+04  0.88900299E+05                                15.994626                           13.953413       1.089715       2.031282                    0.999719      64.003072     187.776463       0.618717       0.285136      -1.234122      -0.027928       0.073424       0.006261       0.078805      -0.042889       0.280121       0.080716      -0.203648       0.452087      -0.353692       0.034023       0.319669             17.421701      14.302009      -0.442330       7.134806      19.207868       2.204813      18.755226           0.001309
          113              S      11.041755      10.671003       4.408696       0.180567     112.023162 0.25736899E+04  0.89492522E+05                                16.243408                           14.021850       1.067183       2.030263                    0.999749      63.712562     187.228418       0.614879       0.286474      -1.232354       0.037056       0.054052      -0.005966       0.065805       0.078738       0.249737      -0.080858      -0.221476       0.469543      -0.350137       0.057617       0.292520             17.770894      14.103391       2.271850       6.478170      20.221053      -1.426255      18.988238           0.000179
          114              S       0.592786      12.390169      12.940566       0.189862     109.539098 0.24999432E+04  0.86285787E+05                                15.978744                           13.794127       1.128213       2.046962                    0.999777      63.442163     185.653004       0.621738       0.285423      -1.233671      -0.008106      -0.074913      -0.007355       0.075708      -0.001129      -0.305495       0.030763      -0.224732       0.407519      -0.366738       0.042415       0.324323             17.505733      13.806394      -0.455796      -6.919512      20.574491       1.188737      18.136314           0.000286
          115              S       6.133310       9.608749      13.085484       0.178922     109.916605 0.25605902E+04  0.88900163E+05                                15.994614                           13.953403       1.089716       2.031282                    0.999719      64.003038     187.776319       0.618717       0.285136      -1.234122      -0.027928      -0.073424       0.006261       0.078805       0.042890       0.280121      -0.080717      -0.203647       0.452086      -0.353692       0.034023       0.319669             17.421687      14.301997       0.442328       7.134798      19.207854      -2.204814      18.755209           0.001309
          116              S       5.428255      15.479997      13.398696       0.180567     112.023090 0.25736878E+04  0.89492432E+05                                16.243400                           14.021844       1.067185       2.030264                    0.999749      63.712540     187.228328       0.614879       0.286474      -1.232354       0.037056      -0.054052      -0.005967       0.065806      -0.078738       0.249737       0.080858      -0.221475       0.469543      -0.350136       0.057616       0.292520             17.770885      14.103387      -2.271851       6.478168      20.221041       1.426251      18.988229           0.000181
          117              S       6.206286      13.760831       3.950566       0.189862     109.539027 0.24999415E+04  0.86285710E+05                                15.978735                           13.794121       1.128214       2.046962                    0.999777      63.442154     185.652944       0.621738       0.285423      -1.233671      -0.008107       0.074912      -0.007355       0.075708       0.001130      -0.305495      -0.030763      -0.224732       0.407519      -0.366737       0.042415       0.324323             17.505722      13.806385       0.455796      -6.919504      20.574484      -1.188737      18.136297           0.000284
          118              S       5.093690       7.825251       4.095484       0.178922     109.916683 0.25605924E+04  0.88900260E+05                                15.994623                           13.953410       1.089715       2.031282                    0.999719      64.003061     187.776416       0.618717       0.285136      -1.234122       0.027928       0.073424       0.006261       0.078805       0.042890      -0.280121       0.080716      -0.203648       0.452086      -0.353693       0.034024       0.319670             17.421697      14.302007       0.442327      -7.134805      19.207863       2.204816      18.755221           0.001309
          119              S       5.798746       1.954003       4.408696       0.180567     112.023127 0.25736896E+04  0.89492511E+05                                16.243403                           14.021849       1.067184       2.030263                    0.999749      63.712564     187.228409       0.614879       0.286474      -1.232354      -0.037056       0.054052      -0.005966       0.065806      -0.078737      -0.249737      -0.080858      -0.221477       0.469543      -0.350137       0.057617       0.292520             17.770887      14.103389      -2.271851      -6.478164      20.221044      -1.426255      18.988227           0.000180
          120              S       5.020714       3.673169      12.940566       0.189862     109.538937 0.24999387E+04  0.86285588E+05                                15.978724                           13.794111       1.128217       2.046963                    0.999777      63.442132     185.652833       0.621739       0.285423      -1.233671       0.008107      -0.074913      -0.007355       0.075708       0.001129       0.305496       0.030763      -0.224732       0.407521      -0.366738       0.042414       0.324324             17.505711      13.806379       0.455794       6.919504      20.574463       1.188733      18.136292           0.000285
          121              O       1.508909      17.041735       9.969910      -0.600443      38.226657 0.56698429E+03  0.13825786E+05                                 9.045804                            7.412533       0.181912       2.098550                    0.996417      28.329626      75.237778       0.691184       0.363407      -1.134420      -0.061055      -0.005506       0.037354       0.071787      -0.005260       0.037514       0.048079       0.059590      -0.063984      -0.076612       0.014358       0.062254             10.266058       9.220051      -2.544554      -4.360932       9.526422       3.057344      12.051702           0.017315
          122              O       0.700565       1.645770      10.455370      -0.628010      37.605890 0.56751207E+03  0.13861192E+05                                 8.973692                            7.430403       0.301569       2.132306                    0.995318      28.772679      76.825798       0.687385       0.364822      -1.131739      -0.002626      -0.038072       0.043691       0.058011       0.008312       0.063958       0.012873      -0.016487      -0.157867      -0.090732       0.028161       0.062572             10.025651       6.664873      -0.011206      -1.116343      15.065170      -3.136336       8.346909           0.008221
          123              O       9.629398      16.318224      16.277294      -0.666165      44.582061 0.67078489E+03  0.17085561E+05                                10.089370                            8.112809       0.037705       2.032192                    0.995253      29.881906      81.520893       0.653536       0.367951      -1.129147       0.018427       0.050230      -0.063572       0.083090       0.053004       0.054403      -0.010070       0.029638      -0.026898      -0.078624       0.000401       0.078223             11.772398       7.503848       1.249194      -2.289368      12.589210      -5.694392      15.224135           0.000565
          124              O       9.098361       0.896108      15.561690      -0.602581      38.465810 0.59212546E+03  0.14568395E+05                                 9.067096                            7.555402       0.408851       2.173478                    0.996209      28.337603      75.124526       0.688613       0.361520      -1.138074       0.031205       0.004001      -0.032995       0.045590      -0.025472       0.049846       0.035163      -0.006310      -0.218391      -0.104868       0.042119       0.062749             10.138683       8.928900      -3.846798      -2.151869      13.172717       1.585543       8.314433           0.009026
          125              O       0.595031       4.911158      10.000476      -0.638738      38.211504 0.56273454E+03  0.13712675E+05                                 9.051795                            7.368691       0.198292       2.099259                    0.995689      28.757349      76.644600       0.694671       0.361833      -1.134301      -0.014926       0.058489       0.052141       0.079765      -0.021039       0.045892       0.033779       0.039553      -0.082742      -0.075012       0.016740       0.058272             10.316793       6.556711      -0.537735      -1.224288      11.237974       4.750803      13.155694           0.001160
          126              O       1.466246       6.844588      10.734060      -0.598864      40.739152 0.57118900E+03  0.13921202E+05                                 9.417515                            7.413235       0.377090       2.177049                    0.993869      27.815867      73.287779       0.696534       0.360800      -1.139147       0.031847      -0.056698       0.036706       0.074674      -0.010264       0.019301      -0.003312       0.020902      -0.234935      -0.081189       0.024663       0.056526             10.910792       9.106214       4.522615      -2.498043      14.728679      -2.356412       8.897484           0.008290
          127              O       9.289220       5.568420      16.437316      -0.614325      40.371199 0.60450935E+03  0.14975064E+05                                 9.409735                            7.666131       0.101999       2.072130                    0.995927      28.570567      76.414249       0.678203       0.364570      -1.133805       0.075731       0.008989      -0.022509       0.079515      -0.001291       0.039318      -0.051781       0.058985      -0.019344      -0.074929       0.007148       0.067781             10.834115       9.510866       2.667370      -4.746191       9.746591      -3.269750      13.244887           0.009669
          128              O      10.178398       7.580303      15.975230      -0.637878      38.361832 0.58708866E+03  0.14461401E+05                                 9.102830                            7.564418       0.258162       2.114224                    0.994953      29.086556      77.993169       0.680332       0.365493      -1.131222       0.011647      -0.042876      -0.035127       0.056638      -0.004692       0.065359      -0.016395      -0.033956      -0.147650      -0.092995       0.033024       0.059971             10.130866       6.671768       0.388005      -0.957048      15.202895       2.812148       8.517934           0.004246
          129              O       0.923982       4.416032       6.550114      -0.629262      41.502409 0.58292394E+03  0.14284865E+05                                 9.556512                            7.477270       0.417359       2.176764                    0.995170      28.423096      75.182101       0.694922       0.359671      -1.139621       0.010366       0.035106      -0.045045       0.058043      -0.008190      -0.037719      -0.007106      -0.017267      -0.221063      -0.086788       0.037216       0.049572             11.226216       7.230564      -2.945744       1.795124      17.640526      -2.970430       8.807558           0.002041
          130              O       0.844270       6.530776       7.258526      -0.603109      39.041090 0.56383582E+03  0.13741504E+05                                 9.202366                            7.396162       0.224383       2.111207                    0.995955      28.438412      75.715003       0.690769       0.363824      -1.133136      -0.024074      -0.052879      -0.053735       0.079140       0.008515      -0.033662       0.036305       0.066708      -0.051011      -0.065529       0.007615       0.057914             10.564360       7.086731       1.840154       2.868342      11.345591       4.338714      13.260758           0.068621
          131              O       8.851367       5.019249       1.544482      -0.562054      38.539232 0.58215085E+03  0.14261546E+05                                 9.122429                            7.518974       0.337556       2.162070                    0.995401      27.790151      73.502652       0.686534       0.364177      -1.136051       0.036429      -0.017359       0.013506       0.042554       0.028697      -0.059802       0.048147      -0.028469      -0.191964      -0.114991       0.048878       0.066112             10.357303       8.571294       3.895529       2.185371      13.961789       2.174537       8.538827           0.028424
          132              O       9.182563       7.125276       0.965526      -0.673559      46.359978 0.71848945E+03  0.18610173E+05                                10.360636                            8.405018      -0.006428       2.009654                    0.995791      30.363877      83.423313       0.641339       0.368713      -1.129019       0.016572      -0.052797       0.063209       0.084009      -0.054806      -0.056159      -0.007970       0.031751       0.004342      -0.080648       0.000368       0.080280             12.076661       8.112433      -1.871947       2.783491      13.188644      -5.288216      14.928905           0.004192
          133              O       2.366652      14.478937       8.725694      -0.682085      34.177791 0.63774072E+03  0.16021344E+05                                 8.583671                            8.018602       0.109391       2.063100                    0.993073      29.451413      79.490827       0.644862       0.378081      -1.122816      -0.029485      -0.020725       0.075311       0.083490       0.044581      -0.073067      -0.016656       0.201388       0.449231      -0.184998      -0.001799       0.186797              9.191810       7.943256       0.583394       0.914015      10.748795      -0.029643       8.883379           0.565573
          134              O       9.718091       0.392265       0.979910      -0.600444      38.226822 0.56698704E+03  0.13825872E+05                                 9.045833                            7.412553       0.181900       2.098546                    0.996417      28.329677      75.237990       0.691183       0.363407      -1.134420       0.061055       0.005505       0.037353       0.071786      -0.005260      -0.037515      -0.048080       0.059592      -0.063982      -0.076613       0.014358       0.062255             10.266094       9.220082      -2.544564       4.360952       9.526453      -3.057356      12.051746           0.017312
          135              O      10.526435      15.788230       1.465370      -0.628010      37.605946 0.56751288E+03  0.13861218E+05                                 8.973704                            7.430411       0.301565       2.132305                    0.995318      28.772685      76.825850       0.687384       0.364822      -1.131739       0.002626       0.038072       0.043691       0.058010       0.008313      -0.063959      -0.012873      -0.016488      -0.157866      -0.090732       0.028161       0.062572             10.025666       6.664881      -0.011206       1.116345      15.065197       3.136343       8.346921           0.008220
          136              O       1.597602       1.115776       7.287294      -0.666165      44.582057 0.67078465E+03  0.17085553E+05                                10.089369                            8.112807       0.037704       2.032191                    0.995253      29.881904      81.520884       0.653536       0.367951      -1.129147      -0.018427      -0.050230      -0.063572       0.083091       0.053004      -0.054403       0.010070       0.029638      -0.026899      -0.078624       0.000400       0.078224             11.772397       7.503848       1.249195       2.289370      12.589206       5.694394      15.224139           0.000565
          137              O       2.128639      16.537892       6.571690      -0.602580      38.465739 0.59212409E+03  0.14568353E+05                                 9.067084                            7.555392       0.408850       2.173478                    0.996209      28.337580      75.124435       0.688614       0.361520      -1.138074      -0.031205      -0.004002      -0.032995       0.045590      -0.025472      -0.049845      -0.035163      -0.006311      -0.218394      -0.104868       0.042119       0.062749             10.138669       8.928889      -3.846792       2.151866      13.172696      -1.585540       8.314421           0.009025
          138              O      10.631969      12.522842       1.010476      -0.638737      38.211516 0.56273474E+03  0.13712681E+05                                 9.051797                            7.368692       0.198291       2.099258                    0.995689      28.757351      76.644613       0.694671       0.361833      -1.134301       0.014926      -0.058489       0.052141       0.079765      -0.021039      -0.045892      -0.033779       0.039553      -0.082742      -0.075012       0.016740       0.058272             10.316796       6.556713      -0.537734       1.224288      11.237979      -4.750806      13.155696           0.001160
          139              O       9.760754      10.589412       1.744060      -0.598865      40.739214 0.57119005E+03  0.13921235E+05                                 9.417526                            7.413243       0.377088       2.177048                    0.993869      27.815888      73.287860       0.696533       0.360800      -1.139146      -0.031847       0.056698       0.036706       0.074674      -0.010264      -0.019301       0.003312       0.020902      -0.234935      -0.081190       0.024663       0.056526             10.910805       9.106225       4.522621       2.498047      14.728696       2.356414       8.897493           0.008291
          140              O       1.937780      11.865580       7.447316      -0.614324      40.371057 0.60450682E+03  0.14974984E+05                                 9.409710                            7.666112       0.102005       2.072132                    0.995927      28.570522      76.414060       0.678204       0.364570      -1.133805      -0.075731      -0.008988      -0.022509       0.079515      -0.001291      -0.039318       0.051780       0.058983      -0.019345      -0.074928       0.007148       0.067780             10.834084       9.510841       2.667363       4.746175       9.746565       3.269741      13.244847           0.009671
          141              O       1.048602       9.853697       6.985230      -0.637879      38.361914 0.58709026E+03  0.14461451E+05                                 9.102844                            7.564430       0.258161       2.114223                    0.994953      29.086586      77.993290       0.680331       0.365493      -1.131222      -0.011646       0.042876      -0.035127       0.056638      -0.004693      -0.065358       0.016395      -0.033957      -0.147649      -0.092995       0.033024       0.059970             10.130882       6.671779       0.388004       0.957051      15.202915      -2.812155       8.517952           0.004245
          142              O      10.303018      13.017968      15.540114      -0.629262      41.502512 0.58292559E+03  0.14284917E+05                                 9.556531                            7.477283       0.417353       2.176762                    0.995169      28.423123      75.182223       0.694921       0.359671      -1.139621      -0.010366      -0.035106      -0.045045       0.058043      -0.008190       0.037719       0.007106      -0.017268      -0.221063      -0.086788       0.037216       0.049572             11.226241       7.230579      -2.945753      -1.795130      17.640566       2.970440       8.807577           0.002041
          143              O      10.382730      10.903224      16.248526      -0.603110      39.041128 0.56383646E+03  0.13741524E+05                                 9.202372                            7.396166       0.224381       2.111206                    0.995955      28.438427      75.715056       0.690769       0.363824      -1.133136       0.024075       0.052879      -0.053735       0.079140       0.008515       0.033663      -0.036305       0.066710      -0.051012      -0.065530       0.007615       0.057915             10.564368       7.086736       1.840155      -2.868345      11.345600      -4.338718      13.260768           0.068621
          144              O       2.375633      12.414751      10.534482      -0.562054      38.539119 0.58214884E+03  0.14261484E+05                                 9.122412                            7.518961       0.337560       2.162071                    0.995401      27.790110      73.502503       0.686535       0.364177      -1.136051      -0.036429       0.017360       0.013506       0.042555       0.028696       0.059803      -0.048147      -0.028469      -0.191966      -0.114991       0.048879       0.066112             10.357282       8.571278       3.895520      -2.185365      13.961759      -2.174531       8.538809           0.028422
          145              O       2.044437      10.308724       9.955526      -0.673559      46.359985 0.71848957E+03  0.18610177E+05                                10.360638                            8.405019      -0.006429       2.009653                    0.995791      30.363877      83.423318       0.641339       0.368713      -1.129019      -0.016572       0.052796       0.063209       0.084008      -0.054806       0.056159       0.007970       0.031751       0.004342      -0.080648       0.000368       0.080280             12.076664       8.112435      -1.871947      -2.783493      13.188642       5.288219      14.928914           0.004192
          146              O       8.860348       2.955063      17.715694      -0.682089      34.178229 0.63775097E+03  0.16021653E+05                                 8.583692                            8.018620       0.109419       2.063105                    0.993073      29.451773      79.491717       0.644867       0.378076      -1.122820       0.029478       0.020725       0.075312       0.083489       0.044583       0.073043       0.016660       0.201370       0.449170      -0.184980      -0.001783       0.186764              9.191834       7.943274       0.583396      -0.914017      10.748826       0.029643       8.883400           0.565586
          147              O       4.104591       8.324735       9.969910      -0.600441      38.226492 0.56698130E+03  0.13825694E+05                                 9.045779                            7.412513       0.181916       2.098553                    0.996417      28.329558      75.237536       0.691185       0.363407      -1.134420       0.061055      -0.005507       0.037354       0.071787       0.005260      -0.037513       0.048080       0.059587      -0.063987      -0.076611       0.014359       0.062253             10.266027       9.220024       2.544546       4.360916       9.526393       3.057334      12.051665           0.017318
          148              O       4.912935      10.362770      10.455370      -0.628009      37.605875 0.56751177E+03  0.13861183E+05                                 8.973692                            7.430402       0.301566       2.132306                    0.995318      28.772665      76.825766       0.687384       0.364822      -1.131739       0.002626      -0.038071       0.043691       0.058011      -0.008312      -0.063958       0.012873      -0.016487      -0.157867      -0.090732       0.028161       0.062571             10.025650       6.664873       0.011204       1.116343      15.065168      -3.136339       8.346911           0.008222
          149              O       7.211102       7.601224      16.277294      -0.666165      44.582062 0.67078484E+03  0.17085560E+05                                10.089370                            8.112808       0.037705       2.032191                    0.995253      29.881907      81.520896       0.653536       0.367951      -1.129147      -0.018427       0.050230      -0.063572       0.083091      -0.053004      -0.054403      -0.010070       0.029638      -0.026898      -0.078624       0.000400       0.078224             11.772397       7.503848      -1.249195       2.289370      12.589209      -5.694393      15.224134           0.000565
          150              O       7.742139       9.613108      15.561690      -0.602580      38.465693 0.59212324E+03  0.14568327E+05                                 9.067077                            7.555387       0.408852       2.173479                    0.996209      28.337560      75.124365       0.688614       0.361520      -1.138074      -0.031205       0.004002      -0.032994       0.045590       0.025472      -0.049845       0.035164      -0.006312      -0.218393      -0.104869       0.042119       0.062749             10.138661       8.928881       3.846789       2.151862      13.172689       1.585538       8.314412           0.009027
          151              O       5.018469      13.628158      10.000476      -0.638737      38.211445 0.56273350E+03  0.13712643E+05                                 9.051783                            7.368682       0.198293       2.099259                    0.995689      28.757334      76.644526       0.694672       0.361833      -1.134302       0.014927       0.058488       0.052141       0.079765       0.021039      -0.045892       0.033779       0.039554      -0.082743      -0.075012       0.016739       0.058273             10.316779       6.556703       0.537733       1.224285      11.237959       4.750797      13.155674           0.001159
          152              O       4.147254      15.561588      10.734060      -0.598865      40.739196 0.57118976E+03  0.13921226E+05                                 9.417523                            7.413241       0.377088       2.177049                    0.993869      27.815882      73.287838       0.696533       0.360800      -1.139146      -0.031847      -0.056698       0.036706       0.074674       0.010264      -0.019301      -0.003312       0.020902      -0.234935      -0.081189       0.024663       0.056526             10.910801       9.106223      -4.522619       2.498047      14.728690      -2.356414       8.897492           0.008290
          153              O       7.551280      14.285420      16.437316      -0.614324      40.371101 0.60450763E+03  0.14975009E+05                                 9.409718                            7.666118       0.102002       2.072131                    0.995927      28.570538      76.414121       0.678204       0.364570      -1.133805      -0.075731       0.008989      -0.022509       0.079515       0.001291      -0.039318      -0.051781       0.058984      -0.019344      -0.074928       0.007148       0.067780             10.834093       9.510849      -2.667365       4.746180       9.746573      -3.269743      13.244858           0.009670
          154              O       6.662102      16.297303      15.975230      -0.637879      38.361864 0.58708929E+03  0.14461420E+05                                 9.102833                            7.564421       0.258164       2.114224                    0.994953      29.086573      77.993221       0.680332       0.365493      -1.131222      -0.011646      -0.042877      -0.035127       0.056639       0.004692      -0.065359      -0.016395      -0.033956      -0.147650      -0.092995       0.033025       0.059970             10.130870       6.671771      -0.388003       0.957049      15.202900       2.812152       8.517940           0.004246
          155              O       4.689518      13.133032       6.550114      -0.629262      41.502464 0.58292487E+03  0.14284894E+05                                 9.556521                            7.477277       0.417355       2.176763                    0.995169      28.423114      75.182175       0.694922       0.359671      -1.139621      -0.010366       0.035106      -0.045045       0.058043       0.008190       0.037720      -0.007106      -0.017268      -0.221063      -0.086788       0.037216       0.049572             11.226228       7.230572       2.945749      -1.795127      17.640545      -2.970435       8.807567           0.002041
          156              O       4.769230      15.247776       7.258526      -0.603109      39.041050 0.56383519E+03  0.13741484E+05                                 9.202357                            7.396155       0.224384       2.111207                    0.995955      28.438409      75.714966       0.690770       0.363824      -1.133136       0.024075      -0.052879      -0.053735       0.079140      -0.008515       0.033663       0.036305       0.066710      -0.051013      -0.065530       0.007614       0.057915             10.564348       7.086724      -1.840151      -2.868338      11.345579       4.338709      13.260742           0.068622
          157              O       7.989133      13.736249       1.544482      -0.562053      38.539080 0.58214810E+03  0.14261461E+05                                 9.122405                            7.518956       0.337560       2.162072                    0.995401      27.790095      73.502446       0.686535       0.364177      -1.136051      -0.036430      -0.017360       0.013505       0.042555      -0.028696       0.059803       0.048148      -0.028470      -0.191965      -0.114991       0.048878       0.066113             10.357274       8.571271      -3.895516      -2.185361      13.961751       2.174529       8.538800           0.028423
          158              O       7.657937      15.842276       0.965526      -0.673559      46.359980 0.71848953E+03  0.18610176E+05                                10.360636                            8.405019      -0.006427       2.009654                    0.995791      30.363878      83.423319       0.641339       0.368713      -1.129019      -0.016572      -0.052797       0.063209       0.084009       0.054806       0.056159      -0.007970       0.031751       0.004341      -0.080649       0.000368       0.080281             12.076661       8.112435       1.871948      -2.783492      13.188643      -5.288216      14.928906           0.004192
          159              O       3.246848       5.761937       8.725694      -0.682083      34.177618 0.63773663E+03  0.16021217E+05                                 8.583653                            8.018586       0.109384       2.063100                    0.993073      29.451301      79.490501       0.644861       0.378082      -1.122815       0.029486      -0.020724       0.075310       0.083489      -0.044565       0.073080      -0.016627       0.201408       0.449235      -0.185001      -0.001803       0.186804              9.191789       7.943241      -0.583393      -0.914012      10.748767      -0.029646       8.883360           0.565571
          160              O       7.122409       9.109265       0.979910      -0.600443      38.226682 0.56698466E+03  0.13825798E+05                                 9.045807                            7.412534       0.181908       2.098548                    0.996417      28.329638      75.237814       0.691184       0.363407      -1.134420      -0.061055       0.005506       0.037353       0.071787       0.005260       0.037515      -0.048080       0.059592      -0.063984      -0.076612       0.014358       0.062255             10.266062       9.220054       2.544556      -4.360934       9.526426      -3.057346      12.051705           0.017314
          161              O       6.314065       7.071230       1.465370      -0.628010      37.605912 0.56751235E+03  0.13861201E+05                                 8.973697                            7.430405       0.301567       2.132306                    0.995318      28.772682      76.825818       0.687384       0.364822      -1.131739      -0.002626       0.038072       0.043691       0.058011      -0.008313       0.063958      -0.012873      -0.016488      -0.157866      -0.090732       0.028161       0.062571             10.025657       6.664876       0.011205      -1.116344      15.065180       3.136340       8.346913           0.008220
          162              O       4.015898       9.832776       7.287294      -0.666165      44.582078 0.67078504E+03  0.17085566E+05                                10.089373                            8.112810       0.037703       2.032191                    0.995253      29.881909      81.520914       0.653536       0.367951      -1.129147       0.018427      -0.050230      -0.063572       0.083090      -0.053004       0.054402       0.010070       0.029638      -0.026898      -0.078624       0.000401       0.078223             11.772402       7.503852      -1.249195      -2.289371      12.589213       5.694397      15.224142           0.000565
          163              O       3.484861       7.820892       6.571690      -0.602581      38.465796 0.59212523E+03  0.14568388E+05                                 9.067093                            7.555400       0.408850       2.173477                    0.996209      28.337606      75.124530       0.688614       0.361520      -1.138074       0.031205      -0.004002      -0.032995       0.045590       0.025472       0.049845      -0.035162      -0.006310      -0.218395      -0.104868       0.042119       0.062750             10.138679       8.928899       3.846796      -2.151869      13.172710      -1.585540       8.314429           0.009022
          164              O       6.208531       3.805842       1.010476      -0.638737      38.211507 0.56273459E+03  0.13712677E+05                                 9.051796                            7.368692       0.198292       2.099259                    0.995689      28.757348      76.644603       0.694671       0.361833      -1.134301      -0.014927      -0.058488       0.052141       0.079765       0.021039       0.045892      -0.033779       0.039553      -0.082743      -0.075012       0.016739       0.058273             10.316794       6.556713       0.537734      -1.224288      11.237975      -4.750804      13.155694           0.001160
          165              O       7.079746       1.872412       1.744060      -0.598864      40.739206 0.57118993E+03  0.13921231E+05                                 9.417524                            7.413242       0.377087       2.177048                    0.993869      27.815885      73.287849       0.696533       0.360800      -1.139146       0.031847       0.056698       0.036706       0.074674       0.010264       0.019301       0.003312       0.020901      -0.234935      -0.081189       0.024663       0.056526             10.910803       9.106225      -4.522620      -2.498047      14.728693       2.356413       8.897492           0.008291
          166              O       3.675720       3.148580       7.447316      -0.614322      40.370963 0.60450532E+03  0.14974937E+05                                 9.409696                            7.666103       0.102006       2.072133                    0.995927      28.570485      76.413924       0.678205       0.364570      -1.133805       0.075731      -0.008988      -0.022509       0.079515       0.001290       0.039317       0.051780       0.058982      -0.019347      -0.074927       0.007148       0.067779             10.834066       9.510829      -2.667357      -4.746167       9.746545       3.269732      13.244825           0.009673
          167              O       4.564898       1.136697       6.985230      -0.637878      38.361802 0.58708812E+03  0.14461384E+05                                 9.102823                            7.564414       0.258162       2.114224                    0.994953      29.086552      77.993143       0.680332       0.365493      -1.131222       0.011647       0.042876      -0.035127       0.056638       0.004692       0.065358       0.016395      -0.033956      -0.147651      -0.092994       0.033025       0.059970             10.130858       6.671764      -0.387999      -0.957048      15.202879      -2.812150       8.517932           0.004248
          168              O       6.537482       4.300968      15.540114      -0.629262      41.502554 0.58292632E+03  0.14284940E+05                                 9.556538                            7.477289       0.417350       2.176761                    0.995169      28.423138      75.182283       0.694921       0.359671      -1.139621       0.010365      -0.035105      -0.045046       0.058043       0.008190      -0.037720       0.007106      -0.017268      -0.221063      -0.086788       0.037216       0.049573             11.226249       7.230584       2.945755       1.795132      17.640580       2.970441       8.807583           0.002041
          169              O       6.457770       2.186224      16.248526      -0.603111      39.041186 0.56383748E+03  0.13741555E+05                                 9.202379                            7.396171       0.224376       2.111203                    0.995955      28.438458      75.715150       0.690769       0.363824      -1.133136      -0.024076       0.052878      -0.053735       0.079140      -0.008516      -0.033664      -0.036305       0.066709      -0.051011      -0.065531       0.007615       0.057916             10.564376       7.086742      -1.840157       2.868348      11.345609      -4.338721      13.260777           0.068625
          170              O       3.237867       3.697751      10.534482      -0.562057      38.539238 0.58215108E+03  0.14261553E+05                                 9.122430                            7.518975       0.337561       2.162071                    0.995401      27.790163      73.502690       0.686534       0.364177      -1.136051       0.036430       0.017360       0.013507       0.042555      -0.028696      -0.059803      -0.048146      -0.028468      -0.191969      -0.114991       0.048879       0.066112             10.357304       8.571296      -3.895529       2.185371      13.961788      -2.174534       8.538827           0.028417
          171              O       3.569063       1.591724       9.955526      -0.673560      46.360009 0.71849003E+03  0.18610192E+05                                10.360640                            8.405021      -0.006428       2.009654                    0.995791      30.363891      83.423359       0.641339       0.368713      -1.129019       0.016572       0.052797       0.063209       0.084009       0.054806      -0.056159       0.007970       0.031750       0.004342      -0.080648       0.000368       0.080280             12.076666       8.112436       1.871947       2.783492      13.188648       5.288220      14.928912           0.004192
          172              O       7.980152      11.672063      17.715694      -0.682089      34.177906 0.63774349E+03  0.16021430E+05                                 8.583688                            8.018617       0.109398       2.063101                    0.993073      29.451478      79.491033       0.644862       0.378080      -1.122816      -0.029485       0.020726       0.075312       0.083491      -0.044588      -0.073064       0.016667       0.201383       0.449235      -0.184999      -0.001798       0.186798              9.191828       7.943269      -0.583395       0.914014      10.748821       0.029643       8.883395           0.565561

******************************************************
Auxiliary information for the entire system
The total spin magnetic moment of the unit cell is   3.335320
The total net atomic charge of the unit cell is   -0.000005
Accuracy of reproducing the electrostatic potential in the unit cell:
  The inner radius (bohr) =    5.0000
  The outer radius (bohr) =   12.0000
  Valid grid points have density less than (e/(bohr^3)) =    0.0001
  The number of valid grid points were=       202808
  The rms potential error without charges in kcal/mol is=      3.97150
  The rms potential error with partial charges in kcal/mol is=      1.25201
  The RRMSE value at monopole order=      0.31525
  The rms potential error with partial charges and cloud penetration in kcal/mol is=      1.26176
  The RRMSE value at monopole order with cloud penetration is=      0.31771
  The rms potential error with partial charges and atomic dipoles in kcal/mol is=      1.04831
  The RRMSE value at dipole order=      0.26396
  The rms potential error with partial charges, atomic dipoles and cloud penetration in kcal/mol is=      1.05980
  The RRMSE value at dipole order with cloud penetration=      0.26685

******************************************************
The electron densities and ab initio electrostatic potential were computed in VASP using the PBE functional and
projector augmented wave method. See the main text of the journal article for a description of computational details.
The atomic charges, dipoles, and quadrupoles were computed with the DDEC6 method as described in
(a) T. A. Manz and N. Gabaldon Limas, RSC Adv. 6 (2016) 47771-47801 DOI: 10.1039/c6ra04656h
(b) N. Gabaldon Limas and T. A. Manz, RSC Adv. 8 (2018) 2678-2707 DOI: 10.1039/c7ra11829e.
For each atom in the material, the electron cloud parameters were fit to the spherically averaged atom-in-material
electron density using radial positions for which this density was between 10^-4 and 10^-2 electrons per cubic bohr.
The polarizabilities, dispersion coefficients, and quantum Drude oscillator (QDO) parameters were fit using the MCLF method.
The magnetic structure of the system was optimized in VASP from the default ferromagnetic initial guess using spin polarization.
The atomic spin moments (ASMs) were computed on this optimized magnetic structure using the DDEC6 partition as inputs
to the method of T. A. Manz and D. S. Sholl, J. Chem. Theory Comput. 7 (2011) 4146-4164 DOI: 10.1021/ct200539n.
The RMSE and RRMSE were computed using a uniform grid with Ewald summation.
