# Supplementary material for: A collection of forcefield precursors for metal–organic frameworks
Source: RSC Adv. 2019 Nov 13;9(63):36492–507. doi: 10.1039/c9ra07327b (PMC9075174; doi:10.1039/c9ra07327b)
Supplement: RA-009-C9RA07327B-s4082 [file RA-009-C9RA07327B-s4082.xyz]

  164
jmolscript: load "" {1 1 1} spacegroup "x,y,z" unitcell [{     11.521000     0.000000     0.000000 }, {      0.000000    14.008000     0.000000 }, {      0.000000    -1.826132    15.594443 }]
Zn     1.096799     0.946132    15.330585     0.853806
Zn     1.101408     5.663802     0.032748     0.831275
Zn     6.857299    11.235736     0.263858     0.853806
Zn     6.861908     8.344198    -0.032748     0.831275
H      4.687895     2.243198     2.364118     0.106355
H      5.993224     1.944158     4.283793     0.115355
H      4.481669     5.365804     5.843238     0.108947
H      3.177492     5.664843     3.923562     0.115213
H      9.175324     3.249742     7.728606     0.129088
H      4.598031     3.005869     7.538354     0.107772
H      9.337770     4.615602     9.928982     0.108497
H     10.674206     4.373880    11.945343     0.124693
H      8.807804     0.875088    12.587834     0.104135
H      7.603860     1.069495    10.688431     0.108662
H      9.235234     1.701142     5.114977     0.108536
H     10.352771     2.000126     3.279511     0.101520
H      8.890756     5.662037     2.906804     0.113545
H      7.598099     5.254346     4.845193     0.118062
H      4.244336     1.237150     9.507932     0.115744
H      3.308831     0.823004    11.477510     0.099151
H      4.659092     4.368399    12.901283     0.102215
H      6.148758     4.332721    11.184335     0.118927
H      3.134864     6.143680    15.457212     0.111796
H      3.085324     9.988890     0.444442     0.105618
H     10.569365    10.351667    -0.021832     0.159038
H     10.746789     7.874770     0.327483     0.090317
H      3.053065    10.161887    15.164036     0.149793
H      2.891771    -1.202665    14.481000     0.118368
H     10.967992     0.475030     0.584792     0.053341
H     10.841261    12.172660     1.150870     0.164634
H     10.448395     9.938670    13.230325     0.106356
H      0.232724    10.237710    11.310650     0.115355
H     10.242169     6.816064     9.751205     0.108946
H      8.937992     6.517025    11.670881     0.115213
H      3.414824     8.932126     7.865837     0.129088
H     10.358531     9.175999     8.056089     0.107772
H      3.577270     7.566266     5.665461     0.108496
H      4.913706     7.807988     3.649100     0.124693
H      3.047304    11.306780     3.006609     0.104135
H      1.843360    11.112373     4.906012     0.108663
H      3.474734    10.480726    10.479466     0.108537
H      4.592271    10.181742    12.314932     0.101520
H      3.130256     6.519831    12.687639     0.113545
H      1.837599     6.927522    10.749250     0.118062
H     10.004836    10.944718     6.086511     0.115745
H      9.069331    11.358864     4.116933     0.099152
H     10.419592     7.813469     2.693160     0.102214
H      0.388258     7.849147     4.410108     0.118926
H      8.895364     6.038188     0.137231     0.111795
H      8.845824     2.192978    15.150001     0.105618
H      4.808865     3.656333     0.021832     0.159038
H      4.986289     4.307098    15.266960     0.090317
H      8.813565     2.019981     0.430407     0.149793
H      8.652271    13.384533     1.113443     0.118368
H      5.207492    11.706838    15.009651     0.053341
H      5.080761     0.009208    14.443573     0.164634
C      2.765040     4.176325     1.777767     0.573759
C      3.809995     3.981507     2.962944    -0.024222
C      4.646419     2.876283     3.070546    -0.103433
C      5.421783     2.699368     4.210500    -0.159856
C      5.359569     3.626093     5.244411     0.079261
C      4.524297     4.731318     5.136810    -0.154773
C      3.748933     4.909634     3.996856    -0.113941
C      6.129172     3.178403     6.471694     0.043533
C      7.477129     3.479876     6.409316     0.009316
C      8.225994     3.190053     7.688060    -0.210544
C      7.488650     2.818609     8.826455     0.004198
C      6.048525     3.093291     8.873238     0.029745
C      5.541601     3.088946     7.594494    -0.176849
C      8.375767     2.847318    10.136388     0.073101
C      9.262884     3.843735    10.479466    -0.156733
C     10.069354     3.690941    11.664643    -0.100859
C      9.931102     2.565470    12.304016    -0.036470
C      8.951817     1.619606    12.007721    -0.102666
C      8.225994     1.745609    10.931705    -0.142186
C      8.433372     3.496242     5.192950     0.117169
C      9.205279     2.546102     4.693927    -0.139358
C      9.908060     2.750675     3.664694    -0.079358
C     10.069354     3.898684     3.072105    -0.026184
C      9.020943     4.879267     3.430777    -0.095924
C      8.249036     4.621713     4.553577    -0.153051
C      5.345744     2.684701    10.089605     0.113353
C      4.447106     1.811951    10.245549    -0.144450
C      3.778888     1.638446    11.368349    -0.088393
C      3.675199     2.688514    12.569121    -0.046499
C      4.596879     3.645912    12.288421    -0.083629
C      5.460954     3.673859    11.212405    -0.145293
C      2.315721     8.415338     0.029629     0.092109
C      2.269637     9.573566     0.187133    -0.167752
C      1.163621    10.431760     0.035867     0.096199
C     11.394269     9.870709     0.042105    -0.185760
C      0.023042     8.370705     0.171539     0.130426
C      0.979285    11.932990     0.015594     0.123632
C      2.258116    10.668981    15.235771    -0.229252
C      2.188990    -1.663560    14.923882     0.049874
C      0.207378    -0.022515     0.311889     0.106596
C      0.011521    12.562171     0.623778    -0.154883
C      2.834166     2.559459    13.551571     0.549421
C     10.795177     4.074617     1.808955     0.568914
C     10.898866     2.366398    13.645138     0.640194
C      8.525540     8.005543    13.816676     0.573759
C      9.570495     8.200361    12.631499    -0.024223
C     10.406919     9.305585    12.523897    -0.103433
C     11.182283     9.482500    11.383943    -0.159856
C     11.120069     8.555775    10.350032     0.079261
C     10.284797     7.450550    10.457633    -0.154772
C      9.509433     7.272234    11.597587    -0.113941
C      0.368672     9.003465     9.122749     0.043533
C      1.716629     8.701992     9.185127     0.009316
C      2.465494     8.991815     7.906383    -0.210544
C      1.728150     9.363259     6.767988     0.004198
C      0.288025     9.088577     6.721205     0.029745
C     11.302101     9.092922     7.999949    -0.176849
C      2.615267     9.334550     5.458055     0.073101
C      3.502384     8.338133     5.114977    -0.156733
C      4.308854     8.490927     3.929800    -0.100859
C      4.170602     9.616398     3.290427    -0.036470
C      3.191317    10.562262     3.586722    -0.102666
C      2.465494    10.436259     4.662738    -0.142186
C      2.672872     8.685626    10.401493     0.117170
C      3.444779     9.635766    10.900516    -0.139359
C      4.147560     9.431193    11.929749    -0.079358
C      4.308854     8.283184    12.522338    -0.026184
C      3.260443     7.302601    12.163666    -0.095924
C      2.488536     7.560155    11.040866    -0.153051
C     11.106244     9.497167     5.504838     0.113353
C     10.207606    10.369917     5.348894    -0.144450
C      9.539388    10.543422     4.226094    -0.088393
C      9.435699     9.493354     3.025322    -0.046499
C     10.357379     8.535956     3.306022    -0.083629
C     11.221454     8.508009     4.382038    -0.145293
C      8.076221     5.592662    -0.029629     0.092109
C      8.030137     2.608302    15.407310    -0.167752
C      6.924121     3.576240    -0.035867     0.096199
C      5.633769     2.311159    15.552338    -0.185761
C      5.783542     3.811163    15.422904     0.130426
C      6.739785     2.075010    -0.015594     0.123632
C      8.018616     1.512887     0.358672    -0.229253
C      7.949490    13.845428     0.670561     0.049873
C      5.967878    -1.803617    15.282554     0.106596
C      5.772021    -0.380303    14.970665    -0.154883
C      8.594666     9.622409     2.042872     0.549421
C      5.034677     8.107251    13.785488     0.568914
C      5.138366     9.815469     1.949305     0.640194
N      1.117537     7.691677     0.096686    -0.203720
N      1.082974    -1.025376    15.371442    -0.164202
N      6.878037     4.490191    15.497757    -0.203720
N      6.843474    13.207244     0.223001    -0.164201
O      2.638309     5.235667     1.344241    -0.448825
O      2.639461     3.003504     1.051065    -0.627046
O      2.672872     3.587514    14.342209    -0.520401
O      2.693610     1.277579    14.091139    -0.591965
O     11.419615     3.131726     1.331765    -0.545092
O     11.359706     5.278315     1.578158    -0.590094
O     11.328599     3.446810    14.108293    -0.628458
O     11.329751     1.404671    13.843187    -0.503079
O      8.398809     6.946201    14.250202    -0.448825
O      8.399961     9.178364    14.543378    -0.627046
O      8.433372     8.594354     1.252234    -0.520401
O      8.454110    10.904289     1.503304    -0.591965
O      5.659115     9.050142    14.262678    -0.545092
O      5.599206     6.903553    14.016285    -0.590094
O      5.568099     8.735058     1.486150    -0.628458
O      5.569251    10.777197     1.751256    -0.503079

The following XYZ coordinates are in angstroms. Other properties are in atomic units.
The sperically averaged electron density of each atom fit to a function of the form exp(a - br)
eigen_1, eigen_2 and eigen_3 are the three eigenvalues of traceless quadrupole moment tensor
  atom number  atomic symbol              X              Y              Z     net charge C6 coefficient C8 coefficient C10 coefficient fluctuating dipole atomic polarizability isotropic forcefield polarizability              a              b squared Pearson coefficient          <r^3>          <r^4>         wp_QDO          m_QDO          q_QDO       dipole_x       dipole_y       dipole_z         dipole            Qxy            Qxz            Qyz     Q(x^2-y^2)  Q(3z^2 - R^2)        eigen_1        eigen_2        eigen_3 static polarizability      alpha(xx)      alpha(xy)      alpha(xz)      alpha(yy)      alpha(yz)      alpha(zz) atomic spin moment
            1             Zn       1.096799       0.946132      15.330585       0.853806     102.618646 0.19115630E+04  0.61343697E+05                                18.347963                           14.682433       0.222949       1.927754                    0.996487      47.287424     130.952672       0.451322       0.422901      -1.124616       0.014630      -0.016137       0.005905       0.022568      -0.026421      -0.010345      -0.011006       0.141557       0.087765      -0.091511       0.028520       0.062991             23.208779      24.450065       0.067353      -0.600627      26.260361      -1.353576      18.915912          -0.000004
            2             Zn       1.101408       5.663802       0.032748       0.831275      98.987380 0.19354148E+04  0.62271388E+05                                18.135070                           14.953185       0.221826       1.918509                    0.996861      47.819984     132.387911       0.439407       0.433236      -1.118397       0.002329       0.014587       0.004774       0.015524      -0.012188       0.004053      -0.018771       0.165969       0.147339      -0.110560       0.048556       0.062004             22.284899      23.816396      -0.641301      -1.253717      23.289846      -0.471106      19.748455          -0.000002
            3             Zn       6.857299      11.235736       0.263858       0.853806     102.618640 0.19115630E+04  0.61343696E+05                                18.347963                           14.682434       0.222949       1.927754                    0.996487      47.287424     130.952675       0.451322       0.422901      -1.124616       0.014630       0.016137      -0.005905       0.022568       0.026421       0.010345      -0.011006       0.141557       0.087765      -0.091511       0.028520       0.062991             23.208779      24.450065      -0.067353       0.600628      26.260361      -1.353576      18.915911          -0.000004
            4             Zn       6.861908       8.344198      -0.032748       0.831275      98.987385 0.19354148E+04  0.62271388E+05                                18.135071                           14.953185       0.221826       1.918509                    0.996861      47.819984     132.387912       0.439407       0.433236      -1.118397       0.002329      -0.014587      -0.004774       0.015524       0.012187      -0.004053      -0.018771       0.165969       0.147339      -0.110560       0.048556       0.062004             22.284900      23.816397       0.641301       1.253716      23.289847      -0.471105      19.748456          -0.000002
            5              H       4.687895       2.243198       2.364118       0.106355       1.249410 0.94814709E+01  0.97406933E+02                                 1.930146                            1.810279      -1.255918       2.275435                    0.994374       3.799356      10.985889       0.459987       1.296124      -0.704598       0.000720      -0.027696      -0.026267       0.038177      -0.010833       0.003371       0.005297      -0.020458       0.003106      -0.016950       0.001639       0.015311              1.992064       1.609915      -0.068891       0.031965       2.008425       0.550290       2.357851          -0.000003
            6              H       5.993224       1.944158       4.283793       0.115355       1.257404 0.97966504E+01  0.10012068E+03                                 1.861328                            1.785081      -1.019945       2.391779                    0.997740       3.465245       9.565757       0.491350       1.219746      -0.725027       0.019683      -0.030383      -0.000288       0.036202      -0.011343       0.007132       0.005981      -0.015781       0.002427      -0.018524       0.004715       0.013810              1.874828       1.902086      -0.450688       0.125721       2.060103       0.003250       1.662294          -0.000006
            7              H       4.481669       5.365804       5.843238       0.108947       1.179328 0.88661377E+01  0.88474341E+02                                 1.778566                            1.692162      -0.966941       2.409806                    0.998110       3.475204       9.513217       0.506807       1.211102      -0.725527       0.000248       0.025738       0.025713       0.036382      -0.008239       0.008649       0.008698      -0.008029       0.014580      -0.017941       0.005687       0.012254              1.782228       1.443515      -0.164021       0.028483       1.912168       0.376545       1.991000          -0.000001
            8              H       3.177492       5.664843       3.923562       0.115213       1.160754 0.85556897E+01  0.85416960E+02                                 1.817470                            1.703587      -1.231958       2.292525                    0.994765       3.630146      10.249170       0.482294       1.272052      -0.709981      -0.023059       0.030286      -0.004472       0.038327      -0.011186       0.005981       0.003354       0.002410      -0.009494      -0.013728       0.000558       0.013170              1.866760       1.849273      -0.529625       0.144025       2.200272      -0.017961       1.550733          -0.000001
            9              H       9.175324       3.249742       7.728606       0.129088       1.272557 0.10072525E+02  0.10372790E+03                                 1.878903                            1.812296      -1.186449       2.323229                    0.996042       3.492356       9.698976       0.486404       1.222789      -0.724082       0.041000       0.004205       0.002969       0.041322       0.002650      -0.001691      -0.007654       0.023222      -0.013446      -0.015007       0.000472       0.014535              1.869947       2.271985       0.066001       0.035678       1.416705       0.005063       1.921151          -0.000004
           10              H       4.598031       3.005869       7.538354       0.107772       1.304775 0.10347641E+02  0.10704448E+03                                 1.895434                            1.821861      -1.050757       2.371178                    0.997194       3.544798       9.795934       0.492224       1.202875      -0.728669      -0.030454      -0.005105      -0.003681       0.031098       0.004621      -0.001430       0.003043       0.023953       0.009112      -0.014945       0.003536       0.011409              1.890739       2.311029       0.072785       0.001251       1.434807      -0.117048       1.926380          -0.000003
           11              H       9.337770       4.615602       9.928982       0.108497       1.140261 0.84686942E+01  0.84080839E+02                                 1.771648                            1.676977      -1.085623       2.354537                    0.996195       3.608313      10.060554       0.495400       1.245286      -0.715904       0.001539       0.031414      -0.020326       0.037448       0.004919       0.008046      -0.008347      -0.012791      -0.000023      -0.015496       0.003340       0.012156              1.782575       1.433146       0.181836       0.038741       2.111108      -0.335413       1.803472          -0.000001
           12              H      10.674206       4.373880      11.945343       0.124693       1.139160 0.83606715E+01  0.82971947E+02                                 1.798561                            1.688945      -1.127052       2.345941                    0.996416       3.532317       9.936029       0.482386       1.279444      -0.709109       0.025309       0.028852       0.015827       0.041514       0.011974       0.007247      -0.000167      -0.000841      -0.022245      -0.013587      -0.003151       0.016738              1.844655       1.891198       0.465417       0.287971       2.034718       0.141993       1.608048          -0.000002
           13              H       8.807804       0.875088      12.587834       0.104135       1.219500 0.90329358E+01  0.90573003E+02                                 1.824396                            1.711093      -0.898152       2.441207                    0.998265       3.486691       9.572184       0.502558       1.215485      -0.724767      -0.011159      -0.028888       0.018402       0.036024       0.013124       0.006702      -0.007778      -0.008001      -0.000752      -0.018992       0.004680       0.014312              1.871522       1.504578       0.099931      -0.023441       2.080260      -0.550310       2.029726          -0.000003
           14              H       7.603860       1.069495      10.688431       0.108662       1.294480 0.99479077E+01  0.10164415E+03                                 1.868844                            1.776057      -1.009596       2.392062                    0.997723       3.445553       9.385355       0.504130       1.189086      -0.732617      -0.020318      -0.028462      -0.006456       0.035561       0.012875       0.007079      -0.005079      -0.016056       0.000517      -0.019143       0.003975       0.015168              1.881800       2.002352       0.430619       0.274385       1.971815       0.130012       1.671232          -0.000006
           15              H       9.235234       1.701142       5.114977       0.108536       1.194525 0.87041716E+01  0.85478536E+02                                 1.722649                            1.622758      -0.862871       2.457495                    0.999075       3.278654       8.578122       0.549750       1.134518      -0.745929       0.004835      -0.028432       0.012015       0.031243      -0.008248      -0.010475      -0.004565      -0.020761      -0.006202      -0.019627       0.005271       0.014356              1.733732       1.385831      -0.057020      -0.078796       2.111468      -0.383416       1.703898          -0.000006
           16              H      10.352771       2.000126       3.279511       0.101520       1.245545 0.91540497E+01  0.91805442E+02                                 1.831007                            1.705655      -0.962553       2.406551                    0.998418       3.462620       9.410228       0.512449       1.191792      -0.730628       0.013034      -0.027986      -0.012555       0.033328      -0.003170      -0.006957      -0.000518      -0.022685      -0.024173      -0.014871      -0.000944       0.015815              1.896287       1.768400      -0.419708      -0.373971       2.102142       0.376503       1.818320          -0.000004
           17              H       8.890756       5.662037       2.906804       0.113545       1.046904 0.76899792E+01  0.75503848E+02                                 1.761249                            1.666072      -1.175095       2.322962                    0.994636       3.695619      10.690472       0.460860       1.353610      -0.692090      -0.011124       0.035629      -0.020242       0.042461      -0.010545      -0.004924      -0.008413      -0.003351      -0.014343      -0.016051       0.002286       0.013765              1.802895       1.472593      -0.016138      -0.012209       2.106730      -0.459607       1.829363          -0.000000
           18              H       7.598099       5.254346       4.845193       0.118062       1.189987 0.90808394E+01  0.91136823E+02                                 1.794284                            1.717618      -1.040893       2.380418                    0.997854       3.431982       9.413822       0.500933       1.218312      -0.724640      -0.023498       0.027400       0.007952       0.036961      -0.013505      -0.007469      -0.004135      -0.017055       0.000023      -0.019678       0.003710       0.015969              1.807412       1.991147      -0.372803      -0.290038       1.814520       0.098568       1.616569          -0.000002
           19              H       4.244336       1.237150       9.507932       0.115744       1.221887 0.90699007E+01  0.89915783E+02                                 1.749659                            1.656014      -0.887983       2.450544                    0.998740       3.272656       8.579394       0.544899       1.133853      -0.746666      -0.010028      -0.013976      -0.025252       0.030554       0.013518      -0.002573       0.004884      -0.005411       0.017113      -0.017749       0.005930       0.011819              1.761016       1.439052       0.182902       0.059257       1.731391       0.390268       2.112604          -0.000007
           20              H       3.308831       0.823004      11.477510       0.099151       1.287306 0.96577819E+01  0.97465333E+02                                 1.810923                            1.706712      -1.117775       2.329456                    0.996823       3.475911       9.257674       0.536610       1.131031      -0.745549      -0.015009      -0.040833       0.001603       0.043533       0.010132      -0.003793       0.005523      -0.021895      -0.011888      -0.015665      -0.001920       0.017585              1.854247       1.758189       0.471824      -0.212000       2.147186      -0.188820       1.657366          -0.000006
           21              H       4.659092       4.368399      12.901283       0.102215       1.045271 0.78225422E+01  0.77586962E+02                                 1.785380                            1.695844      -1.455771       2.176292                    0.991957       4.025569      11.929885       0.447930       1.378653      -0.684906       0.002846       0.028253       0.021598       0.035677       0.007629      -0.004551       0.005822       0.000425      -0.002673      -0.012041       0.003850       0.008191              1.834452       1.504515       0.015642      -0.040801       2.025165       0.432197       1.973676           0.000000
           22              H       6.148758       4.332721      11.184335       0.118927       1.168408 0.90263384E+01  0.91187152E+02                                 1.825046                            1.752795      -1.087971       2.361901                    0.997095       3.555764      10.047058       0.475010       1.276385      -0.710491       0.031011       0.029877       0.006787       0.043593       0.015460      -0.003562       0.008199      -0.005362       0.002869      -0.019391       0.003001       0.016389              1.847823       2.099653       0.412325      -0.157634       1.822333       0.020907       1.621484          -0.000001
           23              H       3.134864       6.143680      15.457212       0.111796       1.031342 0.70010330E+01  0.67553626E+02                                 1.785799                            1.617447      -1.250661       2.290807                    0.993994       3.749555      10.967625       0.452992       1.401295      -0.681977       0.037783      -0.015063      -0.011583       0.042292      -0.006675      -0.002251       0.004374       0.006234      -0.047238      -0.016670       0.000851       0.015819              1.915085       2.347229      -0.567829      -0.194305       1.947595       0.127741       1.450433           0.000000
           24              H       3.085324       9.988890       0.444442       0.105618       0.973944 0.70456789E+01  0.68364329E+02                                 1.737016                            1.636503      -1.286020       2.260144                    0.992119       3.946897      11.728695       0.442851       1.425418      -0.676374       0.025057       0.007206       0.017562       0.031435       0.003492       0.004899       0.006980       0.004405      -0.046338      -0.018057       0.004112       0.013945              1.803319       2.184065       0.328320       0.259832       1.732618       0.092940       1.493276          -0.000001
           25              H      10.569365      10.351667      -0.021832       0.159038       0.832436 0.58599850E+01  0.54747399E+02                                 1.614094                            1.533855      -1.449708       2.214717                    0.992563       3.765953      11.279763       0.435447       1.505579      -0.661728      -0.036519       0.017428      -0.002799       0.040561       0.001370       0.000297      -0.002062       0.000414      -0.031320      -0.010724       0.004040       0.006684              1.674594       2.057543      -0.252684       0.083348       1.596692      -0.025315       1.369546          -0.000000
           26              H      10.746789       7.874770       0.327483       0.090317       1.050019 0.74715045E+01  0.73194204E+02                                 1.794426                            1.660080      -1.234547       2.284444                    0.993801       3.889402      11.421964       0.452018       1.383189      -0.684954      -0.042965      -0.024016       0.006837       0.049694       0.005205       0.000560      -0.001457       0.005190      -0.035085      -0.011896       0.000228       0.011667              1.898769       2.345754       0.451151      -0.182484       1.847739      -0.084400       1.502815          -0.000000
           27              H       3.053065      10.161887      15.164036       0.149793       0.938448 0.67773502E+01  0.65342207E+02                                 1.715516                            1.624620      -1.461790       2.207379                    0.992650       3.791009      11.352081       0.435008       1.460411      -0.670055       0.035574      -0.022128       0.003494       0.042040       0.000611      -0.000909      -0.003129       0.009281      -0.026618      -0.009909       0.000720       0.009189              1.771935       2.063280      -0.292662      -0.105979       1.866631       0.007936       1.385895          -0.000001
           28              H       2.891771      -1.202665      14.481000       0.118368       1.191123 0.84996069E+01  0.85265706E+02                                 1.895455                            1.732356      -1.264591       2.286994                    0.994289       3.699819      10.693900       0.461130       1.324058      -0.698386       0.037411       0.027315      -0.025531       0.052891      -0.002060      -0.015014       0.001812       0.016106      -0.017885      -0.014746      -0.005331       0.020077              1.999424       2.324185       0.468005      -0.335694       2.065061      -0.224494       1.609027          -0.000003
           29              H      10.967992       0.475030       0.584792       0.053341       1.241260 0.89368230E+01  0.90544451E+02                                 1.917748                            1.746151      -1.247214       2.261979                    0.993769       4.006286      11.537607       0.472515       1.279416      -0.706256      -0.038740       0.026612       0.010996       0.048269      -0.005491      -0.013167      -0.008080       0.009397      -0.025026      -0.020260       0.004195       0.016065              2.046128       2.421492      -0.545981      -0.293140       2.210188       0.189741       1.506704          -0.000002
           30              H      10.841261      12.172660       1.150870       0.164634       1.007438 0.71015854E+01  0.68391936E+02                                 1.726034                            1.609932      -1.203947       2.337459                    0.995982       3.453009       9.911074       0.464693       1.368645      -0.689787      -0.023614      -0.019683       0.025129       0.039705      -0.002365      -0.008780      -0.001963      -0.003896       0.000430      -0.010544       0.002635       0.007909              1.784179       1.984791       0.271253      -0.374438       1.778527      -0.186477       1.589217          -0.000002
           31              H      10.448395       9.938670      13.230325       0.106356       1.249410 0.94814660E+01  0.97406869E+02                                 1.930145                            1.810278      -1.255917       2.275435                    0.994374       3.799355      10.985885       0.459987       1.296123      -0.704598       0.000720       0.027696       0.026267       0.038177       0.010833      -0.003371       0.005297      -0.020458       0.003106      -0.016950       0.001639       0.015311              1.992063       1.609914       0.068890      -0.031965       2.008424       0.550289       2.357850          -0.000003
           32              H       0.232724      10.237710      11.310650       0.115355       1.257403 0.97966410E+01  0.10012055E+03                                 1.861327                            1.785079      -1.019944       2.391780                    0.997740       3.465244       9.565752       0.491350       1.219745      -0.725027       0.019683       0.030383       0.000288       0.036202       0.011343      -0.007132       0.005981      -0.015781       0.002427      -0.018524       0.004715       0.013810              1.874827       1.902085       0.450688      -0.125721       2.060102       0.003250       1.662293          -0.000006
           33              H      10.242169       6.816064       9.751205       0.108946       1.179329 0.88661459E+01  0.88474451E+02                                 1.778568                            1.692164      -0.966942       2.409805                    0.998110       3.475205       9.513224       0.506806       1.211103      -0.725527       0.000248      -0.025738      -0.025713       0.036382       0.008239      -0.008649       0.008698      -0.008029       0.014580      -0.017941       0.005687       0.012253              1.782229       1.443516       0.164021      -0.028483       1.912170       0.376545       1.991002          -0.000001
           34              H       8.937992       6.517025      11.670881       0.115213       1.160754 0.85556897E+01  0.85416960E+02                                 1.817470                            1.703587      -1.231958       2.292525                    0.994765       3.630146      10.249170       0.482294       1.272052      -0.709981      -0.023059      -0.030286       0.004472       0.038327       0.011186      -0.005981       0.003354       0.002410      -0.009494      -0.013728       0.000558       0.013170              1.866759       1.849273       0.529625      -0.144025       2.200272      -0.017961       1.550733          -0.000001
           35              H       3.414824       8.932126       7.865837       0.129088       1.272558 0.10072530E+02  0.10372796E+03                                 1.878904                            1.812297      -1.186449       2.323229                    0.996042       3.492357       9.698980       0.486404       1.222789      -0.724082       0.041000      -0.004205      -0.002969       0.041322      -0.002650       0.001691      -0.007654       0.023222      -0.013446      -0.015007       0.000472       0.014535              1.869947       2.271985      -0.066001      -0.035678       1.416705       0.005063       1.921152          -0.000004
           36              H      10.358531       9.175999       8.056089       0.107772       1.304776 0.10347649E+02  0.10704460E+03                                 1.895436                            1.821863      -1.050757       2.371178                    0.997194       3.544799       9.795942       0.492223       1.202876      -0.728669      -0.030454       0.005105       0.003681       0.031098      -0.004621       0.001430       0.003043       0.023953       0.009112      -0.014945       0.003536       0.011409              1.890740       2.311031      -0.072785      -0.001251       1.434808      -0.117048       1.926382          -0.000003
           37              H       3.577270       7.566266       5.665461       0.108496       1.140262 0.84687042E+01  0.84080965E+02                                 1.771649                            1.676979      -1.085624       2.354536                    0.996195       3.608315      10.060562       0.495400       1.245287      -0.715903       0.001539      -0.031414       0.020326       0.037448      -0.004919      -0.008046      -0.008347      -0.012791      -0.000023      -0.015496       0.003340       0.012156              1.782577       1.433147      -0.181836      -0.038741       2.111110      -0.335414       1.803474          -0.000001
           38              H       4.913706       7.807988       3.649100       0.124693       1.139160 0.83606705E+01  0.82971933E+02                                 1.798561                            1.688945      -1.127052       2.345941                    0.996416       3.532317       9.936028       0.482386       1.279443      -0.709109       0.025309      -0.028852      -0.015827       0.041514      -0.011974      -0.007247      -0.000167      -0.000841      -0.022245      -0.013587      -0.003151       0.016738              1.844655       1.891198      -0.465417      -0.287971       2.034718       0.141993       1.608048          -0.000002
           39              H       3.047304      11.306780       3.006609       0.104135       1.219499 0.90329329E+01  0.90572973E+02                                 1.824397                            1.711093      -0.898152       2.441207                    0.998265       3.486690       9.572183       0.502558       1.215486      -0.724767      -0.011159       0.028888      -0.018402       0.036024      -0.013124      -0.006702      -0.007778      -0.008001      -0.000752      -0.018992       0.004680       0.014312              1.871522       1.504578      -0.099931       0.023441       2.080261      -0.550310       2.029726          -0.000003
           40              H       1.843360      11.112373       4.906012       0.108663       1.294477 0.99478757E+01  0.10164373E+03                                 1.868840                            1.776053      -1.009595       2.392062                    0.997723       3.445549       9.385335       0.504131       1.189084      -0.732618      -0.020318       0.028462       0.006456       0.035560      -0.012875      -0.007079      -0.005079      -0.016056       0.000517      -0.019143       0.003975       0.015168              1.881795       2.002346      -0.430617      -0.274383       1.971810       0.130011       1.671228          -0.000006
           41              H       3.474734      10.480726      10.479466       0.108537       1.194523 0.87041502E+01  0.85478272E+02                                 1.722647                            1.622756      -0.862869       2.457497                    0.999075       3.278651       8.578111       0.549750       1.134518      -0.745929       0.004835       0.028432      -0.012015       0.031243       0.008248       0.010475      -0.004565      -0.020761      -0.006202      -0.019627       0.005271       0.014356              1.733730       1.385829       0.057020       0.078796       2.111464      -0.383415       1.703896          -0.000006
           42              H       4.592271      10.181742      12.314932       0.101520       1.245545 0.91540486E+01  0.91805431E+02                                 1.831007                            1.705655      -0.962553       2.406551                    0.998418       3.462620       9.410229       0.512449       1.191792      -0.730628       0.013034       0.027986       0.012555       0.033328       0.003170       0.006957      -0.000518      -0.022685      -0.024173      -0.014871      -0.000944       0.015815              1.896288       1.768400       0.419708       0.373971       2.102142       0.376504       1.818321          -0.000004
           43              H       3.130256       6.519831      12.687639       0.113545       1.046904 0.76899831E+01  0.75503893E+02                                 1.761249                            1.666072      -1.175095       2.322962                    0.994636       3.695620      10.690474       0.460860       1.353609      -0.692090      -0.011124      -0.035629       0.020242       0.042461       0.010545       0.004924      -0.008413      -0.003351      -0.014343      -0.016051       0.002286       0.013765              1.802895       1.472594       0.016138       0.012209       2.106730      -0.459607       1.829363          -0.000000
           44              H       1.837599       6.927522      10.749250       0.118062       1.189987 0.90808376E+01  0.91136797E+02                                 1.794283                            1.717617      -1.040893       2.380418                    0.997854       3.431982       9.413820       0.500933       1.218311      -0.724640      -0.023498      -0.027400      -0.007952       0.036961       0.013506       0.007469      -0.004135      -0.017055       0.000023      -0.019678       0.003710       0.015969              1.807411       1.991146       0.372803       0.290038       1.814520       0.098568       1.616569          -0.000002
           45              H      10.004836      10.944718       6.086511       0.115745       1.221885 0.90698868E+01  0.89915614E+02                                 1.749657                            1.656013      -0.887981       2.450545                    0.998740       3.272654       8.579388       0.544899       1.133853      -0.746666      -0.010028       0.013976       0.025252       0.030554      -0.013518       0.002573       0.004884      -0.005411       0.017113      -0.017749       0.005930       0.011819              1.761014       1.439051      -0.182902      -0.059257       1.731389       0.390267       2.112602          -0.000007
           46              H       9.069331      11.358864       4.116933       0.099152       1.287304 0.96577687E+01  0.97465165E+02                                 1.810921                            1.706711      -1.117774       2.329456                    0.996823       3.475909       9.257667       0.536610       1.131031      -0.745549      -0.015009       0.040833      -0.001603       0.043533      -0.010132       0.003793       0.005523      -0.021895      -0.011888      -0.015665      -0.001920       0.017585              1.854245       1.758187      -0.471823       0.212000       2.147184      -0.188820       1.657365          -0.000006
           47              H      10.419592       7.813469       2.693160       0.102214       1.045271 0.78225398E+01  0.77586934E+02                                 1.785380                            1.695844      -1.455771       2.176292                    0.991957       4.025569      11.929886       0.447930       1.378654      -0.684905       0.002846      -0.028253      -0.021598       0.035677      -0.007629       0.004551       0.005822       0.000425      -0.002673      -0.012041       0.003850       0.008191              1.834452       1.504515      -0.015642       0.040801       2.025165       0.432197       1.973676           0.000000
           48              H       0.388258       7.849147       4.410108       0.118926       1.168408 0.90263439E+01  0.91187219E+02                                 1.825047                            1.752795      -1.087972       2.361901                    0.997095       3.555765      10.047061       0.475009       1.276385      -0.710491       0.031011      -0.029877      -0.006787       0.043593      -0.015460       0.003562       0.008199      -0.005362       0.002869      -0.019391       0.003001       0.016389              1.847824       2.099654      -0.412325       0.157634       1.822334       0.020907       1.621484          -0.000001
           49              H       8.895364       6.038188       0.137231       0.111795       1.031342 0.70010362E+01  0.67553664E+02                                 1.785800                            1.617448      -1.250661       2.290807                    0.993994       3.749556      10.967628       0.452991       1.401295      -0.681977       0.037783       0.015063       0.011583       0.042292       0.006675       0.002251       0.004374       0.006234      -0.047238      -0.016670       0.000851       0.015819              1.915086       2.347230       0.567829       0.194305       1.947595       0.127741       1.450433           0.000000
           50              H       8.845824       2.192978      15.150001       0.105618       0.973943 0.70456725E+01  0.68364258E+02                                 1.737016                            1.636503      -1.286020       2.260144                    0.992119       3.946896      11.728695       0.442850       1.425419      -0.676374       0.025057      -0.007206      -0.017562       0.031435      -0.003492      -0.004899       0.006980       0.004405      -0.046338      -0.018057       0.004112       0.013945              1.803319       2.184065      -0.328320      -0.259832       1.732617       0.092940       1.493276          -0.000001
           51              H       4.808865       3.656333       0.021832       0.159038       0.832435 0.58599841E+01  0.54747389E+02                                 1.614094                            1.533855      -1.449708       2.214717                    0.992563       3.765953      11.279764       0.435447       1.505580      -0.661728      -0.036519      -0.017428       0.002799       0.040561      -0.001370      -0.000297      -0.002062       0.000414      -0.031320      -0.010724       0.004040       0.006684              1.674594       2.057543       0.252684      -0.083348       1.596692      -0.025315       1.369546          -0.000000
           52              H       4.986289       4.307098      15.266960       0.090317       1.050019 0.74715070E+01  0.73194235E+02                                 1.794427                            1.660081      -1.234548       2.284443                    0.993801       3.889403      11.421968       0.452018       1.383189      -0.684954      -0.042965       0.024016      -0.006837       0.049694      -0.005205      -0.000560      -0.001457       0.005190      -0.035085      -0.011896       0.000228       0.011667              1.898770       2.345755      -0.451151       0.182484       1.847739      -0.084400       1.502815          -0.000000
           53              H       8.813565       2.019981       0.430407       0.149793       0.938448 0.67773493E+01  0.65342199E+02                                 1.715516                            1.624620      -1.461790       2.207379                    0.992650       3.791009      11.352082       0.435008       1.460411      -0.670055       0.035574       0.022128      -0.003494       0.042040      -0.000611       0.000909      -0.003129       0.009281      -0.026618      -0.009909       0.000720       0.009189              1.771935       2.063281       0.292662       0.105979       1.866631       0.007936       1.385895          -0.000001
           54              H       8.652271      13.384533       1.113443       0.118368       1.191122 0.84996013E+01  0.85265642E+02                                 1.895455                            1.732356      -1.264590       2.286994                    0.994289       3.699818      10.693899       0.461130       1.324058      -0.698386       0.037411      -0.027315       0.025531       0.052891       0.002060       0.015014       0.001812       0.016106      -0.017885      -0.014746      -0.005331       0.020077              1.999424       2.324185      -0.468005       0.335693       2.065061      -0.224494       1.609027          -0.000003
           55              H       5.207492      11.706838      15.009651       0.053341       1.241260 0.89368222E+01  0.90544443E+02                                 1.917749                            1.746151      -1.247214       2.261979                    0.993769       4.006286      11.537608       0.472515       1.279417      -0.706256      -0.038740      -0.026612      -0.010996       0.048269       0.005491       0.013167      -0.008080       0.009397      -0.025026      -0.020260       0.004195       0.016065              2.046128       2.421492       0.545981       0.293140       2.210188       0.189741       1.506704          -0.000002
           56              H       5.080761       0.009208      14.443573       0.164634       1.007438 0.71015866E+01  0.68391946E+02                                 1.726033                            1.609931      -1.203947       2.337459                    0.995982       3.453009       9.911072       0.464693       1.368644      -0.689787      -0.023614       0.019683      -0.025129       0.039705       0.002365       0.008780      -0.001963      -0.003896       0.000430      -0.010544       0.002635       0.007909              1.784178       1.984791      -0.271253       0.374437       1.778527      -0.186477       1.589217          -0.000002
           57              C       2.765040       4.176325       1.777767       0.573759      22.207745 0.26747671E+03  0.56428913E+04                                 7.396437                            5.868861      -0.115596       2.019190                    0.998520      22.928037      65.176262       0.601225       0.482895      -1.012140      -0.049777       0.001709      -0.050792       0.071137       0.004076      -0.095586       0.023226       0.116701      -0.035760      -0.089371      -0.040248       0.129619              8.643385       8.023031      -0.798908       3.941577       8.294701      -0.598829       9.612423          -0.000001
           58              C       3.809995       3.981507       2.962944      -0.024222      37.415439 0.47387146E+03  0.11296184E+05                                 9.712752                            7.230591      -0.036973       1.984357                    0.999181      27.869010      78.677224       0.621036       0.413731      -1.074144       0.036090      -0.008399       0.028285       0.046616       0.013136       0.000775      -0.011049      -0.042689       0.031805      -0.030724       0.004085       0.026639             11.786668      11.199130      -3.048425       5.917427       9.189432       0.567795      14.971442          -0.000001
           59              C       4.646419       2.876283       3.070546      -0.103433      34.411126 0.45280757E+03  0.10818253E+05                                 9.343612                            7.201295      -0.120760       1.927566                    0.999518      30.247315      89.372102       0.596931       0.429476      -1.049781      -0.002035       0.009392       0.029667       0.031185       0.006708      -0.007878       0.017736      -0.037285      -0.025491      -0.025499      -0.005572       0.031071             10.878112       9.779017      -2.828718       4.654405       8.769753       0.494133      14.085567          -0.000005
           60              C       5.421783       2.699368       4.210500      -0.159856      33.915850 0.44475570E+03  0.10541971E+05                                 9.149994                            7.034588       0.140937       2.010010                    0.999696      30.116907      87.643590       0.619325       0.417241      -1.061040      -0.016534       0.006979      -0.023660       0.029696      -0.015367      -0.004969      -0.003400      -0.018519      -0.071267      -0.025602      -0.004222       0.029824             10.828878       8.918762      -1.744816       4.856881       7.807302       1.323146      15.760571          -0.000006
           61              C       5.359569       3.626093       5.244411       0.079261      38.491758 0.43514917E+03  0.10191481E+05                                10.081959                            7.024619      -0.242407       1.931613                    0.998922      26.835604      75.993319       0.614990       0.425244      -1.062916       0.002677       0.006387       0.003913       0.007955       0.014598       0.013652      -0.008625       0.044758       0.066727      -0.040284       0.008799       0.031485             13.300040      10.893036      -3.428835       6.896311       9.044785      -1.421373      19.962299           0.000001
           62              C       4.524297       4.731318       5.136810      -0.154773      34.420872 0.44811988E+03  0.10626753E+05                                 9.178150                            7.056891       0.186867       2.024636                    0.999625      30.009806      86.951384       0.619778       0.416739      -1.062856      -0.012495      -0.004629      -0.030513       0.033295       0.000344      -0.000278       0.026257      -0.032550       0.038524      -0.022721      -0.014927       0.037648             10.495592       9.694538      -3.738932       4.685395       9.323457      -0.875407      12.468781          -0.000000
           63              C       3.748933       4.909634       3.996856      -0.113941      33.819764 0.44496680E+03  0.10557305E+05                                 9.160062                            7.092823      -0.038828       1.955247                    0.999511      29.871352      87.216289       0.608890       0.423977      -1.055891       0.026186      -0.016085       0.012518       0.033183      -0.009287      -0.009605      -0.013715       0.001175      -0.079462      -0.033856       0.011142       0.022714             10.461200       8.946576      -2.597784       4.327990       9.268002       0.959493      13.169022          -0.000002
           64              C       6.129172       3.178403       6.471694       0.043533      41.637869 0.38381619E+03  0.87443986E+04                                10.580584                            6.583911      -0.166282       1.957313                    0.999282      26.775337      75.708981       0.634780       0.423522      -1.059994      -0.022658      -0.020214      -0.000298       0.030366       0.003548       0.023793       0.025295      -0.047914       0.014934      -0.040744      -0.003418       0.044162             15.220123      12.648949      -0.131999       1.275143       5.802672      -3.447356      27.208748          -0.000003
           65              C       7.477129       3.479876       6.409316       0.009316      46.820949 0.48693374E+03  0.11676518E+05                                11.364710                            7.354154      -0.038949       1.983911                    0.999120      27.778536      78.429869       0.613247       0.416511      -1.073286       0.009168       0.032017      -0.000131       0.033304      -0.004480      -0.008405      -0.029167      -0.046974       0.047281      -0.035271      -0.009683       0.044954             16.063022      15.830849       0.886243      -4.973430       5.984026      -2.970543      26.374191          -0.000001
           66              C       8.225994       3.190053       7.688060      -0.210544      44.572984 0.54255848E+03  0.13493842E+05                                11.025343                            7.790223      -0.053189       1.925829                    0.999544      32.266889      95.686168       0.587128       0.419454      -1.061328      -0.005568       0.010162       0.000042       0.011588       0.000625       0.007349       0.005834       0.022318      -0.089206      -0.031610       0.004549       0.027061             14.548949      10.990836       0.325061       0.097795       5.818108      -2.872975      26.837902          -0.000006
           67              C       7.488650       2.818609       8.826455       0.004198      44.222437 0.49495072E+03  0.11930324E+05                                10.941241                            7.412734      -0.083920       1.960027                    0.999181      28.345616      80.524686       0.610365       0.416319      -1.072240       0.009781      -0.022245      -0.009153       0.025967       0.005305       0.027287      -0.024340      -0.030251       0.023744      -0.042216       0.003666       0.038551             14.897369      14.244723      -0.106116       2.412379       5.729298      -2.483192      24.718086          -0.000005
           68              C       6.048525       3.093291       8.873238       0.029745      47.444633 0.43728024E+03  0.10236274E+05                                11.451692                            6.980013      -0.014553       1.998120                    0.999416      27.209054      76.599706       0.626239       0.417815      -1.069449      -0.022359       0.021648      -0.000876       0.031134       0.005627      -0.013192       0.012715      -0.003414       0.009914      -0.021154       0.004029       0.017125             17.161418      13.344877       0.792317      -5.095203       6.186390      -3.302715      31.952986          -0.000002
           69              C       5.541601       3.088946       7.594494      -0.176849      44.144856 0.41190983E+03  0.96404434E+04                                11.038545                            6.859634      -0.076559       1.940926                    0.999385      30.422266      89.861646       0.610914       0.428382      -1.047240       0.029204       0.004594       0.007049       0.030392       0.005255       0.006376       0.005690      -0.026569      -0.171621      -0.058036       0.014684       0.043352             15.959663      10.190261       0.367445      -1.005584       5.874264      -3.422362      31.814464          -0.000005
           70              C       8.375767       2.847318      10.136388       0.073101      36.974348 0.43874618E+03  0.10300894E+05                                 9.809067                            7.055172      -0.242715       1.927650                    0.999014      27.102402      76.940287       0.613213       0.425435      -1.062385       0.002440      -0.002516      -0.005918       0.006878      -0.021533       0.007153      -0.004981       0.031043       0.106739      -0.044351       0.006216       0.038135             12.425263      10.747098       1.610112       6.534268       8.835984      -1.918121      17.692707          -0.000002
           71              C       9.262884       3.843735      10.479466      -0.156733      34.881177 0.46901504E+03  0.11245504E+05                                 9.297762                            7.241509       0.181685       2.022122                    0.999587      30.215218      87.922840       0.609272       0.419279      -1.061640       0.015944      -0.011228       0.039300       0.043872      -0.003238      -0.004757      -0.025275      -0.050033       0.026737      -0.031128      -0.009548       0.040676             10.540025       9.893724       2.369898       5.110487       9.244417      -0.588695      12.481934          -0.000001
           72              C      10.069354       3.690941      11.664643      -0.100859      31.602922 0.41951604E+03  0.98158252E+04                                 8.761833                            6.893859      -0.007335       1.971606                    0.999685      29.352069      85.328307       0.616198       0.424822      -1.054521      -0.028673       0.005475      -0.018706       0.034671       0.002341       0.003167       0.026612       0.032236      -0.034750      -0.037581       0.013802       0.023779              9.882215       8.863437       1.486053       4.365879       9.470888      -1.749570      11.312321          -0.000003
           73              C       9.931102       2.565470      12.304016      -0.036470      35.283104 0.44871203E+03  0.10553186E+05                                 9.350248                            7.050123       0.079379       2.025829                    0.999356      27.553138      77.302330       0.626951       0.415391      -1.072902      -0.027045      -0.008536      -0.059523       0.065934      -0.023252       0.010964       0.024976       0.016250      -0.074321      -0.046172       0.008521       0.037650             11.163233      11.539755       1.496485       5.856500       9.328803      -2.032646      12.621143          -0.000000
           74              C       8.951817       1.619606      12.007721      -0.102666      31.491607 0.39765818E+03  0.91733531E+04                                 8.680010                            6.671744       0.143318       2.021703                    0.999816      28.920339      83.259386       0.632540       0.419759      -1.058541       0.000861       0.026487      -0.021457       0.034098       0.003540      -0.025246      -0.014990      -0.028763      -0.070223      -0.042002       0.007992       0.034010              9.933784       9.465106       1.616346       4.494774       8.106615      -1.720016      12.229632          -0.000005
           75              C       8.225994       1.745609      10.931705      -0.142186      31.284962 0.39674941E+03  0.91654787E+04                                 8.675765                            6.668919       0.075860       1.996031                    0.999764      29.431955      85.348935       0.630727       0.420364      -1.056044       0.012764       0.004837       0.013676       0.019323       0.020022      -0.022030       0.020817      -0.015229      -0.052453      -0.045285       0.014351       0.030934              9.992369       8.789455       0.701167       4.648826       8.120264      -2.548391      13.067387          -0.000008
           76              C       8.433372       3.496242       5.192950       0.117169      34.508503 0.37334793E+03  0.84510449E+04                                 9.459447                            6.564392      -0.265163       1.938129                    0.999234      25.892891      73.083014       0.625177       0.432819      -1.053788       0.012323      -0.001317       0.015122       0.019551       0.026686       0.008923       0.005805       0.053628       0.097458      -0.054119       0.015255       0.038864             12.415631      11.191007      -1.495159      -7.737751       8.487659      -1.013788      17.568227          -0.000001
           77              C       9.205279       2.546102       4.693927      -0.139358      31.590987 0.35585329E+03  0.79947997E+04                                 8.690283                            6.309455       0.189663       2.047103                    0.999791      28.303272      80.763323       0.649869       0.419512      -1.057288       0.012278       0.020988      -0.021356       0.032363       0.001381       0.025733      -0.002707      -0.034662      -0.031569      -0.037179       0.014334       0.022845             10.307197       9.596266      -1.479104      -6.094475       8.326231      -0.370649      12.999096          -0.000006
           78              C       9.908060       2.750675       3.664694      -0.079358      30.438828 0.34579159E+03  0.77362548E+04                                 8.552281                            6.257861      -0.004067       1.983824                    0.999803      28.153762      80.952498       0.644646       0.424687      -1.050917      -0.016076       0.020868       0.021072       0.033733      -0.006802       0.024227       0.025421       0.025843      -0.077368      -0.049283       0.013525       0.035758             10.156511       8.923628      -0.025398      -5.962177       8.630054      -1.483550      12.915851          -0.000004
           79              C      10.069354       3.898684       3.072105      -0.026184      36.404906 0.42094701E+03  0.97584081E+04                                 9.561270                            6.826803       0.035781       2.020451                    0.999314      27.037252      75.690760       0.636379       0.415182      -1.071381       0.012569       0.002937       0.055712       0.057188      -0.000914      -0.012877       0.011095       0.048007      -0.081386      -0.034418      -0.005801       0.040219             12.059927      12.438392       0.446339      -8.012190       9.067575      -2.411766      14.673816           0.000001
           80              C       9.020943       4.879267       3.430777      -0.095924      34.213134 0.47486259E+03  0.11408278E+05                                 9.233765                            7.315977       0.185760       2.031228                    0.999771      29.491738      85.589597       0.603179       0.422676      -1.060684      -0.009562      -0.020514       0.025869       0.034372      -0.005794       0.022665      -0.010831      -0.028831      -0.105672      -0.046435       0.009589       0.036847             10.706368      10.105375      -0.723149      -5.233593       9.174382      -2.260340      12.839345          -0.000001
           81              C       8.249036       4.621713       4.553577      -0.153051      31.069695 0.40666741E+03  0.94391125E+04                                 8.643440                            6.740164       0.079322       2.000963                    0.999644      29.334946      84.867211       0.629914       0.418922      -1.058481       0.007957       0.009234      -0.028844       0.031314      -0.015984       0.016535       0.015503       0.002332      -0.001606      -0.032023       0.014715       0.017308             10.080089       9.128356      -0.160039      -4.967160       8.418298      -2.947936      12.693614          -0.000002
           82              C       5.345744       2.684701      10.089605       0.113353      38.768856 0.39544285E+03  0.90667488E+04                                10.157985                            6.744145      -0.236410       1.942593                    0.999182      26.201385      74.054757       0.619351       0.431322      -1.056333       0.009478      -0.006745      -0.008349       0.014318      -0.034368       0.001524      -0.003716       0.044545       0.025232      -0.045280       0.008192       0.037088             13.993477      12.336085       3.438378      -8.295391       8.294426      -1.736461      21.349919          -0.000002
           83              C       4.447106       1.811951      10.245549      -0.144450      31.749109 0.35584317E+03  0.80027185E+04                                 8.711308                            6.303855       0.082514       2.010593                    0.999691      28.587769      81.890559       0.650342       0.418779      -1.056666      -0.021292       0.008052       0.018003       0.029022      -0.022064       0.024225      -0.001230      -0.031920       0.017773      -0.040252       0.008249       0.032004             10.428718       9.845746       3.428721      -5.237463       7.660509      -1.184010      13.779900          -0.000007
           84              C       3.778888       1.638446      11.368349      -0.088393      36.697340 0.45437089E+03  0.10776098E+05                                 9.588693                            7.117207       0.059941       1.981170                    0.999628      29.483947      84.499501       0.617753       0.418061      -1.065589       0.036683       0.033239      -0.006803       0.049968       0.016882       0.028823       0.003744      -0.029702      -0.107498      -0.051421       0.007538       0.043883             11.543311       9.606484       2.144723      -6.258529       8.650937      -0.170805      16.372511          -0.000008
           85              C       3.675199       2.688514      12.569121      -0.046499      42.058504 0.43282250E+03  0.10125400E+05                                10.474979                            6.936587      -0.075459       1.977596                    0.999388      27.592464      78.142018       0.628045       0.416882      -1.067997       0.034838       0.009708      -0.021950       0.042306      -0.019393       0.020542       0.008191      -0.050989       0.026064      -0.045395       0.017582       0.027813             13.927181      14.312343       2.957289      -9.838346       8.577737      -1.179158      18.891464          -0.000000
           86              C       4.596879       3.645912      12.288421      -0.083629      35.452836 0.43966880E+03  0.10443821E+05                                 9.598871                            7.145466      -0.177530       1.920677                    0.999064      29.727036      88.035320       0.592114       0.435478      -1.044490      -0.003433      -0.023549      -0.026178       0.035378      -0.008035       0.019524       0.004604      -0.005537      -0.025129      -0.025866       0.007889       0.017977             11.738309      11.728351       2.525897      -6.601405       8.817411       0.014091      14.669165           0.000001
           87              C       5.460954       3.673859      11.212405      -0.145293      36.929493 0.48354790E+03  0.11668984E+05                                 9.690426                            7.341839       0.171566       2.020385                    0.999650      30.120110      87.591388       0.607171       0.418024      -1.063688      -0.019240      -0.012834       0.025142       0.034162       0.026322       0.018397       0.006806      -0.018825      -0.056129      -0.031832      -0.009945       0.041777             11.906724      11.086477       1.269040      -6.086601       7.608910       2.046321      17.024785          -0.000001
           88              C       2.315721       8.415338       0.029629       0.092109      25.679926 0.29667321E+03  0.64201954E+04                                 7.884562                            5.967052      -0.080385       2.012971                    0.997537      25.647847      73.733904       0.628874       0.450062      -1.030575      -0.066388      -0.041371      -0.000780       0.078228       0.012679       0.018155      -0.004314       0.054648       0.157420      -0.056989      -0.001252       0.058241              9.307844      10.341118      -0.158741      -0.723619      13.049941       0.821375       4.532475          -0.000002
           89              C       2.269637       9.573566       0.187133      -0.167752      31.802401 0.38786655E+03  0.89771097E+04                                 8.991134                            6.769492      -0.222371       1.918297                    0.997829      29.525136      87.835980       0.597298       0.443058      -1.034426      -0.045522       0.018065       0.020266       0.053003       0.015790      -0.003952      -0.010270       0.044670       0.086257      -0.042773       0.010564       0.032209             10.714504      11.194136      -2.115716       0.828930      15.773839       0.655328       5.175537          -0.000001
           90              C       1.163621      10.431760       0.035867       0.096199      36.158879 0.42478429E+03  0.98935833E+04                                 9.649415                            6.961432       0.026210       2.026246                    0.999342      26.339812      74.496224       0.614697       0.427819      -1.060816       0.042460      -0.009197      -0.014411       0.045772       0.004968      -0.016990      -0.000135      -0.006922       0.019057      -0.019170       0.000642       0.018528             12.373207      11.862035      -2.335804       0.380886      20.144939      -0.544882       5.112646          -0.000003
           91              C      11.394269       9.870709       0.042105      -0.185760      35.918492 0.55133037E+03  0.13746049E+05                                 9.612431                            7.958043      -0.192715       1.923604                    0.996633      30.594038      90.385131       0.570306       0.430757      -1.055911      -0.040862      -0.021031      -0.000051       0.045957       0.005347      -0.010868       0.011476      -0.024363       0.052583      -0.026178       0.001120       0.025058             11.055579      13.140823       0.289077       0.433459      14.395496      -0.898729       5.630419           0.000000
           92              C       0.023042       8.370705       0.171539       0.130426      26.763917 0.35109275E+03  0.78514264E+04                                 7.966428                            6.388927       0.133369       2.072715                    0.998786      25.788505      73.115590       0.628223       0.435979      -1.048481       0.042111       0.022652      -0.004257       0.048006       0.020521       0.021858       0.007715       0.035330       0.159030      -0.053628      -0.008130       0.061757              9.194925      10.911636      -0.670989      -0.858565      11.967718      -0.546858       4.705420          -0.000002
           93              C       0.979285      11.932990       0.015594       0.123632      34.017585 0.39998776E+03  0.91984074E+04                                 9.248872                            6.752992      -0.129949       1.972528                    0.999358      26.362897      74.654877       0.622964       0.427540      -1.058522      -0.020870       0.008105      -0.029151       0.036756       0.019711       0.032734      -0.004304       0.000659       0.018928      -0.040151       0.002770       0.037381             11.727188      10.297316      -1.249859      -1.818962      19.317995       0.688136       5.566252          -0.000002
           94              C       2.258116      10.668981      15.235771      -0.229252      42.684319 0.64051282E+03  0.16485666E+05                                10.585870                            8.428720       0.152391       1.993077                    0.999061      32.425251      95.541907       0.572138       0.415936      -1.071260       0.010210      -0.008055       0.015718       0.020401      -0.020800      -0.007593       0.010226      -0.022473      -0.014982      -0.021272      -0.009376       0.030647             12.576498      12.815907       0.813337      -1.549586      18.824979      -1.053785       6.088608          -0.000005
           95              C       2.188990      -1.663560      14.923882       0.049874      32.708101 0.43439892E+03  0.10183657E+05                                 9.001968                            7.020641       0.210894       2.061884                    0.998675      27.780003      79.063242       0.614038       0.425497      -1.061284      -0.049558       0.029156       0.020481       0.061037       0.027055       0.009913       0.000584       0.016700       0.035780      -0.034920       0.007847       0.027073             10.685697      10.983484       0.366617      -2.297994      15.333868      -0.650498       5.739739          -0.000007
           96              C       0.207378      -0.022515       0.311889       0.106596      32.395806 0.34993874E+03  0.78019454E+04                                 8.938148                            6.288198       0.309074       2.109129                    0.999763      26.147100      73.488435       0.648341       0.423732      -1.058309       0.075024      -0.011997      -0.033826       0.083167      -0.026904       0.012156       0.025947       0.050032       0.077341      -0.059274       0.023800       0.035473             11.419432       9.701285       1.137129      -1.892743      19.236832      -1.187945       5.320180          -0.000006
           97              C       0.011521      12.562171       0.623778      -0.154883      35.302452 0.42994264E+03  0.10084299E+05                                 9.397728                            6.956435       0.182829       2.049996                    0.998683      28.900143      83.105290       0.618695       0.422079      -1.060150      -0.021228      -0.001700       0.010951       0.023947       0.001109       0.032230       0.003388      -0.014842       0.045576      -0.035528      -0.000483       0.036011             11.572580      10.211944      -0.700404      -2.483911      18.239404      -0.444130       6.266392          -0.000005
           98              C       2.834166       2.559459      13.551571       0.549421      26.544424 0.27441093E+03  0.58344588E+04                                 8.266950                            5.895739      -0.119588       2.000899                    0.999815      23.465555      67.269792       0.606458       0.475014      -1.014899      -0.040644      -0.009048       0.053175       0.067538       0.002634       0.081529      -0.001859       0.077585      -0.055709      -0.073529      -0.029312       0.102840             10.419940      10.051629       0.917391      -6.139744       8.465803      -0.917168      12.742389           0.000001
           99              C      10.795177       4.074617       1.808955       0.568914      25.491578 0.27233054E+03  0.57728507E+04                                 8.078974                            5.892052      -0.090992       2.016397                    0.999599      23.162423      66.062681       0.604427       0.478044      -1.014405       0.053032       0.012014      -0.035630       0.065009      -0.013938       0.082465      -0.012748       0.051288       0.000493      -0.070582      -0.028572       0.099154             10.022669      10.689884       0.689951      -5.833047       8.445981      -0.452764      10.932143           0.000003
          100              C      10.898866       2.366398      13.645138       0.640194      18.535307 0.20274862E+03  0.40181661E+04                                 6.645587                            5.189799      -0.091753       2.052538                    0.998421      21.527882      60.637632       0.620386       0.498166      -0.997526       0.059476       0.003836       0.042547       0.073228       0.028780      -0.107155      -0.009059       0.056388       0.060552      -0.091948      -0.038597       0.130545              7.728264       7.760754      -1.130828       3.408677       7.823248      -0.645043       7.600791           0.000001
          101              C       8.525540       8.005543      13.816676       0.573759      22.207744 0.26747670E+03  0.56428909E+04                                 7.396436                            5.868861      -0.115596       2.019190                    0.998520      22.928036      65.176256       0.601226       0.482895      -1.012141      -0.049777      -0.001709       0.050792       0.071137      -0.004076       0.095586       0.023226       0.116701      -0.035760      -0.089371      -0.040248       0.129619              8.643384       8.023030       0.798908      -3.941576       8.294701      -0.598829       9.612422          -0.000001
          102              C       9.570495       8.200361      12.631499      -0.024223      37.415435 0.47387140E+03  0.11296182E+05                                 9.712751                            7.230591      -0.036973       1.984357                    0.999181      27.869008      78.677218       0.621036       0.413731      -1.074144       0.036090       0.008399      -0.028285       0.046616      -0.013136      -0.000775      -0.011049      -0.042690       0.031805      -0.030724       0.004085       0.026639             11.786668      11.199130       3.048425      -5.917427       9.189432       0.567795      14.971442          -0.000001
          103              C      10.406919       9.305585      12.523897      -0.103433      34.411134 0.45280770E+03  0.10818258E+05                                 9.343614                            7.201297      -0.120760       1.927565                    0.999518      30.247319      89.372121       0.596930       0.429476      -1.049780      -0.002035      -0.009392      -0.029668       0.031185      -0.006708       0.007878       0.017736      -0.037285      -0.025491      -0.025499      -0.005572       0.031071             10.878114       9.779019       2.828718      -4.654406       8.769754       0.494132      14.085570          -0.000005
          104              C      11.182283       9.482500      11.383943      -0.159856      33.915856 0.44475580E+03  0.10541975E+05                                 9.149996                            7.034589       0.140937       2.010010                    0.999696      30.116909      87.643602       0.619325       0.417241      -1.061039      -0.016534      -0.006979       0.023660       0.029696       0.015367       0.004969      -0.003400      -0.018519      -0.071267      -0.025602      -0.004222       0.029824             10.828880       8.918763       1.744816      -4.856882       7.807303       1.323146      15.760575          -0.000006
          105              C      11.120069       8.555775      10.350032       0.079261      38.491758 0.43514918E+03  0.10191482E+05                                10.081958                            7.024619      -0.242407       1.931613                    0.998922      26.835604      75.993319       0.614990       0.425244      -1.062916       0.002677      -0.006387      -0.003913       0.007955      -0.014598      -0.013652      -0.008625       0.044758       0.066727      -0.040284       0.008799       0.031485             13.300040      10.893036       3.428835      -6.896310       9.044785      -1.421373      19.962299           0.000001
          106              C      10.284797       7.450550      10.457633      -0.154772      34.420856 0.44811965E+03  0.10626746E+05                                 9.178146                            7.056889       0.186867       2.024636                    0.999625      30.009799      86.951355       0.619778       0.416739      -1.062856      -0.012495       0.004629       0.030512       0.033295      -0.000343       0.000278       0.026257      -0.032550       0.038524      -0.022721      -0.014927       0.037648             10.495588       9.694533       3.738929      -4.685392       9.323454      -0.875405      12.468775          -0.000000
          107              C       9.509433       7.272234      11.597587      -0.113941      33.819755 0.44496667E+03  0.10557301E+05                                 9.160060                            7.092822      -0.038827       1.955247                    0.999511      29.871347      87.216265       0.608890       0.423977      -1.055891       0.026186       0.016085      -0.012518       0.033183       0.009287       0.009605      -0.013715       0.001175      -0.079462      -0.033856       0.011142       0.022714             10.461197       8.946573       2.597783      -4.327988       9.268000       0.959493      13.169019          -0.000002
          108              C       0.368672       9.003465       9.122749       0.043533      41.637866 0.38381615E+03  0.87443974E+04                                10.580584                            6.583911      -0.166282       1.957313                    0.999282      26.775335      75.708976       0.634780       0.423522      -1.059994      -0.022658       0.020214       0.000298       0.030366      -0.003548      -0.023793       0.025295      -0.047914       0.014934      -0.040744      -0.003418       0.044162             15.220123      12.648950       0.131999      -1.275141       5.802672      -3.447356      27.208746          -0.000002
          109              C       1.716629       8.701992       9.185127       0.009316      46.820947 0.48693371E+03  0.11676517E+05                                11.364710                            7.354154      -0.038949       1.983911                    0.999120      27.778535      78.429863       0.613248       0.416511      -1.073286       0.009168      -0.032017       0.000131       0.033304       0.004480       0.008405      -0.029167      -0.046974       0.047281      -0.035271      -0.009683       0.044954             16.063022      15.830849      -0.886243       4.973430       5.984026      -2.970543      26.374189          -0.000001
          110              C       2.465494       8.991815       7.906383      -0.210544      44.572982 0.54255845E+03  0.13493841E+05                                11.025342                            7.790222      -0.053189       1.925829                    0.999544      32.266889      95.686166       0.587128       0.419454      -1.061328      -0.005568      -0.010162      -0.000042       0.011588      -0.000625      -0.007349       0.005834       0.022318      -0.089206      -0.031610       0.004549       0.027061             14.548948      10.990836      -0.325061      -0.097795       5.818108      -2.872974      26.837900          -0.000006
          111              C       1.728150       9.363259       6.767988       0.004198      44.222442 0.49495078E+03  0.11930326E+05                                10.941241                            7.412733      -0.083920       1.960027                    0.999181      28.345619      80.524691       0.610365       0.416319      -1.072240       0.009781       0.022245       0.009153       0.025967      -0.005305      -0.027287      -0.024340      -0.030251       0.023744      -0.042216       0.003666       0.038551             14.897369      14.244724       0.106116      -2.412379       5.729298      -2.483191      24.718085          -0.000005
          112              C       0.288025       9.088577       6.721205       0.029745      47.444634 0.43728024E+03  0.10236274E+05                                11.451692                            6.980013      -0.014553       1.998120                    0.999416      27.209054      76.599706       0.626239       0.417815      -1.069449      -0.022359      -0.021648       0.000876       0.031134      -0.005627       0.013192       0.012715      -0.003414       0.009914      -0.021154       0.004029       0.017125             17.161418      13.344878      -0.792317       5.095203       6.186390      -3.302715      31.952986          -0.000002
          113              C      11.302101       9.092922       7.999949      -0.176849      44.144852 0.41190980E+03  0.96404426E+04                                11.038544                            6.859634      -0.076559       1.940926                    0.999385      30.422266      89.861649       0.610914       0.428382      -1.047240       0.029204      -0.004594      -0.007049       0.030392      -0.005255      -0.006376       0.005690      -0.026569      -0.171621      -0.058036       0.014684       0.043352             15.959661      10.190262      -0.367445       1.005584       5.874264      -3.422362      31.814459          -0.000005
          114              C       2.615267       9.334550       5.458055       0.073101      36.974352 0.43874623E+03  0.10300895E+05                                 9.809067                            7.055172      -0.242715       1.927650                    0.999014      27.102404      76.940293       0.613213       0.425435      -1.062385       0.002440       0.002516       0.005918       0.006878       0.021533      -0.007153      -0.004981       0.031043       0.106739      -0.044351       0.006216       0.038135             12.425264      10.747100      -1.610112      -6.534270       8.835983      -1.918120      17.692709          -0.000002
          115              C       3.502384       8.338133       5.114977      -0.156733      34.881167 0.46901487E+03  0.11245499E+05                                 9.297760                            7.241507       0.181685       2.022122                    0.999587      30.215214      87.922825       0.609272       0.419278      -1.061640       0.015944       0.011228      -0.039300       0.043872       0.003238       0.004757      -0.025275      -0.050033       0.026738      -0.031128      -0.009549       0.040676             10.540023       9.893721      -2.369897      -5.110485       9.244416      -0.588696      12.481932          -0.000001
          116              C       4.308854       8.490927       3.929800      -0.100859      31.602923 0.41951609E+03  0.98158266E+04                                 8.761834                            6.893860      -0.007335       1.971606                    0.999685      29.352070      85.328313       0.616198       0.424822      -1.054521      -0.028673      -0.005475       0.018706       0.034671      -0.002341      -0.003167       0.026612       0.032236      -0.034750      -0.037581       0.013802       0.023779              9.882216       8.863437      -1.486052      -4.365880       9.470888      -1.749571      11.312324          -0.000003
          117              C       4.170602       9.616398       3.290427      -0.036470      35.283100 0.44871198E+03  0.10553184E+05                                 9.350248                            7.050123       0.079379       2.025829                    0.999356      27.553137      77.302325       0.626951       0.415391      -1.072902      -0.027045       0.008536       0.059523       0.065934       0.023252      -0.010964       0.024976       0.016250      -0.074321      -0.046172       0.008521       0.037650             11.163232      11.539754      -1.496487      -5.856501       9.328801      -2.032644      12.621142          -0.000000
          118              C       3.191317      10.562262       3.586722      -0.102666      31.491610 0.39765823E+03  0.91733544E+04                                 8.680010                            6.671744       0.143318       2.021703                    0.999816      28.920341      83.259394       0.632540       0.419759      -1.058541       0.000861      -0.026487       0.021457       0.034098      -0.003540       0.025246      -0.014990      -0.028763      -0.070223      -0.042002       0.007992       0.034010              9.933784       9.465105      -1.616346      -4.494773       8.106616      -1.720017      12.229632          -0.000005
          119              C       2.465494      10.436259       4.662738      -0.142186      31.284972 0.39674959E+03  0.91654835E+04                                 8.675767                            6.668921       0.075860       1.996030                    0.999764      29.431958      85.348939       0.630727       0.420364      -1.056044       0.012764      -0.004837      -0.013677       0.019323      -0.020022       0.022030       0.020817      -0.015229      -0.052453      -0.045285       0.014351       0.030934              9.992371       8.789456      -0.701165      -4.648827       8.120265      -2.548393      13.067392          -0.000008
          120              C       2.672872       8.685626      10.401493       0.117170      34.508500 0.37334789E+03  0.84510438E+04                                 9.459447                            6.564392      -0.265163       1.938129                    0.999234      25.892890      73.083010       0.625177       0.432819      -1.053788       0.012323       0.001317      -0.015122       0.019551      -0.026686      -0.008923       0.005805       0.053628       0.097458      -0.054119       0.015255       0.038864             12.415630      11.191007       1.495158       7.737751       8.487658      -1.013788      17.568227          -0.000001
          121              C       3.444779       9.635766      10.900516      -0.139359      31.591010 0.35585362E+03  0.79948091E+04                                 8.690289                            6.309459       0.189662       2.047103                    0.999791      28.303283      80.763370       0.649868       0.419512      -1.057288       0.012278      -0.020988       0.021356       0.032363      -0.001381      -0.025733      -0.002707      -0.034662      -0.031569      -0.037179       0.014334       0.022845             10.307204       9.596274       1.479105       6.094480       8.326234      -0.370647      12.999106          -0.000006
          122              C       4.147560       9.431193      11.929749      -0.079358      30.438824 0.34579154E+03  0.77362537E+04                                 8.552281                            6.257861      -0.004067       1.983824                    0.999803      28.153760      80.952498       0.644646       0.424687      -1.050917      -0.016076      -0.020868      -0.021072       0.033734       0.006802      -0.024227       0.025421       0.025843      -0.077368      -0.049283       0.013525       0.035759             10.156511       8.923628       0.025399       5.962177       8.630055      -1.483549      12.915851          -0.000004
          123              C       4.308854       8.283184      12.522338      -0.026184      36.404901 0.42094696E+03  0.97584064E+04                                 9.561269                            6.826802       0.035782       2.020451                    0.999314      27.037250      75.690751       0.636379       0.415182      -1.071381       0.012569      -0.002937      -0.055712       0.057188       0.000914       0.012877       0.011095       0.048007      -0.081386      -0.034418      -0.005801       0.040219             12.059926      12.438390      -0.446339       8.012189       9.067574      -2.411766      14.673814           0.000001
          124              C       3.260443       7.302601      12.163666      -0.095924      34.213138 0.47486266E+03  0.11408280E+05                                 9.233765                            7.315977       0.185760       2.031228                    0.999771      29.491741      85.589607       0.603179       0.422676      -1.060684      -0.009562       0.020514      -0.025869       0.034372       0.005795      -0.022665      -0.010831      -0.028831      -0.105672      -0.046435       0.009589       0.036847             10.706368      10.105376       0.723149       5.233593       9.174383      -2.260340      12.839346          -0.000001
          125              C       2.488536       7.560155      11.040866      -0.153051      31.069695 0.40666742E+03  0.94391127E+04                                 8.643440                            6.740165       0.079322       2.000963                    0.999644      29.334946      84.867211       0.629914       0.418922      -1.058481       0.007957      -0.009234       0.028845       0.031314       0.015984      -0.016535       0.015503       0.002332      -0.001606      -0.032023       0.014715       0.017308             10.080089       9.128356       0.160039       4.967160       8.418298      -2.947936      12.693614          -0.000002
          126              C      11.106244       9.497167       5.504838       0.113353      38.768851 0.39544279E+03  0.90667470E+04                                10.157984                            6.744144      -0.236410       1.942593                    0.999182      26.201383      74.054749       0.619351       0.431322      -1.056333       0.009477       0.006745       0.008349       0.014318       0.034368      -0.001524      -0.003716       0.044545       0.025232      -0.045280       0.008192       0.037088             13.993475      12.336083      -3.438377       8.295390       8.294425      -1.736461      21.349917          -0.000002
          127              C      10.207606      10.369917       5.348894      -0.144450      31.749124 0.35584337E+03  0.80027243E+04                                 8.711312                            6.303858       0.082513       2.010593                    0.999691      28.587776      81.890594       0.650342       0.418779      -1.056666      -0.021292      -0.008052      -0.018003       0.029022       0.022064      -0.024226      -0.001230      -0.031920       0.017773      -0.040252       0.008249       0.032004             10.428723       9.845750      -3.428723       5.237466       7.660512      -1.184011      13.779907          -0.000007
          128              C       9.539388      10.543422       4.226094      -0.088393      36.697359 0.45437119E+03  0.10776107E+05                                 9.588697                            7.117210       0.059940       1.981170                    0.999628      29.483955      84.499536       0.617753       0.418061      -1.065589       0.036683      -0.033239       0.006803       0.049968      -0.016882      -0.028823       0.003744      -0.029702      -0.107498      -0.051421       0.007538       0.043883             11.543316       9.606488      -2.144723       6.258533       8.650940      -0.170804      16.372520          -0.000008
          129              C       9.435699       9.493354       3.025322      -0.046499      42.058502 0.43282247E+03  0.10125398E+05                                10.474979                            6.936587      -0.075459       1.977596                    0.999388      27.592463      78.142014       0.628045       0.416882      -1.067997       0.034838      -0.009708       0.021950       0.042306       0.019393      -0.020542       0.008191      -0.050989       0.026064      -0.045395       0.017582       0.027813             13.927181      14.312343      -2.957289       9.838346       8.577736      -1.179159      18.891463          -0.000001
          130              C      10.357379       8.535956       3.306022      -0.083629      35.452834 0.43966880E+03  0.10443821E+05                                 9.598870                            7.145465      -0.177530       1.920677                    0.999064      29.727035      88.035315       0.592114       0.435478      -1.044490      -0.003433       0.023549       0.026178       0.035378       0.008035      -0.019524       0.004604      -0.005537      -0.025129      -0.025866       0.007889       0.017977             11.738308      11.728350      -2.525897       6.601405       8.817411       0.014091      14.669164           0.000001
          131              C      11.221454       8.508009       4.382038      -0.145293      36.929486 0.48354781E+03  0.11668981E+05                                 9.690424                            7.341838       0.171566       2.020385                    0.999650      30.120108      87.591377       0.607171       0.418024      -1.063688      -0.019240       0.012834      -0.025142       0.034162      -0.026322      -0.018397       0.006806      -0.018825      -0.056129      -0.031832      -0.009945       0.041777             11.906722      11.086475      -1.269040       6.086599       7.608909       2.046320      17.024781          -0.000001
          132              C       8.076221       5.592662      -0.029629       0.092109      25.679927 0.29667322E+03  0.64201955E+04                                 7.884562                            5.967052      -0.080385       2.012971                    0.997537      25.647848      73.733909       0.628874       0.450062      -1.030575      -0.066388       0.041371       0.000780       0.078228      -0.012679      -0.018155      -0.004314       0.054648       0.157420      -0.056989      -0.001252       0.058241              9.307845      10.341119       0.158741       0.723619      13.049941       0.821375       4.532475          -0.000002
          133              C       8.030137       2.608302      15.407310      -0.167752      31.802402 0.38786657E+03  0.89771103E+04                                 8.991135                            6.769492      -0.222372       1.918297                    0.997829      29.525136      87.835981       0.597298       0.443058      -1.034426      -0.045522      -0.018065      -0.020266       0.053003      -0.015790       0.003952      -0.010270       0.044670       0.086257      -0.042773       0.010564       0.032209             10.714504      11.194136       2.115716      -0.828930      15.773839       0.655328       5.175537          -0.000001
          134              C       6.924121       3.576240      -0.035867       0.096199      36.158883 0.42478435E+03  0.98935849E+04                                 9.649415                            6.961433       0.026210       2.026246                    0.999342      26.339814      74.496230       0.614697       0.427819      -1.060816       0.042460       0.009197       0.014411       0.045772      -0.004968       0.016990      -0.000135      -0.006922       0.019057      -0.019170       0.000642       0.018528             12.373207      11.862035       2.335804      -0.380886      20.144940      -0.544882       5.112646          -0.000003
          135              C       5.633769       2.311159      15.552338      -0.185761      35.918493 0.55133039E+03  0.13746050E+05                                 9.612432                            7.958044      -0.192715       1.923604                    0.996633      30.594039      90.385135       0.570306       0.430757      -1.055911      -0.040862       0.021031       0.000051       0.045957      -0.005347       0.010868       0.011476      -0.024363       0.052583      -0.026178       0.001120       0.025058             11.055580      13.140824      -0.289077      -0.433459      14.395496      -0.898729       5.630420           0.000000
          136              C       5.783542       3.811163      15.422904       0.130426      26.763918 0.35109276E+03  0.78514268E+04                                 7.966428                            6.388927       0.133369       2.072715                    0.998786      25.788506      73.115594       0.628223       0.435979      -1.048481       0.042111      -0.022652       0.004257       0.048006      -0.020521      -0.021858       0.007715       0.035330       0.159030      -0.053628      -0.008130       0.061757              9.194925      10.911636       0.670989       0.858565      11.967719      -0.546858       4.705420          -0.000002
          137              C       6.739785       2.075010      -0.015594       0.123632      34.017584 0.39998774E+03  0.91984067E+04                                 9.248871                            6.752991      -0.129948       1.972528                    0.999358      26.362896      74.654869       0.622964       0.427540      -1.058522      -0.020870      -0.008105       0.029151       0.036756      -0.019711      -0.032734      -0.004304       0.000659       0.018928      -0.040151       0.002770       0.037381             11.727186      10.297315       1.249859       1.818961      19.317993       0.688136       5.566251          -0.000002
          138              C       8.018616       1.512887       0.358672      -0.229253      42.684319 0.64051281E+03  0.16485666E+05                                10.585871                            8.428721       0.152391       1.993077                    0.999061      32.425250      95.541907       0.572138       0.415936      -1.071260       0.010210       0.008055      -0.015718       0.020401       0.020800       0.007593       0.010226      -0.022473      -0.014982      -0.021272      -0.009376       0.030647             12.576499      12.815908      -0.813337       1.549586      18.824981      -1.053785       6.088608          -0.000005
          139              C       7.949490      13.845428       0.670561       0.049873      32.708106 0.43439901E+03  0.10183659E+05                                 9.001969                            7.020642       0.210894       2.061884                    0.998675      27.780005      79.063251       0.614038       0.425497      -1.061284      -0.049558      -0.029156      -0.020481       0.061037      -0.027055      -0.009913       0.000584       0.016700       0.035780      -0.034920       0.007847       0.027073             10.685699      10.983485      -0.366617       2.297995      15.333871      -0.650498       5.739740          -0.000007
          140              C       5.967878      -1.803617      15.282554       0.106596      32.395806 0.34993874E+03  0.78019456E+04                                 8.938148                            6.288198       0.309074       2.109129                    0.999763      26.147100      73.488435       0.648341       0.423732      -1.058309       0.075024       0.011997       0.033826       0.083167       0.026904      -0.012156       0.025947       0.050032       0.077342      -0.059274       0.023800       0.035473             11.419432       9.701285      -1.137129       1.892743      19.236831      -1.187945       5.320180          -0.000006
          141              C       5.772021      -0.380303      14.970665      -0.154883      35.302449 0.42994259E+03  0.10084298E+05                                 9.397728                            6.956435       0.182829       2.049997                    0.998683      28.900141      83.105282       0.618695       0.422079      -1.060150      -0.021228       0.001700      -0.010951       0.023947      -0.001109      -0.032230       0.003388      -0.014842       0.045576      -0.035528      -0.000483       0.036011             11.572579      10.211943       0.700404       2.483911      18.239403      -0.444130       6.266392          -0.000005
          142              C       8.594666       9.622409       2.042872       0.549421      26.544425 0.27441092E+03  0.58344588E+04                                 8.266950                            5.895739      -0.119588       2.000899                    0.999815      23.465555      67.269792       0.606458       0.475014      -1.014899      -0.040644       0.009048      -0.053175       0.067538      -0.002634      -0.081529      -0.001859       0.077585      -0.055709      -0.073529      -0.029312       0.102840             10.419940      10.051629      -0.917391       6.139745       8.465803      -0.917168      12.742389           0.000001
          143              C       5.034677       8.107251      13.785488       0.568914      25.491577 0.27233053E+03  0.57728504E+04                                 8.078974                            5.892052      -0.090992       2.016397                    0.999599      23.162422      66.062678       0.604427       0.478044      -1.014405       0.053032      -0.012014       0.035630       0.065009       0.013938      -0.082465      -0.012748       0.051288       0.000494      -0.070582      -0.028572       0.099154             10.022669      10.689884      -0.689950       5.833047       8.445981      -0.452764      10.932143           0.000003
          144              C       5.138366       9.815469       1.949305       0.640194      18.535312 0.20274868E+03  0.40181676E+04                                 6.645588                            5.189799      -0.091753       2.052538                    0.998421      21.527882      60.637634       0.620386       0.498166      -0.997526       0.059476      -0.003836      -0.042548       0.073228      -0.028780       0.107155      -0.009059       0.056388       0.060552      -0.091948      -0.038597       0.130545              7.728266       7.760755       1.130824      -3.408678       7.823249      -0.645039       7.600794           0.000001
          145              N       1.117537       7.691677       0.096686      -0.203720      35.508193 0.46514101E+03  0.10895440E+05                                 8.987068                            6.928713       0.266182       2.142679                    0.998186      26.273381      70.497138       0.675607       0.387036      -1.106360       0.025351       0.139570       0.000078       0.141854       0.015768      -0.005763       0.004923       0.117542       0.052045      -0.069888       0.016985       0.052904             10.782479      12.715997       0.185266      -0.707853      14.606857       0.186383       5.024584          -0.000003
          146              N       1.082974      -1.025376      15.371442      -0.164202      36.612687 0.44287150E+03  0.10273595E+05                                 9.218896                            6.790549      -0.069959       2.038589                    0.996052      26.150333      70.413353       0.676236       0.390448      -1.101114       0.032427      -0.111418       0.023219       0.118341       0.031182      -0.014580       0.015809       0.109158       0.084293      -0.080270       0.026970       0.053300             11.577324      10.983675       1.278087      -2.317757      17.924436      -0.748275       5.823863          -0.000004
          147              N       6.878037       4.490191      15.497757      -0.203720      35.508196 0.46514104E+03  0.10895441E+05                                 8.987068                            6.928713       0.266182       2.142679                    0.998186      26.273382      70.497140       0.675607       0.387036      -1.106360       0.025351      -0.139570      -0.000078       0.141854      -0.015768       0.005763       0.004923       0.117542       0.052044      -0.069888       0.016985       0.052904             10.782479      12.715997      -0.185266       0.707853      14.606857       0.186383       5.024584          -0.000003
          148              N       6.843474      13.207244       0.223001      -0.164201      36.612684 0.44287148E+03  0.10273594E+05                                 9.218896                            6.790549      -0.069959       2.038589                    0.996052      26.150332      70.413351       0.676236       0.390448      -1.101114       0.032427       0.111418      -0.023219       0.118341      -0.031182       0.014580       0.015809       0.109158       0.084293      -0.080270       0.026970       0.053300             11.577324      10.983674      -1.278087       2.317757      17.924435      -0.748275       5.823863          -0.000004
          149              O       2.638309       5.235667       1.344241      -0.448825      31.043921 0.46844904E+03  0.10947806E+05                                 7.978861                            6.840566      -0.002817       2.085431                    0.995284      25.995894      68.753988       0.699662       0.374587      -1.119982       0.019219      -0.019537      -0.029235       0.040072      -0.014668      -0.065145      -0.028859       0.084557      -0.007428      -0.077111      -0.012672       0.089783              8.998648       8.335428      -2.280061       2.395294      10.152066      -2.876014       8.508449          -0.000003
          150              O       2.639461       3.003504       1.051065      -0.627046      41.579279 0.70626746E+03  0.18173176E+05                                 9.601108                            8.273030       0.143505       2.066273                    0.996353      29.788458      80.957919       0.655018       0.363405      -1.135746       0.030287       0.027030      -0.027653       0.049118       0.028404      -0.024240       0.095846       0.001580      -0.000306      -0.108902       0.013381       0.095521             10.920930      11.181443       2.229458       3.407199      10.865776       3.426179      10.715571          -0.000004
          151              O       2.672872       3.587514      14.342209      -0.520401      39.253158 0.60459352E+03  0.14968628E+05                                 9.312275                            7.683651       0.096714       2.092511                    0.994496      27.558715      73.541791       0.675592       0.366187      -1.133235       0.034994      -0.036922       0.018089       0.053991      -0.039701       0.034536       0.071912       0.053397       0.037559      -0.107201       0.041291       0.065910             10.989846      11.142269      -2.404074      -4.496476       9.913402       3.418819      11.913868          -0.000001
          152              O       2.693610       1.277579      14.091139      -0.591965      43.653664 0.69192606E+03  0.17661450E+05                                 9.916940                            8.145723       0.295161       2.127470                    0.995887      28.964857      77.659524       0.667281       0.359609      -1.142060       0.027551       0.032055       0.042909       0.060231       0.031363       0.033792      -0.102935      -0.045447      -0.069460      -0.120550       0.007927       0.112624             11.889914      11.123593       3.411966      -3.677097      13.426200      -4.708153      11.119950          -0.000004
          153              O      11.419615       3.131726       1.331765      -0.545092      39.599137 0.58201963E+03  0.14334784E+05                                 9.369286                            7.562935       0.104275       2.077299                    0.996531      28.174213      76.048611       0.674805       0.368531      -1.126576       0.041768       0.043090       0.043014       0.073834      -0.045866       0.047102       0.046714       0.050112       0.097084      -0.100064       0.029829       0.070234             11.111720      12.309535      -3.385467      -5.207927      10.367315       3.508195      10.658312          -0.000003
          154              O      11.359706       5.278315       1.578158      -0.590094      39.504585 0.63495924E+03  0.15871464E+05                                 9.193766                            7.760026       0.456703       2.179961                    0.997314      28.607562      76.035655       0.689006       0.355641      -1.144618       0.036959      -0.038441       0.019358       0.056731       0.068327       0.034705      -0.048945      -0.021981      -0.081138      -0.101711       0.016518       0.085193             10.634400      10.857642       3.724658      -3.398681      12.375619      -2.584963       8.669940          -0.000002
          155              O      11.328599       3.446810      14.108293      -0.628458      39.062394 0.64000789E+03  0.16088657E+05                                 9.120932                            7.846526       0.247543       2.107028                    0.996797      29.101370      78.508953       0.675415       0.360745      -1.136344       0.021220      -0.019265      -0.028335       0.040303       0.047070      -0.029070       0.041027      -0.027210       0.040398      -0.080614       0.026485       0.054129             10.200463      10.268945       2.559758       3.569634      10.576475       2.777139       9.755970          -0.000002
          156              O      11.329751       1.404671      13.843187      -0.503079      30.265019 0.42089254E+03  0.96301337E+04                                 7.872444                            6.503848       0.034474       2.077113                    0.997571      26.582687      70.842216       0.710304       0.376878      -1.112064       0.033021       0.025436      -0.011616       0.043270       0.005782      -0.072607      -0.025833       0.076356       0.084728      -0.065495      -0.036615       0.102110              8.948913       9.080969      -3.526780       2.719647      10.578225      -2.505571       7.187547          -0.000005
          157              O       8.398809       6.946201      14.250202      -0.448825      31.043921 0.46844904E+03  0.10947806E+05                                 7.978860                            6.840566      -0.002817       2.085431                    0.995284      25.995894      68.753987       0.699662       0.374587      -1.119982       0.019219       0.019537       0.029235       0.040072       0.014668       0.065145      -0.028859       0.084557      -0.007428      -0.077112      -0.012672       0.089783              8.998648       8.335428       2.280061      -2.395294      10.152066      -2.876014       8.508449          -0.000003
          158              O       8.399961       9.178364      14.543378      -0.627046      41.579276 0.70626742E+03  0.18173174E+05                                 9.601108                            8.273030       0.143505       2.066273                    0.996353      29.788457      80.957915       0.655018       0.363405      -1.135746       0.030287      -0.027030       0.027653       0.049118      -0.028404       0.024240       0.095846       0.001580      -0.000306      -0.108902       0.013381       0.095521             10.920929      11.181442      -2.229458      -3.407198      10.865776       3.426179      10.715571          -0.000004
          159              O       8.433372       8.594354       1.252234      -0.520401      39.253160 0.60459356E+03  0.14968630E+05                                 9.312276                            7.683652       0.096713       2.092511                    0.994496      27.558715      73.541795       0.675592       0.366187      -1.133235       0.034994       0.036922      -0.018089       0.053991       0.039701      -0.034536       0.071912       0.053397       0.037559      -0.107201       0.041291       0.065910             10.989848      11.142271       2.404074       4.496476       9.913403       3.418820      11.913869          -0.000001
          160              O       8.454110      10.904289       1.503304      -0.591965      43.653666 0.69192610E+03  0.17661451E+05                                 9.916940                            8.145724       0.295161       2.127470                    0.995887      28.964857      77.659527       0.667281       0.359609      -1.142060       0.027551      -0.032055      -0.042909       0.060231      -0.031363      -0.033792      -0.102935      -0.045447      -0.069460      -0.120550       0.007927       0.112624             11.889916      11.123594      -3.411967       3.677097      13.426202      -4.708153      11.119951          -0.000003
          161              O       5.659115       9.050142      14.262678      -0.545092      39.599134 0.58201958E+03  0.14334782E+05                                 9.369286                            7.562934       0.104275       2.077299                    0.996531      28.174212      76.048606       0.674805       0.368531      -1.126576       0.041768      -0.043090      -0.043014       0.073834       0.045866      -0.047102       0.046713       0.050112       0.097084      -0.100064       0.029829       0.070234             11.111720      12.309534       3.385467       5.207927      10.367314       3.508195      10.658311          -0.000003
          162              O       5.599206       6.903553      14.016285      -0.590094      39.504582 0.63495919E+03  0.15871462E+05                                 9.193765                            7.760025       0.456703       2.179961                    0.997314      28.607562      76.035651       0.689006       0.355641      -1.144618       0.036959       0.038441      -0.019358       0.056731      -0.068327      -0.034705      -0.048945      -0.021982      -0.081138      -0.101711       0.016518       0.085193             10.634399      10.857641      -3.724657       3.398681      12.375617      -2.584963       8.669939          -0.000002
          163              O       5.568099       8.735058       1.486150      -0.628458      39.062384 0.64000744E+03  0.16088643E+05                                 9.120930                            7.846523       0.247543       2.107028                    0.996797      29.101371      78.508955       0.675415       0.360745      -1.136344       0.021220       0.019265       0.028335       0.040303      -0.047070       0.029070       0.041027      -0.027209       0.040398      -0.080614       0.026485       0.054129             10.200461      10.268943      -2.559759      -3.569635      10.576472       2.777140       9.755968          -0.000002
          164              O       5.569251      10.777197       1.751256      -0.503079      30.265040 0.42089304E+03  0.96301475E+04                                 7.872447                            6.503851       0.034474       2.077113                    0.997571      26.582689      70.842220       0.710304       0.376878      -1.112064       0.033021      -0.025436       0.011616       0.043270      -0.005782       0.072607      -0.025833       0.076356       0.084728      -0.065495      -0.036615       0.102110              8.948917       9.080971       3.526780      -2.719647      10.578231      -2.505572       7.187549          -0.000006

******************************************************
Auxiliary information for the entire system
The total spin magnetic moment of the unit cell is   -0.000432
The total net atomic charge of the unit cell is   0.000004
Accuracy of reproducing the electrostatic potential in the unit cell:
  The inner radius (bohr) =    5.0000
  The outer radius (bohr) =   12.0000
  Valid grid points have density less than (e/(bohr^3)) =    0.0001
  The number of valid grid points were=        95664
  The rms potential error without charges in kcal/mol is=      3.11508
  The rms potential error with partial charges in kcal/mol is=      0.63131
  The RRMSE value at monopole order=      0.20266
  The rms potential error with partial charges and cloud penetration in kcal/mol is=      0.62920
  The RRMSE value at monopole order with cloud penetration is=      0.20199
  The rms potential error with partial charges and atomic dipoles in kcal/mol is=      0.25391
  The RRMSE value at dipole order=      0.08151
  The rms potential error with partial charges, atomic dipoles and cloud penetration in kcal/mol is=      0.23444
  The RRMSE value at dipole order with cloud penetration=      0.07526

******************************************************
The electron densities and ab initio electrostatic potential were computed in VASP using the PBE functional and
projector augmented wave method. See the main text of the journal article for a description of computational details.
The atomic charges, dipoles, and quadrupoles were computed with the DDEC6 method as described in
(a) T. A. Manz and N. Gabaldon Limas, RSC Adv. 6 (2016) 47771-47801 DOI: 10.1039/c6ra04656h
(b) N. Gabaldon Limas and T. A. Manz, RSC Adv. 8 (2018) 2678-2707 DOI: 10.1039/c7ra11829e.
For each atom in the material, the electron cloud parameters were fit to the spherically averaged atom-in-material
electron density using radial positions for which this density was between 10^-4 and 10^-2 electrons per cubic bohr.
The polarizabilities, dispersion coefficients, and quantum Drude oscillator (QDO) parameters were fit using the MCLF method.
The magnetic structure of the system was optimized in VASP from the default ferromagnetic initial guess using spin polarization.
The atomic spin moments (ASMs) were computed on this optimized magnetic structure using the DDEC6 partition as inputs
to the method of T. A. Manz and D. S. Sholl, J. Chem. Theory Comput. 7 (2011) 4146-4164 DOI: 10.1021/ct200539n.
The RMSE and RRMSE were computed using a uniform grid with Ewald summation.
