# Supplementary material for: A collection of forcefield precursors for metal–organic frameworks
Source: RSC Adv. 2019 Nov 13;9(63):36492–507. doi: 10.1039/c9ra07327b (PMC9075174; doi:10.1039/c9ra07327b)
Supplement: RA-009-C9RA07327B-s4083 [file RA-009-C9RA07327B-s4083.xyz]

   82
jmolscript: load "" {1 1 1} spacegroup "x,y,z" unitcell [{     11.203800     0.000000     0.000000 }, {      0.000000    13.975000     0.000000 }, {      0.000000     0.000000    15.848000 }]
Zn     5.601900    12.524814     0.000000     0.839919
Zn     5.601900     1.450186     0.000000     0.839919
H      9.657676    11.970985    10.656195     0.109026
H      8.426378    11.968190    12.616593     0.109309
H      1.546124     2.004015    10.656195     0.109026
H      2.777422     2.006810    12.616593     0.109309
H      1.546124    11.970985     5.191805     0.109026
H      2.777422    11.968190     3.231407     0.109309
H      9.657676     2.004015     5.191805     0.109026
H      8.426378     2.006810     3.231407     0.109309
H      1.546124     2.004015     5.191805     0.109027
H      2.777422     2.006810     3.231407     0.109309
H      9.657676    11.970985     5.191805     0.109026
H      8.426378    11.968190     3.231407     0.109309
H      9.657676     2.004015    10.656195     0.109027
H      8.426378     2.006810    12.616593     0.109309
H      1.546124    11.970985    10.656195     0.109026
H      2.777422    11.968190    12.616593     0.109309
H      7.480777    10.331717     0.000000     0.092942
H      7.589454     8.028638     0.000000     0.123017
H      3.723023     3.643283     0.000000     0.092942
H      3.614346     5.946362     0.000000     0.123017
H      3.723023    10.331717     0.000000     0.092942
H      3.614346     8.028638     0.000000     0.123016
H      7.480777     3.643283     0.000000     0.092942
H      7.589454     5.946362     0.000000     0.123016
C      9.391025    12.796908    11.044471    -0.151920
C      8.657176    12.794112    12.206130    -0.092431
C      1.812775     1.178092    11.044471    -0.151920
C      2.546624     1.180888    12.206130    -0.092431
C      1.812775    12.796908     4.803529    -0.151920
C      2.546624    12.794112     3.641870    -0.092431
C      9.391025     1.178092     4.803529    -0.151920
C      8.657176     1.180888     3.641870    -0.092431
C      1.812775     1.178092     4.803529    -0.151920
C      2.546624     1.180888     3.641870    -0.092431
C      9.391025    12.796908     4.803529    -0.151920
C      8.657176    12.794112     3.641870    -0.092431
C      9.391025     1.178092    11.044471    -0.151920
C      8.657176     1.180888    12.206130    -0.092431
C      1.812775    12.796908    11.044471    -0.151920
C      2.546624    12.794112    12.206130    -0.092431
C      9.845899     0.000000     7.924000     0.014710
C      1.357901     0.000000     7.924000     0.014710
C      5.601900     7.697430     0.000000     0.118125
C      5.601900     6.277570     0.000000     0.118124
C     10.524850     0.000000     9.149050    -0.011006
C      9.746186     0.000000    10.434323     0.091888
C      8.254960     0.000000    12.778242    -0.032549
C      7.348572     0.000000    13.995369     0.621935
C      0.678950     0.000000     9.149050    -0.010974
C      1.457614     0.000000    10.434323     0.091885
C      2.948840     0.000000    12.778242    -0.032550
C      3.855228     0.000000    13.995369     0.621935
C      0.678950     0.000000     6.698950    -0.011006
C      1.457614     0.000000     5.413677     0.091888
C      2.948840     0.000000     3.069758    -0.032549
C      3.855228     0.000000     1.852631     0.621935
C     10.524850     0.000000     6.698950    -0.010974
C      9.746186     0.000000     5.413677     0.091885
C      8.254960     0.000000     3.069758    -0.032550
C      7.348572     0.000000     1.852631     0.621935
C      6.659539     9.855170     0.000000     0.117710
C      6.740206     8.453477     0.000000    -0.192005
C      4.544261     4.119830     0.000000     0.117710
C      4.463594     5.521523     0.000000    -0.192005
C      4.544261     9.855170     0.000000     0.117710
C      4.463594     8.453477     0.000000    -0.192005
C      6.659539     4.119830     0.000000     0.117710
C      6.740206     5.521523     0.000000    -0.192005
Br     7.927249     0.000000     7.924000    -0.073258
Br     3.276551     0.000000     7.924000    -0.073258
N      5.601900    10.539945     0.000000    -0.147882
N      5.601900     3.435055     0.000000    -0.147882
O      7.000134    12.871394    14.429604    -0.567861
O      4.203666     1.103606    14.429604    -0.567861
O      4.203666    12.871394     1.418396    -0.567861
O      7.000134     1.103606     1.418396    -0.567861
O      4.203666     1.103606     1.418396    -0.567861
O      7.000134    12.871394     1.418396    -0.567861
O      7.000134     1.103606    14.429604    -0.567861
O      4.203666    12.871394    14.429604    -0.567861

The following XYZ coordinates are in angstroms. Other properties are in atomic units.
The sperically averaged electron density of each atom fit to a function of the form exp(a - br)
eigen_1, eigen_2 and eigen_3 are the three eigenvalues of traceless quadrupole moment tensor
  atom number  atomic symbol              X              Y              Z     net charge C6 coefficient C8 coefficient C10 coefficient fluctuating dipole atomic polarizability isotropic forcefield polarizability              a              b squared Pearson coefficient          <r^3>          <r^4>         wp_QDO          m_QDO          q_QDO       dipole_x       dipole_y       dipole_z         dipole            Qxy            Qxz            Qyz     Q(x^2-y^2)  Q(3z^2 - R^2)        eigen_1        eigen_2        eigen_3 static polarizability      alpha(xx)      alpha(xy)      alpha(xz)      alpha(yy)      alpha(yz)      alpha(zz) atomic spin moment
            1             Zn       5.601900      12.524814       0.000000       0.839919     109.281001 0.19550552E+04  0.62856264E+05                                18.698783                           14.493508       0.292300       1.954425                    0.995449      46.807197     128.158297       0.472822       0.402920      -1.142599      -0.000000      -0.014827      -0.000000       0.014827       0.000000      -0.000000       0.000000       0.153398       0.127503      -0.097950       0.042501       0.055449             25.492321      22.096353       0.000000      -0.000000      26.516722      -0.000000      27.863886          -0.000002
            2             Zn       5.601900       1.450186       0.000000       0.839919     109.281001 0.19550553E+04  0.62856264E+05                                18.698783                           14.493508       0.292300       1.954425                    0.995449      46.807197     128.158295       0.472822       0.402920      -1.142599      -0.000000       0.014827      -0.000000       0.014827      -0.000000       0.000000       0.000000       0.153398       0.127503      -0.097950       0.042501       0.055449             25.492320      22.096353       0.000000       0.000000      26.516722      -0.000000      27.863885          -0.000001
            3              H       9.657676      11.970985      10.656195       0.109026       1.295865 0.10031678E+02  0.10246460E+03                                 1.861451                            1.778231      -0.832716       2.475523                    0.999130       3.374487       9.117151       0.507308       1.182045      -0.735500       0.009525      -0.033726      -0.013415       0.037525      -0.001459      -0.012945       0.000993      -0.028274      -0.001857      -0.021770       0.006964       0.014806              1.878909       1.691991      -0.212461      -0.241656       2.114470       0.307838       1.830264          -0.000000
            4              H       8.426378      11.968190      12.616593       0.109309       1.253947 0.92542362E+01  0.92468482E+02                                 1.790342                            1.678885      -1.063743       2.361974                    0.997678       3.395684       9.020451       0.536686       1.142176      -0.743185      -0.008761      -0.033888       0.014615       0.037931      -0.001375      -0.005269      -0.001357      -0.029806      -0.018030      -0.015096      -0.002929       0.018025              1.849684       1.607472       0.241179      -0.315294       2.096501      -0.410647       1.845078           0.000001
            5              H       1.546124       2.004015      10.656195       0.109026       1.295866 0.10031689E+02  0.10246474E+03                                 1.861452                            1.778232      -0.832717       2.475522                    0.999130       3.374489       9.117157       0.507308       1.182045      -0.735500      -0.009525       0.033726      -0.013415       0.037525      -0.001459       0.012945      -0.000993      -0.028274      -0.001857      -0.021770       0.006964       0.014806              1.878909       1.691992      -0.212461       0.241656       2.114471      -0.307838       1.830265          -0.000000
            6              H       2.777422       2.006810      12.616593       0.109309       1.253947 0.92542381E+01  0.92468508E+02                                 1.790342                            1.678886      -1.063743       2.361974                    0.997678       3.395684       9.020452       0.536686       1.142176      -0.743185       0.008761       0.033888       0.014615       0.037931      -0.001375       0.005269       0.001357      -0.029806      -0.018030      -0.015096      -0.002929       0.018025              1.849684       1.607472       0.241179       0.315294       2.096501       0.410647       1.845078           0.000001
            7              H       1.546124      11.970985       5.191805       0.109026       1.295865 0.10031680E+02  0.10246463E+03                                 1.861451                            1.778231      -0.832716       2.475523                    0.999130       3.374487       9.117152       0.507308       1.182045      -0.735500      -0.009525      -0.033726       0.013415       0.037525       0.001459      -0.012945      -0.000993      -0.028274      -0.001857      -0.021770       0.006964       0.014806              1.878909       1.691992       0.212461      -0.241656       2.114471      -0.307838       1.830265          -0.000000
            8              H       2.777422      11.968190       3.231407       0.109309       1.253947 0.92542362E+01  0.92468482E+02                                 1.790342                            1.678885      -1.063743       2.361974                    0.997678       3.395684       9.020451       0.536686       1.142176      -0.743185       0.008761      -0.033888      -0.014615       0.037931       0.001375      -0.005269       0.001357      -0.029806      -0.018030      -0.015096      -0.002929       0.018025              1.849684       1.607472      -0.241179      -0.315294       2.096501       0.410647       1.845078           0.000001
            9              H       9.657676       2.004015       5.191805       0.109026       1.295865 0.10031681E+02  0.10246464E+03                                 1.861451                            1.778231      -0.832717       2.475523                    0.999130       3.374488       9.117153       0.507308       1.182044      -0.735500       0.009525       0.033726       0.013415       0.037526       0.001459       0.012945       0.000993      -0.028274      -0.001857      -0.021770       0.006964       0.014806              1.878909       1.691991       0.212461       0.241656       2.114470       0.307838       1.830264          -0.000000
           10              H       8.426378       2.006810       3.231407       0.109309       1.253947 0.92542375E+01  0.92468498E+02                                 1.790342                            1.678886      -1.063743       2.361974                    0.997678       3.395684       9.020451       0.536686       1.142175      -0.743185      -0.008761       0.033888      -0.014615       0.037931       0.001375       0.005269      -0.001357      -0.029806      -0.018030      -0.015096      -0.002929       0.018025              1.849684       1.607472      -0.241179       0.315294       2.096501      -0.410647       1.845078           0.000001
           11              H       1.546124       2.004015       5.191805       0.109027       1.295864 0.10031674E+02  0.10246456E+03                                 1.861451                            1.778231      -0.832715       2.475523                    0.999130       3.374486       9.117149       0.507308       1.182045      -0.735500      -0.009525       0.033726       0.013415       0.037525      -0.001459      -0.012945       0.000993      -0.028274      -0.001857      -0.021770       0.006964       0.014806              1.878908       1.691991      -0.212461      -0.241656       2.114470       0.307838       1.830264          -0.000000
           12              H       2.777422       2.006810       3.231407       0.109309       1.253947 0.92542387E+01  0.92468518E+02                                 1.790342                            1.678886      -1.063743       2.361974                    0.997678       3.395684       9.020453       0.536685       1.142176      -0.743185       0.008761       0.033888      -0.014615       0.037931      -0.001375      -0.005269      -0.001357      -0.029806      -0.018030      -0.015096      -0.002929       0.018025              1.849684       1.607473       0.241179      -0.315294       2.096502      -0.410647       1.845079           0.000001
           13              H       9.657676      11.970985       5.191805       0.109026       1.295865 0.10031685E+02  0.10246470E+03                                 1.861452                            1.778232      -0.832717       2.475523                    0.999130       3.374488       9.117156       0.507308       1.182045      -0.735500       0.009525      -0.033726       0.013415       0.037525      -0.001459       0.012945      -0.000993      -0.028274      -0.001857      -0.021770       0.006964       0.014806              1.878910       1.691992      -0.212461       0.241656       2.114472      -0.307838       1.830265          -0.000000
           14              H       8.426378      11.968190       3.231407       0.109309       1.253947 0.92542388E+01  0.92468519E+02                                 1.790342                            1.678886      -1.063743       2.361974                    0.997678       3.395684       9.020453       0.536685       1.142176      -0.743185      -0.008761      -0.033888      -0.014615       0.037931      -0.001375       0.005269       0.001357      -0.029806      -0.018030      -0.015096      -0.002929       0.018025              1.849684       1.607473       0.241179       0.315294       2.096502       0.410647       1.845079           0.000001
           15              H       9.657676       2.004015      10.656195       0.109027       1.295864 0.10031671E+02  0.10246451E+03                                 1.861450                            1.778230      -0.832715       2.475523                    0.999130       3.374486       9.117147       0.507308       1.182044      -0.735500       0.009525       0.033726      -0.013415       0.037525       0.001459      -0.012945      -0.000993      -0.028274      -0.001857      -0.021770       0.006964       0.014806              1.878908       1.691990       0.212460      -0.241656       2.114469      -0.307837       1.830263          -0.000000
           16              H       8.426378       2.006810      12.616593       0.109309       1.253947 0.92542368E+01  0.92468493E+02                                 1.790342                            1.678886      -1.063743       2.361974                    0.997678       3.395684       9.020452       0.536686       1.142176      -0.743185      -0.008761       0.033888       0.014615       0.037931       0.001375      -0.005269       0.001357      -0.029806      -0.018030      -0.015096      -0.002929       0.018025              1.849684       1.607472      -0.241179      -0.315294       2.096501       0.410647       1.845078           0.000001
           17              H       1.546124      11.970985      10.656195       0.109026       1.295865 0.10031684E+02  0.10246467E+03                                 1.861451                            1.778231      -0.832717       2.475522                    0.999130       3.374488       9.117154       0.507308       1.182045      -0.735500      -0.009525      -0.033726      -0.013415       0.037525       0.001459       0.012945       0.000993      -0.028274      -0.001857      -0.021770       0.006964       0.014806              1.878909       1.691992       0.212461       0.241656       2.114471       0.307838       1.830265          -0.000000
           18              H       2.777422      11.968190      12.616593       0.109309       1.253947 0.92542363E+01  0.92468483E+02                                 1.790342                            1.678886      -1.063743       2.361974                    0.997678       3.395684       9.020451       0.536686       1.142176      -0.743185       0.008761      -0.033888       0.014615       0.037931       0.001375       0.005269      -0.001357      -0.029806      -0.018030      -0.015096      -0.002929       0.018025              1.849684       1.607472      -0.241179       0.315294       2.096501      -0.410647       1.845078           0.000001
           19              H       7.480777      10.331717       0.000000       0.092942       1.400861 0.10024999E+02  0.10196367E+03                                 1.927702                            1.745756      -0.963835       2.414736                    0.997582       3.397172       9.038120       0.528239       1.140024      -0.745212       0.040678       0.028457       0.000000       0.049644       0.002552      -0.000000      -0.000000       0.017480      -0.067535      -0.022512       0.002151       0.020361              2.059789       2.397480       0.639844      -0.000000       2.281474       0.000000       1.500413          -0.000000
           20              H       7.589454       8.028638       0.000000       0.123017       1.146847 0.82186428E+01  0.79346605E+02                                 1.658666                            1.561727      -0.907738       2.449621                    0.998802       3.177391       8.170456       0.570081       1.112863      -0.751553       0.033948      -0.016156      -0.000000       0.037597      -0.000946      -0.000000       0.000000       0.011890      -0.057027      -0.019009       0.003484       0.015524              1.704310       1.935172      -0.301873       0.000000       1.907504       0.000000       1.270254          -0.000003
           21              H       3.723023       3.643283       0.000000       0.092942       1.400860 0.10024996E+02  0.10196365E+03                                 1.927703                            1.745756      -0.963835       2.414736                    0.997582       3.397171       9.038119       0.528239       1.140025      -0.745212      -0.040678      -0.028457       0.000000       0.049644       0.002552      -0.000000       0.000000       0.017480      -0.067535      -0.022512       0.002151       0.020361              2.059790       2.397481       0.639845      -0.000000       2.281474      -0.000000       1.500414          -0.000000
           22              H       3.614346       5.946362       0.000000       0.123017       1.146846 0.82186400E+01  0.79346567E+02                                 1.658665                            1.561727      -0.907738       2.449621                    0.998802       3.177391       8.170454       0.570081       1.112862      -0.751553      -0.033948       0.016156       0.000000       0.037597      -0.000946      -0.000000       0.000000       0.011890      -0.057027      -0.019009       0.003484       0.015524              1.704309       1.935171      -0.301873       0.000000       1.907503      -0.000000       1.270253          -0.000003
           23              H       3.723023      10.331717       0.000000       0.092942       1.400860 0.10024995E+02  0.10196363E+03                                 1.927702                            1.745756      -0.963835       2.414736                    0.997582       3.397171       9.038118       0.528239       1.140025      -0.745212      -0.040678       0.028457      -0.000000       0.049644      -0.002552       0.000000      -0.000000       0.017480      -0.067535      -0.022512       0.002151       0.020361              2.059789       2.397480      -0.639844      -0.000000       2.281474       0.000000       1.500414          -0.000000
           24              H       3.614346       8.028638       0.000000       0.123016       1.146847 0.82186447E+01  0.79346621E+02                                 1.658666                            1.561727      -0.907739       2.449620                    0.998802       3.177392       8.170456       0.570081       1.112862      -0.751553      -0.033948      -0.016156       0.000000       0.037597       0.000946      -0.000000      -0.000000       0.011890      -0.057027      -0.019009       0.003484       0.015524              1.704310       1.935172       0.301873       0.000000       1.907503       0.000000       1.270254          -0.000003
           25              H       7.480777       3.643283       0.000000       0.092942       1.400860 0.10024996E+02  0.10196365E+03                                 1.927703                            1.745756      -0.963835       2.414736                    0.997582       3.397171       9.038119       0.528239       1.140025      -0.745212       0.040678      -0.028457       0.000000       0.049644      -0.002552       0.000000      -0.000000       0.017480      -0.067535      -0.022512       0.002151       0.020361              2.059790       2.397481      -0.639845      -0.000000       2.281474       0.000000       1.500414          -0.000000
           26              H       7.589454       5.946362       0.000000       0.123016       1.146847 0.82186476E+01  0.79346660E+02                                 1.658666                            1.561728      -0.907739       2.449620                    0.998802       3.177392       8.170458       0.570081       1.112863      -0.751553       0.033948       0.016156      -0.000000       0.037597       0.000946      -0.000000       0.000000       0.011890      -0.057027      -0.019009       0.003484       0.015524              1.704310       1.935173       0.301873       0.000000       1.907504       0.000000       1.270254          -0.000003
           27              C       9.391025      12.796908      11.044471      -0.151920      35.760727 0.44550787E+03  0.10598310E+05                                 9.601584                            7.126752      -0.035289       1.956652                    0.998919      30.334243      89.371314       0.602235       0.427523      -1.051214      -0.015457       0.004226       0.023621       0.028544      -0.013828      -0.002509       0.022636      -0.043308      -0.043690      -0.025401      -0.016522       0.041923             12.305282      10.884138       0.780836      -7.872254       9.018743      -1.450985      17.012966          -0.000000
           28              C       8.657176      12.794112      12.206130      -0.092431      34.652423 0.41589671E+03  0.97010527E+04                                 9.360848                            6.859968      -0.012190       1.967398                    0.999635      29.253401      84.652227       0.618846       0.424316      -1.055817       0.009904       0.022510      -0.021643       0.032760       0.009135       0.010604      -0.014500      -0.018624      -0.062789      -0.030843       0.005032       0.025811             11.991439      10.713712      -0.236220      -7.928273       9.025995      -0.002199      16.234609           0.000002
           29              C       1.812775       1.178092      11.044471      -0.151920      35.760730 0.44550801E+03  0.10598315E+05                                 9.601586                            7.126755      -0.035291       1.956651                    0.998919      30.334252      89.371363       0.602234       0.427523      -1.051214       0.015457      -0.004227       0.023621       0.028544      -0.013828       0.002508      -0.022636      -0.043308      -0.043691      -0.025401      -0.016522       0.041923             12.305282      10.884139       0.780835       7.872253       9.018745       1.450982      17.012963          -0.000001
           30              C       2.546624       1.180888      12.206130      -0.092431      34.652415 0.41589661E+03  0.97010497E+04                                 9.360846                            6.859967      -0.012190       1.967398                    0.999635      29.253398      84.652216       0.618846       0.424316      -1.055817      -0.009904      -0.022510      -0.021643       0.032760       0.009135      -0.010604       0.014500      -0.018624      -0.062789      -0.030843       0.005032       0.025811             11.991435      10.713709      -0.236220       7.928270       9.025994       0.002199      16.234603           0.000002
           31              C       1.812775      12.796908       4.803529      -0.151920      35.760723 0.44550781E+03  0.10598308E+05                                 9.601583                            7.126751      -0.035288       1.956652                    0.998919      30.334241      89.371307       0.602235       0.427523      -1.051214       0.015457       0.004226      -0.023621       0.028544       0.013828      -0.002509      -0.022636      -0.043308      -0.043690      -0.025401      -0.016522       0.041922             12.305281      10.884137      -0.780836      -7.872253       9.018742       1.450984      17.012964          -0.000000
           32              C       2.546624      12.794112       3.641870      -0.092431      34.652422 0.41589671E+03  0.97010526E+04                                 9.360847                            6.859967      -0.012190       1.967398                    0.999635      29.253401      84.652226       0.618846       0.424316      -1.055817      -0.009904       0.022510       0.021643       0.032760      -0.009135       0.010604       0.014500      -0.018624      -0.062789      -0.030843       0.005032       0.025811             11.991438      10.713712       0.236220      -7.928273       9.025995       0.002199      16.234608           0.000002
           33              C       9.391025       1.178092       4.803529      -0.151920      35.760730 0.44550801E+03  0.10598314E+05                                 9.601586                            7.126754      -0.035291       1.956651                    0.998919      30.334251      89.371356       0.602234       0.427523      -1.051214      -0.015457      -0.004227      -0.023621       0.028544       0.013828       0.002508       0.022636      -0.043308      -0.043691      -0.025401      -0.016522       0.041923             12.305281      10.884138      -0.780835       7.872252       9.018745      -1.450982      17.012961          -0.000000
           34              C       8.657176       1.180888       3.641870      -0.092431      34.652414 0.41589661E+03  0.97010497E+04                                 9.360846                            6.859967      -0.012190       1.967398                    0.999635      29.253398      84.652215       0.618846       0.424316      -1.055817       0.009904      -0.022510       0.021643       0.032760      -0.009135      -0.010604      -0.014500      -0.018624      -0.062789      -0.030843       0.005032       0.025811             11.991434      10.713708       0.236219       7.928270       9.025994      -0.002199      16.234602           0.000002
           35              C       1.812775       1.178092       4.803529      -0.151920      35.760728 0.44550789E+03  0.10598311E+05                                 9.601584                            7.126752      -0.035288       1.956652                    0.998919      30.334243      89.371314       0.602235       0.427523      -1.051214       0.015457      -0.004226      -0.023621       0.028544      -0.013828      -0.002509       0.022636      -0.043308      -0.043690      -0.025401      -0.016522       0.041923             12.305283      10.884139       0.780836      -7.872255       9.018743      -1.450985      17.012967          -0.000000
           36              C       2.546624       1.180888       3.641870      -0.092431      34.652424 0.41589672E+03  0.97010531E+04                                 9.360848                            6.859968      -0.012190       1.967398                    0.999635      29.253402      84.652232       0.618846       0.424316      -1.055817      -0.009904      -0.022510       0.021643       0.032760       0.009135       0.010604      -0.014500      -0.018624      -0.062789      -0.030843       0.005032       0.025811             11.991439      10.713712      -0.236219      -7.928273       9.025995      -0.002199      16.234609           0.000002
           37              C       9.391025      12.796908       4.803529      -0.151920      35.760731 0.44550801E+03  0.10598315E+05                                 9.601586                            7.126754      -0.035291       1.956651                    0.998919      30.334252      89.371364       0.602234       0.427523      -1.051214      -0.015457       0.004227      -0.023621       0.028544      -0.013828       0.002508      -0.022636      -0.043308      -0.043691      -0.025401      -0.016521       0.041923             12.305282      10.884139       0.780835       7.872253       9.018745       1.450982      17.012963          -0.000000
           38              C       8.657176      12.794112       3.641870      -0.092431      34.652418 0.41589664E+03  0.97010509E+04                                 9.360847                            6.859967      -0.012190       1.967398                    0.999635      29.253399      84.652225       0.618846       0.424317      -1.055817       0.009904       0.022510       0.021643       0.032760       0.009135      -0.010604       0.014500      -0.018624      -0.062789      -0.030843       0.005032       0.025811             11.991437      10.713710      -0.236220       7.928272       9.025995       0.002199      16.234605           0.000002
           39              C       9.391025       1.178092      11.044471      -0.151920      35.760729 0.44550790E+03  0.10598311E+05                                 9.601584                            7.126752      -0.035288       1.956652                    0.998919      30.334243      89.371312       0.602235       0.427523      -1.051214      -0.015457      -0.004226       0.023621       0.028544       0.013828      -0.002509      -0.022636      -0.043308      -0.043690      -0.025401      -0.016522       0.041923             12.305283      10.884139      -0.780837      -7.872255       9.018742       1.450985      17.012967          -0.000001
           40              C       8.657176       1.180888      12.206130      -0.092431      34.652426 0.41589676E+03  0.97010543E+04                                 9.360848                            6.859968      -0.012191       1.967398                    0.999635      29.253403      84.652237       0.618846       0.424317      -1.055817       0.009904      -0.022510      -0.021643       0.032760      -0.009135       0.010604       0.014500      -0.018624      -0.062789      -0.030843       0.005032       0.025811             11.991440      10.713713       0.236219      -7.928274       9.025996       0.002199      16.234610           0.000002
           41              C       1.812775      12.796908      11.044471      -0.151920      35.760727 0.44550797E+03  0.10598313E+05                                 9.601585                            7.126754      -0.035291       1.956651                    0.998919      30.334250      89.371354       0.602234       0.427523      -1.051214       0.015457       0.004227       0.023621       0.028544       0.013828       0.002508       0.022636      -0.043308      -0.043691      -0.025401      -0.016521       0.041923             12.305281      10.884138      -0.780835       7.872252       9.018744      -1.450982      17.012961          -0.000000
           42              C       2.546624      12.794112      12.206130      -0.092431      34.652415 0.41589662E+03  0.97010501E+04                                 9.360846                            6.859967      -0.012190       1.967398                    0.999635      29.253398      84.652216       0.618846       0.424316      -1.055817      -0.009904       0.022510      -0.021643       0.032760      -0.009135      -0.010604      -0.014500      -0.018624      -0.062789      -0.030843       0.005032       0.025811             11.991435      10.713709       0.236220       7.928270       9.025994      -0.002199      16.234603           0.000002
           43              C       9.845899       0.000000       7.924000       0.014710      52.892371 0.53781494E+03  0.13309439E+05                                12.464906                            7.865080      -0.057582       1.954571                    0.999203      29.592562      86.745158       0.573818       0.431325      -1.056887      -0.058157       0.000000       0.000001       0.058157      -0.000000       0.000000       0.000000       0.062340      -0.101291      -0.033764      -0.014288       0.048052             19.259800      15.353871       0.000000      -0.000007       6.225856       0.000000      36.199673           0.000002
           44              C       1.357901       0.000000       7.924000       0.014710      52.892370 0.53781493E+03  0.13309439E+05                                12.464906                            7.865080      -0.057582       1.954571                    0.999203      29.592562      86.745157       0.573818       0.431325      -1.056887       0.058157      -0.000000      -0.000001       0.058157       0.000000       0.000000       0.000000       0.062340      -0.101291      -0.033764      -0.014288       0.048052             19.259799      15.353871       0.000000      -0.000008       6.225856       0.000000      36.199672           0.000002
           45              C       5.601900       7.697430       0.000000       0.118125      40.037789 0.36084530E+03  0.80633365E+04                                10.314675                            6.372050      -0.068061       2.001577                    0.999440      25.380974      70.165055       0.649597       0.421957      -1.065167       0.000000      -0.004071      -0.000000       0.004071       0.000000       0.000000       0.000000      -0.002909       0.034353      -0.007180      -0.004271       0.011451             16.556447       9.540039      -0.000000      -0.000000      34.592171       0.000000       5.537131           0.000001
           46              C       5.601900       6.277570       0.000000       0.118124      40.037799 0.36084540E+03  0.80633390E+04                                10.314677                            6.372051      -0.068061       2.001577                    0.999440      25.380978      70.165067       0.649597       0.421957      -1.065167      -0.000000       0.004071       0.000000       0.004071      -0.000000       0.000000       0.000000      -0.002909       0.034353      -0.007180      -0.004271       0.011451             16.556449       9.540040       0.000000      -0.000000      34.592176       0.000000       5.537132           0.000001
           47              C      10.524850       0.000000       9.149050      -0.011006      51.191982 0.45317269E+03  0.10769761E+05                                12.189901                            7.172277      -0.233769       1.922493                    0.998791      28.306833      81.931965       0.605455       0.425678      -1.057917      -0.009305      -0.000000       0.024584       0.026286      -0.000000      -0.022988       0.000000      -0.084351      -0.047287      -0.049813      -0.000243       0.050056             19.879699      19.716162       0.000000      -4.681994       6.189572      -0.000000      33.733363           0.000000
           48              C       9.746186       0.000000      10.434323       0.091888      40.526806 0.44030535E+03  0.10427955E+05                                10.710608                            7.216452      -0.459306       1.860834                    0.998684      27.613980      80.773309       0.583091       0.443532      -1.043183       0.010326       0.000000      -0.017750       0.020535      -0.000000      -0.016473       0.000000       0.041934       0.083204      -0.034835      -0.002020       0.036854             15.910716      13.460097       0.000000     -11.039520       9.294435      -0.000000      24.977617           0.000000
           49              C       8.254960       0.000000      12.778242      -0.032549      39.432191 0.43014640E+03  0.10010989E+05                                10.139752                            6.874169       0.023673       2.013760                    0.999363      27.126326      75.725396       0.638837       0.411960      -1.075048       0.021499       0.000000      -0.040461       0.045818      -0.000000       0.007716      -0.000000       0.014638      -0.002435      -0.006913      -0.005362       0.012275             14.560635      14.009323       0.000000     -11.250048       9.508238      -0.000000      20.164345          -0.000001
           50              C       7.348572       0.000000      13.995369       0.621935      23.661188 0.23645397E+03  0.48344477E+04                                 7.732853                            5.486395      -0.038781       2.054186                    0.999437      21.889618      61.150457       0.627548       0.477374      -1.015594      -0.041813      -0.000000       0.050018       0.065194      -0.000000       0.097970      -0.000000       0.084116       0.009004      -0.077974      -0.043559       0.121533             10.373181       9.670378       0.000000      -6.635224       8.366221      -0.000000      13.082943           0.000001
           51              C       0.678950       0.000000       9.149050      -0.010974      51.191335 0.45316683E+03  0.10769585E+05                                12.189800                            7.172229      -0.233764       1.922497                    0.998791      28.306620      81.931176       0.605458       0.425678      -1.057917       0.009305      -0.000000       0.024584       0.026286       0.000000       0.022988       0.000000      -0.084348      -0.047285      -0.049813      -0.000242       0.050055             19.879510      19.715983       0.000000       4.681927       6.189524       0.000000      33.733024           0.000000
           52              C       1.457614       0.000000      10.434323       0.091885      40.526910 0.44030690E+03  0.10428000E+05                                10.710620                            7.216461      -0.459303       1.860835                    0.998684      27.614023      80.773435       0.583091       0.443531      -1.043183      -0.010326      -0.000000      -0.017749       0.020534      -0.000000       0.016473      -0.000000       0.041935       0.083203      -0.034835      -0.002019       0.036854             15.910734      13.460115       0.000000      11.039535       9.294444       0.000000      24.977642           0.000000
           53              C       2.948840       0.000000      12.778242      -0.032550      39.432201 0.43014650E+03  0.10010991E+05                                10.139755                            6.874170       0.023673       2.013760                    0.999363      27.126329      75.725409       0.638837       0.411960      -1.075048      -0.021499      -0.000000      -0.040461       0.045818      -0.000000      -0.007716       0.000000       0.014638      -0.002435      -0.006913      -0.005362       0.012275             14.560638      14.009326      -0.000000      11.250051       9.508240      -0.000000      20.164349          -0.000001
           54              C       3.855228       0.000000      13.995369       0.621935      23.661188 0.23645397E+03  0.48344476E+04                                 7.732853                            5.486395      -0.038781       2.054186                    0.999437      21.889618      61.150457       0.627548       0.477374      -1.015594       0.041813      -0.000000       0.050018       0.065194      -0.000000      -0.097970       0.000000       0.084116       0.009004      -0.077974      -0.043559       0.121533             10.373180       9.670377      -0.000000       6.635223       8.366221      -0.000000      13.082943           0.000001
           55              C       0.678950       0.000000       6.698950      -0.011006      51.191979 0.45317267E+03  0.10769760E+05                                12.189901                            7.172277      -0.233769       1.922493                    0.998791      28.306832      81.931962       0.605455       0.425678      -1.057917       0.009305      -0.000000      -0.024584       0.026286       0.000000      -0.022988      -0.000000      -0.084351      -0.047287      -0.049813      -0.000243       0.050056             19.879698      19.716162       0.000000      -4.681994       6.189572       0.000000      33.733362           0.000000
           56              C       1.457614       0.000000       5.413677       0.091888      40.526803 0.44030532E+03  0.10427955E+05                                10.710608                            7.216452      -0.459306       1.860835                    0.998684      27.613979      80.773307       0.583091       0.443532      -1.043183      -0.010326       0.000000       0.017750       0.020535       0.000000      -0.016473      -0.000000       0.041934       0.083204      -0.034835      -0.002020       0.036854             15.910716      13.460097       0.000000     -11.039520       9.294435      -0.000000      24.977616           0.000000
           57              C       2.948840       0.000000       3.069758      -0.032549      39.432196 0.43014646E+03  0.10010990E+05                                10.139753                            6.874170       0.023673       2.013760                    0.999363      27.126328      75.725404       0.638837       0.411960      -1.075048      -0.021498      -0.000000       0.040461       0.045818       0.000000       0.007717      -0.000000       0.014638      -0.002435      -0.006913      -0.005362       0.012275             14.560637      14.009324      -0.000000     -11.250049       9.508239       0.000000      20.164347          -0.000001
           58              C       3.855228       0.000000       1.852631       0.621935      23.661186 0.23645395E+03  0.48344472E+04                                 7.732852                            5.486395      -0.038781       2.054186                    0.999437      21.889617      61.150453       0.627548       0.477374      -1.015594       0.041813       0.000000      -0.050018       0.065194      -0.000000       0.097970      -0.000000       0.084116       0.009004      -0.077974      -0.043559       0.121533             10.373180       9.670377      -0.000000      -6.635223       8.366221       0.000000      13.082942           0.000001
           59              C      10.524850       0.000000       6.698950      -0.010974      51.191332 0.45316680E+03  0.10769585E+05                                12.189800                            7.172229      -0.233764       1.922497                    0.998791      28.306619      81.931173       0.605458       0.425678      -1.057917      -0.009304      -0.000000      -0.024584       0.026286      -0.000000       0.022988       0.000000      -0.084348      -0.047285      -0.049813      -0.000242       0.050055             19.879510      19.715982       0.000000       4.681927       6.189524       0.000000      33.733024           0.000000
           60              C       9.746186       0.000000       5.413677       0.091885      40.526911 0.44030690E+03  0.10428000E+05                                10.710620                            7.216461      -0.459302       1.860835                    0.998684      27.614023      80.773434       0.583091       0.443531      -1.043183       0.010326      -0.000000       0.017749       0.020534      -0.000000       0.016473      -0.000000       0.041935       0.083203      -0.034835      -0.002019       0.036854             15.910734      13.460115       0.000000      11.039535       9.294444       0.000000      24.977642           0.000000
           61              C       8.254960       0.000000       3.069758      -0.032550      39.432201 0.43014650E+03  0.10010992E+05                                10.139755                            6.874170       0.023673       2.013760                    0.999363      27.126329      75.725411       0.638837       0.411960      -1.075048       0.021499       0.000000       0.040461       0.045818       0.000000      -0.007716      -0.000000       0.014638      -0.002435      -0.006913      -0.005362       0.012275             14.560639      14.009326      -0.000000      11.250051       9.508240      -0.000000      20.164350          -0.000001
           62              C       7.348572       0.000000       1.852631       0.621935      23.661186 0.23645395E+03  0.48344471E+04                                 7.732853                            5.486395      -0.038781       2.054186                    0.999437      21.889617      61.150456       0.627548       0.477374      -1.015594      -0.041813       0.000000      -0.050018       0.065194       0.000000      -0.097970      -0.000000       0.084116       0.009004      -0.077974      -0.043559       0.121533             10.373181       9.670378      -0.000000       6.635224       8.366221      -0.000000      13.082943           0.000001
           63              C       6.659539       9.855170       0.000000       0.117710      27.102570 0.28725643E+03  0.60849507E+04                                 7.866839                            5.639185       0.272432       2.121708                    0.999757      24.582087      66.944066       0.696506       0.415140      -1.065687      -0.055005       0.002766       0.000000       0.055075       0.020455       0.000000       0.000000       0.031579       0.112749      -0.044632       0.007049       0.037583             10.215729       8.906493      -0.032892      -0.000000      17.438706       0.000000       4.301988           0.000001
           64              C       6.740206       8.453477       0.000000      -0.192005      37.131900 0.42588175E+03  0.99146116E+04                                 9.598001                            6.813864       0.265477       2.054915                    0.999820      29.165069      82.171630       0.643562       0.408817      -1.074117      -0.002068       0.004312      -0.000000       0.004782      -0.024627       0.000000       0.000000       0.023004      -0.037202      -0.020981      -0.012401       0.033381             13.026236       9.660344       1.513949      -0.000000      24.318811       0.000000       5.099552          -0.000001
           65              C       4.544261       4.119830       0.000000       0.117710      27.102571 0.28725645E+03  0.60849513E+04                                 7.866839                            5.639185       0.272432       2.121708                    0.999757      24.582088      66.944069       0.696506       0.415140      -1.065687       0.055005      -0.002766       0.000000       0.055075       0.020455      -0.000000      -0.000000       0.031579       0.112749      -0.044632       0.007049       0.037583             10.215729       8.906493      -0.032891      -0.000000      17.438706      -0.000000       4.301988           0.000001
           66              C       4.463594       5.521523       0.000000      -0.192005      37.131898 0.42588172E+03  0.99146107E+04                                 9.598001                            6.813864       0.265477       2.054915                    0.999820      29.165068      82.171624       0.643562       0.408817      -1.074117       0.002068      -0.004311       0.000000       0.004782      -0.024627      -0.000000      -0.000000       0.023004      -0.037202      -0.020981      -0.012401       0.033381             13.026235       9.660343       1.513950      -0.000000      24.318810      -0.000000       5.099551          -0.000001
           67              C       4.544261       9.855170       0.000000       0.117710      27.102573 0.28725648E+03  0.60849520E+04                                 7.866839                            5.639185       0.272432       2.121708                    0.999757      24.582089      66.944073       0.696506       0.415140      -1.065687       0.055005       0.002766      -0.000000       0.055075      -0.020455       0.000000      -0.000000       0.031579       0.112749      -0.044632       0.007049       0.037583             10.215730       8.906494       0.032892      -0.000000      17.438708       0.000000       4.301988           0.000001
           68              C       4.463594       8.453477       0.000000      -0.192005      37.131888 0.42588159E+03  0.99146069E+04                                 9.597999                            6.813863       0.265477       2.054916                    0.999820      29.165064      82.171608       0.643562       0.408817      -1.074117       0.002068       0.004311      -0.000000       0.004782       0.024627      -0.000000      -0.000000       0.023004      -0.037202      -0.020981      -0.012401       0.033381             13.026232       9.660342      -1.513949      -0.000000      24.318804       0.000000       5.099550          -0.000001
           69              C       6.659539       4.119830       0.000000       0.117710      27.102571 0.28725646E+03  0.60849514E+04                                 7.866839                            5.639185       0.272432       2.121708                    0.999757      24.582088      66.944070       0.696506       0.415140      -1.065687      -0.055005      -0.002766       0.000000       0.055075      -0.020455      -0.000000      -0.000000       0.031579       0.112749      -0.044632       0.007049       0.037583             10.215730       8.906493       0.032892      -0.000000      17.438707       0.000000       4.301988           0.000001
           70              C       6.740206       5.521523       0.000000      -0.192005      37.131887 0.42588157E+03  0.99146063E+04                                 9.597999                            6.813863       0.265477       2.054916                    0.999820      29.165063      82.171609       0.643562       0.408817      -1.074117      -0.002068      -0.004311      -0.000000       0.004782       0.024627      -0.000000       0.000000       0.023004      -0.037202      -0.020981      -0.012401       0.033381             13.026232       9.660342      -1.513949      -0.000000      24.318804       0.000000       5.099550          -0.000001
           71             Br       7.927249       0.000000       7.924000      -0.073258     185.316750 0.55492891E+04  0.22874178E+06                                21.288710                           19.599081       1.381317       2.008226                    0.999945      93.445513     278.274316       0.572443       0.259576      -1.291169      -0.055526       0.000000       0.000000       0.055526      -0.000000       0.000000      -0.000000       1.092631      -0.837719      -0.406696      -0.279240       0.685935             22.866872      35.633376      -0.000000       0.000009      11.508522       0.000000      21.458720           0.000003
           72             Br       3.276551       0.000000       7.924000      -0.073258     185.316773 0.55492899E+04  0.22874183E+06                                21.288712                           19.599084       1.381317       2.008226                    0.999945      93.445514     278.274329       0.572443       0.259577      -1.291169       0.055526      -0.000000      -0.000000       0.055526      -0.000000       0.000000      -0.000000       1.092631      -0.837719      -0.406696      -0.279240       0.685935             22.866875      35.633380      -0.000000       0.000009      11.508523       0.000000      21.458722           0.000003
           73              N       5.601900      10.539945       0.000000      -0.147882      32.623593 0.38127935E+03  0.85380127E+04                                 8.614036                            6.345395       0.002028       2.076940                    0.996690      25.123931      66.931290       0.690696       0.396009      -1.094887      -0.000000      -0.122427      -0.000000       0.122427      -0.000000       0.000000      -0.000000       0.110701       0.144584      -0.079448       0.031253       0.048195             11.160848      10.399701      -0.000000      -0.000000      18.178762       0.000000       4.904080           0.000001
           74              N       5.601900       3.435055       0.000000      -0.147882      32.623593 0.38127935E+03  0.85380127E+04                                 8.614036                            6.345395       0.002028       2.076940                    0.996690      25.123931      66.931290       0.690696       0.396009      -1.094887       0.000000       0.122427       0.000000       0.122427       0.000000      -0.000000      -0.000000       0.110701       0.144584      -0.079448       0.031253       0.048195             11.160848      10.399701       0.000000      -0.000000      18.178762      -0.000000       4.904080           0.000001
           75              O       7.000134      12.871394      14.429604      -0.567861      37.119971 0.53482715E+03  0.12856011E+05                                 8.906638                            7.156024       0.239070       2.122514                    0.997800      27.738020      73.202832       0.709663       0.359055      -1.137545      -0.002016       0.029015      -0.000217       0.029086       0.042205       0.040117      -0.044787       0.032722       0.007108      -0.086608       0.036772       0.049836             11.055054       9.944237       3.219779      -5.025185      10.861136      -4.242826      12.359788           0.000001
           76              O       4.203666       1.103606      14.429604      -0.567861      37.119972 0.53482717E+03  0.12856012E+05                                 8.906639                            7.156024       0.239070       2.122514                    0.997800      27.738020      73.202833       0.709663       0.359055      -1.137545       0.002016      -0.029015      -0.000217       0.029086       0.042205      -0.040117       0.044787       0.032722       0.007108      -0.086608       0.036772       0.049836             11.055054       9.944238       3.219779       5.025185      10.861136       4.242826      12.359788           0.000001
           77              O       4.203666      12.871394       1.418396      -0.567861      37.119970 0.53482714E+03  0.12856011E+05                                 8.906638                            7.156024       0.239070       2.122514                    0.997800      27.738020      73.202831       0.709663       0.359055      -1.137545       0.002016       0.029015       0.000217       0.029086      -0.042205       0.040117       0.044787       0.032722       0.007108      -0.086608       0.036772       0.049836             11.055053       9.944237      -3.219779      -5.025184      10.861136       4.242826      12.359787           0.000001
           78              O       7.000134       1.103606       1.418396      -0.567861      37.119971 0.53482715E+03  0.12856011E+05                                 8.906638                            7.156024       0.239070       2.122514                    0.997800      27.738020      73.202831       0.709663       0.359055      -1.137545      -0.002016      -0.029015       0.000217       0.029086      -0.042205      -0.040117      -0.044787       0.032722       0.007108      -0.086608       0.036772       0.049836             11.055053       9.944237      -3.219779       5.025184      10.861136      -4.242826      12.359787           0.000001
           79              O       4.203666       1.103606       1.418396      -0.567861      37.119967 0.53482709E+03  0.12856009E+05                                 8.906637                            7.156023       0.239070       2.122514                    0.997800      27.738019      73.202826       0.709663       0.359055      -1.137545       0.002016      -0.029015       0.000217       0.029086       0.042205       0.040117      -0.044787       0.032722       0.007108      -0.086608       0.036772       0.049836             11.055052       9.944236       3.219779      -5.025184      10.861135      -4.242826      12.359786           0.000001
           80              O       7.000134      12.871394       1.418396      -0.567861      37.119970 0.53482714E+03  0.12856011E+05                                 8.906638                            7.156023       0.239070       2.122514                    0.997800      27.738020      73.202830       0.709663       0.359055      -1.137545      -0.002016       0.029015       0.000217       0.029086       0.042205      -0.040117       0.044787       0.032722       0.007108      -0.086608       0.036772       0.049836             11.055053       9.944237       3.219779       5.025184      10.861135       4.242826      12.359786           0.000001
           81              O       7.000134       1.103606      14.429604      -0.567861      37.119965 0.53482705E+03  0.12856008E+05                                 8.906637                            7.156023       0.239070       2.122514                    0.997800      27.738018      73.202823       0.709663       0.359055      -1.137545      -0.002016      -0.029015      -0.000217       0.029086      -0.042205       0.040117       0.044787       0.032722       0.007108      -0.086608       0.036772       0.049836             11.055052       9.944236      -3.219779      -5.025184      10.861135       4.242825      12.359785           0.000001
           82              O       4.203666      12.871394      14.429604      -0.567861      37.119967 0.53482709E+03  0.12856009E+05                                 8.906637                            7.156023       0.239070       2.122514                    0.997800      27.738019      73.202826       0.709663       0.359055      -1.137545       0.002016       0.029015      -0.000217       0.029086      -0.042205      -0.040117      -0.044787       0.032722       0.007108      -0.086608       0.036772       0.049836             11.055052       9.944236      -3.219779       5.025184      10.861135      -4.242826      12.359785           0.000001

******************************************************
Auxiliary information for the entire system
The total spin magnetic moment of the unit cell is   0.000027
The total net atomic charge of the unit cell is   -0.000005
Accuracy of reproducing the electrostatic potential in the unit cell:
  The inner radius (bohr) =    5.0000
  The outer radius (bohr) =   12.0000
  Valid grid points have density less than (e/(bohr^3)) =    0.0001
  The number of valid grid points were=       339709
  The rms potential error without charges in kcal/mol is=      6.95246
  The rms potential error with partial charges in kcal/mol is=      0.51919
  The RRMSE value at monopole order=      0.07468
  The rms potential error with partial charges and cloud penetration in kcal/mol is=      0.52439
  The RRMSE value at monopole order with cloud penetration is=      0.07542
  The rms potential error with partial charges and atomic dipoles in kcal/mol is=      0.47173
  The RRMSE value at dipole order=      0.06785
  The rms potential error with partial charges, atomic dipoles and cloud penetration in kcal/mol is=      0.46000
  The RRMSE value at dipole order with cloud penetration=      0.06616

******************************************************
The electron densities and ab initio electrostatic potential were computed in VASP using the PBE functional and
projector augmented wave method. See the main text of the journal article for a description of computational details.
The atomic charges, dipoles, and quadrupoles were computed with the DDEC6 method as described in
(a) T. A. Manz and N. Gabaldon Limas, RSC Adv. 6 (2016) 47771-47801 DOI: 10.1039/c6ra04656h
(b) N. Gabaldon Limas and T. A. Manz, RSC Adv. 8 (2018) 2678-2707 DOI: 10.1039/c7ra11829e.
For each atom in the material, the electron cloud parameters were fit to the spherically averaged atom-in-material
electron density using radial positions for which this density was between 10^-4 and 10^-2 electrons per cubic bohr.
The polarizabilities, dispersion coefficients, and quantum Drude oscillator (QDO) parameters were fit using the MCLF method.
The magnetic structure of the system was optimized in VASP from the default ferromagnetic initial guess using spin polarization.
The atomic spin moments (ASMs) were computed on this optimized magnetic structure using the DDEC6 partition as inputs
to the method of T. A. Manz and D. S. Sholl, J. Chem. Theory Comput. 7 (2011) 4146-4164 DOI: 10.1021/ct200539n.
The RMSE and RRMSE were computed using a uniform grid with Ewald summation.
