# Supplementary material for: A collection of forcefield precursors for metal–organic frameworks
Source: RSC Adv. 2019 Nov 13;9(63):36492–507. doi: 10.1039/c9ra07327b (PMC9075174; doi:10.1039/c9ra07327b)
Supplement: RA-009-C9RA07327B-s4084 [file RA-009-C9RA07327B-s4084.xyz]

  168
jmolscript: load "" {1 1 1} spacegroup "x,y,z" unitcell [{     11.626800     0.000000     0.000000 }, {      0.000000    15.654000     0.000000 }, {      0.000000     0.000000    15.946700 }]
Zn     1.650657     0.000000     9.245259     0.834545
Zn     1.662284     0.000000    12.149950     0.831672
Zn     7.464057     0.000000     6.701441     0.834545
Zn     7.475684     0.000000     3.796750     0.831672
H      3.570590    11.724846     9.070483     0.120771
H      6.779587    11.299057    12.441615     0.117820
H      5.287869    13.049174    12.393775     0.103353
H      9.957192    10.010733    12.645733     0.120420
H     11.433795    11.754589    12.465535     0.115342
H      4.947203     9.882370     9.078456     0.112175
H      9.680474    12.853499     8.997128     0.105764
H      8.248052    11.034505     9.134270     0.129136
H      3.570590     3.929154     9.070483     0.120771
H      6.779587     4.354943    12.441615     0.117820
H      5.287869     2.604826    12.393775     0.103353
H      9.957192     5.643267    12.645733     0.120421
H     11.433795     3.899411    12.465535     0.115342
H      4.947203     5.771630     9.078456     0.112175
H      9.680474     2.800501     8.997128     0.105764
H      8.248052     4.619495     9.134270     0.129136
H      3.720576     0.000000     4.787199     0.148892
H     11.327991     0.000000     6.946383     0.106699
H      3.603145     0.000000     7.045252     0.101943
H     11.369848     0.000000     4.619759     0.121060
H     10.787345     0.000000     0.448102     0.139382
H     11.186144     0.000000    14.157480     0.091892
H      3.349681     0.000000    14.629503     0.081910
H      3.170628     0.000000     0.975938     0.137609
H      9.787440     7.827000    10.733724     0.113687
H      5.221596     7.827000    11.141959     0.127231
H      9.383990     3.929154     6.876217     0.120771
H      0.966187     4.354943     3.505085     0.117820
H     11.101269     2.604826     3.552925     0.103353
H      4.143792     5.643267     3.300967     0.120421
H      5.620395     3.899411     3.481165     0.115342
H     10.760603     5.771630     6.868244     0.112175
H      3.867074     2.800501     6.949572     0.105764
H      2.434652     4.619495     6.812430     0.129136
H      9.383990    11.724846     6.876217     0.120771
H      0.966187    11.299057     3.505085     0.117820
H     11.101269    13.049174     3.552925     0.103353
H      4.143792    10.010733     3.300967     0.120421
H      5.620395    11.754589     3.481165     0.115342
H     10.760603     9.882370     6.868244     0.112175
H      3.867074    12.853499     6.949572     0.105764
H      2.434652    11.034505     6.812430     0.129136
H      9.533976     0.000000    11.159501     0.148892
H      5.514591     0.000000     9.000317     0.106699
H      9.416545     0.000000     8.901448     0.101944
H      5.556448     0.000000    11.326941     0.121060
H      4.973945     0.000000    15.498598     0.139382
H      5.372744     0.000000     1.789220     0.091892
H      9.163081     0.000000     1.317197     0.081910
H      8.984028     0.000000    14.970762     0.137609
H      3.974040     7.827000     5.212976     0.113687
H     11.034996     7.827000     4.804741     0.127231
C     10.654800    12.601470    10.730534    -0.028175
C     11.526810    13.753604    10.778375     0.573117
C      4.339122    12.551377    10.754454    -0.008299
C      3.405490    13.794305    10.641233     0.597022
C      5.991290    10.267459    10.797511     0.070154
C      9.017746    10.364513    10.880433     0.099826
C      8.236425     9.071493    10.848540     0.024810
C      6.858649     9.046447    10.925084     0.024610
C      4.200763    11.612137     9.743434    -0.104411
C      6.121510    11.336627    11.786206    -0.150975
C      5.244849    12.402664    11.727203    -0.118088
C      9.928125    10.580539    11.910590    -0.159755
C     10.772230    11.640314    11.821289    -0.110006
C      5.022778    10.505399     9.764164    -0.146790
C      9.731632    12.296217     9.738650    -0.090236
C      8.879387    11.197306     9.796058    -0.159294
C     10.654800     3.052530    10.730534    -0.028175
C     11.526810     1.900396    10.778375     0.573117
C      4.339122     3.102623    10.754454    -0.008299
C      3.405490     1.859695    10.641233     0.597022
C      5.991290     5.386541    10.797511     0.070154
C      9.017746     5.289487    10.880433     0.099826
C      8.236425     6.582507    10.848540     0.024810
C      6.858649     6.607553    10.925084     0.024610
C      4.200763     4.041863     9.743434    -0.104411
C      6.121510     4.317373    11.786206    -0.150975
C      5.244849     3.251336    11.727203    -0.118088
C      9.928125     5.073461    11.910590    -0.159755
C     10.772230     4.013686    11.821289    -0.110006
C      5.022778     5.148601     9.764164    -0.146790
C      9.731632     3.357783     9.738650    -0.090236
C      8.879387     4.456694     9.796058    -0.159294
C      1.147565     0.000000     0.948829     0.222189
C      2.890422     0.000000     5.206598    -0.160495
C      0.519718     0.000000     6.503064     0.117445
C      2.811360     0.000000     6.557283     0.115093
C      1.725417     0.000000     4.447535     0.201062
C      0.540646     0.000000     5.099755    -0.205947
C      0.029067     0.000000     0.116411    -0.211562
C      0.297646     0.000000    14.721993     0.126243
C      2.493949     0.000000    14.994682     0.104744
C      2.413724     0.000000     0.435345    -0.214942
C      8.860784     7.827000    10.802295    -0.201146
C      6.143601     7.827000    11.019170    -0.201787
C      4.841400     3.052530     5.216166    -0.028175
C      5.713410     1.900396     5.168325     0.573117
C     10.152522     3.102623     5.192246    -0.008299
C      9.218890     1.859695     5.305467     0.597022
C      0.177890     5.386541     5.149189     0.070154
C      3.204346     5.289487     5.066267     0.099826
C      2.423025     6.582507     5.098160     0.024810
C      1.045249     6.607553     5.021616     0.024610
C     10.014163     4.041863     6.203266    -0.104411
C      0.308110     4.317373     4.160494    -0.150975
C     11.058249     3.251336     4.219497    -0.118088
C      4.114725     5.073461     4.036110    -0.159755
C      4.958830     4.013686     4.125411    -0.110006
C     10.836178     5.148601     6.182536    -0.146790
C      3.918232     3.357783     6.208050    -0.090236
C      3.065987     4.456694     6.150642    -0.159294
C      4.841400    12.601470     5.216166    -0.028175
C      5.713410    13.753604     5.168325     0.573117
C     10.152522    12.551377     5.192246    -0.008299
C      9.218890    13.794305     5.305467     0.597022
C      0.177890    10.267459     5.149189     0.070154
C      3.204346    10.364513     5.066267     0.099826
C      2.423025     9.071493     5.098160     0.024810
C      1.045249     9.046447     5.021616     0.024610
C     10.014163    11.612137     6.203266    -0.104411
C      0.308110    11.336627     4.160494    -0.150975
C     11.058249    12.402664     4.219497    -0.118088
C      4.114725    10.580539     4.036110    -0.159755
C      4.958830    11.640314     4.125411    -0.110006
C     10.836178    10.505399     6.182536    -0.146790
C      3.918232    12.296217     6.208050    -0.090236
C      3.065987    11.197306     6.150642    -0.159294
C      6.960965     0.000000    14.997871     0.222189
C      8.703822     0.000000    10.740102    -0.160495
C      6.333118     0.000000     9.443636     0.117444
C      8.624760     0.000000     9.389417     0.115093
C      7.538817     0.000000    11.499165     0.201062
C      6.354046     0.000000    10.846945    -0.205947
C      5.842467     0.000000    15.830289    -0.211562
C      6.111046     0.000000     1.224707     0.126243
C      8.307349     0.000000     0.952018     0.104744
C      8.227124     0.000000    15.511355    -0.214942
C      3.047384     7.827000     5.144405    -0.201146
C      0.330201     7.827000     4.927530    -0.201787
N      1.657982     0.000000     7.223855    -0.190792
N      1.932374     0.000000     3.015521    -0.075557
N      1.480092     0.000000    14.128776    -0.164316
N      0.910378     0.000000     2.372869    -0.120128
N      7.471382     0.000000     8.722845    -0.190792
N      7.745774     0.000000    12.931179    -0.075557
N      7.293492     0.000000     1.817924    -0.164316
N      6.723778     0.000000    13.573831    -0.120128
O      2.897399    14.097992     9.627023    -0.504146
O      0.061622    14.354718     9.593535    -0.588017
O      2.810198    14.054161    11.762286    -0.605231
O      0.019766    14.426726    11.816505    -0.529212
O      2.897399     1.556008     9.627023    -0.504146
O      0.061622     1.299282     9.593535    -0.588017
O      2.810198     1.599839    11.762286    -0.605231
O      0.019766     1.227274    11.816505    -0.529212
O      8.710799     1.556008     6.319677    -0.504146
O      5.875022     1.299282     6.353165    -0.588017
O      8.623598     1.599839     4.184414    -0.605231
O      5.833166     1.227274     4.130195    -0.529212
O      8.710799    14.097992     6.319677    -0.504146
O      5.875022    14.354718     6.353165    -0.588017
O      8.623598    14.054161     4.184414    -0.605231
O      5.833166    14.426726     4.130195    -0.529212

The following XYZ coordinates are in angstroms. Other properties are in atomic units.
The sperically averaged electron density of each atom fit to a function of the form exp(a - br)
eigen_1, eigen_2 and eigen_3 are the three eigenvalues of traceless quadrupole moment tensor
  atom number  atomic symbol              X              Y              Z     net charge C6 coefficient C8 coefficient C10 coefficient fluctuating dipole atomic polarizability isotropic forcefield polarizability              a              b squared Pearson coefficient          <r^3>          <r^4>         wp_QDO          m_QDO          q_QDO       dipole_x       dipole_y       dipole_z         dipole            Qxy            Qxz            Qyz     Q(x^2-y^2)  Q(3z^2 - R^2)        eigen_1        eigen_2        eigen_3 static polarizability      alpha(xx)      alpha(xy)      alpha(xz)      alpha(yy)      alpha(yz)      alpha(zz) atomic spin moment
            1             Zn       1.650657       0.000000       9.245259       0.834545     100.423283 0.19666301E+04  0.63468223E+05                                18.143916                           14.934807       0.237826       1.926142                    0.996555      47.617431     131.613104       0.446236       0.425312      -1.124652      -0.010015       0.000000      -0.006095       0.011724       0.000000       0.005438      -0.000000       0.038557      -0.308472      -0.102994       0.032134       0.070861             22.640165      24.331718       0.000000      -1.682979      20.977245      -0.000000      22.611533           0.000000
            2             Zn       1.662284       0.000000      12.149950       0.831672     106.742781 0.20201002E+04  0.65694552E+05                                18.663174                           14.941357       0.197748       1.912756                    0.996792      47.996417     133.580582       0.454476       0.414418      -1.130903      -0.015978       0.000000       0.013374       0.020836      -0.000000       0.022663       0.000000      -0.001739      -0.277454      -0.096115       0.047112       0.049003             23.991862      23.997200       0.000000      -1.625716      20.632354      -0.000000      27.346032           0.000000
            3             Zn       7.464057       0.000000       6.701441       0.834545     100.423287 0.19666302E+04  0.63468226E+05                                18.143916                           14.934806       0.237826       1.926142                    0.996555      47.617432     131.613104       0.446236       0.425312      -1.124652      -0.010015      -0.000000       0.006095       0.011724      -0.000000      -0.005438       0.000000       0.038557      -0.308472      -0.102994       0.032134       0.070861             22.640165      24.331718       0.000000       1.682979      20.977245      -0.000000      22.611533           0.000000
            4             Zn       7.475684       0.000000       3.796750       0.831672     106.742781 0.20201002E+04  0.65694551E+05                                18.663174                           14.941358       0.197748       1.912756                    0.996792      47.996417     133.580585       0.454476       0.414418      -1.130903      -0.015978      -0.000000      -0.013374       0.020836       0.000000      -0.022663      -0.000000      -0.001739      -0.277454      -0.096115       0.047112       0.049003             23.991863      23.997201       0.000000       1.625716      20.632355       0.000000      27.346033           0.000001
            5              H       3.570590      11.724846       9.070483       0.120771       1.038099 0.73712817E+01  0.71020143E+02                                 1.703599                            1.594869      -1.025807       2.400407                    0.997384       3.442541       9.600518       0.491280       1.294012      -0.705766      -0.027899       0.004307      -0.028618       0.040198      -0.007418       0.012451       0.004845       0.010315       0.004289      -0.016554       0.000785       0.015769              1.750349       1.813156      -0.188766       0.489846       1.483359      -0.082247       1.954533          -0.000001
            6              H       6.779587      11.299057      12.441615       0.117820       1.196093 0.91617107E+01  0.92040267E+02                                 1.797791                            1.725098      -0.996276       2.408349                    0.998133       3.376512       9.229480       0.500521       1.218098      -0.725555       0.027345       0.003410       0.027501       0.038931      -0.005560       0.012547       0.008023      -0.008826       0.007249      -0.018717       0.005640       0.013077              1.806762       2.004521      -0.145911       0.402454       1.578492       0.017700       1.837272          -0.000000
            7              H       5.287869      13.049174      12.393775       0.103353       1.244461 0.93408628E+01  0.95207131E+02                                 1.895445                            1.774058      -1.236089       2.285422                    0.994197       3.714153      10.552577       0.475602       1.263514      -0.712062       0.000122       0.018832       0.027806       0.033583      -0.005222       0.010003       0.004522       0.003728       0.022386      -0.013892      -0.000000       0.013893              1.960012       1.599359      -0.045969       0.060191       2.216511       0.582711       2.064167          -0.000001
            8              H       9.957192      10.010733      12.645733       0.120420       1.150755 0.84089287E+01  0.81824019E+02                                 1.681808                            1.597602      -0.888634       2.460100                    0.999084       3.181958       8.271861       0.553016       1.138225      -0.745738       0.002492      -0.017576       0.031869       0.036479       0.009870       0.009605      -0.009143       0.002410       0.025099      -0.020240       0.005649       0.014590              1.688440       1.386398       0.082313       0.042636       1.828462      -0.396676       1.850459          -0.000000
            9              H      11.433795      11.754589      12.465535       0.115342       1.165767 0.85649491E+01  0.83975736E+02                                 1.715392                            1.626203      -0.911398       2.450315                    0.998626       3.245574       8.552003       0.539537       1.157860      -0.740349       0.030769       0.000243       0.028256       0.041776       0.006762       0.011874      -0.010801       0.010305       0.013493      -0.020269       0.004052       0.016216              1.742474       1.922102       0.220099       0.443999       1.531111       0.097385       1.774209          -0.000002
           10              H       4.947203       9.882370       9.078456       0.112175       1.121272 0.84510555E+01  0.83159482E+02                                 1.708178                            1.644636      -0.946020       2.427021                    0.998509       3.365856       9.089493       0.518615       1.200218      -0.728635      -0.003121      -0.021122      -0.030224       0.037004      -0.008162       0.007337       0.009786      -0.004243       0.010758      -0.017096       0.005208       0.011888              1.706813       1.430160      -0.045337       0.119157       1.928068       0.367494       1.762212          -0.000001
           11              H       9.680474      12.853499       8.997128       0.105764       1.000723 0.73436503E+01  0.71598579E+02                                 1.730702                            1.642953      -1.295724       2.260570                    0.993597       3.835643      11.220122       0.455769       1.378381      -0.685870      -0.002326       0.020246      -0.031494       0.037512       0.005496       0.008436      -0.006998      -0.001878       0.013094      -0.014222       0.003393       0.010829              1.777871       1.445889       0.054793       0.013517       1.880733      -0.381961       2.006990          -0.000001
           12              H       8.248052      11.034505       9.134270       0.129136       1.029205 0.76305479E+01  0.73756828E+02                                 1.666503                            1.604782      -0.911617       2.457494                    0.998881       3.306052       9.073371       0.500670       1.265633      -0.713532      -0.026055      -0.003093      -0.027618       0.038095       0.005879       0.013171      -0.004666      -0.006533       0.012694      -0.017592       0.004127       0.013465              1.677836       1.826009       0.189627       0.287520       1.476671       0.031247       1.730830          -0.000001
           13              H       3.570590       3.929154       9.070483       0.120771       1.038099 0.73712817E+01  0.71020143E+02                                 1.703599                            1.594869      -1.025807       2.400407                    0.997384       3.442541       9.600518       0.491280       1.294012      -0.705766      -0.027899      -0.004307      -0.028618       0.040198       0.007418       0.012451      -0.004845       0.010315       0.004289      -0.016554       0.000785       0.015769              1.750349       1.813156       0.188766       0.489846       1.483359       0.082247       1.954533          -0.000001
           14              H       6.779587       4.354943      12.441615       0.117820       1.196093 0.91617103E+01  0.92040260E+02                                 1.797791                            1.725098      -0.996276       2.408349                    0.998133       3.376512       9.229479       0.500521       1.218098      -0.725555       0.027345      -0.003410       0.027501       0.038931       0.005560       0.012547      -0.008023      -0.008826       0.007249      -0.018717       0.005639       0.013077              1.806761       2.004521       0.145911       0.402453       1.578492      -0.017700       1.837271          -0.000000
           15              H       5.287869       2.604826      12.393775       0.103353       1.244461 0.93408628E+01  0.95207131E+02                                 1.895445                            1.774058      -1.236089       2.285422                    0.994197       3.714153      10.552577       0.475602       1.263514      -0.712062       0.000122      -0.018832       0.027806       0.033583       0.005222       0.010003      -0.004522       0.003728       0.022386      -0.013892      -0.000000       0.013893              1.960012       1.599359       0.045969       0.060191       2.216511      -0.582711       2.064167          -0.000001
           16              H       9.957192       5.643267      12.645733       0.120421       1.150755 0.84089281E+01  0.81824012E+02                                 1.681807                            1.597602      -0.888634       2.460100                    0.999084       3.181958       8.271861       0.553016       1.138224      -0.745738       0.002492       0.017576       0.031869       0.036479      -0.009870       0.009605       0.009143       0.002410       0.025099      -0.020240       0.005649       0.014590              1.688440       1.386398      -0.082313       0.042636       1.828462       0.396676       1.850459          -0.000000
           17              H      11.433795       3.899411      12.465535       0.115342       1.165767 0.85649491E+01  0.83975736E+02                                 1.715392                            1.626203      -0.911398       2.450315                    0.998626       3.245574       8.552003       0.539537       1.157860      -0.740349       0.030769      -0.000243       0.028256       0.041776      -0.006762       0.011874       0.010801       0.010305       0.013493      -0.020269       0.004052       0.016216              1.742474       1.922102      -0.220099       0.443999       1.531111      -0.097385       1.774209          -0.000002
           18              H       4.947203       5.771630       9.078456       0.112175       1.121271 0.84510531E+01  0.83159458E+02                                 1.708178                            1.644637      -0.946020       2.427021                    0.998509       3.365855       9.089492       0.518615       1.200219      -0.728635      -0.003121       0.021122      -0.030224       0.037004       0.008162       0.007337      -0.009786      -0.004243       0.010758      -0.017096       0.005208       0.011888              1.706814       1.430160       0.045337       0.119157       1.928068      -0.367494       1.762213          -0.000001
           19              H       9.680474       2.800501       8.997128       0.105764       1.000723 0.73436503E+01  0.71598579E+02                                 1.730702                            1.642953      -1.295724       2.260570                    0.993597       3.835643      11.220122       0.455769       1.378381      -0.685870      -0.002326      -0.020246      -0.031494       0.037512      -0.005496       0.008436       0.006998      -0.001878       0.013094      -0.014222       0.003393       0.010829              1.777871       1.445889      -0.054793       0.013517       1.880733       0.381961       2.006990          -0.000001
           20              H       8.248052       4.619495       9.134270       0.129136       1.029205 0.76305479E+01  0.73756828E+02                                 1.666503                            1.604782      -0.911617       2.457494                    0.998881       3.306052       9.073371       0.500670       1.265633      -0.713532      -0.026055       0.003093      -0.027618       0.038095      -0.005879       0.013171       0.004666      -0.006533       0.012694      -0.017592       0.004127       0.013465              1.677836       1.826009      -0.189627       0.287520       1.476671      -0.031247       1.730830          -0.000001
           21              H       3.720576       0.000000       4.787199       0.148892       0.871546 0.60510704E+01  0.56786349E+02                                 1.648415                            1.546060      -1.390713       2.247241                    0.993325       3.677003      10.910981       0.440598       1.481329      -0.666779       0.037040       0.000000      -0.011731       0.038853      -0.000000      -0.002393       0.000000       0.020330      -0.004225      -0.009461      -0.001858       0.011319              1.725455       2.261703      -0.000000      -0.273039       1.366546       0.000000       1.548116          -0.000001
           22              H      11.327991       0.000000       6.946383       0.106699       0.952661 0.65156652E+01  0.61556466E+02                                 1.676549                            1.549276      -1.050939       2.391628                    0.996711       3.572308      10.233362       0.469311       1.381434      -0.686579      -0.042609       0.000000       0.025683       0.049750       0.000000      -0.005651      -0.000000       0.028915       0.020902      -0.017941       0.002975       0.014967              1.781032       2.246172      -0.000000      -0.443307       1.351455      -0.000000       1.745468          -0.000001
           23              H       3.603145       0.000000       7.045252       0.101943       0.960294 0.66357240E+01  0.63145627E+02                                 1.698701                            1.572416      -1.180381       2.322185                    0.995307       3.697610      10.723635       0.460652       1.397262      -0.682804       0.044436       0.000000       0.020226       0.048823       0.000000       0.006775      -0.000000       0.026847       0.018566      -0.016518       0.001175       0.015343              1.807949       2.230171       0.000000       0.437928       1.423506       0.000000       1.770171          -0.000001
           24              H      11.369848       0.000000       4.619759       0.121060       1.075199 0.80000736E+01  0.80233026E+02                                 1.857121                            1.746319      -1.593050       2.124504                    0.990054       4.082949      12.387176       0.427231       1.429501      -0.675020      -0.029246       0.000000      -0.012828       0.031936       0.000000       0.000603       0.000000       0.021499      -0.031117      -0.010386      -0.005563       0.015950              1.936723       2.372841       0.000000       0.349066       1.584631       0.000000       1.852697          -0.000001
           25              H      10.787345       0.000000       0.448102       0.139382       1.028161 0.66774191E+01  0.63207770E+02                                 1.730975                            1.540135      -1.322033       2.269139                    0.993450       3.541350      10.016853       0.485740       1.332111      -0.695750      -0.030409       0.000000       0.010114       0.032047      -0.000000      -0.001320       0.000000       0.014738      -0.004643      -0.006595      -0.001724       0.008319              1.845027       2.641786      -0.000000      -0.345123       1.228943      -0.000000       1.664353          -0.000001
           26              H      11.186144       0.000000      14.157480       0.091892       1.158154 0.79306219E+01  0.78457455E+02                                 1.888567                            1.690848      -1.197347       2.312352                    0.994777       3.747613      10.876819       0.457979       1.351865      -0.692412      -0.036073       0.000000      -0.030239       0.047071      -0.000000       0.002252      -0.000000       0.026352       0.016901      -0.015993       0.004732       0.011261              2.048228       2.353001       0.000000       0.590580       1.380377       0.000000       2.411306          -0.000001
           27              H       3.349681       0.000000      14.629503       0.081910       1.203419 0.82306801E+01  0.81806069E+02                                 1.902951                            1.695852      -1.139455       2.331644                    0.994676       3.746590      10.735727       0.470311       1.310301      -0.701075       0.038767      -0.000000      -0.019001       0.043173      -0.000000       0.000349       0.000000       0.016725       0.006838      -0.009502       0.002255       0.007248              2.038925       2.817415      -0.000000      -0.367069       1.350497      -0.000000       1.948863          -0.000001
           28              H       3.170628       0.000000       0.975938       0.137609       1.131056 0.78958480E+01  0.77589323E+02                                 1.803260                            1.646576      -1.482555       2.182772                    0.992908       3.672240      10.428560       0.484068       1.287645      -0.704848       0.030508      -0.000000       0.014542       0.033796       0.000000       0.006252      -0.000000       0.018436      -0.055775      -0.019617       0.000078       0.019539              1.903176       2.344360      -0.000000       0.408338       1.292649      -0.000000       2.072520          -0.000001
           29              H       9.787440       7.827000      10.733724       0.113687       1.268121 0.99687821E+01  0.10229857E+03                                 1.867619                            1.796038      -1.102724       2.354787                    0.996898       3.508635       9.697402       0.491879       1.213445      -0.726150       0.035357      -0.000000      -0.006496       0.035948      -0.000000      -0.007386      -0.000000       0.009131      -0.038671      -0.014988       0.001880       0.013109              1.872382       2.292538       0.000000      -0.076464       1.922714       0.000000       1.401893          -0.000000
           30              H       5.221596       7.827000      11.141959       0.127231       1.285244 0.10098324E+02  0.10412736E+03                                 1.902328                            1.824230      -1.154180       2.343012                    0.996541       3.467833       9.657424       0.480673       1.235780      -0.721705      -0.039853      -0.000000       0.010661       0.041254       0.000000      -0.010379      -0.000000       0.016392      -0.033229      -0.014846      -0.002658       0.017503              1.903349       2.346198       0.000000      -0.115535       1.925473       0.000000       1.438376           0.000000
           31              H       9.383990       3.929154       6.876217       0.120771       1.038100 0.73712855E+01  0.71020184E+02                                 1.703599                            1.594869      -1.025807       2.400407                    0.997384       3.442542       9.600519       0.491280       1.294011      -0.705766      -0.027899      -0.004307       0.028618       0.040198       0.007418      -0.012451       0.004845       0.010315       0.004289      -0.016554       0.000785       0.015769              1.750349       1.813156       0.188766      -0.489846       1.483359      -0.082247       1.954533          -0.000001
           32              H       0.966187       4.354943       3.505085       0.117820       1.196093 0.91617053E+01  0.92040201E+02                                 1.797791                            1.725098      -0.996276       2.408349                    0.998133       3.376511       9.229477       0.500521       1.218098      -0.725555       0.027345      -0.003410      -0.027501       0.038931       0.005560      -0.012547       0.008023      -0.008826       0.007249      -0.018717       0.005639       0.013077              1.806761       2.004520       0.145910      -0.402453       1.578492       0.017700       1.837271          -0.000000
           33              H      11.101269       2.604826       3.552925       0.103353       1.244461 0.93408628E+01  0.95207131E+02                                 1.895445                            1.774058      -1.236089       2.285422                    0.994197       3.714153      10.552577       0.475602       1.263514      -0.712062       0.000122      -0.018832      -0.027806       0.033583       0.005222      -0.010003       0.004522       0.003728       0.022386      -0.013892      -0.000000       0.013893              1.960012       1.599359       0.045969      -0.060191       2.216511       0.582711       2.064167          -0.000001
           34              H       4.143792       5.643267       3.300967       0.120421       1.150754 0.84089269E+01  0.81823998E+02                                 1.681807                            1.597602      -0.888634       2.460100                    0.999084       3.181958       8.271861       0.553017       1.138224      -0.745738       0.002492       0.017576      -0.031869       0.036479      -0.009870      -0.009605      -0.009143       0.002410       0.025099      -0.020240       0.005649       0.014590              1.688439       1.386398      -0.082313      -0.042636       1.828462      -0.396676       1.850459          -0.000000
           35              H       5.620395       3.899411       3.481165       0.115342       1.165767 0.85649447E+01  0.83975684E+02                                 1.715391                            1.626203      -0.911398       2.450315                    0.998626       3.245573       8.552001       0.539537       1.157860      -0.740349       0.030769      -0.000243      -0.028256       0.041776      -0.006762      -0.011874      -0.010801       0.010305       0.013493      -0.020269       0.004052       0.016216              1.742474       1.922102      -0.220099      -0.443999       1.531111       0.097385       1.774209          -0.000002
           36              H      10.760603       5.771630       6.868244       0.112175       1.121272 0.84510554E+01  0.83159482E+02                                 1.708178                            1.644636      -0.946020       2.427021                    0.998509       3.365856       9.089493       0.518615       1.200218      -0.728635      -0.003121       0.021122       0.030224       0.037004       0.008162      -0.007337       0.009786      -0.004243       0.010758      -0.017096       0.005208       0.011888              1.706813       1.430160       0.045337      -0.119157       1.928068       0.367494       1.762212          -0.000001
           37              H       3.867074       2.800501       6.949572       0.105764       1.000723 0.73436503E+01  0.71598579E+02                                 1.730702                            1.642953      -1.295724       2.260570                    0.993597       3.835643      11.220122       0.455769       1.378381      -0.685870      -0.002326      -0.020246       0.031494       0.037512      -0.005496      -0.008436      -0.006998      -0.001878       0.013094      -0.014222       0.003393       0.010829              1.777871       1.445889      -0.054793      -0.013517       1.880733      -0.381961       2.006990          -0.000001
           38              H       2.434652       4.619495       6.812430       0.129136       1.029205 0.76305478E+01  0.73756829E+02                                 1.666503                            1.604783      -0.911617       2.457494                    0.998881       3.306052       9.073372       0.500670       1.265634      -0.713532      -0.026055       0.003093       0.027618       0.038095      -0.005879      -0.013171      -0.004666      -0.006533       0.012694      -0.017592       0.004127       0.013465              1.677837       1.826009      -0.189627      -0.287520       1.476671       0.031247       1.730830          -0.000001
           39              H       9.383990      11.724846       6.876217       0.120771       1.038100 0.73712855E+01  0.71020184E+02                                 1.703599                            1.594869      -1.025807       2.400407                    0.997384       3.442542       9.600519       0.491280       1.294011      -0.705766      -0.027899       0.004307       0.028618       0.040198      -0.007418      -0.012451      -0.004845       0.010315       0.004289      -0.016554       0.000785       0.015769              1.750349       1.813156      -0.188766      -0.489846       1.483359       0.082247       1.954533          -0.000001
           40              H       0.966187      11.299057       3.505085       0.117820       1.196093 0.91617053E+01  0.92040201E+02                                 1.797791                            1.725098      -0.996276       2.408349                    0.998133       3.376511       9.229477       0.500521       1.218098      -0.725555       0.027345       0.003410      -0.027501       0.038931      -0.005560      -0.012547      -0.008023      -0.008826       0.007249      -0.018717       0.005639       0.013077              1.806761       2.004520      -0.145910      -0.402453       1.578492      -0.017700       1.837271          -0.000000
           41              H      11.101269      13.049174       3.552925       0.103353       1.244461 0.93408592E+01  0.95207091E+02                                 1.895445                            1.774058      -1.236089       2.285422                    0.994197       3.714152      10.552576       0.475602       1.263514      -0.712061       0.000122       0.018832      -0.027806       0.033583      -0.005222      -0.010003      -0.004522       0.003728       0.022386      -0.013892      -0.000000       0.013893              1.960013       1.599360      -0.045969      -0.060191       2.216511      -0.582712       2.064167          -0.000001
           42              H       4.143792      10.010733       3.300967       0.120421       1.150755 0.84089290E+01  0.81824025E+02                                 1.681808                            1.597602      -0.888634       2.460100                    0.999084       3.181958       8.271862       0.553016       1.138225      -0.745738       0.002492      -0.017576      -0.031869       0.036479       0.009870      -0.009605       0.009143       0.002410       0.025099      -0.020240       0.005649       0.014590              1.688440       1.386398       0.082313      -0.042636       1.828462       0.396676       1.850459          -0.000000
           43              H       5.620395      11.754589       3.481165       0.115342       1.165767 0.85649459E+01  0.83975699E+02                                 1.715392                            1.626203      -0.911398       2.450315                    0.998626       3.245573       8.552001       0.539537       1.157860      -0.740349       0.030769       0.000243      -0.028256       0.041776       0.006762      -0.011874       0.010801       0.010305       0.013492      -0.020269       0.004052       0.016216              1.742474       1.922102       0.220099      -0.443999       1.531111      -0.097385       1.774209          -0.000002
           44              H      10.760603       9.882370       6.868244       0.112175       1.121271 0.84510520E+01  0.83159447E+02                                 1.708178                            1.644637      -0.946020       2.427021                    0.998509       3.365855       9.089493       0.518615       1.200219      -0.728635      -0.003121      -0.021122       0.030224       0.037004      -0.008162      -0.007337      -0.009786      -0.004243       0.010758      -0.017096       0.005208       0.011888              1.706814       1.430160      -0.045338      -0.119157       1.928068      -0.367494       1.762213          -0.000001
           45              H       3.867074      12.853499       6.949572       0.105764       1.000722 0.73436441E+01  0.71598509E+02                                 1.730702                            1.642952      -1.295724       2.260570                    0.993597       3.835642      11.220121       0.455768       1.378382      -0.685869      -0.002326       0.020246       0.031494       0.037512       0.005496      -0.008436       0.006998      -0.001878       0.013094      -0.014222       0.003393       0.010829              1.777870       1.445889       0.054793      -0.013517       1.880733       0.381961       2.006990          -0.000001
           46              H       2.434652      11.034505       6.812430       0.129136       1.029205 0.76305478E+01  0.73756829E+02                                 1.666503                            1.604783      -0.911617       2.457494                    0.998881       3.306052       9.073372       0.500670       1.265634      -0.713532      -0.026055      -0.003093       0.027618       0.038095       0.005879      -0.013171       0.004666      -0.006533       0.012694      -0.017592       0.004127       0.013465              1.677837       1.826009       0.189627      -0.287520       1.476671      -0.031247       1.730830          -0.000001
           47              H       9.533976       0.000000      11.159501       0.148892       0.871545 0.60510647E+01  0.56786288E+02                                 1.648415                            1.546060      -1.390713       2.247241                    0.993325       3.677002      10.910981       0.440598       1.481331      -0.666778       0.037040       0.000000       0.011731       0.038853       0.000000       0.002393      -0.000000       0.020330      -0.004225      -0.009461      -0.001858       0.011319              1.725455       2.261703      -0.000000       0.273039       1.366546      -0.000000       1.548116          -0.000001
           48              H       5.514591       0.000000       9.000317       0.106699       0.952661 0.65156668E+01  0.61556481E+02                                 1.676549                            1.549276      -1.050939       2.391628                    0.996711       3.572308      10.233360       0.469311       1.381433      -0.686579      -0.042609      -0.000000      -0.025683       0.049750       0.000000       0.005651       0.000000       0.028915       0.020902      -0.017941       0.002975       0.014967              1.781031       2.246172      -0.000000       0.443306       1.351454      -0.000000       1.745468          -0.000001
           49              H       9.416545       0.000000       8.901448       0.101944       0.960294 0.66357191E+01  0.63145574E+02                                 1.698701                            1.572416      -1.180381       2.322185                    0.995307       3.697609      10.723634       0.460652       1.397262      -0.682804       0.044436       0.000000      -0.020226       0.048823      -0.000000      -0.006775       0.000000       0.026847       0.018566      -0.016518       0.001175       0.015343              1.807949       2.230170      -0.000000      -0.437928       1.423506      -0.000000       1.770171          -0.000001
           50              H       5.556448       0.000000      11.326941       0.121060       1.075199 0.80000733E+01  0.80233020E+02                                 1.857121                            1.746319      -1.593050       2.124504                    0.990054       4.082949      12.387175       0.427231       1.429501      -0.675020      -0.029246       0.000000       0.012828       0.031936       0.000000      -0.000603      -0.000000       0.021499      -0.031117      -0.010386      -0.005563       0.015950              1.936723       2.372841      -0.000000      -0.349066       1.584631      -0.000000       1.852697          -0.000001
           51              H       4.973945       0.000000      15.498598       0.139382       1.028161 0.66774191E+01  0.63207770E+02                                 1.730975                            1.540135      -1.322033       2.269139                    0.993450       3.541350      10.016853       0.485740       1.332111      -0.695750      -0.030409      -0.000000      -0.010114       0.032047       0.000000       0.001320       0.000000       0.014738      -0.004643      -0.006595      -0.001724       0.008319              1.845027       2.641786      -0.000000       0.345123       1.228943      -0.000000       1.664353          -0.000001
           52              H       5.372744       0.000000       1.789220       0.091892       1.158155 0.79306226E+01  0.78457462E+02                                 1.888566                            1.690848      -1.197347       2.312352                    0.994777       3.747613      10.876818       0.457979       1.351864      -0.692412      -0.036073      -0.000000       0.030239       0.047071       0.000000      -0.002252      -0.000000       0.026352       0.016901      -0.015993       0.004732       0.011261              2.048228       2.353001      -0.000000      -0.590580       1.380377      -0.000000       2.411306          -0.000001
           53              H       9.163081       0.000000       1.317197       0.081910       1.203419 0.82306801E+01  0.81806069E+02                                 1.902951                            1.695852      -1.139455       2.331644                    0.994676       3.746590      10.735727       0.470311       1.310301      -0.701075       0.038767       0.000000       0.019001       0.043173       0.000000      -0.000349      -0.000000       0.016725       0.006838      -0.009502       0.002255       0.007248              2.038925       2.817415      -0.000000       0.367069       1.350497      -0.000000       1.948863          -0.000001
           54              H       8.984028       0.000000      14.970762       0.137609       1.131056 0.78958473E+01  0.77589313E+02                                 1.803260                            1.646576      -1.482554       2.182772                    0.992908       3.672240      10.428559       0.484068       1.287645      -0.704848       0.030508       0.000000      -0.014542       0.033796       0.000000      -0.006252       0.000000       0.018436      -0.055775      -0.019617       0.000078       0.019539              1.903176       2.344359      -0.000000      -0.408338       1.292649       0.000000       2.072520          -0.000001
           55              H       3.974040       7.827000       5.212976       0.113687       1.268121 0.99687798E+01  0.10229853E+03                                 1.867618                            1.796037      -1.102723       2.354788                    0.996898       3.508635       9.697400       0.491880       1.213444      -0.726150       0.035357       0.000000       0.006496       0.035948       0.000000       0.007386      -0.000000       0.009131      -0.038671      -0.014988       0.001880       0.013109              1.872381       2.292537       0.000000       0.076464       1.922714      -0.000000       1.401892          -0.000000
           56              H      11.034996       7.827000       4.804741       0.127231       1.285244 0.10098324E+02  0.10412737E+03                                 1.902329                            1.824230      -1.154180       2.343012                    0.996541       3.467833       9.657425       0.480672       1.235781      -0.721705      -0.039853      -0.000000      -0.010661       0.041254       0.000000       0.010379       0.000000       0.016392      -0.033229      -0.014845      -0.002658       0.017503              1.903349       2.346199      -0.000000       0.115535       1.925473       0.000000       1.438376           0.000000
           57              C      10.654800      12.601470      10.730534      -0.028175      39.769549 0.45870511E+03  0.10862937E+05                                10.143874                            7.128569      -0.089973       1.972877                    0.999183      27.631697      78.146327       0.622573       0.415434      -1.071377      -0.032213      -0.026107      -0.005014       0.041766      -0.005455      -0.014025      -0.008827      -0.021123       0.031372      -0.024387       0.004991       0.019396             13.116664      12.594733       8.347417       2.122967      18.151400      -0.362396       8.603859          -0.000002
           58              C      11.526810      13.753604      10.778375       0.573117      24.463038 0.26738389E+03  0.56516771E+04                                 7.905165                            5.851708      -0.186135       1.989801                    0.999237      23.128805      66.238647       0.603396       0.480243      -1.011520       0.037282       0.051196      -0.000611       0.063336      -0.083009       0.019958      -0.024134       0.075993      -0.150850      -0.071616      -0.050010       0.121626              9.846759       8.858469       5.335027       0.294416      12.663071       0.843142       8.018739           0.000000
           59              C       4.339122      12.551377      10.754454      -0.008299      36.652297 0.43452724E+03  0.10153411E+05                                 9.615746                            6.944721      -0.002371       2.007490                    0.999319      27.131180      76.253135       0.629778       0.416221      -1.070722       0.008332      -0.049258       0.017868       0.053057      -0.014019      -0.023443       0.001622       0.047406       0.028767      -0.032979      -0.007255       0.040234             12.090384      13.040936      -6.717397       2.663546      14.360365       1.132144       8.869853          -0.000002
           60              C       3.405490      13.794305      10.641233       0.597022      22.517964 0.24685437E+03  0.51148364E+04                                 7.510906                            5.659784      -0.088167       2.034562                    0.999226      22.441490      63.644016       0.607470       0.486620      -1.008138      -0.060026       0.032850       0.004930       0.068604       0.103885       0.005063       0.012907      -0.019370      -0.119289      -0.085005      -0.040229       0.125234              9.207347      10.031775      -5.012187       0.086494       9.434749      -0.313864       8.155517          -0.000001
           61              C       5.991290      10.267459      10.797511       0.070154      41.179145 0.47275660E+03  0.11268314E+05                                10.484018                            7.289969      -0.192150       1.941489                    0.998855      27.255816      77.060934       0.609593       0.421546      -1.068624      -0.003200      -0.013733      -0.002675       0.014353      -0.005436      -0.010797       0.000160      -0.020430      -0.078229      -0.029711       0.004936       0.024776             14.169689      12.929191      -8.621740       2.104379      21.725653       0.423101       7.854223           0.000000
           62              C       9.017746      10.364513      10.880433       0.099826      37.663965 0.42354351E+03  0.98614464E+04                                 9.963215                            6.951662      -0.285793       1.921453                    0.998858      26.596652      75.309361       0.614827       0.427869      -1.060358       0.006474      -0.000371       0.004138       0.007692       0.012688      -0.015698       0.003728      -0.001486      -0.101522      -0.039276       0.008511       0.030765             13.377433      11.559160       7.713265       1.541775      20.174657      -1.426126       8.398484           0.000000
           63              C       8.236425       9.071493      10.848540       0.024810      45.666471 0.43792713E+03  0.10263195E+05                                11.177571                            6.983708      -0.131142       1.960364                    0.999209      27.313773      77.134626       0.625783       0.417639      -1.068729       0.024779      -0.001216      -0.005600       0.025433       0.012476       0.008095      -0.011383      -0.018232       0.048545      -0.027175       0.004847       0.022328             16.473657      14.733280       3.769096      -0.339587      29.157563      -0.132342       5.530130           0.000000
           64              C       6.858649       9.046447      10.925084       0.024610      44.767045 0.44612838E+03  0.10508624E+05                                11.035743                            7.051238      -0.123079       1.958413                    0.999302      27.599502      78.251875       0.622183       0.417929      -1.068075      -0.019907      -0.001901       0.001648       0.020065      -0.017970       0.005002       0.016911      -0.041470       0.026467      -0.034654       0.002444       0.032211             15.821631      15.364980      -3.041404      -0.156122      26.694580      -0.744582       5.405334           0.000001
           65              C       4.200763      11.612137       9.743434      -0.104411      32.929147 0.42508756E+03  0.99762056E+04                                 9.049507                            6.966677       0.030107       1.987711                    0.999541      29.274542      85.151993       0.609558       0.428158      -1.052761       0.019444      -0.012509       0.012338       0.026206      -0.000260       0.008055      -0.004526       0.046016       0.046153      -0.031147       0.007528       0.023619             10.574892       9.832907      -5.015252       1.998385      13.281908       1.454081       8.609862          -0.000003
           66              C       6.121510      11.336627      11.786206      -0.150975      34.188183 0.45558260E+03  0.10848782E+05                                 9.197341                            7.124183       0.153983       2.011040                    0.999709      30.172791      87.615133       0.615684       0.417767      -1.062167      -0.012132       0.026444      -0.007027       0.029931       0.005876       0.027166       0.002325       0.012981       0.046265      -0.022706      -0.013381       0.036087             10.959139      10.597139      -5.467419       1.175777      14.883442       2.036894       7.396837          -0.000002
           67              C       5.244849      12.402664      11.727203      -0.118088      33.789892 0.42184349E+03  0.99255417E+04                                 9.262971                            6.976491      -0.116036       1.932271                    0.999568      30.057416      88.833374       0.601657       0.432667      -1.045309       0.003802      -0.039207      -0.005020       0.039710       0.022969      -0.007190       0.022750       0.027484       0.053873      -0.044518       0.015841       0.028677             10.985906      11.436103      -5.369878       2.515455      13.120003       1.010572       8.401613          -0.000003
           68              C       9.928125      10.580539      11.910590      -0.159755      33.251049 0.41952260E+03  0.97831461E+04                                 8.962559                            6.823614       0.162231       2.020644                    0.999716      29.552858      84.833597       0.631071       0.416203      -1.063501       0.010818       0.016028      -0.005313       0.020054      -0.004660       0.011414      -0.018654      -0.008687       0.062471      -0.018274      -0.015227       0.033501             10.444382      10.368146       5.803460       1.948826      13.021775      -0.404659       7.943226          -0.000002
           69              C      10.772230      11.640314      11.821289      -0.110006      33.650639 0.43473246E+03  0.10222099E+05                                 9.064928                            6.963813       0.028368       1.972722                    0.999691      29.567076      85.052327       0.622708       0.418315      -1.062821      -0.013285      -0.011496      -0.017599       0.024867      -0.011985       0.024520      -0.002385       0.033151       0.061245      -0.031398      -0.008766       0.040164             10.549694      10.163764       5.537253       1.261314      13.757394      -1.645415       7.727923          -0.000003
           70              C       5.022778      10.505399       9.764164      -0.146790      34.193441 0.44818494E+03  0.10624041E+05                                 9.153488                            7.064219       0.151629       2.012566                    0.999684      29.954241      86.649347       0.618830       0.417544      -1.062807      -0.004607       0.033817       0.007546       0.034953       0.004003       0.002203       0.026890      -0.029384       0.054082      -0.024344      -0.015380       0.039724             10.703333      10.861071      -5.806833       2.681278      13.484350      -0.122986       7.764579          -0.000002
           71              C       9.731632      12.296217       9.738650      -0.090236      34.605892 0.45090222E+03  0.10764368E+05                                 9.446552                            7.233823      -0.105539       1.941146                    0.999349      29.814024      88.137495       0.589543       0.435196      -1.046024      -0.006133      -0.031204       0.019566       0.037338      -0.011814      -0.001961      -0.005931      -0.000543       0.043191      -0.019921       0.003921       0.016000             11.374371      10.913341       6.149767       1.684525      14.297519      -0.743867       8.912252          -0.000003
           72              C       8.879387      11.197306       9.796058      -0.159294      33.490788 0.43763035E+03  0.10322043E+05                                 9.075917                            6.990445       0.183884       2.031612                    0.999685      29.589779      85.646811       0.620175       0.418729      -1.061044       0.009999       0.029428      -0.008372       0.032188      -0.010869       0.015609       0.007233       0.008228       0.029909      -0.023666       0.002587       0.021079             10.926832       9.915386       5.547352       0.306476      14.716112      -2.732679       8.148997          -0.000003
           73              C      10.654800       3.052530      10.730534      -0.028175      39.769549 0.45870511E+03  0.10862937E+05                                10.143874                            7.128569      -0.089973       1.972877                    0.999183      27.631697      78.146325       0.622573       0.415434      -1.071377      -0.032213       0.026107      -0.005014       0.041766       0.005455      -0.014025       0.008827      -0.021123       0.031372      -0.024387       0.004991       0.019396             13.116663      12.594733      -8.347417       2.122967      18.151399       0.362396       8.603859          -0.000002
           74              C      11.526810       1.900396      10.778375       0.573117      24.463038 0.26738389E+03  0.56516771E+04                                 7.905165                            5.851708      -0.186135       1.989801                    0.999237      23.128805      66.238645       0.603396       0.480243      -1.011520       0.037282      -0.051196      -0.000611       0.063336       0.083009       0.019958       0.024134       0.075993      -0.150850      -0.071616      -0.050010       0.121626              9.846759       8.858468      -5.335026       0.294416      12.663071      -0.843142       8.018738           0.000000
           75              C       4.339122       3.102623      10.754454      -0.008299      36.652297 0.43452724E+03  0.10153411E+05                                 9.615746                            6.944722      -0.002371       2.007490                    0.999319      27.131180      76.253136       0.629778       0.416221      -1.070722       0.008332       0.049258       0.017868       0.053057       0.014019      -0.023443      -0.001622       0.047406       0.028767      -0.032979      -0.007255       0.040234             12.090385      13.040936       6.717397       2.663546      14.360365      -1.132144       8.869853          -0.000002
           76              C       3.405490       1.859695      10.641233       0.597022      22.517964 0.24685437E+03  0.51148364E+04                                 7.510906                            5.659784      -0.088167       2.034562                    0.999226      22.441490      63.644016       0.607470       0.486620      -1.008138      -0.060026      -0.032850       0.004930       0.068604      -0.103885       0.005063      -0.012907      -0.019370      -0.119289      -0.085005      -0.040229       0.125234              9.207347      10.031775       5.012187       0.086494       9.434749       0.313864       8.155517          -0.000001
           77              C       5.991290       5.386541      10.797511       0.070154      41.179142 0.47275656E+03  0.11268313E+05                                10.484017                            7.289969      -0.192149       1.941489                    0.998855      27.255815      77.060931       0.609593       0.421546      -1.068624      -0.003200       0.013733      -0.002675       0.014353       0.005436      -0.010797      -0.000160      -0.020430      -0.078229      -0.029711       0.004936       0.024776             14.169689      12.929191       8.621740       2.104379      21.725652      -0.423100       7.854223           0.000000
           78              C       9.017746       5.289487      10.880433       0.099826      37.663965 0.42354351E+03  0.98614464E+04                                 9.963215                            6.951662      -0.285793       1.921453                    0.998858      26.596652      75.309360       0.614827       0.427869      -1.060358       0.006474       0.000371       0.004138       0.007692      -0.012688      -0.015698      -0.003728      -0.001486      -0.101522      -0.039276       0.008512       0.030765             13.377433      11.559159      -7.713265       1.541775      20.174656       1.426126       8.398484           0.000000
           79              C       8.236425       6.582507      10.848540       0.024810      45.666472 0.43792713E+03  0.10263195E+05                                11.177571                            6.983708      -0.131142       1.960364                    0.999209      27.313773      77.134627       0.625783       0.417639      -1.068729       0.024779       0.001216      -0.005600       0.025433      -0.012476       0.008095       0.011383      -0.018232       0.048545      -0.027175       0.004847       0.022328             16.473658      14.733280      -3.769096      -0.339587      29.157564       0.132342       5.530130           0.000000
           80              C       6.858649       6.607553      10.925084       0.024610      44.767043 0.44612835E+03  0.10508623E+05                                11.035743                            7.051238      -0.123079       1.958413                    0.999302      27.599501      78.251872       0.622183       0.417929      -1.068075      -0.019907       0.001901       0.001648       0.020065       0.017970       0.005002      -0.016911      -0.041470       0.026467      -0.034654       0.002444       0.032211             15.821631      15.364980       3.041404      -0.156122      26.694579       0.744582       5.405334           0.000001
           81              C       4.200763       4.041863       9.743434      -0.104411      32.929148 0.42508759E+03  0.99762064E+04                                 9.049507                            6.966677       0.030107       1.987711                    0.999541      29.274543      85.151997       0.609558       0.428158      -1.052761       0.019444       0.012509       0.012338       0.026206       0.000260       0.008055       0.004526       0.046016       0.046153      -0.031147       0.007528       0.023619             10.574893       9.832908       5.015253       1.998385      13.281908      -1.454081       8.609862          -0.000003
           82              C       6.121510       4.317373      11.786206      -0.150975      34.188181 0.45558255E+03  0.10848781E+05                                 9.197341                            7.124183       0.153983       2.011040                    0.999709      30.172789      87.615126       0.615684       0.417767      -1.062167      -0.012132      -0.026444      -0.007027       0.029931      -0.005876       0.027166      -0.002325       0.012981       0.046265      -0.022706      -0.013381       0.036087             10.959139      10.597138       5.467419       1.175777      14.883442      -2.036894       7.396837          -0.000002
           83              C       5.244849       3.251336      11.727203      -0.118088      33.789890 0.42184347E+03  0.99255409E+04                                 9.262971                            6.976491      -0.116036       1.932271                    0.999568      30.057415      88.833369       0.601657       0.432667      -1.045309       0.003802       0.039207      -0.005020       0.039710      -0.022969      -0.007190      -0.022750       0.027484       0.053873      -0.044518       0.015841       0.028677             10.985906      11.436102       5.369877       2.515455      13.120002      -1.010572       8.401613          -0.000003
           84              C       9.928125       5.073461      11.910590      -0.159755      33.251049 0.41952259E+03  0.97831457E+04                                 8.962559                            6.823614       0.162231       2.020644                    0.999716      29.552857      84.833594       0.631071       0.416203      -1.063501       0.010818      -0.016028      -0.005314       0.020054       0.004660       0.011414       0.018654      -0.008687       0.062471      -0.018274      -0.015227       0.033501             10.444382      10.368146      -5.803460       1.948826      13.021775       0.404659       7.943225          -0.000002
           85              C      10.772230       4.013686      11.821289      -0.110006      33.650637 0.43473243E+03  0.10222098E+05                                 9.064928                            6.963812       0.028368       1.972722                    0.999691      29.567075      85.052322       0.622708       0.418315      -1.062821      -0.013285       0.011496      -0.017599       0.024867       0.011985       0.024520       0.002385       0.033151       0.061245      -0.031398      -0.008766       0.040164             10.549693      10.163763      -5.537252       1.261314      13.757393       1.645415       7.727922          -0.000003
           86              C       5.022778       5.148601       9.764164      -0.146790      34.193444 0.44818499E+03  0.10624043E+05                                 9.153488                            7.064219       0.151629       2.012566                    0.999684      29.954243      86.649352       0.618830       0.417544      -1.062807      -0.004607      -0.033817       0.007546       0.034953      -0.004003       0.002203      -0.026890      -0.029384       0.054082      -0.024344      -0.015380       0.039724             10.703333      10.861071       5.806833       2.681278      13.484350       0.122986       7.764579          -0.000002
           87              C       9.731632       3.357783       9.738650      -0.090236      34.605890 0.45090220E+03  0.10764367E+05                                 9.446552                            7.233822      -0.105539       1.941146                    0.999349      29.814023      88.137492       0.589543       0.435196      -1.046024      -0.006133       0.031204       0.019566       0.037338       0.011814      -0.001961       0.005931      -0.000543       0.043191      -0.019921       0.003921       0.016000             11.374370      10.913341      -6.149767       1.684525      14.297519       0.743867       8.912252          -0.000003
           88              C       8.879387       4.456694       9.796058      -0.159294      33.490788 0.43763035E+03  0.10322043E+05                                 9.075917                            6.990445       0.183884       2.031612                    0.999685      29.589779      85.646810       0.620175       0.418729      -1.061044       0.009999      -0.029428      -0.008372       0.032188       0.010869       0.015609      -0.007233       0.008228       0.029909      -0.023666       0.002587       0.021079             10.926832       9.915386      -5.547352       0.306476      14.716112       2.732678       8.148997          -0.000003
           89              C       1.147565       0.000000       0.948829       0.222189      37.962988 0.36487185E+03  0.81923570E+04                                10.034668                            6.479438      -0.242316       1.938989                    0.999006      25.183344      70.243331       0.632225       0.431485      -1.057118      -0.003352      -0.000000       0.026873       0.027081      -0.000000       0.006616       0.000000      -0.072555       0.009835      -0.038953       0.004315       0.034638             14.584079      11.789729      -0.000000       1.852043       5.092285       0.000000      26.870223          -0.000001
           90              C       2.890422       0.000000       5.206598      -0.160495      34.149507 0.45674225E+03  0.10947287E+05                                 9.426672                            7.330955      -0.277454       1.905292                    0.996501      29.651892      88.052449       0.579148       0.441246      -1.041623       0.010846       0.000000       0.019248       0.022094       0.000000      -0.002764      -0.000000      -0.055218      -0.138839      -0.046462      -0.004287       0.050749             11.307328      13.799426      -0.000000       2.203013       5.449299       0.000000      14.673259          -0.000003
           91              C       0.519718       0.000000       6.503064       0.117445      26.996295 0.34593172E+03  0.77224199E+04                                 8.063353                            6.385326       0.140009       2.077332                    0.998503      25.827020      73.626442       0.620778       0.441984      -1.042872       0.047719       0.000000       0.010934       0.048956      -0.000000      -0.007992       0.000000      -0.047869      -0.076067      -0.028963      -0.007649       0.036612              9.394345      11.141758      -0.000000       0.231795       4.577448      -0.000000      12.463828          -0.000002
           92              C       2.811360       0.000000       6.557283       0.115093      26.232050 0.33242810E+03  0.73697116E+04                                 7.951466                            6.291941      -0.068891       2.013281                    0.997769      25.781059      73.967974       0.618658       0.446584      -1.037037      -0.043197       0.000000       0.000490       0.043200       0.000000      -0.004446      -0.000000      -0.038418      -0.131127      -0.044132       0.003068       0.041063              9.307827      11.073242       0.000000      -0.564968       4.739838       0.000000      12.110401          -0.000002
           93              C       1.725417       0.000000       4.447535       0.201062      34.327443 0.37564650E+03  0.85428974E+04                                 9.522982                            6.687887      -0.196222       1.959607                    0.999114      25.629256      73.255120       0.603185       0.446508      -1.042341      -0.003258       0.000000      -0.038020       0.038159      -0.000000       0.013049       0.000000      -0.055741       0.022140      -0.035529       0.011348       0.024181             12.650907      12.143939      -0.000000       1.624128       5.194071       0.000000      20.614711          -0.000001
           94              C       0.540646       0.000000       5.099755      -0.205947      34.407754 0.48924308E+03  0.11938629E+05                                 9.405843                            7.541304      -0.273531       1.884530                    0.997598      31.112520      93.455077       0.575807       0.435913      -1.043998      -0.005121       0.000000       0.015933       0.016736      -0.000000       0.010512       0.000000      -0.050024      -0.081409      -0.032408      -0.006173       0.038580             10.969123      12.412983      -0.000000      -1.081259       5.567581       0.000000      14.926804          -0.000003
           95              C       0.029067       0.000000       0.116411      -0.211562      40.381840 0.44212074E+03  0.10433153E+05                                10.239962                            7.020617       0.124947       2.019038                    0.999148      29.541879      84.957656       0.620855       0.418062      -1.063650      -0.016749      -0.000000      -0.007871       0.018507      -0.000000      -0.006663       0.000000      -0.050387      -0.092336      -0.032716      -0.007867       0.040583             13.491371      14.049231      -0.000000       1.285318       5.023747       0.000000      21.401135          -0.000005
           96              C       0.297646       0.000000      14.721993       0.126243      29.537799 0.31278707E+03  0.68040020E+04                                 8.490698                            5.990871       0.081612       2.056950                    0.999500      25.311516      71.061580       0.654377       0.430291      -1.050641       0.056202       0.000000       0.000526       0.056204      -0.000000       0.013541      -0.000000      -0.056375      -0.112246      -0.042902      -0.003993       0.046895             10.992925      10.858886      -0.000000      -0.832157       4.296681       0.000000      17.823209          -0.000003
           97              C       2.493949       0.000000      14.994682       0.104744      30.153967 0.32018212E+03  0.69869642E+04                                 8.514195                            6.005357       0.311306       2.123353                    0.999755      25.511248      71.112028       0.664512       0.422388      -1.058347      -0.054208      -0.000000      -0.010708       0.055255      -0.000000      -0.008569       0.000000      -0.059300      -0.134641      -0.046738      -0.005352       0.052090             10.854524      11.316398      -0.000000       0.786502       4.230286       0.000000      17.016887          -0.000003
           98              C       2.413724       0.000000       0.435345      -0.214942      38.287871 0.44943113E+03  0.10672514E+05                                 9.925472                            7.109140       0.010602       1.974217                    0.999342      30.113909      87.497081       0.611646       0.421699      -1.059034       0.014415      -0.000000      -0.003195       0.014765      -0.000000       0.002757       0.000000      -0.077744      -0.111036      -0.037457      -0.019921       0.057378             12.714883      12.524919      -0.000000      -1.202728       4.839555       0.000000      20.780175          -0.000005
           99              C       8.860784       7.827000      10.802295      -0.201146      45.373541 0.47653759E+03  0.11515829E+05                                11.188701                            7.325943      -0.091855       1.922828                    0.999673      31.510021      93.220116       0.600132       0.422339      -1.055624      -0.026248      -0.000000      -0.011575       0.028687      -0.000000      -0.009095      -0.000000       0.069036       0.015983      -0.037182       0.002509       0.034673             16.034430      10.887130       0.000000      -0.378033      31.665724       0.000000       5.550436          -0.000001
          100              C       6.143601       7.827000      11.019170      -0.201787      44.395096 0.49574417E+03  0.12101126E+05                                11.092440                            7.502179      -0.133111       1.910237                    0.999312      31.771319      94.524118       0.589372       0.425744      -1.053313       0.009497      -0.000000       0.006252       0.011370       0.000000      -0.008317      -0.000000       0.049519       0.008242      -0.026133      -0.000187       0.026320             15.413732      11.163172       0.000000      -0.595068      29.546253       0.000000       5.531770           0.000000
          101              C       4.841400       3.052530       5.216166      -0.028175      39.769548 0.45870511E+03  0.10862937E+05                                10.143874                            7.128569      -0.089973       1.972877                    0.999183      27.631697      78.146325       0.622573       0.415434      -1.071377      -0.032213       0.026107       0.005014       0.041766       0.005455       0.014025      -0.008827      -0.021123       0.031372      -0.024387       0.004991       0.019396             13.116663      12.594733      -8.347417      -2.122967      18.151399      -0.362396       8.603859          -0.000002
          102              C       5.713410       1.900396       5.168325       0.573117      24.463038 0.26738389E+03  0.56516771E+04                                 7.905165                            5.851708      -0.186135       1.989801                    0.999237      23.128805      66.238647       0.603396       0.480243      -1.011520       0.037282      -0.051196       0.000611       0.063336       0.083009      -0.019958      -0.024134       0.075993      -0.150850      -0.071616      -0.050010       0.121626              9.846760       8.858469      -5.335027      -0.294416      12.663071       0.843142       8.018739           0.000000
          103              C      10.152522       3.102623       5.192246      -0.008299      36.652298 0.43452724E+03  0.10153411E+05                                 9.615746                            6.944722      -0.002371       2.007490                    0.999319      27.131180      76.253137       0.629778       0.416221      -1.070722       0.008332       0.049258      -0.017868       0.053057       0.014019       0.023443       0.001622       0.047406       0.028767      -0.032979      -0.007255       0.040234             12.090385      13.040937       6.717398      -2.663546      14.360365       1.132144       8.869853          -0.000001
          104              C       9.218890       1.859695       5.305467       0.597022      22.517964 0.24685437E+03  0.51148364E+04                                 7.510906                            5.659784      -0.088167       2.034562                    0.999226      22.441490      63.644017       0.607470       0.486620      -1.008138      -0.060026      -0.032850      -0.004930       0.068604      -0.103885      -0.005063       0.012907      -0.019370      -0.119289      -0.085005      -0.040229       0.125234              9.207347      10.031775       5.012187      -0.086494       9.434749      -0.313864       8.155517          -0.000001
          105              C       0.177890       5.386541       5.149189       0.070154      41.179142 0.47275656E+03  0.11268313E+05                                10.484018                            7.289969      -0.192150       1.941489                    0.998855      27.255815      77.060933       0.609593       0.421546      -1.068624      -0.003200       0.013733       0.002675       0.014353       0.005436       0.010797       0.000160      -0.020430      -0.078229      -0.029711       0.004936       0.024776             14.169689      12.929192       8.621741      -2.104379      21.725653       0.423100       7.854223           0.000000
          106              C       3.204346       5.289487       5.066267       0.099826      37.663965 0.42354351E+03  0.98614463E+04                                 9.963215                            6.951663      -0.285793       1.921453                    0.998858      26.596652      75.309362       0.614827       0.427869      -1.060358       0.006474       0.000371      -0.004138       0.007692      -0.012688       0.015698       0.003728      -0.001486      -0.101522      -0.039276       0.008512       0.030765             13.377434      11.559160      -7.713265      -1.541775      20.174658      -1.426126       8.398484           0.000000
          107              C       2.423025       6.582507       5.098160       0.024810      45.666472 0.43792713E+03  0.10263195E+05                                11.177571                            6.983708      -0.131142       1.960364                    0.999209      27.313773      77.134627       0.625783       0.417639      -1.068729       0.024779       0.001216       0.005600       0.025433      -0.012476      -0.008095      -0.011383      -0.018232       0.048545      -0.027175       0.004847       0.022328             16.473658      14.733280      -3.769096       0.339587      29.157564      -0.132342       5.530130           0.000000
          108              C       1.045249       6.607553       5.021616       0.024610      44.767043 0.44612835E+03  0.10508623E+05                                11.035743                            7.051238      -0.123079       1.958413                    0.999302      27.599501      78.251874       0.622183       0.417929      -1.068075      -0.019907       0.001901      -0.001648       0.020065       0.017970      -0.005002       0.016911      -0.041470       0.026467      -0.034654       0.002443       0.032211             15.821632      15.364981       3.041404       0.156122      26.694580      -0.744582       5.405334           0.000001
          109              C      10.014163       4.041863       6.203266      -0.104411      32.929148 0.42508757E+03  0.99762059E+04                                 9.049507                            6.966677       0.030107       1.987711                    0.999541      29.274543      85.151997       0.609558       0.428158      -1.052761       0.019444       0.012509      -0.012338       0.026206       0.000260      -0.008055      -0.004526       0.046016       0.046153      -0.031147       0.007528       0.023619             10.574893       9.832908       5.015253      -1.998385      13.281908       1.454081       8.609862          -0.000003
          110              C       0.308110       4.317373       4.160494      -0.150975      34.188184 0.45558262E+03  0.10848783E+05                                 9.197341                            7.124183       0.153983       2.011040                    0.999709      30.172791      87.615132       0.615684       0.417767      -1.062167      -0.012132      -0.026444       0.007027       0.029931      -0.005876      -0.027166       0.002325       0.012981       0.046265      -0.022706      -0.013381       0.036087             10.959139      10.597139       5.467419      -1.175777      14.883443       2.036894       7.396837          -0.000002
          111              C      11.058249       3.251336       4.219497      -0.118088      33.789891 0.42184349E+03  0.99255416E+04                                 9.262971                            6.976491      -0.116036       1.932271                    0.999568      30.057416      88.833373       0.601657       0.432667      -1.045309       0.003802       0.039207       0.005020       0.039710      -0.022969       0.007190       0.022750       0.027483       0.053873      -0.044517       0.015841       0.028677             10.985906      11.436102       5.369878      -2.515455      13.120002       1.010572       8.401613          -0.000003
          112              C       4.114725       5.073461       4.036110      -0.159755      33.251051 0.41952262E+03  0.97831467E+04                                 8.962559                            6.823615       0.162231       2.020644                    0.999716      29.552858      84.833599       0.631071       0.416203      -1.063501       0.010818      -0.016028       0.005314       0.020054       0.004660      -0.011414      -0.018654      -0.008687       0.062471      -0.018274      -0.015227       0.033501             10.444383      10.368147      -5.803460      -1.948826      13.021776      -0.404659       7.943226          -0.000002
          113              C       4.958830       4.013686       4.125411      -0.110006      33.650639 0.43473247E+03  0.10222099E+05                                 9.064928                            6.963812       0.028368       1.972722                    0.999691      29.567076      85.052326       0.622708       0.418315      -1.062821      -0.013285       0.011496       0.017599       0.024867       0.011985      -0.024520      -0.002385       0.033151       0.061245      -0.031398      -0.008766       0.040164             10.549693      10.163764      -5.537252      -1.261314      13.757394      -1.645415       7.727923          -0.000003
          114              C      10.836178       5.148601       6.182536      -0.146790      34.193444 0.44818500E+03  0.10624043E+05                                 9.153489                            7.064220       0.151628       2.012566                    0.999684      29.954243      86.649355       0.618830       0.417544      -1.062807      -0.004607      -0.033817      -0.007546       0.034953      -0.004003      -0.002203       0.026890      -0.029384       0.054082      -0.024344      -0.015380       0.039724             10.703334      10.861072       5.806834      -2.681278      13.484351      -0.122986       7.764579          -0.000002
          115              C       3.918232       3.357783       6.208050      -0.090236      34.605894 0.45090225E+03  0.10764369E+05                                 9.446553                            7.233823      -0.105539       1.941146                    0.999349      29.814025      88.137501       0.589543       0.435196      -1.046024      -0.006133       0.031204      -0.019566       0.037338       0.011814       0.001961      -0.005931      -0.000543       0.043191      -0.019921       0.003921       0.016000             11.374372      10.913342      -6.149768      -1.684525      14.297520      -0.743867       8.912252          -0.000003
          116              C       3.065987       4.456694       6.150642      -0.159294      33.490788 0.43763034E+03  0.10322042E+05                                 9.075917                            6.990445       0.183884       2.031612                    0.999685      29.589779      85.646810       0.620175       0.418729      -1.061044       0.009999      -0.029428       0.008372       0.032188       0.010869      -0.015609       0.007233       0.008228       0.029909      -0.023666       0.002587       0.021079             10.926832       9.915386      -5.547352      -0.306476      14.716112      -2.732678       8.148997          -0.000003
          117              C       4.841400      12.601470       5.216166      -0.028175      39.769547 0.45870508E+03  0.10862936E+05                                10.143873                            7.128569      -0.089973       1.972877                    0.999183      27.631696      78.146322       0.622573       0.415434      -1.071377      -0.032213      -0.026107       0.005014       0.041766      -0.005455       0.014025       0.008827      -0.021123       0.031372      -0.024387       0.004991       0.019396             13.116663      12.594733       8.347416      -2.122967      18.151399       0.362396       8.603858          -0.000002
          118              C       5.713410      13.753604       5.168325       0.573117      24.463038 0.26738389E+03  0.56516771E+04                                 7.905165                            5.851708      -0.186135       1.989801                    0.999237      23.128805      66.238647       0.603396       0.480243      -1.011520       0.037282       0.051196       0.000611       0.063336      -0.083009      -0.019958       0.024134       0.075993      -0.150850      -0.071616      -0.050010       0.121626              9.846759       8.858469       5.335027      -0.294416      12.663071      -0.843142       8.018739           0.000000
          119              C      10.152522      12.551377       5.192246      -0.008299      36.652297 0.43452724E+03  0.10153411E+05                                 9.615746                            6.944722      -0.002371       2.007490                    0.999319      27.131180      76.253135       0.629778       0.416221      -1.070722       0.008332      -0.049258      -0.017868       0.053057      -0.014019       0.023443      -0.001622       0.047406       0.028767      -0.032979      -0.007255       0.040234             12.090384      13.040936      -6.717397      -2.663546      14.360365      -1.132144       8.869853          -0.000002
          120              C       9.218890      13.794305       5.305467       0.597022      22.517964 0.24685437E+03  0.51148364E+04                                 7.510906                            5.659784      -0.088167       2.034562                    0.999226      22.441490      63.644016       0.607470       0.486620      -1.008138      -0.060026       0.032850      -0.004930       0.068604       0.103885      -0.005063      -0.012907      -0.019370      -0.119289      -0.085005      -0.040229       0.125234              9.207347      10.031775      -5.012187      -0.086494       9.434749       0.313863       8.155517          -0.000001
          121              C       0.177890      10.267459       5.149189       0.070154      41.179142 0.47275656E+03  0.11268313E+05                                10.484017                            7.289968      -0.192149       1.941489                    0.998855      27.255815      77.060930       0.609593       0.421546      -1.068624      -0.003200      -0.013733       0.002675       0.014353      -0.005436       0.010797      -0.000160      -0.020430      -0.078229      -0.029711       0.004936       0.024776             14.169688      12.929191      -8.621740      -2.104379      21.725652      -0.423100       7.854222           0.000000
          122              C       3.204346      10.364513       5.066267       0.099826      37.663963 0.42354348E+03  0.98614456E+04                                 9.963215                            6.951662      -0.285793       1.921453                    0.998858      26.596651      75.309359       0.614827       0.427869      -1.060358       0.006474      -0.000371      -0.004138       0.007692       0.012688       0.015698      -0.003728      -0.001486      -0.101522      -0.039276       0.008512       0.030765             13.377434      11.559160       7.713265      -1.541775      20.174657       1.426126       8.398484           0.000000
          123              C       2.423025       9.071493       5.098160       0.024810      45.666471 0.43792713E+03  0.10263195E+05                                11.177571                            6.983708      -0.131142       1.960364                    0.999209      27.313773      77.134625       0.625783       0.417639      -1.068729       0.024779      -0.001216       0.005599       0.025433       0.012476      -0.008095       0.011383      -0.018232       0.048545      -0.027175       0.004847       0.022328             16.473657      14.733279       3.769096       0.339587      29.157562       0.132342       5.530130           0.000000
          124              C       1.045249       9.046447       5.021616       0.024610      44.767040 0.44612832E+03  0.10508622E+05                                11.035742                            7.051238      -0.123079       1.958413                    0.999302      27.599500      78.251869       0.622183       0.417929      -1.068075      -0.019907      -0.001901      -0.001648       0.020065      -0.017970      -0.005002      -0.016911      -0.041470       0.026467      -0.034654       0.002444       0.032211             15.821630      15.364980      -3.041404       0.156122      26.694578       0.744582       5.405333           0.000001
          125              C      10.014163      11.612137       6.203266      -0.104411      32.929148 0.42508757E+03  0.99762058E+04                                 9.049507                            6.966677       0.030107       1.987711                    0.999541      29.274543      85.151997       0.609558       0.428158      -1.052761       0.019444      -0.012509      -0.012338       0.026206      -0.000260      -0.008055       0.004526       0.046016       0.046153      -0.031147       0.007528       0.023619             10.574893       9.832908      -5.015253      -1.998385      13.281909      -1.454081       8.609862          -0.000003
          126              C       0.308110      11.336627       4.160494      -0.150975      34.188180 0.45558256E+03  0.10848781E+05                                 9.197340                            7.124182       0.153983       2.011040                    0.999709      30.172789      87.615123       0.615684       0.417767      -1.062167      -0.012132       0.026444       0.007027       0.029931       0.005876      -0.027166      -0.002325       0.012981       0.046265      -0.022706      -0.013381       0.036087             10.959138      10.597138      -5.467418      -1.175777      14.883441      -2.036894       7.396836          -0.000002
          127              C      11.058249      12.402664       4.219497      -0.118088      33.789890 0.42184348E+03  0.99255410E+04                                 9.262970                            6.976491      -0.116036       1.932271                    0.999568      30.057415      88.833366       0.601657       0.432667      -1.045309       0.003802      -0.039207       0.005020       0.039710       0.022969       0.007190      -0.022750       0.027483       0.053873      -0.044517       0.015841       0.028677             10.985905      11.436101      -5.369877      -2.515455      13.120001      -1.010572       8.401613          -0.000003
          128              C       4.114725      10.580539       4.036110      -0.159755      33.251050 0.41952261E+03  0.97831464E+04                                 8.962559                            6.823615       0.162231       2.020644                    0.999716      29.552858      84.833599       0.631071       0.416203      -1.063501       0.010818       0.016028       0.005314       0.020054      -0.004660      -0.011414       0.018654      -0.008687       0.062471      -0.018274      -0.015227       0.033501             10.444383      10.368146       5.803460      -1.948826      13.021776       0.404659       7.943226          -0.000002
          129              C       4.958830      11.640314       4.125411      -0.110006      33.650639 0.43473246E+03  0.10222099E+05                                 9.064928                            6.963812       0.028368       1.972722                    0.999691      29.567076      85.052325       0.622708       0.418315      -1.062821      -0.013285      -0.011496       0.017599       0.024867      -0.011985      -0.024520       0.002385       0.033151       0.061245      -0.031398      -0.008766       0.040164             10.549693      10.163763       5.537252      -1.261314      13.757393       1.645415       7.727923          -0.000003
          130              C      10.836178      10.505399       6.182536      -0.146790      34.193448 0.44818506E+03  0.10624045E+05                                 9.153489                            7.064220       0.151628       2.012566                    0.999684      29.954245      86.649362       0.618830       0.417544      -1.062807      -0.004607       0.033817      -0.007546       0.034953       0.004003      -0.002203      -0.026890      -0.029384       0.054082      -0.024344      -0.015380       0.039724             10.703335      10.861073      -5.806834      -2.681278      13.484352       0.122986       7.764579          -0.000003
          131              C       3.918232      12.296217       6.208050      -0.090236      34.605893 0.45090226E+03  0.10764369E+05                                 9.446553                            7.233823      -0.105539       1.941146                    0.999349      29.814024      88.137497       0.589543       0.435196      -1.046024      -0.006133      -0.031204      -0.019566       0.037338      -0.011814       0.001961       0.005931      -0.000543       0.043191      -0.019921       0.003921       0.016000             11.374371      10.913342       6.149768      -1.684525      14.297520       0.743866       8.912252          -0.000003
          132              C       3.065987      11.197306       6.150642      -0.159294      33.490786 0.43763032E+03  0.10322042E+05                                 9.075916                            6.990445       0.183884       2.031612                    0.999685      29.589778      85.646806       0.620175       0.418729      -1.061044       0.009999       0.029428       0.008372       0.032188      -0.010869      -0.015609      -0.007233       0.008228       0.029909      -0.023666       0.002587       0.021079             10.926831       9.915386       5.547352      -0.306476      14.716111       2.732678       8.148997          -0.000003
          133              C       6.960965       0.000000      14.997871       0.222189      37.962988 0.36487185E+03  0.81923570E+04                                10.034668                            6.479438      -0.242316       1.938989                    0.999006      25.183344      70.243330       0.632225       0.431485      -1.057118      -0.003352       0.000000      -0.026873       0.027081       0.000000      -0.006616       0.000000      -0.072555       0.009835      -0.038953       0.004315       0.034638             14.584079      11.789728      -0.000000      -1.852043       5.092285       0.000000      26.870223          -0.000001
          134              C       8.703822       0.000000      10.740102      -0.160495      34.149508 0.45674228E+03  0.10947288E+05                                 9.426672                            7.330955      -0.277454       1.905292                    0.996501      29.651892      88.052449       0.579148       0.441246      -1.041623       0.010846       0.000000      -0.019248       0.022094       0.000000       0.002764       0.000000      -0.055218      -0.138839      -0.046462      -0.004287       0.050749             11.307328      13.799425      -0.000000      -2.203013       5.449299      -0.000000      14.673259          -0.000003
          135              C       6.333118       0.000000       9.443636       0.117444      26.996298 0.34593176E+03  0.77224210E+04                                 8.063354                            6.385327       0.140009       2.077332                    0.998503      25.827022      73.626452       0.620777       0.441985      -1.042872       0.047719       0.000000      -0.010934       0.048956       0.000000       0.007992       0.000000      -0.047869      -0.076067      -0.028963      -0.007649       0.036612              9.394346      11.141760      -0.000000      -0.231795       4.577448      -0.000000      12.463830          -0.000002
          136              C       8.624760       0.000000       9.389417       0.115093      26.232052 0.33242814E+03  0.73697128E+04                                 7.951466                            6.291942      -0.068891       2.013281                    0.997769      25.781060      73.967977       0.618658       0.446584      -1.037037      -0.043197       0.000000      -0.000490       0.043200       0.000000       0.004446       0.000000      -0.038418      -0.131127      -0.044132       0.003068       0.041063              9.307827      11.073243      -0.000000       0.564969       4.739838      -0.000000      12.110402          -0.000002
          137              C       7.538817       0.000000      11.499165       0.201062      34.327443 0.37564650E+03  0.85428974E+04                                 9.522982                            6.687887      -0.196222       1.959607                    0.999114      25.629256      73.255120       0.603185       0.446508      -1.042341      -0.003258       0.000000       0.038020       0.038159       0.000000      -0.013049       0.000000      -0.055741       0.022140      -0.035529       0.011348       0.024181             12.650907      12.143939      -0.000000      -1.624128       5.194071      -0.000000      20.614711          -0.000001
          138              C       6.354046       0.000000      10.846945      -0.205947      34.407754 0.48924308E+03  0.11938629E+05                                 9.405843                            7.541304      -0.273531       1.884530                    0.997598      31.112520      93.455076       0.575807       0.435913      -1.043998      -0.005121       0.000000      -0.015933       0.016736       0.000000      -0.010512      -0.000000      -0.050024      -0.081410      -0.032408      -0.006173       0.038580             10.969123      12.412983      -0.000000       1.081259       5.567581      -0.000000      14.926804          -0.000003
          139              C       5.842467       0.000000      15.830289      -0.211562      40.381839 0.44212073E+03  0.10433153E+05                                10.239961                            7.020617       0.124947       2.019038                    0.999148      29.541879      84.957653       0.620855       0.418062      -1.063650      -0.016749       0.000000       0.007871       0.018507       0.000000       0.006663       0.000000      -0.050387      -0.092336      -0.032716      -0.007867       0.040583             13.491370      14.049230      -0.000000      -1.285318       5.023747       0.000000      21.401133          -0.000005
          140              C       6.111046       0.000000       1.224707       0.126243      29.537801 0.31278709E+03  0.68040024E+04                                 8.490698                            5.990871       0.081612       2.056950                    0.999500      25.311517      71.061582       0.654377       0.430291      -1.050641       0.056202       0.000000      -0.000526       0.056204       0.000000      -0.013541      -0.000000      -0.056375      -0.112246      -0.042902      -0.003993       0.046895             10.992925      10.858886       0.000000       0.832157       4.296681       0.000000      17.823209          -0.000003
          141              C       8.307349       0.000000       0.952018       0.104744      30.153966 0.32018211E+03  0.69869638E+04                                 8.514195                            6.005357       0.311306       2.123353                    0.999755      25.511247      71.112027       0.664512       0.422388      -1.058347      -0.054208       0.000000       0.010708       0.055255       0.000000       0.008569       0.000000      -0.059300      -0.134641      -0.046738      -0.005352       0.052090             10.854524      11.316399      -0.000000      -0.786502       4.230286       0.000000      17.016887          -0.000003
          142              C       8.227124       0.000000      15.511355      -0.214942      38.287871 0.44943115E+03  0.10672514E+05                                 9.925472                            7.109140       0.010602       1.974217                    0.999342      30.113910      87.497081       0.611646       0.421699      -1.059034       0.014415       0.000000       0.003195       0.014765       0.000000      -0.002757       0.000000      -0.077744      -0.111036      -0.037457      -0.019921       0.057378             12.714883      12.524919       0.000000       1.202728       4.839555       0.000000      20.780174          -0.000005
          143              C       3.047384       7.827000       5.144405      -0.201146      45.373544 0.47653762E+03  0.11515830E+05                                11.188702                            7.325944      -0.091855       1.922828                    0.999673      31.510021      93.220119       0.600132       0.422339      -1.055624      -0.026248       0.000000       0.011575       0.028687       0.000000       0.009095      -0.000000       0.069036       0.015983      -0.037182       0.002509       0.034673             16.034432      10.887131       0.000000       0.378032      31.665729      -0.000000       5.550437          -0.000001
          144              C       0.330201       7.827000       4.927530      -0.201787      44.395094 0.49574415E+03  0.12101126E+05                                11.092440                            7.502179      -0.133111       1.910237                    0.999312      31.771318      94.524117       0.589372       0.425744      -1.053313       0.009497      -0.000000      -0.006252       0.011370       0.000000       0.008317      -0.000000       0.049519       0.008242      -0.026133      -0.000187       0.026320             15.413732      11.163172      -0.000000       0.595068      29.546253       0.000000       5.531770           0.000000
          145              N       1.657982       0.000000       7.223855      -0.190792      34.863324 0.45759261E+03  0.10674831E+05                                 8.848916                            6.862359       0.258910       2.142644                    0.998066      26.117625      69.934995       0.680338       0.385922      -1.107162      -0.002959       0.000000      -0.134987       0.135019      -0.000000      -0.002716       0.000000       0.024913      -0.237629      -0.079266       0.027148       0.052118             10.581978      13.013646       0.000000      -0.362743       5.032699      -0.000000      13.699590          -0.000002
          146              N       1.932374       0.000000       3.015521      -0.075557      34.577987 0.36559981E+03  0.80254468E+04                                 8.823089                            6.062357       0.711366       2.277743                    0.999801      24.816034      63.472553       0.740175       0.376971      -1.118947      -0.226821      -0.000000       0.079486       0.240345      -0.000000       0.095282       0.000000      -0.369068       0.238258      -0.251665       0.106840       0.144824             12.502498       7.316596       0.000000       3.487982       5.062366       0.000000      25.128533          -0.000002
          147              N       1.480092       0.000000      14.128776      -0.164316      37.462072 0.43018834E+03  0.98849367E+04                                 9.376307                            6.679288       0.060018       2.088124                    0.997021      25.581309      68.053757       0.685422       0.388896      -1.104687      -0.018765       0.000000       0.120918       0.122365      -0.000000       0.019606      -0.000000       0.023901      -0.218007      -0.075768       0.024384       0.051384             12.357223      12.498524       0.000000       0.483878       4.930790      -0.000000      19.642356          -0.000002
          148              N       0.910378       0.000000       2.372869      -0.120128      38.314228 0.39494526E+03  0.88311229E+04                                 9.442196                            6.294835       0.708210       2.265202                    0.999772      25.468179      65.563281       0.728055       0.376238      -1.120438       0.235913      -0.000000      -0.076464       0.247995       0.000000       0.098615      -0.000000      -0.395366       0.277913      -0.270763       0.119398       0.151364             13.904393       7.789338       0.000000       3.318850       5.479697       0.000000      28.444143          -0.000003
          149              N       7.471382       0.000000       8.722845      -0.190792      34.863321 0.45759258E+03  0.10674830E+05                                 8.848916                            6.862359       0.258910       2.142644                    0.998066      26.117624      69.934993       0.680338       0.385922      -1.107162      -0.002959       0.000000       0.134987       0.135019      -0.000000       0.002716       0.000000       0.024913      -0.237629      -0.079266       0.027148       0.052118             10.581978      13.013645      -0.000000       0.362743       5.032699      -0.000000      13.699590          -0.000002
          150              N       7.745774       0.000000      12.931179      -0.075557      34.577987 0.36559981E+03  0.80254468E+04                                 8.823089                            6.062357       0.711366       2.277743                    0.999801      24.816034      63.472553       0.740175       0.376971      -1.118947      -0.226821       0.000000      -0.079486       0.240345       0.000000      -0.095282      -0.000000      -0.369068       0.238258      -0.251665       0.106840       0.144824             12.502498       7.316596      -0.000000      -3.487982       5.062366       0.000000      25.128533          -0.000002
          151              N       7.293492       0.000000       1.817924      -0.164316      37.462072 0.43018835E+03  0.98849369E+04                                 9.376307                            6.679289       0.060018       2.088124                    0.997021      25.581309      68.053759       0.685422       0.388896      -1.104687      -0.018765       0.000000      -0.120918       0.122365       0.000000      -0.019606      -0.000000       0.023901      -0.218007      -0.075768       0.024384       0.051384             12.357224      12.498524       0.000000      -0.483878       4.930790       0.000000      19.642357          -0.000002
          152              N       6.723778       0.000000      13.573831      -0.120128      38.314228 0.39494526E+03  0.88311229E+04                                 9.442196                            6.294835       0.708210       2.265202                    0.999772      25.468179      65.563281       0.728055       0.376238      -1.120438       0.235913      -0.000000       0.076464       0.247995       0.000000      -0.098615       0.000000      -0.395366       0.277913      -0.270763       0.119398       0.151364             13.904393       7.789338      -0.000000      -3.318850       5.479697       0.000000      28.444143          -0.000003
          153              O       2.897399      14.097992       9.627023      -0.504146      34.172909 0.50624326E+03  0.12036179E+05                                 8.437928                            7.037486       0.188433       2.127470                    0.996834      26.805555      70.993041       0.702214       0.366866      -1.128319      -0.040512      -0.035071       0.029262       0.061053       0.055166       0.031996      -0.032340      -0.041690      -0.092665      -0.082556       0.007346       0.075210              9.739288       9.866555      -3.708495       2.866637       9.054410      -2.621630      10.296900          -0.000003
          154              O       0.061622      14.354718       9.593535      -0.588017      39.482761 0.65330504E+03  0.16485268E+05                                 9.300525                            7.958916       0.212152       2.104805                    0.995474      28.796689      77.491352       0.667579       0.363599      -1.135642      -0.038730       0.040064       0.036664       0.066704      -0.031602      -0.027809      -0.089300       0.036541       0.001480      -0.112402       0.031605       0.080797             10.861580      11.040590       3.590801      -2.707611      10.895627      -3.271663      10.648524          -0.000004
          155              O       2.810198      14.054161      11.762286      -0.605231      37.577414 0.58596392E+03  0.14416808E+05                                 8.933876                            7.478700       0.370759       2.145059                    0.997933      28.890234      77.246790       0.695497       0.357942      -1.137927      -0.038577      -0.039988      -0.035174       0.065761       0.028136      -0.065930       0.045261       0.001902      -0.002960      -0.094679       0.025764       0.068915             10.459308      11.484669      -3.999525      -4.091044       8.970133       3.105673      10.923122          -0.000003
          156              O       0.019766      14.426726      11.816505      -0.529212      38.988264 0.58532859E+03  0.14435923E+05                                 9.332191                            7.621478       0.005857       2.053832                    0.995941      27.942841      75.461694       0.667346       0.372143      -1.123895      -0.020490       0.040578      -0.049986       0.067565      -0.055274       0.046030       0.067779       0.000252      -0.107993      -0.117741       0.040359       0.077382             11.120842       9.806358       3.528933       2.631271      12.120895       4.636295      11.435274          -0.000002
          157              O       2.897399       1.556008       9.627023      -0.504146      34.172910 0.50624327E+03  0.12036179E+05                                 8.437929                            7.037486       0.188433       2.127470                    0.996834      26.805555      70.993042       0.702214       0.366866      -1.128319      -0.040512       0.035071       0.029262       0.061053      -0.055166       0.031996       0.032340      -0.041690      -0.092665      -0.082556       0.007346       0.075210              9.739289       9.866555       3.708495       2.866637       9.054410       2.621630      10.296900          -0.000003
          158              O       0.061622       1.299282       9.593535      -0.588017      39.482762 0.65330506E+03  0.16485269E+05                                 9.300525                            7.958916       0.212152       2.104805                    0.995474      28.796690      77.491353       0.667579       0.363599      -1.135642      -0.038730      -0.040064       0.036664       0.066704       0.031602      -0.027809       0.089300       0.036541       0.001480      -0.112402       0.031605       0.080797             10.861580      11.040590      -3.590801      -2.707611      10.895626       3.271662      10.648523          -0.000004
          159              O       2.810198       1.599839      11.762286      -0.605231      37.577415 0.58596393E+03  0.14416809E+05                                 8.933877                            7.478700       0.370759       2.145059                    0.997933      28.890234      77.246791       0.695497       0.357942      -1.137927      -0.038577       0.039988      -0.035174       0.065761      -0.028136      -0.065930      -0.045261       0.001902      -0.002960      -0.094679       0.025764       0.068915             10.459308      11.484669       3.999525      -4.091044       8.970133      -3.105673      10.923123          -0.000003
          160              O       0.019766       1.227274      11.816505      -0.529212      38.988264 0.58532859E+03  0.14435923E+05                                 9.332191                            7.621478       0.005857       2.053832                    0.995941      27.942841      75.461695       0.667346       0.372143      -1.123895      -0.020490      -0.040578      -0.049986       0.067565       0.055274       0.046030      -0.067779       0.000252      -0.107993      -0.117741       0.040359       0.077382             11.120843       9.806359      -3.528933       2.631271      12.120895      -4.636295      11.435274          -0.000002
          161              O       8.710799       1.556008       6.319677      -0.504146      34.172910 0.50624327E+03  0.12036179E+05                                 8.437929                            7.037486       0.188433       2.127470                    0.996834      26.805555      70.993042       0.702214       0.366866      -1.128319      -0.040512       0.035071      -0.029262       0.061053      -0.055166      -0.031996      -0.032340      -0.041690      -0.092665      -0.082556       0.007346       0.075210              9.739289       9.866556       3.708495      -2.866638       9.054410      -2.621630      10.296900          -0.000003
          162              O       5.875022       1.299282       6.353165      -0.588017      39.482761 0.65330503E+03  0.16485268E+05                                 9.300525                            7.958916       0.212152       2.104805                    0.995474      28.796689      77.491351       0.667579       0.363599      -1.135642      -0.038730      -0.040064      -0.036664       0.066704       0.031602       0.027809      -0.089300       0.036541       0.001480      -0.112402       0.031605       0.080797             10.861580      11.040590      -3.590801       2.707611      10.895626      -3.271662      10.648523          -0.000004
          163              O       8.623598       1.599839       4.184414      -0.605231      37.577415 0.58596394E+03  0.14416809E+05                                 8.933876                            7.478700       0.370759       2.145059                    0.997933      28.890235      77.246792       0.695497       0.357942      -1.137928      -0.038577       0.039988       0.035174       0.065761      -0.028136       0.065930       0.045261       0.001902      -0.002960      -0.094679       0.025764       0.068915             10.459308      11.484669       3.999525       4.091044       8.970133       3.105673      10.923122          -0.000003
          164              O       5.833166       1.227274       4.130195      -0.529212      38.988264 0.58532859E+03  0.14435923E+05                                 9.332191                            7.621478       0.005857       2.053832                    0.995941      27.942841      75.461695       0.667346       0.372143      -1.123895      -0.020490      -0.040578       0.049986       0.067565       0.055274      -0.046030       0.067779       0.000252      -0.107993      -0.117741       0.040359       0.077382             11.120843       9.806359      -3.528933      -2.631271      12.120895       4.636295      11.435274          -0.000002
          165              O       8.710799      14.097992       6.319677      -0.504146      34.172910 0.50624327E+03  0.12036179E+05                                 8.437929                            7.037486       0.188433       2.127470                    0.996834      26.805555      70.993042       0.702214       0.366866      -1.128319      -0.040512      -0.035071      -0.029262       0.061053       0.055166      -0.031996       0.032340      -0.041690      -0.092665      -0.082556       0.007346       0.075210              9.739289       9.866555      -3.708495      -2.866637       9.054410       2.621630      10.296900          -0.000003
          166              O       5.875022      14.354718       6.353165      -0.588017      39.482762 0.65330506E+03  0.16485269E+05                                 9.300525                            7.958916       0.212152       2.104805                    0.995474      28.796690      77.491353       0.667579       0.363599      -1.135642      -0.038730       0.040064      -0.036664       0.066704      -0.031602       0.027809       0.089300       0.036541       0.001480      -0.112402       0.031605       0.080797             10.861580      11.040590       3.590801       2.707611      10.895626       3.271662      10.648523          -0.000004
          167              O       8.623598      14.054161       4.184414      -0.605231      37.577415 0.58596393E+03  0.14416809E+05                                 8.933876                            7.478700       0.370759       2.145059                    0.997933      28.890235      77.246792       0.695497       0.357942      -1.137928      -0.038577      -0.039988       0.035174       0.065761       0.028136       0.065930      -0.045261       0.001902      -0.002960      -0.094679       0.025764       0.068915             10.459308      11.484669      -3.999524       4.091044       8.970133      -3.105673      10.923122          -0.000003
          168              O       5.833166      14.426726       4.130195      -0.529212      38.988265 0.58532861E+03  0.14435924E+05                                 9.332192                            7.621479       0.005857       2.053832                    0.995941      27.942841      75.461697       0.667346       0.372143      -1.123895      -0.020490       0.040578       0.049986       0.067565      -0.055274      -0.046030      -0.067779       0.000252      -0.107993      -0.117741       0.040359       0.077382             11.120843       9.806359       3.528934      -2.631271      12.120896      -4.636295      11.435275          -0.000002

******************************************************
Auxiliary information for the entire system
The total spin magnetic moment of the unit cell is   -0.000255
The total net atomic charge of the unit cell is   -0.000005
Accuracy of reproducing the electrostatic potential in the unit cell:
  The inner radius (bohr) =    5.0000
  The outer radius (bohr) =   12.0000
  Valid grid points have density less than (e/(bohr^3)) =    0.0001
  The number of valid grid points were=       171418
  The rms potential error without charges in kcal/mol is=      3.56165
  The rms potential error with partial charges in kcal/mol is=      0.44204
  The RRMSE value at monopole order=      0.12411
  The rms potential error with partial charges and cloud penetration in kcal/mol is=      0.44774
  The RRMSE value at monopole order with cloud penetration is=      0.12571
  The rms potential error with partial charges and atomic dipoles in kcal/mol is=      0.24151
  The RRMSE value at dipole order=      0.06781
  The rms potential error with partial charges, atomic dipoles and cloud penetration in kcal/mol is=      0.23675
  The RRMSE value at dipole order with cloud penetration=      0.06647

******************************************************
The electron densities and ab initio electrostatic potential were computed in VASP using the PBE functional and
projector augmented wave method. See the main text of the journal article for a description of computational details.
The atomic charges, dipoles, and quadrupoles were computed with the DDEC6 method as described in
(a) T. A. Manz and N. Gabaldon Limas, RSC Adv. 6 (2016) 47771-47801 DOI: 10.1039/c6ra04656h
(b) N. Gabaldon Limas and T. A. Manz, RSC Adv. 8 (2018) 2678-2707 DOI: 10.1039/c7ra11829e.
For each atom in the material, the electron cloud parameters were fit to the spherically averaged atom-in-material
electron density using radial positions for which this density was between 10^-4 and 10^-2 electrons per cubic bohr.
The polarizabilities, dispersion coefficients, and quantum Drude oscillator (QDO) parameters were fit using the MCLF method.
The magnetic structure of the system was optimized in VASP from the default ferromagnetic initial guess using spin polarization.
The atomic spin moments (ASMs) were computed on this optimized magnetic structure using the DDEC6 partition as inputs
to the method of T. A. Manz and D. S. Sholl, J. Chem. Theory Comput. 7 (2011) 4146-4164 DOI: 10.1021/ct200539n.
The RMSE and RRMSE were computed using a uniform grid with Ewald summation.
