# Supplementary material for: A collection of forcefield precursors for metal–organic frameworks
Source: RSC Adv. 2019 Nov 13;9(63):36492–507. doi: 10.1039/c9ra07327b (PMC9075174; doi:10.1039/c9ra07327b)
Supplement: RA-009-C9RA07327B-s4085 [file RA-009-C9RA07327B-s4085.xyz]

   84
jmolscript: load "" {1 1 1} spacegroup "x,y,z" unitcell [{     11.711000     0.000000     0.000000 }, {      0.000000    15.618100     0.000000 }, {     -0.057376     0.000000    16.036097 }]
Zn     5.821074     7.809050     9.490964     0.859850
Zn     5.832550     7.809050     6.545133     0.859850
H      1.628507    12.928663     6.029572     0.112503
H      2.873198    10.988895    10.009732     0.112765
H      2.880504    10.990457     6.003915     0.116699
H      1.587285    12.922416    10.022561     0.116688
H     10.025117    12.928663    10.006525     0.112503
H      8.780426    10.988895     6.026365     0.112765
H      8.773120    10.990457    10.032182     0.116699
H     10.066339    12.922416     6.013536     0.116688
H     10.025117     2.689437    10.006525     0.112503
H      8.780426     4.629205     6.026365     0.112765
H      8.773120     4.627643    10.032182     0.116699
H     10.066339     2.695684     6.013536     0.116688
H      1.628507     2.689437     6.029572     0.112503
H      2.873198     4.629205    10.009732     0.112765
H      2.880504     4.627643     6.003915     0.116699
H      1.587285     2.695684    10.022561     0.116688
H      7.748663     7.809050    11.597305     0.099650
H      3.909758     7.809050    11.935667     0.106240
H      4.084181     7.809050    14.246469     0.130944
H      8.040581     7.809050    13.800665     0.139518
H      3.904961     7.809050     4.438792     0.099650
H      7.743866     7.809050     4.100430     0.106240
H      7.569443     7.809050     1.789628     0.130946
H      3.613043     7.809050     2.235432     0.139517
C      3.073516    10.823343     8.029274    -0.016047
C      0.690333    14.388956     8.027670    -0.003988
C      1.869209    12.531963     6.836188    -0.150249
C      2.636009    11.384033     9.203116    -0.094981
C      2.645735    11.384033     6.812134    -0.097750
C      1.444550    13.105148     8.019652     0.099104
C      4.022107     9.656671     8.029274     0.593409
C      1.843134    12.539772     9.214341    -0.151565
C      8.580108    10.823343     8.006823    -0.016047
C     10.963291    14.388956     8.008427    -0.003988
C      9.784415    12.531963     9.199909    -0.150249
C      9.017615    11.384033     6.832981    -0.094981
C      9.007889    11.384033     9.223963    -0.097750
C     10.209074    13.105148     8.016445     0.099104
C      7.631517     9.656671     8.006823     0.593409
C      9.810490    12.539772     6.821756    -0.151565
C      8.580108     4.794757     8.006823    -0.016047
C     10.963291     1.229144     8.008427    -0.003988
C      9.784415     3.086137     9.199909    -0.150249
C      9.017615     4.234067     6.832981    -0.094981
C      9.007889     4.234067     9.223963    -0.097750
C     10.209074     2.512952     8.016445     0.099104
C      7.631517     5.961429     8.006823     0.593409
C      9.810490     3.078328     6.821756    -0.151565
C      3.073516     4.794757     8.029274    -0.016047
C      0.690333     1.229144     8.027670    -0.003988
C      1.869209     3.086137     6.836188    -0.150249
C      2.636009     4.234067     9.203116    -0.094981
C      2.645735     4.234067     6.812134    -0.097750
C      1.444550     2.512952     8.019652     0.099104
C      4.022107     5.961429     8.029274     0.593409
C      1.843134     3.078328     9.214341    -0.151565
C      6.985549     7.809050    12.128100     0.114114
C      4.758616     7.809050    12.315722     0.117583
C      4.855453     7.809050    13.726899    -0.212650
C      6.093485     7.809050    14.331460     0.201385
C      7.175183     7.809050    13.460700    -0.199292
C      4.668075     7.809050     3.907997     0.114114
C      6.895008     7.809050     3.720375     0.117583
C      6.798171     7.809050     2.309198    -0.212648
C      5.560139     7.809050     1.704637     0.201378
C      4.478441     7.809050     2.575397    -0.199294
C      1.182040     0.000000     8.070968     0.053174
C     10.471584     0.000000     7.965129     0.053174
Br     3.241596     0.000000     8.021576    -0.165916
Br     8.412028     0.000000     8.014521    -0.165916
N      5.816709     7.809050    11.496278    -0.165044
N      6.346055     7.809050    15.749051    -0.094023
N      5.836915     7.809050     4.539819    -0.165044
N      5.307569     7.809050     0.287046    -0.093943
O      4.452444     9.234983     6.895522    -0.572333
O      4.423325     9.219364     9.142179    -0.557040
O      7.201180     9.234983     9.140575    -0.572333
O      7.230299     9.219364     6.893918    -0.557040
O      7.201180     6.383117     9.140575    -0.572333
O      7.230299     6.398736     6.893918    -0.557040
O      4.452444     6.383117     6.895522    -0.572333
O      4.423325     6.398736     9.142179    -0.557040

The following XYZ coordinates are in angstroms. Other properties are in atomic units.
The sperically averaged electron density of each atom fit to a function of the form exp(a - br)
eigen_1, eigen_2 and eigen_3 are the three eigenvalues of traceless quadrupole moment tensor
  atom number  atomic symbol              X              Y              Z     net charge C6 coefficient C8 coefficient C10 coefficient fluctuating dipole atomic polarizability isotropic forcefield polarizability              a              b squared Pearson coefficient          <r^3>          <r^4>         wp_QDO          m_QDO          q_QDO       dipole_x       dipole_y       dipole_z         dipole            Qxy            Qxz            Qyz     Q(x^2-y^2)  Q(3z^2 - R^2)        eigen_1        eigen_2        eigen_3 static polarizability      alpha(xx)      alpha(xy)      alpha(xz)      alpha(yy)      alpha(yz)      alpha(zz) atomic spin moment
            1             Zn       5.821074       7.809050       9.490964       0.859850     110.643776 0.19620465E+04  0.63212296E+05                                18.894747                           14.550131       0.243208       1.938567                    0.996001      46.845389     128.894730       0.469849       0.404628      -1.140038       0.003022      -0.000000       0.011530       0.011920       0.000000       0.010831      -0.000000       0.004375      -0.292869      -0.098408       0.046624       0.051784             26.133854      23.948118       0.000000       0.763510      28.971132       0.000000      25.482310          -0.000001
            2             Zn       5.832550       7.809050       6.545133       0.859850     110.643771 0.19620465E+04  0.63212296E+05                                18.894747                           14.550131       0.243208       1.938567                    0.996001      46.845389     128.894727       0.469849       0.404628      -1.140038      -0.003022      -0.000000      -0.011530       0.011920      -0.000000       0.010831       0.000000       0.004375      -0.292869      -0.098408       0.046624       0.051784             26.133851      23.948117       0.000000       0.763510      28.971130      -0.000000      25.482307          -0.000001
            3              H       1.628507      12.928663       6.029572       0.112503       1.201495 0.91291121E+01  0.91138172E+02                                 1.773904                            1.699554      -0.782522       2.505858                    0.999562       3.281613       8.785769       0.517084       1.186514      -0.734286      -0.006338       0.015666      -0.034427       0.038351      -0.012752       0.000036      -0.001712      -0.011211       0.042795      -0.021086       0.006525       0.014560              1.791575       1.617978      -0.234791       0.179471       1.770822      -0.276660       1.985924           0.000001
            4              H       2.873198      10.988895      10.009732       0.112765       1.148725 0.83225979E+01  0.81029653E+02                                 1.691680                            1.594961      -0.992014       2.403585                    0.998368       3.286366       8.633902       0.548843       1.146232      -0.742095       0.008255      -0.015067       0.034434       0.038482      -0.004537      -0.001407      -0.001022      -0.005441       0.051673      -0.013998      -0.003324       0.017322              1.745723       1.546956      -0.296010       0.217389       1.741184      -0.357228       1.949029          -0.000000
            5              H       2.880504      10.990457       6.003915       0.116699       1.136500 0.81664842E+01  0.79155289E+02                                 1.681498                            1.581543      -0.997604       2.404275                    0.998402       3.261848       8.557811       0.550178       1.148572      -0.741520       0.008320      -0.015052      -0.035451       0.039402      -0.004566       0.001163       0.001301      -0.006621       0.053182      -0.014586      -0.003243       0.017828              1.739411       1.538147      -0.296984      -0.225177       1.738691       0.370206       1.941396          -0.000000
            6              H       1.587285      12.922416      10.022561       0.116688       1.187581 0.89645655E+01  0.89116053E+02                                 1.763292                            1.687099      -0.789019       2.506718                    0.999608       3.250468       8.692398       0.517483       1.190648      -0.733429      -0.007644       0.014658       0.034432       0.038195      -0.013207      -0.000936       0.001854      -0.010349       0.043187      -0.021384       0.006453       0.014931              1.782122       1.616687      -0.230737      -0.193237       1.745437       0.268562       1.984243           0.000002
            7              H      10.025117      12.928663      10.006525       0.112503       1.201494 0.91291005E+01  0.91138022E+02                                 1.773902                            1.699553      -0.782522       2.505858                    0.999562       3.281612       8.785763       0.517085       1.186513      -0.734286       0.006338       0.015666       0.034427       0.038351       0.012752       0.000036       0.001712      -0.011211       0.042796      -0.021086       0.006525       0.014560              1.791573       1.617977       0.234790       0.179471       1.770821       0.276659       1.985922           0.000001
            8              H       8.780426      10.988895       6.026365       0.112765       1.148725 0.83226006E+01  0.81029693E+02                                 1.691681                            1.594962      -0.992014       2.403585                    0.998368       3.286366       8.633905       0.548843       1.146233      -0.742095      -0.008255      -0.015067      -0.034434       0.038482       0.004537      -0.001407       0.001022      -0.005441       0.051673      -0.013998      -0.003324       0.017322              1.745724       1.546957       0.296011       0.217389       1.741185       0.357228       1.949030          -0.000000
            9              H       8.773120      10.990457      10.032182       0.116699       1.136501 0.81664886E+01  0.79155347E+02                                 1.681499                            1.581544      -0.997604       2.404275                    0.998402       3.261848       8.557813       0.550177       1.148573      -0.741520      -0.008320      -0.015052       0.035451       0.039402       0.004566       0.001163      -0.001301      -0.006620       0.053182      -0.014586      -0.003243       0.017828              1.739412       1.538148       0.296984      -0.225177       1.738692      -0.370206       1.941397          -0.000000
           10              H      10.066339      12.922416       6.013536       0.116688       1.187583 0.89645788E+01  0.89116221E+02                                 1.763294                            1.687101      -0.789020       2.506718                    0.999608       3.250470       8.692406       0.517483       1.190648      -0.733429       0.007644       0.014658      -0.034432       0.038195       0.013207      -0.000936      -0.001854      -0.010349       0.043187      -0.021384       0.006453       0.014931              1.782124       1.616688       0.230737      -0.193238       1.745439      -0.268563       1.984245           0.000002
           11              H      10.025117       2.689437      10.006525       0.112503       1.201494 0.91291055E+01  0.91138091E+02                                 1.773903                            1.699554      -0.782522       2.505858                    0.999562       3.281612       8.785766       0.517084       1.186514      -0.734286       0.006338      -0.015666       0.034427       0.038351      -0.012752       0.000036      -0.001712      -0.011211       0.042796      -0.021086       0.006525       0.014560              1.791574       1.617978      -0.234791       0.179471       1.770822      -0.276660       1.985924           0.000001
           12              H       8.780426       4.629205       6.026365       0.112765       1.148726 0.83226019E+01  0.81029702E+02                                 1.691680                            1.594962      -0.992014       2.403584                    0.998368       3.286367       8.633905       0.548843       1.146232      -0.742095      -0.008255       0.015067      -0.034434       0.038482      -0.004537      -0.001407      -0.001022      -0.005441       0.051673      -0.013998      -0.003324       0.017322              1.745723       1.546956      -0.296010       0.217389       1.741184      -0.357228       1.949030          -0.000000
           13              H       8.773120       4.627643      10.032182       0.116699       1.136501 0.81664891E+01  0.79155355E+02                                 1.681499                            1.581544      -0.997604       2.404275                    0.998402       3.261848       8.557814       0.550177       1.148573      -0.741519      -0.008320       0.015052       0.035451       0.039402      -0.004566       0.001163       0.001301      -0.006620       0.053182      -0.014586      -0.003243       0.017828              1.739413       1.538149      -0.296984      -0.225177       1.738692       0.370207       1.941397          -0.000000
           14              H      10.066339       2.695684       6.013536       0.116688       1.187582 0.89645736E+01  0.89116157E+02                                 1.763293                            1.687100      -0.789019       2.506718                    0.999608       3.250469       8.692403       0.517483       1.190648      -0.733429       0.007644      -0.014658      -0.034432       0.038195      -0.013207      -0.000936       0.001854      -0.010349       0.043187      -0.021384       0.006453       0.014931              1.782123       1.616688      -0.230737      -0.193238       1.745438       0.268563       1.984244           0.000001
           15              H       1.628507       2.689437       6.029572       0.112503       1.201494 0.91291079E+01  0.91138115E+02                                 1.773903                            1.699554      -0.782522       2.505858                    0.999562       3.281613       8.785767       0.517085       1.186514      -0.734286      -0.006338      -0.015666      -0.034427       0.038351       0.012752       0.000036       0.001712      -0.011211       0.042796      -0.021086       0.006525       0.014560              1.791574       1.617977       0.234791       0.179471       1.770821       0.276660       1.985923           0.000001
           16              H       2.873198       4.629205      10.009732       0.112765       1.148725 0.83225984E+01  0.81029662E+02                                 1.691680                            1.594962      -0.992014       2.403584                    0.998368       3.286366       8.633903       0.548843       1.146233      -0.742095       0.008255       0.015067       0.034434       0.038482       0.004537      -0.001407       0.001022      -0.005441       0.051673      -0.013998      -0.003324       0.017322              1.745723       1.546956       0.296010       0.217389       1.741184       0.357228       1.949030          -0.000000
           17              H       2.880504       4.627643       6.003915       0.116699       1.136500 0.81664826E+01  0.79155268E+02                                 1.681498                            1.581543      -0.997604       2.404275                    0.998402       3.261848       8.557810       0.550178       1.148572      -0.741520       0.008320       0.015052      -0.035451       0.039402       0.004566       0.001163      -0.001301      -0.006621       0.053182      -0.014586      -0.003243       0.017828              1.739411       1.538147       0.296984      -0.225177       1.738691      -0.370206       1.941395          -0.000000
           18              H       1.587285       2.695684      10.022561       0.116688       1.187583 0.89645788E+01  0.89116222E+02                                 1.763294                            1.687101      -0.789020       2.506718                    0.999608       3.250470       8.692406       0.517483       1.190648      -0.733429      -0.007644      -0.014658       0.034432       0.038195       0.013207      -0.000936      -0.001854      -0.010349       0.043187      -0.021384       0.006453       0.014931              1.782124       1.616688       0.230737      -0.193238       1.745439      -0.268563       1.984244           0.000002
           19              H       7.748663       7.809050      11.597305       0.099650       1.273365 0.89258500E+01  0.88432049E+02                                 1.825897                            1.659345      -0.978700       2.418182                    0.997892       3.307688       8.764544       0.534430       1.156791      -0.740435       0.042374       0.000000      -0.025435       0.049422       0.000000      -0.002150      -0.000000       0.040571       0.001349      -0.020510       0.000217       0.020294              1.965602       2.153706      -0.000000      -0.620427       1.446777       0.000000       2.296322          -0.000000
           20              H       3.909758       7.809050      11.935667       0.106240       1.203591 0.84663040E+01  0.82414818E+02                                 1.732648                            1.599616      -0.815319       2.501300                    0.999409       3.158627       8.177880       0.555169       1.133363      -0.747512      -0.047210       0.000000      -0.020903       0.051631      -0.000000      -0.000065      -0.000000       0.038821       0.011045      -0.021251       0.003681       0.017570              1.817447       2.203684       0.000000       0.473440       1.377058       0.000000       1.871598          -0.000000
           21              H       4.084181       7.809050      14.246469       0.130944       1.348926 0.10077183E+02  0.10300280E+03                                 1.891210                            1.762630      -1.335753       2.246411                    0.996210       3.445476       9.299543       0.518301       1.156150      -0.739894      -0.035382       0.000000       0.011656       0.037253      -0.000000       0.000660      -0.000000       0.033393      -0.061268      -0.020432      -0.006485       0.026917              1.963064       2.141698      -0.000000      -0.412895       1.436166       0.000000       2.311328           0.000004
           22              H       8.040581       7.809050      13.800665       0.139518       1.175292 0.84511217E+01  0.82437410E+02                                 1.721559                            1.613845      -0.920920       2.460659                    0.998775       3.125792       8.168143       0.543320       1.155688      -0.742005       0.034291      -0.000000       0.009461       0.035572      -0.000000      -0.000900       0.000000       0.033207      -0.007021      -0.015433      -0.002381       0.017814              1.759110       2.174790       0.000000       0.270066       1.337183       0.000000       1.765357           0.000005
           23              H       3.904961       7.809050       4.438792       0.099650       1.273359 0.89258001E+01  0.88431424E+02                                 1.825891                            1.659340      -0.978697       2.418184                    0.997892       3.307682       8.764519       0.534431       1.156790      -0.740435      -0.042374       0.000000       0.025435       0.049422      -0.000000      -0.002150       0.000000       0.040571       0.001349      -0.020510       0.000217       0.020294              1.965593       2.153697      -0.000000      -0.620423       1.446772      -0.000000       2.296311          -0.000000
           24              H       7.743866       7.809050       4.100430       0.106240       1.203595 0.84663319E+01  0.82415161E+02                                 1.732652                            1.599619      -0.815320       2.501299                    0.999409       3.158631       8.177895       0.555169       1.133363      -0.747512       0.047210      -0.000000       0.020903       0.051631      -0.000000      -0.000065      -0.000000       0.038821       0.011045      -0.021251       0.003681       0.017570              1.817451       2.203689       0.000000       0.473441       1.377060       0.000000       1.871602          -0.000000
           25              H       7.569443       7.809050       1.789628       0.130946       1.348877 0.10076713E+02  0.10299673E+03                                 1.891160                            1.762585      -1.335717       2.246430                    0.996210       3.445415       9.299303       0.518309       1.156146      -0.739895       0.035382       0.000000      -0.011657       0.037253       0.000000       0.000660      -0.000000       0.033392      -0.061262      -0.020430      -0.006486       0.026916              1.963012       2.141637       0.000000      -0.412879       1.436134       0.000000       2.311265           0.000004
           26              H       3.613043       7.809050       2.235432       0.139517       1.175316 0.84513413E+01  0.82440160E+02                                 1.721589                            1.613872      -0.920934       2.460652                    0.998775       3.125822       8.168275       0.543312       1.155696      -0.742003      -0.034291      -0.000000      -0.009461       0.035572       0.000000      -0.000901      -0.000000       0.033207      -0.007025      -0.015433      -0.002382       0.017815              1.759141       2.174832      -0.000000       0.270074       1.337203       0.000000       1.765388           0.000005
           27              C       3.073516      10.823343       8.029274      -0.016047      40.149311 0.43296860E+03  0.10089801E+05                                10.263662                            6.896055       0.002278       2.008382                    0.999272      27.050256      75.480129       0.638122       0.411885      -1.075455      -0.017839       0.042316      -0.002257       0.045978       0.006353       0.001412      -0.003662       0.004728       0.002517      -0.008727       0.002182       0.006545             15.272517      15.556571     -12.260473      -0.129460      20.743232       0.130920       9.517747          -0.000000
           28              C       0.690333      14.388956       8.027670      -0.003988      53.494633 0.44209322E+03  0.10435050E+05                                12.523987                            7.085526      -0.187677       1.942072                    0.999018      27.891897      80.290400       0.609346       0.425855      -1.058475       0.018482      -0.032856      -0.002853       0.037805      -0.020411      -0.001558      -0.004618       0.026476       0.189150      -0.056047      -0.007207       0.063254             21.749921      19.970800      -7.240256       0.047023      38.719878       0.143178       6.559087          -0.000001
           29              C       1.869209      12.531963       6.836188      -0.150249      36.327348 0.44715282E+03  0.10646485E+05                                 9.729326                            7.156404      -0.052279       1.951229                    0.998996      30.341835      89.410751       0.598950       0.429502      -1.050076       0.026169      -0.018165       0.005753       0.032371      -0.007129       0.013967      -0.019836      -0.006839       0.102656      -0.025086      -0.019972       0.045058             12.894162      11.788557      -8.645158      -1.099706      17.850621       1.720166       9.043308           0.000001
           30              C       2.636009      11.384033       9.203116      -0.094981      35.214861 0.42142364E+03  0.98655569E+04                                 9.519914                            6.941868      -0.049839       1.956667                    0.999614      29.333291      85.123926       0.610152       0.428810      -1.052711      -0.007901       0.025288      -0.017229       0.031603       0.010942       0.011656      -0.012406       0.012337       0.062714      -0.028625       0.001633       0.026992             12.589411      11.817455      -8.738288      -0.412158      16.951854       0.150745       8.998925          -0.000000
           31              C       2.645735      11.384033       6.812134      -0.097750      35.416242 0.42836151E+03  0.10060189E+05                                 9.536455                            6.990260      -0.038418       1.959646                    0.999593      29.378251      85.147579       0.609681       0.427767      -1.054274      -0.003527       0.019213       0.015181       0.024740       0.011448      -0.009837       0.008806       0.011300       0.072462      -0.027954       0.000237       0.027717             12.540241      11.669036      -8.596727       0.162760      16.862574       0.164080       9.089113          -0.000001
           32              C       1.444550      13.105148       8.019652       0.099104      41.921844 0.43930606E+03  0.10392444E+05                                10.931614                            7.202179      -0.453142       1.863453                    0.998692      27.500274      80.245072       0.584741       0.442784      -1.044219      -0.008459       0.020195      -0.003495       0.022172      -0.026599       0.000389      -0.000487      -0.015183      -0.085315      -0.028444      -0.013442       0.041885             17.042530      14.814384     -12.407715      -0.136092      26.846534       0.175231       9.466672           0.000000
           33              C       4.022107       9.656671       8.029274       0.593409      26.069852 0.26094067E+03  0.54563779E+04                                 8.219351                            5.738100      -0.028347       2.047193                    0.999529      22.460147      63.008146       0.619039       0.473179      -1.020034       0.047975      -0.045881      -0.000093       0.066382       0.094883      -0.000325       0.001558       0.012907      -0.117057      -0.075644      -0.038973       0.114617             11.437667      11.463299      -7.892751      -0.035608      14.329843      -0.019661       8.519860          -0.000000
           34              C       1.843134      12.539772       9.214341      -0.151565      36.131809 0.45006603E+03  0.10725834E+05                                 9.694653                            7.175775      -0.032718       1.959058                    0.998897      30.268168      89.033774       0.599044       0.429035      -1.051089       0.027207      -0.019672       0.002147       0.033642      -0.007926      -0.013327       0.017983      -0.007987       0.092223      -0.024380      -0.016840       0.041220             12.810373      11.731206      -8.527720       0.842412      17.663187      -1.493163       9.036725           0.000001
           35              C       8.580108      10.823343       8.006823      -0.016047      40.149314 0.43296863E+03  0.10089801E+05                                10.263662                            6.896055       0.002278       2.008382                    0.999272      27.050257      75.480132       0.638122       0.411885      -1.075455       0.017839       0.042316       0.002257       0.045978      -0.006353       0.001412       0.003662       0.004728       0.002517      -0.008727       0.002182       0.006545             15.272518      15.556572      12.260474      -0.129461      20.743233      -0.130921       9.517749          -0.000000
           36              C      10.963291      14.388956       8.008427      -0.003988      53.494637 0.44209325E+03  0.10435050E+05                                12.523988                            7.085526      -0.187677       1.942072                    0.999018      27.891898      80.290404       0.609346       0.425855      -1.058475      -0.018482      -0.032856       0.002853       0.037805       0.020411      -0.001559       0.004618       0.026476       0.189150      -0.056047      -0.007207       0.063254             21.749923      19.970801       7.240257       0.047023      38.719880      -0.143177       6.559087          -0.000001
           37              C       9.784415      12.531963       9.199909      -0.150249      36.327348 0.44715282E+03  0.10646485E+05                                 9.729326                            7.156404      -0.052279       1.951229                    0.998996      30.341833      89.410739       0.598950       0.429502      -1.050076      -0.026169      -0.018165      -0.005752       0.032371       0.007129       0.013967       0.019836      -0.006839       0.102656      -0.025086      -0.019972       0.045058             12.894163      11.788558       8.645159      -1.099707      17.850622      -1.720167       9.043308           0.000001
           38              C       9.017615      11.384033       6.832981      -0.094981      35.214867 0.42142371E+03  0.98655590E+04                                 9.519915                            6.941869      -0.049839       1.956667                    0.999614      29.333294      85.123940       0.610152       0.428810      -1.052711       0.007901       0.025288       0.017229       0.031603      -0.010942       0.011656       0.012406       0.012337       0.062714      -0.028625       0.001633       0.026992             12.589414      11.817457       8.738291      -0.412159      16.951857      -0.150746       8.998927          -0.000001
           39              C       9.007889      11.384033       9.223963      -0.097750      35.416244 0.42836152E+03  0.10060189E+05                                 9.536456                            6.990260      -0.038418       1.959646                    0.999593      29.378252      85.147588       0.609681       0.427767      -1.054274       0.003527       0.019213      -0.015181       0.024740      -0.011448      -0.009837      -0.008806       0.011300       0.072462      -0.027954       0.000237       0.027717             12.540242      11.669037       8.596727       0.162759      16.862575      -0.164082       9.089115          -0.000001
           40              C      10.209074      13.105148       8.016445       0.099104      41.921848 0.43930609E+03  0.10392444E+05                                10.931614                            7.202179      -0.453142       1.863453                    0.998692      27.500275      80.245075       0.584741       0.442784      -1.044219       0.008459       0.020195       0.003495       0.022172       0.026599       0.000389       0.000487      -0.015183      -0.085315      -0.028444      -0.013442       0.041885             17.042531      14.814385      12.407716      -0.136092      26.846537      -0.175231       9.466672           0.000000
           41              C       7.631517       9.656671       8.006823       0.593409      26.069852 0.26094066E+03  0.54563778E+04                                 8.219352                            5.738100      -0.028347       2.047193                    0.999529      22.460147      63.008147       0.619039       0.473179      -1.020034      -0.047975      -0.045881       0.000093       0.066382      -0.094883      -0.000325      -0.001558       0.012907      -0.117057      -0.075644      -0.038973       0.114616             11.437668      11.463300       7.892751      -0.035608      14.329844       0.019660       8.519861          -0.000001
           42              C       9.810490      12.539772       6.821756      -0.151565      36.131806 0.45006597E+03  0.10725833E+05                                 9.694653                            7.175775      -0.032718       1.959058                    0.998897      30.268168      89.033779       0.599044       0.429035      -1.051089      -0.027207      -0.019672      -0.002147       0.033642       0.007926      -0.013327      -0.017983      -0.007987       0.092222      -0.024380      -0.016840       0.041220             12.810373      11.731206       8.527720       0.842411      17.663188       1.493162       9.036726           0.000001
           43              C       8.580108       4.794757       8.006823      -0.016047      40.149317 0.43296866E+03  0.10089802E+05                                10.263663                            6.896055       0.002278       2.008382                    0.999272      27.050258      75.480136       0.638122       0.411885      -1.075455       0.017839      -0.042316       0.002257       0.045978       0.006353       0.001412      -0.003662       0.004728       0.002517      -0.008727       0.002182       0.006545             15.272519      15.556573     -12.260475      -0.129461      20.743234       0.130921       9.517749          -0.000000
           44              C      10.963291       1.229144       8.008427      -0.003988      53.494633 0.44209323E+03  0.10435050E+05                                12.523987                            7.085525      -0.187676       1.942072                    0.999018      27.891897      80.290399       0.609346       0.425855      -1.058475      -0.018482       0.032856       0.002853       0.037805      -0.020411      -0.001559      -0.004618       0.026476       0.189150      -0.056047      -0.007207       0.063254             21.749921      19.970800      -7.240256       0.047023      38.719877       0.143178       6.559087          -0.000001
           45              C       9.784415       3.086137       9.199909      -0.150249      36.327352 0.44715287E+03  0.10646487E+05                                 9.729326                            7.156404      -0.052279       1.951229                    0.998996      30.341836      89.410753       0.598950       0.429502      -1.050076      -0.026169       0.018165      -0.005753       0.032371      -0.007129       0.013967      -0.019836      -0.006839       0.102656      -0.025086      -0.019972       0.045058             12.894163      11.788559      -8.645159      -1.099706      17.850623       1.720167       9.043309           0.000001
           46              C       9.017615       4.234067       6.832981      -0.094981      35.214867 0.42142371E+03  0.98655589E+04                                 9.519915                            6.941869      -0.049839       1.956667                    0.999614      29.333294      85.123939       0.610152       0.428810      -1.052711       0.007901      -0.025288       0.017229       0.031603       0.010942       0.011656      -0.012406       0.012337       0.062714      -0.028625       0.001633       0.026992             12.589414      11.817458      -8.738291      -0.412159      16.951857       0.150746       8.998927          -0.000001
           47              C       9.007889       4.234067       9.223963      -0.097750      35.416242 0.42836150E+03  0.10060188E+05                                 9.536456                            6.990260      -0.038418       1.959646                    0.999593      29.378251      85.147586       0.609681       0.427767      -1.054274       0.003527      -0.019213      -0.015181       0.024740       0.011448      -0.009837       0.008806       0.011300       0.072462      -0.027954       0.000237       0.027717             12.540243      11.669037      -8.596728       0.162759      16.862576       0.164082       9.089115          -0.000001
           48              C      10.209074       2.512952       8.016445       0.099104      41.921844 0.43930604E+03  0.10392443E+05                                10.931614                            7.202179      -0.453142       1.863453                    0.998692      27.500274      80.245075       0.584741       0.442784      -1.044219       0.008459      -0.020195       0.003495       0.022172      -0.026599       0.000389      -0.000487      -0.015183      -0.085315      -0.028444      -0.013442       0.041885             17.042531      14.814385     -12.407716      -0.136093      26.846536       0.175231       9.466672           0.000000
           49              C       7.631517       5.961429       8.006823       0.593409      26.069851 0.26094064E+03  0.54563773E+04                                 8.219352                            5.738100      -0.028347       2.047193                    0.999529      22.460146      63.008145       0.619039       0.473179      -1.020034      -0.047975       0.045881       0.000093       0.066382       0.094883      -0.000325       0.001558       0.012907      -0.117057      -0.075644      -0.038973       0.114616             11.437668      11.463300      -7.892751      -0.035608      14.329844      -0.019660       8.519861          -0.000001
           50              C       9.810490       3.078328       6.821756      -0.151565      36.131810 0.45006602E+03  0.10725834E+05                                 9.694654                            7.175775      -0.032719       1.959058                    0.998897      30.268169      89.033784       0.599044       0.429035      -1.051089      -0.027207       0.019672      -0.002147       0.033642      -0.007926      -0.013327       0.017984      -0.007987       0.092223      -0.024380      -0.016840       0.041220             12.810374      11.731207      -8.527721       0.842411      17.663189      -1.493162       9.036726           0.000001
           51              C       3.073516       4.794757       8.029274      -0.016047      40.149316 0.43296865E+03  0.10089802E+05                                10.263663                            6.896055       0.002278       2.008382                    0.999272      27.050258      75.480136       0.638122       0.411885      -1.075455      -0.017839      -0.042316      -0.002257       0.045978      -0.006353       0.001412       0.003662       0.004728       0.002517      -0.008727       0.002182       0.006545             15.272518      15.556573      12.260475      -0.129460      20.743234      -0.130920       9.517748          -0.000000
           52              C       0.690333       1.229144       8.027670      -0.003988      53.494636 0.44209325E+03  0.10435050E+05                                12.523988                            7.085526      -0.187677       1.942072                    0.999018      27.891898      80.290405       0.609346       0.425855      -1.058475       0.018482       0.032856      -0.002853       0.037805       0.020411      -0.001558       0.004618       0.026476       0.189150      -0.056047      -0.007207       0.063254             21.749923      19.970801       7.240257       0.047023      38.719880      -0.143177       6.559087          -0.000001
           53              C       1.869209       3.086137       6.836188      -0.150249      36.327349 0.44715284E+03  0.10646485E+05                                 9.729326                            7.156404      -0.052279       1.951229                    0.998996      30.341835      89.410748       0.598950       0.429502      -1.050076       0.026169       0.018165       0.005753       0.032371       0.007129       0.013966       0.019836      -0.006839       0.102656      -0.025086      -0.019972       0.045058             12.894162      11.788557       8.645158      -1.099706      17.850621      -1.720166       9.043308           0.000001
           54              C       2.636009       4.234067       9.203116      -0.094981      35.214868 0.42142372E+03  0.98655594E+04                                 9.519915                            6.941869      -0.049839       1.956667                    0.999614      29.333294      85.123940       0.610152       0.428810      -1.052711      -0.007901      -0.025288      -0.017229       0.031603      -0.010942       0.011656       0.012406       0.012337       0.062714      -0.028625       0.001633       0.026992             12.589414      11.817458       8.738291      -0.412159      16.951858      -0.150746       8.998926          -0.000001
           55              C       2.645735       4.234067       6.812134      -0.097750      35.416243 0.42836153E+03  0.10060189E+05                                 9.536456                            6.990261      -0.038418       1.959646                    0.999593      29.378251      85.147582       0.609681       0.427767      -1.054274      -0.003527      -0.019213       0.015181       0.024740      -0.011448      -0.009837      -0.008806       0.011300       0.072462      -0.027954       0.000237       0.027717             12.540242      11.669037       8.596727       0.162760      16.862575      -0.164080       9.089114          -0.000000
           56              C       1.444550       2.512952       8.019652       0.099104      41.921846 0.43930607E+03  0.10392444E+05                                10.931614                            7.202179      -0.453142       1.863453                    0.998692      27.500275      80.245078       0.584741       0.442784      -1.044219      -0.008459      -0.020195      -0.003495       0.022172       0.026599       0.000389       0.000487      -0.015183      -0.085315      -0.028444      -0.013442       0.041885             17.042531      14.814385      12.407716      -0.136092      26.846536      -0.175230       9.466672           0.000000
           57              C       4.022107       5.961429       8.029274       0.593409      26.069850 0.26094065E+03  0.54563774E+04                                 8.219351                            5.738100      -0.028347       2.047193                    0.999529      22.460146      63.008145       0.619038       0.473179      -1.020034       0.047975       0.045881      -0.000093       0.066382      -0.094883      -0.000325      -0.001558       0.012907      -0.117057      -0.075644      -0.038973       0.114616             11.437668      11.463299       7.892751      -0.035608      14.329844       0.019661       8.519861          -0.000000
           58              C       1.843134       3.078328       9.214341      -0.151565      36.131808 0.45006600E+03  0.10725834E+05                                 9.694654                            7.175775      -0.032719       1.959058                    0.998897      30.268169      89.033786       0.599044       0.429035      -1.051089       0.027207       0.019672       0.002147       0.033642       0.007926      -0.013327      -0.017983      -0.007987       0.092223      -0.024380      -0.016840       0.041220             12.810374      11.731207       8.527721       0.842412      17.663189       1.493162       9.036726           0.000001
           59              C       6.985549       7.809050      12.128100       0.114114      27.254930 0.29560358E+03  0.63131476E+04                                 7.934270                            5.749920       0.201083       2.093818                    0.999751      24.870279      68.231090       0.683793       0.419416      -1.061887      -0.049127      -0.000000      -0.001982       0.049166       0.000000      -0.009621      -0.000000      -0.027603      -0.122631      -0.042751       0.008511       0.034240             10.314242       8.797835       0.000000       0.022502       4.413486       0.000000      17.731406           0.000000
           60              C       4.758616       7.809050      12.315722       0.117583      27.176767 0.30482657E+03  0.65345988E+04                                 7.852134                            5.799562       0.364838       2.146036                    0.999764      24.772280      67.221815       0.690512       0.413779      -1.069678       0.044115      -0.000000      -0.009505       0.045127      -0.000000       0.003649      -0.000000      -0.013629      -0.089529      -0.030191       0.008455       0.021736              9.995859       8.821308       0.000000       0.109701       4.366510       0.000000      16.799759           0.000000
           61              C       4.855453       7.809050      13.726899      -0.212650      36.522922 0.44400917E+03  0.10491904E+05                                 9.568264                            7.010827       0.088021       1.991293                    0.999622      30.163192      86.884738       0.624404       0.415124      -1.065220      -0.012187       0.000000      -0.015922       0.020050      -0.000000      -0.007198      -0.000000      -0.011157      -0.134668      -0.045717       0.017694       0.028023             12.750187       9.759027       0.000000       1.320041       5.157152       0.000000      23.334381           0.000004
           62              C       6.093485       7.809050      14.331460       0.201385      41.505180 0.38370003E+03  0.87450679E+04                                10.782756                            6.716885      -0.278784       1.924512                    0.999083      25.777203      73.008922       0.609480       0.440936      -1.048893       0.000212      -0.000000       0.034100       0.034101      -0.000000      -0.011664       0.000000      -0.060150       0.009330      -0.035183       0.006663       0.028520             17.685727      10.613315      -0.000000      -2.406055       5.953268       0.000000      36.490598           0.000001
           63              C       7.175183       7.809050      13.460700      -0.199292      36.496959 0.40651804E+03  0.93871618E+04                                 9.526925                            6.686177       0.203346       2.041598                    0.999704      29.081592      82.542255       0.643198       0.412389      -1.068039       0.005535      -0.000000      -0.015032       0.016018      -0.000000       0.006733       0.000000      -0.006793      -0.126497      -0.042914       0.018434       0.024480             12.931654      10.296635      -0.000000      -2.175035       5.145760       0.000000      23.352566           0.000004
           64              C       4.668075       7.809050       3.907997       0.114114      27.254884 0.29560307E+03  0.63131339E+04                                 7.934262                            5.749915       0.201088       2.093820                    0.999751      24.870252      68.230998       0.683793       0.419416      -1.061887       0.049126      -0.000000       0.001981       0.049166      -0.000000      -0.009621       0.000000      -0.027603      -0.122633      -0.042752       0.008511       0.034241             10.314222       8.797825      -0.000000       0.022516       4.413480      -0.000000      17.731361           0.000000
           65              C       6.895008       7.809050       3.720375       0.117583      27.176778 0.30482684E+03  0.65346062E+04                                 7.852136                            5.799564       0.364835       2.146035                    0.999764      24.772295      67.221868       0.690512       0.413779      -1.069678      -0.044115       0.000000       0.009505       0.045128       0.000000       0.003650      -0.000000      -0.013629      -0.089528      -0.030191       0.008455       0.021736              9.995864       8.821318       0.000000       0.109713       4.366512      -0.000000      16.799760           0.000000
           66              C       6.798171       7.809050       2.309198      -0.212648      36.522744 0.44400666E+03  0.10491825E+05                                 9.568228                            7.010803       0.088033       1.991298                    0.999622      30.163058      86.884134       0.624406       0.415123      -1.065221       0.012186       0.000000       0.015920       0.020049       0.000000      -0.007200       0.000000      -0.011158      -0.134657      -0.045714       0.017692       0.028022             12.750165       9.758975       0.000000       1.320018       5.157142      -0.000000      23.334379           0.000004
           67              C       5.560139       7.809050       1.704637       0.201378      41.505908 0.38370789E+03  0.87452929E+04                                10.782892                            6.716965      -0.278804       1.924503                    0.999083      25.777417      73.009747       0.609475       0.440937      -1.048892      -0.000210       0.000000      -0.034099       0.034100      -0.000000      -0.011668       0.000000      -0.060150       0.009332      -0.035185       0.006666       0.028520             17.686009      10.613448      -0.000000      -2.406209       5.953345       0.000000      36.491232           0.000001
           68              C       4.478441       7.809050       2.575397      -0.199294      36.497173 0.40652171E+03  0.93872751E+04                                 9.526973                            6.686220       0.203322       2.041589                    0.999704      29.081763      82.543084       0.643193       0.412391      -1.068037      -0.005535      -0.000000       0.015033       0.016020      -0.000000       0.006731      -0.000000      -0.006793      -0.126512      -0.042918       0.018437       0.024482             12.931672      10.296711      -0.000000      -2.175010       5.145778      -0.000000      23.352526           0.000004
           69              C       1.182040       0.000000       8.070968       0.053174      52.420446 0.46567440E+03  0.11145900E+05                                12.362244                            7.340661       0.002724       1.982859                    0.999571      28.610346      83.190546       0.589731       0.433930      -1.052522       0.044822      -0.000000       0.001123       0.044836      -0.000000      -0.001729       0.000000       0.148502      -0.033274      -0.068705      -0.011124       0.079829             20.479862      13.943483       0.000000       0.092785      41.165570       0.000000       6.330533           0.000001
           70              C      10.471584       0.000000       7.965129       0.053174      52.420443 0.46567437E+03  0.11145899E+05                                12.362244                            7.340660       0.002724       1.982859                    0.999571      28.610345      83.190542       0.589731       0.433930      -1.052522      -0.044822      -0.000000      -0.001123       0.044836       0.000000      -0.001729       0.000000       0.148502      -0.033274      -0.068705      -0.011124       0.079829             20.479861      13.943482       0.000000       0.092785      41.165569       0.000000       6.330533           0.000001
           71             Br       3.241596       0.000000       8.021576      -0.165916     188.440680 0.60934820E+04  0.25686959E+06                                21.511421                           20.541523       1.350913       1.987632                    0.999970      96.388635     289.363984       0.559536       0.259676      -1.292289       0.090370      -0.000000      -0.007970       0.090720      -0.000000      -0.029868      -0.000000       0.889979      -1.296869      -0.433105      -0.228845       0.661950             22.780918      33.331768      -0.000000       0.001550      23.256631       0.000000      11.754356          -0.000003
           72             Br       8.412028       0.000000       8.014521      -0.165916     188.440701 0.60934829E+04  0.25686963E+06                                21.511423                           20.541524       1.350913       1.987632                    0.999970      96.388639     289.364003       0.559536       0.259676      -1.292289      -0.090370      -0.000000       0.007970       0.090720      -0.000000      -0.029868      -0.000000       0.889979      -1.296868      -0.433105      -0.228845       0.661950             22.780920      33.331770       0.000000       0.001550      23.256633       0.000000      11.754357          -0.000003
           73              N       5.816709       7.809050      11.496278      -0.165044      35.037558 0.43447210E+03  0.99954200E+04                                 8.958497                            6.716575       0.098585       2.100264                    0.996841      25.585238      67.823147       0.683757       0.389372      -1.105753       0.009922      -0.000000       0.129443       0.129823      -0.000000      -0.007909      -0.000000       0.032510      -0.230092      -0.077172       0.022094       0.055078             11.553367      10.601219       0.000000      -0.235318       5.193474       0.000000      18.865407           0.000000
           74              N       6.346055       7.809050      15.749051      -0.094023      39.751275 0.37794779E+03  0.83737525E+04                                 9.855876                            6.175562       0.471141       2.192004                    0.999727      25.368654      65.392943       0.730576       0.378401      -1.116811      -0.223060      -0.000000      -0.078701       0.236537       0.000000      -0.103212       0.000000      -0.356376       0.270173      -0.254164       0.121005       0.133159             16.846081       7.681447      -0.000000      -3.350935       5.904308       0.000000      36.952488           0.000002
           75              N       5.836915       7.809050       4.539819      -0.165044      35.037548 0.43447200E+03  0.99954169E+04                                 8.958496                            6.716574       0.098585       2.100264                    0.996841      25.585234      67.823133       0.683757       0.389372      -1.105753      -0.009922       0.000000      -0.129443       0.129823       0.000000      -0.007909      -0.000000       0.032510      -0.230092      -0.077172       0.022094       0.055078             11.553366      10.601219       0.000000      -0.235311       5.193474      -0.000000      18.865406           0.000000
           76              N       5.307569       7.809050       0.287046      -0.093943      39.746484 0.37790512E+03  0.83725421E+04                                 9.854951                            6.175104       0.471309       2.192072                    0.999727      25.367646      65.388575       0.730625       0.378388      -1.116825       0.223067      -0.000000       0.078702       0.236544      -0.000000      -0.103213       0.000000      -0.356366       0.270185      -0.254162       0.121010       0.133152             16.844208       7.680783      -0.000000      -3.350621       5.903785       0.000000      36.948055           0.000002
           77              O       4.452444       9.234983       6.895522      -0.572333      38.622572 0.56537097E+03  0.13762594E+05                                 9.140705                            7.341426       0.259562       2.122471                    0.997715      28.106651      74.333122       0.703851       0.357486      -1.140250       0.011232       0.005962       0.036696       0.038837       0.032642      -0.050409       0.053895       0.005592      -0.022498      -0.092829       0.036499       0.056330             11.547689      11.007868      -5.518472      -3.546980      12.755239       4.245622      10.879958           0.000000
           78              O       4.423325       9.219364       9.142179      -0.557040      37.428654 0.54263473E+03  0.13087509E+05                                 8.969503                            7.207219       0.246389       2.123153                    0.997885      27.804589      73.437075       0.707453       0.358971      -1.137918       0.011134       0.004197      -0.034613       0.036601       0.039680       0.046855      -0.048828       0.000001      -0.054047      -0.092304       0.043409       0.048896             11.302036      10.788316      -5.442052       3.436254      12.651582      -4.133880      10.466211           0.000000
           79              O       7.201180       9.234983       9.140575      -0.572333      38.622581 0.56537107E+03  0.13762597E+05                                 9.140707                            7.341427       0.259561       2.122471                    0.997715      28.106652      74.333128       0.703851       0.357486      -1.140250      -0.011232       0.005962      -0.036696       0.038837      -0.032642      -0.050409      -0.053895       0.005592      -0.022498      -0.092829       0.036499       0.056330             11.547692      11.007872       5.518474      -3.546981      12.755243      -4.245624      10.879963           0.000000
           80              O       7.230299       9.219364       6.893918      -0.557040      37.428652 0.54263468E+03  0.13087508E+05                                 8.969503                            7.207218       0.246389       2.123153                    0.997885      27.804588      73.437070       0.707453       0.358971      -1.137918      -0.011134       0.004197       0.034613       0.036601      -0.039680       0.046855       0.048828       0.000001      -0.054047      -0.092304       0.043408       0.048896             11.302036      10.788315       5.442052       3.436254      12.651581       4.133879      10.466211           0.000000
           81              O       7.201180       6.383117       9.140575      -0.572333      38.622582 0.56537108E+03  0.13762598E+05                                 9.140707                            7.341427       0.259561       2.122471                    0.997715      28.106652      74.333129       0.703851       0.357486      -1.140250      -0.011232      -0.005962      -0.036696       0.038837       0.032642      -0.050409       0.053895       0.005592      -0.022498      -0.092829       0.036499       0.056330             11.547693      11.007872      -5.518474      -3.546982      12.755243       4.245624      10.879963           0.000000
           82              O       7.230299       6.398736       6.893918      -0.557040      37.428654 0.54263472E+03  0.13087509E+05                                 8.969503                            7.207218       0.246389       2.123153                    0.997885      27.804589      73.437073       0.707453       0.358971      -1.137918      -0.011134      -0.004197       0.034613       0.036601       0.039680       0.046855      -0.048828       0.000001      -0.054047      -0.092304       0.043409       0.048896             11.302036      10.788316      -5.442052       3.436254      12.651581      -4.133879      10.466211           0.000000
           83              O       4.452444       6.383117       6.895522      -0.572333      38.622574 0.56537099E+03  0.13762595E+05                                 9.140705                            7.341426       0.259562       2.122471                    0.997715      28.106652      74.333124       0.703851       0.357486      -1.140250       0.011232      -0.005962       0.036696       0.038837      -0.032642      -0.050409      -0.053895       0.005592      -0.022498      -0.092829       0.036499       0.056330             11.547689      11.007869       5.518472      -3.546980      12.755239      -4.245622      10.879959           0.000000
           84              O       4.423325       6.398736       9.142179      -0.557040      37.428654 0.54263472E+03  0.13087509E+05                                 8.969503                            7.207218       0.246388       2.123153                    0.997885      27.804589      73.437074       0.707453       0.358971      -1.137918       0.011134      -0.004197      -0.034613       0.036601      -0.039680       0.046855       0.048828       0.000001      -0.054047      -0.092304       0.043409       0.048896             11.302036      10.788316       5.442052       3.436254      12.651582       4.133880      10.466210           0.000000

******************************************************
Auxiliary information for the entire system
The total spin magnetic moment of the unit cell is   0.000042
The total net atomic charge of the unit cell is   0.000000
Accuracy of reproducing the electrostatic potential in the unit cell:
  The inner radius (bohr) =    5.0000
  The outer radius (bohr) =   12.0000
  Valid grid points have density less than (e/(bohr^3)) =    0.0001
  The number of valid grid points were=       431248
  The rms potential error without charges in kcal/mol is=      6.81080
  The rms potential error with partial charges in kcal/mol is=      0.93949
  The RRMSE value at monopole order=      0.13794
  The rms potential error with partial charges and cloud penetration in kcal/mol is=      0.93612
  The RRMSE value at monopole order with cloud penetration is=      0.13745
  The rms potential error with partial charges and atomic dipoles in kcal/mol is=      0.49367
  The RRMSE value at dipole order=      0.07248
  The rms potential error with partial charges, atomic dipoles and cloud penetration in kcal/mol is=      0.47900
  The RRMSE value at dipole order with cloud penetration=      0.07033

******************************************************
The electron densities and ab initio electrostatic potential were computed in VASP using the PBE functional and
projector augmented wave method. See the main text of the journal article for a description of computational details.
The atomic charges, dipoles, and quadrupoles were computed with the DDEC6 method as described in
(a) T. A. Manz and N. Gabaldon Limas, RSC Adv. 6 (2016) 47771-47801 DOI: 10.1039/c6ra04656h
(b) N. Gabaldon Limas and T. A. Manz, RSC Adv. 8 (2018) 2678-2707 DOI: 10.1039/c7ra11829e.
For each atom in the material, the electron cloud parameters were fit to the spherically averaged atom-in-material
electron density using radial positions for which this density was between 10^-4 and 10^-2 electrons per cubic bohr.
The polarizabilities, dispersion coefficients, and quantum Drude oscillator (QDO) parameters were fit using the MCLF method.
The magnetic structure of the system was optimized in VASP from the default ferromagnetic initial guess using spin polarization.
The atomic spin moments (ASMs) were computed on this optimized magnetic structure using the DDEC6 partition as inputs
to the method of T. A. Manz and D. S. Sholl, J. Chem. Theory Comput. 7 (2011) 4146-4164 DOI: 10.1021/ct200539n.
The RMSE and RRMSE were computed using a uniform grid with Ewald summation.
