# Supplementary material for: A collection of forcefield precursors for metal–organic frameworks
Source: RSC Adv. 2019 Nov 13;9(63):36492–507. doi: 10.1039/c9ra07327b (PMC9075174; doi:10.1039/c9ra07327b)
Supplement: RA-009-C9RA07327B-s4086 [file RA-009-C9RA07327B-s4086.xyz]

  176
jmolscript: load "" {1 1 1} spacegroup "x,y,z" unitcell [{     11.585700     0.000000     0.000000 }, {      0.000000    15.674000     0.000000 }, {      0.000000     0.000000    18.118000 }]
Zn     2.904998     7.949696    14.026050     0.816454
Zn     2.986446     7.926812    16.949751     0.826974
Zn     8.697848     7.724304     4.091950     0.816454
Zn     8.779296     7.747188     1.168249     0.826974
H      1.040396     7.481200     3.304723     0.123557
H      4.956362     7.989038     3.339147     0.111464
H     11.037696     0.159875    15.545244     0.123274
H      6.510005     0.062696    14.925608     0.117074
H      4.837030    11.935751    17.012802     0.119185
H      0.858500     4.095616    17.221159     0.099293
H      6.256278    13.722587    16.893223     0.098073
H     11.161663     2.205332    17.239277     0.125842
H      6.668729    10.495310    13.767868     0.098687
H     11.035379     5.221009    13.753374     0.093534
H      8.157491    12.217883    13.811351     0.108311
H      9.701865     3.360506    13.644666     0.122206
H      1.072836     7.702204     1.058091     0.107869
H      4.923922     8.183395     1.101574     0.102753
H      0.998687    11.802522    13.854835     0.111287
H      4.984168     4.172419    13.593935     0.108555
H     10.672747    10.481204    17.097957     0.114541
H      6.585312     5.194364    17.155934     0.120415
H     11.298375    13.741396    13.804104     0.121404
H      6.427746     2.410661    13.360213     0.119546
H      9.394844    12.399701    17.056285     0.114683
H      7.941997     3.315051    16.951201     0.112117
H      1.002163     7.512548     9.461220     0.105386
H      4.893800     8.014116     9.419548     0.104158
H      1.026493     7.642642    11.729593     0.098050
H      4.891483     8.137941    11.689734     0.104733
H      6.833246     8.192800    14.813277     0.123557
H     10.749212     7.684962    14.778853     0.111464
H      5.244846    15.514125     2.572756     0.123274
H      0.717155    15.611304     3.192392     0.117074
H     10.629880     3.738249     1.105198     0.119185
H      6.651350    11.578384     0.896841     0.099293
H      0.463428     1.951413     1.224777     0.098073
H      5.368813    13.468668     0.878723     0.125842
H      0.875879     5.178690     4.350132     0.098687
H      5.242529    10.452991     4.364626     0.093534
H      2.364641     3.456117     4.306649     0.108311
H      3.909015    12.313494     4.473334     0.122206
H      6.865686     7.971796    17.059909     0.107869
H     10.716772     7.490605    17.016426     0.102753
H      6.791537     3.871478     4.263165     0.111287
H     10.777018    11.501581     4.524065     0.108555
H      4.879897     5.192796     1.020043     0.114541
H      0.792462    10.479636     0.962066     0.120415
H      5.505525     1.932604     4.313896     0.121404
H      0.634896    13.263339     4.757787     0.119547
H      3.601994     3.274299     1.061715     0.114683
H      2.149147    12.358949     1.166799     0.112117
H      6.795013     8.161452     8.656780     0.105386
H     10.686650     7.659884     8.698452     0.104158
H      6.819343     8.031358     6.388407     0.098050
H     10.684333     7.536059     6.428266     0.104733
C      5.540282    11.009104    15.339605     0.007710
C      0.354407     4.931824    15.500674    -0.024466
C      4.641231     9.824463    15.369499     0.508994
C      1.155442     6.169757    15.417693     0.553450
C      7.261917    13.345784    15.211692     0.090296
C     10.274199     2.578843    15.436174     0.111834
C     10.311273    13.311928    15.538359     0.092298
C      7.223684     2.608467    15.212598     0.088638
C      1.859505     7.643269     2.893988    -0.147757
C      4.131461     7.934963     2.914099    -0.158545
C      9.449297    14.512557    15.490890     0.018650
C      7.984864     1.341694    15.162954     0.043859
C      1.226926     9.855811    15.574233     0.651198
C      4.709587     6.006277    15.499949     0.628799
C      0.313972    11.031361    15.582748    -0.032004
C      5.641077     4.888721    15.354461    -0.041447
C     10.113158     0.128527    15.451030    -0.223841
C      7.425275     0.097179    15.086859    -0.191984
C      8.039317    14.619140    15.217308     0.043560
C      9.363563     1.409093    15.260791     0.004030
C      5.451072    12.000014    16.317071    -0.111102
C      0.303198     3.956745    16.487924    -0.066729
C      6.314207    13.089357    16.215610    -0.154968
C     11.117638     2.800944    16.525428    -0.165530
C      6.560982    11.156753    14.412869    -0.109570
C     11.073612     4.621165    14.463599    -0.099558
C      7.432227    12.236692    14.394751    -0.149910
C     10.252186     3.496242    14.382068    -0.171876
C      1.882676     7.756906     1.512491     0.109431
C      4.114082     8.037627     1.536406     0.101874
C      3.000696     7.757219     3.716002     0.049621
C      0.398548    11.963964    14.546942    -0.112927
C      5.602845     4.007058    14.268650    -0.097064
C     10.854642    11.155186    16.483756    -0.101085
C      6.528542     4.634802    16.414908    -0.106968
C      2.997568     7.643583     5.187727     0.266014
C     11.213799    13.125408    14.496212    -0.160645
C      6.417319     2.920066    14.139287    -0.165553
C     10.088828    12.304090    16.443897    -0.140576
C      7.317528     3.495302    16.285183    -0.143344
C      2.952732     7.689351     7.636012     0.243934
C      2.941725     7.761765     9.108462     0.059637
C      1.817796     7.647031     9.887174    -0.164245
C      4.080484     7.938411     9.864707    -0.166892
C      1.827065     7.719758    11.262692     0.104735
C      4.087435     8.009727    11.240407     0.110388
C     11.333132     4.664896     2.778395     0.007710
C      6.147257    10.742176     2.617326    -0.024466
C     10.434081     5.849537     2.748501     0.508994
C      6.948292     9.504243     2.700307     0.553450
C      1.469067     2.328216     2.906308     0.090296
C      4.481349    13.095157     2.681826     0.111834
C      4.518423     2.362072     2.579641     0.092298
C      1.430834    13.065533     2.905402     0.088638
C      7.652355     8.030731    15.224012    -0.147757
C      9.924311     7.739038    15.203901    -0.158545
C      3.656447     1.161443     2.627110     0.018650
C      2.192014    14.332306     2.955046     0.043859
C      7.019776     5.818189     2.543767     0.651198
C     10.502437     9.667723     2.618051     0.628799
C      6.106822     4.642639     2.535252    -0.032004
C     11.433927    10.785279     2.763539    -0.041447
C      4.320308    15.545473     2.666970    -0.223841
C      1.632425    15.576821     3.031141    -0.191984
C      2.246467     1.054860     2.900692     0.043560
C      3.570713    14.264907     2.857209     0.004030
C     11.243922     3.673986     1.800929    -0.111102
C      6.096048    11.717255     1.630076    -0.066729
C      0.521356     2.584643     1.902390    -0.154968
C      5.324788    12.873056     1.592572    -0.165530
C      0.768132     4.517247     3.705131    -0.109570
C      5.280762    11.052835     3.654401    -0.099558
C      1.639377     3.437308     3.723249    -0.149910
C      4.459336    12.177758     3.735932    -0.171876
C      7.675526     7.917094    16.605509     0.109431
C      9.906932     7.636373    16.581594     0.101874
C      8.793546     7.916781    14.401998     0.049621
C      6.191398     3.710036     3.571058    -0.112927
C     11.395695    11.666942     3.849350    -0.097064
C      5.061792     4.518814     1.634244    -0.101085
C      0.735692    11.039198     1.703092    -0.106968
C      8.790418     8.030417    12.930273     0.266014
C      5.420949     2.548592     3.621788    -0.160646
C      0.624469    12.753934     3.978713    -0.165553
C      4.295978     3.369910     1.674103    -0.140576
C      1.524678    12.178698     1.832817    -0.143345
C      8.745582     7.984649    10.481988     0.243934
C      8.734575     7.912235     9.009538     0.059637
C      7.610646     8.026969     8.230826    -0.164245
C      9.873334     7.735589     8.253293    -0.166891
C      7.619915     7.954242     6.855308     0.104735
C      9.880285     7.664273     6.877593     0.110388
N      3.003709     7.941075     0.780886    -0.167562
N      4.168535     7.752987     5.763698    -0.101599
N      1.845602     7.454554     5.817327    -0.126734
N      4.127985     7.806592     7.047721    -0.135266
N      1.740172     7.504868     7.107691    -0.096458
N      2.958640     7.898442    11.935957    -0.168655
N      8.796559     7.732925    17.337114    -0.167562
N      9.961385     7.921013    12.354302    -0.101599
N      7.638452     8.219446    12.300673    -0.126734
N      9.920835     7.867408    11.070279    -0.135266
N      7.533022     8.169132    11.010309    -0.096458
N      8.751490     7.775558     6.182043    -0.168655
O      4.582144     9.177127    16.639571    -0.538201
O      1.610412     6.611293    16.731973    -0.590605
O      1.691512     9.458475    16.598443    -0.574897
O      4.426896     6.482453    16.508397    -0.510585
O      4.572876     9.194368    14.195453    -0.512137
O      1.331197     6.664585    14.311408    -0.463388
O      1.692671     9.550168    14.532991    -0.584630
O      4.119875     6.340133    14.381887    -0.639071
O     10.374994     6.496873     1.478429    -0.538201
O      7.403262     9.062707     1.386027    -0.590605
O      7.484362     6.215525     1.519557    -0.574897
O     10.219746     9.191547     1.609603    -0.510585
O     10.365726     6.479632     3.922547    -0.512137
O      7.124047     9.009415     3.806592    -0.463388
O      7.485521     6.123832     3.585009    -0.584630
O      9.912725     9.333867     3.736113    -0.639071

The following XYZ coordinates are in angstroms. Other properties are in atomic units.
The sperically averaged electron density of each atom fit to a function of the form exp(a - br)
eigen_1, eigen_2 and eigen_3 are the three eigenvalues of traceless quadrupole moment tensor
  atom number  atomic symbol              X              Y              Z     net charge C6 coefficient C8 coefficient C10 coefficient fluctuating dipole atomic polarizability isotropic forcefield polarizability              a              b squared Pearson coefficient          <r^3>          <r^4>         wp_QDO          m_QDO          q_QDO       dipole_x       dipole_y       dipole_z         dipole            Qxy            Qxz            Qyz     Q(x^2-y^2)  Q(3z^2 - R^2)        eigen_1        eigen_2        eigen_3 static polarizability      alpha(xx)      alpha(xy)      alpha(xz)      alpha(yy)      alpha(yz)      alpha(zz) atomic spin moment
            1             Zn       2.904998       7.949696      14.026050       0.816454     111.415617 0.21400799E+04  0.70478953E+05                                19.073810                           15.270193       0.313885       1.939714                    0.996836      48.391591     134.727530       0.455183       0.408592      -1.136982      -0.008049       0.000223      -0.019559       0.021152      -0.002416       0.007539       0.004330       0.005277      -0.311263      -0.104241       0.048592       0.055649             24.885151      26.507056       0.439448      -1.242040      22.035977       0.509429      26.112419          -0.000004
            2             Zn       2.986446       7.926812      16.949751       0.826974      95.023642 0.17836442E+04  0.56368853E+05                                18.066169                           14.704989       0.196002       1.913673                    0.996594      47.777350     132.162009       0.426307       0.454624      -1.102253       0.004907      -0.006051       0.019509       0.021007       0.002084      -0.009942      -0.009053       0.025009      -0.318616      -0.107317       0.040870       0.066447             23.089960      25.785358       0.009898      -0.409751      21.594103       0.151179      21.890420          -0.000002
            3             Zn       8.697848       7.724304       4.091950       0.816454     111.415617 0.21400799E+04  0.70478953E+05                                19.073810                           15.270193       0.313885       1.939714                    0.996836      48.391591     134.727531       0.455183       0.408592      -1.136982      -0.008049      -0.000223       0.019559       0.021152       0.002416      -0.007539       0.004330       0.005277      -0.311263      -0.104241       0.048592       0.055649             24.885152      26.507057      -0.439449       1.242040      22.035978       0.509429      26.112420          -0.000004
            4             Zn       8.779296       7.747188       1.168249       0.826974      95.023641 0.17836442E+04  0.56368853E+05                                18.066169                           14.704989       0.196002       1.913673                    0.996594      47.777350     132.162009       0.426307       0.454624      -1.102253       0.004907       0.006051      -0.019509       0.021007      -0.002084       0.009942      -0.009053       0.025009      -0.318616      -0.107317       0.040870       0.066447             23.089960      25.785357      -0.009899       0.409751      21.594103       0.151179      21.890420          -0.000002
            5              H       1.040396       7.481200       3.304723       0.123557       0.973135 0.70335339E+01  0.68414910E+02                                 1.753442                            1.649550      -1.526015       2.163522                    0.991355       3.936294      11.822931       0.434051       1.450737      -0.671456      -0.035351      -0.007326       0.012012       0.038048       0.001842       0.000196      -0.000546       0.019143      -0.015866      -0.007263      -0.005130       0.012393              1.840770       2.287487       0.201552      -0.259930       1.535362      -0.096297       1.699461          -0.000001
            6              H       4.956362       7.989038       3.339147       0.111464       1.027687 0.75209349E+01  0.74397407E+02                                 1.812534                            1.700066      -1.554828       2.136264                    0.991142       4.110076      12.452418       0.429664       1.441090      -0.672524       0.032406      -0.000797       0.013217       0.035007      -0.001326      -0.000543       0.000875       0.017899      -0.014646      -0.006946      -0.004565       0.011511              1.909404       2.416250       0.141142       0.277767       1.537837       0.028180       1.774126          -0.000001
            7              H      11.037696       0.159875      15.545244       0.123274       1.222022 0.96137269E+01  0.98119114E+02                                 1.844903                            1.781777      -1.175305       2.329000                    0.996077       3.514188       9.801538       0.484616       1.238358      -0.719860       0.040266      -0.001097       0.004005       0.040480       0.000053       0.002730      -0.003867       0.014192      -0.030562      -0.011997      -0.000533       0.012530              1.860045       2.208667       0.057750       0.096065       1.983812       0.066767       1.387658           0.000002
            8              H       6.510005       0.062696      14.925608       0.117074       1.268227 0.98481360E+01  0.10085675E+03                                 1.878454                            1.792362      -1.075327       2.370310                    0.997184       3.489870       9.668153       0.488907       1.223288      -0.723942      -0.033497      -0.001608      -0.006645       0.034188       0.000503       0.005896       0.003034       0.010908      -0.031614      -0.012698       0.000322       0.012376              1.899221       2.300843       0.033888       0.146014       1.987516      -0.055063       1.409303           0.000004
            9              H       4.837030      11.935751      17.012802       0.119185       1.115675 0.81632452E+01  0.80626033E+02                                 1.779437                            1.672810      -1.220979       2.305459                    0.995127       3.551222      10.004160       0.482428       1.285469      -0.707434      -0.025580      -0.005052       0.028083       0.038322       0.006048      -0.011585       0.005567       0.011972      -0.007040      -0.015926       0.000785       0.015140              1.827092       1.932130       0.147571      -0.499761       1.536978      -0.011088       2.012167          -0.000000
           10              H       0.858500       4.095616      17.221159       0.099293       1.106504 0.82067777E+01  0.81107465E+02                                 1.759833                            1.667780      -1.162453       2.318910                    0.995737       3.634547      10.218927       0.487621       1.270972      -0.709936       0.023797       0.008711       0.030291       0.039493       0.005066       0.010692      -0.002475       0.005939       0.007379      -0.012232      -0.000756       0.012989              1.804542       1.823945       0.191153       0.458093       1.575384       0.054931       2.014296          -0.000001
           11              H       6.256278      13.722587      16.893223       0.098073       1.123650 0.84694296E+01  0.83833623E+02                                 1.739273                            1.665666      -0.991165       2.395013                    0.997775       3.537547       9.750581       0.503720       1.228437      -0.720542       0.000681       0.021387       0.028117       0.035333       0.007190      -0.005907       0.008491      -0.007627       0.011658      -0.015015       0.003576       0.011439              1.751868       1.463563       0.084715      -0.159966       1.950121       0.323503       1.841918           0.000001
           12              H      11.161663       2.205332      17.239277       0.125842       1.029184 0.74192216E+01  0.71328347E+02                                 1.664962                            1.578614      -1.028893       2.397500                    0.997310       3.409049       9.380568       0.505799       1.259577      -0.713227      -0.000062      -0.022609       0.028965       0.036744       0.007278       0.004772      -0.008401      -0.006653       0.012903      -0.014310       0.002949       0.011361              1.680017       1.364923       0.046581       0.144741       1.800245      -0.322971       1.874882           0.000001
           13              H       6.668729      10.495310      13.767868       0.098687       1.260062 0.94187839E+01  0.96429838E+02                                 1.918109                            1.783882      -1.356026       2.217741                    0.993615       3.865260      11.092158       0.472194       1.266977      -0.709885       0.002235      -0.022526      -0.026460       0.034822       0.005232      -0.009776       0.003166       0.006730       0.014789      -0.012548      -0.000391       0.012939              2.016325       1.640588       0.006079      -0.103497       2.379901       0.617167       2.028486          -0.000001
           14              H      11.035379       5.221009      13.753374       0.093534       1.226263 0.92463831E+01  0.93684829E+02                                 1.852261                            1.744669      -1.185526       2.301171                    0.995789       3.682613      10.316291       0.489692       1.234484      -0.718658      -0.001313       0.020187      -0.029275       0.035585       0.003712       0.008815      -0.003743       0.000146       0.029997      -0.012404      -0.001866       0.014270              1.924147       1.581935       0.099180       0.032584       2.161236      -0.538450       2.029269          -0.000001
           15              H       8.157491      12.217883      13.811351       0.108311       1.258598 0.97883816E+01  0.10009135E+03                                 1.869693                            1.789765      -0.981001       2.408393                    0.997980       3.476393       9.623117       0.488099       1.227191      -0.723373       0.030594      -0.003982      -0.018649       0.036050       0.003455      -0.012301       0.008198      -0.007245      -0.012377      -0.018204       0.006311       0.011893              1.886828       2.181728       0.087607      -0.425555       1.663593       0.090781       1.815163           0.000001
           16              H       9.701865       3.360506      13.644666       0.122206       1.203506 0.92092072E+01  0.92429168E+02                                 1.793288                            1.720334      -1.022990       2.399277                    0.997869       3.330387       9.032513       0.506390       1.205131      -0.729136      -0.020467      -0.003133      -0.030391       0.036774       0.008425       0.011551      -0.006588      -0.009840       0.027743      -0.020354       0.005132       0.015221              1.801365       1.847519       0.200053       0.386504       1.619072       0.047667       1.937505           0.000003
           17              H       1.072836       7.702204       1.058091       0.107869       0.950761 0.65907753E+01  0.62639280E+02                                 1.690465                            1.569686      -1.201934       2.316184                    0.995303       3.676668      10.671714       0.459701       1.401910      -0.681934      -0.043064      -0.002645      -0.023741       0.049246      -0.000160       0.005583      -0.002294       0.025006       0.017448      -0.015664       0.001990       0.013674              1.804747       2.260493       0.044663       0.420384       1.413537       0.021891       1.740212          -0.000001
           18              H       4.923922       8.183395       1.101574       0.102753       0.982047 0.68341088E+01  0.65533723E+02                                 1.723912                            1.595187      -1.211511       2.305236                    0.994986       3.748783      10.924423       0.457457       1.396280      -0.682720       0.040155       0.007225      -0.025317       0.048016      -0.000099      -0.005633      -0.001914       0.019866       0.026711      -0.014558       0.001398       0.013160              1.846109       2.324344       0.161339      -0.418089       1.454040      -0.067966       1.759943          -0.000001
           19              H       0.998687      11.802522      13.854835       0.111287       1.175597 0.87114825E+01  0.85782999E+02                                 1.722601                            1.637222      -0.988959       2.406911                    0.998406       3.293542       8.699709       0.539067       1.153864      -0.740924       0.025228      -0.005657      -0.031911       0.041070      -0.006176      -0.011774      -0.008756       0.005478       0.029225      -0.018616       0.000811       0.017805              1.750612       1.856411      -0.253492      -0.428713       1.589046       0.126271       1.806378           0.000001
           20              H       4.984168       4.172419      13.593935       0.108555       1.205460 0.88983382E+01  0.88034242E+02                                 1.743954                            1.647758      -1.028906       2.384745                    0.997893       3.338127       8.820173       0.541071       1.144220      -0.742943      -0.028453       0.003119      -0.028548       0.040427      -0.004192       0.011318       0.009259       0.008844       0.029998      -0.017647      -0.000789       0.018435              1.782773       1.902829      -0.285471       0.449108       1.598697      -0.141773       1.846791           0.000000
           21              H      10.672747      10.481204      17.097957       0.114541       0.953036 0.68265210E+01  0.65377378E+02                                 1.683800                            1.592098      -1.221693       2.305212                    0.994474       3.685485      10.698106       0.459311       1.392424      -0.683876      -0.010327      -0.024762       0.027338       0.038304      -0.004622      -0.010506      -0.007936       0.002498      -0.012794      -0.016457       0.005624       0.010833              1.739921       1.465113       0.066936      -0.067226       1.988945      -0.427333       1.765704          -0.000001
           22              H       6.585312       5.194364      17.155934       0.120415       0.951448 0.68525525E+01  0.65864482E+02                                 1.691733                            1.601999      -1.353068       2.240527                    0.993502       3.801198      11.150631       0.453736       1.404441      -0.680592       0.003778       0.019644       0.031976       0.037718      -0.006410       0.006896       0.006353      -0.001567       0.003759      -0.013176       0.005816       0.007360              1.741607       1.454314      -0.027479      -0.000127       1.832416       0.414407       1.938090          -0.000001
           23              H      11.298375      13.741396      13.804104       0.121404       1.171529 0.86464168E+01  0.84836742E+02                                 1.711227                            1.627747      -0.926322       2.441383                    0.998814       3.217098       8.434977       0.543237       1.149129      -0.742963       0.005534       0.022900      -0.029796       0.037984      -0.006594      -0.011738      -0.008754      -0.005599       0.020318      -0.018889       0.003740       0.015149              1.716008       1.423279      -0.048044      -0.087005       1.955163      -0.397624       1.769581           0.000009
           24              H       6.427746       2.410661      13.360213       0.119546       1.155118 0.84643668E+01  0.82474495E+02                                 1.685747                            1.602973      -0.865139       2.470410                    0.999207       3.177298       8.257334       0.552194       1.138385      -0.745932       0.000515      -0.015947      -0.031829       0.035604      -0.011275       0.007259       0.006379      -0.002146       0.029123      -0.019389       0.006469       0.012920              1.686527       1.389519      -0.105730       0.020793       1.762928       0.363771       1.907133           0.000008
           25              H       9.394844      12.399701      17.056285       0.114683       1.058264 0.79176819E+01  0.77083005E+02                                 1.685489                            1.624766      -0.843323       2.481619                    0.999244       3.334155       9.121650       0.503188       1.250303      -0.717189      -0.028116      -0.000741       0.026638       0.038738      -0.003535      -0.014292      -0.006912      -0.007676       0.000238      -0.018667       0.005098       0.013569              1.704526       1.971242      -0.144386      -0.363589       1.499737      -0.010402       1.642600          -0.000000
           26              H       7.941997       3.315051      16.951201       0.112117       1.078694 0.81937267E+01  0.80569876E+02                                 1.713911                            1.657841      -0.943566       2.431366                    0.998551       3.409490       9.417469       0.495199       1.257869      -0.715103       0.025102      -0.001137       0.028972       0.038350      -0.005580       0.013306       0.006168      -0.008549       0.015928      -0.018656       0.004367       0.014289              1.731341       1.926155      -0.210819       0.350008       1.552995      -0.038109       1.714875           0.000000
           27              H       1.002163       7.512548       9.461220       0.105386       1.300569 0.91526642E+01  0.92998663E+02                                 1.949005                            1.747958      -1.511401       2.149479                    0.991568       3.888023      11.100661       0.481539       1.251830      -0.712311      -0.028362      -0.007010      -0.013618       0.032234       0.006013       0.006212      -0.002212       0.007240      -0.028676      -0.012695      -0.000009       0.012704              2.067863       2.659046       0.097852       0.487329       1.363638       0.060574       2.180905          -0.000001
           28              H       4.893800       8.014116       9.419548       0.104158       1.272609 0.89227487E+01  0.90314901E+02                                 1.936145                            1.736357      -1.564687       2.124230                    0.991414       3.942079      11.326193       0.477567       1.267100      -0.708369       0.028523       0.003235      -0.013760       0.031834       0.001802      -0.006804      -0.001875       0.006468      -0.033549      -0.013380       0.001890       0.011490              2.056883       2.636671       0.086301      -0.502218       1.347797      -0.019303       2.186183          -0.000001
           29              H       1.026493       7.642642      11.729593       0.098050       1.256625 0.85070347E+01  0.85724596E+02                                 1.991600                            1.748907      -1.357121       2.232924                    0.993038       3.891077      11.430537       0.450809       1.348299      -0.692260      -0.036713      -0.005004       0.022756       0.043482       0.005854      -0.000707       0.002049       0.008150       0.007429      -0.008779       0.002852       0.005927              2.181577       2.761285       0.087357      -0.722743       1.437118      -0.085628       2.346329          -0.000001
           30              H       4.891483       8.137941      11.689734       0.104733       1.231343 0.83504856E+01  0.83869764E+02                                 1.978227                            1.743210      -1.342604       2.244839                    0.993223       3.848425      11.336204       0.446882       1.364643      -0.689251       0.036107       0.007265       0.024486       0.044227       0.004039       0.003727       0.000103       0.010921       0.010249      -0.008603       0.000658       0.007945              2.157713       2.733572       0.166215       0.682454       1.450470       0.141288       2.289098          -0.000001
           31              H       6.833246       8.192800      14.813277       0.123557       0.973135 0.70335339E+01  0.68414910E+02                                 1.753442                            1.649550      -1.526015       2.163522                    0.991355       3.936294      11.822931       0.434051       1.450737      -0.671456      -0.035351       0.007326      -0.012012       0.038048      -0.001842      -0.000196      -0.000546       0.019143      -0.015866      -0.007263      -0.005130       0.012393              1.840770       2.287487      -0.201552       0.259930       1.535362      -0.096297       1.699461          -0.000001
           32              H      10.749212       7.684962      14.778853       0.111464       1.027687 0.75209353E+01  0.74397411E+02                                 1.812534                            1.700066      -1.554828       2.136264                    0.991142       4.110076      12.452418       0.429664       1.441090      -0.672524       0.032406       0.000797      -0.013217       0.035007       0.001326       0.000543       0.000875       0.017899      -0.014646      -0.006946      -0.004565       0.011511              1.909404       2.416250      -0.141142      -0.277767       1.537837       0.028180       1.774126          -0.000001
           33              H       5.244846      15.514125       2.572756       0.123274       1.222022 0.96137252E+01  0.98119091E+02                                 1.844902                            1.781777      -1.175304       2.329000                    0.996077       3.514188       9.801537       0.484616       1.238358      -0.719860       0.040266       0.001097      -0.004005       0.040480      -0.000053      -0.002730      -0.003867       0.014192      -0.030562      -0.011997      -0.000533       0.012530              1.860045       2.208666      -0.057750      -0.096065       1.983811       0.066767       1.387657           0.000002
           34              H       0.717155      15.611304       3.192392       0.117074       1.268227 0.98481315E+01  0.10085669E+03                                 1.878453                            1.792361      -1.075327       2.370310                    0.997184       3.489870       9.668149       0.488908       1.223287      -0.723942      -0.033497       0.001608       0.006645       0.034188      -0.000503      -0.005896       0.003034       0.010908      -0.031614      -0.012698       0.000322       0.012376              1.899219       2.300841      -0.033888      -0.146014       1.987515      -0.055063       1.409302           0.000004
           35              H      10.629880       3.738249       1.105198       0.119185       1.115676 0.81632495E+01  0.80626078E+02                                 1.779437                            1.672810      -1.220979       2.305459                    0.995127       3.551223      10.004160       0.482428       1.285468      -0.707435      -0.025580       0.005052      -0.028083       0.038322      -0.006048       0.011585       0.005567       0.011972      -0.007040      -0.015926       0.000785       0.015140              1.827092       1.932129      -0.147571       0.499761       1.536978      -0.011088       2.012167          -0.000000
           36              H       6.651350      11.578384       0.896841       0.099293       1.106504 0.82067777E+01  0.81107465E+02                                 1.759833                            1.667780      -1.162453       2.318909                    0.995737       3.634547      10.218927       0.487621       1.270972      -0.709936       0.023797      -0.008711      -0.030291       0.039493      -0.005066      -0.010692      -0.002475       0.005939       0.007378      -0.012232      -0.000756       0.012989              1.804542       1.823945      -0.191153      -0.458093       1.575384       0.054931       2.014296          -0.000001
           37              H       0.463428       1.951413       1.224777       0.098073       1.123649 0.84694251E+01  0.83833566E+02                                 1.739273                            1.665666      -0.991165       2.395013                    0.997775       3.537546       9.750577       0.503720       1.228437      -0.720542       0.000681      -0.021387      -0.028117       0.035333      -0.007190       0.005907       0.008491      -0.007627       0.011658      -0.015015       0.003576       0.011439              1.751867       1.463563      -0.084715       0.159966       1.950121       0.323503       1.841917           0.000001
           38              H       5.368813      13.468668       0.878723       0.125842       1.029184 0.74192223E+01  0.71328351E+02                                 1.664961                            1.578613      -1.028893       2.397500                    0.997310       3.409049       9.380566       0.505799       1.259576      -0.713227      -0.000062       0.022609      -0.028965       0.036744      -0.007278      -0.004772      -0.008401      -0.006653       0.012903      -0.014310       0.002949       0.011361              1.680017       1.364923      -0.046581      -0.144741       1.800245      -0.322971       1.874882           0.000001
           39              H       0.875879       5.178690       4.350132       0.098687       1.260062 0.94187834E+01  0.96429834E+02                                 1.918109                            1.783882      -1.356026       2.217741                    0.993615       3.865260      11.092159       0.472194       1.266977      -0.709885       0.002235       0.022526       0.026460       0.034822      -0.005232       0.009776       0.003166       0.006729       0.014789      -0.012548      -0.000391       0.012939              2.016325       1.640588      -0.006079       0.103497       2.379902       0.617167       2.028486          -0.000001
           40              H       5.242529      10.452991       4.364626       0.093534       1.226263 0.92463875E+01  0.93684883E+02                                 1.852262                            1.744669      -1.185526       2.301171                    0.995789       3.682614      10.316294       0.489692       1.234484      -0.718658      -0.001313      -0.020187       0.029275       0.035585      -0.003712      -0.008815      -0.003743       0.000146       0.029997      -0.012404      -0.001866       0.014270              1.924147       1.581935      -0.099180      -0.032584       2.161237      -0.538450       2.029269          -0.000001
           41              H       2.364641       3.456117       4.306649       0.108311       1.258597 0.97883797E+01  0.10009132E+03                                 1.869693                            1.789764      -0.981001       2.408393                    0.997980       3.476393       9.623116       0.488099       1.227191      -0.723373       0.030594       0.003982       0.018649       0.036050      -0.003455       0.012301       0.008198      -0.007245      -0.012377      -0.018204       0.006311       0.011893              1.886827       2.181727      -0.087607       0.425554       1.663592       0.090781       1.815162           0.000001
           42              H       3.909015      12.313494       4.473334       0.122206       1.203506 0.92092072E+01  0.92429168E+02                                 1.793288                            1.720334      -1.022990       2.399277                    0.997869       3.330387       9.032513       0.506390       1.205131      -0.729136      -0.020467       0.003133       0.030391       0.036774      -0.008425      -0.011551      -0.006588      -0.009840       0.027743      -0.020354       0.005132       0.015221              1.801365       1.847519      -0.200053      -0.386504       1.619072       0.047667       1.937505           0.000003
           43              H       6.865686       7.971796      17.059909       0.107869       0.950761 0.65907762E+01  0.62639288E+02                                 1.690465                            1.569686      -1.201934       2.316185                    0.995303       3.676668      10.671713       0.459701       1.401910      -0.681934      -0.043064       0.002645       0.023741       0.049246       0.000160      -0.005583      -0.002294       0.025006       0.017448      -0.015664       0.001990       0.013674              1.804747       2.260493      -0.044663      -0.420384       1.413537       0.021891       1.740212          -0.000001
           44              H      10.716772       7.490605      17.016426       0.102753       0.982047 0.68341088E+01  0.65533723E+02                                 1.723912                            1.595187      -1.211511       2.305236                    0.994986       3.748783      10.924423       0.457457       1.396280      -0.682720       0.040155      -0.007225       0.025317       0.048016       0.000099       0.005633      -0.001914       0.019866       0.026711      -0.014558       0.001398       0.013160              1.846109       2.324344      -0.161339       0.418089       1.454040      -0.067966       1.759943          -0.000001
           45              H       6.791537       3.871478       4.263165       0.111287       1.175596 0.87114773E+01  0.85782936E+02                                 1.722601                            1.637222      -0.988959       2.406911                    0.998406       3.293541       8.699706       0.539067       1.153864      -0.740924       0.025228       0.005657       0.031911       0.041070       0.006176       0.011774      -0.008756       0.005478       0.029225      -0.018616       0.000811       0.017805              1.750611       1.856411       0.253491       0.428713       1.589045       0.126271       1.806377           0.000001
           46              H      10.777018      11.501581       4.524065       0.108555       1.205460 0.88983323E+01  0.88034167E+02                                 1.743953                            1.647758      -1.028906       2.384745                    0.997893       3.338126       8.820169       0.541071       1.144220      -0.742943      -0.028453      -0.003119       0.028548       0.040427       0.004192      -0.011318       0.009259       0.008844       0.029998      -0.017647      -0.000789       0.018435              1.782772       1.902829       0.285470      -0.449107       1.598696      -0.141773       1.846791           0.000000
           47              H       4.879897       5.192796       1.020043       0.114541       0.953036 0.68265218E+01  0.65377386E+02                                 1.683800                            1.592098      -1.221692       2.305212                    0.994474       3.685485      10.698105       0.459311       1.392424      -0.683876      -0.010327       0.024762      -0.027338       0.038304       0.004622       0.010506      -0.007936       0.002498      -0.012794      -0.016457       0.005624       0.010833              1.739921       1.465113      -0.066936       0.067226       1.988945      -0.427333       1.765704          -0.000001
           48              H       0.792462      10.479636       0.962066       0.120415       0.951448 0.68525525E+01  0.65864482E+02                                 1.691733                            1.601999      -1.353068       2.240527                    0.993502       3.801198      11.150631       0.453736       1.404441      -0.680592       0.003778      -0.019644      -0.031976       0.037718       0.006410      -0.006896       0.006353      -0.001567       0.003759      -0.013176       0.005816       0.007360              1.741607       1.454314       0.027479       0.000127       1.832416       0.414407       1.938090          -0.000001
           49              H       5.505525       1.932604       4.313896       0.121404       1.171529 0.86464176E+01  0.84836755E+02                                 1.711228                            1.627747      -0.926322       2.441383                    0.998814       3.217098       8.434978       0.543237       1.149129      -0.742963       0.005534      -0.022900       0.029796       0.037984       0.006594       0.011738      -0.008754      -0.005599       0.020318      -0.018889       0.003740       0.015149              1.716008       1.423280       0.048044       0.087005       1.955163      -0.397624       1.769581           0.000009
           50              H       0.634896      13.263339       4.757787       0.119547       1.155117 0.84643610E+01  0.82474426E+02                                 1.685746                            1.602972      -0.865139       2.470410                    0.999207       3.177297       8.257331       0.552194       1.138385      -0.745932       0.000515       0.015947       0.031829       0.035604       0.011275      -0.007259       0.006379      -0.002146       0.029123      -0.019389       0.006469       0.012920              1.686526       1.389518       0.105730      -0.020793       1.762928       0.363770       1.907133           0.000008
           51              H       3.601994       3.274299       1.061715       0.114683       1.058264 0.79176819E+01  0.77083007E+02                                 1.685489                            1.624767      -0.843323       2.481619                    0.999244       3.334155       9.121651       0.503188       1.250303      -0.717189      -0.028116       0.000741      -0.026638       0.038738       0.003535       0.014292      -0.006912      -0.007676       0.000238      -0.018667       0.005098       0.013569              1.704527       1.971242       0.144386       0.363589       1.499737      -0.010402       1.642601          -0.000000
           52              H       2.149147      12.358949       1.166799       0.112117       1.078694 0.81937265E+01  0.80569877E+02                                 1.713911                            1.657841      -0.943566       2.431366                    0.998551       3.409490       9.417470       0.495199       1.257869      -0.715103       0.025102       0.001137      -0.028972       0.038350       0.005580      -0.013306       0.006168      -0.008549       0.015928      -0.018656       0.004367       0.014289              1.731342       1.926155       0.210819      -0.350008       1.552995      -0.038109       1.714875           0.000000
           53              H       6.795013       8.161452       8.656780       0.105386       1.300570 0.91526649E+01  0.92998674E+02                                 1.949006                            1.747958      -1.511401       2.149479                    0.991568       3.888023      11.100662       0.481539       1.251831      -0.712311      -0.028362       0.007010       0.013618       0.032234      -0.006013      -0.006212      -0.002212       0.007240      -0.028676      -0.012695      -0.000009       0.012704              2.067863       2.659046      -0.097852      -0.487329       1.363638       0.060574       2.180906          -0.000001
           54              H      10.686650       7.659884       8.698452       0.104158       1.272609 0.89227480E+01  0.90314895E+02                                 1.936145                            1.736357      -1.564687       2.124230                    0.991414       3.942079      11.326194       0.477567       1.267100      -0.708369       0.028523      -0.003235       0.013760       0.031834      -0.001802       0.006804      -0.001875       0.006468      -0.033549      -0.013380       0.001890       0.011490              2.056884       2.636671      -0.086301       0.502218       1.347797      -0.019303       2.186183          -0.000001
           55              H       6.819343       8.031358       6.388407       0.098050       1.256625 0.85070340E+01  0.85724589E+02                                 1.991600                            1.748907      -1.357121       2.232924                    0.993038       3.891077      11.430538       0.450809       1.348300      -0.692260      -0.036713       0.005004      -0.022756       0.043482      -0.005854       0.000707       0.002049       0.008150       0.007429      -0.008779       0.002852       0.005927              2.181577       2.761285      -0.087357       0.722743       1.437119      -0.085628       2.346329          -0.000001
           56              H      10.684333       7.536059       6.428266       0.104733       1.231343 0.83504848E+01  0.83869757E+02                                 1.978228                            1.743211      -1.342604       2.244839                    0.993223       3.848425      11.336205       0.446882       1.364644      -0.689251       0.036107      -0.007265      -0.024486       0.044227      -0.004039      -0.003727       0.000103       0.010921       0.010249      -0.008603       0.000658       0.007945              2.157714       2.733572      -0.166215      -0.682454       1.450470       0.141288       2.289098          -0.000001
           57              C       5.540282      11.009104      15.339605       0.007710      37.085740 0.43068805E+03  0.10058009E+05                                 9.734486                            6.928436      -0.044939       1.994544                    0.999336      27.140475      76.670479       0.627506       0.417964      -1.067837       0.029147       0.018393      -0.002078       0.034527      -0.006742       0.020953      -0.005654      -0.016398       0.047443      -0.026964      -0.001549       0.028513             12.700177      12.558168       7.185082      -1.775226      17.183211       2.107677       8.359152          -0.000001
           58              C       0.354407       4.931824      15.500674      -0.024466      38.008192 0.43190849E+03  0.10079051E+05                                 9.833849                            6.910304      -0.019814       2.004013                    0.999205      27.147091      76.299261       0.633059       0.414604      -1.071544      -0.007451      -0.025063       0.011136       0.028420      -0.005163      -0.004391       0.011323       0.030132       0.073706      -0.030244       0.002167       0.028077             12.921353      11.974217       7.808635       1.008032      18.006961      -2.302725       8.782881          -0.000001
           59              C       4.641231       9.824463      15.369499       0.508994      28.176583 0.34456498E+03  0.76919313E+04                                 8.552108                            6.551979       0.023214       2.037102                    0.999597      24.275241      69.427527       0.587268       0.467203      -1.027485      -0.036473      -0.049917       0.008555       0.062411      -0.088369      -0.008762       0.008443       0.100134      -0.103949      -0.084411      -0.035385       0.119797             10.685518      10.057958       5.628876       0.129229      13.076612       0.509746       8.921985           0.000001
           60              C       1.155442       6.169757      15.417693       0.553450      26.641887 0.30318978E+03  0.65815630E+04                                 8.304767                            6.210847      -0.085569       2.014984                    0.999382      23.540217      67.264406       0.591389       0.477110      -1.018024       0.040702       0.044888       0.002733       0.060655      -0.082822       0.003556       0.016142       0.059346      -0.066017      -0.080934      -0.018385       0.099320             10.459905      10.121577       5.486381      -0.014658      12.225175      -0.955326       9.032964          -0.000000
           61              C       7.261917      13.345784      15.211692       0.090296      40.727820 0.42041562E+03  0.97639303E+04                                10.486259                            6.909107      -0.202843       1.948769                    0.999041      26.529360      74.859467       0.619390       0.425791      -1.062363       0.008723       0.012686       0.000407       0.015401      -0.003945       0.015474      -0.011030       0.005236      -0.062436      -0.029024       0.005761       0.023263             15.322957      12.095347       8.650896      -1.745883      26.094408       1.315534       7.779117           0.000002
           62              C      10.274199       2.578843      15.436174       0.111834      38.427357 0.42277714E+03  0.98417885E+04                                10.102614                            6.942386      -0.275736       1.923272                    0.998892      26.601269      75.381565       0.615469       0.427501      -1.060301       0.005798      -0.009776       0.003911       0.012020      -0.002354      -0.012089       0.008124      -0.029470      -0.100227      -0.037871       0.004926       0.032945             14.022495      12.621159       8.676944       2.260800      20.954189      -0.413662       8.492137           0.000001
           63              C      10.311273      13.311928      15.538359       0.092298      37.374353 0.41155782E+03  0.95254430E+04                                 9.917709                            6.853122      -0.271578       1.925709                    0.999003      26.651613      75.540148       0.618407       0.427935      -1.059028       0.006182       0.011852       0.001877       0.013498      -0.007511       0.010378       0.008121      -0.018486      -0.090476      -0.034580       0.007248       0.027332             13.686032      11.524160      -7.578237      -1.238785      21.983687      -2.108847       7.550249           0.000001
           64              C       7.223684       2.608467      15.212598       0.088638      38.380848 0.41655730E+03  0.96600865E+04                                10.085020                            6.883957      -0.242138       1.935057                    0.999113      26.591933      75.184925       0.619109       0.426612      -1.060968      -0.002172      -0.004187       0.005797       0.007473      -0.008728      -0.005017      -0.003368       0.003478      -0.102020      -0.034836       0.008881       0.025955             14.190804      11.699257      -8.603861       1.491437      22.611496       1.256373       8.261658           0.000001
           65              C       1.859505       7.643269       2.893988      -0.147757      35.205014 0.48611750E+03  0.11837019E+05                                 9.614625                            7.563905      -0.304936       1.883040                    0.997286      30.446956      91.198280       0.569932       0.441349      -1.041327       0.015748       0.001101      -0.013820       0.020981      -0.007038      -0.004470       0.007696      -0.014661      -0.121765      -0.041695       0.010162       0.031533             11.513660      12.775758       1.092693       2.017622       5.965593      -0.783618      15.799630          -0.000003
           66              C       4.131461       7.934963       2.914099      -0.158545      35.749211 0.48687719E+03  0.11875787E+05                                 9.719330                            7.572667      -0.335706       1.868524                    0.997504      30.828009      92.817278       0.568530       0.441682      -1.039759      -0.021671      -0.004201      -0.012034       0.025142      -0.010265       0.008953       0.004971      -0.023058      -0.111400      -0.039568       0.005533       0.034035             11.727292      13.080776       1.235152      -2.071216       5.938259      -0.699905      16.162840          -0.000003
           67              C       9.449297      14.512557      15.490890       0.018650      47.106417 0.47003004E+03  0.11189974E+05                                11.383288                            7.221275      -0.065188       1.974469                    0.999295      27.744305      78.460238       0.618400       0.416038      -1.071872       0.014227      -0.012410       0.006830       0.020076      -0.002272      -0.017035      -0.013919      -0.016587       0.016717      -0.024846       0.001551       0.023294             17.038799      15.718892      -4.907445       0.826798      29.696676      -0.732048       5.700829           0.000002
           68              C       7.984864       1.341694      15.162954       0.043859      46.977136 0.41601304E+03  0.96397187E+04                                11.406978                            6.824375      -0.126696       1.966566                    0.999334      26.939098      76.017511       0.629649       0.419807      -1.065749      -0.034551      -0.012098       0.003244       0.036751      -0.011613       0.015626      -0.007136      -0.015646       0.057828      -0.026392      -0.002533       0.028925             17.870301      14.588968      -3.387842       0.512733      33.253817       0.414709       5.768119           0.000002
           69              C       1.226926       9.855811      15.574233       0.651198      19.945542 0.20146021E+03  0.39934459E+04                                 7.018603                            5.165168      -0.257294       1.996801                    0.999068      21.487289      60.885944       0.622210       0.496605      -0.996516       0.041131      -0.038467      -0.001806       0.056345       0.099254      -0.008825      -0.004821      -0.003817      -0.141753      -0.075950      -0.047491       0.123440              8.832294       9.270736      -5.119693       0.011091       9.674742      -0.037253       7.551405          -0.000001
           70              C       4.709587       6.006277      15.499949       0.628799      21.517352 0.22163312E+03  0.44871555E+04                                 7.324751                            5.384018      -0.221983       1.997041                    0.999292      21.970647      62.359360       0.616822       0.490467      -1.002347      -0.044256       0.041270      -0.005729       0.060784       0.092119       0.003014      -0.017070       0.005324      -0.119761      -0.077714      -0.035029       0.112743              9.226577       9.641738      -5.415925      -0.001566      10.310609       0.740639       7.727385          -0.000001
           71              C       0.313972      11.031361      15.582748      -0.032004      38.090217 0.44333561E+03  0.10401447E+05                                 9.860843                            6.999088       0.028547       2.015186                    0.999328      27.227117      76.440858       0.630033       0.414364      -1.072939      -0.008909       0.051471       0.006687       0.052663      -0.006004       0.008636       0.009295       0.023160       0.047626      -0.024150       0.002981       0.021170             13.041175      14.585896      -8.524886      -1.820244      16.457022      -1.166652       8.080608          -0.000001
           72              C       5.641077       4.888721      15.354461      -0.041447      38.628787 0.45103399E+03  0.10630660E+05                                 9.931286                            7.048464      -0.009894       1.999271                    0.999386      27.498454      77.449973       0.629135       0.413058      -1.073487       0.021612      -0.046513      -0.011377       0.052536      -0.004812       0.001820      -0.012672       0.011254       0.024943      -0.016967       0.001090       0.015877             13.059739      13.627892      -8.624440       1.163218      16.735252       1.670388       8.816073          -0.000001
           73              C      10.113158       0.128527      15.451030      -0.223841      48.698611 0.56392164E+03  0.14168578E+05                                11.771632                            7.973623      -0.115897       1.901754                    0.999434      32.758915      97.806345       0.576600       0.422789      -1.058679      -0.008787       0.011038      -0.001413       0.014179      -0.003717       0.007145       0.011420       0.060978      -0.024209      -0.032548      -0.003200       0.035747             17.228831      11.653042       0.402398       0.566283      34.113083      -0.298410       5.920367           0.000005
           74              C       7.425275       0.097179      15.086859      -0.191984      46.203054 0.42678373E+03  0.10075573E+05                                11.407652                            6.992628      -0.117383       1.923951                    0.999375      30.822245      91.380797       0.603865       0.429640      -1.046676       0.019955       0.013415       0.008707       0.025573       0.003209      -0.000129       0.008901       0.066123       0.076955      -0.047130       0.020377       0.026753             17.584199      10.929837       0.462206       0.664072      35.998342      -0.460864       5.824416           0.000006
           75              C       8.039317      14.619140      15.217308       0.043560      46.200810 0.41550989E+03  0.96249440E+04                                11.279058                            6.823524      -0.097473       1.975652                    0.999351      26.972614      76.094524       0.629248       0.420211      -1.065516      -0.013728       0.002386      -0.000778       0.013956       0.023168      -0.018278       0.013115      -0.017306       0.016188      -0.038862       0.016809       0.022053             17.564382      14.419801       3.083386       0.576326      32.543023      -0.821890       5.730321           0.000002
           76              C       9.363563       1.409093      15.260791       0.004030      47.155051 0.47530021E+03  0.11350975E+05                                11.401248                            7.261103      -0.116434       1.956656                    0.999075      27.951861      79.261257       0.616556       0.415976      -1.071539       0.023714      -0.001442      -0.003151       0.023966       0.006880      -0.003365      -0.017029      -0.050957       0.012172      -0.028465      -0.005829       0.034294             17.024896      17.134973       5.045284       0.970821      28.191288       0.147382       5.748427           0.000002
           77              C       5.451072      12.000014      16.317071      -0.111102      34.445849 0.43896897E+03  0.10390396E+05                                 9.332560                            7.081592      -0.071301       1.950353                    0.999419      29.683000      86.854974       0.604016       0.428410      -1.052068       0.027111       0.002953      -0.004858       0.027701      -0.006611      -0.006180      -0.008830       0.040655       0.014651      -0.026824       0.006248       0.020576             11.230799      10.278932       5.128415      -2.095066      14.507520       1.886537       8.905945           0.000000
           78              C       0.303198       3.956745      16.487924      -0.066729      33.911568 0.42294012E+03  0.99218966E+04                                 9.247613                            6.963417      -0.084950       1.950169                    0.999524      29.171405      85.077254       0.607286       0.429929      -1.050758      -0.034319      -0.006954      -0.030545       0.046467      -0.012477       0.008946       0.020740       0.045535       0.045734      -0.042270       0.016841       0.025429             11.215639       9.543042       5.486456       1.294922      15.073725      -2.251649       9.030150          -0.000000
           79              C       6.314207      13.089357      16.215610      -0.154968      35.967008 0.45611633E+03  0.10885735E+05                                 9.567251                            7.175578       0.087806       1.992270                    0.999456      30.273125      88.563077       0.606254       0.423321      -1.056617      -0.001959      -0.044998      -0.010743       0.046304      -0.010780       0.006379       0.027553      -0.041051       0.040880      -0.034578      -0.006792       0.041370             11.761410      11.947828       6.805873      -3.197908      15.041174      -0.553677       8.295229           0.000003
           80              C      11.117638       2.800944      16.525428      -0.165530      35.111554 0.44701481E+03  0.10597393E+05                                 9.365170                            7.088327       0.137244       2.017458                    0.999239      29.783106      86.371847       0.612960       0.421499      -1.059504       0.008850       0.018014      -0.000156       0.020071      -0.001237      -0.003289      -0.012424      -0.025134       0.032897      -0.018745      -0.002928       0.021673             11.230311      10.542225       5.810710       2.933170      14.139006       0.153577       9.009702           0.000002
           81              C       6.560982      11.156753      14.412869      -0.109570      35.692204 0.44622867E+03  0.10641752E+05                                 9.674053                            7.203315      -0.171344       1.915426                    0.999243      30.256833      89.859075       0.588995       0.436052      -1.043872       0.003713       0.031292       0.020393       0.037535      -0.006108       0.001949       0.017538      -0.001104       0.060766      -0.021447      -0.006932       0.028379             11.988842      12.040993       5.950668      -2.227659      15.712474       1.706039       8.213059          -0.000001
           82              C      11.073612       4.621165      14.463599      -0.099558      34.267583 0.43574868E+03  0.10300916E+05                                 9.327580                            7.045978      -0.035304       1.954979                    0.999718      29.847150      87.437453       0.606441       0.427246      -1.052199      -0.004924      -0.034661       0.021238       0.040948      -0.018778      -0.014217      -0.021226       0.017043       0.069855      -0.042224       0.008972       0.033252             11.446491      10.915011       6.297396       1.940094      15.124149      -0.856114       8.300312          -0.000001
           83              C       7.432227      12.236692      14.394751      -0.149910      34.879902 0.43307961E+03  0.10210001E+05                                 9.349720                            6.955675       0.101108       1.997731                    0.999723      30.029735      87.513321       0.620163       0.418931      -1.058636      -0.014289      -0.029012       0.021087       0.038607      -0.004068      -0.026008      -0.004073       0.029786       0.038112      -0.024794      -0.011920       0.036715             11.733857      10.596820       5.239689      -1.089275      17.344507       2.947552       7.260243           0.000002
           84              C      10.252186       3.496242      14.382068      -0.171876      34.393768 0.44341257E+03  0.10498955E+05                                 9.255573                            7.032536       0.073940       1.987899                    0.999604      30.164499      87.647082       0.618473       0.418261      -1.060719       0.011428       0.023057       0.001019       0.025753      -0.002411       0.022208       0.001151       0.007089       0.047902      -0.019552      -0.010655       0.030207             11.399239       9.931072       6.108297       0.838434      16.212417      -2.203029       8.054228           0.000002
           85              C       1.882676       7.756906       1.512491       0.109431      26.984184 0.34558610E+03  0.77262192E+04                                 8.105027                            6.412660      -0.031904       2.025700                    0.997699      25.904415      74.323732       0.613965       0.446222      -1.038577       0.046220       0.001365      -0.008361       0.046990      -0.003109      -0.001298       0.005104      -0.043363      -0.093931      -0.031732      -0.006215       0.037947              9.542276      11.181023       0.473035      -0.411768       4.926376      -0.657035      12.519428          -0.000003
           86              C       4.114082       8.037627       1.536406       0.101874      27.312022 0.34530407E+03  0.77191618E+04                                 8.151287                            6.395692      -0.002691       2.031880                    0.997728      26.022364      74.684521       0.616784       0.444227      -1.039631      -0.049272      -0.001020      -0.011100       0.050517      -0.010781      -0.005627       0.001642      -0.040472      -0.083886      -0.029349      -0.007696       0.037045              9.648960      11.346207       0.780732       0.662828       4.976616      -0.291502      12.624057          -0.000003
           87              C       3.000696       7.757219       3.716002       0.049621      39.406226 0.42713086E+03  0.99611890E+04                                10.161258                            6.946242      -0.003953       2.011730                    0.999309      26.747088      75.678520       0.619992       0.423614      -1.063520       0.003020       0.003881      -0.003609       0.006100      -0.004060       0.003894       0.005360      -0.019366      -0.037181      -0.015204      -0.002194       0.017398             13.978789      11.693475       1.018165      -0.107299       5.750231      -0.911625      24.492662          -0.000002
           88              C       0.398548      11.963964      14.546942      -0.112927      33.840530 0.43180364E+03  0.10145921E+05                                 9.124109                            6.947771      -0.011997       1.958735                    0.999617      29.663460      85.569469       0.621820       0.419214      -1.061221      -0.020828       0.010802       0.019658       0.030609      -0.006982      -0.026392      -0.002661       0.042116       0.067491      -0.034531      -0.008833       0.043364             10.893437      10.105909      -5.985619      -1.210053      14.951315      -1.504974       7.623086           0.000001
           89              C       5.602845       4.007058      14.268650      -0.097064      33.901447 0.41811937E+03  0.97574817E+04                                 9.152906                            6.857657      -0.073130       1.942728                    0.999602      29.424803      84.928596       0.622280       0.421777      -1.058316       0.011673      -0.015614       0.027112       0.033393       0.004596       0.020795      -0.003906       0.040514       0.067611      -0.032880      -0.004757       0.037636             10.985603      10.389584      -6.338814       0.942604      14.455404       1.702576       8.111820           0.000000
           90              C      10.854642      11.155186      16.483756      -0.101085      33.570181 0.44320745E+03  0.10513744E+05                                 9.194607                            7.130838       0.034290       1.989822                    0.999352      29.404043      86.073989       0.600137       0.430235      -1.051171      -0.006546       0.029362      -0.002030       0.030151       0.014323       0.000445      -0.016965       0.031051       0.041755      -0.033533       0.010753       0.022780             11.165521      11.429706      -5.192738      -1.827796      14.287247      -1.504276       7.779610          -0.000002
           91              C       6.528542       4.634802      16.414908      -0.106968      34.307452 0.46588507E+03  0.11199219E+05                                 9.378074                            7.342122      -0.123358       1.935000                    0.998988      29.967478      88.533417       0.587221       0.433906      -1.048118       0.004883      -0.026955      -0.002780       0.027534       0.011395       0.000891       0.006726       0.036949       0.023595      -0.026763       0.008249       0.018515             11.326068      11.006103      -5.776617       1.420721      14.162786       1.475346       8.809315          -0.000001
           92              C       2.997568       7.643583       5.187727       0.266014      31.871332 0.32508012E+03  0.71161946E+04                                 9.119680                            6.239322      -0.103717       2.008217                    0.999085      24.099330      67.139326       0.623065       0.449072      -1.042941      -0.007182      -0.002327       0.007258       0.010472      -0.019476       0.000253       0.010768      -0.168500      -0.095207      -0.070660      -0.032523       0.103183             12.910997       9.225116       0.697693      -0.156986       5.037153      -0.574941      24.470721          -0.000002
           93              C      11.213799      13.125408      14.496212      -0.160645      33.662187 0.43545694E+03  0.10243459E+05                                 9.055098                            6.949438       0.156336       2.014968                    0.999678      29.804711      85.755706       0.626065       0.415897      -1.064356       0.014148      -0.016231      -0.000077       0.021532       0.002662      -0.014675      -0.019174      -0.018935       0.046889      -0.023939      -0.008842       0.032781             10.729779      10.450667      -5.835239      -1.957531      14.391422      -0.568556       7.347249           0.000005
           94              C       6.417319       2.920066      14.139287      -0.165553      33.484022 0.41787081E+03  0.97323783E+04                                 9.006147                            6.795528       0.194617       2.029998                    0.999720      29.548852      84.693639       0.634590       0.414415      -1.064935      -0.015110       0.017602      -0.000861       0.023214       0.002493       0.006421       0.017205      -0.009295       0.049871      -0.014851      -0.012747       0.027597             10.791891      10.345469      -6.412776       1.744960      13.869071       0.160240       8.161133           0.000004
           95              C      10.088828      12.304090      16.443897      -0.140576      33.393101 0.42632561E+03  0.99998328E+04                                 9.082144                            6.915263       0.142321       2.018178                    0.999758      29.473002      85.351274       0.620794       0.420637      -1.058779       0.018825      -0.029187      -0.003645       0.034922       0.008395      -0.027510       0.000633       0.028715       0.034257      -0.025704      -0.012369       0.038073             11.256804      10.258235      -5.285254      -0.681365      16.293045      -2.887391       7.219132          -0.000000
           96              C       7.317528       3.495302      16.285183      -0.143344      33.761799 0.44319233E+03  0.10496385E+05                                 9.157397                            7.054627       0.115329       2.005513                    0.999673      29.831506      86.797047       0.614146       0.421102      -1.058527      -0.019166       0.027994      -0.006534       0.034550       0.006514       0.031574      -0.003488       0.018719       0.056219      -0.028854      -0.013468       0.042322             11.277276      10.235777      -5.873772       0.337870      15.793923       2.944984       7.802128          -0.000000
           97              C       2.952732       7.689351       7.636012       0.243934      35.593785 0.33218318E+03  0.72871004E+04                                 9.745709                            6.243376      -0.159990       1.982535                    0.999077      24.278025      66.985939       0.634507       0.440040      -1.051701       0.003677      -0.002399      -0.022057       0.022490      -0.021922       0.003884      -0.006226      -0.174459      -0.052813      -0.081290      -0.017834       0.099124             15.324516       9.948810       0.534613      -0.336136       5.169954       0.699439      30.854785          -0.000003
           98              C       2.941725       7.761765       9.108462       0.059637      43.076373 0.38927545E+03  0.88390827E+04                                10.657920                            6.534441      -0.070862       1.990008                    0.999238      26.051835      71.904503       0.655790       0.411331      -1.075139      -0.002729      -0.000471       0.009028       0.009443      -0.004574       0.003489      -0.001951      -0.041605      -0.054166      -0.019609      -0.010829       0.030438             16.848997      11.718500       0.627863      -0.201999       5.495930       0.815286      33.332561          -0.000002
           99              C       1.817796       7.647031       9.887174      -0.164245      40.587897 0.43842898E+03  0.10374300E+05                                10.397794                            7.068515      -0.143482       1.926078                    0.999157      30.008896      87.791200       0.605701       0.427355      -1.052729       0.022498      -0.000599       0.012218       0.025609      -0.000048       0.020758      -0.006078      -0.063700      -0.135470      -0.054930       0.000103       0.054826             14.183360      12.703693       0.606045      -2.095461       5.125513       0.288631      24.720873          -0.000004
          100              C       4.080484       7.938411       9.864707      -0.166892      40.879735 0.44497499E+03  0.10567063E+05                                10.448801                            7.118709      -0.137707       1.925607                    0.999197      30.141731      88.305056       0.603934       0.427069      -1.053026      -0.022169      -0.002851       0.008959       0.024080      -0.004936      -0.019528      -0.007053      -0.070487      -0.142084      -0.056570      -0.003017       0.059586             14.230678      12.748936       0.758278       2.002461       5.181455       0.877774      24.761644          -0.000004
          101              C       1.827065       7.719758      11.262692       0.104735      30.518667 0.31870764E+03  0.69636477E+04                                 8.656469                            6.033157       0.112624       2.066868                    0.998981      25.558219      71.855719       0.654536       0.428280      -1.052132       0.046407       0.002770       0.009058       0.047364      -0.003403      -0.008757      -0.005706      -0.075915      -0.106867      -0.040025      -0.016206       0.056231             11.377288      11.403325       0.657012      -0.479386       4.438879       0.206574      18.289658          -0.000004
          102              C       4.087435       8.009727      11.240407       0.110388      30.563330 0.32050360E+03  0.70183945E+04                                 8.697878                            6.073281       0.019916       2.038324                    0.998641      25.585468      72.201975       0.648121       0.431564      -1.049278      -0.049040      -0.005244       0.013523       0.051140      -0.004715       0.008300      -0.004208      -0.079650      -0.091243      -0.036313      -0.019256       0.055569             11.408633      11.411432       0.765545       0.394958       4.506324       0.632052      18.308143          -0.000004
          103              C      11.333132       4.664896       2.778395       0.007710      37.085745 0.43068807E+03  0.10058009E+05                                 9.734487                            6.928437      -0.044939       1.994544                    0.999336      27.140475      76.670481       0.627506       0.417964      -1.067837       0.029147      -0.018393       0.002078       0.034527       0.006742      -0.020953      -0.005654      -0.016398       0.047443      -0.026964      -0.001549       0.028513             12.700179      12.558170      -7.185083       1.775225      17.183215       2.107678       8.359153          -0.000001
          104              C       6.147257      10.742176       2.617326      -0.024466      38.008192 0.43190850E+03  0.10079051E+05                                 9.833850                            6.910304      -0.019814       2.004013                    0.999205      27.147091      76.299262       0.633059       0.414604      -1.071544      -0.007451       0.025063      -0.011136       0.028420       0.005163       0.004391       0.011323       0.030132       0.073706      -0.030244       0.002167       0.028077             12.921353      11.974217      -7.808635      -1.008032      18.006962      -2.302725       8.782881          -0.000001
          105              C      10.434081       5.849537       2.748501       0.508994      28.176583 0.34456498E+03  0.76919313E+04                                 8.552108                            6.551979       0.023214       2.037102                    0.999597      24.275241      69.427527       0.587268       0.467203      -1.027485      -0.036473       0.049917      -0.008555       0.062411       0.088369       0.008762       0.008443       0.100134      -0.103949      -0.084411      -0.035385       0.119797             10.685519      10.057958      -5.628877      -0.129229      13.076613       0.509746       8.921985           0.000001
          106              C       6.948292       9.504243       2.700307       0.553450      26.641886 0.30318977E+03  0.65815628E+04                                 8.304767                            6.210847      -0.085569       2.014984                    0.999382      23.540217      67.264408       0.591389       0.477110      -1.018024       0.040702      -0.044888      -0.002733       0.060655       0.082822      -0.003556       0.016142       0.059346      -0.066017      -0.080934      -0.018385       0.099320             10.459906      10.121578      -5.486382       0.014658      12.225175      -0.955326       9.032964          -0.000000
          107              C       1.469067       2.328216       2.906308       0.090296      40.727833 0.42041580E+03  0.97639355E+04                                10.486261                            6.909108      -0.202843       1.948769                    0.999041      26.529360      74.859465       0.619390       0.425791      -1.062363       0.008723      -0.012686      -0.000407       0.015401       0.003945      -0.015474      -0.011030       0.005236      -0.062436      -0.029024       0.005761       0.023263             15.322961      12.095351      -8.650899       1.745882      26.094415       1.315535       7.779117           0.000002
          108              C       4.481349      13.095157       2.681826       0.111834      38.427355 0.42277711E+03  0.98417877E+04                                10.102614                            6.942385      -0.275736       1.923273                    0.998892      26.601268      75.381560       0.615469       0.427501      -1.060301       0.005798       0.009776      -0.003911       0.012020       0.002354       0.012089       0.008124      -0.029470      -0.100227      -0.037871       0.004926       0.032945             14.022495      12.621159      -8.676943      -2.260800      20.954189      -0.413662       8.492137           0.000001
          109              C       4.518423       2.362072       2.579641       0.092298      37.374355 0.41155784E+03  0.95254437E+04                                 9.917709                            6.853123      -0.271578       1.925709                    0.999003      26.651614      75.540153       0.618407       0.427935      -1.059028       0.006182      -0.011852      -0.001877       0.013498       0.007511      -0.010378       0.008121      -0.018486      -0.090476      -0.034580       0.007248       0.027332             13.686033      11.524161       7.578237       1.238785      21.983688      -2.108847       7.550250           0.000001
          110              C       1.430834      13.065533       2.905402       0.088638      38.380846 0.41655727E+03  0.96600856E+04                                10.085019                            6.883957      -0.242138       1.935057                    0.999113      26.591932      75.184920       0.619109       0.426612      -1.060969      -0.002172       0.004187      -0.005797       0.007473       0.008728       0.005017      -0.003368       0.003478      -0.102020      -0.034836       0.008881       0.025955             14.190803      11.699256       8.603860      -1.491436      22.611495       1.256373       8.261658           0.000001
          111              C       7.652355       8.030731      15.224012      -0.147757      35.205014 0.48611750E+03  0.11837019E+05                                 9.614625                            7.563905      -0.304936       1.883040                    0.997286      30.446956      91.198280       0.569932       0.441349      -1.041327       0.015748      -0.001101       0.013820       0.020981       0.007038       0.004470       0.007696      -0.014661      -0.121765      -0.041695       0.010162       0.031533             11.513660      12.775758      -1.092692      -2.017622       5.965593      -0.783618      15.799630          -0.000003
          112              C       9.924311       7.739038      15.203901      -0.158545      35.749210 0.48687716E+03  0.11875786E+05                                 9.719331                            7.572667      -0.335706       1.868524                    0.997504      30.828008      92.817276       0.568530       0.441682      -1.039759      -0.021671       0.004201       0.012034       0.025142       0.010265      -0.008953       0.004971      -0.023058      -0.111400      -0.039568       0.005533       0.034035             11.727292      13.080777      -1.235151       2.071217       5.938259      -0.699905      16.162840          -0.000003
          113              C       3.656447       1.161443       2.627110       0.018650      47.106420 0.47003006E+03  0.11189975E+05                                11.383288                            7.221275      -0.065188       1.974469                    0.999295      27.744306      78.460240       0.618400       0.416038      -1.071872       0.014227       0.012410      -0.006830       0.020076       0.002272       0.017035      -0.013919      -0.016587       0.016717      -0.024846       0.001551       0.023294             17.038799      15.718892       4.907446      -0.826798      29.696676      -0.732047       5.700829           0.000002
          114              C       2.192014      14.332306       2.955046       0.043859      46.977137 0.41601304E+03  0.96397188E+04                                11.406979                            6.824375      -0.126696       1.966566                    0.999334      26.939098      76.017513       0.629649       0.419807      -1.065749      -0.034551       0.012098      -0.003244       0.036751       0.011613      -0.015626      -0.007136      -0.015646       0.057828      -0.026392      -0.002533       0.028925             17.870302      14.588968       3.387843      -0.512733      33.253819       0.414710       5.768119           0.000002
          115              C       7.019776       5.818189       2.543767       0.651198      19.945540 0.20146019E+03  0.39934455E+04                                 7.018603                            5.165168      -0.257293       1.996801                    0.999068      21.487288      60.885942       0.622209       0.496605      -0.996516       0.041131       0.038466       0.001806       0.056345      -0.099254       0.008825      -0.004821      -0.003817      -0.141753      -0.075949      -0.047491       0.123440              8.832294       9.270735       5.119693      -0.011091       9.674742      -0.037253       7.551405          -0.000001
          116              C      10.502437       9.667723       2.618051       0.628799      21.517351 0.22163312E+03  0.44871555E+04                                 7.324751                            5.384018      -0.221983       1.997041                    0.999292      21.970647      62.359361       0.616822       0.490467      -1.002347      -0.044256      -0.041270       0.005729       0.060784      -0.092119      -0.003014      -0.017070       0.005324      -0.119761      -0.077714      -0.035029       0.112743              9.226578       9.641738       5.415925       0.001566      10.310609       0.740639       7.727385          -0.000001
          117              C       6.106822       4.642639       2.535252      -0.032004      38.090216 0.44333561E+03  0.10401446E+05                                 9.860843                            6.999088       0.028547       2.015186                    0.999328      27.227117      76.440856       0.630033       0.414364      -1.072939      -0.008909      -0.051471      -0.006688       0.052663       0.006004      -0.008636       0.009295       0.023160       0.047626      -0.024150       0.002981       0.021170             13.041175      14.585896       8.524885       1.820243      16.457022      -1.166652       8.080607          -0.000001
          118              C      11.433927      10.785279       2.763539      -0.041447      38.628785 0.45103396E+03  0.10630659E+05                                 9.931286                            7.048464      -0.009894       1.999271                    0.999386      27.498453      77.449970       0.629135       0.413058      -1.073487       0.021612       0.046513       0.011377       0.052536       0.004812      -0.001820      -0.012672       0.011254       0.024943      -0.016967       0.001090       0.015877             13.059739      13.627892       8.624440      -1.163218      16.735252       1.670387       8.816072          -0.000001
          119              C       4.320308      15.545473       2.666970      -0.223841      48.698611 0.56392163E+03  0.14168578E+05                                11.771633                            7.973624      -0.115897       1.901754                    0.999434      32.758914      97.806344       0.576600       0.422789      -1.058679      -0.008787      -0.011038       0.001413       0.014179       0.003717      -0.007145       0.011420       0.060978      -0.024209      -0.032548      -0.003200       0.035747             17.228832      11.653042      -0.402398      -0.566283      34.113087      -0.298410       5.920367           0.000005
          120              C       1.632425      15.576821       3.031141      -0.191984      46.203058 0.42678375E+03  0.10075573E+05                                11.407653                            6.992629      -0.117383       1.923951                    0.999375      30.822245      91.380796       0.603865       0.429640      -1.046676       0.019955      -0.013415      -0.008707       0.025573      -0.003209       0.000129       0.008901       0.066123       0.076955      -0.047130       0.020377       0.026753             17.584201      10.929838      -0.462206      -0.664072      35.998348      -0.460863       5.824417           0.000006
          121              C       2.246467       1.054860       2.900692       0.043560      46.200809 0.41550988E+03  0.96249438E+04                                11.279058                            6.823524      -0.097473       1.975652                    0.999351      26.972614      76.094523       0.629248       0.420211      -1.065516      -0.013728      -0.002386       0.000778       0.013956      -0.023168       0.018278       0.013115      -0.017306       0.016188      -0.038862       0.016809       0.022053             17.564381      14.419800      -3.083386      -0.576327      32.543021      -0.821888       5.730321           0.000002
          122              C       3.570713      14.264907       2.857209       0.004030      47.155049 0.47530018E+03  0.11350974E+05                                11.401248                            7.261103      -0.116434       1.956656                    0.999075      27.951860      79.261255       0.616556       0.415976      -1.071539       0.023714       0.001442       0.003151       0.023966      -0.006880       0.003365      -0.017029      -0.050957       0.012172      -0.028465      -0.005829       0.034294             17.024896      17.134972      -5.045284      -0.970821      28.191289       0.147382       5.748427           0.000002
          123              C      11.243922       3.673986       1.800929      -0.111102      34.445842 0.43896874E+03  0.10390389E+05                                 9.332559                            7.081590      -0.071301       1.950353                    0.999419      29.682999      86.854970       0.604016       0.428410      -1.052068       0.027111      -0.002953       0.004858       0.027701       0.006611       0.006180      -0.008830       0.040655       0.014651      -0.026824       0.006248       0.020576             11.230798      10.278928      -5.128415       2.095065      14.507522       1.886538       8.905943           0.000000
          124              C       6.096048      11.717255       1.630076      -0.066729      33.911566 0.42294009E+03  0.99218957E+04                                 9.247612                            6.963417      -0.084950       1.950169                    0.999524      29.171404      85.077250       0.607286       0.429929      -1.050758      -0.034319       0.006954       0.030545       0.046467       0.012477      -0.008946       0.020740       0.045535       0.045734      -0.042270       0.016841       0.025429             11.215639       9.543041      -5.486455      -1.294922      15.073724      -2.251649       9.030150          -0.000000
          125              C       0.521356       2.584643       1.902390      -0.154968      35.967012 0.45611634E+03  0.10885735E+05                                 9.567252                            7.175578       0.087806       1.992270                    0.999456      30.273125      88.563076       0.606254       0.423321      -1.056617      -0.001959       0.044998       0.010743       0.046304       0.010780      -0.006379       0.027553      -0.041051       0.040880      -0.034578      -0.006791       0.041370             11.761411      11.947827      -6.805876       3.197904      15.041181      -0.553675       8.295226           0.000003
          126              C       5.324788      12.873056       1.592572      -0.165530      35.111556 0.44701483E+03  0.10597394E+05                                 9.365170                            7.088327       0.137244       2.017458                    0.999239      29.783107      86.371848       0.612960       0.421499      -1.059504       0.008850      -0.018014       0.000156       0.020071       0.001237       0.003289      -0.012424      -0.025134       0.032897      -0.018745      -0.002928       0.021673             11.230311      10.542226      -5.810710      -2.933170      14.139006       0.153577       9.009702           0.000002
          127              C       0.768132       4.517247       3.705131      -0.109570      35.692204 0.44622867E+03  0.10641752E+05                                 9.674053                            7.203315      -0.171344       1.915426                    0.999243      30.256833      89.859073       0.588995       0.436052      -1.043872       0.003713      -0.031292      -0.020393       0.037535       0.006108      -0.001949       0.017538      -0.001104       0.060766      -0.021447      -0.006932       0.028379             11.988841      12.040993      -5.950667       2.227659      15.712473       1.706039       8.213059          -0.000001
          128              C       5.280762      11.052835       3.654401      -0.099558      34.267584 0.43574868E+03  0.10300916E+05                                 9.327581                            7.045978      -0.035304       1.954979                    0.999718      29.847151      87.437457       0.606441       0.427246      -1.052199      -0.004924       0.034661      -0.021238       0.040948       0.018778       0.014217      -0.021226       0.017043       0.069855      -0.042224       0.008972       0.033252             11.446491      10.915011      -6.297396      -1.940094      15.124150      -0.856114       8.300313          -0.000001
          129              C       1.639377       3.437308       3.723249      -0.149910      34.879898 0.43307956E+03  0.10209999E+05                                 9.349720                            6.955675       0.101108       1.997731                    0.999723      30.029733      87.513313       0.620163       0.418931      -1.058636      -0.014289       0.029012      -0.021087       0.038607       0.004068       0.026008      -0.004073       0.029786       0.038112      -0.024794      -0.011920       0.036714             11.733856      10.596820      -5.239690       1.089274      17.344506       2.947551       7.260241           0.000002
          130              C       4.459336      12.177758       3.735932      -0.171876      34.393768 0.44341257E+03  0.10498954E+05                                 9.255573                            7.032536       0.073940       1.987899                    0.999604      30.164499      87.647080       0.618473       0.418261      -1.060719       0.011428      -0.023057      -0.001019       0.025753       0.002411      -0.022208       0.001151       0.007089       0.047902      -0.019552      -0.010655       0.030207             11.399239       9.931071      -6.108296      -0.838434      16.212417      -2.203029       8.054228           0.000002
          131              C       7.675526       7.917094      16.605509       0.109431      26.984185 0.34558611E+03  0.77262198E+04                                 8.105028                            6.412660      -0.031904       2.025700                    0.997699      25.904416      74.323736       0.613965       0.446222      -1.038577       0.046220      -0.001365       0.008361       0.046990       0.003109       0.001298       0.005104      -0.043363      -0.093931      -0.031732      -0.006215       0.037947              9.542276      11.181023      -0.473035       0.411768       4.926376      -0.657035      12.519429          -0.000003
          132              C       9.906932       7.636373      16.581594       0.101874      27.312024 0.34530412E+03  0.77191630E+04                                 8.151287                            6.395692      -0.002691       2.031880                    0.997728      26.022365      74.684522       0.616784       0.444227      -1.039631      -0.049272       0.001020       0.011100       0.050517       0.010781       0.005627       0.001642      -0.040472      -0.083886      -0.029349      -0.007696       0.037045              9.648960      11.346207      -0.780732      -0.662828       4.976616      -0.291504      12.624056          -0.000003
          133              C       8.793546       7.916781      14.401998       0.049621      39.406224 0.42713082E+03  0.99611879E+04                                10.161258                            6.946241      -0.003953       2.011730                    0.999309      26.747088      75.678520       0.619992       0.423614      -1.063520       0.003020      -0.003881       0.003609       0.006100       0.004060      -0.003894       0.005360      -0.019366      -0.037181      -0.015204      -0.002194       0.017398             13.978789      11.693475      -1.018164       0.107300       5.750230      -0.911623      24.492661          -0.000002
          134              C       6.191398       3.710036       3.571058      -0.112927      33.840529 0.43180362E+03  0.10145921E+05                                 9.124109                            6.947771      -0.011997       1.958735                    0.999617      29.663458      85.569465       0.621820       0.419214      -1.061221      -0.020828      -0.010802      -0.019658       0.030609       0.006982       0.026392      -0.002661       0.042116       0.067491      -0.034531      -0.008833       0.043364             10.893437      10.105909       5.985619       1.210053      14.951316      -1.504974       7.623086           0.000001
          135              C      11.395695      11.666942       3.849350      -0.097064      33.901447 0.41811938E+03  0.97574818E+04                                 9.152906                            6.857657      -0.073130       1.942728                    0.999602      29.424803      84.928591       0.622280       0.421777      -1.058316       0.011673       0.015614      -0.027112       0.033393      -0.004596      -0.020795      -0.003906       0.040514       0.067611      -0.032880      -0.004757       0.037636             10.985602      10.389583       6.338814      -0.942604      14.455403       1.702575       8.111819           0.000000
          136              C       5.061792       4.518814       1.634244      -0.101085      33.570181 0.44320745E+03  0.10513744E+05                                 9.194607                            7.130838       0.034290       1.989822                    0.999352      29.404043      86.073989       0.600137       0.430235      -1.051171      -0.006546      -0.029362       0.002030       0.030151      -0.014323      -0.000445      -0.016965       0.031051       0.041755      -0.033533       0.010753       0.022780             11.165521      11.429706       5.192738       1.827796      14.287247      -1.504276       7.779611          -0.000002
          137              C       0.735692      11.039198       1.703092      -0.106968      34.307452 0.46588507E+03  0.11199219E+05                                 9.378074                            7.342122      -0.123358       1.935000                    0.998988      29.967478      88.533418       0.587221       0.433906      -1.048118       0.004883       0.026955       0.002780       0.027534      -0.011394      -0.000891       0.006726       0.036949       0.023595      -0.026763       0.008249       0.018515             11.326069      11.006104       5.776617      -1.420721      14.162787       1.475346       8.809315          -0.000001
          138              C       8.790418       8.030417      12.930273       0.266014      31.871332 0.32508012E+03  0.71161945E+04                                 9.119680                            6.239322      -0.103717       2.008217                    0.999085      24.099330      67.139325       0.623065       0.449072      -1.042941      -0.007182       0.002327      -0.007258       0.010472       0.019476      -0.000253       0.010768      -0.168500      -0.095207      -0.070660      -0.032523       0.103183             12.910997       9.225116      -0.697693       0.156986       5.037152      -0.574941      24.470721          -0.000002
          139              C       5.420949       2.548592       3.621788      -0.160646      33.662192 0.43545702E+03  0.10243461E+05                                 9.055099                            6.949439       0.156336       2.014968                    0.999678      29.804714      85.755720       0.626065       0.415897      -1.064356       0.014148       0.016231       0.000077       0.021532      -0.002661       0.014675      -0.019174      -0.018935       0.046889      -0.023939      -0.008842       0.032781             10.729781      10.450668       5.835240       1.957532      14.391425      -0.568556       7.347250           0.000005
          140              C       0.624469      12.753934       3.978713      -0.165553      33.484023 0.41787083E+03  0.97323786E+04                                 9.006146                            6.795528       0.194617       2.029998                    0.999720      29.548852      84.693635       0.634590       0.414415      -1.064935      -0.015110      -0.017602       0.000861       0.023214      -0.002493      -0.006421       0.017205      -0.009295       0.049872      -0.014851      -0.012747       0.027597             10.791891      10.345469       6.412776      -1.744960      13.869071       0.160240       8.161133           0.000005
          141              C       4.295978       3.369910       1.674103      -0.140576      33.393098 0.42632556E+03  0.99998315E+04                                 9.082144                            6.915263       0.142321       2.018178                    0.999758      29.473000      85.351269       0.620794       0.420637      -1.058779       0.018825       0.029187       0.003645       0.034922      -0.008395       0.027510       0.000633       0.028715       0.034257      -0.025704      -0.012369       0.038073             11.256803      10.258235       5.285254       0.681365      16.293044      -2.887391       7.219132           0.000000
          142              C       1.524678      12.178698       1.832817      -0.143345      33.761802 0.44319236E+03  0.10496386E+05                                 9.157398                            7.054628       0.115329       2.005513                    0.999673      29.831507      86.797054       0.614146       0.421102      -1.058527      -0.019166      -0.027994       0.006534       0.034550      -0.006514      -0.031574      -0.003488       0.018719       0.056219      -0.028854      -0.013468       0.042322             11.277278      10.235778       5.873773      -0.337870      15.793926       2.944985       7.802128          -0.000000
          143              C       8.745582       7.984649      10.481988       0.243934      35.593785 0.33218318E+03  0.72871005E+04                                 9.745709                            6.243376      -0.159991       1.982535                    0.999077      24.278025      66.985939       0.634507       0.440040      -1.051701       0.003677       0.002399       0.022057       0.022490       0.021922      -0.003884      -0.006226      -0.174459      -0.052813      -0.081290      -0.017834       0.099124             15.324516       9.948810      -0.534613       0.336136       5.169954       0.699439      30.854785          -0.000003
          144              C       8.734575       7.912235       9.009538       0.059637      43.076377 0.38927549E+03  0.88390837E+04                                10.657921                            6.534441      -0.070862       1.990008                    0.999238      26.051836      71.904508       0.655790       0.411331      -1.075139      -0.002729       0.000471      -0.009028       0.009443       0.004574      -0.003489      -0.001951      -0.041605      -0.054166      -0.019609      -0.010829       0.030438             16.848999      11.718501      -0.627863       0.201999       5.495930       0.815286      33.332564          -0.000002
          145              C       7.610646       8.026969       8.230826      -0.164245      40.587892 0.43842892E+03  0.10374298E+05                                10.397793                            7.068514      -0.143482       1.926078                    0.999157      30.008894      87.791192       0.605701       0.427355      -1.052729       0.022498       0.000599      -0.012218       0.025609       0.000048      -0.020758      -0.006078      -0.063700      -0.135470      -0.054930       0.000103       0.054826             14.183359      12.703692      -0.606045       2.095461       5.125513       0.288631      24.720871          -0.000004
          146              C       9.873334       7.735589       8.253293      -0.166891      40.879732 0.44497496E+03  0.10567062E+05                                10.448800                            7.118708      -0.137707       1.925607                    0.999197      30.141730      88.305050       0.603934       0.427069      -1.053026      -0.022169       0.002851      -0.008959       0.024080       0.004936       0.019528      -0.007053      -0.070487      -0.142084      -0.056570      -0.003017       0.059586             14.230677      12.748934      -0.758278      -2.002460       5.181454       0.877774      24.761641          -0.000004
          147              C       7.619915       7.954242       6.855308       0.104735      30.518670 0.31870767E+03  0.69636486E+04                                 8.656470                            6.033157       0.112624       2.066868                    0.998981      25.558220      71.855725       0.654536       0.428280      -1.052132       0.046407      -0.002770      -0.009058       0.047364       0.003403       0.008757      -0.005706      -0.075915      -0.106867      -0.040025      -0.016206       0.056231             11.377289      11.403326      -0.657012       0.479385       4.438880       0.206574      18.289660          -0.000004
          148              C       9.880285       7.664273       6.877593       0.110388      30.563330 0.32050361E+03  0.70183947E+04                                 8.697878                            6.073281       0.019916       2.038324                    0.998641      25.585468      72.201977       0.648121       0.431564      -1.049278      -0.049040       0.005244      -0.013523       0.051140       0.004715      -0.008300      -0.004208      -0.079650      -0.091243      -0.036313      -0.019256       0.055569             11.408634      11.411433      -0.765545      -0.394958       4.506325       0.632052      18.308144          -0.000004
          149              N       3.003709       7.941075       0.780886      -0.167562      34.417456 0.44817720E+03  0.10401083E+05                                 8.796827                            6.797672       0.248434       2.148619                    0.997935      25.683730      68.597109       0.682614       0.386636      -1.106640      -0.002320      -0.008132       0.122894       0.123185       0.008079       0.002305       0.011239       0.036156      -0.219842      -0.074650       0.018042       0.056608             10.605848      12.508253       0.560501       0.346847       5.262059      -0.174914      14.047233          -0.000003
          150              N       4.168535       7.752987       5.763698      -0.101599      30.675876 0.36027188E+03  0.78774290E+04                                 8.020659                            5.999447       0.887265       2.338850                    0.999708      24.750686      63.126236       0.747702       0.374648      -1.120975      -0.168684      -0.014311       0.147237       0.224361      -0.016477       0.115471       0.003658      -0.290094       0.094207      -0.215672       0.085239       0.130433             10.425766       8.569828       0.416996       1.557994       4.551444       0.077542      18.156027          -0.000004
          151              N       1.845602       7.454554       5.817327      -0.126734      32.957936 0.38875454E+03  0.86609102E+04                                 8.431816                            6.252578       0.873953       2.328668                    0.999697      25.197102      64.807349       0.729028       0.377115      -1.119465       0.164684       0.028623       0.161276       0.232271      -0.047568      -0.125533      -0.028245      -0.262090       0.022143      -0.216818       0.080569       0.136250             11.061644       8.750415       0.652762      -2.259336       4.895269       0.330278      19.539247          -0.000004
          152              N       4.127985       7.806592       7.047721      -0.135266      32.365440 0.36681732E+03  0.80536175E+04                                 8.283264                            6.028579       0.817285       2.305443                    0.999820      25.207565      64.342639       0.750851       0.371545      -1.123742      -0.161941      -0.019257      -0.157013       0.226383      -0.026797      -0.122075      -0.012086      -0.243384       0.037425      -0.201250       0.082849       0.118401             11.034612       8.757550       0.365428      -2.087042       4.451156      -0.054972      19.895130          -0.000003
          153              N       1.740172       7.504868       7.107691      -0.096458      29.799157 0.34660953E+03  0.74882261E+04                                 7.809937                            5.834265       0.903717       2.347132                    0.999825      24.499273      61.637080       0.769847       0.368267      -1.128442       0.154568       0.027275      -0.139956       0.210292      -0.042087       0.107445       0.021826      -0.228560       0.095262      -0.191483       0.085302       0.106181             10.148938       8.511489       0.435683       1.224474       4.297036       0.693388      17.638289          -0.000003
          154              N       2.958640       7.898442      11.935957      -0.168655      36.516686 0.43592424E+03  0.10038887E+05                                 9.190905                            6.708444       0.277290       2.153259                    0.998034      25.684500      68.157890       0.687017       0.387136      -1.107160       0.007287      -0.012976      -0.140460       0.141246       0.004553       0.002450      -0.010934       0.018061      -0.263450      -0.088840       0.034819       0.054022             11.959438      12.761439       0.886868      -0.073635       4.959365       0.292228      18.157508          -0.000003
          155              N       8.796559       7.732925      17.337114      -0.167562      34.417455 0.44817720E+03  0.10401083E+05                                 8.796827                            6.797672       0.248434       2.148619                    0.997935      25.683730      68.597110       0.682614       0.386636      -1.106640      -0.002320       0.008132      -0.122894       0.123185      -0.008079      -0.002305       0.011239       0.036156      -0.219842      -0.074650       0.018042       0.056608             10.605848      12.508253      -0.560501      -0.346847       5.262059      -0.174915      14.047233          -0.000003
          156              N       9.961385       7.921013      12.354302      -0.101599      30.675876 0.36027188E+03  0.78774291E+04                                 8.020659                            5.999447       0.887265       2.338850                    0.999708      24.750686      63.126236       0.747702       0.374648      -1.120975      -0.168684       0.014311      -0.147237       0.224361       0.016477      -0.115471       0.003658      -0.290094       0.094207      -0.215672       0.085239       0.130433             10.425766       8.569828      -0.416996      -1.557994       4.551444       0.077543      18.156027          -0.000004
          157              N       7.638452       8.219446      12.300673      -0.126734      32.957935 0.38875452E+03  0.86609097E+04                                 8.431816                            6.252578       0.873953       2.328668                    0.999697      25.197101      64.807347       0.729028       0.377115      -1.119465       0.164684      -0.028623      -0.161276       0.232271       0.047568       0.125533      -0.028245      -0.262090       0.022143      -0.216818       0.080569       0.136250             11.061644       8.750415      -0.652762       2.259336       4.895269       0.330278      19.539247          -0.000004
          158              N       9.920835       7.867408      11.070279      -0.135266      32.365439 0.36681730E+03  0.80536171E+04                                 8.283264                            6.028579       0.817285       2.305443                    0.999820      25.207565      64.342638       0.750851       0.371545      -1.123742      -0.161941       0.019257       0.157013       0.226383       0.026797       0.122075      -0.012086      -0.243384       0.037425      -0.201250       0.082849       0.118401             11.034611       8.757550      -0.365428       2.087042       4.451156      -0.054972      19.895129          -0.000003
          159              N       7.533022       8.169132      11.010309      -0.096458      29.799157 0.34660954E+03  0.74882262E+04                                 7.809936                            5.834264       0.903717       2.347132                    0.999825      24.499274      61.637081       0.769847       0.368267      -1.128442       0.154568      -0.027275       0.139956       0.210292       0.042087      -0.107445       0.021826      -0.228560       0.095262      -0.191483       0.085302       0.106181             10.148937       8.511488      -0.435683      -1.224474       4.297036       0.693388      17.638288          -0.000003
          160              N       8.751490       7.775558       6.182043      -0.168655      36.516687 0.43592424E+03  0.10038887E+05                                 9.190905                            6.708444       0.277290       2.153259                    0.998034      25.684500      68.157892       0.687017       0.387136      -1.107160       0.007287       0.012976       0.140460       0.141246      -0.004553      -0.002450      -0.010934       0.018061      -0.263450      -0.088840       0.034819       0.054022             11.959438      12.761440      -0.886869       0.073635       4.959365       0.292228      18.157509          -0.000003
          161              O       4.582144       9.177127      16.639571      -0.538201      38.248592 0.64787198E+03  0.16233026E+05                                 9.001948                            7.859924       0.393306       2.177678                    0.995158      27.959048      73.762014       0.683624       0.357585      -1.146082       0.038147      -0.022365      -0.001547       0.044247      -0.038105      -0.014752      -0.100624       0.023408       0.081008      -0.116501       0.010300       0.106201             10.454669      10.352509       2.955877      -2.157082      10.630639      -3.228347      10.380860          -0.000003
          162              O       1.610412       6.611293      16.731973      -0.590605      41.289865 0.67457746E+03  0.17073971E+05                                 9.448026                            7.978597       0.414974       2.172093                    0.996343      28.626382      75.909327       0.683834       0.353877      -1.149054      -0.000348      -0.007089       0.014188       0.015864      -0.009977       0.048681       0.069304       0.017452       0.132436      -0.088705      -0.009580       0.098285             11.262585      12.306779       4.052167       3.465396      10.472692       3.116153      11.008284          -0.000003
          163              O       1.691512       9.458475      16.598443      -0.574897      37.068501 0.55255652E+03  0.13404262E+05                                 8.857904                            7.298007       0.322494       2.151070                    0.997371      27.768306      73.858676       0.698517       0.361462      -1.134516       0.017826       0.006598      -0.031062       0.036416       0.045371       0.042574      -0.040538      -0.009840      -0.045582      -0.086487       0.033155       0.053332             10.507122      10.674656      -4.293985       3.315984      10.067061      -3.046103      10.779648          -0.000002
          164              O       4.426896       6.482453      16.508397      -0.510585      34.527456 0.50306607E+03  0.11948982E+05                                 8.538187                            7.043801       0.146678       2.116280                    0.996301      26.745852      70.939010       0.697236       0.369846      -1.125365      -0.012524       0.004400      -0.028204       0.031171       0.062530      -0.040793       0.023562      -0.010697      -0.104129      -0.086629       0.005460       0.081169             10.112318      10.034991      -3.931398      -2.762571      10.126946       3.268303      10.175019          -0.000002
          165              O       4.572876       9.194368      14.195453      -0.512137      38.552341 0.60237369E+03  0.14930649E+05                                 9.265394                            7.710769       0.014548       2.056501                    0.994084      28.076977      75.472965       0.667625       0.370135      -1.127877       0.035540      -0.013517       0.016873       0.041599      -0.026884       0.025788       0.072594       0.057850       0.015460      -0.099008       0.036764       0.062244             11.102580      11.017460       3.756459       2.473069      10.819277       4.133250      11.471003          -0.000003
          166              O       1.331197       6.664585      14.311408      -0.463388      35.666727 0.51820958E+03  0.12414665E+05                                 8.848136                            7.206934      -0.129208       2.035250                    0.993705      26.801458      71.662822       0.680220       0.375861      -1.119537       0.005380      -0.009489       0.006030       0.012463      -0.042449      -0.041824      -0.026478       0.020099      -0.039895      -0.074149       0.018042       0.056108             10.674785      10.920719       3.651608      -2.851460      10.002564      -3.884252      11.101073          -0.000003
          167              O       1.692671       9.550168      14.532991      -0.584630      37.363561 0.55472041E+03  0.13514550E+05                                 9.002859                            7.376484       0.148766       2.088772                    0.997073      28.287027      76.219078       0.683475       0.367837      -1.125837       0.021018       0.015866       0.040396       0.048222       0.049024      -0.042712       0.042012      -0.034303      -0.061697      -0.091434       0.027442       0.063992             10.768648      10.915423      -4.352120      -3.674385      10.452849       3.639772      10.937671          -0.000003
          168              O       4.119875       6.340133      14.381887      -0.639071      41.574473 0.65348688E+03  0.16491478E+05                                 9.551882                            7.895398       0.314933       2.119695                    0.997981      29.452947      79.268667       0.678486       0.357719      -1.140248      -0.003840      -0.008262       0.034698       0.035874       0.019509       0.059687      -0.056820      -0.005556      -0.005274      -0.093110       0.020488       0.072622             11.488168      12.501262      -4.930049       4.131593      10.836113      -3.459970      11.127130          -0.000003
          169              O      10.374994       6.496873       1.478429      -0.538201      38.248591 0.64787197E+03  0.16233026E+05                                 9.001948                            7.859924       0.393306       2.177678                    0.995158      27.959047      73.762013       0.683624       0.357585      -1.146082       0.038147       0.022365       0.001547       0.044247       0.038105       0.014752      -0.100624       0.023408       0.081008      -0.116501       0.010300       0.106201             10.454670      10.352509      -2.955877       2.157082      10.630640      -3.228348      10.380860          -0.000003
          170              O       7.403262       9.062707       1.386027      -0.590605      41.289864 0.67457743E+03  0.17073970E+05                                 9.448026                            7.978597       0.414974       2.172093                    0.996343      28.626381      75.909325       0.683834       0.353877      -1.149054      -0.000348       0.007089      -0.014188       0.015864       0.009977      -0.048681       0.069304       0.017452       0.132436      -0.088705      -0.009580       0.098285             11.262585      12.306779      -4.052167      -3.465396      10.472692       3.116152      11.008284          -0.000003
          171              O       7.484362       6.215525       1.519557      -0.574897      37.068500 0.55255652E+03  0.13404261E+05                                 8.857904                            7.298007       0.322494       2.151070                    0.997371      27.768306      73.858675       0.698517       0.361462      -1.134516       0.017826      -0.006598       0.031062       0.036416      -0.045371      -0.042574      -0.040538      -0.009840      -0.045582      -0.086487       0.033155       0.053332             10.507121      10.674655       4.293985      -3.315983      10.067061      -3.046103      10.779647          -0.000002
          172              O      10.219746       9.191547       1.609603      -0.510585      34.527456 0.50306607E+03  0.11948982E+05                                 8.538187                            7.043801       0.146678       2.116280                    0.996301      26.745852      70.939010       0.697236       0.369846      -1.125365      -0.012524      -0.004400       0.028204       0.031171      -0.062530       0.040793       0.023562      -0.010697      -0.104129      -0.086629       0.005460       0.081169             10.112318      10.034991       3.931398       2.762571      10.126946       3.268303      10.175019          -0.000002
          173              O      10.365726       6.479632       3.922547      -0.512137      38.552345 0.60237375E+03  0.14930651E+05                                 9.265394                            7.710769       0.014548       2.056501                    0.994084      28.076979      75.472970       0.667625       0.370135      -1.127877       0.035540       0.013517      -0.016873       0.041599       0.026884      -0.025788       0.072594       0.057850       0.015460      -0.099008       0.036764       0.062244             11.102580      11.017461      -3.756459      -2.473069      10.819278       4.133250      11.471003          -0.000003
          174              O       7.124047       9.009415       3.806592      -0.463388      35.666730 0.51820963E+03  0.12414667E+05                                 8.848137                            7.206935      -0.129208       2.035250                    0.993705      26.801458      71.662826       0.680220       0.375861      -1.119537       0.005380       0.009489      -0.006030       0.012463       0.042449       0.041824      -0.026478       0.020099      -0.039895      -0.074149       0.018042       0.056108             10.674787      10.920721      -3.651609       2.851460      10.002565      -3.884253      11.101075          -0.000003
          175              O       7.485521       6.123832       3.585009      -0.584630      37.363561 0.55472041E+03  0.13514550E+05                                 9.002859                            7.376484       0.148766       2.088772                    0.997073      28.287027      76.219078       0.683475       0.367837      -1.125837       0.021018      -0.015866      -0.040396       0.048222      -0.049024       0.042712       0.042012      -0.034303      -0.061697      -0.091434       0.027442       0.063992             10.768648      10.915423       4.352120       3.674385      10.452849       3.639772      10.937672          -0.000003
          176              O       9.912725       9.333867       3.736113      -0.639071      41.574475 0.65348692E+03  0.16491480E+05                                 9.551883                            7.895399       0.314933       2.119695                    0.997981      29.452947      79.268670       0.678486       0.357719      -1.140248      -0.003840       0.008262      -0.034698       0.035874      -0.019509      -0.059687      -0.056820      -0.005556      -0.005274      -0.093110       0.020488       0.072622             11.488169      12.501263       4.930049      -4.131594      10.836114      -3.459970      11.127131          -0.000003

******************************************************
Auxiliary information for the entire system
The total spin magnetic moment of the unit cell is   -0.000063
The total net atomic charge of the unit cell is   0.000002
Accuracy of reproducing the electrostatic potential in the unit cell:
  The inner radius (bohr) =    5.0000
  The outer radius (bohr) =   12.0000
  Valid grid points have density less than (e/(bohr^3)) =    0.0001
  The number of valid grid points were=       263818
  The rms potential error without charges in kcal/mol is=      4.91129
  The rms potential error with partial charges in kcal/mol is=      1.08116
  The RRMSE value at monopole order=      0.22014
  The rms potential error with partial charges and cloud penetration in kcal/mol is=      1.08267
  The RRMSE value at monopole order with cloud penetration is=      0.22045
  The rms potential error with partial charges and atomic dipoles in kcal/mol is=      0.29898
  The RRMSE value at dipole order=      0.06088
  The rms potential error with partial charges, atomic dipoles and cloud penetration in kcal/mol is=      0.29552
  The RRMSE value at dipole order with cloud penetration=      0.06017

******************************************************
The electron densities and ab initio electrostatic potential were computed in VASP using the PBE functional and
projector augmented wave method. See the main text of the journal article for a description of computational details.
The atomic charges, dipoles, and quadrupoles were computed with the DDEC6 method as described in
(a) T. A. Manz and N. Gabaldon Limas, RSC Adv. 6 (2016) 47771-47801 DOI: 10.1039/c6ra04656h
(b) N. Gabaldon Limas and T. A. Manz, RSC Adv. 8 (2018) 2678-2707 DOI: 10.1039/c7ra11829e.
For each atom in the material, the electron cloud parameters were fit to the spherically averaged atom-in-material
electron density using radial positions for which this density was between 10^-4 and 10^-2 electrons per cubic bohr.
The polarizabilities, dispersion coefficients, and quantum Drude oscillator (QDO) parameters were fit using the MCLF method.
The magnetic structure of the system was optimized in VASP from the default ferromagnetic initial guess using spin polarization.
The atomic spin moments (ASMs) were computed on this optimized magnetic structure using the DDEC6 partition as inputs
to the method of T. A. Manz and D. S. Sholl, J. Chem. Theory Comput. 7 (2011) 4146-4164 DOI: 10.1021/ct200539n.
The RMSE and RRMSE were computed using a uniform grid with Ewald summation.
