# Supplementary material for: A collection of forcefield precursors for metal–organic frameworks
Source: RSC Adv. 2019 Nov 13;9(63):36492–507. doi: 10.1039/c9ra07327b (PMC9075174; doi:10.1039/c9ra07327b)
Supplement: RA-009-C9RA07327B-s4087 [file RA-009-C9RA07327B-s4087.xyz]

   88
jmolscript: load "" {1 1 1} spacegroup "x,y,z" unitcell [{     11.615100     0.000000     0.000000 }, {      0.000000    15.648000     0.000000 }, {     -1.014519     0.000000    18.134644 }]
Zn    10.594321     0.000000    16.664468     0.804658
Zn     0.006260     0.000000     1.470176     0.804658
H      7.721346    12.446419    16.118072     0.116754
H      8.692649    12.487104     1.994811     0.113498
H      7.424483    10.510762     1.991184     0.111381
H      6.306910    10.512326    16.196051     0.110501
H      2.879235    12.446419     2.016572     0.116754
H      1.907932    12.487104    16.139833     0.113498
H      3.176098    10.510762    16.143460     0.111381
H      4.293671    10.512326     1.938593     0.110501
H      2.879235     3.201581     2.016572     0.116754
H      1.907932     3.160896    16.139833     0.113498
H      3.176098     5.137238    16.143460     0.111380
H      4.293671     5.135674     1.938593     0.110501
H      7.721346     3.201581    16.118072     0.116754
H      8.692649     3.160896     1.994811     0.113498
H      7.424483     5.137238     1.991184     0.111381
H      6.306910     5.135674    16.196051     0.110501
H      1.041840     0.000000    14.554865     0.106320
H      8.804319     0.000000    14.324555     0.110485
H      1.252126     0.000000    12.311610     0.131090
H      8.892003     0.000000    12.030523     0.128408
H      9.558741     0.000000     3.579779     0.106320
H      1.796262     0.000000     3.810089     0.110485
H      9.348455     0.000000     5.823034     0.131090
H      1.708578     0.000000     6.104121     0.128408
C      8.883228    12.610723     0.000000    -0.026720
C      9.854398    13.839091     0.018135     0.608657
C      6.535163     9.039850    -0.009067    -0.015628
C      7.278123    10.338634    -0.001813     0.103240
C      7.463440    12.072432    16.928690    -0.106357
C      8.462314    12.078691     1.191446    -0.107933
C      7.673852    10.901962     1.187819    -0.153766
C      6.612190    10.889443    16.988534    -0.157912
C      2.731872    12.610723     0.000000    -0.026720
C      1.760702    13.839091    -0.018135     0.608657
C      5.079937     9.039850     0.009067    -0.015628
C      4.336977    10.338634     0.001813     0.103241
C      3.137141    12.072432     1.205954    -0.106357
C      2.138267    12.078691    16.943198    -0.107933
C      2.926729    10.901962    16.946825    -0.153766
C      3.988391    10.889443     1.146110    -0.157911
C      2.731872     3.037277     0.000000    -0.026721
C      1.760702     1.808909    -0.018135     0.608658
C      5.079937     6.608150     0.009067    -0.015628
C      4.336977     5.309366     0.001813     0.103240
C      3.137141     3.575568     1.205954    -0.106357
C      2.138267     3.569309    16.943198    -0.107933
C      2.926729     4.746038    16.946825    -0.153766
C      3.988391     4.758557     1.146110    -0.157912
C      8.883228     3.037277     0.000000    -0.026720
C      9.854398     1.808909     0.018135     0.608657
C      6.535163     6.608150    -0.009067    -0.015628
C      7.278123     5.309366    -0.001813     0.103241
C      7.463440     3.575568    16.928690    -0.106357
C      8.462314     3.569309     1.191446    -0.107933
C      7.673852     4.746038     1.187819    -0.153766
C      6.612190     4.758557    16.988534    -0.157912
C      0.261734     0.000000    14.048909     0.118411
C      9.639143     0.000000    13.914712     0.099072
C      0.398729     0.000000    12.679743    -0.165921
C     -0.694786     0.000000    11.840109     0.065822
C      9.684840     0.000000    12.516531    -0.164089
C     -0.593042     0.000000    10.334934     0.251631
C     10.338847     0.000000     4.085735     0.118411
C      0.961438     0.000000     4.219932     0.099072
C     10.201852     0.000000     5.454901    -0.165921
C     -0.319733     0.000000     6.294535     0.065822
C      0.915741     0.000000     5.618113    -0.164090
C     -0.421477     0.000000     7.799710     0.251625
C      7.147313     7.824000     0.052590     0.026151
C      3.453268     7.824000    18.082054     0.026151
Br     9.068189     7.824000    -0.011243    -0.092196
Br     2.546911     7.824000     0.011243    -0.092196
N     10.726888     0.000000    14.701756    -0.155066
N      0.612666     0.000000     9.769133    -0.144794
N      9.877047     0.000000     9.662138    -0.126466
N     -0.126307     0.000000     3.432888    -0.155066
N      9.987915     0.000000     8.365511    -0.144768
N      0.723534     0.000000     8.472506    -0.126440
O      9.155481    14.222467    17.037498    -0.542855
O     10.201916    14.225597     1.135229    -0.549630
O      1.445100    14.222467     1.097146    -0.542855
O      0.398665    14.225597    16.999415    -0.549630
O      1.445100     1.425533     1.097146    -0.542855
O      0.398665     1.422403    16.999415    -0.549630
O      9.155481     1.425533    17.037498    -0.542855
O     10.201916     1.422403     1.135229    -0.549630

The following XYZ coordinates are in angstroms. Other properties are in atomic units.
The sperically averaged electron density of each atom fit to a function of the form exp(a - br)
eigen_1, eigen_2 and eigen_3 are the three eigenvalues of traceless quadrupole moment tensor
  atom number  atomic symbol              X              Y              Z     net charge C6 coefficient C8 coefficient C10 coefficient fluctuating dipole atomic polarizability isotropic forcefield polarizability              a              b squared Pearson coefficient          <r^3>          <r^4>         wp_QDO          m_QDO          q_QDO       dipole_x       dipole_y       dipole_z         dipole            Qxy            Qxz            Qyz     Q(x^2-y^2)  Q(3z^2 - R^2)        eigen_1        eigen_2        eigen_3 static polarizability      alpha(xx)      alpha(xy)      alpha(xz)      alpha(yy)      alpha(yz)      alpha(zz) atomic spin moment
            1             Zn      10.594321       0.000000      16.664468       0.804658     111.504682 0.20627433E+04  0.67157637E+05                                18.862570                           14.792987       0.362101       1.964170                    0.995872      47.681877     131.020469       0.472888       0.397830      -1.147189      -0.005455      -0.000000      -0.021497       0.022178       0.000000       0.015776       0.000000       0.012323      -0.293456      -0.099429       0.042748       0.056681             25.876937      23.722840      -0.000000      -1.742902      27.865120      -0.000000      26.042852          -0.000002
            2             Zn       0.006260       0.000000       1.470176       0.804658     111.504692 0.20627434E+04  0.67157642E+05                                18.862572                           14.792987       0.362101       1.964170                    0.995872      47.681878     131.020474       0.472888       0.397830      -1.147189       0.005455       0.000000       0.021497       0.022178       0.000000       0.015776      -0.000000       0.012323      -0.293456      -0.099429       0.042748       0.056681             25.876940      23.722842       0.000000      -1.742903      27.865122      -0.000000      26.042857          -0.000002
            3              H       7.721346      12.446419      16.118072       0.116754       1.145497 0.82667527E+01  0.80342689E+02                                 1.687413                            1.589787      -0.973690       2.412671                    0.998653       3.267741       8.574576       0.549693       1.146500      -0.742125       0.011533       0.015274      -0.036136       0.040892       0.006902      -0.000043      -0.001736      -0.004009       0.053197      -0.016084      -0.001781       0.017865              1.739548       1.559799       0.288588      -0.234742       1.712439      -0.338820       1.946406          -0.000002
            4              H       8.692649      12.487104       1.994811       0.113498       1.154025 0.83383553E+01  0.81300961E+02                                 1.702579                            1.600775      -1.013093       2.393689                    0.998259       3.304757       8.716328       0.545104       1.152422      -0.740372       0.007745       0.016519       0.034022       0.038605       0.005589      -0.001202       0.001340      -0.006696       0.052730      -0.015392      -0.002290       0.017682              1.762376       1.553417       0.305078       0.220049       1.780974       0.380423       1.952737          -0.000001
            5              H       7.424483      10.510762       1.991184       0.111381       1.201246 0.91296667E+01  0.91212197E+02                                 1.777631                            1.703326      -0.797356       2.499240                    0.999560       3.294565       8.844996       0.514442       1.191713      -0.732945      -0.008779      -0.015762       0.034529       0.038959       0.012014      -0.001021      -0.001362      -0.011745       0.045082      -0.020886       0.005555       0.015331              1.793464       1.627479       0.228522      -0.179011       1.771888      -0.269566       1.981024           0.000003
            6              H       6.306910      10.512326      16.196051       0.110501       1.211297 0.92650606E+01  0.92955567E+02                                 1.789938                            1.717299      -0.795660       2.496881                    0.999510       3.326093       8.964013       0.511451       1.193645      -0.732259      -0.012809      -0.014493      -0.032154       0.037524       0.012562       0.002900       0.001442      -0.008655       0.041928      -0.020343       0.005360       0.014983              1.807186       1.679926       0.242106       0.215342       1.753228       0.241024       1.988405           0.000003
            7              H       2.879235      12.446419       2.016572       0.116754       1.145496 0.82667520E+01  0.80342684E+02                                 1.687413                            1.589787      -0.973690       2.412671                    0.998653       3.267741       8.574577       0.549693       1.146501      -0.742125      -0.011533       0.015274       0.036136       0.040892      -0.006902      -0.000042       0.001736      -0.004009       0.053197      -0.016084      -0.001781       0.017865              1.739548       1.559799      -0.288588      -0.234742       1.712440       0.338820       1.946406          -0.000002
            8              H       1.907932      12.487104      16.139833       0.113498       1.154025 0.83383589E+01  0.81301001E+02                                 1.702579                            1.600775      -1.013093       2.393688                    0.998259       3.304758       8.716330       0.545104       1.152422      -0.740372      -0.007745       0.016519      -0.034022       0.038605      -0.005589      -0.001202      -0.001340      -0.006696       0.052730      -0.015392      -0.002289       0.017682              1.762376       1.553417      -0.305078       0.220049       1.780974      -0.380423       1.952737          -0.000001
            9              H       3.176098      10.510762      16.143460       0.111381       1.201246 0.91296640E+01  0.91212157E+02                                 1.777630                            1.703325      -0.797356       2.499240                    0.999560       3.294565       8.844994       0.514442       1.191712      -0.732945       0.008779      -0.015762      -0.034529       0.038959      -0.012014      -0.001021       0.001362      -0.011745       0.045082      -0.020886       0.005555       0.015331              1.793463       1.627479      -0.228522      -0.179011       1.771887       0.269565       1.981023           0.000003
           10              H       4.293671      10.512326       1.938593       0.110501       1.211297 0.92650638E+01  0.92955605E+02                                 1.789938                            1.717299      -0.795660       2.496881                    0.999510       3.326094       8.964015       0.511451       1.193644      -0.732259       0.012809      -0.014493       0.032154       0.037524      -0.012562       0.002900      -0.001442      -0.008655       0.041928      -0.020343       0.005360       0.014983              1.807186       1.679926      -0.242106       0.215342       1.753228      -0.241024       1.988405           0.000003
           11              H       2.879235       3.201581       2.016572       0.116754       1.145496 0.82667510E+01  0.80342666E+02                                 1.687413                            1.589787      -0.973690       2.412671                    0.998653       3.267741       8.574575       0.549693       1.146500      -0.742125      -0.011533      -0.015274       0.036136       0.040892       0.006902      -0.000043      -0.001736      -0.004009       0.053197      -0.016084      -0.001781       0.017865              1.739548       1.559799       0.288588      -0.234742       1.712439      -0.338819       1.946405          -0.000002
           12              H       1.907932       3.160896      16.139833       0.113498       1.154025 0.83383588E+01  0.81301001E+02                                 1.702579                            1.600775      -1.013093       2.393689                    0.998259       3.304758       8.716330       0.545104       1.152422      -0.740372      -0.007745      -0.016519      -0.034022       0.038605       0.005589      -0.001202       0.001340      -0.006696       0.052730      -0.015392      -0.002289       0.017682              1.762376       1.553417       0.305078       0.220049       1.780974       0.380423       1.952737          -0.000001
           13              H       3.176098       5.137238      16.143460       0.111380       1.201247 0.91296746E+01  0.91212296E+02                                 1.777632                            1.703327      -0.797356       2.499240                    0.999560       3.294566       8.845000       0.514442       1.191713      -0.732944       0.008779       0.015762      -0.034529       0.038959       0.012014      -0.001021      -0.001362      -0.011745       0.045082      -0.020886       0.005555       0.015331              1.793465       1.627480       0.228522      -0.179011       1.771889      -0.269566       1.981025           0.000003
           14              H       4.293671       5.135674       1.938593       0.110501       1.211298 0.92650712E+01  0.92955698E+02                                 1.789939                            1.717300      -0.795660       2.496880                    0.999509       3.326095       8.964019       0.511451       1.193644      -0.732259       0.012809       0.014493       0.032154       0.037523       0.012562       0.002900       0.001442      -0.008655       0.041928      -0.020343       0.005360       0.014983              1.807187       1.679927       0.242106       0.215342       1.753228       0.241024       1.988406           0.000003
           15              H       7.721346       3.201581      16.118072       0.116754       1.145497 0.82667549E+01  0.80342720E+02                                 1.687414                            1.589788      -0.973690       2.412671                    0.998653       3.267741       8.574578       0.549693       1.146501      -0.742125       0.011533      -0.015274      -0.036136       0.040892      -0.006902      -0.000043       0.001736      -0.004009       0.053197      -0.016084      -0.001781       0.017865              1.739549       1.559800      -0.288588      -0.234742       1.712440       0.338820       1.946406          -0.000002
           16              H       8.692649       3.160896       1.994811       0.113498       1.154024 0.83383528E+01  0.81300923E+02                                 1.702578                            1.600775      -1.013093       2.393689                    0.998259       3.304757       8.716325       0.545104       1.152422      -0.740373       0.007745      -0.016519       0.034022       0.038605      -0.005589      -0.001202      -0.001340      -0.006696       0.052730      -0.015392      -0.002290       0.017682              1.762375       1.553416      -0.305078       0.220049       1.780973      -0.380423       1.952736          -0.000001
           17              H       7.424483       5.137238       1.991184       0.111381       1.201246 0.91296625E+01  0.91212134E+02                                 1.777629                            1.703324      -0.797356       2.499240                    0.999560       3.294565       8.844992       0.514443       1.191712      -0.732945      -0.008779       0.015762       0.034529       0.038959      -0.012014      -0.001021       0.001362      -0.011745       0.045082      -0.020886       0.005555       0.015331              1.793462       1.627478      -0.228521      -0.179011       1.771887       0.269565       1.981022           0.000003
           18              H       6.306910       5.135674      16.196051       0.110501       1.211298 0.92650707E+01  0.92955699E+02                                 1.789940                            1.717301      -0.795660       2.496881                    0.999510       3.326094       8.964019       0.511450       1.193645      -0.732258      -0.012809       0.014493      -0.032154       0.037523      -0.012562       0.002900      -0.001442      -0.008655       0.041928      -0.020343       0.005360       0.014983              1.807188       1.679927      -0.242106       0.215342       1.753229      -0.241024       1.988407           0.000003
           19              H       1.041840       0.000000      14.554865       0.106320       1.202190 0.83706795E+01  0.81421406E+02                                 1.743212                            1.597428      -0.864033       2.476467                    0.999041       3.190877       8.314279       0.550827       1.143176      -0.744359       0.043109       0.000000       0.026425       0.050564      -0.000000       0.002075      -0.000000       0.039803       0.003041      -0.020408       0.000782       0.019626              1.858217       2.071083      -0.000000       0.547296       1.399950       0.000000       2.103617          -0.000003
           20              H       8.804319       0.000000      14.324555       0.110485       1.173548 0.81474187E+01  0.78594034E+02                                 1.706295                            1.570030      -0.798261       2.509410                    0.999531       3.130701       8.082637       0.559641       1.134560      -0.746925      -0.046855       0.000000       0.021776       0.051667      -0.000000      -0.000715      -0.000000       0.039207       0.008073      -0.020949       0.002658       0.018290              1.808006       2.161065      -0.000000      -0.498945       1.364781       0.000000       1.898172          -0.000003
           21              H       1.252126       0.000000      12.311610       0.131090       1.295424 0.95876779E+01  0.96785182E+02                                 1.848123                            1.726226      -1.179410       2.329788                    0.996506       3.341368       8.961966       0.520592       1.165502      -0.738419       0.036300       0.000000      -0.008968       0.037391      -0.000000       0.007734      -0.000000       0.031559      -0.036427      -0.013819      -0.009708       0.023528              1.904495       2.261306      -0.000000      -0.333293       1.416094       0.000000       2.036086          -0.000006
           22              H       8.892003       0.000000      12.030523       0.128408       1.307414 0.96641555E+01  0.97725603E+02                                 1.856150                            1.730659      -1.170957       2.331184                    0.996681       3.358204       9.007193       0.521160       1.162225      -0.739132      -0.038294       0.000000      -0.014838       0.041068       0.000000      -0.001807      -0.000000       0.034018      -0.041216      -0.013825      -0.010140       0.023965              1.917239       2.177755      -0.000000       0.373957       1.421470       0.000000       2.152491          -0.000006
           23              H       9.558741       0.000000       3.579779       0.106320       1.202188 0.83706650E+01  0.81421230E+02                                 1.743210                            1.597427      -0.864032       2.476468                    0.999041       3.190875       8.314272       0.550827       1.143176      -0.744359      -0.043109      -0.000000      -0.026425       0.050564      -0.000000       0.002075      -0.000000       0.039803       0.003041      -0.020408       0.000782       0.019626              1.858215       2.071080       0.000000       0.547296       1.399949       0.000000       2.103615          -0.000003
           24              H       1.796262       0.000000       3.810089       0.110485       1.173546 0.81474055E+01  0.78593875E+02                                 1.706293                            1.570029      -0.798260       2.509410                    0.999531       3.130699       8.082630       0.559641       1.134560      -0.746925       0.046855      -0.000000      -0.021776       0.051667       0.000000      -0.000715      -0.000000       0.039206       0.008073      -0.020949       0.002658       0.018290              1.808004       2.161063      -0.000000      -0.498945       1.364780       0.000000       1.898170          -0.000003
           25              H       9.348455       0.000000       5.823034       0.131090       1.295439 0.95878186E+01  0.96786989E+02                                 1.848140                            1.726240      -1.179420       2.329783                    0.996506       3.341386       8.962042       0.520589       1.165504      -0.738419      -0.036300      -0.000000       0.008968       0.037391       0.000000       0.007735       0.000000       0.031559      -0.036429      -0.013820      -0.009708       0.023528              1.904513       2.261329      -0.000000      -0.333297       1.416105       0.000000       2.036105          -0.000006
           26              H       1.708578       0.000000       6.104121       0.128408       1.307428 0.96642894E+01  0.97727323E+02                                 1.856166                            1.730672      -1.170967       2.331179                    0.996681       3.358221       9.007264       0.521157       1.162227      -0.739132       0.038294       0.000000       0.014838       0.041068       0.000000      -0.001807       0.000000       0.034018      -0.041217      -0.013826      -0.010139       0.023965              1.917255       2.177776       0.000000       0.373962       1.421480       0.000000       2.152510          -0.000006
           27              C       8.883228      12.610723       0.000000      -0.026720      38.535568 0.44478183E+03  0.10435032E+05                                 9.989289                            6.989331       0.014715       2.006167                    0.999306      27.419036      76.765638       0.633875       0.411866      -1.075473      -0.023105      -0.043787       0.003369       0.049623      -0.002819      -0.002579      -0.001947       0.003499      -0.009470      -0.005588       0.000449       0.005139             14.489527      14.418053      11.223215      -0.028866      19.640049       0.011295       9.410479          -0.000003
           28              C       9.854398      13.839091       0.018135       0.608657      22.976864 0.24003621E+03  0.49223734E+04                                 7.562215                            5.520631      -0.005522       2.063216                    0.999343      22.026584      61.469996       0.627301       0.476137      -1.017037       0.042741       0.050393      -0.000655       0.066081      -0.105442      -0.003333       0.001085       0.025081      -0.126344      -0.085174      -0.042130       0.127304             10.088879       9.578837       6.234487       0.066450      12.270901       0.098678       8.416900          -0.000001
           29              C       6.535163       9.039850      -0.009067      -0.015628      53.914388 0.47493819E+03  0.11397846E+05                                12.587545                            7.327604      -0.191309       1.932983                    0.999057      28.443252      82.202787       0.602008       0.423953      -1.061066       0.013280       0.027571      -0.005760       0.031140       0.021955      -0.003943       0.000761       0.004544       0.139720      -0.045470      -0.001336       0.046807             21.649895      20.449051       5.802922      -0.041525      37.940344      -0.238995       6.560290           0.000002
           30              C       7.278123      10.338634      -0.001813       0.103240      38.043550 0.40939755E+03  0.95483726E+04                                10.316235                            6.983601      -0.518616       1.846560                    0.998744      27.342206      80.111688       0.587864       0.446730      -1.038339      -0.009033      -0.016985       0.006237       0.020223       0.016930       0.001385       0.002816      -0.015352      -0.093407      -0.031289      -0.003016       0.034305             15.644738      13.227966      10.823520       0.053720      24.549465      -0.048125       9.156782           0.000001
           31              C       7.463440      12.072432      16.928690      -0.106357      35.641894 0.44853770E+03  0.10645797E+05                                 9.572237                            7.146248      -0.010352       1.962829                    0.999610      29.758026      86.435326       0.604419       0.426961      -1.055776      -0.011588      -0.023528       0.011821       0.028768       0.008391      -0.011894      -0.014594       0.003202       0.067487      -0.020360      -0.012092       0.032452             12.483610      11.770428       8.441120      -0.041955      16.493111      -0.290335       9.187291          -0.000004
           32              C       8.462314      12.078691       1.191446      -0.107933      35.247801 0.43278537E+03  0.10195284E+05                                 9.497852                            7.017967      -0.031324       1.956992                    0.999647      29.684237      86.306165       0.609253       0.426758      -1.054373      -0.007252      -0.017963      -0.016684       0.025566      -0.003874       0.014469       0.014920       0.008803       0.067810      -0.025335      -0.006519       0.031854             12.455644      11.499496       8.470863      -0.154914      16.878610       0.229969       8.988825          -0.000003
           33              C       7.673852      10.901962       1.187819      -0.153766      36.459425 0.46049961E+03  0.11046751E+05                                 9.782366                            7.281234      -0.060114       1.946781                    0.998832      30.585881      90.510296       0.591410       0.431730      -1.048570       0.017785       0.021097      -0.005622       0.028160       0.009896      -0.015119      -0.021616      -0.009245       0.099532      -0.027556      -0.018951       0.046507             12.888467      11.671363       8.475627       1.029868      17.876295       1.692278       9.117743           0.000000
           34              C       6.612190      10.889443      16.988534      -0.157912      35.934085 0.45315376E+03  0.10843064E+05                                 9.730992                            7.244657      -0.108421       1.932320                    0.998588      30.650894      91.029943       0.589357       0.434332      -1.045437       0.023890       0.031693      -0.001657       0.039723       0.011938       0.017659       0.027305      -0.008246       0.064513      -0.023871      -0.021775       0.045646             12.859753      11.894686       8.527739      -0.947735      17.628938      -1.887455       9.055635           0.000000
           35              C       2.731872      12.610723       0.000000      -0.026720      38.535571 0.44478186E+03  0.10435033E+05                                 9.989290                            6.989331       0.014714       2.006167                    0.999306      27.419037      76.765642       0.633875       0.411866      -1.075473       0.023105      -0.043787      -0.003369       0.049623       0.002819      -0.002579       0.001947       0.003499      -0.009470      -0.005588       0.000449       0.005139             14.489528      14.418054     -11.223216      -0.028866      19.640051      -0.011294       9.410480          -0.000003
           36              C       1.760702      13.839091      -0.018135       0.608657      22.976865 0.24003622E+03  0.49223737E+04                                 7.562216                            5.520631      -0.005522       2.063216                    0.999343      22.026585      61.470000       0.627301       0.476137      -1.017037      -0.042741       0.050393       0.000655       0.066081       0.105442      -0.003333      -0.001085       0.025081      -0.126344      -0.085174      -0.042130       0.127304             10.088880       9.578838      -6.234488       0.066450      12.270902      -0.098678       8.416900          -0.000000
           37              C       5.079937       9.039850       0.009067      -0.015628      53.914405 0.47493833E+03  0.11397850E+05                                12.587547                            7.327605      -0.191309       1.932983                    0.999057      28.443257      82.202808       0.602008       0.423953      -1.061066      -0.013280       0.027571       0.005760       0.031140      -0.021955      -0.003943      -0.000761       0.004544       0.139720      -0.045470      -0.001336       0.046807             21.649901      20.449056      -5.802924      -0.041525      37.940355       0.238995       6.560291           0.000002
           38              C       4.336977      10.338634       0.001813       0.103241      38.043550 0.40939755E+03  0.95483726E+04                                10.316235                            6.983601      -0.518616       1.846560                    0.998744      27.342206      80.111689       0.587864       0.446730      -1.038339       0.009033      -0.016985      -0.006237       0.020223      -0.016930       0.001385      -0.002816      -0.015352      -0.093407      -0.031289      -0.003016       0.034305             15.644738      13.227967     -10.823521       0.053720      24.549466       0.048126       9.156782           0.000001
           39              C       3.137141      12.072432       1.205954      -0.106357      35.641898 0.44853776E+03  0.10645799E+05                                 9.572238                            7.146248      -0.010352       1.962829                    0.999610      29.758028      86.435334       0.604419       0.426961      -1.055776       0.011588      -0.023528      -0.011821       0.028768      -0.008391      -0.011894       0.014594       0.003202       0.067487      -0.020360      -0.012092       0.032452             12.483611      11.770429      -8.441121      -0.041955      16.493113       0.290335       9.187291          -0.000003
           40              C       2.138267      12.078691      16.943198      -0.107933      35.247807 0.43278544E+03  0.10195286E+05                                 9.497854                            7.017968      -0.031324       1.956992                    0.999647      29.684240      86.306180       0.609253       0.426758      -1.054373       0.007252      -0.017963       0.016684       0.025566       0.003874       0.014469      -0.014920       0.008803       0.067810      -0.025335      -0.006519       0.031854             12.455646      11.499498      -8.470865      -0.154914      16.878614      -0.229968       8.988827          -0.000003
           41              C       2.926729      10.901962      16.946825      -0.153766      36.459429 0.46049966E+03  0.11046753E+05                                 9.782368                            7.281235      -0.060114       1.946781                    0.998832      30.585882      90.510303       0.591410       0.431730      -1.048570      -0.017785       0.021097       0.005622       0.028160      -0.009896      -0.015119       0.021616      -0.009245       0.099532      -0.027556      -0.018951       0.046507             12.888469      11.671365      -8.475629       1.029868      17.876299      -1.692279       9.117744           0.000000
           42              C       3.988391      10.889443       1.146110      -0.157911      35.934083 0.45315373E+03  0.10843063E+05                                 9.730991                            7.244657      -0.108421       1.932320                    0.998588      30.650893      91.029938       0.589357       0.434332      -1.045437      -0.023890       0.031693       0.001657       0.039723      -0.011938       0.017659      -0.027305      -0.008246       0.064513      -0.023871      -0.021775       0.045646             12.859752      11.894685      -8.527739      -0.947735      17.628938       1.887455       9.055634           0.000000
           43              C       2.731872       3.037277       0.000000      -0.026721      38.535578 0.44478194E+03  0.10435035E+05                                 9.989291                            6.989332       0.014714       2.006167                    0.999306      27.419040      76.765653       0.633875       0.411866      -1.075473       0.023105       0.043787      -0.003369       0.049623      -0.002819      -0.002579      -0.001947       0.003499      -0.009470      -0.005588       0.000449       0.005139             14.489531      14.418057      11.223219      -0.028866      19.640055       0.011294       9.410481          -0.000003
           44              C       1.760702       1.808909      -0.018135       0.608658      22.976864 0.24003621E+03  0.49223733E+04                                 7.562215                            5.520631      -0.005522       2.063216                    0.999343      22.026584      61.469997       0.627301       0.476137      -1.017037      -0.042741      -0.050393       0.000655       0.066081      -0.105442      -0.003333       0.001085       0.025081      -0.126344      -0.085174      -0.042130       0.127304             10.088879       9.578837       6.234487       0.066450      12.270901       0.098678       8.416900          -0.000000
           45              C       5.079937       6.608150       0.009067      -0.015628      53.914389 0.47493821E+03  0.11397846E+05                                12.587545                            7.327604      -0.191309       1.932983                    0.999057      28.443253      82.202790       0.602008       0.423953      -1.061066      -0.013280      -0.027571       0.005760       0.031140       0.021955      -0.003943       0.000761       0.004544       0.139720      -0.045470      -0.001336       0.046807             21.649895      20.449051       5.802922      -0.041525      37.940344      -0.238995       6.560290           0.000002
           46              C       4.336977       5.309366       0.001813       0.103240      38.043550 0.40939755E+03  0.95483726E+04                                10.316235                            6.983602      -0.518616       1.846560                    0.998744      27.342206      80.111689       0.587864       0.446730      -1.038339       0.009033       0.016985      -0.006237       0.020223       0.016930       0.001385       0.002816      -0.015352      -0.093407      -0.031289      -0.003016       0.034305             15.644738      13.227966      10.823520       0.053720      24.549465      -0.048126       9.156783           0.000001
           47              C       3.137141       3.575568       1.205954      -0.106357      35.641894 0.44853770E+03  0.10645797E+05                                 9.572237                            7.146247      -0.010352       1.962829                    0.999610      29.758026      86.435324       0.604419       0.426961      -1.055776       0.011588       0.023528      -0.011821       0.028768       0.008391      -0.011894      -0.014594       0.003202       0.067487      -0.020360      -0.012092       0.032452             12.483610      11.770428       8.441120      -0.041955      16.493111      -0.290335       9.187290          -0.000004
           48              C       2.138267       3.569309      16.943198      -0.107933      35.247802 0.43278537E+03  0.10195284E+05                                 9.497852                            7.017967      -0.031324       1.956992                    0.999647      29.684238      86.306168       0.609253       0.426758      -1.054373       0.007252       0.017963       0.016684       0.025566      -0.003874       0.014469       0.014920       0.008802       0.067810      -0.025335      -0.006519       0.031854             12.455644      11.499496       8.470864      -0.154914      16.878612       0.229968       8.988825          -0.000003
           49              C       2.926729       4.746038      16.946825      -0.153766      36.459418 0.46049949E+03  0.11046748E+05                                 9.782365                            7.281233      -0.060114       1.946782                    0.998832      30.585878      90.510288       0.591410       0.431730      -1.048570      -0.017785      -0.021097       0.005622       0.028160       0.009896      -0.015119      -0.021616      -0.009245       0.099531      -0.027556      -0.018951       0.046507             12.888465      11.671361       8.475626       1.029867      17.876293       1.692277       9.117743           0.000000
           50              C       3.988391       4.758557       1.146110      -0.157912      35.934087 0.45315377E+03  0.10843065E+05                                 9.730992                            7.244658      -0.108422       1.932320                    0.998588      30.650896      91.029952       0.589357       0.434332      -1.045437      -0.023890      -0.031693       0.001657       0.039723       0.011938       0.017659       0.027305      -0.008246       0.064513      -0.023870      -0.021775       0.045645             12.859754      11.894686       8.527740      -0.947735      17.628939      -1.887454       9.055636           0.000000
           51              C       8.883228       3.037277       0.000000      -0.026720      38.535568 0.44478183E+03  0.10435032E+05                                 9.989289                            6.989331       0.014715       2.006167                    0.999306      27.419036      76.765638       0.633875       0.411866      -1.075473      -0.023105       0.043787       0.003370       0.049623       0.002819      -0.002579       0.001947       0.003499      -0.009470      -0.005588       0.000449       0.005139             14.489527      14.418053     -11.223215      -0.028865      19.640049      -0.011296       9.410479          -0.000002
           52              C       9.854398       1.808909       0.018135       0.608657      22.976864 0.24003621E+03  0.49223734E+04                                 7.562215                            5.520631      -0.005522       2.063216                    0.999343      22.026584      61.469995       0.627301       0.476137      -1.017037       0.042741      -0.050393      -0.000655       0.066081       0.105442      -0.003333      -0.001085       0.025081      -0.126344      -0.085174      -0.042130       0.127304             10.088879       9.578837      -6.234487       0.066451      12.270900      -0.098678       8.416900          -0.000000
           53              C       6.535163       6.608150      -0.009067      -0.015628      53.914408 0.47493836E+03  0.11397851E+05                                12.587548                            7.327606      -0.191310       1.932983                    0.999057      28.443258      82.202814       0.602008       0.423953      -1.061066       0.013280      -0.027571      -0.005760       0.031140      -0.021955      -0.003943      -0.000761       0.004544       0.139720      -0.045470      -0.001336       0.046807             21.649902      20.449057      -5.802924      -0.041525      37.940356       0.238995       6.560291           0.000002
           54              C       7.278123       5.309366      -0.001813       0.103241      38.043551 0.40939758E+03  0.95483732E+04                                10.316234                            6.983601      -0.518616       1.846560                    0.998744      27.342206      80.111685       0.587864       0.446730      -1.038339      -0.009033       0.016985       0.006237       0.020223      -0.016930       0.001385      -0.002816      -0.015352      -0.093407      -0.031289      -0.003016       0.034305             15.644737      13.227965     -10.823519       0.053719      24.549463       0.048126       9.156782           0.000001
           55              C       7.463440       3.575568      16.928690      -0.106357      35.641892 0.44853765E+03  0.10645795E+05                                 9.572237                            7.146247      -0.010352       1.962829                    0.999610      29.758025      86.435322       0.604420       0.426961      -1.055776      -0.011588       0.023528       0.011821       0.028768      -0.008391      -0.011894       0.014594       0.003202       0.067486      -0.020360      -0.012092       0.032452             12.483609      11.770427      -8.441120      -0.041955      16.493111       0.290335       9.187290          -0.000004
           56              C       8.462314       3.569309       1.191446      -0.107933      35.247802 0.43278540E+03  0.10195284E+05                                 9.497852                            7.017967      -0.031324       1.956992                    0.999647      29.684238      86.306163       0.609253       0.426758      -1.054373      -0.007252       0.017963      -0.016684       0.025566       0.003874       0.014469      -0.014920       0.008803       0.067810      -0.025335      -0.006519       0.031854             12.455643      11.499495      -8.470862      -0.154914      16.878609      -0.229969       8.988825          -0.000003
           57              C       7.673852       4.746038       1.187819      -0.153766      36.459419 0.46049953E+03  0.11046749E+05                                 9.782365                            7.281233      -0.060113       1.946782                    0.998832      30.585877      90.510275       0.591410       0.431730      -1.048570       0.017785      -0.021097      -0.005622       0.028160      -0.009896      -0.015119       0.021616      -0.009245       0.099532      -0.027556      -0.018951       0.046507             12.888465      11.671361      -8.475626       1.029868      17.876292      -1.692279       9.117742           0.000000
           58              C       6.612190       4.758557      16.988534      -0.157912      35.934084 0.45315373E+03  0.10843063E+05                                 9.730991                            7.244657      -0.108421       1.932320                    0.998588      30.650895      91.029947       0.589357       0.434332      -1.045437       0.023890      -0.031693      -0.001657       0.039723      -0.011938       0.017659      -0.027305      -0.008246       0.064513      -0.023870      -0.021775       0.045645             12.859753      11.894685      -8.527739      -0.947735      17.628938       1.887454       9.055635           0.000000
           59              C       0.261734       0.000000      14.048909       0.118411      27.112798 0.29352157E+03  0.62416037E+04                                 7.872904                            5.707731       0.282634       2.126222                    0.999758      24.507633      66.531682       0.692041       0.416215      -1.066652      -0.047179       0.000000       0.004435       0.047387      -0.000000       0.010839      -0.000000      -0.029228      -0.109573      -0.039262       0.006386       0.032876             10.233222       8.754428      -0.000000      -0.411788       4.423516      -0.000000      17.521722          -0.000003
           60              C       9.639143       0.000000      13.914712       0.099072      27.492506 0.30678765E+03  0.65857517E+04                                 7.913423                            5.818500       0.396690       2.155980                    0.999831      24.848846      67.428138       0.689482       0.413824      -1.069883       0.044847       0.000000       0.012218       0.046482      -0.000000      -0.005303      -0.000000      -0.009613      -0.100656      -0.034161       0.012579       0.021583             10.136352       8.970250      -0.000000      -0.406597       4.424447       0.000000      17.014359          -0.000003
           61              C       0.398729       0.000000      12.679743      -0.165921      36.071734 0.40888650E+03  0.94658662E+04                                 9.493457                            6.731621       0.071433       1.998957                    0.999646      29.122126      83.056909       0.636621       0.415593      -1.064816      -0.007691       0.000000       0.012055       0.014299      -0.000000       0.000791      -0.000000      -0.005378      -0.130212      -0.043414       0.019023       0.024391             12.903147       9.715259      -0.000000       1.090141       5.146262       0.000000      23.847920          -0.000007
           62              C      -0.694786       0.000000      11.840109       0.065822      44.075293 0.41917499E+03  0.96976687E+04                                10.958528                            6.841824      -0.111437       1.974702                    0.999224      26.530252      73.961368       0.632200       0.418774      -1.070114      -0.001640       0.000000       0.009960       0.010095      -0.000000       0.000808       0.000000      -0.023709      -0.022770      -0.008666      -0.006983       0.015649             18.129485      10.725886      -0.000000      -1.131666       6.068945       0.000000      37.593624          -0.000000
           63              C       9.684840       0.000000      12.516531      -0.164089      36.435965 0.43100057E+03  0.10098405E+05                                 9.544551                            6.906980       0.050959       1.986555                    0.999542      29.513384      84.361161       0.629798       0.415078      -1.066376       0.005187       0.000000       0.006226       0.008104      -0.000000       0.009367      -0.000000       0.019157      -0.117318      -0.040368       0.009974       0.030394             12.711080      10.267362      -0.000000      -2.219415       5.161083       0.000000      22.704795          -0.000007
           64              C      -0.593042       0.000000      10.334934       0.251631      36.539814 0.34401817E+03  0.76341960E+04                                10.087089                            6.415595      -0.165325       1.982173                    0.998810      24.612466      68.922374       0.615177       0.448667      -1.043712       0.002822      -0.000000      -0.007795       0.008290       0.000000      -0.001419       0.000000      -0.197827      -0.079423      -0.085711      -0.026440       0.112151             17.215214       9.034940      -0.000000      -1.606906       5.778516       0.000000      36.832185          -0.000000
           65              C      10.338847       0.000000       4.085735       0.118411      27.112787 0.29352140E+03  0.62415990E+04                                 7.872903                            5.707729       0.282636       2.126223                    0.999758      24.507623      66.531644       0.692041       0.416215      -1.066652       0.047179      -0.000000      -0.004435       0.047387      -0.000000       0.010839       0.000000      -0.029229      -0.109574      -0.039262       0.006386       0.032877             10.233221       8.754424       0.000000      -0.411791       4.423515       0.000000      17.521724          -0.000003
           66              C       0.961438       0.000000       4.219932       0.099072      27.492493 0.30678744E+03  0.65857459E+04                                 7.913420                            5.818497       0.396691       2.155980                    0.999831      24.848835      67.428095       0.689483       0.413824      -1.069883      -0.044847      -0.000000      -0.012218       0.046482      -0.000000      -0.005303      -0.000000      -0.009614      -0.100656      -0.034162       0.012579       0.021583             10.136349       8.970245       0.000000      -0.406596       4.424446       0.000000      17.014357          -0.000003
           67              C      10.201852       0.000000       5.454901      -0.165921      36.071785 0.40888705E+03  0.94658845E+04                                 9.493470                            6.731628       0.071428       1.998956                    0.999646      29.122163      83.057112       0.636620       0.415593      -1.064815       0.007691      -0.000000      -0.012055       0.014300       0.000000       0.000791       0.000000      -0.005379      -0.130216      -0.043415       0.019023       0.024392             12.903166       9.715284       0.000000       1.090141       5.146268       0.000000      23.847945          -0.000007
           68              C      -0.319733       0.000000       6.294535       0.065822      44.075435 0.41917627E+03  0.96977086E+04                                10.958556                            6.841839      -0.111446       1.974699                    0.999224      26.530303      73.961618       0.632198       0.418774      -1.070114       0.001640       0.000000      -0.009960       0.010095       0.000000       0.000808       0.000000      -0.023711      -0.022770      -0.008667      -0.006984       0.015650             18.129530      10.725921       0.000000      -1.131670       6.068958       0.000000      37.593710          -0.000000
           69              C       0.915741       0.000000       5.618113      -0.164090      36.436022 0.43100124E+03  0.10098427E+05                                 9.544566                            6.906988       0.050955       1.986553                    0.999542      29.513423      84.361368       0.629797       0.415078      -1.066375      -0.005187      -0.000000      -0.006227       0.008104       0.000000       0.009366       0.000000       0.019156      -0.117322      -0.040370       0.009976       0.030394             12.711098      10.267388       0.000000      -2.219416       5.161089       0.000000      22.704816          -0.000007
           70              C      -0.421477       0.000000       7.799710       0.251625      36.540447 0.34402376E+03  0.76343521E+04                                10.087217                            6.415657      -0.165340       1.982166                    0.998810      24.612627      68.922999       0.615173       0.448668      -1.043711      -0.002822      -0.000000       0.007795       0.008290       0.000000      -0.001419      -0.000000      -0.197829      -0.079418      -0.085712      -0.026439       0.112151             17.215490       9.035034      -0.000000      -1.606940       5.778587       0.000000      36.832850          -0.000000
           71              C       7.147313       7.824000       0.052590       0.026151      50.996353 0.49731453E+03  0.12100121E+05                                12.186604                            7.584601      -0.124008       1.938299                    0.999238      29.259001      85.770117       0.580339       0.433776      -1.052643       0.056664      -0.000000       0.001372       0.056680      -0.000000      -0.000381      -0.000000       0.093345      -0.012060      -0.044662      -0.004023       0.048685             19.620601      14.699312      -0.000000       0.090211      37.957728       0.000000       6.204763           0.000003
           72              C       3.453268       7.824000      18.082054       0.026151      50.996356 0.49731455E+03  0.12100122E+05                                12.186604                            7.584601      -0.124008       1.938299                    0.999238      29.259002      85.770122       0.580339       0.433776      -1.052643      -0.056664       0.000000      -0.001372       0.056680       0.000000      -0.000381      -0.000000       0.093345      -0.012061      -0.044662      -0.004023       0.048685             19.620602      14.699312      -0.000000       0.090211      37.957731       0.000000       6.204763           0.000003
           73             Br       9.068189       7.824000      -0.011243      -0.092196     182.660171 0.55786865E+04  0.23028876E+06                                21.077676                           19.641085       1.364972       2.002452                    0.999949      93.840659     279.778751       0.572183       0.259317      -1.291317       0.044391       0.000000      -0.009920       0.045486       0.000000      -0.040383      -0.000000       0.943948      -1.261275      -0.421902      -0.261762       0.683664             22.998957      35.070771       0.000000      -0.090600      22.644232       0.000000      11.281868           0.000009
           74             Br       2.546911       7.824000       0.011243      -0.092196     182.660259 0.55786900E+04  0.23028895E+06                                21.077684                           19.641092       1.364970       2.002452                    0.999949      93.840672     279.778823       0.572183       0.259317      -1.291317      -0.044391      -0.000000       0.009920       0.045486      -0.000000      -0.040384       0.000000       0.943948      -1.261275      -0.421902      -0.261762       0.683664             22.998966      35.070784       0.000000      -0.090600      22.644242       0.000000      11.281871           0.000009
           75              N      10.726888       0.000000      14.701756      -0.155066      34.476484 0.42408298E+03  0.96918476E+04                                 8.830700                            6.612247       0.147228       2.117720                    0.997575      25.359845      66.874151       0.693221       0.386615      -1.108372       0.008467       0.000000      -0.122427       0.122720       0.000000       0.011506      -0.000000       0.035276      -0.210353      -0.071186       0.017421       0.053765             11.365612      10.587669      -0.000000      -0.356179       5.154928      -0.000000      18.354238          -0.000002
           76              N       0.612666       0.000000       9.769133      -0.144794      34.390001 0.39829528E+03  0.89628376E+04                                 8.756052                            6.349881       0.469266       2.172842                    0.999788      26.354254      69.011024       0.716982       0.379627      -1.113191      -0.184899       0.000000      -0.179488       0.257689       0.000000      -0.152326       0.000000      -0.317605       0.033939      -0.252434       0.099288       0.153146             12.456959       7.997149      -0.000000      -2.818880       5.105340       0.000000      24.268388          -0.000006
           77              N       9.877047       0.000000       9.662138      -0.126466      32.851115 0.38209867E+03  0.85049318E+04                                 8.480077                            6.205253       0.503390       2.190986                    0.999705      25.928467      67.405573       0.728175       0.377898      -1.115073       0.199905      -0.000000      -0.144160       0.246464      -0.000000       0.110392       0.000000      -0.347555       0.156364      -0.241362       0.093645       0.147717             11.977236       7.458056      -0.000000       0.720058       4.966957       0.000000      23.506696          -0.000005
           78              N      -0.126307       0.000000       3.432888      -0.155066      34.476480 0.42408285E+03  0.96918436E+04                                 8.830699                            6.612245       0.147228       2.117721                    0.997575      25.359841      66.874127       0.693221       0.386615      -1.108372      -0.008467      -0.000000       0.122427       0.122720      -0.000000       0.011506      -0.000000       0.035276      -0.210352      -0.071186       0.017421       0.053765             11.365611      10.587666       0.000000      -0.356180       5.154927      -0.000000      18.354242          -0.000002
           79              N       9.987915       0.000000       8.365511      -0.144768      34.388972 0.39828176E+03  0.89624489E+04                                 8.755841                            6.349742       0.469313       2.172861                    0.999788      26.353930      69.009639       0.716996       0.379623      -1.113195       0.184900       0.000000       0.179490       0.257691      -0.000000      -0.152329       0.000000      -0.317601       0.033947      -0.252435       0.099293       0.153143             12.456627       7.996954      -0.000000      -2.818814       5.105229       0.000000      24.267698          -0.000006
           80              N       0.723534       0.000000       8.472506      -0.126440      32.850090 0.38208531E+03  0.85045516E+04                                 8.479863                            6.205112       0.503440       2.191007                    0.999705      25.928141      67.404176       0.728190       0.377894      -1.115077      -0.199906      -0.000000       0.144161       0.246465       0.000000       0.110394      -0.000000      -0.347553       0.156374      -0.241363       0.093649       0.147714             11.976897       7.457864       0.000000       0.720052       4.966844       0.000000      23.505984          -0.000005
           81              O       9.155481      14.222467      17.037498      -0.542855      35.066800 0.50704815E+03  0.12030017E+05                                 8.580766                            6.977561       0.317420       2.156924                    0.997674      27.247614      71.502248       0.716968       0.360072      -1.136439      -0.001095      -0.006096       0.020472       0.021388      -0.040725      -0.035611      -0.036448       0.008126      -0.036662      -0.075689       0.028516       0.047173             10.666749       9.956011       4.854650      -3.118813      11.759425      -3.770052      10.284812          -0.000003
           82              O      10.201916      14.225597       1.135229      -0.549630      36.143454 0.52176447E+03  0.12461847E+05                                 8.740385                            7.069257       0.245235       2.129588                    0.997921      27.436274      72.120380       0.713993       0.359174      -1.137713      -0.000068      -0.005193      -0.023199       0.023774      -0.037116       0.037151       0.042004       0.010890      -0.034335      -0.078607       0.035338       0.043268             10.873358       9.902539       4.860877       3.098136      12.006641       4.019671      10.710895          -0.000003
           83              O       1.445100      14.222467       1.097146      -0.542855      35.066801 0.50704816E+03  0.12030017E+05                                 8.580766                            6.977561       0.317420       2.156924                    0.997674      27.247614      71.502249       0.716968       0.360072      -1.136439       0.001095      -0.006096      -0.020472       0.021388       0.040725      -0.035611       0.036448       0.008126      -0.036662      -0.075689       0.028516       0.047173             10.666750       9.956012      -4.854651      -3.118814      11.759426       3.770053      10.284813          -0.000003
           84              O       0.398665      14.225597      16.999415      -0.549630      36.143457 0.52176453E+03  0.12461849E+05                                 8.740385                            7.069258       0.245235       2.129588                    0.997921      27.436275      72.120384       0.713993       0.359174      -1.137713       0.000068      -0.005193       0.023199       0.023774       0.037116       0.037151      -0.042004       0.010890      -0.034335      -0.078607       0.035338       0.043268             10.873359       9.902540      -4.860878       3.098136      12.006642      -4.019671      10.710895          -0.000003
           85              O       1.445100       1.425533       1.097146      -0.542855      35.066803 0.50704819E+03  0.12030018E+05                                 8.580767                            6.977561       0.317420       2.156924                    0.997674      27.247614      71.502251       0.716968       0.360072      -1.136439       0.001095       0.006096      -0.020472       0.021388      -0.040725      -0.035611      -0.036448       0.008126      -0.036662      -0.075689       0.028516       0.047173             10.666751       9.956013       4.854651      -3.118814      11.759427      -3.770053      10.284814          -0.000003
           86              O       0.398665       1.422403      16.999415      -0.549630      36.143456 0.52176451E+03  0.12461848E+05                                 8.740385                            7.069258       0.245235       2.129588                    0.997921      27.436274      72.120382       0.713993       0.359174      -1.137713       0.000068       0.005193       0.023199       0.023774      -0.037116       0.037151       0.042004       0.010890      -0.034335      -0.078607       0.035338       0.043268             10.873359       9.902540       4.860878       3.098136      12.006643       4.019671      10.710895          -0.000003
           87              O       9.155481       1.425533      17.037498      -0.542855      35.066799 0.50704813E+03  0.12030017E+05                                 8.580766                            6.977561       0.317420       2.156925                    0.997674      27.247613      71.502246       0.716968       0.360072      -1.136439      -0.001095       0.006096       0.020472       0.021388       0.040725      -0.035611       0.036448       0.008126      -0.036662      -0.075689       0.028516       0.047173             10.666749       9.956011      -4.854650      -3.118813      11.759425       3.770052      10.284812          -0.000003
           88              O      10.201916       1.422403       1.135229      -0.549630      36.143453 0.52176447E+03  0.12461847E+05                                 8.740385                            7.069257       0.245235       2.129588                    0.997921      27.436274      72.120380       0.713993       0.359174      -1.137713      -0.000068       0.005193      -0.023199       0.023774       0.037116       0.037151      -0.042004       0.010890      -0.034335      -0.078607       0.035338       0.043268             10.873358       9.902539      -4.860877       3.098136      12.006641      -4.019671      10.710895          -0.000003

******************************************************
Auxiliary information for the entire system
The total spin magnetic moment of the unit cell is   -0.000123
The total net atomic charge of the unit cell is   -0.000001
Accuracy of reproducing the electrostatic potential in the unit cell:
  The inner radius (bohr) =    5.0000
  The outer radius (bohr) =   12.0000
  Valid grid points have density less than (e/(bohr^3)) =    0.0001
  The number of valid grid points were=       489910
  The rms potential error without charges in kcal/mol is=      6.18192
  The rms potential error with partial charges in kcal/mol is=      1.43211
  The RRMSE value at monopole order=      0.23166
  The rms potential error with partial charges and cloud penetration in kcal/mol is=      1.42992
  The RRMSE value at monopole order with cloud penetration is=      0.23131
  The rms potential error with partial charges and atomic dipoles in kcal/mol is=      0.59888
  The RRMSE value at dipole order=      0.09688
  The rms potential error with partial charges, atomic dipoles and cloud penetration in kcal/mol is=      0.58855
  The RRMSE value at dipole order with cloud penetration=      0.09521

******************************************************
The electron densities and ab initio electrostatic potential were computed in VASP using the PBE functional and
projector augmented wave method. See the main text of the journal article for a description of computational details.
The atomic charges, dipoles, and quadrupoles were computed with the DDEC6 method as described in
(a) T. A. Manz and N. Gabaldon Limas, RSC Adv. 6 (2016) 47771-47801 DOI: 10.1039/c6ra04656h
(b) N. Gabaldon Limas and T. A. Manz, RSC Adv. 8 (2018) 2678-2707 DOI: 10.1039/c7ra11829e.
For each atom in the material, the electron cloud parameters were fit to the spherically averaged atom-in-material
electron density using radial positions for which this density was between 10^-4 and 10^-2 electrons per cubic bohr.
The polarizabilities, dispersion coefficients, and quantum Drude oscillator (QDO) parameters were fit using the MCLF method.
The magnetic structure of the system was optimized in VASP from the default ferromagnetic initial guess using spin polarization.
The atomic spin moments (ASMs) were computed on this optimized magnetic structure using the DDEC6 partition as inputs
to the method of T. A. Manz and D. S. Sholl, J. Chem. Theory Comput. 7 (2011) 4146-4164 DOI: 10.1021/ct200539n.
The RMSE and RRMSE were computed using a uniform grid with Ewald summation.
