# Supplementary material for: A collection of forcefield precursors for metal–organic frameworks
Source: RSC Adv. 2019 Nov 13;9(63):36492–507. doi: 10.1039/c9ra07327b (PMC9075174; doi:10.1039/c9ra07327b)
Supplement: RA-009-C9RA07327B-s4088 [file RA-009-C9RA07327B-s4088.xyz]

  392
jmolscript: load "" {1 1 1} spacegroup "x,y,z" unitcell [{     25.647700     0.000000     0.000000 }, {     12.823850    22.211560     0.000000 }, {     12.823850     7.403853    20.941259 }]
Cu    30.090395    11.105780    15.705944     0.494199
Cu    25.647700     6.266918     6.843185     0.494239
Cu    12.823850     8.540789     3.627445     0.494229
Cu    34.028855    18.509633     5.235315     0.494178
Cu    31.075010    19.078101     6.843185     0.494196
Cu    33.044240    12.811183    15.705944     0.494199
Cu    11.839235     5.698450     5.235315     0.494230
Cu    26.632315     6.835385     3.627445     0.494243
Cu    24.663085     9.109257     5.235315     0.494239
Cu    31.075010    17.941165     3.627445     0.494198
Cu    13.808465     7.972321     6.843185     0.494238
Cu    33.044240     9.400376    15.705944     0.494198
Cu    21.205005    18.509633     5.235315     0.494251
Cu    25.647700    23.348495    14.098074     0.494221
Cu    38.471550    21.074624    17.313814     0.494212
Cu    17.266545    11.105780    15.705944     0.494207
Cu    20.220390    10.537312    14.098074     0.494210
Cu    18.251160    16.804230     5.235315     0.494256
Cu    39.456165    23.916963    15.705944     0.494208
Cu    24.663085    22.780028    17.313814     0.494220
Cu    26.632315    20.506156    15.705944     0.494217
Cu    20.220390    11.674248    17.313814     0.494213
Cu    37.486935    21.643092    14.098074     0.494212
Cu    18.251160    20.215037     5.235315     0.494252
H     30.605400    17.598959    15.343660     0.130192
H     29.397394    19.584673    15.381355     0.090836
H      4.044642     2.406252     3.482531     0.130193
H     17.984167    22.578791     3.520226     0.090827
H      8.779208     4.085446     1.107793     0.130184
H     20.487383    10.845164    20.114079     0.090821
H     33.513850    20.332462    11.477904     0.130188
H     34.721856    21.029905    13.337488     0.090833
H     25.709254    17.505671     3.482531     0.130193
H     23.385573    17.558979     3.520226     0.090837
H     12.762296     9.118586    15.343660     0.130188
H     15.085977     9.171893    15.381355     0.090830
H     13.675354     5.233043    11.477904     0.130190
H     26.499204    26.049717    13.337488     0.090831
H     24.796196    12.565820     1.107793     0.130185
H     37.620046    21.257943    20.114079     0.090818
H     23.341972     7.751834    11.477904     0.130189
H     22.133965     8.449277    13.337488     0.090829
H     11.308071    16.666074     1.107793     0.130190
H     25.247596    23.425792    20.114079     0.090831
H     15.129578    13.405417     3.482531     0.130188
H     16.337585    15.391130     3.520226     0.090828
H     27.163479     6.599795    15.343660     0.130189
H     38.871654    26.772333    15.381355     0.090828
H     27.163479    15.611765    16.068228     0.130192
H     26.047804    17.650786    16.030534     0.090832
H     40.777278    23.613850     6.988098     0.130192
H     16.337585    21.628136     6.950404     0.090830
H     36.955771    20.353193     9.362837     0.130187
H     38.071446    20.997328    11.297809     0.090826
H     23.341972    14.459725    19.933984     0.130185
H     22.133965    13.762282    18.074401     0.090827
H     16.868492    12.401454     6.988098     0.130191
H     17.984167    14.440475     6.950404     0.090827
H     43.429250    26.824160    16.068228     0.130188
H     42.221244    24.838447    16.030534     0.090828
H     46.337700    24.090658    19.933984     0.130193
H     21.898006    23.393215    18.074401     0.090840
H     21.603058    10.722260     9.362837     0.130186
H     20.487383    11.366395    11.297809     0.090820
H     39.323054    16.978516    19.933984     0.130188
H     39.323054    18.373402    18.074401     0.090824
H     24.796196    24.453447     9.362837     0.130186
H     24.796196    23.165176    11.297809     0.090824
H     25.709254    19.513596     6.988098     0.130192
H     23.385573    19.460288     6.950404     0.090835
H     38.409996    13.092974    16.068228     0.130189
H     15.085977    13.039666    16.030534     0.090832
H     20.690000    12.016454     5.597599     0.130188
H     21.898006    10.030740     5.559904     0.090833
H     47.250758    27.209161    17.458728     0.130190
H     33.311233     7.036622    17.421033     0.090821
H     42.516192    25.529967    19.833466     0.130189
H     30.808017    18.770249     0.827180     0.090816
H     17.781550     9.282951     9.463355     0.130190
H     16.573544     8.585508     7.603771     0.090826
H     25.586146    12.109742    17.458728     0.130188
H     27.909827    12.056434    17.421033     0.090831
H     38.533104    20.496827     5.597599     0.130194
H     36.209423    20.443520     5.559904     0.090832
H     37.620046    24.382370     9.463355     0.130183
H     24.796196     3.565696     7.603771     0.090821
H     26.499204    17.049593    19.833466     0.130190
H     13.675354     8.357470     0.827180     0.090826
H     27.953428    21.863579     9.463355     0.130190
H     29.161435    21.166136     7.603771     0.090829
H     39.987329    12.949339    19.833466     0.130191
H     26.047804     6.189621     0.827180     0.090824
H     36.165822    16.209996    17.458728     0.130187
H     34.957815    14.224283    17.421033     0.090832
H     24.131921    23.015618     5.597599     0.130188
H     12.423746     2.843080     5.559904     0.090822
H     24.131921    14.003648     4.873031     0.130188
H     25.247596    11.964627     4.910725     0.090825
H     10.518122     6.001563    13.953161     0.130189
H     34.957815     7.987277    13.990855     0.090837
H     14.339629     9.262220    11.578422     0.130190
H     13.223954     8.618085     9.643450     0.090821
H     27.953428    15.155688     1.007275     0.130188
H     29.161435    15.853131     2.866858     0.090825
H     34.426908    17.213959    13.953161     0.130185
H     33.311233    15.174938    13.990855     0.090817
H      7.866150     2.791253     4.873031     0.130191
H      9.074156     4.776966     4.910725     0.090830
H      4.957700     5.524755     1.007275     0.130188
H     29.397394     6.222198     2.866858     0.090828
H     29.692342    18.893153    11.578422     0.130194
H     30.808017    18.249018     9.643450     0.090820
H     11.972346    12.636897     1.007275     0.130188
H     11.972346    11.242011     2.866858     0.090821
H     26.499204     5.161966    11.578422     0.130185
H     26.499204     6.450237     9.643450     0.090825
H     25.586146    10.101817    13.953161     0.130192
H     27.909827    10.155125    13.990855     0.090830
H     12.885404    16.522439     4.873031     0.130191
H     36.209423    16.575747     4.910725     0.090832
C     29.668233    17.585632    15.496950    -0.173449
C     28.943173    18.761512    15.512656     0.087292
C      3.911787     1.801802     4.202911    -0.173451
C     17.401708    22.803424     4.235370     0.087295
C      8.912063     4.563143     0.297785    -0.173458
C     21.069842    11.594286    20.087484     0.087296
C     34.451017    20.472543    11.414243    -0.173451
C     35.176077    20.879310    12.517638     0.087295
C     25.252212    17.922952     4.202911    -0.173445
C     23.871340    17.951087     4.235370     0.087297
C     13.219338     9.936859    15.496950    -0.173454
C     14.600210     9.976840    15.512656     0.087294
C     13.328084     4.351392    11.414243    -0.173451
C     26.141675    25.731648    12.517638     0.087294
C     25.143466    12.211916     0.297785    -0.173458
C     37.977575    20.378958    20.087484     0.087293
C     22.752075     8.493404    11.414243    -0.173454
C     22.037273     8.917941    12.517638     0.087293
C     10.827946    16.542281     0.297785    -0.173452
C     24.307608    23.555655    20.087484     0.087296
C     15.719475    13.592586     4.202911    -0.173450
C     16.434277    14.774389     4.235370     0.087295
C     27.643604     5.794848    15.496950    -0.173453
C     39.811642    26.790547    15.512656     0.087295
C     27.643604    16.416712    15.914938    -0.173450
C     26.987792    17.632573    15.899232     0.087295
C     41.367175    23.426680     6.267719    -0.173450
C     16.434277    22.244877     6.235260     0.087292
C     36.475646    20.476985    10.172845    -0.173454
C     37.131458    20.867464    11.324405     0.087296
C     22.752075    13.718155    19.997646    -0.173455
C     22.037273    13.293618    18.894251     0.087295
C     16.735637    13.005905     6.267719    -0.173450
C     17.401708    14.215843     6.235260     0.087296
C     42.492083    26.837487    15.914938    -0.173453
C     41.767023    25.661607    15.899232     0.087293
C     47.274867    23.950577    19.997646    -0.173447
C     22.352227    23.543809    18.894251     0.087294
C     21.735913    10.244564    10.172845    -0.173458
C     21.069842    10.617274    11.324405     0.087294
C     38.975784    17.860167    19.997646    -0.173454
C     38.965525    18.691472    18.894251     0.087294
C     25.143466    24.807351    10.172845    -0.173455
C     25.153725    24.044162    11.324405     0.087294
C     25.252212    19.096315     6.267719    -0.173447
C     23.871340    19.068180     6.235260     0.087297
C     38.867038    12.274700    15.914938    -0.173452
C     14.600210    12.234719    15.899232     0.087294
C     21.627167    12.029781     5.444309    -0.173449
C     22.352227    10.853901     5.428603     0.087296
C     47.383613    27.813611    16.738348    -0.173454
C     33.893692     6.811989    16.705889     0.087298
C     42.383337    25.052270    20.643474    -0.173455
C     30.225558    18.021127     0.853775     0.087299
C     16.844383     9.142870     9.527016    -0.173455
C     16.119323     8.736103     8.423621     0.087291
C     26.043188    11.692461    16.738348    -0.173452
C     27.424060    11.664326    16.705889     0.087294
C     38.076062    19.678554     5.444309    -0.173451
C     36.695190    19.638573     5.428603     0.087299
C     37.967316    25.264021     9.527016    -0.173455
C     25.153725     3.883765     8.423621     0.087292
C     26.151934    17.403497    20.643474    -0.173453
C     13.317825     9.236455     0.853775     0.087294
C     28.543325    21.122009     9.527016    -0.173453
C     29.258127    20.697472     8.423621     0.087296
C     40.467454    13.073132    20.643474    -0.173454
C     26.987792     6.059758     0.853775     0.087292
C     35.575925    16.022827    16.738348    -0.173453
C     34.861123    14.841024    16.705889     0.087296
C     23.651796    23.820565     5.444309    -0.173452
C     11.483758     2.824866     5.428603     0.087297
C     23.651796    13.198701     5.026321    -0.173451
C     24.307608    11.982840     5.042027     0.087297
C      9.928225     6.188733    14.673540    -0.173451
C     34.861123     7.370536    14.705999     0.087296
C     14.819754     9.138428    10.768414    -0.173455
C     14.163942     8.747949     9.616854     0.087292
C     28.543325    15.897258     0.943613    -0.173455
C     29.258127    16.321795     2.047008     0.087296
C     34.559763    16.609508    14.673540    -0.173456
C     33.893692    15.399570    14.705999     0.087297
C      8.803317     2.777926     5.026321    -0.173451
C      9.528377     3.953806     5.042027     0.087296
C      4.020533     5.664836     0.943613    -0.173453
C     28.943173     6.071604     2.047008     0.087290
C     29.559487    19.370849    10.768414    -0.173454
C     30.225558    18.998139     9.616854     0.087299
C     12.319616    11.755246     0.943613    -0.173455
C     12.329875    10.923941     2.047008     0.087293
C     26.151934     4.808062    10.768414    -0.173454
C     26.141675     5.571251     9.616854     0.087293
C     26.043188    10.519098    14.673540    -0.173453
C     27.424060    10.547233    14.705999     0.087295
C     12.428362    17.340713     5.026321    -0.173450
C     36.695190    17.380694     5.042027     0.087298
C     29.740047    15.123407    15.705944     0.220367
C     29.009601    16.388577    15.705944     0.096124
C     27.967278     3.386226     5.235315     0.220368
C     28.697724     2.121056     5.235315     0.096127
C     10.504272     6.064644     1.447460     0.220372
C      9.773826     5.642921     0.254646     0.096119
C     34.379203    19.848842     9.023170     0.220364
C     35.109649    20.270566    10.215984     0.096124
C     27.420469    18.509633     5.235315     0.220364
C     25.959576    18.509633     5.235315     0.096128
C     36.698781    11.105780    15.705944     0.220370
C     38.159674    11.105780    15.705944     0.096121
C     12.823850     4.725435     9.023170     0.220370
C     12.823850     3.881988    10.215984     0.096122
C     25.647700    10.082271     1.447460     0.220370
C     25.647700    10.925718     0.254646     0.096123
C     23.328122     8.743062     9.023170     0.220374
C     22.597676     9.164786    10.215984     0.096120
C     34.379203    17.170424     1.447460     0.220366
C     35.109649    16.748701     0.254646     0.096125
C     15.143428    11.421480     5.235315     0.220366
C     15.873874    12.686651     5.235315     0.096126
C     29.740047     7.088153    15.705944     0.220365
C     29.009601     5.822982    15.705944     0.096124
C     21.555353    14.492006     5.235315     0.220377
C     22.285799    13.226836     5.235315     0.096119
C     23.328122    26.229187    15.705944     0.220373
C     22.597676    27.494357    15.705944     0.096121
C     40.791128    23.550769    19.493799     0.220367
C     41.521574    23.972492    20.686613     0.096118
C     16.916197     9.766571    11.918089     0.220364
C     16.185751     9.344847    10.725275     0.096124
C     23.874931    11.105780    15.705944     0.220369
C     25.335824    11.105780    15.705944     0.096122
C     14.596619    18.509633     5.235315     0.220381
C     13.135726    18.509633     5.235315     0.096115
C     38.471550    24.889978    11.918089     0.220366
C     38.471550    25.733425    10.725275     0.096120
C     25.647700    19.533142    19.493799     0.220368
C     25.647700    18.689695    20.686613     0.096122
C     27.967278    20.872351    11.918089     0.220371
C     28.697724    20.450627    10.725275     0.096120
C     16.916197    12.444989    19.493799     0.220366
C     16.185751    12.866712    20.686613     0.096125
C     36.151972    18.193933    15.705944     0.220370
C     35.421526    16.928762    15.705944     0.096118
C     21.555353    22.527260     5.235315     0.220375
C     22.285799    23.792431     5.235315     0.096118
N     30.160156    13.082609    15.682071    -0.026538
N     29.150406    13.935384    15.668459    -0.265147
N     26.808515     5.000562     5.862296    -0.026554
N     27.311979     3.855482     6.289288    -0.265140
N     11.663035     7.193880     2.760477    -0.026550
N     11.159571     7.214759     1.538554    -0.265140
N     33.959094    19.146068     7.107044    -0.026542
N     34.968844    19.417494     7.915586    -0.265145
N     29.397907    18.705983     5.862296    -0.026538
N     28.154506    18.842510     6.289288    -0.265142
N     34.721343    11.762353    15.682071    -0.026540
N     35.964744    12.210435    15.668459    -0.265146
N     12.425285     5.440647     7.107044    -0.026549
N     12.155471     4.430466     7.915586    -0.265143
N     26.046265     8.514135     2.760477    -0.026556
N     26.316079     8.939709     1.538554    -0.265140
N     24.146797     8.730624     7.107044    -0.026560
N     23.406860     9.469380     7.915586    -0.265146
N     32.821875    17.609325     2.760477    -0.026537
N     33.055525    17.162872     1.538554    -0.265141
N     14.324753     9.610794     5.862296    -0.026547
N     15.064690    10.619347     6.289288    -0.265138
N     31.297375     8.472377    15.682071    -0.026542
N     31.063725     7.171520    15.668459    -0.265147
N     31.297375    13.739182    15.729817    -0.026507
N     31.063725    15.040039    15.743429    -0.265149
N     27.148603     5.196913     4.608333    -0.026522
N     27.888540     4.188360     4.181341    -0.265145
N     32.821875    19.409942     7.710153    -0.026509
N     33.055525    19.856394     8.932075    -0.265146
N     11.322947     6.077083     3.363585    -0.026520
N     10.583010     5.338326     2.555043    -0.265147
N     13.984665     9.807144     4.608333    -0.026516
N     14.488129    10.952224     4.181341    -0.265143
N     30.160156     9.128951    15.729817    -0.026508
N     29.150406     8.276175    15.743429    -0.265149
N     33.959094    17.873198     3.363585    -0.026508
N     34.968844    17.601773     2.555043    -0.265150
N     24.486885     7.613826     7.710153    -0.026525
N     23.983421     7.592948     8.932075    -0.265143
N     25.249135     9.367059     3.363585    -0.026528
N     24.979321    10.377241     2.555043    -0.265149
N     13.222415     6.293571     7.710153    -0.026517
N     13.492229     5.867998     8.932075    -0.265141
N     29.397907    18.313283     4.608333    -0.026506
N     28.154506    18.176756     4.181341    -0.265143
N     34.721343    10.449206    15.729817    -0.026510
N     35.964744    10.001125    15.743429    -0.265152
N     21.135244    16.532804     5.259188    -0.026554
N     22.144994    15.680029     5.272800    -0.265141
N     24.486885    24.614851    15.078963    -0.026550
N     23.983421    25.759931    14.651971    -0.265142
N     39.632365    22.421533    18.180782    -0.026538
N     40.135829    22.400654    19.402705    -0.265145
N     17.336306    10.469345    13.834215    -0.026548
N     16.326556    10.197919    13.025673    -0.265151
N     21.897493    10.909430    15.078963    -0.026542
N     23.140894    10.772903    14.651971    -0.265146
N     16.574057    17.853060     5.259188    -0.026545
N     15.330656    17.404978     5.272800    -0.265137
N     38.870115    24.174766    13.834215    -0.026545
N     39.139929    25.184947    13.025673    -0.265149
N     25.249135    21.101278    18.180782    -0.026558
N     24.979321    20.675704    19.402705    -0.265149
N     27.148603    20.884789    13.834215    -0.026549
N     27.888540    20.146033    13.025673    -0.265143
N     18.473525    12.006088    18.180782    -0.026548
N     18.239875    12.452541    19.402705    -0.265152
N     36.970647    20.004619    15.078963    -0.026541
N     36.230710    18.996066    14.651971    -0.265148
N     19.998025    21.143036     5.259188    -0.026552
N     20.231675    22.443893     5.272800    -0.265136
N     19.998025    15.876231     5.211442    -0.026521
N     20.231675    14.575374     5.197830    -0.265142
N     24.146797    24.418500    16.332926    -0.026520
N     23.406860    25.427053    16.759918    -0.265148
N     18.473525    10.205471    13.231106    -0.026515
N     18.239875     9.759019    12.009184    -0.265154
N     39.972453    23.538330    17.577674    -0.026507
N     40.712390    24.277087    18.386216    -0.265150
N     37.310735    19.808269    16.332926    -0.026508
N     36.807271    18.663189    16.759918    -0.265148
N     21.135244    20.486462     5.211442    -0.026522
N     22.144994    21.339238     5.197830    -0.265145
N     17.336306    11.742215    17.577674    -0.026516
N     16.326556    12.013640    18.386216    -0.265154
N     26.808515    22.001587    13.231106    -0.026517
N     27.311979    22.022465    12.009184    -0.265147
N     26.046265    20.248354    17.577674    -0.026524
N     26.316079    19.238172    18.386216    -0.265149
N     38.072985    23.321842    13.231106    -0.026516
N     37.803171    23.747415    12.009184    -0.265155
N     21.897493    11.302130    16.332926    -0.026511
N     23.140894    11.438657    16.759918    -0.265152
N     16.574057    19.166207     5.211442    -0.026514
N     15.330656    19.614288     5.197830    -0.265138
N     27.631806    18.774987    15.705944    -0.210363
N     17.251669    21.946206     5.235315    -0.210374
N     21.219881    12.251304    18.945976    -0.210365
N     36.487444    21.066036    12.465913    -0.210361
N     23.203987    18.509633     5.235315    -0.210368
N     15.267563    11.105780    15.705944    -0.210360
N     25.647700    24.502608    12.465913    -0.210368
N     38.471550    19.920511    18.945976    -0.210367
N     21.219881     9.960256    12.465913    -0.210364
N     23.663594    23.357084    18.945976    -0.210362
N     17.251669    15.073061     5.235315    -0.210375
N     40.455656    25.648132    15.705944    -0.210362
N     23.663594    10.840426     5.235315    -0.210366
N     34.043731     7.669207    15.705944    -0.210358
N     30.075519    17.364109     1.995283    -0.210363
N     14.807956     8.549377     8.475346    -0.210374
N     28.091413    11.105780    15.705944    -0.210361
N     36.027837    18.509633     5.235315    -0.210355
N     25.647700     5.112805     8.475346    -0.210370
N     12.823850     9.694902     1.995283    -0.210370
N     30.075519    19.655157     8.475346    -0.210360
N     27.631806     6.258329     1.995283    -0.210371
N     34.043731    14.542352    15.705944    -0.210360
N     10.839744     3.967281     5.235315    -0.210366
O     32.059625    11.105780    15.705944    -0.860128
O     25.647700     7.403853     5.235315    -0.860127
O     12.823850     7.403853     5.235315    -0.860126
O     32.059625    18.509633     5.235315    -0.860134
O     19.235775    18.509633     5.235315    -0.860127
O     25.647700    22.211560    15.705944    -0.860132
O     38.471550    22.211560    15.705944    -0.860133
O     19.235775    11.105780    15.705944    -0.860125

The following XYZ coordinates are in angstroms. Other properties are in atomic units.
The sperically averaged electron density of each atom fit to a function of the form exp(a - br)
eigen_1, eigen_2 and eigen_3 are the three eigenvalues of traceless quadrupole moment tensor
  atom number  atomic symbol              X              Y              Z     net charge C6 coefficient C8 coefficient C10 coefficient fluctuating dipole atomic polarizability isotropic forcefield polarizability              a              b squared Pearson coefficient          <r^3>          <r^4>         wp_QDO          m_QDO          q_QDO       dipole_x       dipole_y       dipole_z         dipole            Qxy            Qxz            Qyz     Q(x^2-y^2)  Q(3z^2 - R^2)        eigen_1        eigen_2        eigen_3 static polarizability      alpha(xx)      alpha(xy)      alpha(xz)      alpha(yy)      alpha(yz)      alpha(zz) atomic spin moment
            1             Cu      30.090395      11.105780      15.705944       0.494199     118.745078 0.15068804E+04  0.45844707E+05                                21.298319                           13.839227       0.492280       1.991989                    0.995391      50.836288     139.841037       0.422396       0.476624      -1.084835       0.100895       0.000001      -0.000007       0.100895      -0.000008      -0.000011       0.016216       0.111946       0.103977      -0.075685       0.037042       0.038644             33.022346      43.102609      -0.000209       0.000004      45.263442      -0.202419      10.700986          -0.531242
            2             Cu      25.647700       6.266918       6.843185       0.494239     118.774960 0.15071354E+04  0.45855163E+05                                21.303134                           13.841227       0.492282       1.992003                    0.995390      50.838052     139.857576       0.422320       0.476681      -1.084784       0.000000       0.058247      -0.082375       0.100887       0.045899       0.032456      -0.028623      -0.014936       0.055415      -0.075633       0.036921       0.038711             33.031824      22.418709     -13.362400      -9.448619      36.746147      -4.503684      39.930615           0.498700
            3             Cu      12.823850       8.540789       3.627445       0.494229     118.741002 0.15068252E+04  0.45842561E+05                                21.297800                           13.838934       0.492311       1.992005                    0.995391      50.835524     139.837768       0.422402       0.476622      -1.084837      -0.000002      -0.058253       0.082379       0.100894      -0.045975      -0.032508      -0.028606      -0.014852       0.055310      -0.075703       0.037039       0.038664             33.021551      22.412167      13.357784       9.445428      36.734388      -4.502397      39.918099           0.498682
            4             Cu      34.028855      18.509633       5.235315       0.494178     118.747531 0.15069139E+04  0.45846017E+05                                21.298642                           13.839415       0.492283       1.991985                    0.995391      50.836695     139.842959       0.422391       0.476627      -1.084832      -0.100894       0.000007      -0.000001       0.100894      -0.000013      -0.000002      -0.021309       0.005815      -0.214473      -0.075676       0.037022       0.038653             33.022839      43.103091      -0.000035      -0.000103      14.414254      10.704724      41.551171          -0.531320
            5             Cu      31.075010      19.078101       6.843185       0.494196     118.745047 0.15068834E+04  0.45844818E+05                                21.298305                           13.839237       0.492389       1.992021                    0.995392      50.836303     139.841073       0.422396       0.476624      -1.084835       0.050447      -0.029129      -0.082385       0.100900      -0.029414      -0.041029      -0.013851      -0.072207       0.055293      -0.075701       0.037042       0.038660             33.022354      44.723040       0.477143       0.823344      14.424855      10.431448      39.919168          -0.531131
            6             Cu      33.044240      12.811183      15.705944       0.494199     118.745207 0.15068828E+04  0.45844799E+05                                21.298334                           13.839239       0.492283       1.991990                    0.995391      50.836317     139.841160       0.422396       0.476624      -1.084835      -0.050445      -0.087379       0.000006       0.100895       0.048470       0.014037      -0.008118      -0.055983       0.103965      -0.075683       0.037038       0.038645             33.022369      44.723066      -0.935687      -0.175319      43.643049       0.101184      10.700993          -0.531247
            7             Cu      11.839235       5.698450       5.235315       0.494230     118.740378 0.15068157E+04  0.45842204E+05                                21.297735                           13.838895       0.492305       1.992005                    0.995391      50.835390     139.837319       0.422403       0.476622      -1.084837       0.050442       0.087379       0.000003       0.100893       0.002498      -0.018461       0.010654      -0.002915      -0.214506      -0.075687       0.037044       0.038643             33.021342      21.585401      12.421918       9.270012      35.929239      -5.352354      41.549387           0.498684
            8             Cu      26.632315       6.835385       3.627445       0.494243     118.773016 0.15071087E+04  0.45854139E+05                                21.302920                           13.841108       0.492363       1.992030                    0.995391      50.837615     139.855958       0.422322       0.476682      -1.084784      -0.050445       0.029126       0.082375       0.100889       0.016489      -0.008555       0.042419       0.086978       0.055394      -0.075637       0.036934       0.038703             33.031455      21.591802     -12.884925      -8.624462      37.572284      -5.930971      39.930278           0.498697
            9             Cu      24.663085       9.109257       5.235315       0.494239     118.774540 0.15071297E+04  0.45854944E+05                                21.303083                           13.841199       0.492280       1.992003                    0.995390      50.837978     139.857271       0.422321       0.476681      -1.084784       0.050445      -0.087373       0.000002       0.100889      -0.002573       0.018398       0.010623      -0.002971      -0.214428      -0.075640       0.036930       0.038709             33.031725      21.591949     -12.426181      -9.273413      35.940521      -5.354031      41.562703           0.498678
           10             Cu      31.075010      17.941165       3.627445       0.494198     118.744898 0.15068813E+04  0.45844736E+05                                21.298276                           13.839219       0.492389       1.992022                    0.995392      50.836316     139.841046       0.422396       0.476623      -1.084835       0.050449       0.029121       0.082385       0.100899       0.029391       0.041016      -0.013856      -0.072209       0.055288      -0.075681       0.037042       0.038639             33.022218      44.722734      -0.477156      -0.823666      14.424791      10.431395      39.919128          -0.531086
           11             Cu      13.808465       7.972321       6.843185       0.494238     118.738783 0.15067942E+04  0.45841367E+05                                21.297530                           13.838777       0.492397       1.992035                    0.995392      50.835106     139.836056       0.422406       0.476621      -1.084838      -0.050441      -0.029128      -0.082383       0.100894      -0.016572       0.008505       0.042448       0.087022       0.055282      -0.075684       0.037047       0.038636             33.021008      21.585271      12.880373       8.621564      37.560267      -5.928891      39.917486           0.498699
           12             Cu      33.044240       9.400376      15.705944       0.494198     118.745462 0.15068866E+04  0.45844941E+05                                21.298360                           13.839254       0.492288       1.991990                    0.995391      50.836365     139.841310       0.422395       0.476624      -1.084835      -0.050450       0.087379       0.000001       0.100897      -0.048489      -0.014055      -0.008115      -0.055991       0.103955      -0.075704       0.037039       0.038665             33.022505      44.723203       0.935502       0.175412      43.643291       0.101237      10.701020          -0.531241
           13             Cu      21.205005      18.509633       5.235315       0.494251     118.736508 0.15067687E+04  0.45840357E+05                                21.297192                           13.838609       0.492327       1.992015                    0.995391      50.834947     139.834880       0.422411       0.476617      -1.084841      -0.100896      -0.000002       0.000007       0.100896      -0.000008      -0.000011       0.016219       0.111951       0.104021      -0.075696       0.037057       0.038639             33.020359      43.099662      -0.000247       0.000004      45.260961      -0.202411      10.700453           0.498552
           14             Cu      25.647700      23.348495      14.098074       0.494221     118.777681 0.15071734E+04  0.45856634E+05                                21.303462                           13.841415       0.492269       1.991993                    0.995390      50.838614     139.859822       0.422317       0.476682      -1.084783      -0.000001      -0.058247       0.082376       0.100888       0.045898       0.032456      -0.028626      -0.014927       0.055412      -0.075633       0.036921       0.038712             33.032355      22.419032     -13.362594      -9.448749      36.746692      -4.503817      39.931342           0.498702
           15             Cu      38.471550      21.074624      17.313814       0.494212     118.745724 0.15068847E+04  0.45844876E+05                                21.298409                           13.839253       0.492295       1.991994                    0.995391      50.836271     139.841106       0.422395       0.476625      -1.084834       0.000001       0.058252      -0.082379       0.100894      -0.045968      -0.032504      -0.028610      -0.014852       0.055316      -0.075697       0.037029       0.038668             33.022670      22.412846      13.358233       9.445733      36.735596      -4.502654      39.919568           0.498682
           16             Cu      17.266545      11.105780      15.705944       0.494207     118.743155 0.15068524E+04  0.45843624E+05                                21.298082                           13.839084       0.492291       1.991996                    0.995391      50.835903     139.839450       0.422399       0.476623      -1.084836       0.100896      -0.000007       0.000001       0.100896      -0.000013      -0.000003      -0.021314       0.005785      -0.214503      -0.075686       0.037043       0.038643             33.021962      43.101871      -0.000049      -0.000136      14.413905      10.704441      41.550108           0.498628
           17             Cu      20.220390      10.537312      14.098074       0.494210     118.742488 0.15068447E+04  0.45843321E+05                                21.298001                           13.839044       0.492388       1.992026                    0.995392      50.835751     139.838826       0.422400       0.476623      -1.084836      -0.050448       0.029124       0.082382       0.100896      -0.029417      -0.041028      -0.013852      -0.072197       0.055291      -0.075698       0.037038       0.038660             33.021919      44.722522       0.477168       0.823421      14.424664      10.431278      39.918570           0.498679
           18             Cu      18.251160      16.804230       5.235315       0.494256     118.736343 0.15067671E+04  0.45840296E+05                                21.297175                           13.838603       0.492329       1.992016                    0.995391      50.834906     139.834736       0.422411       0.476617      -1.084841       0.050447       0.087375      -0.000010       0.100892       0.048472       0.014039      -0.008118      -0.055982       0.104007      -0.075691       0.037052       0.038639             33.020329      44.720325      -0.935752      -0.175305      43.640219       0.101208      10.700444           0.498635
           19             Cu      39.456165      23.916963      15.705944       0.494208     118.745842 0.15068846E+04  0.45844880E+05                                21.298425                           13.839256       0.492292       1.991993                    0.995391      50.836305     139.841268       0.422395       0.476625      -1.084834      -0.050441      -0.087383      -0.000008       0.100896       0.002506      -0.018457       0.010653      -0.002923      -0.214487      -0.075680       0.037032       0.038649             33.022603      21.586224      12.422501       9.270376      35.930697      -5.352548      41.550887           0.498622
           20             Cu      24.663085      22.780028      17.313814       0.494220     118.777147 0.15071648E+04  0.45856296E+05                                21.303385                           13.841364       0.492363       1.992022                    0.995391      50.838530     139.859391       0.422318       0.476682      -1.084784       0.050446      -0.029131      -0.082379       0.100894       0.016483      -0.008564       0.042418       0.086964       0.055404      -0.075631       0.036920       0.038711             33.032231      21.592284     -12.885275      -8.624627      37.573228      -5.931136      39.931181           0.498643
           21             Cu      26.632315      20.506156      15.705944       0.494217     118.777846 0.15071748E+04  0.45856690E+05                                21.303492                           13.841430       0.492269       1.991993                    0.995390      50.838619     139.859917       0.422316       0.476683      -1.084783      -0.050444       0.087375       0.000002       0.100891      -0.002576       0.018397       0.010623      -0.002974      -0.214417      -0.075636       0.036925       0.038710             33.032404      21.592451     -12.426591      -9.273570      35.941443      -5.354066      41.563317           0.498641
           22             Cu      20.220390      11.674248      17.313814       0.494213     118.742025 0.15068383E+04  0.45843075E+05                                21.297942                           13.839011       0.492385       1.992026                    0.995392      50.835684     139.838543       0.422400       0.476623      -1.084836      -0.050451      -0.029116      -0.082382       0.100895       0.029393       0.041017      -0.013855      -0.072202       0.055288      -0.075681       0.037039       0.038642             33.021724      44.722188      -0.477244      -0.823903      14.424573      10.431189      39.918412           0.498688
           23             Cu      37.486935      21.643092      14.098074       0.494212     118.744924 0.15068723E+04  0.45844398E+05                                21.298299                           13.839183       0.492386       1.992022                    0.995392      50.836161     139.840569       0.422397       0.476624      -1.084835       0.050442       0.029133       0.082387       0.100899      -0.016561       0.008517       0.042446       0.087004       0.055300      -0.075675       0.037026       0.038650             33.022392      21.586098      12.880988       8.621839      37.561981      -5.929277      39.919098           0.498624
           24             Cu      18.251160      20.215037       5.235315       0.494252     118.737030 0.15067763E+04  0.45840649E+05                                21.297266                           13.838653       0.492333       1.992015                    0.995391      50.834997     139.835153       0.422410       0.476618      -1.084841       0.050450      -0.087373       0.000003       0.100893      -0.048489      -0.014058      -0.008116      -0.055987       0.103979      -0.075706       0.037047       0.038659             33.020582      44.720579       0.935399       0.175391      43.640665       0.101259      10.700502           0.498708
           25              H      30.605400      17.598959      15.343660       0.130192       1.178825 0.85111007E+01  0.83691333E+02                                 1.748057                            1.634419      -1.111728       2.356438                    0.997021       3.336300       8.933991       0.529223       1.176989      -0.734018       0.036757       0.002304      -0.006236       0.037354       0.010003      -0.006376      -0.001181       0.005211      -0.039778      -0.015071      -0.002972       0.018043              1.803697       2.435691      -0.107422      -0.160449       1.593856      -0.043016       1.381546           0.000167
           26              H      29.397394      19.584673      15.381355       0.090836       1.536183 0.11648239E+02  0.12343547E+03                                 2.087085                            1.915742      -1.068550       2.364412                    0.996232       3.530828       9.698988       0.489194       1.181530      -0.735991       0.029462       0.041297      -0.007328       0.051256       0.009791      -0.006371      -0.003326       0.006720      -0.065619      -0.023057       0.000625       0.022432              2.171129       1.964323       0.379634      -0.100331       2.815665      -0.295995       1.733400           0.000278
           27              H       4.044642       2.406252       3.482531       0.130193       1.178895 0.85118506E+01  0.83701208E+02                                 1.748191                            1.634547      -1.111699       2.356455                    0.997021       3.336368       8.934536       0.529171       1.177069      -0.734000       0.006420       0.022625      -0.029021       0.037354      -0.000638      -0.013897      -0.004203      -0.003336       0.028317      -0.015074      -0.002970       0.018044              1.803833       1.492983      -0.053617      -0.122395       1.970445      -0.509479       1.948071           0.000228
           28              H      17.984167      22.578791       3.520226       0.090827       1.538291 0.11667461E+02  0.12369452E+03                                 2.089601                            1.917827      -1.068561       2.364403                    0.996231       3.531333       9.703668       0.488718       1.182154      -0.735868       0.029824      -0.007062      -0.041075       0.051250      -0.005970      -0.017511      -0.007864      -0.006017       0.035392      -0.023057       0.000626       0.022430              2.173864       2.376364      -0.323936      -0.598557       1.869854       0.184069       2.275373           0.000284
           29              H       8.779208       4.085446       1.107793       0.130184       1.178884 0.85117316E+01  0.83699320E+02                                 1.748131                            1.634496      -1.111737       2.356431                    0.997020       3.336406       8.934451       0.529201       1.177013      -0.734012      -0.006421      -0.019819       0.031003       0.037353       0.013314      -0.004032      -0.007193      -0.011795       0.002931      -0.015072      -0.002971       0.018042              1.803769       1.492932       0.133258       0.009754       1.630271      -0.389211       2.288105           0.000227
           30              H      20.487383      10.845164      20.114079       0.090821       1.538417 0.11668662E+02  0.12371108E+03                                 2.089769                            1.917970      -1.068587       2.364390                    0.996231       3.531436       9.704265       0.488680       1.182208      -0.735856      -0.029825      -0.041079       0.007033       0.051249       0.018499      -0.000210      -0.010733      -0.014127       0.011053      -0.023056       0.000625       0.022431              2.174042       2.376565       0.672383       0.105904       2.346206       0.015721       1.799355           0.000283
           31              H      33.513850      20.332462      11.477904       0.130188       1.178786 0.85108067E+01  0.83687487E+02                                 1.747990                            1.634371      -1.111713       2.356443                    0.997021       3.336279       8.933803       0.529242       1.176961      -0.734025      -0.036757      -0.005111       0.004252       0.037353       0.002676      -0.011557       0.004514       0.021316       0.008539      -0.015071      -0.002973       0.018044              1.803619       2.435553       0.187067       0.047808       1.378055       0.033267       1.597249           0.000166
           32              H      34.721856      21.029905      13.337488       0.090833       1.537991 0.11664654E+02  0.12365616E+03                                 2.089222                            1.917511      -1.068556       2.364409                    0.996232       3.531121       9.702448       0.488795       1.182048      -0.735891      -0.029462       0.006852       0.041374       0.051252       0.002748      -0.011349       0.006643       0.035019       0.019157      -0.023055       0.000619       0.022436              2.173450       1.966311      -0.031994      -0.392022       1.669060       0.110083       2.884980           0.000272
           33              H      25.709254      17.505671       3.482531       0.130193       1.178833 0.85112490E+01  0.83693199E+02                                 1.748065                            1.634438      -1.111715       2.356446                    0.997021       3.336309       8.934052       0.529218       1.176995      -0.734017       0.016383      -0.016874      -0.029021       0.037354      -0.001127       0.003310       0.014136       0.002765       0.028313      -0.015071      -0.002972       0.018044              1.803699       1.897367      -0.179923      -0.379989       1.565807       0.360699       1.947924           0.000168
           34              H      23.385573      17.558979       3.520226       0.090837       1.538223 0.11666844E+02  0.12368631E+03                                 2.089538                            1.917777      -1.068536       2.364420                    0.996232       3.531242       9.703344       0.488724       1.182154      -0.735868      -0.021029      -0.022298      -0.041076       0.051251       0.000380       0.001947       0.019097       0.013345       0.035396      -0.023056       0.000624       0.022432              2.173792       2.276934       0.381271       0.458660       1.969140       0.426311       2.275302           0.000268
           35              H      12.762296       9.118586      15.343660       0.130188       1.178814 0.85110779E+01  0.83690981E+02                                 1.748032                            1.634408      -1.111740       2.356429                    0.997020       3.336329       8.934037       0.529230       1.176976      -0.734021      -0.016382      -0.032985      -0.006235       0.037353      -0.002746       0.002165       0.006111      -0.019933      -0.039780      -0.015071      -0.002973       0.018043              1.803664       1.897326       0.418217       0.042968       2.132136       0.160450       1.381530           0.000166
           36              H      15.085977       9.171893      15.381355       0.090830       1.537994 0.11664681E+02  0.12365648E+03                                 2.089222                            1.917512      -1.068555       2.364407                    0.996232       3.531128       9.702460       0.488796       1.182046      -0.735892       0.021029      -0.046160      -0.007331       0.051251      -0.001962       0.000289       0.007192      -0.020327      -0.065607      -0.023056       0.000621       0.022435              2.173450       2.276561      -0.559388      -0.206527       2.508819       0.235297       1.734970           0.000264
           37              H      13.675354       5.233043      11.477904       0.130190       1.178838 0.85112255E+01  0.83693007E+02                                 1.748083                            1.634442      -1.111714       2.356445                    0.997021       3.336324       8.934128       0.529213       1.177004      -0.734015       0.013953       0.034388       0.004251       0.037354       0.007893       0.009686       0.007750      -0.015293       0.008539      -0.015071      -0.002971       0.018042              1.803725       1.480501       0.364419       0.004911       2.333348      -0.058028       1.597327           0.000225
           38              H      26.499204      26.049717      13.337488       0.090831       1.536246 0.11648823E+02  0.12344342E+03                                 2.087158                            1.915803      -1.068567       2.364402                    0.996231       3.530894       9.699291       0.489181       1.181546      -0.735987       0.020668       0.022087       0.041377       0.051255       0.013778       0.011451       0.006498      -0.022244       0.019183      -0.023056       0.000625       0.022431              2.171209       1.769513       0.144466       0.290879       1.862535       0.283996       2.881578           0.000287
           39              H      24.796196      12.565820       1.107793       0.130185       1.178911 0.85119954E+01  0.83702938E+02                                 1.748201                            1.634557      -1.111710       2.356445                    0.997021       3.336402       8.934626       0.529172       1.177063      -0.734001      -0.013953       0.015470       0.031004       0.037354      -0.011765      -0.004215       0.007089      -0.017166       0.002935      -0.015074      -0.002970       0.018044              1.803844       1.480586      -0.126106      -0.341961       1.642741       0.186167       2.288203           0.000227
           40              H      37.620046      21.257943      20.114079       0.090818       1.538417 0.11668643E+02  0.12371073E+03                                 2.089761                            1.917962      -1.068591       2.364388                    0.996231       3.531446       9.704263       0.488684       1.182199      -0.735857      -0.020663       0.046368       0.007034       0.051249      -0.015367      -0.009190       0.005548      -0.024980       0.011055      -0.023057       0.000626       0.022431              2.174037       1.771489      -0.323045      -0.039335       2.951274      -0.099580       1.799349           0.000288
           41              H      23.341972       7.751834      11.477904       0.130189       1.178892 0.85118187E+01  0.83700702E+02                                 1.748178                            1.634536      -1.111699       2.356452                    0.997021       3.336364       8.934475       0.529178       1.177058      -0.734003       0.022804      -0.029278       0.004251       0.037354      -0.010571       0.001868      -0.012264      -0.006027       0.008542      -0.015074      -0.002970       0.018044              1.803820       1.804633      -0.551532      -0.052725       2.009402       0.024774       1.597424           0.000225
           42              H      22.133965       8.449277      13.337488       0.090829       1.538288 0.11667426E+02  0.12369407E+03                                 2.089598                            1.917825      -1.068557       2.364406                    0.996232       3.531330       9.703659       0.488718       1.182154      -0.735868       0.008797      -0.028939       0.041372       0.051249      -0.016539      -0.000080      -0.013147      -0.012741       0.019160      -0.023056       0.000625       0.022431              2.173861       1.715943      -0.112753       0.100701       1.920033      -0.394648       2.885605           0.000279
           43              H      11.308071      16.666074       1.107793       0.130190       1.178852 0.85113508E+01  0.83694515E+02                                 1.748092                            1.634450      -1.111735       2.356432                    0.997021       3.336347       8.934193       0.529214       1.176999      -0.734016       0.020374       0.004348       0.031004       0.037353      -0.001550       0.008246       0.000103       0.028957       0.002929      -0.015071      -0.002972       0.018043              1.803734       1.711317      -0.007155       0.332204       1.411832       0.203043       2.288052           0.000169
           44              H      25.247596      23.425792      20.114079       0.090831       1.536272 0.11649071E+02  0.12344685E+03                                 2.087195                            1.915834      -1.068581       2.364398                    0.996231       3.530909       9.699404       0.489172       1.181560      -0.735984       0.050495      -0.005286       0.007031       0.051256      -0.003116       0.009380       0.005176       0.039141       0.011007      -0.023056       0.000625       0.022432              2.171249       2.931784      -0.348614      -0.066438       1.784672       0.083674       1.797290           0.000276
           45              H      15.129578      13.405417       3.482531       0.130188       1.178795 0.85109041E+01  0.83688873E+02                                 1.748017                            1.634395      -1.111709       2.356448                    0.997021       3.336296       8.933937       0.529230       1.176982      -0.734020      -0.022804      -0.005752      -0.029021       0.037354       0.001761       0.010586      -0.009933       0.000565       0.028315      -0.015070      -0.002972       0.018042              1.803649       1.804464       0.233518       0.502348       1.658612       0.148724       1.947871           0.000229
           46              H      16.337585      15.391130       3.520226       0.090828       1.537985 0.11664591E+02  0.12365509E+03                                 2.089198                            1.917491      -1.068549       2.364408                    0.996232       3.531131       9.702402       0.488805       1.182029      -0.735895      -0.008798       0.029359      -0.041077       0.051251       0.005587       0.015565      -0.011235      -0.007333       0.035409      -0.023055       0.000620       0.022435              2.173423       1.715647      -0.057345       0.139826       2.529707      -0.610211       2.274914           0.000291
           47              H      27.163479       6.599795      15.343660       0.130189       1.178854 0.85114549E+01  0.83695772E+02                                 1.748089                            1.634459      -1.111735       2.356433                    0.997021       3.336353       8.934214       0.529213       1.176998      -0.734016      -0.020375       0.030680      -0.006236       0.037353      -0.007258       0.004210      -0.004931       0.014721      -0.039781      -0.015072      -0.002972       0.018044              1.803725       1.711300      -0.310795       0.117476       2.318307      -0.117443       1.381567           0.000167
           48              H      38.871654      26.772333      15.381355       0.090828       1.538345 0.11667996E+02  0.12370214E+03                                 2.089695                            1.917909      -1.068568       2.364403                    0.996231       3.531356       9.703943       0.488691       1.182200      -0.735857      -0.050489       0.004867      -0.007331       0.051250      -0.007819       0.006086      -0.003849       0.013554      -0.065604      -0.023056       0.000625       0.022431              2.173962       2.935976       0.179194       0.307152       1.850589       0.061232       1.735322           0.000266
           49              H      27.163479      15.611765      16.068228       0.130192       1.178845 0.85112940E+01  0.83693831E+02                                 1.748088                            1.634446      -1.111739       2.356432                    0.997020       3.336335       8.934159       0.529214       1.177001      -0.734015      -0.020374      -0.030680       0.006236       0.037353       0.007258      -0.004210      -0.004931       0.014721      -0.039779      -0.015071      -0.002972       0.018043              1.803729       1.711314       0.310820      -0.117480       2.318307      -0.117447       1.381567           0.000167
           50              H      26.047804      17.650786      16.030534       0.090832       1.536244 0.11648809E+02  0.12344328E+03                                 2.087161                            1.915806      -1.068571       2.364401                    0.996231       3.530882       9.699270       0.489179       1.181552      -0.735986      -0.050495      -0.004866       0.007328       0.051256       0.007805      -0.006065      -0.003854       0.013598      -0.065618      -0.023057       0.000625       0.022431              2.171212       2.931728      -0.178836      -0.306524       1.848451       0.061112       1.733457           0.000269
           51              H      40.777278      23.613850       6.988098       0.130192       1.178879 0.85116945E+01  0.83699190E+02                                 1.748167                            1.634526      -1.111692       2.356458                    0.997021       3.336339       8.934398       0.529179       1.177060      -0.734002      -0.022805       0.005752       0.029021       0.037355      -0.001763      -0.010589      -0.009934       0.000564       0.028316      -0.015074      -0.002970       0.018044              1.803807       1.804622      -0.233551      -0.502410       1.658758       0.148739       1.948042           0.000229
           52              H      16.337585      21.628136       6.950404       0.090830       1.538246 0.11667028E+02  0.12368856E+03                                 2.089540                            1.917777      -1.068548       2.364410                    0.996232       3.531292       9.703444       0.488731       1.182135      -0.735872      -0.008797      -0.029359       0.041075       0.051250      -0.005589      -0.015566      -0.011234      -0.007331       0.035392      -0.023056       0.000625       0.022432              2.173798       1.715901       0.057356      -0.139865       2.530188      -0.610372       2.275305           0.000292
           53              H      36.955771      20.353193       9.362837       0.130187       1.178862 0.85115261E+01  0.83696614E+02                                 1.748093                            1.634463      -1.111734       2.356432                    0.997020       3.336368       8.934250       0.529214       1.176994      -0.734017       0.020375      -0.004347      -0.031003       0.037353       0.001550      -0.008247       0.000103       0.028959       0.002930      -0.015072      -0.002972       0.018044              1.803728       1.711302       0.007160      -0.332178       1.411835       0.203045       2.288048           0.000169
           54              H      38.071446      20.997328      11.297809       0.090826       1.538375 0.11668282E+02  0.12370599E+03                                 2.089728                            1.917936      -1.068586       2.364395                    0.996231       3.531387       9.704075       0.488686       1.182204      -0.735856       0.050489       0.005289      -0.007033       0.051250       0.003132      -0.009400       0.005184       0.039107       0.011050      -0.023056       0.000624       0.022432              2.173997       2.936029       0.349327       0.066563       1.786642       0.083852       1.799321           0.000274
           55              H      23.341972      14.459725      19.933984       0.130185       1.178810 0.85110374E+01  0.83690500E+02                                 1.748030                            1.634406      -1.111718       2.356440                    0.997021       3.336323       8.934022       0.529229       1.176979      -0.734020       0.022803       0.029278      -0.004251       0.037353       0.010568      -0.001869      -0.012264      -0.006026       0.008540      -0.015070      -0.002972       0.018042              1.803662       1.804477       0.551463       0.052715       2.009224       0.024770       1.597285           0.000226
           56              H      22.133965      13.762282      18.074401       0.090827       1.538029 0.11664996E+02  0.12366066E+03                                 2.089254                            1.917537      -1.068566       2.364400                    0.996232       3.531170       9.702612       0.488793       1.182046      -0.735892       0.008797       0.028940      -0.041373       0.051251       0.016537       0.000079      -0.013149      -0.012749       0.019156      -0.023055       0.000620       0.022435              2.173484       1.715689       0.112720      -0.100679       1.919733      -0.394551       2.885030           0.000282
           57              H      16.868492      12.401454       6.988098       0.130191       1.178851 0.85114326E+01  0.83695632E+02                                 1.748100                            1.634468      -1.111713       2.356447                    0.997021       3.336347       8.934249       0.529206       1.177014      -0.734012       0.006421      -0.022625       0.029021       0.037354       0.000636       0.013896      -0.004202      -0.003334       0.028314      -0.015071      -0.002971       0.018042              1.803736       1.492907       0.053611       0.122383       1.970339      -0.509444       1.947962           0.000228
           58              H      17.984167      14.440475       6.950404       0.090827       1.538315 0.11667703E+02  0.12369795E+03                                 2.089641                            1.917863      -1.068564       2.364402                    0.996232       3.531342       9.703782       0.488706       1.182173      -0.735863       0.029825       0.007062       0.041075       0.051250       0.005969       0.017511      -0.007864      -0.006016       0.035393      -0.023056       0.000625       0.022431              2.173903       2.376406       0.323940       0.598572       1.869885       0.184068       2.275418           0.000284
           59              H      43.429250      26.824160      16.068228       0.130188       1.178795 0.85109013E+01  0.83688702E+02                                 1.748003                            1.634384      -1.111730       2.356435                    0.997021       3.336298       8.933887       0.529238       1.176965      -0.734024       0.036757      -0.002305       0.006236       0.037353      -0.010004       0.006375      -0.001181       0.005210      -0.039779      -0.015071      -0.002973       0.018044              1.803634       2.435575       0.107431       0.160434       1.593816      -0.043012       1.381510           0.000167
           60              H      42.221244      24.838447      16.030534       0.090828       1.538022 0.11664940E+02  0.12366003E+03                                 2.089257                            1.917541      -1.068562       2.364404                    0.996232       3.531152       9.702587       0.488789       1.182056      -0.735889       0.029461      -0.041292       0.007331       0.051251      -0.009783       0.006373      -0.003347       0.006767      -0.065606      -0.023056       0.000620       0.022436              2.173488       1.966344      -0.380274       0.100513       2.819123      -0.296515       1.734997           0.000274
           61              H      46.337700      24.090658      19.933984       0.130193       1.178817 0.85110192E+01  0.83690285E+02                                 1.748045                            1.634408      -1.111713       2.356445                    0.997021       3.336283       8.933916       0.529227       1.176985      -0.734019      -0.036757       0.005111      -0.004252       0.037354      -0.002677       0.011556       0.004513       0.021316       0.008538      -0.015071      -0.002972       0.018043              1.803684       2.435671      -0.187078      -0.047794       1.378090       0.033265       1.597291           0.000166
           62              H      21.898006      23.393215      18.074401       0.090840       1.536164 0.11648054E+02  0.12343295E+03                                 2.087062                            1.915722      -1.068553       2.364412                    0.996232       3.530807       9.698891       0.489199       1.181524      -0.735992      -0.029463      -0.006857      -0.041378       0.051256      -0.002742       0.011356       0.006669       0.034985       0.019184      -0.023056       0.000623       0.022433              2.171104       1.964302       0.031951       0.391362       1.667590       0.109902       2.881419           0.000274
           63              H      21.603058      10.722260       9.362837       0.130186       1.178928 0.85121515E+01  0.83704917E+02                                 1.748223                            1.634575      -1.111724       2.356438                    0.997021       3.336428       8.934740       0.529167       1.177068      -0.734000      -0.006421       0.019819      -0.031004       0.037353      -0.013315       0.004031      -0.007195      -0.011796       0.002935      -0.015074      -0.002970       0.018044              1.803866       1.493009      -0.133271      -0.009755       1.630356      -0.389238       2.288235           0.000226
           64              H      20.487383      11.366395      11.297809       0.090820       1.538395 0.11668438E+02  0.12370785E+03                                 2.089727                            1.917933      -1.068594       2.364386                    0.996231       3.531433       9.704158       0.488693       1.182185      -0.735861      -0.029824       0.041079      -0.007034       0.051249      -0.018500       0.000209      -0.010733      -0.014128       0.011054      -0.023056       0.000626       0.022431              2.174000       2.376521      -0.672368      -0.105903       2.346159       0.015724       1.799321           0.000279
           65              H      39.323054      16.978516      19.933984       0.130188       1.178893 0.85118328E+01  0.83700886E+02                                 1.748180                            1.634538      -1.111698       2.356452                    0.997021       3.336368       8.934492       0.529177       1.177059      -0.734003       0.013954      -0.034388      -0.004251       0.037354      -0.007896      -0.009687       0.007750      -0.015296       0.008542      -0.015074      -0.002970       0.018044              1.803822       1.480571      -0.364433      -0.004907       2.333468      -0.058049       1.597426           0.000225
           66              H      39.323054      18.373402      18.074401       0.090824       1.538344 0.11667958E+02  0.12370140E+03                                 2.089674                            1.917888      -1.068576       2.364397                    0.996231       3.531377       9.703927       0.488701       1.182178      -0.735862       0.020663      -0.022087      -0.041373       0.051249      -0.013788      -0.011425       0.006503      -0.022278       0.019158      -0.023056       0.000626       0.022431              2.173943       1.771422      -0.144758      -0.291440       1.864678       0.284549       2.885729           0.000284
           67              H      24.796196      24.453447       9.362837       0.130186       1.178857 0.85114043E+01  0.83695250E+02                                 1.748105                            1.634462      -1.111729       2.356436                    0.997020       3.336361       8.934269       0.529209       1.177008      -0.734014      -0.013953      -0.015470      -0.031004       0.037353       0.011763       0.004213       0.007089      -0.017163       0.002931      -0.015071      -0.002971       0.018042              1.803748       1.480517       0.126105       0.341946       1.642654       0.186178       2.288073           0.000226
           68              H      24.796196      23.165176      11.297809       0.090824       1.536332 0.11649632E+02  0.12345440E+03                                 2.087259                            1.915888      -1.068591       2.364389                    0.996231       3.530973       9.699671       0.489162       1.181569      -0.735982      -0.020669      -0.046372      -0.007032       0.051255       0.015389       0.009172       0.005536      -0.024969       0.011011      -0.023056       0.000625       0.022431              2.171317       1.769590       0.322421       0.039247       2.947021      -0.099377       1.797342           0.000291
           69              H      25.709254      19.513596       6.988098       0.130192       1.178791 0.85108666E+01  0.83688354E+02                                 1.748007                            1.634386      -1.111719       2.356442                    0.997021       3.336286       8.933882       0.529234       1.176974      -0.734021       0.016382       0.016874       0.029021       0.037354       0.001126      -0.003310       0.014135       0.002765       0.028315      -0.015070      -0.002973       0.018043              1.803638       1.897296       0.179913       0.379969       1.565760       0.360681       1.947859           0.000167
           70              H      23.385573      19.460288       6.950404       0.090835       1.537946 0.11664226E+02  0.12365020E+03                                 2.089158                            1.917458      -1.068547       2.364413                    0.996232       3.531081       9.702211       0.488810       1.182026      -0.735896      -0.021028       0.022298       0.041078       0.051252      -0.000381      -0.001948       0.019096       0.013344       0.035413      -0.023055       0.000620       0.022435              2.173380       2.276483      -0.381160      -0.458533       1.968789       0.426187       2.274870           0.000267
           71              H      38.409996      13.092974      16.068228       0.130189       1.178856 0.85114680E+01  0.83695922E+02                                 1.748090                            1.634460      -1.111738       2.356432                    0.997020       3.336353       8.934211       0.529214       1.176997      -0.734016      -0.016382       0.032985       0.006236       0.037353       0.002745      -0.002165       0.006112      -0.019932      -0.039781      -0.015072      -0.002972       0.018044              1.803726       1.897398      -0.418240      -0.042971       2.132211       0.160459       1.381568           0.000167
           72              H      15.085977      13.039666      16.030534       0.090832       1.538284 0.11667419E+02  0.12369419E+03                                 2.089615                            1.917841      -1.068553       2.364410                    0.996232       3.531301       9.703642       0.488708       1.182175      -0.735863       0.021029       0.046158       0.007331       0.051250       0.001960      -0.000290       0.007195      -0.020320      -0.065604      -0.023056       0.000625       0.022431              2.173875       2.277026       0.559549       0.206591       2.509337       0.235372       1.735263           0.000266
           73              H      20.690000      12.016454       5.597599       0.130188       1.178861 0.85114274E+01  0.83695499E+02                                 1.748105                            1.634461      -1.111727       2.356437                    0.997021       3.336361       8.934258       0.529211       1.177004      -0.734015      -0.036757      -0.002305       0.006234       0.037353       0.010002      -0.006374      -0.001181       0.005211      -0.039781      -0.015070      -0.002971       0.018042              1.803749       2.435770      -0.107427      -0.160456       1.593898      -0.043018       1.381578           0.000229
           74              H      21.898006      10.030740       5.559904       0.090833       1.536254 0.11648896E+02  0.12344437E+03                                 2.087163                            1.915807      -1.068576       2.364397                    0.996231       3.530904       9.699323       0.489181       1.181544      -0.735988      -0.029461      -0.041296       0.007328       0.051255       0.009790      -0.006370      -0.003325       0.006719      -0.065617      -0.023056       0.000626       0.022431              2.171213       1.964396       0.379656      -0.100337       2.815786      -0.296013       1.733458           0.000293
           75              H      47.250758      27.209161      17.458728       0.130190       1.178883 0.85117384E+01  0.83699678E+02                                 1.748165                            1.634526      -1.111700       2.356451                    0.997021       3.336348       8.934407       0.529181       1.177054      -0.734004      -0.006423      -0.022625       0.029020       0.037354      -0.000636      -0.013899      -0.004203      -0.003335       0.028314      -0.015074      -0.002971       0.018045              1.803805       1.492963      -0.053617      -0.122391       1.970414      -0.509465       1.948037          -0.000175
           76              H      33.311233       7.036622      17.421033       0.090821       1.538401 0.11668499E+02  0.12370906E+03                                 2.089774                            1.917972      -1.068561       2.364408                    0.996232       3.531379       9.704133       0.488673       1.182227      -0.735852      -0.029826       0.007063       0.041075       0.051251      -0.005969      -0.017512      -0.007866      -0.006016       0.035386      -0.023057       0.000627       0.022431              2.174052       2.376580      -0.323981      -0.598637       1.870004       0.184092       2.275573          -0.000298
           77              H      42.516192      25.529967      19.833466       0.130189       1.178834 0.85112851E+01  0.83693730E+02                                 1.748075                            1.634448      -1.111731       2.356439                    0.997021       3.336321       8.934124       0.529212       1.177006      -0.734015       0.006422       0.019819      -0.031005       0.037354       0.013314      -0.004035      -0.007193      -0.011794       0.002931      -0.015072      -0.002972       0.018044              1.803709       1.492888       0.133251       0.009754       1.630219      -0.389190       2.288020          -0.000175
           78              H      30.808017      18.770249       0.827180       0.090816       1.538482 0.11669274E+02  0.12371968E+03                                 2.089878                            1.918061      -1.068567       2.364402                    0.996231       3.531448       9.704508       0.488651       1.182258      -0.735845       0.029825       0.041080      -0.007035       0.051250       0.018500      -0.000211      -0.010735      -0.014123       0.011057      -0.023056       0.000624       0.022432              2.174161       2.376701       0.672443       0.105914       2.346340       0.015722       1.799443          -0.000298
           79              H      17.781550       9.282951       9.463355       0.130190       1.178817 0.85111093E+01  0.83691492E+02                                 1.748046                            1.634420      -1.111732       2.356436                    0.997021       3.336337       8.934113       0.529223       1.176989      -0.734018       0.036757       0.005109      -0.004250       0.037353       0.002674      -0.011555       0.004514       0.021318       0.008539      -0.015070      -0.002972       0.018042              1.803679       2.435644       0.187076       0.047811       1.378093       0.033269       1.597300           0.000228
           80              H      16.573544       8.585508       7.603771       0.090826       1.538044 0.11665142E+02  0.12366259E+03                                 2.089264                            1.917547      -1.068571       2.364395                    0.996232       3.531199       9.702705       0.488793       1.182043      -0.735892       0.029462      -0.006852      -0.041372       0.051250       0.002747      -0.011348       0.006643       0.035019       0.019157      -0.023055       0.000620       0.022435              2.173495       1.966350      -0.031994      -0.392031       1.669089       0.110087       2.885047           0.000292
           81              H      25.586146      12.109742      17.458728       0.130188       1.178859 0.85114962E+01  0.83696305E+02                                 1.748097                            1.634465      -1.111738       2.356432                    0.997020       3.336360       8.934248       0.529211       1.177001      -0.734015      -0.016383       0.016874       0.029020       0.037353      -0.001127       0.003310       0.014137       0.002765       0.028312      -0.015072      -0.002972       0.018044              1.803733       1.897406      -0.179928      -0.379999       1.565833       0.360708       1.947959          -0.000173
           82              H      27.909827      12.056434      17.421033       0.090831       1.538288 0.11667461E+02  0.12369476E+03                                 2.089619                            1.917845      -1.068547       2.364413                    0.996232       3.531309       9.703673       0.488708       1.182176      -0.735863       0.021029       0.022298       0.041075       0.051250       0.000380       0.001946       0.019098       0.013345       0.035394      -0.023056       0.000624       0.022432              2.173880       2.277032       0.381294       0.458686       1.969215       0.426336       2.275393          -0.000298
           83              H      38.533104      20.496827       5.597599       0.130194       1.178780 0.85107681E+01  0.83687127E+02                                 1.747995                            1.634376      -1.111709       2.356448                    0.997021       3.336269       8.933817       0.529236       1.176973      -0.734022       0.016382       0.032986       0.006235       0.037354      -0.002746       0.002165       0.006111      -0.019933      -0.039778      -0.015070      -0.002973       0.018043              1.803625       1.897283       0.418205       0.042967       2.132086       0.160445       1.381505          -0.000171
           84              H      36.209423      20.443520       5.559904       0.090832       1.538040 0.11665120E+02  0.12366273E+03                                 2.089307                            1.917582      -1.068531       2.364421                    0.996232       3.531125       9.702627       0.488772       1.182089      -0.735882      -0.021029       0.046161       0.007331       0.051252      -0.001961       0.000288       0.007193      -0.020328      -0.065606      -0.023056       0.000621       0.022435              2.173541       2.276657      -0.559423      -0.206540       2.508935       0.235313       1.735032          -0.000299
           85              H      37.620046      24.382370       9.463355       0.130183       1.178869 0.85115148E+01  0.83696631E+02                                 1.748119                            1.634474      -1.111750       2.356425                    0.997020       3.336380       8.934343       0.529206       1.177011      -0.734013      -0.013953      -0.034387      -0.004250       0.037353       0.007893       0.009686       0.007750      -0.015293       0.008539      -0.015071      -0.002971       0.018042              1.803763       1.480527       0.364429       0.004911       2.333400      -0.058032       1.597361           0.000226
           86              H      24.796196       3.565696       7.603771       0.090821       1.536370 0.11649979E+02  0.12345914E+03                                 2.087306                            1.915927      -1.068599       2.364383                    0.996231       3.531007       9.699846       0.489152       1.181582      -0.735979      -0.020668      -0.022086      -0.041376       0.051254       0.013778       0.011450       0.006498      -0.022246       0.019182      -0.023057       0.000626       0.022430              2.171369       1.769626       0.144482       0.290910       1.862661       0.284024       2.881821           0.000294
           87              H      26.499204      17.049593      19.833466       0.130190       1.178891 0.85118088E+01  0.83700579E+02                                 1.748176                            1.634534      -1.111701       2.356452                    0.997021       3.336364       8.934473       0.529178       1.177057      -0.734003       0.013953      -0.015470      -0.031005       0.037354      -0.011765      -0.004215       0.007089      -0.017165       0.002935      -0.015074      -0.002970       0.018044              1.803817       1.480568      -0.126104      -0.341954       1.642719       0.186166       2.288165           0.000227
           88              H      13.675354       8.357470       0.827180       0.090826       1.538324 0.11667760E+02  0.12369855E+03                                 2.089634                            1.917855      -1.068579       2.364395                    0.996231       3.531373       9.703830       0.488713       1.182157      -0.735867       0.020663      -0.046368      -0.007034       0.051249      -0.015368      -0.009190       0.005548      -0.024978       0.011054      -0.023056       0.000625       0.022431              2.173900       1.771392      -0.323017      -0.039331       2.951064      -0.099568       1.799245           0.000294
           89              H      27.953428      21.863579       9.463355       0.130190       1.178895 0.85118442E+01  0.83701019E+02                                 1.748181                            1.634538      -1.111720       2.356442                    0.997021       3.336366       8.934485       0.529177       1.177058      -0.734003      -0.022805       0.029278      -0.004251       0.037354      -0.010571       0.001868      -0.012266      -0.006025       0.008540      -0.015074      -0.002971       0.018045              1.803823       1.804636      -0.551534      -0.052726       2.009406       0.024775       1.597426          -0.000172
           90              H      29.161435      21.166136       7.603771       0.090829       1.538321 0.11667740E+02  0.12369853E+03                                 2.089657                            1.917874      -1.068550       2.364412                    0.996232       3.531331       9.703783       0.488701       1.182183      -0.735861      -0.008796       0.028940      -0.041372       0.051250      -0.016540      -0.000080      -0.013147      -0.012742       0.019159      -0.023056       0.000625       0.022432              2.173925       1.715986      -0.112759       0.100705       1.920086      -0.394666       2.885702          -0.000299
           91              H      39.987329      12.949339      19.833466       0.130191       1.178845 0.85112992E+01  0.83693942E+02                                 1.748092                            1.634450      -1.111721       2.356441                    0.997021       3.336340       8.934192       0.529211       1.177006      -0.734014      -0.020374      -0.004349      -0.031004       0.037353      -0.001550       0.008246       0.000104       0.028956       0.002931      -0.015071      -0.002971       0.018042              1.803734       1.711317      -0.007155       0.332204       1.411832       0.203043       2.288052           0.000224
           92              H      26.047804       6.189621       0.827180       0.090824       1.536343 0.11649727E+02  0.12345576E+03                                 2.087278                            1.915903      -1.068587       2.364390                    0.996231       3.530975       9.699717       0.489157       1.181579      -0.735980      -0.050494       0.005287      -0.007032       0.051254      -0.003118       0.009380       0.005176       0.039140       0.011013      -0.023057       0.000626       0.022431              2.171339       2.931921      -0.348637      -0.066441       1.784738       0.083679       1.797358           0.000290
           93              H      36.165822      16.209996      17.458728       0.130187       1.178805 0.85109958E+01  0.83690016E+02                                 1.748028                            1.634404      -1.111735       2.356434                    0.997021       3.336316       8.934009       0.529228       1.176982      -0.734020       0.022805       0.005751       0.029021       0.037354       0.001760       0.010587      -0.009935       0.000568       0.028315      -0.015070      -0.002973       0.018043              1.803660       1.804475       0.233521       0.502352       1.658623       0.148725       1.947884          -0.000172
           94              H      34.957815      14.224283      17.421033       0.090832       1.537954 0.11664301E+02  0.12365121E+03                                 2.089166                            1.917464      -1.068547       2.364412                    0.996232       3.531102       9.702282       0.488809       1.182026      -0.735896       0.008797      -0.029360       0.041077       0.051252       0.005587       0.015565      -0.011235      -0.007332       0.035413      -0.023055       0.000619       0.022436              2.173390       1.715624      -0.057344       0.139823       2.529666      -0.610198       2.274879          -0.000298
           95              H      24.131921      23.015618       5.597599       0.130188       1.178856 0.85114687E+01  0.83695938E+02                                 1.748091                            1.634461      -1.111721       2.356440                    0.997021       3.336353       8.934214       0.529213       1.176998      -0.734016       0.020374      -0.030680       0.006234       0.037353      -0.007258       0.004210      -0.004930       0.014719      -0.039783      -0.015071      -0.002971       0.018043              1.803726       1.711301      -0.310796       0.117476       2.318309      -0.117443       1.381568           0.000224
           96              H      12.423746       2.843080       5.559904       0.090822       1.538406 0.11668565E+02  0.12370981E+03                                 2.089764                            1.917966      -1.068571       2.364398                    0.996231       3.531411       9.704193       0.488679       1.182212      -0.735855       0.050488      -0.004868       0.007332       0.051249      -0.007819       0.006087      -0.003849       0.013551      -0.065603      -0.023056       0.000626       0.022430              2.174036       2.936089       0.179203       0.307168       1.850646       0.061235       1.735372           0.000289
           97              H      24.131921      14.003648       4.873031       0.130188       1.178851 0.85113424E+01  0.83694395E+02                                 1.748090                            1.634449      -1.111720       2.356439                    0.997021       3.336344       8.934177       0.529215       1.176998      -0.734016       0.020374       0.030680      -0.006235       0.037353       0.007257      -0.004210      -0.004930       0.014719      -0.039781      -0.015071      -0.002971       0.018042              1.803732       1.711315       0.310821      -0.117481       2.318312      -0.117448       1.381569           0.000224
           98              H      25.247596      11.964627       4.910725       0.090825       1.536348 0.11649781E+02  0.12345654E+03                                 2.087291                            1.915914      -1.068589       2.364391                    0.996231       3.530967       9.699721       0.489153       1.181586      -0.735978       0.050494       0.004866      -0.007328       0.051255       0.007804      -0.006066      -0.003855       0.013594      -0.065617      -0.023057       0.000626       0.022430              2.171352       2.931942      -0.178853      -0.306556       1.848560       0.061118       1.733554           0.000291
           99              H      10.518122       6.001563      13.953161       0.130189       1.178898 0.85118580E+01  0.83701128E+02                                 1.748178                            1.634534      -1.111716       2.356443                    0.997021       3.336371       8.934476       0.529181       1.177050      -0.734004       0.022805      -0.005750      -0.029020       0.037354      -0.001762      -0.010589      -0.009935       0.000566       0.028315      -0.015074      -0.002971       0.018045              1.803819       1.804633      -0.233553      -0.502415       1.658769       0.148741       1.948056          -0.000172
          100              H      34.957815       7.987277      13.990855       0.090837       1.538198 0.11666582E+02  0.12368254E+03                                 2.089488                            1.917732      -1.068549       2.364414                    0.996232       3.531247       9.703245       0.488740       1.182125      -0.735874       0.008796       0.029361      -0.041076       0.051251      -0.005589      -0.015565      -0.011235      -0.007330       0.035396      -0.023056       0.000624       0.022432              2.173742       1.715863       0.057354      -0.139859       2.530117      -0.610348       2.275245          -0.000298
          101              H      14.339629       9.262220      11.578422       0.130190       1.178853 0.85114453E+01  0.83695717E+02                                 1.748093                            1.634463      -1.111725       2.356440                    0.997021       3.336353       8.934238       0.529210       1.177005      -0.734014      -0.020374       0.004349       0.031004       0.037353       0.001550      -0.008246       0.000104       0.028957       0.002932      -0.015071      -0.002971       0.018043              1.803729       1.711303       0.007159      -0.332179       1.411835       0.203045       2.288048           0.000224
          102              H      13.223954       8.618085       9.643450       0.090821       1.538394 0.11668451E+02  0.12370811E+03                                 2.089735                            1.917942      -1.068581       2.364391                    0.996231       3.531421       9.704154       0.488689       1.182194      -0.735859      -0.050487      -0.005289       0.007035       0.051249       0.003133      -0.009401       0.005185       0.039107       0.011054      -0.023056       0.000625       0.022432              2.174005       2.936040       0.349328       0.066563       1.786647       0.083852       1.799327           0.000291
          103              H      27.953428      15.155688       1.007275       0.130188       1.178802 0.85109796E+01  0.83689864E+02                                 1.748030                            1.634407      -1.111742       2.356432                    0.997021       3.336312       8.934015       0.529226       1.176988      -0.734018      -0.022805      -0.029278       0.004251       0.037354       0.010568      -0.001869      -0.012266      -0.006024       0.008537      -0.015070      -0.002973       0.018044              1.803662       1.804476       0.551463       0.052716       2.009223       0.024771       1.597286          -0.000172
          104              H      29.161435      15.853131       2.866858       0.090825       1.538079 0.11665465E+02  0.12366722E+03                                 2.089331                            1.917602      -1.068558       2.364405                    0.996232       3.531190       9.702815       0.488773       1.182078      -0.735885      -0.008797      -0.028942       0.041372       0.051251       0.016538       0.000078      -0.013149      -0.012750       0.019155      -0.023055       0.000619       0.022436              2.173568       1.715745       0.112728      -0.100684       1.919801      -0.394574       2.885158          -0.000300
          105              H      34.426908      17.213959      13.953161       0.130185       1.178852 0.85114449E+01  0.83695687E+02                                 1.748092                            1.634462      -1.111739       2.356432                    0.997020       3.336353       8.934228       0.529211       1.177004      -0.734015      -0.006422       0.022625      -0.029020       0.037354       0.000634       0.013898      -0.004202      -0.003333       0.028312      -0.015072      -0.002972       0.018044              1.803726       1.492901       0.053613       0.122381       1.970329      -0.509437       1.947948          -0.000175
          106              H      33.311233      15.174938      13.990855       0.090817       1.538443 0.11668914E+02  0.12371473E+03                                 2.089827                            1.918018      -1.068570       2.364401                    0.996231       3.531421       9.704343       0.488662       1.182242      -0.735848      -0.029825      -0.007062      -0.041075       0.051250       0.005968       0.017512      -0.007867      -0.006015       0.035387      -0.023056       0.000625       0.022431              2.174105       2.376637       0.323990       0.598656       1.870047       0.184093       2.275631          -0.000296
          107              H       7.866150       2.791253       4.873031       0.130191       1.178805 0.85109980E+01  0.83690054E+02                                 1.748028                            1.634405      -1.111714       2.356444                    0.997021       3.336314       8.934008       0.529228       1.176982      -0.734019      -0.036757       0.002305      -0.006234       0.037353      -0.010003       0.006373      -0.001180       0.005211      -0.039782      -0.015070      -0.002972       0.018042              1.803660       2.435617       0.107432       0.160438       1.593837      -0.043014       1.381527           0.000229
          108              H       9.074156       4.776966       4.910725       0.090830       1.538015 0.11664872E+02  0.12365898E+03                                 2.089236                            1.917523      -1.068564       2.364401                    0.996232       3.531161       9.702561       0.488796       1.182041      -0.735893      -0.029461       0.041290      -0.007331       0.051251      -0.009783       0.006373      -0.003346       0.006766      -0.065605      -0.023055       0.000621       0.022434              2.173465       1.966325      -0.380270       0.100512       2.819088      -0.296510       1.734981           0.000289
          109              H       4.957700       5.524755       1.007275       0.130188       1.178873 0.85115517E+01  0.83697104E+02                                 1.748124                            1.634478      -1.111747       2.356427                    0.997020       3.336386       8.934372       0.529205       1.177011      -0.734013       0.036757      -0.005109       0.004250       0.037353      -0.002675       0.011555       0.004514       0.021318       0.008539      -0.015071      -0.002971       0.018042              1.803769       2.435799      -0.187092      -0.047800       1.378144       0.033268       1.597364           0.000228
          110              H      29.397394       6.222198       2.866858       0.090828       1.536294 0.11649272E+02  0.12344942E+03                                 2.087204                            1.915841      -1.068589       2.364388                    0.996231       3.530951       9.699510       0.489175       1.181549      -0.735986       0.029462       0.006857       0.041376       0.051254      -0.002743       0.011354       0.006669       0.034985       0.019183      -0.023056       0.000625       0.022431              2.171258       1.964434       0.031953       0.391399       1.667689       0.109913       2.881652           0.000290
          111              H      29.692342      18.893153      11.578422       0.130194       1.178866 0.85115856E+01  0.83697801E+02                                 1.748149                            1.634512      -1.111695       2.356456                    0.997021       3.336318       8.934307       0.529183       1.177055      -0.734003       0.006423      -0.019819       0.031005       0.037355      -0.013316       0.004034      -0.007194      -0.011795       0.002934      -0.015074      -0.002971       0.018045              1.803787       1.492950      -0.133261      -0.009753       1.630288      -0.389212       2.288124          -0.000175
          112              H      30.808017      18.249018       9.643450       0.090820       1.538447 0.11668921E+02  0.12371483E+03                                 2.089831                            1.918019      -1.068566       2.364405                    0.996231       3.531414       9.704325       0.488662       1.182242      -0.735848       0.029825      -0.041081       0.007034       0.051251      -0.018500       0.000211      -0.010734      -0.014124       0.011057      -0.023057       0.000625       0.022431              2.174114       2.376650      -0.672424      -0.105910       2.346287       0.015723       1.799404          -0.000299
          113              H      11.972346      12.636897       1.007275       0.130188       1.178907 0.85119540E+01  0.83702385E+02                                 1.748193                            1.634549      -1.111716       2.356443                    0.997021       3.336389       8.934568       0.529175       1.177059      -0.734002      -0.013954       0.034388       0.004250       0.037354      -0.007896      -0.009688       0.007750      -0.015296       0.008542      -0.015074      -0.002970       0.018044              1.803835       1.480580      -0.364437      -0.004907       2.333486      -0.058050       1.597438           0.000227
          114              H      11.972346      11.242011       2.866858       0.090821       1.538394 0.11668429E+02  0.12370777E+03                                 2.089731                            1.917937      -1.068586       2.364390                    0.996231       3.531419       9.704131       0.488691       1.182190      -0.735860      -0.020663       0.022087       0.041372       0.051249      -0.013788      -0.011424       0.006502      -0.022278       0.019158      -0.023057       0.000627       0.022430              2.174005       1.771466      -0.144765      -0.291453       1.864726       0.284560       2.885823           0.000294
          115              H      26.499204       5.161966      11.578422       0.130185       1.178855 0.85113842E+01  0.83695003E+02                                 1.748104                            1.634460      -1.111737       2.356433                    0.997020       3.336358       8.934258       0.529209       1.177009      -0.734014       0.013953       0.015470       0.031004       0.037354       0.011763       0.004213       0.007089      -0.017162       0.002931      -0.015071      -0.002971       0.018042              1.803746       1.480516       0.126105       0.341946       1.642653       0.186178       2.288070           0.000226
          116              H      26.499204       6.450237       9.643450       0.090825       1.536321 0.11649518E+02  0.12345275E+03                                 2.087236                            1.915868      -1.068599       2.364384                    0.996231       3.530974       9.699623       0.489169       1.181556      -0.735985       0.020669       0.046372       0.007032       0.051254       0.015389       0.009173       0.005536      -0.024968       0.011012      -0.023056       0.000625       0.022431              2.171293       1.769572       0.322416       0.039247       2.946985      -0.099375       1.797323           0.000294
          117              H      25.586146      10.101817      13.953161       0.130192       1.178795 0.85109101E+01  0.83688938E+02                                 1.748015                            1.634394      -1.111722       2.356440                    0.997021       3.336300       8.933945       0.529231       1.176979      -0.734020      -0.016382      -0.016874      -0.029020       0.037354       0.001126      -0.003311       0.014136       0.002765       0.028315      -0.015070      -0.002973       0.018043              1.803646       1.897307       0.179914       0.379971       1.565766       0.360682       1.947866          -0.000174
          118              H      27.909827      10.155125      13.990855       0.090830       1.538007 0.11664802E+02  0.12365820E+03                                 2.089246                            1.917531      -1.068547       2.364413                    0.996232       3.531127       9.702506       0.488789       1.182058      -0.735889       0.021029      -0.022299      -0.041077       0.051252      -0.000382      -0.001947       0.019098       0.013343       0.035411      -0.023056       0.000620       0.022436              2.173476       2.276588      -0.381185      -0.458561       1.968870       0.426214       2.274969          -0.000299
          119              H      12.885404      16.522439       4.873031       0.130191       1.178845 0.85113657E+01  0.83694624E+02                                 1.748076                            1.634448      -1.111728       2.356438                    0.997021       3.336331       8.934122       0.529217       1.176993      -0.734017       0.016382      -0.032985      -0.006236       0.037354       0.002745      -0.002165       0.006112      -0.019933      -0.039780      -0.015071      -0.002972       0.018044              1.803711       1.897382      -0.418236      -0.042971       2.132192       0.160457       1.381558          -0.000171
          120              H      36.209423      16.575747       4.910725       0.090832       1.538331 0.11667862E+02  0.12370039E+03                                 2.089689                            1.917903      -1.068539       2.364418                    0.996232       3.531314       9.703821       0.488689       1.182206      -0.735856      -0.021029      -0.046159      -0.007331       0.051250       0.001959      -0.000289       0.007196      -0.020320      -0.065603      -0.023056       0.000625       0.022432              2.173955       2.277111       0.559580       0.206603       2.509438       0.235386       1.735317          -0.000297
          121              C      29.668233      17.585632      15.496950      -0.173449      36.151093 0.43646262E+03  0.10276087E+05                                 9.574048                            6.998509       0.104056       2.009059                    0.999441      29.525858      85.072884       0.618202       0.420819      -1.060915      -0.008115      -0.004854       0.002150       0.009697       0.011328      -0.002883       0.001798       0.040490       0.025472      -0.027613       0.008156       0.019457             12.052588      12.062238      -4.169403      -0.727463      18.740913      -1.232766       5.354613           0.001545
          122              C      28.943173      18.761512      15.512656       0.087292      28.528621 0.33266774E+03  0.73564085E+04                                 8.241102                            6.134985       0.043049       2.019087                    0.999713      26.637167      75.655628       0.652835       0.424275      -1.053256      -0.040921      -0.016254       0.005854       0.044419       0.036342      -0.001321       0.004798       0.012141       0.040542      -0.043958       0.013605       0.030353             10.037547      11.045502      -3.241706      -0.961944      13.944140      -1.106541       5.122999          -0.000690
          123              C       3.911787       1.801802       4.202911      -0.173451      36.152215 0.43646765E+03  0.10276242E+05                                 9.574340                            6.998563       0.104048       2.009057                    0.999441      29.526027      85.073715       0.618197       0.420821      -1.060913      -0.004560      -0.002462       0.008199       0.009699       0.018311       0.002061      -0.010578       0.005486       0.041685      -0.027611       0.008150       0.019461             12.053211      10.979988      -6.535682      -2.400494      16.371472      -0.777061       8.808173           0.001851
          124              C      17.401708      22.803424       4.235370       0.087295      28.525199 0.33260267E+03  0.73546330E+04                                 8.240002                            6.133875       0.043048       2.019086                    0.999713      26.637028      75.654277       0.652973       0.424205      -1.053296      -0.014163      -0.015550       0.039125       0.044420       0.024177      -0.009921       0.010185       0.027373       0.080900      -0.043956       0.013596       0.030361             10.036148       9.105970      -4.322672      -1.727967      13.337909      -1.577811       7.664564          -0.000557
          125              C       8.912063       4.563143       0.297785      -0.173458      36.152464 0.43647307E+03  0.10276401E+05                                 9.574382                            6.998621       0.104037       2.009051                    0.999441      29.526201      85.074339       0.618193       0.420822      -1.060912       0.004558       0.006911      -0.005055       0.009700      -0.008051      -0.016583      -0.015641      -0.008829      -0.001262      -0.027619       0.008157       0.019463             12.053155      10.979940       4.441752       5.361648       9.160133       1.772464      16.019393           0.001848
          126              C      21.069842      11.594286      20.087484       0.087296      28.525079 0.33260066E+03  0.73545989E+04                                 8.240042                            6.133899       0.043030       2.019082                    0.999713      26.637038      75.655083       0.652963       0.424211      -1.053290       0.014161       0.031704      -0.027703       0.044420       0.001288      -0.026104      -0.009090      -0.027144      -0.082664      -0.043958       0.013604       0.030354             10.036140       9.105983       3.070078       3.499402       7.303281       0.555743      13.699157          -0.000559
          127              C      34.451017      20.472543      11.414243      -0.173451      36.151971 0.43646976E+03  0.10276289E+05                                 9.574273                            6.998606       0.104058       2.009059                    0.999441      29.525814      85.072670       0.618192       0.420824      -1.060913       0.008117       0.000408      -0.005292       0.009698      -0.001066      -0.011651      -0.008968       0.010044      -0.065862      -0.027618       0.008158       0.019460             12.052934      12.061841       2.075584       3.688449       6.067240       3.248343      18.029722           0.001541
          128              C      35.176077      20.879310      12.517638       0.087295      28.525058 0.33260455E+03  0.73546660E+04                                 8.239957                            6.133914       0.043026       2.019081                    0.999713      26.636760      75.652840       0.652969       0.424208      -1.053297       0.040921       0.000100      -0.017274       0.044417      -0.010875      -0.034706      -0.004546      -0.014290      -0.038742      -0.043961       0.013602       0.030358             10.035998      11.043280       1.986773       2.733525       5.406597       1.911167      13.658116          -0.000696
          129              C      25.252212      17.922952       4.202911      -0.173445      36.151496 0.43646205E+03  0.10276058E+05                                 9.574157                            6.998503       0.104067       2.009064                    0.999441      29.525766      85.072233       0.618203       0.420819      -1.060916       0.000145       0.005178       0.008199       0.009698      -0.006785      -0.010190       0.003502      -0.034476       0.041677      -0.027619       0.008158       0.019460             12.052800      20.682720       0.933203       0.527239       6.667653       2.467382       8.808026           0.001547
          130              C      23.871340      17.951087       4.235370       0.087297      28.524807 0.33259973E+03  0.73545512E+04                                 8.239932                            6.133868       0.043067       2.019094                    0.999713      26.636802      75.653532       0.652971       0.424207      -1.053295      -0.006385       0.020039       0.039123       0.044418      -0.000239       0.013779       0.003497      -0.055571       0.080897      -0.043960       0.013602       0.030358             10.035965      16.023061       0.328814      -0.502463       6.420346       2.285339       7.664488          -0.000694
          131              C      13.219338       9.936859      15.496950      -0.173454      36.152254 0.43647368E+03  0.10276412E+05                                 9.574339                            6.998648       0.104038       2.009052                    0.999441      29.525986      85.073510       0.618189       0.420825      -1.060911      -0.000146       0.009456       0.002150       0.009698       0.011863       0.002994       0.001592      -0.039881       0.025468      -0.027616       0.008158       0.019458             12.053019      20.683067      -0.808022      -0.704078      10.121262       1.246435       5.354727           0.001545
          132              C      14.600210       9.976840      15.512656       0.087294      28.525128 0.33260558E+03  0.73546949E+04                                 8.239972                            6.133925       0.043029       2.019080                    0.999713      26.636812      75.653039       0.652969       0.424208      -1.053297       0.006386       0.043566       0.005853       0.044418      -0.012918       0.004813      -0.001260      -0.069024       0.040540      -0.043962       0.013603       0.030359             10.036016      16.023197       0.364324      -0.477480       8.962654       1.386461       5.122196          -0.000697
          133              C      13.328084       4.351392      11.414243      -0.173451      36.151250 0.43646428E+03  0.10276142E+05                                 9.574100                            6.998535       0.104059       2.009060                    0.999441      29.525900      85.073250       0.618198       0.420821      -1.060913      -0.003704      -0.007232      -0.005294       0.009698       0.004881      -0.001946       0.014565      -0.003183      -0.065869      -0.027614       0.008157       0.019457             12.052663       5.768368       1.558140       0.968700      12.361114      -4.818389      18.028508           0.001841
          134              C      26.141675      25.731648      12.517638       0.087294      28.528565 0.33266623E+03  0.73563730E+04                                 8.241107                            6.134976       0.043042       2.019085                    0.999713      26.637180      75.655873       0.652834       0.424276      -1.053255      -0.020375      -0.035490      -0.017275       0.044419      -0.000753       0.013413       0.032327       0.025974      -0.038752      -0.043958       0.013606       0.030352             10.037556       5.095870       1.447532       0.287656      11.357242      -3.324911      13.659557          -0.000559
          135              C      25.143466      12.211916       0.297785      -0.173458      36.152709 0.43647311E+03  0.10276409E+05                                 9.574446                            6.998615       0.104035       2.009050                    0.999441      29.526240      85.074635       0.618193       0.420822      -1.060912       0.003704      -0.007404      -0.005055       0.009700       0.000200      -0.005256       0.022179       0.018347      -0.001256      -0.027612       0.008148       0.019465             12.053395       5.768458      -1.432873      -1.145804      14.371938      -5.529848      16.019788           0.001844
          136              C      37.977575      20.378958      20.087484       0.087293      28.525338 0.33260256E+03  0.73546453E+04                                 8.240072                            6.133891       0.043021       2.019079                    0.999713      26.637151      75.655222       0.652968       0.424207      -1.053293       0.020374      -0.028117      -0.027703       0.044420      -0.012401       0.005177       0.027148       0.011328      -0.082662      -0.043953       0.013596       0.030356             10.036265       5.095214      -0.754443      -1.268421      11.314212      -3.308571      13.699368          -0.000559
          137              C      22.752075       8.493404      11.414243      -0.173454      36.152336 0.43646948E+03  0.10276294E+05                                 9.574351                            6.998571       0.104048       2.009055                    0.999441      29.526109      85.073929       0.618198       0.420820      -1.060914      -0.004413       0.006824      -0.005295       0.009699      -0.003825       0.013583      -0.005602      -0.006874      -0.065865      -0.027612       0.008148       0.019465             12.053229       9.363560      -3.633560      -4.657629       8.765708       1.570202      18.030421           0.001838
          138              C      22.037273       8.917941      12.517638       0.087293      28.525266 0.33260326E+03  0.73546503E+04                                 8.240026                            6.133887       0.043033       2.019082                    0.999713      26.637032      75.654350       0.652972       0.424205      -1.053296      -0.020549       0.035390      -0.017274       0.044420       0.011619       0.021286      -0.027782      -0.011691      -0.038743      -0.043954       0.013596       0.030357             10.036186       8.536420      -3.434147      -3.021952       7.913531       1.411646      13.658606          -0.000564
          139              C      10.827946      16.542281       0.297785      -0.173452      36.151347 0.43646544E+03  0.10276177E+05                                 9.574119                            6.998545       0.104057       2.009059                    0.999441      29.525945      85.073413       0.618198       0.420821      -1.060913      -0.008262       0.000492      -0.005055       0.009698       0.007842       0.021831      -0.006545      -0.009535      -0.001262      -0.027614       0.008158       0.019456             12.052702      13.460570      -3.008413      -4.215018       6.678124       3.756961      16.019412           0.001552
          140              C      24.307608      23.555655      20.087484       0.087296      28.528441 0.33266442E+03  0.73563245E+04                                 8.241084                            6.134958       0.043043       2.019087                    0.999713      26.637121      75.655707       0.652835       0.424276      -1.053254      -0.034537      -0.003587      -0.027701       0.044418       0.011105       0.020921      -0.018063       0.015804      -0.082666      -0.043956       0.013605       0.030351             10.037531      10.412123      -2.315633      -2.231777       5.997627       2.753654      13.702842          -0.000690
          141              C      15.719475      13.592586       4.202911      -0.173450      36.151944 0.43646994E+03  0.10276298E+05                                 9.574274                            6.998612       0.104052       2.009059                    0.999441      29.525813      85.072783       0.618191       0.420824      -1.060912       0.004414      -0.002719       0.008197       0.009698      -0.011540       0.008126       0.007072       0.028975       0.041688      -0.027617       0.008159       0.019457             12.052908       9.363393       5.602146       1.873293      17.987165      -1.690196       8.808166           0.001846
          142              C      16.434277      14.774389       4.235370       0.087295      28.525081 0.33260544E+03  0.73546880E+04                                 8.239949                            6.133917       0.043036       2.019082                    0.999713      26.636807      75.652895       0.652970       0.424207      -1.053298       0.020550      -0.004491       0.039123       0.044420      -0.023950      -0.003863      -0.013684       0.028186       0.080902      -0.043963       0.013602       0.030361             10.035968       8.536353       3.993752       2.230446      13.907081      -0.707338       7.664469          -0.000556
          143              C      27.643604       5.794848      15.496950      -0.173453      36.152119 0.43646913E+03  0.10276278E+05                                 9.574305                            6.998581       0.104042       2.009054                    0.999441      29.526030      85.073518       0.618196       0.420821      -1.060913       0.008262      -0.004603       0.002147       0.009699      -0.023203      -0.000119      -0.003394      -0.000620       0.025467      -0.027619       0.008157       0.019462             12.053047      13.461627       4.977616       1.431505      17.342815      -0.013437       5.354700           0.001549
          144              C      39.811642      26.790547      15.512656       0.087295      28.525062 0.33260134E+03  0.73546125E+04                                 8.240030                            6.133904       0.043043       2.019086                    0.999713      26.636983      75.654743       0.652964       0.424210      -1.053291       0.034536      -0.027313       0.005850       0.044418      -0.023432      -0.003499      -0.003543       0.056873       0.040538      -0.043959       0.013603       0.030356             10.036125      10.412667       2.875270       1.439524      14.573501      -0.279711       5.122206          -0.000695
          145              C      27.643604      16.416712      15.914938      -0.173450      36.151274 0.43646475E+03  0.10276156E+05                                 9.574105                            6.998540       0.104051       2.009058                    0.999441      29.525918      85.073314       0.618198       0.420821      -1.060913       0.008261       0.004601      -0.002149       0.009697       0.023196       0.000116      -0.003394      -0.000623       0.025474      -0.027613       0.008158       0.019455             12.052675      13.460533      -4.976719      -1.431350      17.342851      -0.013611       5.354641           0.001548
          146              C      26.987792      17.632573      15.899232       0.087295      28.528508 0.33266564E+03  0.73563557E+04                                 8.241091                            6.134967       0.043052       2.019088                    0.999713      26.637149      75.655723       0.652835       0.424275      -1.053255       0.034537       0.027312      -0.005852       0.044418       0.023428       0.003497      -0.003543       0.056876       0.040545      -0.043958       0.013605       0.030353             10.037537      10.412108      -2.876001      -1.439275      14.577512      -0.279796       5.122990          -0.000694
          147              C      41.367175      23.426680       6.267719      -0.173450      36.152029 0.43646577E+03  0.10276181E+05                                 9.574287                            6.998536       0.104054       2.009059                    0.999441      29.525962      85.073302       0.618200       0.420819      -1.060914       0.004414       0.002718      -0.008197       0.009699       0.011530      -0.008132       0.007073       0.028976       0.041683      -0.027612       0.008149       0.019462             12.053123       9.363496      -5.602377      -1.873204      17.987750      -1.690326       8.808124           0.001847
          148              C      16.434277      22.244877       6.235260       0.087292      28.525251 0.33260385E+03  0.73546616E+04                                 8.240006                            6.133886       0.043048       2.019085                    0.999713      26.637029      75.654161       0.652973       0.424205      -1.053297       0.020550       0.004492      -0.039123       0.044420       0.023942       0.003858      -0.013684       0.028188       0.080898      -0.043956       0.013596       0.030361             10.036145       8.536415      -3.993828      -2.230422      13.907460      -0.707532       7.664560          -0.000555
          149              C      36.475646      20.476985      10.172845      -0.173454      36.152167 0.43646956E+03  0.10276290E+05                                 9.574312                            6.998583       0.104047       2.009055                    0.999441      29.526056      85.073594       0.618196       0.420821      -1.060914      -0.008263      -0.000490       0.005056       0.009699      -0.007847      -0.021837      -0.006545      -0.009529      -0.001264      -0.027620       0.008157       0.019463             12.053061      13.461638       3.008849       4.215804       6.678272       3.757058      16.019272           0.001553
          150              C      37.131458      20.867464      11.324405       0.087296      28.525006 0.33260025E+03  0.73545841E+04                                 8.240022                            6.133894       0.043035       2.019085                    0.999713      26.636968      75.654741       0.652964       0.424210      -1.053290      -0.034536       0.003588       0.027701       0.044418      -0.011110      -0.020924      -0.018063       0.015805      -0.082659      -0.043957       0.013603       0.030354             10.036115      10.412669       2.315620       2.230985       5.996528       2.752690      13.699147          -0.000691
          151              C      22.752075      13.718155      19.997646      -0.173455      36.152256 0.43647365E+03  0.10276411E+05                                 9.574339                            6.998648       0.104046       2.009054                    0.999441      29.525966      85.073441       0.618189       0.420825      -1.060911      -0.004413      -0.006824       0.005294       0.009699       0.003816      -0.013590      -0.005604      -0.006876      -0.065863      -0.027617       0.008158       0.019460             12.053014       9.363471       3.633574       4.657388       8.765759       1.570116      18.029813           0.001840
          152              C      22.037273      13.293618      18.894251       0.087295      28.525107 0.33260484E+03  0.73546765E+04                                 8.239970                            6.133917       0.043021       2.019078                    0.999713      26.636822      75.653119       0.652969       0.424208      -1.053297      -0.020549      -0.035389       0.017274       0.044419      -0.011626      -0.021291      -0.027783      -0.011692      -0.038745      -0.043962       0.013604       0.030358             10.036010       8.536382       3.434154       3.021872       7.913527       1.411699      13.658122          -0.000562
          153              C      16.735637      13.005905       6.267719      -0.173450      36.151883 0.43646651E+03  0.10276201E+05                                 9.574259                            6.998558       0.104052       2.009059                    0.999441      29.525928      85.073149       0.618197       0.420821      -1.060914      -0.004558       0.002462      -0.008199       0.009699      -0.018319      -0.002065      -0.010577       0.005487       0.041684      -0.027619       0.008159       0.019460             12.052952      10.979740       6.535416       2.400466      16.371007      -0.777094       8.808111           0.001852
          154              C      17.401708      14.215843       6.235260       0.087296      28.524978 0.33260100E+03  0.73545966E+04                                 8.239989                            6.133890       0.043055       2.019089                    0.999713      26.636959      75.654415       0.652967       0.424209      -1.053292      -0.014162       0.015549      -0.039124       0.044419      -0.024184       0.009916       0.010184       0.027374       0.080900      -0.043962       0.013604       0.030358             10.036048       9.105875       4.322546       1.727980      13.337709      -1.577808       7.664560          -0.000556
          155              C      42.492083      26.837487      15.914938      -0.173453      36.152203 0.43647264E+03  0.10276378E+05                                 9.574322                            6.998635       0.104041       2.009053                    0.999441      29.525933      85.073212       0.618190       0.420824      -1.060912      -0.008116       0.004854      -0.002150       0.009698      -0.011339       0.002878       0.001796       0.040488       0.025469      -0.027617       0.008157       0.019460             12.053006      12.061907       4.169400       0.727404      18.742394      -1.232962       5.354718           0.001543
          156              C      41.767023      25.661607      15.899232       0.087293      28.525212 0.33260623E+03  0.73547168E+04                                 8.239997                            6.133934       0.043023       2.019078                    0.999713      26.636874      75.653377       0.652967       0.424208      -1.053296      -0.040921       0.016253      -0.005854       0.044418      -0.036348       0.001317       0.004797       0.012138       0.040540      -0.043962       0.013603       0.030359             10.036053      11.043338       3.239467       0.961987      13.942610      -1.106743       5.122211          -0.000694
          157              C      47.274867      23.950577      19.997646      -0.173447      36.150857 0.43645994E+03  0.10276004E+05                                 9.573997                            6.998482       0.104073       2.009065                    0.999441      29.525744      85.072356       0.618204       0.420818      -1.060916       0.008116      -0.000408       0.005292       0.009697       0.001058       0.011643      -0.008967       0.010042      -0.065868      -0.027614       0.008157       0.019457             12.052507      12.062170      -2.075646      -3.688426       6.067106       3.248061      18.028245           0.001542
          158              C      22.352227      23.543809      18.894251       0.087294      28.528433 0.33266557E+03  0.73563446E+04                                 8.241054                            6.134958       0.043053       2.019089                    0.999713      26.637056      75.655100       0.652838       0.424274      -1.053257       0.040921      -0.000100       0.017275       0.044418       0.010869       0.034703      -0.004546      -0.014292      -0.038751      -0.043957       0.013605       0.030352             10.037477      11.045440      -1.987488      -2.735628       5.407594       1.911554      13.659398          -0.000694
          159              C      21.735913      10.244564      10.172845      -0.173458      36.152767 0.43647394E+03  0.10276435E+05                                 9.574455                            6.998622       0.104032       2.009048                    0.999441      29.526301      85.074898       0.618193       0.420822      -1.060912       0.004559      -0.006910       0.005055       0.009700       0.008045       0.016578      -0.015641      -0.008829      -0.001259      -0.027612       0.008149       0.019463             12.053397      10.980161      -4.441850      -5.361874       9.160239       1.772611      16.019791           0.001845
          160              C      21.069842      10.617274      11.324405       0.087294      28.525282 0.33260210E+03  0.73546283E+04                                 8.240048                            6.133880       0.043024       2.019079                    0.999713      26.637114      75.654942       0.652970       0.424206      -1.053294       0.014162      -0.031704       0.027703       0.044420      -0.001294       0.026100      -0.009090      -0.027145      -0.082664      -0.043954       0.013597       0.030357             10.036229       9.106056      -3.070100      -3.499498       7.303293       0.555794      13.699337          -0.000562
          161              C      38.975784      17.860167      19.997646      -0.173454      36.152418 0.43646988E+03  0.10276309E+05                                 9.574381                            6.998583       0.104046       2.009055                    0.999441      29.526109      85.074033       0.618196       0.420821      -1.060913      -0.003705       0.007233       0.005294       0.009699      -0.004889       0.001940       0.014566      -0.003187      -0.065865      -0.027613       0.008149       0.019464             12.053289       5.768426      -1.557897      -0.968982      12.360893      -4.818787      18.030547           0.001840
          162              C      38.965525      18.691472      18.894251       0.087294      28.525310 0.33260297E+03  0.73546498E+04                                 8.240053                            6.133891       0.043030       2.019081                    0.999713      26.637088      75.654790       0.652970       0.424206      -1.053294      -0.020374       0.035490       0.017274       0.044419       0.000748      -0.013418       0.032325       0.025970      -0.038747      -0.043954       0.013597       0.030357             10.036232       5.095207      -1.447360      -0.288472      11.354793      -3.322913      13.658697          -0.000562
          163              C      25.143466      24.807351      10.172845      -0.173455      36.151521 0.43646732E+03  0.10276236E+05                                 9.574159                            6.998565       0.104047       2.009055                    0.999441      29.526032      85.073843       0.618196       0.420821      -1.060912       0.003703       0.007403       0.005054       0.009699      -0.000208       0.005250       0.022179       0.018351      -0.001260      -0.027614       0.008157       0.019457             12.052758       5.768394       1.432689       1.146122      14.370377      -5.528817      16.019504           0.001843
          164              C      25.153725      24.044162      11.324405       0.087294      28.528609 0.33266590E+03  0.73563708E+04                                 8.241127                            6.134975       0.043034       2.019083                    0.999713      26.637251      75.656335       0.652833       0.424276      -1.053253       0.020374       0.028117       0.027703       0.044420       0.012395      -0.005182       0.027151       0.011333      -0.082670      -0.043957       0.013606       0.030351             10.037590       5.095874       0.753737       1.268850      11.313982      -3.309605      13.702915          -0.000557
          165              C      25.252212      19.096315       6.267719      -0.173447      36.151726 0.43646744E+03  0.10276220E+05                                 9.574223                            6.998585       0.104060       2.009062                    0.999441      29.525727      85.072335       0.618194       0.420823      -1.060913       0.000146      -0.005179      -0.008198       0.009698       0.006777       0.010185       0.003501      -0.034479       0.041683      -0.027617       0.008161       0.019456             12.052833      20.682688      -0.933125      -0.527101       6.667702       2.467397       8.808108           0.001546
          166              C      23.871340      19.068180       6.235260       0.087297      28.524893 0.33260344E+03  0.73546266E+04                                 8.239895                            6.133889       0.043048       2.019087                    0.999713      26.636676      75.652234       0.652974       0.424206      -1.053300      -0.006385      -0.020040      -0.039123       0.044418       0.000233      -0.013784       0.003496      -0.055573       0.080901      -0.043963       0.013602       0.030361             10.035894      16.022969      -0.328704       0.502657       6.420305       2.285268       7.664408          -0.000695
          167              C      38.867038      12.274700      15.914938      -0.173452      36.152024 0.43646823E+03  0.10276249E+05                                 9.574271                            6.998565       0.104044       2.009054                    0.999441      29.526029      85.073415       0.618198       0.420820      -1.060914      -0.000145      -0.009457      -0.002148       0.009699      -0.011870      -0.003000       0.001594      -0.039878       0.025465      -0.027618       0.008156       0.019462             12.052981      20.683096       0.808170       0.704099      10.121164       1.246437       5.354684           0.001547
          168              C      14.600210      12.234719      15.899232       0.087294      28.525063 0.33260191E+03  0.73546211E+04                                 8.240011                            6.133902       0.043048       2.019087                    0.999713      26.636957      75.654410       0.652966       0.424209      -1.053292       0.006385      -0.043566      -0.005852       0.044418       0.012911      -0.004819      -0.001259      -0.069023       0.040540      -0.043960       0.013603       0.030356             10.036091      16.023287      -0.364109       0.477502       8.962783       1.386517       5.122202          -0.000695
          169              C      21.627167      12.029781       5.444309      -0.173449      36.151196 0.43646359E+03  0.10276123E+05                                 9.574084                            6.998527       0.104060       2.009060                    0.999441      29.525916      85.073297       0.618199       0.420820      -1.060913       0.008117       0.004855      -0.002150       0.009699       0.011329      -0.002878       0.001798       0.040492       0.025476      -0.027615       0.008159       0.019456             12.052623      12.062308      -4.169401      -0.727472      18.740933      -1.232775       5.354628           0.001850
          170              C      22.352227      10.853901       5.428603       0.087296      28.528568 0.33266629E+03  0.73563743E+04                                 8.241106                            6.134976       0.043036       2.019084                    0.999713      26.637172      75.655835       0.652834       0.424276      -1.053255       0.040923       0.016253      -0.005852       0.044420       0.036341      -0.001318       0.004800       0.012139       0.040555      -0.043958       0.013608       0.030350             10.037543      11.045503      -3.241652      -0.961952      13.944127      -1.106556       5.122998          -0.000552
          171              C      47.383613      27.813611      16.738348      -0.173454      36.152364 0.43646917E+03  0.10276284E+05                                 9.574369                            6.998574       0.104055       2.009058                    0.999441      29.526068      85.073792       0.618197       0.420820      -1.060913       0.004557       0.002463      -0.008199       0.009698       0.018314       0.002054      -0.010580       0.005486       0.041675      -0.027612       0.008147       0.019465             12.053280      10.980093      -6.535793      -2.400527      16.371581      -0.776982       8.808165          -0.001643
          172              C      33.893692       6.811989      16.705889       0.087298      28.524947 0.33259793E+03  0.73545122E+04                                 8.239975                            6.133831       0.043046       2.019089                    0.999713      26.636916      75.654221       0.652975       0.424205      -1.053295       0.014162       0.015550      -0.039123       0.044418       0.024176      -0.009922       0.010184       0.027370       0.080882      -0.043952       0.013596       0.030356             10.036129       9.105991      -4.322680      -1.728037      13.337822      -1.577742       7.664575           0.000560
          173              C      42.383337      25.052270      20.643474      -0.173455      36.152230 0.43646990E+03  0.10276300E+05                                 9.574333                            6.998588       0.104045       2.009055                    0.999441      29.526026      85.073507       0.618195       0.420821      -1.060913      -0.004558      -0.006908       0.005053       0.009697      -0.008048      -0.016585      -0.015638      -0.008826      -0.001253      -0.027617       0.008154       0.019463             12.053112      10.979934       4.441771       5.361671       9.160115       1.772526      16.019286          -0.001642
          174              C      30.225558      18.021127       0.853775       0.087299      28.524831 0.33259673E+03  0.73544913E+04                                 8.239981                            6.133843       0.043059       2.019093                    0.999713      26.636940      75.654739       0.652969       0.424208      -1.053291      -0.014162      -0.031702       0.027701       0.044418       0.001291      -0.026106      -0.009095      -0.027143      -0.082657      -0.043959       0.013602       0.030357             10.036070       9.105945       3.070118       3.499359       7.303291       0.555748      13.698974           0.000562
          175              C      16.844383       9.142870       9.527016      -0.173455      36.152389 0.43647460E+03  0.10276444E+05                                 9.574375                            6.998662       0.104035       2.009051                    0.999441      29.526014      85.073748       0.618187       0.420826      -1.060910      -0.008115      -0.000411       0.005296       0.009699      -0.001072      -0.011645      -0.008966       0.010045      -0.065864      -0.027616       0.008159       0.019456             12.053078      12.062014       2.075616       3.688503       6.067296       3.248384      18.029925           0.001846
          176              C      16.119323       8.736103       8.423621       0.087291      28.525347 0.33260782E+03  0.73547618E+04                                 8.240022                            6.133949       0.043025       2.019077                    0.999713      26.636984      75.653781       0.652966       0.424208      -1.053296      -0.040923      -0.000102       0.017275       0.044420      -0.010878      -0.034708      -0.004547      -0.014287      -0.038746      -0.043963       0.013601       0.030362             10.036084      11.043378       1.986790       2.733550       5.406631       1.911186      13.658243          -0.000554
          177              C      26.043188      11.692461      16.738348      -0.173452      36.152086 0.43646891E+03  0.10276271E+05                                 9.574289                            6.998574       0.104041       2.009053                    0.999441      29.526042      85.073526       0.618197       0.420821      -1.060914      -0.000145      -0.005179      -0.008199       0.009699      -0.006786      -0.010191       0.003504      -0.034473       0.041675      -0.027618       0.008156       0.019462             12.053011      20.683159       0.933222       0.527246       6.667736       2.467415       8.808138          -0.001645
          178              C      27.424060      11.664326      16.705889       0.087294      28.525079 0.33260197E+03  0.73546250E+04                                 8.240025                            6.133910       0.043048       2.019087                    0.999713      26.636964      75.654518       0.652964       0.424210      -1.053291       0.006386      -0.020040      -0.039123       0.044418      -0.000238       0.013779       0.003497      -0.055570       0.080891      -0.043958       0.013602       0.030357             10.036113      16.023337       0.328830      -0.502457       6.420416       2.285379       7.664585           0.000560
          179              C      38.076062      19.678554       5.444309      -0.173451      36.151949 0.43647041E+03  0.10276309E+05                                 9.574272                            6.998613       0.104064       2.009061                    0.999441      29.525827      85.072740       0.618192       0.420824      -1.060912       0.000144      -0.009454      -0.002149       0.009697       0.011861       0.002994       0.001592      -0.039883       0.025467      -0.027616       0.008157       0.019459             12.052905      20.682845      -0.808040      -0.704074      10.121181       1.246426       5.354690          -0.001641
          180              C      36.695190      19.638573       5.428603       0.087299      28.524820 0.33260127E+03  0.73545776E+04                                 8.239908                            6.133874       0.043042       2.019087                    0.999713      26.636664      75.652559       0.652973       0.424206      -1.053298      -0.006385      -0.043564      -0.005853       0.044417      -0.012916       0.004813      -0.001260      -0.069025       0.040538      -0.043961       0.013602       0.030359             10.035917      16.022969       0.364276      -0.477477       8.962633       1.386463       5.122149           0.000559
          181              C      37.967316      25.264021       9.527016      -0.173455      36.151655 0.43646811E+03  0.10276263E+05                                 9.574195                            6.998576       0.104037       2.009052                    0.999441      29.526070      85.074073       0.618195       0.420822      -1.060912       0.003702       0.007233       0.005296       0.009699       0.004881      -0.001947       0.014562      -0.003184      -0.065870      -0.027613       0.008158       0.019456             12.052834       5.768414       1.558141       0.968725      12.361236      -4.818515      18.028853           0.001850
          182              C      25.153725       3.883765       8.423621       0.087292      28.528695 0.33266646E+03  0.73563894E+04                                 8.241145                            6.134977       0.043037       2.019082                    0.999713      26.637336      75.656711       0.652833       0.424276      -1.053253       0.020374       0.035492       0.017276       0.044421      -0.000753       0.013413       0.032328       0.025974      -0.038751      -0.043959       0.013606       0.030352             10.037627       5.095886       1.447537       0.287694      11.357265      -3.324907      13.659731          -0.000551
          183              C      26.151934      17.403497      20.643474      -0.173453      36.152343 0.43646920E+03  0.10276286E+05                                 9.574357                            6.998571       0.104045       2.009055                    0.999441      29.526088      85.073870       0.618197       0.420820      -1.060914      -0.003706       0.007403       0.005054       0.009699       0.000200      -0.005256       0.022178       0.018349      -0.001258      -0.027612       0.008149       0.019463             12.053244       5.768417      -1.432862      -1.145804      14.371743      -5.529708      16.019573           0.001853
          184              C      13.317825       9.236455       0.853775       0.087294      28.525270 0.33260296E+03  0.73546440E+04                                 8.240026                            6.133881       0.043032       2.019081                    0.999713      26.637072      75.654535       0.652972       0.424205      -1.053296      -0.020376       0.028117       0.027703       0.044420      -0.012402       0.005177       0.027150       0.011331      -0.082663      -0.043955       0.013596       0.030358             10.036185       5.095195      -0.754419      -1.268424      11.314071      -3.308519      13.699290          -0.000551
          185              C      28.543325      21.122009       9.527016      -0.173453      36.152256 0.43646816E+03  0.10276254E+05                                 9.574336                            6.998558       0.104049       2.009056                    0.999441      29.526062      85.073712       0.618199       0.420819      -1.060914       0.004414      -0.006823       0.005293       0.009698      -0.003824       0.013582      -0.005603      -0.006870      -0.065861      -0.027610       0.008148       0.019462             12.053214       9.363547      -3.633552      -4.657639       8.765686       1.570211      18.030408          -0.001641
          186              C      29.258127      20.697472       8.423621       0.087296      28.525113 0.33260069E+03  0.73545795E+04                                 8.239989                            6.133851       0.043050       2.019088                    0.999713      26.636955      75.654062       0.652976       0.424204      -1.053297       0.020549      -0.035387       0.017275       0.044418       0.011618       0.021285      -0.027783      -0.011692      -0.038746      -0.043954       0.013595       0.030359             10.036142       8.536371      -3.434133      -3.021929       7.913501       1.411616      13.658553           0.000560
          187              C      40.467454      13.073132      20.643474      -0.173454      36.151485 0.43646699E+03  0.10276226E+05                                 9.574155                            6.998564       0.104051       2.009057                    0.999441      29.525988      85.073669       0.618196       0.420821      -1.060912       0.008264      -0.000493       0.005053       0.009699       0.007842       0.021832      -0.006542      -0.009538      -0.001259      -0.027614       0.008158       0.019456             12.052754      13.460653      -3.008434      -4.215041       6.678146       3.756975      16.019464           0.001845
          188              C      26.987792       6.059758       0.853775       0.087292      28.528625 0.33266625E+03  0.73563823E+04                                 8.241131                            6.134978       0.043038       2.019083                    0.999713      26.637289      75.656513       0.652833       0.424276      -1.053253       0.034538       0.003588       0.027702       0.044420       0.011104       0.020923      -0.018063       0.015805      -0.082667      -0.043957       0.013605       0.030352             10.037590      10.412252      -2.315660      -2.231769       5.997650       2.753652      13.702869          -0.000554
          189              C      35.575925      16.022827      16.738348      -0.173453      36.152243 0.43647349E+03  0.10276406E+05                                 9.574336                            6.998646       0.104034       2.009051                    0.999441      29.525957      85.073409       0.618189       0.420825      -1.060911      -0.004411       0.002715      -0.008198       0.009697      -0.011540       0.008127       0.007069       0.028976       0.041682      -0.027615       0.008157       0.019458             12.053022       9.363481       5.602230       1.873312      17.987361      -1.690194       8.808224          -0.001642
          190              C      34.861123      14.841024      16.705889       0.087296      28.525112 0.33260534E+03  0.73546827E+04                                 8.239958                            6.133915       0.043032       2.019082                    0.999713      26.636758      75.652663       0.652971       0.424207      -1.053298      -0.020547       0.004489      -0.039123       0.044418      -0.023948      -0.003863      -0.013685       0.028188       0.080899      -0.043962       0.013601       0.030361             10.036007       8.536390       3.993802       2.230458      13.907153      -0.707313       7.664478           0.000560
          191              C      23.651796      23.820565       5.444309      -0.173452      36.152057 0.43646866E+03  0.10276263E+05                                 9.574288                            6.998573       0.104053       2.009057                    0.999441      29.526019      85.073434       0.618197       0.420821      -1.060914      -0.008263       0.004602      -0.002150       0.009699      -0.023204      -0.000121      -0.003392      -0.000623       0.025466      -0.027620       0.008157       0.019462             12.052998      13.461605       4.977570       1.431505      17.342699      -0.013441       5.354688           0.001846
          192              C      11.483758       2.824866       5.428603       0.087297      28.524975 0.33260005E+03  0.73545794E+04                                 8.240010                            6.133888       0.043043       2.019086                    0.999713      26.636994      75.654846       0.652965       0.424210      -1.053290      -0.034537       0.027314      -0.005853       0.044420      -0.023433      -0.003499      -0.003542       0.056872       0.040545      -0.043960       0.013605       0.030355             10.036078      10.412681       2.875224       1.439532      14.573362      -0.279716       5.122190          -0.000555
          193              C      23.651796      13.198701       5.026321      -0.173451      36.151261 0.43646455E+03  0.10276150E+05                                 9.574102                            6.998537       0.104064       2.009061                    0.999441      29.525915      85.073280       0.618198       0.420820      -1.060913      -0.008263      -0.004602       0.002149       0.009699       0.023198       0.000116      -0.003392      -0.000624       0.025477      -0.027615       0.008159       0.019457             12.052655      13.460547      -4.976709      -1.431356      17.342783      -0.013611       5.354637           0.001846
          194              C      24.307608      11.982840       5.042027       0.087297      28.528393 0.33266332E+03  0.73562996E+04                                 8.241080                            6.134946       0.043039       2.019086                    0.999713      26.637154      75.655984       0.652835       0.424275      -1.053254      -0.034537      -0.027313       0.005852       0.044420       0.023427       0.003496      -0.003543       0.056873       0.040555      -0.043958       0.013608       0.030350             10.037508      10.412177      -2.875958      -1.439298      14.577369      -0.279801       5.122979          -0.000553
          195              C       9.928225       6.188733      14.673540      -0.173451      36.152167 0.43646761E+03  0.10276236E+05                                 9.574307                            6.998550       0.104045       2.009055                    0.999441      29.526060      85.073645       0.618200       0.420819      -1.060915      -0.004412      -0.002714       0.008200       0.009699       0.011532      -0.008133       0.007070       0.028978       0.041679      -0.027612       0.008148       0.019464             12.053157       9.363534      -5.602402      -1.873224      17.987789      -1.690302       8.808146          -0.001642
          196              C      34.861123       7.370536      14.705999       0.087296      28.525177 0.33260270E+03  0.73546255E+04                                 8.239991                            6.133875       0.043040       2.019085                    0.999713      26.636907      75.653615       0.652974       0.424205      -1.053298      -0.020547      -0.004490       0.039123       0.044418       0.023939       0.003861      -0.013685       0.028190       0.080889      -0.043954       0.013596       0.030358             10.036138       8.536426      -3.993849      -2.230432      13.907447      -0.707491       7.664542           0.000560
          197              C      14.819754       9.138428      10.768414      -0.173455      36.152247 0.43647071E+03  0.10276327E+05                                 9.574333                            6.998597       0.104039       2.009053                    0.999441      29.526085      85.073790       0.618195       0.420822      -1.060913       0.008264       0.000494      -0.005054       0.009699      -0.007849      -0.021836      -0.006541      -0.009532      -0.001258      -0.027618       0.008157       0.019462             12.053081      13.461677       3.008849       4.215790       6.678279       3.757056      16.019287           0.001847
          198              C      14.163942       8.747949       9.616854       0.087292      28.525216 0.33260310E+03  0.73546647E+04                                 8.240062                            6.133922       0.043039       2.019082                    0.999713      26.637132      75.655362       0.652962       0.424211      -1.053290       0.034538      -0.003587      -0.027703       0.044420      -0.011109      -0.020928      -0.018062       0.015807      -0.082664      -0.043960       0.013602       0.030358             10.036159      10.412735       2.315630       2.230981       5.996551       2.752694      13.699191          -0.000553
          199              C      28.543325      15.897258       0.943613      -0.173455      36.152325 0.43647389E+03  0.10276419E+05                                 9.574362                            6.998653       0.104037       2.009052                    0.999441      29.525959      85.073467       0.618188       0.420825      -1.060911       0.004412       0.006821      -0.005294       0.009696       0.003815      -0.013587      -0.005604      -0.006872      -0.065858      -0.027614       0.008157       0.019457             12.053074       9.363503       3.633581       4.657453       8.765769       1.570145      18.029949          -0.001642
          200              C      29.258127      16.321795       2.047008       0.087296      28.525050 0.33260321E+03  0.73546331E+04                                 8.239954                            6.133889       0.043043       2.019085                    0.999713      26.636814      75.653118       0.652972       0.424206      -1.053298       0.020549       0.035387      -0.017275       0.044418      -0.011623      -0.021292      -0.027785      -0.011696      -0.038750      -0.043963       0.013601       0.030362             10.036007       8.536355       3.434149       3.021874       7.913516       1.411675      13.658150           0.000560
          201              C      34.559763      16.609508      14.673540      -0.173456      36.152326 0.43647122E+03  0.10276342E+05                                 9.574355                            6.998603       0.104036       2.009051                    0.999441      29.526101      85.073855       0.618194       0.420822      -1.060913       0.004558      -0.002463       0.008198       0.009698      -0.018320      -0.002059      -0.010579       0.005483       0.041673      -0.027618       0.008154       0.019464             12.053137      10.979947       6.535623       2.400518      16.371303      -0.777016       8.808162          -0.001641
          202              C      33.893692      15.399570      14.705999       0.087297      28.524906 0.33259816E+03  0.73545301E+04                                 8.240001                            6.133865       0.043052       2.019090                    0.999713      26.636961      75.654810       0.652967       0.424209      -1.053291       0.014163      -0.015550       0.039122       0.044418      -0.024183       0.009919       0.010182       0.027373       0.080889      -0.043959       0.013603       0.030356             10.036097       9.105955       4.322610       1.728059      13.337731      -1.577744       7.664605           0.000562
          203              C       8.803317       2.777926       5.026321      -0.173451      36.152101 0.43647179E+03  0.10276356E+05                                 9.574309                            6.998632       0.104052       2.009058                    0.999441      29.525902      85.073193       0.618190       0.420825      -1.060911       0.008116      -0.004854       0.002150       0.009698      -0.011338       0.002872       0.001797       0.040489       0.025470      -0.027617       0.008160       0.019457             12.052952      12.061914       4.169336       0.727413      18.742234      -1.232959       5.354709           0.001849
          204              C       9.528377       3.953806       5.042027       0.087296      28.525124 0.33260541E+03  0.73546911E+04                                 8.239970                            6.133922       0.043026       2.019079                    0.999713      26.636831      75.653117       0.652969       0.424208      -1.053297       0.040923      -0.016253       0.005853       0.044419      -0.036348       0.001314       0.004799       0.012141       0.040547      -0.043964       0.013604       0.030360             10.035996      11.043306       3.239424       0.961987      13.942487      -1.106738       5.122196          -0.000556
          205              C       4.020533       5.664836       0.943613      -0.173453      36.151501 0.43646691E+03  0.10276226E+05                                 9.574152                            6.998560       0.104042       2.009053                    0.999441      29.526045      85.073912       0.618196       0.420821      -1.060912      -0.008116       0.000411      -0.005296       0.009700       0.001063       0.011638      -0.008967       0.010044      -0.065872      -0.027614       0.008159       0.019455             12.052743      12.062409      -2.075699      -3.688537       6.067197       3.248141      18.028624           0.001847
          206              C      28.943173       6.071604       2.047008       0.087290      28.528765 0.33266833E+03  0.73564347E+04                                 8.241149                            6.134996       0.043038       2.019081                    0.999713      26.637333      75.656508       0.652833       0.424276      -1.053254      -0.040923       0.000102      -0.017276       0.044420       0.010872       0.034703      -0.004547      -0.014293      -0.038750      -0.043958       0.013606       0.030352             10.037615      11.045571      -1.987509      -2.735637       5.407640       1.911587      13.659635          -0.000555
          207              C      29.559487      19.370849      10.768414      -0.173454      36.152265 0.43646790E+03  0.10276244E+05                                 9.574346                            6.998559       0.104062       2.009061                    0.999441      29.526007      85.073491       0.618198       0.420820      -1.060914      -0.004556       0.006908      -0.005054       0.009697       0.008042       0.016581      -0.015639      -0.008826      -0.001257      -0.027611       0.008147       0.019464             12.053246      10.980062      -4.441825      -5.361818       9.160156       1.772637      16.019520          -0.001642
          208              C      30.225558      18.998139       9.616854       0.087299      28.524876 0.33259651E+03  0.73544739E+04                                 8.239956                            6.133809       0.043053       2.019091                    0.999713      26.636916      75.654227       0.652977       0.424203      -1.053296      -0.014162       0.031702      -0.027700       0.044417      -0.001296       0.026102      -0.009092      -0.027145      -0.082653      -0.043953       0.013595       0.030358             10.036100       9.105967      -3.070119      -3.499408       7.303273       0.555781      13.699061           0.000560
          209              C      12.319616      11.755246       0.943613      -0.173455      36.152485 0.43647045E+03  0.10276326E+05                                 9.574392                            6.998586       0.104042       2.009053                    0.999441      29.526150      85.074180       0.618196       0.420821      -1.060913       0.003703      -0.007234      -0.005296       0.009700      -0.004889       0.001941       0.014563      -0.003185      -0.065866      -0.027612       0.008149       0.019463             12.053306       5.768430      -1.557889      -0.968994      12.360885      -4.818798      18.030603           0.001852
          210              C      12.329875      10.923941       2.047008       0.087293      28.525283 0.33260239E+03  0.73546349E+04                                 8.240038                            6.133876       0.043036       2.019082                    0.999713      26.637128      75.654935       0.652972       0.424205      -1.053295       0.020373      -0.035492      -0.017275       0.044420       0.000748      -0.013418       0.032325       0.025971      -0.038747      -0.043955       0.013597       0.030358             10.036208       5.095195      -1.447352      -0.288490      11.354740      -3.322881      13.658689          -0.000551
          211              C      26.151934       4.808062      10.768414      -0.173454      36.151513 0.43646686E+03  0.10276223E+05                                 9.574160                            6.998563       0.104040       2.009053                    0.999441      29.526012      85.073787       0.618196       0.420821      -1.060912      -0.003705      -0.007403      -0.005053       0.009698      -0.000208       0.005250       0.022178       0.018352      -0.001258      -0.027613       0.008157       0.019456             12.052773       5.768398       1.432692       1.146126      14.370397      -5.528828      16.019524           0.001851
          212              C      26.141675       5.571251       9.616854       0.087293      28.528689 0.33266691E+03  0.73563963E+04                                 8.241135                            6.134980       0.043035       2.019081                    0.999713      26.637289      75.656376       0.652834       0.424275      -1.053254      -0.020376      -0.028117      -0.027703       0.044421       0.012396      -0.005181       0.027152       0.011333      -0.082671      -0.043959       0.013606       0.030353             10.037607       5.095882       0.753738       1.268857      11.314002      -3.309610      13.702937          -0.000551
          213              C      26.043188      10.519098      14.673540      -0.173453      36.152184 0.43647290E+03  0.10276388E+05                                 9.574328                            6.998643       0.104046       2.009055                    0.999441      29.525922      85.073264       0.618189       0.420825      -1.060911      -0.000146       0.005178       0.008198       0.009697       0.006777       0.010185       0.003504      -0.034477       0.041682      -0.027615       0.008157       0.019458             12.053003      20.683048      -0.933150      -0.527123       6.667769       2.467421       8.808194          -0.001647
          214              C      27.424060      10.547233      14.705999       0.087295      28.525080 0.33260476E+03  0.73546744E+04                                 8.239969                            6.133919       0.043034       2.019083                    0.999713      26.636792      75.653041       0.652968       0.424208      -1.053297       0.006386       0.020039       0.039123       0.044418       0.000232      -0.013783       0.003498      -0.055572       0.080896      -0.043961       0.013601       0.030360             10.036012      16.023178      -0.328725       0.502636       6.420364       2.285307       7.664493           0.000558
          215              C      12.428362      17.340713       5.026321      -0.173450      36.151835 0.43646619E+03  0.10276184E+05                                 9.574228                            6.998541       0.104059       2.009059                    0.999441      29.525945      85.072978       0.618200       0.420819      -1.060915       0.000144       0.009455       0.002150       0.009698      -0.011870      -0.003000       0.001593      -0.039879       0.025463      -0.027618       0.008156       0.019463             12.052903      20.682940       0.808171       0.704093      10.121111       1.246431       5.354657          -0.001640
          216              C      36.695190      17.380694       5.042027       0.087298      28.524817 0.33259828E+03  0.73545222E+04                                 8.239960                            6.133860       0.043057       2.019092                    0.999713      26.636840      75.654033       0.652969       0.424208      -1.053293      -0.006385       0.043564       0.005854       0.044417       0.012910      -0.004818      -0.001259      -0.069023       0.040541      -0.043959       0.013604       0.030356             10.036013      16.023109      -0.364076       0.477499       8.962767       1.386518       5.122162           0.000561
          217              C      29.740047      15.123407      15.705944       0.220367      40.679665 0.33929086E+03  0.75274563E+04                                10.715888                            6.310833      -0.248129       1.941372                    0.999108      25.364059      71.768261       0.627188       0.440182      -1.045339       0.008810      -0.015259      -0.000001       0.017620      -0.021513      -0.008709      -0.005028      -0.024841       0.141385      -0.049452       0.001277       0.048175             16.739978      16.113633     -10.794449      -0.061942      28.578030      -0.035754       5.528270          -0.002469
          218              C      29.009601      16.388577      15.705944       0.096124      40.796318 0.39562096E+03  0.90517908E+04                                10.492548                            6.693738      -0.133941       1.974704                    0.999204      26.128378      73.239271       0.630321       0.424707      -1.062773      -0.009569       0.016574      -0.000000       0.019138       0.000135       0.007662       0.004424       0.000157       0.030347      -0.008997      -0.005214       0.014211             15.305476      15.235873      -8.471971      -1.000745      25.018446      -0.577774       5.662109          -0.002028
          219              C      27.967278       3.386226       5.235315       0.220368      40.681225 0.33929013E+03  0.75274661E+04                                10.716346                            6.310879      -0.248126       1.941375                    0.999108      25.364243      71.769849       0.627175       0.440190      -1.045330      -0.008809       0.015258      -0.000000       0.017618       0.017996       0.019225       0.011100       0.020780      -0.132310      -0.049444       0.001272       0.048172             16.741343      13.246392     -12.451980      -1.232955      27.624631      -0.711776       9.353005           0.002498
          220              C      28.697724       2.121056       5.235315       0.096127      40.797862 0.39562233E+03  0.90518371E+04                                10.492930                            6.693770      -0.133940       1.974706                    0.999204      26.128412      73.239618       0.630316       0.424710      -1.062771       0.009570      -0.016574       0.000000       0.019139       0.003506       0.010044       0.005799       0.004049       0.007001      -0.008993      -0.005215       0.014209             15.306436      12.659763      -9.960538      -2.052902      24.161154      -1.185212       9.098389          -0.000797
          221              C      10.504272       6.064644       1.447460       0.220372      40.679605 0.33928720E+03  0.75273533E+04                                10.715903                            6.310799      -0.248136       1.941373                    0.999108      25.363884      71.767614       0.627190       0.440182      -1.045339       0.008809       0.005087       0.014387       0.017620      -0.024129      -0.010563       0.026159       0.063370      -0.004533      -0.049445       0.001267       0.048178             16.740066      13.245376       5.312735      11.327594      10.935378       5.187849      26.039444           0.002495
          222              C       9.773826       5.642921       0.254646       0.096119      40.797064 0.39562180E+03  0.90518163E+04                                10.492715                            6.693748      -0.133931       1.974707                    0.999204      26.128419      73.239454       0.630320       0.424707      -1.062773      -0.009570      -0.005525      -0.015627       0.019139      -0.010640       0.000043       0.002776      -0.004506      -0.018655      -0.008996      -0.005213       0.014209             15.305727      12.659235       5.255492       8.705932      10.026852       3.811590      23.231095          -0.000799
          223              C      34.379203      19.848842       9.023170       0.220364      40.679774 0.33928893E+03  0.75273988E+04                                10.715919                            6.310807      -0.248127       1.941374                    0.999108      25.363954      71.767776       0.627191       0.440181      -1.045340      -0.008811      -0.005087      -0.014389       0.017623       0.015376       0.017373      -0.022225      -0.073476      -0.004529      -0.049444       0.001269       0.048175             16.740100      16.113794       3.656624      10.156597       8.066936       7.216100      26.039571          -0.002469
          224              C      35.109649      20.270566      10.215984       0.096124      40.796962 0.39562073E+03  0.90517840E+04                                10.492698                            6.693739      -0.133928       1.974709                    0.999204      26.128364      73.239224       0.630320       0.424707      -1.062773       0.009569       0.005525       0.015626       0.019138      -0.007271       0.002427      -0.001352      -0.016183      -0.018658      -0.009000      -0.005213       0.014212             15.305716      15.236287       3.767597       7.653919       7.449747       5.633773      23.231112          -0.002029
          225              C      27.420469      18.509633       5.235315       0.220364      40.679534 0.33928866E+03  0.75273864E+04                                10.715841                            6.310787      -0.248106       1.941380                    0.999108      25.363953      71.767591       0.627195       0.440179      -1.045342       0.017622      -0.000002       0.000000       0.017622      -0.000003      -0.000001      -0.022202      -0.041561      -0.132310      -0.049445       0.001271       0.048174             16.739885      34.809966       0.000064       0.000094       6.056891       1.423711       9.352797          -0.002470
          226              C      25.959576      18.509633       5.235315       0.096128      40.796670 0.39561946E+03  0.90517424E+04                                10.492624                            6.693719      -0.133927       1.974709                    0.999204      26.128300      73.238857       0.630323       0.424706      -1.062774      -0.019138      -0.000001       0.000000       0.019138      -0.000003      -0.000001      -0.011603      -0.008102       0.006994      -0.008998      -0.005217       0.014215             15.305529      29.909629       0.000065       0.000101       6.908792       2.370438       9.098165          -0.002027
          227              C      36.698781      11.105780      15.705944       0.220370      40.679639 0.33928831E+03  0.75273815E+04                                10.715887                            6.310797      -0.248133       1.941372                    0.999108      25.363950      71.767740       0.627192       0.440180      -1.045341      -0.017621      -0.000000       0.000002       0.017621      -0.000002      -0.000003       0.010053       0.049672       0.141392      -0.049448       0.001271       0.048177             16.740018      34.810301       0.000036       0.000028       9.881476       0.071526       5.528275          -0.002471
          228              C      38.159674      11.105780      15.705944       0.096121      40.797069 0.39562250E+03  0.90518343E+04                                10.492707                            6.693750      -0.133942       1.974703                    0.999204      26.128431      73.239445       0.630320       0.424707      -1.062773       0.019139      -0.000000       0.000001       0.019139      -0.000002      -0.000002      -0.008850      -0.000315       0.030343      -0.008997      -0.005215       0.014212             15.305706      29.910028       0.000104       0.000027      10.344902       1.155630       5.662187          -0.002028
          229              C      12.823850       4.725435       9.023170       0.220370      40.679553 0.33928942E+03  0.75274174E+04                                10.715886                            6.310829      -0.248131       1.941374                    0.999108      25.363973      71.768021       0.627186       0.440183      -1.045338      -0.000000       0.010172      -0.014386       0.017619      -0.039507      -0.027935      -0.003936       0.010098      -0.004531      -0.049449       0.001273       0.048176             16.739991       6.911903       1.656067       1.171037      17.268616     -12.403787      26.039453           0.002495
          230              C      12.823850       3.881988      10.215984       0.096122      40.796294 0.39562057E+03  0.90517805E+04                                10.492550                            6.693737      -0.133929       1.974708                    0.999204      26.128366      73.239259       0.630320       0.424707      -1.062773      -0.000000      -0.011050       0.015627       0.019139      -0.003370      -0.002383      -0.001426       0.020677      -0.018660      -0.008996      -0.005212       0.014208             15.305484       6.133465       1.487788       1.052019      16.552088      -9.445306      23.230899          -0.000801
          231              C      25.647700      10.082271       1.447460       0.220370      40.681357 0.33928984E+03  0.75274629E+04                                10.716403                            6.310892      -0.248147       1.941370                    0.999107      25.364239      71.770001       0.627172       0.440192      -1.045328      -0.000000      -0.010172       0.014386       0.017619       0.039503       0.027933      -0.003933       0.010098      -0.004536      -0.049442       0.001269       0.048173             16.741513       6.912211      -1.656034      -1.170964      17.270180     -12.405563      26.042149           0.002496
          232              C      25.647700      10.925718       0.254646       0.096123      40.798196 0.39562439E+03  0.90519007E+04                                10.493008                            6.693796      -0.133938       1.974706                    0.999204      26.128492      73.240028       0.630313       0.424711      -1.062769      -0.000000       0.011050      -0.015627       0.019139       0.003368       0.002381      -0.001427       0.020677      -0.018658      -0.008995      -0.005211       0.014206             15.306624       6.133750      -1.487858      -1.052063      16.553327      -9.446275      23.232796          -0.000800
          233              C      23.328122       8.743062       9.023170       0.220374      40.681258 0.33928920E+03  0.75274439E+04                                10.716376                            6.310882      -0.248141       1.941371                    0.999108      25.364204      71.769833       0.627173       0.440191      -1.045329       0.008810      -0.005086      -0.014386       0.017619       0.024125       0.010560       0.026157       0.063373      -0.004535      -0.049443       0.001270       0.048174             16.741448      13.246457      -5.313101     -11.328962      10.935812       5.188643      26.042075           0.002496
          234              C      22.597676       9.164786      10.215984       0.096120      40.798184 0.39562487E+03  0.90519124E+04                                10.492992                            6.693793      -0.133939       1.974705                    0.999204      26.128518      73.240052       0.630314       0.424710      -1.062770      -0.009570       0.005525       0.015627       0.019139       0.010637      -0.000045       0.002775      -0.004505      -0.018659      -0.008995      -0.005211       0.014206             15.306575      12.659873      -5.255726      -8.706692      10.027153       3.811992      23.232698          -0.000799
          235              C      34.379203      17.170424       1.447460       0.220366      40.679545 0.33929007E+03  0.75274332E+04                                10.715864                            6.310823      -0.248118       1.941376                    0.999108      25.364026      71.768111       0.627189       0.440182      -1.045339      -0.008810       0.005088       0.014388       0.017621      -0.015381      -0.017378      -0.022223      -0.073475      -0.004528      -0.049449       0.001275       0.048174             16.739936      16.113659      -3.656553     -10.156463       8.066859       7.215995      26.039289          -0.002469
          236              C      35.109649      16.748701       0.254646       0.096125      40.796193 0.39561992E+03  0.90517592E+04                                10.492523                            6.693726      -0.133926       1.974709                    0.999204      26.128333      73.239062       0.630322       0.424707      -1.062774       0.009569      -0.005524      -0.015626       0.019138       0.007268      -0.002428      -0.001352      -0.016183      -0.018663      -0.008999      -0.005212       0.014211             15.305434      15.235860      -3.767500      -7.653862       7.449642       5.633709      23.230801          -0.002028
          237              C      15.143428      11.421480       5.235315       0.220366      40.679548 0.33928804E+03  0.75273728E+04                                10.715868                            6.310795      -0.248119       1.941377                    0.999108      25.363913      71.767582       0.627192       0.440181      -1.045341      -0.008809      -0.015260      -0.000001       0.017620      -0.018000      -0.019228       0.011100       0.020777      -0.132310      -0.049445       0.001269       0.048176             16.739951      13.245254      12.450530       1.232994      27.621777      -0.711825       9.352822           0.002498
          238              C      15.873874      12.686651       5.235315       0.096126      40.796719 0.39561942E+03  0.90517451E+04                                10.492647                            6.693725      -0.133931       1.974709                    0.999204      26.128312      73.239002       0.630321       0.424707      -1.062773       0.009570       0.016574      -0.000001       0.019139      -0.003508      -0.010046       0.005799       0.004047       0.007000      -0.008995      -0.005217       0.014211             15.305574      12.659096       9.959717       2.052922      24.159428      -1.185141       9.098198          -0.000797
          239              C      29.740047       7.088153      15.705944       0.220365      40.679820 0.33928937E+03  0.75274125E+04                                10.715930                            6.310813      -0.248139       1.941370                    0.999108      25.363987      71.767928       0.627190       0.440181      -1.045340       0.008811       0.015261      -0.000001       0.017622       0.021507       0.008705      -0.005029      -0.024839       0.141391      -0.049447       0.001270       0.048177             16.740116      16.113879      10.794642       0.061965      28.578172      -0.035734       5.528298          -0.002469
          240              C      29.009601       5.822982      15.705944       0.096124      40.797080 0.39562191E+03  0.90518197E+04                                10.492722                            6.693752      -0.133942       1.974704                    0.999204      26.128409      73.239433       0.630319       0.424708      -1.062772      -0.009569      -0.016574      -0.000001       0.019138      -0.000137      -0.007665       0.004424       0.000153       0.030345      -0.008998      -0.005215       0.014212             15.305753      15.236325       8.472064       1.000822      25.018737      -0.577785       5.662196          -0.002028
          241              C      21.555353      14.492006       5.235315       0.220377      40.679153 0.33928695E+03  0.75273457E+04                                10.715806                            6.310802      -0.248134       1.941374                    0.999108      25.363842      71.767466       0.627189       0.440183      -1.045339      -0.008810       0.015259       0.000000       0.017619      -0.021509      -0.008709      -0.005028      -0.024837       0.141395      -0.049450       0.001271       0.048179             16.739809      16.113471     -10.794311      -0.061938      28.577727      -0.035757       5.528229           0.002493
          242              C      22.285799      13.226836       5.235315       0.096119      40.796123 0.39561989E+03  0.90517560E+04                                10.492498                            6.693718      -0.133915       1.974713                    0.999204      26.128339      73.239013       0.630323       0.424706      -1.062774       0.009570      -0.016575       0.000000       0.019139       0.000134       0.007661       0.004423       0.000155       0.030334      -0.008997      -0.005210       0.014207             15.305357      15.235785      -8.471845      -1.000748      25.018204      -0.577780       5.662082          -0.000798
          243              C      23.328122      26.229187      15.705944       0.220373      40.681194 0.33928928E+03  0.75274434E+04                                10.716349                            6.310874      -0.248138       1.941372                    0.999108      25.364211      71.769759       0.627175       0.440190      -1.045330       0.008810      -0.015259       0.000000       0.017620       0.017997       0.019226       0.011100       0.020781      -0.132311      -0.049444       0.001271       0.048173             16.741382      13.246431     -12.452034      -1.232953      27.624721      -0.711763       9.352994           0.002306
          244              C      22.597676      27.494357      15.705944       0.096121      40.798123 0.39562463E+03  0.90519026E+04                                10.492972                            6.693786      -0.133936       1.974706                    0.999204      26.128507      73.239933       0.630315       0.424709      -1.062771      -0.009569       0.016574       0.000000       0.019138       0.003504       0.010046       0.005800       0.004046       0.006990      -0.008998      -0.005211       0.014209             15.306532      12.659858      -9.960638      -2.052922      24.161323      -1.185183       9.098416           0.001914
          245              C      40.791128      23.550769      19.493799       0.220367      40.679986 0.33928973E+03  0.75274253E+04                                10.715970                            6.310821      -0.248135       1.941371                    0.999108      25.364024      71.768143       0.627189       0.440182      -1.045339      -0.008808      -0.005087      -0.014386       0.017619      -0.024131      -0.010559       0.026163       0.063375      -0.004526      -0.049451       0.001273       0.048178             16.740220      13.245492       5.312784      11.327722      10.935454       5.187909      26.039713           0.002306
          246              C      41.521574      23.972492      20.686613       0.096118      40.797398 0.39562406E+03  0.90518831E+04                                10.492783                            6.693771      -0.133952       1.974700                    0.999204      26.128503      73.239808       0.630318       0.424708      -1.062772       0.009569       0.005524       0.015626       0.019138      -0.010642       0.000040       0.002774      -0.004510      -0.018664      -0.008994      -0.005218       0.014212             15.305881      12.659356       5.255544       8.706071      10.026924       3.811667      23.231364           0.001914
          247              C      16.916197       9.766571      11.918089       0.220364      40.679784 0.33928876E+03  0.75273956E+04                                10.715923                            6.310807      -0.248133       1.941372                    0.999108      25.363961      71.767838       0.627190       0.440181      -1.045340       0.008810       0.005085       0.014387       0.017619       0.015377       0.017375      -0.022226      -0.073480      -0.004527      -0.049448       0.001271       0.048177             16.740105      16.113796       3.656617      10.156586       8.066935       7.216100      26.039583           0.002492
          248              C      16.185751       9.344847      10.725275       0.096124      40.796999 0.39562073E+03  0.90517866E+04                                10.492711                            6.693743      -0.133946       1.974704                    0.999204      26.128373      73.239327       0.630319       0.424708      -1.062772      -0.009570      -0.005526      -0.015627       0.019139      -0.007273       0.002422      -0.001352      -0.016176      -0.018663      -0.008994      -0.005217       0.014211             15.305730      15.236303       3.767591       7.653897       7.449748       5.633773      23.231137          -0.000798
          249              C      23.874931      11.105780      15.705944       0.220369      40.679556 0.33928760E+03  0.75273615E+04                                10.715873                            6.310791      -0.248131       1.941373                    0.999108      25.363918      71.767618       0.627192       0.440181      -1.045341      -0.017620       0.000001      -0.000000       0.017620      -0.000004      -0.000001      -0.022204      -0.041565      -0.132316      -0.049448       0.001270       0.048178             16.739993      34.810236       0.000064       0.000098       6.056915       1.423713       9.352826           0.002301
          250              C      25.335824      11.105780      15.705944       0.096122      40.797029 0.39562203E+03  0.90518215E+04                                10.492704                            6.693748      -0.133943       1.974704                    0.999204      26.128414      73.239402       0.630320       0.424707      -1.062773       0.019138       0.000000       0.000000       0.019138      -0.000003      -0.000001      -0.011601      -0.008099       0.006995      -0.008997      -0.005215       0.014212             15.305701      29.910024       0.000066       0.000103       6.908845       2.370457       9.098235           0.001911
          251              C      14.596619      18.509633       5.235315       0.220381      40.679065 0.33928496E+03  0.75272807E+04                                10.715764                            6.310755      -0.248118       1.941379                    0.999108      25.363740      71.766779       0.627196       0.440179      -1.045342       0.017619       0.000000      -0.000001       0.017619      -0.000002      -0.000003       0.010052       0.049670       0.141402      -0.049448       0.001268       0.048180             16.739746      34.809648       0.000041       0.000027       9.881382       0.071526       5.528209           0.002307
          252              C      13.135726      18.509633       5.235315       0.096115      40.796967 0.39562316E+03  0.90518466E+04                                10.492659                            6.693739      -0.133929       1.974707                    0.999204      26.128454      73.239321       0.630324       0.424705      -1.062775      -0.019138       0.000000      -0.000000       0.019138      -0.000002      -0.000002      -0.008850      -0.000314       0.030333      -0.008997      -0.005212       0.014209             15.305574      29.909706       0.000105       0.000026      10.344858       1.155628       5.662159           0.001914
          253              C      38.471550      24.889978      11.918089       0.220366      40.679965 0.33929114E+03  0.75274723E+04                                10.715986                            6.310858      -0.248151       1.941366                    0.999107      25.364096      71.768670       0.627182       0.440185      -1.045336      -0.000001      -0.010172       0.014386       0.017619      -0.039509      -0.027937      -0.003938       0.010098      -0.004527      -0.049453       0.001276       0.048177             16.740232       6.911965       1.656067       1.171053      17.268838     -12.404025      26.039892           0.002495
          254              C      38.471550      25.733425      10.725275       0.096120      40.796549 0.39562145E+03  0.90518097E+04                                10.492614                            6.693753      -0.133941       1.974705                    0.999204      26.128403      73.239507       0.630318       0.424708      -1.062772      -0.000001       0.011050      -0.015627       0.019140      -0.003370      -0.002383      -0.001424       0.020678      -0.018664      -0.008994      -0.005215       0.014209             15.305644       6.133504       1.487787       1.052039      16.552222      -9.445447      23.231206          -0.000795
          255              C      25.647700      19.533142      19.493799       0.220368      40.681348 0.33929005E+03  0.75274671E+04                                10.716388                            6.310887      -0.248141       1.941371                    0.999108      25.364259      71.770006       0.627173       0.440191      -1.045329      -0.000001       0.010172      -0.014386       0.017619       0.039504       0.027933      -0.003935       0.010098      -0.004533      -0.049444       0.001271       0.048173             16.741469       6.912199      -1.656023      -1.170970      17.270114     -12.405515      26.042092           0.002498
          256              C      25.647700      18.689695      20.686613       0.096122      40.798118 0.39562388E+03  0.90518834E+04                                10.492984                            6.693786      -0.133938       1.974706                    0.999204      26.128471      73.239879       0.630314       0.424710      -1.062770      -0.000001      -0.011050       0.015627       0.019139       0.003368       0.002381      -0.001425       0.020677      -0.018662      -0.008994      -0.005213       0.014207             15.306569       6.133736      -1.487845      -1.052075      16.553235      -9.446212      23.232734          -0.000794
          257              C      27.967278      20.872351      11.918089       0.220371      40.681254 0.33928989E+03  0.75274587E+04                                10.716353                            6.310875      -0.248129       1.941374                    0.999108      25.364228      71.769766       0.627176       0.440189      -1.045331      -0.008809       0.005087       0.014386       0.017619       0.024125       0.010558       0.026159       0.063374      -0.004532      -0.049446       0.001273       0.048173             16.741393      13.246411      -5.313077     -11.328913      10.935779       5.188611      26.041989           0.002307
          258              C      28.697724      20.450627      10.725275       0.096120      40.798168 0.39562494E+03  0.90519110E+04                                10.492980                            6.693787      -0.133939       1.974704                    0.999204      26.128514      73.239941       0.630316       0.424709      -1.062771       0.009569      -0.005524      -0.015626       0.019138       0.010639      -0.000044       0.002776      -0.004506      -0.018664      -0.008996      -0.005213       0.014209             15.306550      12.659854      -5.255714      -8.706683      10.027135       3.811993      23.232662           0.001915
          259              C      16.916197      12.444989      19.493799       0.220366      40.679558 0.33928937E+03  0.75274168E+04                                10.715884                            6.310826      -0.248138       1.941371                    0.999108      25.364007      71.768141       0.627187       0.440183      -1.045338       0.008810      -0.005086      -0.014387       0.017620      -0.015381      -0.017378      -0.022224      -0.073478      -0.004530      -0.049450       0.001274       0.048176             16.739998      16.113699      -3.656567     -10.156510       8.066883       7.216030      26.039413           0.002492
          260              C      16.185751      12.866712      20.686613       0.096125      40.796231 0.39561943E+03  0.90517480E+04                                10.492541                            6.693727      -0.133935       1.974707                    0.999204      26.128325      73.239116       0.630321       0.424707      -1.062773      -0.009570       0.005526       0.015627       0.019139       0.007269      -0.002425      -0.001352      -0.016178      -0.018663      -0.008995      -0.005214       0.014209             15.305480      15.235897      -3.767505      -7.653864       7.449654       5.633726      23.230890          -0.000798
          261              C      36.151972      18.193933      15.705944       0.220370      40.679908 0.33928911E+03  0.75274093E+04                                10.715963                            6.310819      -0.248143       1.941369                    0.999108      25.364002      71.768112       0.627188       0.440183      -1.045339       0.008810       0.015260       0.000000       0.017620      -0.018000      -0.019230       0.011101       0.020776      -0.132322      -0.049450       0.001271       0.048179             16.740201      13.245458      12.450778       1.233005      27.622254      -0.711815       9.352891           0.002306
          262              C      35.421526      16.928762      15.705944       0.096118      40.797337 0.39562394E+03  0.90518803E+04                                10.492773                            6.693772      -0.133949       1.974701                    0.999204      26.128497      73.239802       0.630318       0.424708      -1.062772      -0.009569      -0.016574      -0.000000       0.019138      -0.003508      -0.010047       0.005799       0.004045       0.006997      -0.008996      -0.005216       0.014212             15.305855      12.659337       9.959981       2.052955      24.159933      -1.185118       9.098294           0.001914
          263              C      21.555353      22.527260       5.235315       0.220375      40.679294 0.33928592E+03  0.75273127E+04                                10.715830                            6.310778      -0.248129       1.941376                    0.999108      25.363793      71.767145       0.627192       0.440181      -1.045341      -0.008809      -0.015259       0.000001       0.017619       0.021505       0.008705      -0.005029      -0.024837       0.141399      -0.049447       0.001267       0.048180             16.739884      16.113678      10.794439       0.061960      28.577730      -0.035736       5.528243           0.002494
          264              C      22.285799      23.792431       5.235315       0.096118      40.796895 0.39562146E+03  0.90518021E+04                                10.492668                            6.693736      -0.133925       1.974709                    0.999204      26.128393      73.239240       0.630322       0.424706      -1.062774       0.009570       0.016575      -0.000000       0.019139      -0.000138      -0.007664       0.004422       0.000155       0.030331      -0.008995      -0.005213       0.014208             15.305602      15.236220       8.471911       1.000823      25.018423      -0.577789       5.662164          -0.000798
          265              N      30.160156      13.082609      15.682071      -0.026538      36.779467 0.41189279E+03  0.93979872E+04                                 9.336147                            6.528698       0.145824       2.078890                    0.999740      25.995053      69.773507       0.691760       0.388061      -1.101079       0.006672       0.151947       0.002821       0.152120      -0.015808      -0.001198      -0.006077       0.068958       0.041472      -0.045488       0.014470       0.031019             12.932906      12.767424      -0.980915       0.005061      21.244535       0.027126       4.786759          -0.036933
          266              N      29.150406      13.935384      15.668459      -0.265147      37.493198 0.48549431E+03  0.11507121E+05                                 9.329136                            7.047571       0.563673       2.174172                    0.999849      28.554516      77.345483       0.673593       0.383642      -1.107593       0.225701       0.016295       0.006030       0.226369      -0.084487      -0.015354      -0.003760      -0.227786       0.190456      -0.174594       0.064494       0.110100             11.983955      11.411650      -1.577022      -0.122359      19.624967       0.031314       4.915249          -0.004196
          267              N      26.808515       5.000562       5.862296      -0.026554      36.785582 0.41194637E+03  0.93997407E+04                                 9.337998                            6.529639       0.145765       2.078867                    0.999740      25.996973      69.786096       0.691611       0.388123      -1.101009       0.085411      -0.098789      -0.078020       0.152123       0.014861       0.020486      -0.031079      -0.001734      -0.011990      -0.045461       0.014419       0.031042             12.936104      10.249693      -6.658790      -4.009207      15.535346       1.156642      13.023273           0.034574
          268              N      27.311979       3.855482       6.289288      -0.265140      37.495996 0.48552516E+03  0.11508095E+05                                 9.329817                            7.047913       0.563655       2.174170                    0.999849      28.554823      77.348446       0.673556       0.383655      -1.107578       0.004482       0.116598      -0.193975       0.226366      -0.029145       0.023784       0.076817       0.000143      -0.439028      -0.174576       0.064473       0.110103             11.985107       9.789805      -6.122071      -3.335658      14.920554       1.121447      11.244963           0.003506
          269              N      11.663035       7.193880       2.760477      -0.026550      36.779998 0.41189896E+03  0.93981667E+04                                 9.336248                            6.528752       0.145853       2.078894                    0.999740      25.995277      69.774339       0.691756       0.388062      -1.101078      -0.085415      -0.106486      -0.067127       0.152122      -0.024301      -0.007203      -0.022006       0.023933       0.064868      -0.045491       0.014470       0.031021             12.933077      10.247263       5.997976       4.939868      14.026462       1.688133      14.525507           0.034573
          270              N      11.159571       7.214759       1.538554      -0.265140      37.492637 0.48548468E+03  0.11506829E+05                                 9.329039                            7.047490       0.563683       2.174179                    0.999849      28.554245      77.344398       0.673599       0.383641      -1.107595      -0.004486      -0.144016       0.174591       0.226369      -0.012725       0.035396       0.128718       0.146931       0.001315      -0.174588       0.064494       0.110094             11.983841       9.788890       5.185225       4.659229      12.357361       2.027020      13.805272           0.003502
          271              N      33.959094      19.146068       7.107044      -0.026542      36.780168 0.41189960E+03  0.93981972E+04                                 9.336329                            6.528794       0.145826       2.078889                    0.999740      25.995239      69.774594       0.691747       0.388066      -1.101074      -0.006671       0.053310       0.142314       0.152118       0.006392       0.014499      -0.022080       0.023694      -0.094301      -0.045484       0.014471       0.031013             12.933210      12.767641       0.322219       0.926552       6.632608       5.193459      19.399380          -0.036935
          272              N      34.968844      19.417494       7.915586      -0.265145      37.493219 0.48549319E+03  0.11507089E+05                                 9.329154                            7.047568       0.563679       2.174176                    0.999849      28.554459      77.345358       0.673592       0.383642      -1.107593      -0.225700       0.011119       0.013357       0.226368       0.042632       0.074538       0.002941      -0.208827       0.247319      -0.174591       0.064492       0.110099             11.983995      11.411663       0.641076       1.446136       6.569381       4.647219      17.970943          -0.004194
          273              N      29.397907      18.705983       5.862296      -0.026538      36.779522 0.41189343E+03  0.93980084E+04                                 9.336169                            6.528712       0.145846       2.078896                    0.999740      25.995058      69.773616       0.691757       0.388062      -1.101078      -0.128256      -0.024590      -0.078017       0.152121      -0.008187      -0.037162      -0.002229      -0.024944      -0.012035      -0.045492       0.014471       0.031022             12.932928      19.974732       1.040338       3.005353       5.803324       2.893202      13.020727          -0.036928
          274              N      28.154506      18.842510       6.289288      -0.265142      37.492748 0.48548678E+03  0.11506891E+05                                 9.329049                            7.047503       0.563686       2.174178                    0.999849      28.554333      77.344668       0.673599       0.383640      -1.107595       0.098737      -0.062187      -0.193975       0.226368       0.014624       0.054635      -0.059017       0.050376      -0.439060      -0.174589       0.064498       0.110092             11.983832      18.937126       0.839412       2.639065       5.770192       2.327946      11.244177          -0.004195
          275              N      34.721343      11.762353      15.682071      -0.026540      36.779889 0.41189690E+03  0.93981143E+04                                 9.336259                            6.528756       0.145825       2.078890                    0.999740      25.995171      69.774183       0.691752       0.388064      -1.101076       0.128255      -0.081751       0.002824       0.152120       0.037760      -0.004667       0.004073      -0.007108       0.041466      -0.045485       0.014468       0.031017             12.933089      19.975068      -3.180322       0.020975      14.037385      -0.017961       4.786813          -0.036933
          276              N      35.964744      12.210435      15.668459      -0.265146      37.493217 0.48549344E+03  0.11507095E+05                                 9.329149                            7.047568       0.563672       2.174173                    0.999849      28.554470      77.345358       0.673593       0.383642      -1.107593      -0.098738      -0.203610       0.006032       0.226368      -0.056393       0.004418       0.015173       0.260217       0.190452      -0.174589       0.064493       0.110096             11.983977      18.937457      -2.767936       0.088321      12.099217       0.090295       4.915258          -0.004194
          277              N      12.425285       5.440647       7.107044      -0.026549      36.779888 0.41189801E+03  0.93981354E+04                                 9.336213                            6.528735       0.145833       2.078889                    0.999740      25.995243      69.774113       0.691758       0.388061      -1.101080       0.049512      -0.020882       0.142315       0.152122       0.007063      -0.026376      -0.001521      -0.022931      -0.094294      -0.045487       0.014470       0.031018             12.933016       7.887214       2.495425       4.034315      11.512777      -3.399046      19.399056           0.034572
          278              N      12.155471       4.430466       7.915586      -0.265143      37.492931 0.48549022E+03  0.11506998E+05                                 9.329087                            7.047537       0.563675       2.174175                    0.999849      28.554413      77.345078       0.673595       0.383641      -1.107594       0.122481       0.189904       0.013355       0.226370      -0.111741      -0.034726      -0.066027       0.030564       0.247317      -0.174593       0.064491       0.110102             11.983893       7.224725       1.776244       3.301529      10.756163      -3.575882      17.970791           0.003500
          279              N      26.046265       8.514135       2.760477      -0.026556      36.785559 0.41194592E+03  0.93997269E+04                                 9.337993                            6.529632       0.145771       2.078869                    0.999740      25.996971      69.786053       0.691612       0.388122      -1.101010      -0.049516       0.127213      -0.067131       0.152124       0.022483      -0.015474       0.017228       0.030082       0.064910      -0.045460       0.014419       0.031041             12.936117       7.888722      -4.636400      -1.007983      16.390365      -5.124112      14.529265           0.034573
          280              N      26.316079       8.939709       1.538554      -0.265140      37.496051 0.48552577E+03  0.11508113E+05                                 9.329830                            7.047918       0.563661       2.174172                    0.999849      28.554823      77.348463       0.673556       0.383655      -1.107578      -0.122481       0.075892       0.174586       0.226366       0.069975       0.093763      -0.095020      -0.051447       0.001318      -0.174577       0.064473       0.110105             11.985148       7.225296      -3.704954      -0.574276      14.922796      -5.049465      13.807353           0.003502
          281              N      24.146797       8.730624       7.107044      -0.026560      36.785893 0.41194966E+03  0.93998374E+04                                 9.338057                            6.529668       0.145768       2.078866                    0.999740      25.997094      69.786573       0.691609       0.388123      -1.101009      -0.042846      -0.032438       0.142316       0.152125      -0.013491       0.011854       0.023588      -0.000806      -0.094231      -0.045461       0.014420       0.031041             12.936218       8.447324      -2.818286      -4.962625      10.956880      -1.794386      19.404448           0.034573
          282              N      23.406860       9.469380       7.915586      -0.265146      37.496490 0.48553227E+03  0.11508309E+05                                 9.329910                            7.047972       0.563653       2.174167                    0.999849      28.554994      77.349149       0.673552       0.383656      -1.107577       0.103219      -0.201022       0.013356       0.226368       0.069095      -0.039822       0.063081       0.178237       0.247331      -0.174579       0.064474       0.110106             11.985256       8.336116      -2.417726      -4.748500       9.646845      -1.070887      17.972807           0.003502
          283              N      32.821875      17.609325       2.760477      -0.026537      36.779401 0.41189261E+03  0.93979799E+04                                 9.336124                            6.528690       0.145838       2.078895                    0.999740      25.995040      69.773405       0.691761       0.388060      -1.101080       0.134927      -0.020737      -0.067124       0.152122       0.001792       0.022655       0.004760      -0.054053       0.064879      -0.045488       0.014468       0.031019             12.932856      18.275680      -1.362507      -3.931802       5.997577       3.433926      14.525312          -0.036928
          284              N      33.055525      17.162872       1.538554      -0.265141      37.492780 0.48548848E+03  0.11506944E+05                                 9.329059                            7.047524       0.563683       2.174178                    0.999849      28.554354      77.344839       0.673596       0.383641      -1.107594       0.126962       0.068124       0.174589       0.226366      -0.057266      -0.129175      -0.033706      -0.095496       0.001311      -0.174591       0.064492       0.110099             11.983840      16.205757      -1.480426      -4.085059       5.940475       3.021500      13.805289          -0.004194
          285              N      14.324753       9.610794       5.862296      -0.026547      36.780112 0.41190010E+03  0.93982046E+04                                 9.336295                            6.528781       0.145835       2.078891                    0.999740      25.995281      69.774525       0.691750       0.388064      -1.101076       0.042843       0.123363      -0.078021       0.152122      -0.006707       0.016649       0.033293       0.026640      -0.012029      -0.045484       0.014467       0.031017             12.933134       8.445359       5.616362       1.002887      17.333135      -4.049415      13.020908           0.034575
          286              N      15.064690      10.619347       6.289288      -0.265138      37.492903 0.48548891E+03  0.11506963E+05                                 9.329104                            7.047542       0.563678       2.174178                    0.999849      28.554323      77.344902       0.673593       0.383643      -1.107592      -0.103220      -0.054418      -0.193977       0.226369       0.014503      -0.078427      -0.017807      -0.050544      -0.439044      -0.174586       0.064489       0.110097             11.983898       8.335066       5.281827       0.696521      16.372431      -3.449450      11.244197           0.003505
          287              N      31.297375       8.472377      15.682071      -0.026542      36.779639 0.41189451E+03  0.93980369E+04                                 9.336179                            6.528711       0.145845       2.078894                    0.999740      25.995119      69.773740       0.691759       0.388061      -1.101079      -0.134927      -0.070196       0.002823       0.152121      -0.021959       0.005865       0.002004      -0.061858       0.041478      -0.045492       0.014472       0.031020             12.932977      18.275884       4.161178      -0.026004      15.736271      -0.009169       4.786777          -0.036932
          288              N      31.063725       7.171520      15.668459      -0.265147      37.492883 0.48548847E+03  0.11506939E+05                                 9.329062                            7.047505       0.563675       2.174173                    0.999849      28.554420      77.344888       0.673600       0.383639      -1.107596      -0.126965       0.187315       0.006029       0.226370       0.140872       0.010930      -0.011420      -0.032449       0.190474      -0.174592       0.064500       0.110092             11.983882      16.205834       4.344948       0.034085      14.830595      -0.121613       4.915217          -0.004193
          289              N      31.297375      13.739182      15.729817      -0.026507      36.777740 0.41187343E+03  0.93974119E+04                                 9.335768                            6.528480       0.145893       2.078920                    0.999740      25.994482      69.770920       0.691783       0.388054      -1.101087      -0.134926       0.070196      -0.002823       0.152120       0.021957      -0.005862       0.002001      -0.061861       0.041463      -0.045488       0.014466       0.031022             12.932303      18.274864      -4.160845       0.026015      15.735457      -0.009179       4.786588          -0.036932
          290              N      31.063725      15.040039      15.743429      -0.265149      37.493208 0.48549497E+03  0.11507136E+05                                 9.329126                            7.047569       0.563664       2.174168                    0.999849      28.554548      77.345464       0.673594       0.383641      -1.107594      -0.126962      -0.187314      -0.006032       0.226368      -0.140876      -0.010933      -0.011417      -0.032443       0.190457      -0.174593       0.064495       0.110098             11.983937      16.205883      -4.344923      -0.034072      14.830688      -0.121620       4.915241          -0.004192
          291              N      27.148603       5.196913       4.608333      -0.026522      36.783735 0.41192546E+03  0.93991222E+04                                 9.337604                            6.529412       0.145842       2.078900                    0.999740      25.996359      69.783386       0.691635       0.388115      -1.101017       0.042847      -0.123363       0.078022       0.152124       0.006677      -0.016674       0.033281       0.026605      -0.011987      -0.045461       0.014415       0.031045             12.935479       8.446880      -5.617822      -1.002904      17.336859      -4.050142      13.022696           0.034573
          292              N      27.888540       4.188360       4.181341      -0.265145      37.496514 0.48553357E+03  0.11508346E+05                                 9.329918                            7.047989       0.563649       2.174166                    0.999849      28.554986      77.349113       0.673550       0.383656      -1.107577      -0.103218       0.054416       0.193976       0.226367      -0.014511       0.078417      -0.017809      -0.050553      -0.439029      -0.174576       0.064473       0.110103             11.985240       8.336100      -5.282785      -0.696662      16.374512      -3.449491      11.245106           0.003503
          293              N      32.821875      19.409942       7.710153      -0.026509      36.777798 0.41187391E+03  0.93974269E+04                                 9.335779                            6.528483       0.145935       2.078931                    0.999740      25.994521      69.771072       0.691783       0.388053      -1.101087       0.134929       0.020737       0.067124       0.152123      -0.001791      -0.022660       0.004764      -0.054053       0.064878      -0.045491       0.014467       0.031024             12.932331      18.274895       1.362431       3.931545       5.997379       3.433781      14.524719          -0.036930
          294              N      33.055525      19.856394       8.932075      -0.265146      37.493021 0.48549066E+03  0.11507005E+05                                 9.329101                            7.047536       0.563679       2.174174                    0.999849      28.554419      77.344966       0.673596       0.383641      -1.107595       0.126966      -0.068121      -0.174589       0.226367       0.057261       0.129171      -0.033709      -0.095505       0.001321      -0.174588       0.064496       0.110093             11.983926      16.205869       1.480442       4.085068       5.940509       3.021537      13.805400          -0.004194
          295              N      11.322947       6.077083       3.363585      -0.026520      36.778654 0.41188323E+03  0.93977046E+04                                 9.335971                            6.528588       0.145910       2.078921                    0.999740      25.994814      69.772389       0.691772       0.388057      -1.101083      -0.042842       0.032439      -0.142316       0.152123       0.013463      -0.011871       0.023599      -0.000782      -0.094287      -0.045483       0.014464       0.031019             12.932641       8.445070       2.817547       4.960648      10.954443      -1.794247      19.398410           0.034572
          296              N      10.583010       5.338326       2.555043      -0.265147      37.493534 0.48549812E+03  0.11507237E+05                                 9.329220                            7.047617       0.563667       2.174171                    0.999849      28.554543      77.345727       0.673588       0.383644      -1.107591       0.103219       0.201024      -0.013357       0.226370      -0.069105       0.039817       0.063084       0.178245       0.247317      -0.174587       0.064488       0.110099             11.984077       8.335196       2.417349       4.747687       9.646025      -1.071239      17.971011           0.003500
          297              N      13.984665       9.807144       4.608333      -0.026516      36.778092 0.41187762E+03  0.93975340E+04                                 9.335835                            6.528517       0.145925       2.078925                    0.999740      25.994641      69.771504       0.691780       0.388054      -1.101087       0.085415       0.098784       0.078021       0.152123      -0.014890      -0.020510      -0.031072      -0.001704      -0.012036      -0.045491       0.014467       0.031024             12.932410      10.246726       6.656228       4.008092      15.530242       1.156027      13.020262           0.034575
          298              N      14.488129      10.952224       4.181341      -0.265143      37.492850 0.48548867E+03  0.11506946E+05                                 9.329072                            7.047522       0.563672       2.174173                    0.999849      28.554350      77.344732       0.673597       0.383641      -1.107595       0.004486      -0.116601       0.193977       0.226369       0.029129      -0.023795       0.076820       0.000142      -0.439056      -0.174587       0.064495       0.110092             11.983866       9.788898       6.121150       3.335613      14.918450       1.121502      11.244251           0.003507
          299              N      30.160156       9.128951      15.729817      -0.026508      36.778145 0.41187701E+03  0.93975244E+04                                 9.335880                            6.528535       0.145901       2.078922                    0.999740      25.994590      69.771575       0.691775       0.388057      -1.101084       0.006673      -0.151948      -0.002824       0.152121       0.015803       0.001194      -0.006078       0.068958       0.041458      -0.045485       0.014465       0.031019             12.932500      12.767051       0.980869      -0.005060      21.243805       0.027139       4.786645          -0.036933
          300              N      29.150406       8.276175      15.743429      -0.265149      37.493574 0.48549879E+03  0.11507255E+05                                 9.329218                            7.047615       0.563665       2.174169                    0.999849      28.554593      77.345830       0.673589       0.383643      -1.107592       0.225700      -0.016298      -0.006032       0.226369       0.084483       0.015349      -0.003761      -0.227782       0.190450      -0.174589       0.064492       0.110097             11.984079      11.411801       1.577099       0.122365      19.625147       0.031337       4.915288          -0.004194
          301              N      33.959094      17.873198       3.363585      -0.026508      36.778015 0.41187609E+03  0.93974961E+04                                 9.335844                            6.528522       0.145892       2.078918                    0.999740      25.994548      69.771383       0.691777       0.388056      -1.101085      -0.006672      -0.053308      -0.142315       0.152117      -0.006398      -0.014504      -0.022078       0.023699      -0.094307      -0.045487       0.014468       0.031019             12.932425      12.766996      -0.322184      -0.926453       6.632233       5.193045      19.398046          -0.036936
          302              N      34.968844      17.601773       2.555043      -0.265150      37.493413 0.48549765E+03  0.11507220E+05                                 9.329180                            7.047604       0.563672       2.174171                    0.999849      28.554573      77.345723       0.673590       0.383643      -1.107592      -0.225700      -0.011117      -0.013357       0.226368      -0.042638      -0.074540       0.002942      -0.208828       0.247318      -0.174594       0.064493       0.110101             11.984014      11.411733      -0.641046      -1.446072       6.569370       4.647194      17.970940          -0.004195
          303              N      24.486885       7.613826       7.710153      -0.026525      36.784008 0.41192829E+03  0.93992056E+04                                 9.337655                            6.529437       0.145836       2.078896                    0.999740      25.996460      69.783792       0.691633       0.388116      -1.101017      -0.085412       0.106489       0.067132       0.152124       0.024266       0.007181      -0.022017       0.023897       0.064916      -0.045460       0.014415       0.031045             12.935574      10.249270      -5.999213      -4.941324      14.028806       1.688961      14.528647           0.034574
          304              N      23.983421       7.592948       8.932075      -0.265143      37.496310 0.48552958E+03  0.11508227E+05                                 9.329881                            7.047955       0.563650       2.174168                    0.999849      28.554902      77.348780       0.673553       0.383656      -1.107577      -0.004483       0.144016      -0.174586       0.226365       0.012709      -0.035407       0.128709       0.146921       0.001315      -0.174575       0.064472       0.110103             11.985210       9.789869      -5.185610      -4.660112      12.358327       2.027368      13.807433           0.003503
          305              N      25.249135       9.367059       3.363585      -0.026528      36.784081 0.41192913E+03  0.93992280E+04                                 9.337662                            6.529438       0.145842       2.078897                    0.999740      25.996501      69.783879       0.691633       0.388115      -1.101017       0.049517       0.020887      -0.142316       0.152125      -0.007097       0.026355      -0.001529      -0.022967      -0.094231      -0.045460       0.014417       0.031044             12.935599       7.888445      -2.495712      -4.035055      11.514931      -3.400362      19.403420           0.034573
          306              N      24.979321      10.377241       2.555043      -0.265149      37.496650 0.48553484E+03  0.11508383E+05                                 9.329937                            7.047993       0.563646       2.174164                    0.999849      28.555056      77.349324       0.673551       0.383656      -1.107577       0.122482      -0.189900      -0.013358       0.226368       0.111726       0.034720      -0.066028       0.030555       0.247329      -0.174578       0.064473       0.110106             11.985299       7.225376      -1.776450      -3.301672      10.757664      -3.576878      17.972856           0.003504
          307              N      13.222415       6.293571       7.710153      -0.026517      36.778074 0.41187776E+03  0.93975359E+04                                 9.335825                            6.528514       0.145904       2.078920                    0.999740      25.994644      69.771455       0.691781       0.388054      -1.101087      -0.049512      -0.127216       0.067126       0.152122      -0.022510       0.015454       0.017237       0.030122       0.064882      -0.045486       0.014464       0.031022             12.932392       7.886895       4.635146       1.007945      16.385507      -5.121752      14.524775           0.034573
          308              N      13.492229       5.867998       8.932075      -0.265141      37.492945 0.48549087E+03  0.11507016E+05                                 9.329098                            7.047551       0.563673       2.174175                    0.999849      28.554384      77.344996       0.673593       0.383642      -1.107593      -0.122480      -0.075892      -0.174589       0.226368      -0.069985      -0.093773      -0.095018      -0.051438       0.001314      -0.174590       0.064489       0.110100             11.983896       7.224748       3.704805       0.574185      14.921570      -5.048523      13.805371           0.003500
          309              N      29.397907      18.313283       4.608333      -0.026506      36.778083 0.41187684E+03  0.93975211E+04                                 9.335874                            6.528541       0.145898       2.078922                    0.999740      25.994564      69.771545       0.691774       0.388058      -1.101083      -0.128256       0.024587       0.078019       0.152122       0.008187       0.037158      -0.002229      -0.024934      -0.012020      -0.045485       0.014464       0.031021             12.932454      19.973941      -1.040254      -3.005199       5.803145       2.893078      13.020277          -0.036925
          310              N      28.154506      18.176756       4.181341      -0.265143      37.493204 0.48549408E+03  0.11507113E+05                                 9.329151                            7.047580       0.563674       2.174174                    0.999849      28.554452      77.345297       0.673591       0.383643      -1.107592       0.098736       0.062183       0.193975       0.226367      -0.014632      -0.054638      -0.059014       0.050385      -0.439044      -0.174586       0.064490       0.110095             11.983951      18.937347      -0.839365      -2.639034       5.770234       2.327949      11.244273          -0.004193
          311              N      34.721343      10.449206      15.729817      -0.026510      36.777931 0.41187512E+03  0.93974638E+04                                 9.335812                            6.528499       0.145917       2.078925                    0.999740      25.994554      69.771249       0.691781       0.388054      -1.101087       0.128255       0.081753      -0.002822       0.152121      -0.037767       0.004668       0.004076      -0.007106       0.041463      -0.045491       0.014467       0.031024             12.932387      19.973834       3.180064      -0.020944      14.036715      -0.017946       4.786613          -0.036933
          312              N      35.964744      10.001125      15.743429      -0.265152      37.493389 0.48549614E+03  0.11507170E+05                                 9.329165                            7.047578       0.563668       2.174168                    0.999849      28.554562      77.345514       0.673594       0.383641      -1.107594      -0.098737       0.203612      -0.006028       0.226370       0.056386      -0.004424       0.015175       0.260220       0.190469      -0.174590       0.064498       0.110092             11.984013      18.937439       2.767958      -0.088288      12.099338       0.090310       4.915262          -0.004196
          313              N      21.135244      16.532804       5.259188      -0.026554      36.779811 0.41189825E+03  0.93981345E+04                                 9.336169                            6.528718       0.145839       2.078890                    0.999740      25.995281      69.774000       0.691763       0.388058      -1.101082      -0.006673      -0.151953      -0.002831       0.152126      -0.015809      -0.001197      -0.006081       0.068954       0.041477      -0.045489       0.014472       0.031017             12.932922      12.767413      -0.980905       0.005062      21.244585       0.027128       4.786769           0.034560
          314              N      22.144994      15.680029       5.272800      -0.265141      37.492491 0.48548466E+03  0.11506826E+05                                 9.328992                            7.047482       0.563685       2.174179                    0.999849      28.554306      77.344510       0.673600       0.383640      -1.107595      -0.225702      -0.016300      -0.006032       0.226371      -0.084495      -0.015350      -0.003762      -0.227778       0.190453      -0.174595       0.064493       0.110101             11.983732      11.411452      -1.576980      -0.122356      19.624561       0.031315       4.915184           0.003498
          315              N      24.486885      24.614851      15.078963      -0.026550      36.785471 0.41194485E+03  0.93996972E+04                                 9.337978                            6.529626       0.145762       2.078867                    0.999740      25.996925      69.785932       0.691612       0.388122      -1.101010      -0.085419       0.098783       0.078017       0.152122       0.014864       0.020487      -0.031075      -0.001739      -0.011985      -0.045461       0.014421       0.031040             12.936079      10.249676      -6.658794      -4.009176      15.535349       1.156638      13.023212           0.034686
          316              N      23.983421      25.759931      14.651971      -0.265142      37.496165 0.48552741E+03  0.11508161E+05                                 9.329842                            7.047926       0.563656       2.174169                    0.999849      28.554898      77.348681       0.673556       0.383654      -1.107578      -0.004484      -0.116598       0.193974       0.226365      -0.029141       0.023783       0.076820       0.000140      -0.439039      -0.174580       0.064477       0.110103             11.985155       9.789844      -6.122124      -3.335655      14.920653       1.121460      11.244968           0.003887
          317              N      39.632365      22.421533      18.180782      -0.026538      36.779771 0.41189530E+03  0.93980666E+04                                 9.336231                            6.528736       0.145838       2.078893                    0.999740      25.995128      69.773982       0.691754       0.388063      -1.101077       0.085422       0.106480       0.067122       0.152119      -0.024303      -0.007204      -0.022005       0.023926       0.064879      -0.045492       0.014468       0.031023             12.933073      10.247258       5.997966       4.939877      14.026431       1.688129      14.525530           0.034683
          318              N      40.135829      22.400654      19.402705      -0.265145      37.493153 0.48549175E+03  0.11507042E+05                                 9.329133                            7.047546       0.563675       2.174173                    0.999849      28.554432      77.345136       0.673595       0.383641      -1.107594       0.004484       0.144012      -0.174596       0.226369      -0.012721       0.035388       0.128723       0.146927       0.001286      -0.174590       0.064500       0.110090             11.983997       9.789021       5.185311       4.659315      12.357507       2.027067      13.805463           0.003884
          319              N      17.336306      10.469345      13.834215      -0.026548      36.780160 0.41189978E+03  0.93981978E+04                                 9.336310                            6.528781       0.145823       2.078888                    0.999740      25.995273      69.774563       0.691750       0.388065      -1.101076       0.006672      -0.053321      -0.142314       0.152122       0.006393       0.014503      -0.022081       0.023705      -0.094289      -0.045485       0.014467       0.031018             12.933184      12.767621       0.322204       0.926514       6.632596       5.193445      19.399335           0.034561
          320              N      16.326556      10.197919      13.025673      -0.265151      37.493395 0.48549579E+03  0.11507167E+05                                 9.329184                            7.047588       0.563667       2.174171                    0.999849      28.554538      77.345639       0.673591       0.383643      -1.107592       0.225703      -0.011121      -0.013353       0.226371       0.042629       0.074536       0.002940      -0.208824       0.247322      -0.174588       0.064491       0.110097             11.984034      11.411720       0.641062       1.446102       6.569398       4.647229      17.970985           0.003499
          321              N      21.897493      10.909430      15.078963      -0.026542      36.779554 0.41189369E+03  0.93980132E+04                                 9.336169                            6.528707       0.145844       2.078894                    0.999740      25.995082      69.773610       0.691759       0.388061      -1.101079       0.128254       0.024590       0.078015       0.152119      -0.008187      -0.037161      -0.002230      -0.024943      -0.012032      -0.045491       0.014470       0.031020             12.932951      19.974786       1.040345       3.005378       5.803329       2.893203      13.020739           0.034680
          322              N      23.140894      10.772903      14.651971      -0.265146      37.492876 0.48548823E+03  0.11506934E+05                                 9.329074                            7.047514       0.563670       2.174172                    0.999849      28.554367      77.344805       0.673598       0.383641      -1.107595      -0.098739       0.062186       0.193975       0.226368       0.014624       0.054638      -0.059017       0.050372      -0.439061      -0.174591       0.064500       0.110091             11.983889      18.937237       0.839421       2.639098       5.770209       2.327955      11.244222           0.003878
          323              N      16.574057      17.853060       5.259188      -0.026545      36.779641 0.41189590E+03  0.93980690E+04                                 9.336158                            6.528710       0.145854       2.078897                    0.999740      25.995177      69.773710       0.691761       0.388060      -1.101081      -0.128257       0.081751      -0.002823       0.152122       0.037759      -0.004667       0.004072      -0.007110       0.041475      -0.045485       0.014471       0.031015             12.932901      19.974716      -3.180267       0.020972      14.037223      -0.017955       4.786765           0.034683
          324              N      15.330656      17.404978       5.272800      -0.265137      37.492402 0.48548250E+03  0.11506761E+05                                 9.328985                            7.047469       0.563681       2.174179                    0.999849      28.554224      77.344209       0.673601       0.383640      -1.107595       0.098738       0.203608      -0.006031       0.226367      -0.056392       0.004418       0.015171       0.260217       0.190465      -0.174590       0.064497       0.110093             11.983719      18.936989      -2.767879       0.088316      12.098985       0.090299       4.915182           0.003887
          325              N      38.870115      24.174766      13.834215      -0.026545      36.780221 0.41190046E+03  0.93982188E+04                                 9.336314                            6.528783       0.145806       2.078882                    0.999740      25.995305      69.774702       0.691750       0.388064      -1.101076      -0.049513       0.020880      -0.142315       0.152122       0.007066      -0.026375      -0.001524      -0.022937      -0.094290      -0.045487       0.014465       0.031021             12.933205       7.887304       2.495450       4.034376      11.512932      -3.399136      19.399378           0.034565
          326              N      39.139929      25.184947      13.025673      -0.265149      37.493508 0.48549773E+03  0.11507228E+05                                 9.329205                            7.047605       0.563670       2.174171                    0.999849      28.554585      77.345885       0.673590       0.383643      -1.107592      -0.122482      -0.189905      -0.013353       0.226372      -0.111741      -0.034723      -0.066024       0.030564       0.247323      -0.174592       0.064490       0.110102             11.984084       7.224821       1.776276       3.301583      10.756336      -3.575970      17.971095           0.003505
          327              N      25.249135      21.101278      18.180782      -0.026558      36.785866 0.41194906E+03  0.93998219E+04                                 9.338058                            6.529667       0.145750       2.078861                    0.999740      25.997074      69.786549       0.691608       0.388123      -1.101008       0.049517      -0.127214       0.067130       0.152125       0.022483      -0.015475       0.017226       0.030081       0.064916      -0.045461       0.014418       0.031043             12.936215       7.888772      -4.636430      -1.007987      16.390486      -5.124168      14.529387           0.034566
          328              N      24.979321      20.675704      19.402705      -0.265149      37.496406 0.48553100E+03  0.11508269E+05                                 9.329882                            7.047952       0.563658       2.174168                    0.999849      28.555008      77.349093       0.673555       0.383654      -1.107578       0.122482      -0.075893      -0.174589       0.226369       0.069976       0.093764      -0.095020      -0.051449       0.001311      -0.174579       0.064474       0.110105             11.985216       7.225328      -3.704960      -0.574284      14.922860      -5.049508      13.807460           0.003506
          329              N      27.148603      20.884789      13.834215      -0.026549      36.785366 0.41194363E+03  0.93996595E+04                                 9.337954                            6.529611       0.145766       2.078869                    0.999740      25.996876      69.785698       0.691614       0.388122      -1.101010       0.042838       0.032433      -0.142318       0.152122      -0.013489       0.011853       0.023586      -0.000804      -0.094250      -0.045462       0.014421       0.031041             12.936043       8.447227      -2.818257      -4.962542      10.956755      -1.794350      19.404147           0.034679
          330              N      27.888540      20.146033      13.025673      -0.265143      37.496082 0.48552660E+03  0.11508135E+05                                 9.329825                            7.047918       0.563658       2.174170                    0.999849      28.554874      77.348555       0.673557       0.383654      -1.107579      -0.103219       0.201019      -0.013353       0.226365       0.069099      -0.039819       0.063074       0.178244       0.247328      -0.174579       0.064478       0.110102             11.985127       8.336030      -2.417694      -4.748432       9.646751      -1.070882      17.972600           0.003887
          331              N      18.473525      12.006088      18.180782      -0.026548      36.779844 0.41189732E+03  0.93981192E+04                                 9.336219                            6.528739       0.145816       2.078885                    0.999740      25.995204      69.774085       0.691756       0.388062      -1.101079      -0.134927       0.020728       0.067125       0.152121       0.001787       0.022654       0.004764      -0.054054       0.064878      -0.045487       0.014468       0.031020             12.933029      18.275953      -1.362543      -3.931905       5.997641       3.433974      14.525493           0.034568
          332              N      18.239875      12.452541      19.402705      -0.265152      37.493259 0.48549515E+03  0.11507146E+05                                 9.329146                            7.047576       0.563669       2.174171                    0.999849      28.554539      77.345564       0.673593       0.383642      -1.107593      -0.126966      -0.068125      -0.174592       0.226371      -0.057267      -0.129177      -0.033703      -0.095501       0.001305      -0.174594       0.064492       0.110101             11.983980      16.205942      -1.480452      -4.085141       5.940532       3.021545      13.805465           0.003498
          333              N      36.970647      20.004619      15.078963      -0.026541      36.780365 0.41190164E+03  0.93982567E+04                                 9.336364                            6.528808       0.145816       2.078885                    0.999740      25.995326      69.774906       0.691746       0.388066      -1.101074      -0.042832      -0.123366       0.078018       0.152120      -0.006703       0.016647       0.033293       0.026647      -0.012026      -0.045483       0.014465       0.031018             12.933284       8.445454       5.616475       1.002869      17.333406      -4.049473      13.020993           0.034676
          334              N      36.230710      18.996066      14.651971      -0.265148      37.493621 0.48549856E+03  0.11507252E+05                                 9.329227                            7.047611       0.563668       2.174170                    0.999849      28.554611      77.345970       0.673589       0.383643      -1.107592       0.103223       0.054418       0.193978       0.226370       0.014499      -0.078430      -0.017814      -0.050534      -0.439056      -0.174591       0.064495       0.110096             11.984108       8.335209       5.281976       0.696515      16.372782      -3.449508      11.244332           0.003887
          335              N      19.998025      21.143036       5.259188      -0.026552      36.779766 0.41189734E+03  0.93981118E+04                                 9.336180                            6.528722       0.145858       2.078895                    0.999740      25.995235      69.773948       0.691761       0.388060      -1.101081       0.134929       0.070198      -0.002833       0.152124      -0.021959       0.005869       0.002008      -0.061857       0.041473      -0.045491       0.014471       0.031020             12.932945      18.275859       4.161135      -0.026009      15.736202      -0.009167       4.786774           0.034573
          336              N      20.231675      22.443893       5.272800      -0.265136      37.492199 0.48547896E+03  0.11506655E+05                                 9.328951                            7.047439       0.563686       2.174181                    0.999849      28.554124      77.343834       0.673603       0.383640      -1.107596       0.126963      -0.187314      -0.006030       0.226368       0.140870       0.010928      -0.011414      -0.032454       0.190463      -0.174587       0.064496       0.110091             11.983695      16.205580       4.344830       0.034076      14.830339      -0.121612       4.915166           0.003502
          337              N      19.998025      15.876231       5.211442      -0.026521      36.778027 0.41187813E+03  0.93975397E+04                                 9.335789                            6.528500       0.145911       2.078921                    0.999740      25.994679      69.771369       0.691785       0.388052      -1.101090       0.134931      -0.070197       0.002833       0.152125       0.021955      -0.005866       0.002005      -0.061859       0.041461      -0.045488       0.014467       0.031021             12.932317      18.274892      -4.160859       0.026019      15.735460      -0.009177       4.786598           0.034568
          338              N      20.231675      14.575374       5.197830      -0.265142      37.492731 0.48548836E+03  0.11506938E+05                                 9.329048                            7.047523       0.563675       2.174175                    0.999849      28.554346      77.344738       0.673596       0.383641      -1.107594       0.126966       0.187313       0.006032       0.226368      -0.140876      -0.010933      -0.011411      -0.032459       0.190447      -0.174591       0.064491       0.110100             11.983810      16.205689      -4.344863      -0.034064      14.830533      -0.121619       4.915207           0.003500
          339              N      24.146797      24.418500      16.332926      -0.026520      36.783868 0.41192670E+03  0.93991578E+04                                 9.337623                            6.529419       0.145831       2.078895                    0.999740      25.996405      69.783546       0.691635       0.388115      -1.101017      -0.042837       0.123368      -0.078018       0.152123       0.006676      -0.016671       0.033280       0.026614      -0.011983      -0.045460       0.014417       0.031044             12.935519       8.446914      -5.617871      -1.002887      17.336953      -4.050146      13.022689           0.034679
          340              N      23.406860      25.427053      16.759918      -0.265148      37.496555 0.48553400E+03  0.11508356E+05                                 9.329911                            7.047980       0.563649       2.174164                    0.999849      28.555046      77.349210       0.673553       0.383655      -1.107578       0.103219      -0.054413      -0.193975       0.226366      -0.014510       0.078418      -0.017812      -0.050544      -0.439042      -0.174580       0.064477       0.110103             11.985240       8.336113      -5.282817      -0.696647      16.374545      -3.449472      11.245061           0.003887
          341              N      18.473525      10.205471      13.231106      -0.026515      36.778049 0.41187644E+03  0.93975038E+04                                 9.335843                            6.528517       0.145908       2.078921                    0.999740      25.994599      69.771466       0.691779       0.388055      -1.101086      -0.134927      -0.020727      -0.067126       0.152121      -0.001786      -0.022660       0.004769      -0.054053       0.064880      -0.045490       0.014465       0.031026             12.932442      18.275089       1.362445       3.931589       5.997419       3.433805      14.524820           0.034567
          342              N      18.239875       9.759019      12.009184      -0.265154      37.493333 0.48549503E+03  0.11507138E+05                                 9.329162                            7.047574       0.563664       2.174168                    0.999849      28.554523      77.345422       0.673593       0.383642      -1.107594      -0.126965       0.068124       0.174593       0.226371       0.057261       0.129171      -0.033706      -0.095503       0.001302      -0.174587       0.064495       0.110092             11.984017      16.206008       1.480449       4.085099       5.940545       3.021560      13.805498           0.003496
          343              N      39.972453      23.538330      17.577674      -0.026507      36.778405 0.41187932E+03  0.93975962E+04                                 9.335945                            6.528566       0.145894       2.078920                    0.999740      25.994657      69.771968       0.691771       0.388058      -1.101082       0.042832      -0.032434       0.142317       0.152120       0.013463      -0.011867       0.023598      -0.000781      -0.094302      -0.045484       0.014462       0.031022             12.932623       8.445061       2.817547       4.960647      10.954421      -1.794236      19.398387           0.034677
          344              N      40.712390      24.277087      18.386216      -0.265150      37.493783 0.48550132E+03  0.11507333E+05                                 9.329261                            7.047638       0.563661       2.174167                    0.999849      28.554642      77.346077       0.673587       0.383644      -1.107591      -0.103222      -0.201022       0.013351       0.226369      -0.069111       0.039812       0.063074       0.178255       0.247320      -0.174588       0.064494       0.110094             11.984154       8.335239       2.417365       4.747726       9.646075      -1.071250      17.971149           0.003886
          345              N      37.310735      19.808269      16.332926      -0.026508      36.778180 0.41187737E+03  0.93975355E+04                                 9.335883                            6.528535       0.145909       2.078922                    0.999740      25.994614      69.771672       0.691776       0.388056      -1.101084      -0.085422      -0.098777      -0.078018       0.152120      -0.014891      -0.020510      -0.031070      -0.001714      -0.012030      -0.045490       0.014465       0.031025             12.932520      10.246814       6.656324       4.008113      15.530420       1.156046      13.020326           0.034684
          346              N      36.807271      18.663189      16.759918      -0.265148      37.493467 0.48549666E+03  0.11507189E+05                                 9.329195                            7.047592       0.563663       2.174168                    0.999849      28.554532      77.345549       0.673591       0.383642      -1.107593      -0.004485       0.116603      -0.193975       0.226369       0.029124      -0.023790       0.076826       0.000143      -0.439056      -0.174588       0.064498       0.110090             11.984076       9.789064       6.121304       3.335669      14.918759       1.121537      11.244405           0.003886
          347              N      21.135244      20.486462       5.211442      -0.026522      36.778362 0.41188104E+03  0.93976300E+04                                 9.335878                            6.528543       0.145918       2.078923                    0.999740      25.994768      69.771880       0.691779       0.388054      -1.101087      -0.006673       0.151954       0.002834       0.152127       0.015805       0.001193      -0.006083       0.068956       0.041458      -0.045485       0.014466       0.031019             12.932470      12.767013       0.980831      -0.005062      21.243756       0.027140       4.786642           0.034560
          348              N      22.144994      21.339238       5.197830      -0.265145      37.493006 0.48549128E+03  0.11507026E+05                                 9.329100                            7.047546       0.563675       2.174174                    0.999849      28.554436      77.345079       0.673595       0.383642      -1.107594      -0.225703       0.016300       0.006033       0.226371       0.084487       0.015345      -0.003763      -0.227776       0.190450      -0.174589       0.064492       0.110097             11.983883      11.411637       1.577043       0.122360      19.624777       0.031338       4.915235           0.003501
          349              N      17.336306      11.742215      17.577674      -0.026516      36.778093 0.41187732E+03  0.93975261E+04                                 9.335836                            6.528515       0.145892       2.078917                    0.999740      25.994626      69.771477       0.691780       0.388054      -1.101087       0.006673       0.053319       0.142316       0.152122      -0.006398      -0.014507      -0.022080       0.023708      -0.094295      -0.045488       0.014465       0.031023             12.932424      12.766987      -0.322179      -0.926438       6.632233       5.193047      19.398051           0.034561
          350              N      16.326556      12.013640      18.386216      -0.265154      37.493489 0.48549864E+03  0.11507249E+05                                 9.329191                            7.047609       0.563660       2.174167                    0.999849      28.554612      77.345838       0.673590       0.383643      -1.107593       0.225702       0.011121       0.013355       0.226371      -0.042636      -0.074542       0.002940      -0.208822       0.247318      -0.174592       0.064491       0.110101             11.984037      11.411768      -0.641038      -1.446051       6.569379       4.647201      17.970963           0.003498
          351              N      26.808515      22.001587      13.231106      -0.026517      36.783608 0.41192368E+03  0.93990696E+04                                 9.337575                            6.529392       0.145837       2.078899                    0.999740      25.996299      69.783135       0.691637       0.388115      -1.101018       0.085419      -0.106483      -0.067127       0.152122       0.024269       0.007184      -0.022016       0.023891       0.064919      -0.045462       0.014417       0.031045             12.935442      10.249166      -5.999128      -4.941270      14.028636       1.688929      14.528525           0.034686
          352              N      27.311979      22.022465      12.009184      -0.265147      37.496433 0.48553163E+03  0.11508285E+05                                 9.329889                            7.047962       0.563651       2.174166                    0.999849      28.554998      77.349011       0.673554       0.383655      -1.107578       0.004484      -0.144014       0.174588       0.226365       0.012709      -0.035402       0.128714       0.146922       0.001301      -0.174579       0.064478       0.110101             11.985221       9.789888      -5.185616      -4.660130      12.358320       2.027386      13.807454           0.003887
          353              N      26.046265      20.248354      17.577674      -0.026524      36.783996 0.41192788E+03  0.93991959E+04                                 9.337659                            6.529437       0.145826       2.078894                    0.999740      25.996447      69.783805       0.691632       0.388116      -1.101016      -0.049518      -0.020887       0.142316       0.152125      -0.007098       0.026355      -0.001530      -0.022970      -0.094230      -0.045461       0.014415       0.031046             12.935581       7.888444      -2.495720      -4.035043      11.514931      -3.400348      19.403368           0.034567
          354              N      26.316079      19.238172      18.386216      -0.265149      37.496573 0.48553376E+03  0.11508351E+05                                 9.329923                            7.047984       0.563650       2.174165                    0.999849      28.555030      77.349225       0.673551       0.383656      -1.107577      -0.122482       0.189900       0.013356       0.226367       0.111725       0.034718      -0.066025       0.030556       0.247330      -0.174576       0.064472       0.110104             11.985267       7.225371      -1.776459      -3.301660      10.757650      -3.576853      17.972780           0.003508
          355              N      38.072985      23.321842      13.231106      -0.026516      36.778603 0.41188234E+03  0.93976805E+04                                 9.335957                            6.528578       0.145875       2.078910                    0.999740      25.994788      69.772331       0.691773       0.388057      -1.101084       0.049514       0.127216      -0.067124       0.152122      -0.022510       0.015456       0.017234       0.030119       0.064894      -0.045486       0.014461       0.031025             12.932639       7.887006       4.635227       1.007942      16.385833      -5.121923      14.525077           0.034564
          356              N      37.803171      23.747415      12.009184      -0.265155      37.493909 0.48550413E+03  0.11507417E+05                                 9.329271                            7.047654       0.563663       2.174166                    0.999849      28.554755      77.346463       0.673587       0.383643      -1.107592       0.122483       0.075894       0.174593       0.226373      -0.069986      -0.093776      -0.095018      -0.051442       0.001306      -0.174593       0.064491       0.110102             11.984171       7.224874       3.704876       0.574196      14.921899      -5.048702      13.805740           0.003503
          357              N      21.897493      11.302130      16.332926      -0.026511      36.778137 0.41187731E+03  0.93975312E+04                                 9.335874                            6.528535       0.145901       2.078921                    0.999740      25.994604      69.771573       0.691776       0.388056      -1.101084       0.128254      -0.024588      -0.078017       0.152120       0.008187       0.037157      -0.002229      -0.024933      -0.012019      -0.045483       0.014464       0.031020             12.932483      19.974015      -1.040267      -3.005235       5.803150       2.893078      13.020284           0.034681
          358              N      23.140894      11.438657      16.759918      -0.265152      37.493599 0.48549947E+03  0.11507275E+05                                 9.329219                            7.047619       0.563658       2.174166                    0.999849      28.554610      77.345868       0.673589       0.383643      -1.107592      -0.098737      -0.062184      -0.193977       0.226369      -0.014632      -0.054640      -0.059016       0.050381      -0.439054      -0.174590       0.064495       0.110095             11.984072      18.937582      -0.839380      -2.639083       5.770274       2.327966      11.244361           0.003880
          359              N      16.574057      19.166207       5.211442      -0.026514      36.777676 0.41187395E+03  0.93974157E+04                                 9.335721                            6.528460       0.145938       2.078929                    0.999740      25.994537      69.770767       0.691789       0.388051      -1.101091      -0.128257      -0.081751       0.002821       0.152122      -0.037766       0.004668       0.004076      -0.007110       0.041472      -0.045492       0.014470       0.031021             12.932211      19.973491       3.180005      -0.020944      14.036573      -0.017941       4.786568           0.034687
          360              N      15.330656      19.614288       5.197830      -0.265138      37.492269 0.48548070E+03  0.11506701E+05                                 9.328951                            7.047447       0.563677       2.174177                    0.999849      28.554175      77.343870       0.673603       0.383639      -1.107597       0.098738      -0.203608       0.006028       0.226366       0.056386      -0.004425       0.015173       0.260215       0.190477      -0.174589       0.064501       0.110088             11.983683      18.936836       2.767883      -0.088283      12.099051       0.090314       4.915163           0.003885
          361              N      27.631806      18.774987      15.705944      -0.210363      42.526190 0.55241627E+03  0.13661197E+05                                10.522504                            7.797371      -0.575828       1.832075                    0.997555      29.069781      83.148989       0.600099       0.412725      -1.076533       0.064321      -0.111407      -0.000000       0.128642       0.039445       0.000067       0.000037       0.045548       0.041512      -0.052466       0.013837       0.038629             13.382722      14.110791      -3.750740      -2.380667      18.441809      -1.374496       7.595568           0.024261
          362              N      17.251669      21.946206       5.235315      -0.210374      42.527282 0.55243293E+03  0.13661648E+05                                10.522619                            7.797471      -0.575848       1.832065                    0.997555      29.069762      83.147776       0.600100       0.412724      -1.076539      -0.064322       0.111410       0.000001       0.128644       0.029877      -0.006697      -0.003866       0.034498       0.107800      -0.052466       0.013827       0.038638             13.382492      12.506659      -4.675392      -3.036468      17.905274      -1.753109       9.735543           0.024283
          363              N      21.219881      12.251304      18.945976      -0.210365      42.526806 0.55242663E+03  0.13661466E+05                                10.522573                            7.797454      -0.575856       1.832066                    0.997554      29.069589      83.147455       0.600097       0.412726      -1.076536       0.064319       0.037136       0.105035       0.128641      -0.003651      -0.030408      -0.025368      -0.026314      -0.074640      -0.052473       0.013835       0.038638             13.382347      12.506486       4.421198       3.395711       9.541322       1.203907      18.099233           0.024279
          364              N      36.487444      21.066036      12.465913      -0.210361      42.526825 0.55242707E+03  0.13661481E+05                                10.522578                            7.797460      -0.575858       1.832065                    0.997554      29.069593      83.147509       0.600096       0.412727      -1.076536      -0.064319      -0.037134      -0.105031       0.128637      -0.013218      -0.037173      -0.013651       0.006833      -0.074634      -0.052472       0.013836       0.038636             13.382362      14.111462       3.494545       2.740512       7.936327       2.338813      18.099297           0.024258
          365              N      23.203987      18.509633       5.235315      -0.210368      42.526866 0.55243012E+03  0.13661557E+05                                10.522530                            7.797450      -0.575854       1.832064                    0.997555      29.069642      83.147282       0.600101       0.412723      -1.076540       0.128642      -0.000001       0.000000       0.128642      -0.000003      -0.000003       0.007732      -0.069009       0.107795      -0.052470       0.013833       0.038637             13.382263      20.604225      -0.000019      -0.000010       9.807179       3.506115       9.735384           0.024257
          366              N      15.267563      11.105780      15.705944      -0.210360      42.526571 0.55242373E+03  0.13661368E+05                                10.522511                            7.797419      -0.575848       1.832069                    0.997555      29.069494      83.146951       0.600100       0.412725      -1.076538      -0.128639      -0.000000       0.000000       0.128639      -0.000004      -0.000003      -0.000081      -0.091106       0.041510      -0.052471       0.013836       0.038635             13.382264      20.604203      -0.000040      -0.000060      11.947127       2.749556       7.595460           0.024258
          367              N      25.647700      24.502608      12.465913      -0.210368      42.526448 0.55241939E+03  0.13661301E+05                                10.522567                            7.797405      -0.575835       1.832072                    0.997555      29.069878      83.149488       0.600096       0.412727      -1.076531      -0.000001       0.074273      -0.105037       0.128644       0.009565       0.006763       0.039014       0.019469      -0.074642      -0.052468       0.013836       0.038632             13.382811       6.453768       0.926067       0.654822      15.593944      -3.545012      18.100722           0.024281
          368              N      38.471550      19.920511      18.945976      -0.210367      42.527174 0.55242891E+03  0.13661539E+05                                10.522648                            7.797468      -0.575851       1.832067                    0.997555      29.069681      83.147818       0.600096       0.412726      -1.076536      -0.000000      -0.074271       0.105035       0.128641      -0.009570      -0.006768       0.039013       0.019471      -0.074646      -0.052468       0.013830       0.038638             13.382558       6.453793      -0.926673      -0.655269      15.594366      -3.542821      18.099513           0.024277
          369              N      21.219881       9.960256      12.465913      -0.210364      42.526938 0.55242612E+03  0.13661445E+05                                10.522592                            7.797439      -0.575858       1.832065                    0.997554      29.069572      83.147274       0.600099       0.412725      -1.076537       0.064321      -0.037136      -0.105035       0.128641       0.003646       0.030403      -0.025367      -0.026314      -0.074641      -0.052468       0.013829       0.038638             13.382472      12.506589      -4.421267      -3.395780       9.541393       1.203935      18.099434           0.024277
          370              N      23.663594      23.357084      18.945976      -0.210362      42.526199 0.55241672E+03  0.13661211E+05                                10.522509                            7.797378      -0.575842       1.832070                    0.997555      29.069775      83.148983       0.600098       0.412726      -1.076533      -0.064320       0.037135       0.105034       0.128640       0.013210       0.037168      -0.013650       0.006833      -0.074639      -0.052467       0.013836       0.038630             13.382723      14.110797      -3.494775      -2.742669       7.936800       2.339606      18.100573           0.024260
          371              N      17.251669      15.073061       5.235315      -0.210375      42.527172 0.55243379E+03  0.13661679E+05                                10.522601                            7.797488      -0.575846       1.832066                    0.997555      29.069776      83.147933       0.600098       0.412725      -1.076538      -0.064322      -0.111410      -0.000001       0.128645      -0.029884       0.006694      -0.003867       0.034495       0.107802      -0.052471       0.013833       0.038638             13.382370      12.506484       4.675266       3.036417      17.905152      -1.753099       9.735475           0.024280
          372              N      40.455656      25.648132      15.705944      -0.210362      42.526824 0.55242694E+03  0.13661477E+05                                10.522575                            7.797455      -0.575844       1.832070                    0.997555      29.069598      83.147510       0.600096       0.412726      -1.076536       0.064320       0.111404      -0.000001       0.128639      -0.039452      -0.000071       0.000038       0.045547       0.041511      -0.052472       0.013837       0.038635             13.382361      14.111494       3.748640       2.381208      18.440081      -1.374800       7.595507           0.024259
          373              N      23.663594      10.840426       5.235315      -0.210366      42.526224 0.55241684E+03  0.13661217E+05                                10.522520                            7.797383      -0.575837       1.832072                    0.997555      29.069785      83.149061       0.600097       0.412726      -1.076532      -0.064322       0.111409       0.000001       0.128644       0.039448       0.000069       0.000039       0.045551       0.041512      -0.052469       0.013837       0.038632             13.382712      14.110836      -3.750624      -2.380698      18.441716      -1.374529       7.595585           0.024281
          374              N      34.043731       7.669207      15.705944      -0.210358      42.526691 0.55242299E+03  0.13661342E+05                                10.522535                            7.797406      -0.575855       1.832067                    0.997554      29.069470      83.146780       0.600101       0.412724      -1.076539       0.064319      -0.111404      -0.000000       0.128638       0.029879      -0.006697      -0.003867       0.034503       0.107792      -0.052468       0.013831       0.038637             13.382384      12.506544      -4.675308      -3.036465      17.905104      -1.753114       9.735504          -0.025829
          375              N      30.075519      17.364109       1.995283      -0.210363      42.526895 0.55242766E+03  0.13661493E+05                                10.522572                            7.797448      -0.575838       1.832071                    0.997554      29.069614      83.147434       0.600098       0.412725      -1.076538      -0.064320      -0.037137      -0.105037       0.128643      -0.003652      -0.030407      -0.025366      -0.026307      -0.074639      -0.052472       0.013838       0.038634             13.382352      12.506479       4.421231       3.395697       9.541362       1.203882      18.099214          -0.025823
          376              N      14.807956       8.549377       8.475346      -0.210374      42.527191 0.55243260E+03  0.13661651E+05                                10.522631                            7.797493      -0.575849       1.832066                    0.997554      29.069771      83.148110       0.600095       0.412726      -1.076536       0.064322       0.037136       0.105038       0.128645      -0.013220      -0.037172      -0.013649       0.006835      -0.074635      -0.052471       0.013833       0.038637             13.382434      14.111567       3.494563       2.740530       7.936352       2.338828      18.099382           0.024282
          377              N      28.091413      11.105780      15.705944      -0.210361      42.526633 0.55242427E+03  0.13661389E+05                                10.522530                            7.797428      -0.575850       1.832069                    0.997554      29.069524      83.147134       0.600099       0.412725      -1.076537      -0.128639      -0.000000      -0.000000       0.128639      -0.000003      -0.000003       0.007731      -0.069013       0.107792      -0.052472       0.013836       0.038636             13.382295      20.604263      -0.000021      -0.000015       9.807197       3.506149       9.735426          -0.025830
          378              N      36.027837      18.509633       5.235315      -0.210355      42.526422 0.55242146E+03  0.13661301E+05                                10.522499                            7.797411      -0.575851       1.832069                    0.997555      29.069417      83.146750       0.600099       0.412726      -1.076537       0.128637       0.000000       0.000001       0.128637      -0.000004      -0.000003      -0.000082      -0.091106       0.041517      -0.052473       0.013839       0.038634             13.382215      20.604024      -0.000044      -0.000059      11.947181       2.749572       7.595441          -0.025833
          379              N      25.647700       5.112805       8.475346      -0.210370      42.526568 0.55242082E+03  0.13661345E+05                                10.522587                            7.797414      -0.575828       1.832073                    0.997555      29.069922      83.149639       0.600095       0.412727      -1.076532      -0.000001      -0.074273       0.105038       0.128645       0.009565       0.006763       0.039013       0.019469      -0.074640      -0.052466       0.013835       0.038631             13.382849       6.453780       0.926087       0.654830      15.594032      -3.545010      18.100736           0.024283
          380              N      12.823850       9.694902       1.995283      -0.210370      42.527212 0.55243065E+03  0.13661585E+05                                10.522632                            7.797468      -0.575856       1.832064                    0.997555      29.069710      83.147756       0.600098       0.412725      -1.076538      -0.000002       0.074271      -0.105037       0.128643      -0.009571      -0.006768       0.039012       0.019471      -0.074645      -0.052467       0.013829       0.038638             13.382516       6.453784      -0.926674      -0.655263      15.594346      -3.542821      18.099416           0.024282
          381              N      30.075519      19.655157       8.475346      -0.210360      42.526852 0.55242517E+03  0.13661408E+05                                10.522558                            7.797417      -0.575850       1.832068                    0.997554      29.069524      83.146946       0.600102       0.412724      -1.076539      -0.064320       0.037136       0.105035       0.128641       0.003646       0.030404      -0.025366      -0.026309      -0.074642      -0.052467       0.013831       0.038636             13.382404      12.506525      -4.421274      -3.395709       9.541395       1.203885      18.099292          -0.025826
          382              N      27.631806       6.258329       1.995283      -0.210371      42.526421 0.55241919E+03  0.13661292E+05                                10.522558                            7.797401      -0.575835       1.832072                    0.997555      29.069871      83.149413       0.600096       0.412726      -1.076532       0.064322      -0.037135      -0.105038       0.128644       0.013212       0.037168      -0.013648       0.006835      -0.074641      -0.052466       0.013834       0.038632             13.382792      14.110938      -3.494799      -2.742624       7.936817       2.339592      18.100621           0.024282
          383              N      34.043731      14.542352      15.705944      -0.210360      42.526679 0.55242462E+03  0.13661399E+05                                10.522540                            7.797430      -0.575841       1.832071                    0.997554      29.069523      83.147121       0.600099       0.412725      -1.076537       0.064321       0.111405      -0.000000       0.128640      -0.029886       0.006693      -0.003868       0.034499       0.107789      -0.052472       0.013837       0.038635             13.382318      12.506409       4.675234       3.036419      17.905084      -1.753110       9.735461          -0.025829
          384              N      10.839744       3.967281       5.235315      -0.210366      42.526852 0.55242832E+03  0.13661515E+05                                10.522569                            7.797460      -0.575849       1.832067                    0.997555      29.069616      83.147487       0.600097       0.412726      -1.076537      -0.064322      -0.111408      -0.000000       0.128643      -0.039454      -0.000074       0.000040       0.045549       0.041509      -0.052474       0.013836       0.038637             13.382315      14.111472       3.748556       2.381208      18.439978      -1.374817       7.595497           0.024280
          385              O      32.059625      11.105780      15.705944      -0.860128     108.547886 0.15425901E+04  0.48667794E+05                                18.547926                           12.360172      -0.557691       1.727944                    0.998866      40.281733     124.652245       0.522739       0.371390      -1.119985       0.000002      -0.000002      -0.000000       0.000003      -0.000011       0.000005       0.000003      -0.000011      -0.684528      -0.228176       0.114076       0.114100             27.915659      37.185268      -0.000045       0.000034      37.185398       0.000012       9.376312          -0.269632
          386              O      25.647700       7.403853       5.235315      -0.860127     108.595807 0.15431792E+04  0.48692618E+05                                18.555490                           12.364027      -0.557736       1.727935                    0.998865      40.285834     124.686195       0.522546       0.371479      -1.119881      -0.000000      -0.000000       0.000001       0.000001      -0.131939      -0.093296      -0.053863      -0.152349       0.228525      -0.228525       0.114261       0.114264             27.929352      18.654644     -10.709426      -7.572763      31.020855      -4.372172      34.112558           0.253178
          387              O      12.823850       7.403853       5.235315      -0.860126     108.547079 0.15425815E+04  0.48667439E+05                                18.547851                           12.360151      -0.557683       1.727947                    0.998866      40.281576     124.651501       0.522739       0.371390      -1.119985      -0.000001       0.000000      -0.000003       0.000003       0.131738       0.093154      -0.053795      -0.152115       0.228197      -0.228183       0.114079       0.114104             27.915492      18.645878      10.703562       7.568611      31.005281      -4.369842      34.095317           0.253182
          388              O      32.059625      18.509633       5.235315      -0.860134     108.548735 0.15426017E+04  0.48668283E+05                                18.548063                           12.360251      -0.557697       1.727942                    0.998866      40.281788     124.652830       0.522735       0.371392      -1.119983       0.000001       0.000001       0.000002       0.000002       0.000001      -0.000012       0.107570       0.304238       0.228187      -0.228183       0.114080       0.114103             27.915854      37.185490       0.000018      -0.000052      12.466308       8.739652      34.095765          -0.269611
          389              O      19.235775      18.509633       5.235315      -0.860127     108.546300 0.15425769E+04  0.48667208E+05                                18.547695                           12.360090      -0.557670       1.727949                    0.998866      40.281643     124.651194       0.522744       0.371388      -1.119988       0.000002       0.000002       0.000000       0.000003      -0.000011       0.000005      -0.000002      -0.000025      -0.684481      -0.228160       0.114063       0.114097             27.915163      37.184477      -0.000110       0.000032      37.184814       0.000022       9.376199           0.253167
          390              O      25.647700      22.211560      15.705944      -0.860132     108.596748 0.15431915E+04  0.48693110E+05                                18.555572                           12.364060      -0.557744       1.727931                    0.998865      40.286045     124.687038       0.522546       0.371478      -1.119882      -0.000000      -0.000001       0.000003       0.000003      -0.131932      -0.093290      -0.053865      -0.152356       0.228529      -0.228520       0.114254       0.114265             27.929499      18.654737     -10.709514      -7.572761      31.021076      -4.372225      34.112683           0.253201
          391              O      38.471550      22.211560      15.705944      -0.860133     108.549913 0.15426182E+04  0.48668920E+05                                18.548166                           12.360293      -0.557687       1.727943                    0.998866      40.282046     124.653671       0.522736       0.371390      -1.119985      -0.000000       0.000000      -0.000002       0.000002       0.131736       0.093151      -0.053799      -0.152128       0.228207      -0.228185       0.114074       0.114111             27.916110      18.646238      10.703832       7.568735      31.006028      -4.370036      34.096063           0.253183
          392              O      19.235775      11.105780      15.705944      -0.860125     108.547068 0.15425792E+04  0.48667357E+05                                18.547850                           12.360140      -0.557691       1.727945                    0.998866      40.281558     124.651508       0.522739       0.371390      -1.119985      -0.000002      -0.000001      -0.000002       0.000002       0.000001      -0.000011       0.107569       0.304234       0.228220      -0.228184       0.114076       0.114108             27.915523      37.185022      -0.000004      -0.000107      12.466180       8.739543      34.095368           0.253176

******************************************************
Auxiliary information for the entire system
The total spin magnetic moment of the unit cell is   7.992348
The total net atomic charge of the unit cell is   -0.000002
Accuracy of reproducing the electrostatic potential in the unit cell:
  The inner radius (bohr) =    5.0000
  The outer radius (bohr) =   12.0000
  Valid grid points have density less than (e/(bohr^3)) =    0.0001
  The number of valid grid points were=      1981620
  The rms potential error without charges in kcal/mol is=      2.56859
  The rms potential error with partial charges in kcal/mol is=      1.15592
  The RRMSE value at monopole order=      0.45002
  The rms potential error with partial charges and cloud penetration in kcal/mol is=      1.15362
  The RRMSE value at monopole order with cloud penetration is=      0.44913
  The rms potential error with partial charges and atomic dipoles in kcal/mol is=      0.30245
  The RRMSE value at dipole order=      0.11775
  The rms potential error with partial charges, atomic dipoles and cloud penetration in kcal/mol is=      0.29975
  The RRMSE value at dipole order with cloud penetration=      0.11670

******************************************************
The electron densities and ab initio electrostatic potential were computed in VASP using the PBE functional and
projector augmented wave method. See the main text of the journal article for a description of computational details.
The atomic charges, dipoles, and quadrupoles were computed with the DDEC6 method as described in
(a) T. A. Manz and N. Gabaldon Limas, RSC Adv. 6 (2016) 47771-47801 DOI: 10.1039/c6ra04656h
(b) N. Gabaldon Limas and T. A. Manz, RSC Adv. 8 (2018) 2678-2707 DOI: 10.1039/c7ra11829e.
For each atom in the material, the electron cloud parameters were fit to the spherically averaged atom-in-material
electron density using radial positions for which this density was between 10^-4 and 10^-2 electrons per cubic bohr.
The polarizabilities, dispersion coefficients, and quantum Drude oscillator (QDO) parameters were fit using the MCLF method.
The magnetic structure of the system was optimized in VASP from the default ferromagnetic initial guess using spin polarization.
The atomic spin moments (ASMs) were computed on this optimized magnetic structure using the DDEC6 partition as inputs
to the method of T. A. Manz and D. S. Sholl, J. Chem. Theory Comput. 7 (2011) 4146-4164 DOI: 10.1021/ct200539n.
The RMSE and RRMSE were computed using a uniform grid with Ewald summation.
