# Supplementary material for: A collection of forcefield precursors for metal–organic frameworks
Source: RSC Adv. 2019 Nov 13;9(63):36492–507. doi: 10.1039/c9ra07327b (PMC9075174; doi:10.1039/c9ra07327b)
Supplement: RA-009-C9RA07327B-s4089 [file RA-009-C9RA07327B-s4089.xyz]

  540
jmolscript: load "" {1 1 1} spacegroup "x,y,z" unitcell [{     34.538300     0.000000     0.000000 }, {    -17.269150    29.911045     0.000000 }, {      0.000000     0.000000     8.516900 }]
Ag     8.442715     4.368508     4.206667     0.334906
Ag    25.712037    14.338757     7.045606     0.332843
Ag     8.443060    24.309005     1.367644     0.333779
Ag    26.533531     5.127650     4.206667     0.334989
Ag     9.264554    15.097899     7.045606     0.332927
Ag    -8.004424    25.068148     1.367644     0.333838
Ag    16.830686    20.415186     4.206667     0.334904
Ag    16.830859     0.474389     7.045606     0.332811
Ag    -0.438118    10.444638     1.367644     0.333801
Ag     8.826435    25.542537     4.310233     0.334906
Ag     8.826090     5.602040     7.149256     0.333779
Ag    -8.442887    15.572288     1.471294     0.332843
Ag    -9.264381    24.783395     4.310233     0.334989
Ag    25.273574     4.842897     7.149256     0.333838
Ag     8.004596    14.813146     1.471294     0.332927
Ag     0.438464     9.495859     4.310233     0.334904
Ag    17.707268    19.466407     7.149256     0.333801
Ag     0.438291    29.436656     1.471294     0.332811
O     22.819282    19.946779     4.905990    -0.390070
O     10.728459    24.566240     2.665534    -0.563324
O     11.154662     4.305097     3.374396    -0.550978
O     22.818937     0.006281     7.745013    -0.392123
O     10.728632     4.625444     5.504472    -0.562212
O     -6.114315    14.275345     6.213334    -0.550080
O      5.549959     9.976530     2.067052    -0.391825
O     -6.540345    14.595693     8.343411    -0.561258
O     11.154489    24.245893     0.535458    -0.550948
O      5.854415     9.788389     4.905990    -0.390122
O     -9.370241    26.919342     2.665534    -0.564036
O     25.232646     7.507672     3.374396    -0.550909
O    -11.415081    19.758937     7.745013    -0.392093
O     25.168232     6.978546     5.504472    -0.562221
O      7.963669    17.477921     6.213334    -0.549790
O      5.854242    29.729186     2.067052    -0.391835
O      7.899255    16.948795     8.343411    -0.561171
O     -9.305827    27.448469     0.535458    -0.551111
O     23.134271     0.175578     4.905990    -0.390388
O     -1.358737     8.336806     2.665534    -0.563434
O     15.420142    18.098276     3.374396    -0.550943
O      5.864776    10.146126     7.745013    -0.392140
O     15.910586    18.307055     5.504472    -0.562193
O     -1.848835    28.068525     6.213334    -0.549755
O    -11.404201    20.116374     2.067052    -0.391840
O     -1.358391    28.277304     8.343411    -0.561019
O     -1.849181     8.128027     0.535458    -0.550839
O     -5.550132     9.964266     3.610910    -0.390070
O      6.540691     5.344805     5.851366    -0.563324
O      6.114488    25.605948     5.142504    -0.550978
O     11.719191    19.934515     6.449848    -0.391825
O     23.809495    15.315352     0.173489    -0.561258
O      6.114661     5.665152     7.981442    -0.550948
O     11.719363    -0.006281     0.771887    -0.392123
O      6.540518    25.285601     3.012428    -0.562212
O     23.383465    15.635700     2.303566    -0.550080
O     11.414735    20.122656     3.610910    -0.390122
O     26.639391     2.991703     5.851366    -0.564036
O     -7.963496    22.403373     5.142504    -0.550909
O     11.414908     0.181859     6.449848    -0.391835
O      9.369895    12.962250     0.173489    -0.561171
O     26.574977     2.462576     7.981442    -0.551111
O     -5.854069    10.152108     0.771887    -0.392093
O     -7.899082    22.932499     3.012428    -0.562221
O      9.305481    12.433124     2.303566    -0.549790
O     -5.865121    29.735467     3.610910    -0.390388
O     18.627887    21.574239     5.851366    -0.563434
O      1.849008    11.812769     5.142504    -0.550943
O     28.673351     9.794671     6.449848    -0.391839
O     18.627541     1.633741     0.173489    -0.561019
O     19.118331    21.783018     7.981442    -0.550839
O     11.404374    19.764919     0.771887    -0.392140
O      1.358564    11.603990     3.012428    -0.562193
O     19.117985     1.842520     2.303566    -0.549755
N      8.094396     6.133559     2.928962    -0.164458
N      2.016519     8.258739     3.375247    -0.174305
N     -9.174581    16.103808     5.767900    -0.164093
N     19.285841    18.228987     6.214186    -0.170733
N      8.094223    26.074355     0.090024    -0.163274
N      2.016346    28.199535     0.536309    -0.171694
N     25.179284     3.943173     2.928962    -0.164532
N      9.108613    27.528032     3.375247    -0.174413
N      7.910307    13.913422     5.767900    -0.164131
N      9.108786     7.587236     6.214186    -0.170777
N     -9.359189    23.883969     0.090024    -0.163850
N     -8.160710    17.557783     0.536309    -0.171417
N     18.533770    19.834313     2.928962    -0.164484
N    -11.125132    24.035319     3.375247    -0.174424
N      1.264793    29.804562     5.767900    -0.163898
N     23.413341     4.094523     6.214186    -0.170472
N      1.264447     9.864064     0.090024    -0.163681
N      6.143845    14.065071     0.536309    -0.172065
N      9.174754    23.777486     5.587938    -0.164458
N     15.252631    21.652306     5.141653    -0.174305
N      9.174927     3.836690     8.426876    -0.163274
N     15.252804     1.711510     7.980591    -0.171694
N     26.443731    13.807237     2.749000    -0.164093
N     -2.016691    11.682058     2.302714    -0.170733
N     -7.910134    25.967872     5.587938    -0.164532
N      8.160537     2.383013     5.141653    -0.174413
N     26.628339     6.027076     8.426876    -0.163850
N     25.429860    12.353262     7.980591    -0.171417
N      9.358843    15.997623     2.749000    -0.164131
N      8.160364    22.323809     2.302714    -0.170777
N     -1.264620    10.076732     5.587938    -0.164484
N     28.394282     5.875726     5.141653    -0.174424
N     16.004703    20.046981     8.426876    -0.163681
N     11.125305    15.845974     7.980591    -0.172065
N     16.004357     0.106483     2.749000    -0.163898
N     -6.144191    25.816522     2.302714    -0.170472
C      9.071139     6.543938     2.122411     0.080181
C     -8.307152    17.619400     4.157354    -0.137859
C     -9.468675    18.349230     4.177795    -0.037777
C     24.031576    17.934363     4.996269    -0.030112
C      6.954977     6.834674     2.938330     0.047715
C     22.776455    18.744355     5.066959     0.367118
C      4.213327     8.089143     2.459681    -0.039174
C     21.185448    16.826159     4.768016    -0.055991
C      2.655305     6.342936     2.129225    -0.113864
C      1.746429     7.057511     2.859975     0.081991
C      3.231921     8.756458     3.168287     0.069089
C     11.452037     4.548573     4.530139     0.441604
C     12.925441    24.762457     1.975665     0.600070
C     -8.197838    16.514187     4.961350     0.082583
C      8.961653    27.589948     6.996378    -0.136517
C      7.800130    28.319777     7.016818    -0.037508
C      6.762081    27.904911     7.835292    -0.032095
C     24.224300    16.804922     5.777269     0.050203
C      5.506959    28.714902     7.905983     0.372377
C     21.482650    18.059392     5.298619    -0.038915
C      3.915952    26.796707     7.607040    -0.052473
C     19.924627    16.313185     4.968163    -0.112239
C     19.015752    17.027760     5.698913     0.080572
C     20.501244    18.726707     6.007225     0.067472
C     -5.816940    14.518821     7.369077     0.438774
C     12.925613     4.821660     4.814604     0.598115
C      9.070966    26.484735     7.800373     0.078453
C      8.961825     7.649152     1.318416    -0.133222
C      7.800302     8.378981     1.338857    -0.040789
C      6.762254     7.964115     2.157331    -0.029660
C      6.954805    26.775470     0.099392     0.048760
C      5.507132     8.774106     2.228021     0.370064
C      4.213155    28.029939     8.137642    -0.041632
C      3.916125     6.855911     1.929078    -0.055925
C      2.655132    26.283733     7.807187    -0.116283
C      1.746256    26.998307     0.021037     0.084303
C      3.231749    28.697255     0.329349     0.067760
C     11.451864    24.489369     1.691201     0.442157
C     -4.343364    14.791909     7.653542     0.603153
C     24.335513     4.583868     2.122411     0.080166
C      6.164050    13.906841     4.157354    -0.137823
C      6.112761    12.536018     4.177795    -0.037790
C      6.991070    11.844475     4.996269    -0.030220
C     25.141810     2.605850     2.938330     0.047746
C      6.917158    10.352512     5.066959     0.367212
C      8.157083    29.515322     2.459681    -0.039186
C      9.373867     9.933757     4.768016    -0.055761
C     10.448354    29.039138     2.129225    -0.113861
C     10.283952    27.894741     2.859975     0.082011
C      8.069874    28.331742     3.168287     0.069126
C     24.873102     7.643468     4.530139     0.441604
C    -10.638660    28.723876     1.975665     0.600034
C      7.066536    14.554116     4.961350     0.082546
C    -11.105445    23.877389     6.996378    -0.137062
C    -11.156734    22.506566     7.016818    -0.037077
C    -10.278425    21.815022     7.835292    -0.032456
C      7.872833    12.576099     5.777269     0.050252
C    -10.352337    20.323060     7.905983     0.372591
C      8.157256     9.574526     5.298619    -0.038778
C     -7.895628    19.904305     7.607040    -0.052302
C     10.448527     9.098342     4.968163    -0.112463
C     10.284124     7.953945     5.698913     0.080766
C      8.070046     8.390945     6.007225     0.067606
C      7.604125    17.613717     7.369077     0.438369
C     23.899813     8.783079     4.814604     0.598114
C    -10.202959    24.524664     7.800373     0.079203
C     23.433028     3.936593     1.318416    -0.133221
C     23.381738     2.565769     1.338857    -0.040784
C     24.260047     1.874226     2.157331    -0.029666
C     -9.396663    22.546647     0.099392     0.048725
C     24.186135     0.382263     2.228021     0.370062
C     -9.112240    19.545073     8.137642    -0.041703
C      9.373695    29.874554     1.929078    -0.055915
C     -6.820969    19.068889     7.807187    -0.116742
C     -6.985371    17.924493     0.021037     0.084109
C     -9.199449    18.361493     0.329349     0.067684
C     -9.665371    27.584265     1.691201     0.442945
C      6.630836    18.753328     7.653542     0.603038
C     18.400797    18.783239     2.122411     0.080163
C      2.143620    28.295549     4.157354    -0.137924
C      3.356432    28.936543     4.177795    -0.037721
C     20.785322     0.131908     4.996269    -0.030352
C     19.710662    20.470521     2.938330     0.047727
C     22.114355     0.813880     5.066959     0.367671
C    -12.370410    22.217625     2.459681    -0.039179
C     21.248653     3.150829     4.768016    -0.055704
C    -13.103658    24.440016     2.129225    -0.113878
C    -12.030381    24.869837     2.859975     0.082036
C    -11.301795    22.733890     3.168287     0.069117
C     15.482311    17.719004     4.530139     0.441600
C     -2.287299     6.336057     1.975665     0.600175
C      1.131820    28.753488     4.961350     0.082463
C      2.143274     8.355052     6.996378    -0.136541
C      3.356087     8.996046     7.016818    -0.037816
C      3.515826    10.102455     7.835292    -0.031979
C     19.710835     0.529725     5.777269     0.050152
C      4.844860    10.784427     7.905983     0.372394
C     22.168062     2.276829     5.298619    -0.038585
C      3.979158    13.121377     7.607040    -0.052741
C     21.434814     4.499219     4.968163    -0.112162
C     22.508092     4.929041     5.698913     0.080506
C     23.236677     2.793093     6.007225     0.067286
C     -1.786666    27.689253     7.369077     0.438135
C     14.982024    16.306305     4.814604     0.598114
C      1.131475     8.812990     7.800373     0.079087
C     19.412597    18.325301     1.318416    -0.133221
C     20.625409    18.966295     1.338857    -0.040775
C     20.785149    20.072704     2.157331    -0.029657
C      2.441340    10.500272     0.099392     0.048969
C     22.114183    20.754676     2.228021     0.370065
C      4.898567    12.247376     8.137642    -0.041813
C    -13.289820    23.091626     1.929078    -0.055924
C      4.165319    14.469767     7.807187    -0.116535
C      5.238597    14.899589     0.021037     0.084529
C      5.967182    12.763641     0.329349     0.068245
C     -1.787012     7.748755     1.691201     0.441927
C     -2.286954    26.276554     7.653542     0.603452
C      8.198011    23.367107     6.394489     0.080181
C     25.576302    12.291645     4.359546    -0.137859
C     26.737825    11.561815     4.339105    -0.037777
C     -6.762426    11.976682     3.520631    -0.030112
C     10.314173    23.076371     5.578570     0.047715
C     -5.507305    11.166690     3.449941     0.367118
C     13.055823    21.821902     6.057219    -0.039174
C     -3.916298    13.084886     3.748884    -0.055991
C     14.613845    23.568109     6.387675    -0.113864
C     15.522721    22.853534     5.656925     0.081991
C     14.037229    21.154587     5.348613     0.069089
C      5.817113    25.362472     3.986761     0.441604
C      4.343709     5.148588     6.541235     0.600070
C      8.198184     3.426310     0.716527     0.078453
C      8.307325    22.261893     7.198484    -0.133222
C      9.468848    21.532064     7.178043    -0.040789
C     10.506896    21.946930     6.359569    -0.029660
C     10.314345     3.135575     8.417508     0.048760
C     11.762018    21.136939     6.288879     0.370064
C     13.055995     1.881106     0.379258    -0.041634
C     13.353025    23.055134     6.587822    -0.055925
C     14.614018     3.627312     0.709713    -0.116283
C     15.522894     2.912738    -0.021037     0.084303
C     14.037401     1.213790     8.187551     0.067760
C      5.817286     5.421676     6.825699     0.442157
C     21.612514    15.119136     0.863358     0.603153
C     25.466988    13.396858     3.555550     0.082583
C      8.307497     2.321097     1.520522    -0.136517
C      9.469020     1.591268     1.500082    -0.037508
C     10.507069     2.006134     0.681608    -0.032095
C     -6.955150    13.106123     2.739631     0.050203
C     11.762191     1.196143     0.610917     0.372377
C     -4.213500    11.851653     3.218281    -0.038915
C     13.353198     3.114338     0.909860    -0.052471
C     -2.655477    13.597860     3.548737    -0.112239
C     -1.746602    12.883285     2.817987     0.080572
C     -3.232094    11.184338     2.509675     0.067472
C     23.086090    15.392224     1.147823     0.438774
C      4.343537    25.089385     3.702296     0.598115
C     -7.066363    25.327177     6.394489     0.080166
C     11.105100    16.004204     4.359546    -0.137823
C     11.156389    17.375027     4.339105    -0.037790
C     10.278080    18.066570     3.520631    -0.030220
C     -7.872660    27.305195     5.578570     0.047746
C     10.351992    19.558533     3.449941     0.367212
C      9.112067     0.395723     6.057219    -0.039186
C      7.895283    19.977288     3.748884    -0.055761
C      6.820796     0.871907     6.387675    -0.113861
C      6.985198     2.016304     5.656925     0.082011
C      9.199276     1.579303     5.348613     0.069126
C     -7.603952    22.267577     3.986761     0.441604
C     27.907810     1.187169     6.541235     0.600034
C     27.472109     5.386381     0.716527     0.079203
C     -6.163878    25.974452     7.198484    -0.133221
C     -6.112588    27.345276     7.178043    -0.040784
C     -6.990897    28.036819     6.359569    -0.029666
C     26.665813     7.364398     8.417508     0.048725
C     -6.916985    29.528782     6.288879     0.370062
C     26.381390    10.365972     0.379258    -0.041705
C      7.895455     0.036491     6.587822    -0.055915
C     24.090119    10.842156     0.709713    -0.116742
C     24.254521    11.986552    -0.021037     0.084109
C     26.468599    11.549552     8.187551     0.067685
C     26.934521     2.326780     6.825699     0.442945
C     10.638314    11.157717     0.863358     0.603038
C     10.202614    15.356929     3.555550     0.082546
C     28.374595     6.033656     1.520522    -0.137061
C     28.425884     7.404479     1.500082    -0.037077
C     27.547575     8.096023     0.681608    -0.032456
C      9.396317    17.334946     2.739631     0.050252
C     27.621487     9.587985     0.610917     0.372591
C      9.111894    20.336519     3.218281    -0.038778
C     25.164778    10.006740     0.909860    -0.052300
C      6.820623    20.812703     3.548737    -0.112463
C      6.985026    21.957100     2.817987     0.080766
C      9.199104    21.520100     2.509675     0.067606
C      9.665025    12.297328     1.147823     0.438369
C     -6.630663    21.127966     3.702296     0.598114
C     -1.131647    11.127806     6.394489     0.080163
C     15.125530     1.615496     4.359546    -0.137924
C     13.912718     0.974502     4.339105    -0.037722
C     -3.516172    29.779137     3.520631    -0.030352
C     -2.441512     9.440524     5.578570     0.047727
C     -4.845205    29.097165     3.449941     0.367671
C     29.639560     7.693420     6.057219    -0.039179
C     -3.979503    26.760216     3.748884    -0.055704
C     30.372808     5.471029     6.387675    -0.113878
C     29.299531     5.041208     5.656925     0.082036
C     28.570945     7.177155     5.348613     0.069117
C      1.786839    12.192041     3.986761     0.441600
C     19.556449    23.574988     6.541235     0.600175
C     16.137675    21.098055     0.716527     0.079087
C     -2.143447    11.585744     7.198484    -0.133221
C     -3.356259    10.944750     7.178043    -0.040775
C     -3.515999     9.838341     6.359569    -0.029657
C     14.827810    19.410773     8.417508     0.048969
C     -4.845033     9.156369     6.288879     0.370065
C     12.370583    17.663669     0.379258    -0.041815
C     30.558970     6.819419     6.587822    -0.055924
C     13.103831    15.441278     0.709713    -0.116535
C     12.030553    15.011456    -0.021037     0.084529
C     11.301968    17.147404     8.187551     0.068245
C     19.056162    22.162290     6.825699     0.441927
C     19.556104     3.634491     0.863358     0.603452
C     16.137330     1.157557     3.555550     0.082463
C     15.125876    21.555993     1.520522    -0.136541
C     13.913063    20.914999     1.500082    -0.037816
C     13.753324    19.808590     0.681608    -0.031979
C     -2.441685    29.381320     2.739631     0.050152
C     12.424290    19.126618     0.610917     0.372394
C     -4.898912    27.634216     3.218281    -0.038585
C     13.289992    16.789668     0.909860    -0.052738
C     -4.165664    25.411826     3.548737    -0.112162
C     -5.238942    24.982004     2.817987     0.080506
C     -5.967527    27.117952     2.509675     0.067286
C     19.055816     2.221792     1.147823     0.438135
C      2.287126    13.604740     3.702296     0.598114
H      9.865865     6.056987     2.103674     0.098091
H      9.667097    27.843294     6.444483     0.117445
H     -9.560029    19.111064     3.650599     0.121779
H      6.263521     6.553510     3.491929     0.099597
H     21.823198    16.350275     4.284256     0.120885
H      2.424589     5.515597     1.771515     0.128540
H      0.903177     6.691101     3.004762     0.092842
H      3.433107     9.595463     3.517480     0.105047
H     -7.403112    16.027235     4.942613     0.097574
H      9.667270     7.902498     0.766521     0.116312
H      7.708776    29.081612     6.489622     0.122167
H     23.532843    16.523759     6.330867     0.098656
H      4.553702    26.320822     7.123280     0.119857
H     19.693911    15.485845     4.610453     0.128586
H     18.172499    16.661349     5.843701     0.092476
H     20.702430    19.565712     6.356418     0.104590
H      9.865693    25.997783     7.781636     0.098864
H     -7.601707    17.872747     3.605459     0.117430
H      7.708949     9.140815     0.811661     0.122838
H      6.263348    26.494306     0.652991     0.099143
H      4.553875     6.380026     1.445318     0.121628
H      2.424416    25.456393     7.449477     0.129278
H      0.903004    26.631897     0.165824     0.091462
H      3.432934    29.536260     0.678541     0.105295
H     24.359863     5.515597     2.103674     0.098080
H    -11.677572    24.361649     6.444483     0.117580
H      5.498670    12.075986     3.650599     0.121778
H     25.731034     2.147613     3.491929     0.099610
H      9.467121    10.724007     4.284256     0.120517
H     11.280209    29.253002     1.771515     0.128537
H     11.022898    27.347668     3.004762     0.092830
H      7.242682    28.086471     3.517480     0.105043
H      7.090886    15.485845     4.942613     0.097489
H     22.860901     4.420852     0.766521     0.116312
H    -11.770825    22.046534     6.489622     0.122041
H      8.462056    12.117862     6.330867     0.098662
H     -7.802375    20.694555     7.123280     0.119910
H     11.280381     9.312206     4.610453     0.128771
H     11.023071     7.406872     5.843701     0.092450
H      7.242854     8.145675     6.356418     0.104499
H    -10.178610    25.456393     7.781636     0.098890
H      5.591923    14.391101     3.605459     0.117497
H     22.767647     2.105738     0.811661     0.122837
H     -8.807439    22.088409     0.652991     0.099344
H     26.736098     0.753758     1.445318     0.121634
H     -5.989114    19.282753     7.449477     0.129459
H     -6.246424    17.377420     0.165824     0.091610
H    -10.026641    18.116223     0.678541     0.105190
H     17.581722    18.338462     2.103674     0.098083
H      2.009956     7.617446     6.444483     0.117377
H      4.061877    28.634741     3.650599     0.121748
H     19.812896    21.209922     3.491929     0.099595
H     20.517650     2.836464     4.284256     0.120445
H    -13.704797    25.053491     1.771515     0.128535
H    -11.926075    25.783321     3.004762     0.092843
H    -10.675789    22.140156     3.517480     0.105043
H      0.312744    28.308710     4.942613     0.097572
H     19.279279    17.587694     0.766521     0.116315
H      4.061531     8.694243     6.489622     0.122207
H     19.813068     1.269126     6.330867     0.098617
H      3.248154    12.807012     7.123280     0.119986
H     20.833675     5.112695     4.610453     0.128564
H     22.612398     5.842524     5.843701     0.092417
H     23.862684     2.199359     6.356418     0.104504
H      0.312399     8.368213     7.781636     0.098799
H      2.010302    27.557943     3.605459     0.117532
H     21.330854    18.664492     0.811661     0.122830
H      2.543573    11.239673     0.652991     0.099197
H     20.517477    22.777261     1.445318     0.121626
H      3.564180    15.083243     7.449477     0.129522
H      5.342902    15.813072     0.165824     0.091408
H      6.593189    12.169907     0.678541     0.105158
H      7.403285    23.854058     6.413226     0.098091
H      7.602053     2.067751     2.072417     0.117445
H     26.829179    10.799981     4.866301     0.121779
H     11.005629    23.357535     5.024971     0.099597
H     -4.554048    13.560770     4.232644     0.120885
H     14.844561    24.395448     6.745385     0.128540
H     16.365973    23.219944     5.512138     0.092842
H     13.836043    20.315582     4.999420     0.105047
H      7.403457     3.913262     0.735264     0.098864
H     24.870857    12.038298     4.911441     0.117430
H      9.560201    20.770230     7.705239     0.122838
H     11.005802     3.416739     7.863909     0.099143
H     12.715275    23.531019     7.071582     0.121628
H     14.844734     4.454652     1.067423     0.129278
H     16.366146     3.279148     8.351076     0.091462
H     13.836216     0.374785     7.838359     0.105295
H     24.672262    13.883810     3.574287     0.097574
H      7.601880    22.008547     7.750379     0.116312
H      9.560374     0.829433     2.027278     0.122167
H     -6.263693    13.387286     2.186033     0.098656
H     12.715448     3.590223     1.393620     0.119857
H     -2.424761    14.425200     3.906447     0.128586
H     -0.903349    13.249696     2.673199     0.092476
H     -3.433280    10.345333     2.160482     0.104590
H     -7.090713    24.395448     6.413226     0.098080
H     28.946722     5.549396     2.072417     0.117580
H     11.770480    17.835059     4.866301     0.121778
H     -8.461884    27.763432     5.024971     0.099610
H      7.802029    19.187038     4.232644     0.120517
H      5.988941     0.658043     6.745385     0.128537
H      6.246252     2.563377     5.512138     0.092830
H     10.026468     1.824574     4.999420     0.105043
H     27.447760     4.454652     0.735264     0.098890
H     11.677227    15.519944     4.911441     0.117497
H     -5.498497    27.805307     7.705239     0.122837
H     26.076589     7.822636     7.863909     0.099344
H     -9.466948    29.157287     7.071582     0.121634
H     23.258264    10.628292     1.067423     0.129459
H     23.515574    12.533625     8.351076     0.091610
H     27.295791    11.794822     7.838359     0.105190
H     10.178264    14.425200     3.574287     0.097489
H     -5.591751    25.490193     7.750379     0.116312
H     29.039975     7.864511     2.027278     0.122041
H      8.807094    17.793183     2.186033     0.098662
H     25.071525     9.216490     1.393620     0.119910
H      5.988769    20.598839     3.906447     0.128771
H      6.246079    22.504173     2.673199     0.092450
H     10.026296    21.765370     2.160482     0.104499
H     -0.312572    11.572583     6.413226     0.098083
H     15.259194    22.293599     2.072417     0.117377
H     13.207273     1.276304     4.866301     0.121748
H     -2.543746     8.701123     5.024971     0.099596
H     -3.248500    27.074581     4.232644     0.120445
H     30.973947     4.857554     6.745385     0.128535
H     29.195225     4.127724     5.512138     0.092843
H     27.944939     7.770889     4.999420     0.105043
H     16.956751    21.542832     0.735264     0.098799
H     15.258848     2.353102     4.911441     0.117532
H     -4.061704    11.246553     7.705239     0.122830
H     14.725577    18.671372     7.863909     0.099197
H     -3.248327     7.133784     7.071582     0.121626
H     13.704970    14.827802     1.067423     0.129522
H     11.926248    14.097973     8.351076     0.091408
H     10.675961    17.741138     7.838359     0.105158
H     16.956406     1.602335     3.574287     0.097572
H     -2.010129    12.323351     7.750379     0.116315
H     13.207619    21.216802     2.027278     0.122207
H     -2.543918    28.641919     2.186033     0.098617
H     14.020996    17.104033     1.393620     0.119986
H     -3.564525    24.798350     3.906447     0.128564
H     -5.343248    24.068521     2.673199     0.092417
H     -6.593534    27.711686     2.160482     0.104504
F     13.734500     4.501014     3.836863    -0.212801
F     13.130598    26.021712     2.248206    -0.205871
F     13.354061    23.996136     3.009617    -0.235329
F     -3.534477    14.471263     6.675802    -0.213993
F     13.130771     6.080915     5.087144    -0.203843
F     13.354234     4.055339     5.848555    -0.235274
F     13.734328    24.441810     0.997925    -0.212227
F     -4.138206    16.051164     7.926083    -0.205002
F     -3.914744    14.025588     0.170594    -0.236743
F     23.773057     9.643919     3.836863    -0.212794
F    -11.831785    28.271920     2.248206    -0.205913
F    -10.189317    29.478232     3.009617    -0.235293
F      6.504080    19.614168     6.675802    -0.213910
F     22.706687     8.331123     5.087144    -0.203836
F     24.349156     9.537436     5.848555    -0.235265
F    -10.765415    29.584715     0.997925    -0.212331
F      5.437710    18.301372     7.926083    -0.204868
F      7.080179    19.507684     0.170594    -0.236710
F     14.299892    15.766112     3.836863    -0.212793
F     -1.299331     5.528758     2.248206    -0.205817
F     -3.165263     6.348021     3.009617    -0.235230
F     -2.969085    25.736360     6.675802    -0.214108
F     15.969992    15.499006     5.087144    -0.203838
F     14.104060    16.318270     5.848555    -0.235279
F     -2.969430     5.795863     0.997925    -0.212357
F     -1.298985    25.469255     7.926083    -0.204995
F     -3.164917    26.288518     0.170594    -0.236780
F      3.534650    25.410031     4.680037    -0.212801
F      4.138552     3.889333     6.268694    -0.205871
F      3.915089     5.914909     5.507283    -0.235329
F      3.534822     5.469235     7.518975    -0.212227
F     21.407356    13.859881     0.590817    -0.205002
F     21.183894    15.885457     8.346306    -0.236743
F     20.803627    15.439782     1.841098    -0.213993
F      4.138379    23.830130     3.429756    -0.203843
F      3.914916    25.855706     2.668345    -0.235274
F     -6.503907    20.267126     4.680037    -0.212794
F     29.100935     1.639125     6.268694    -0.205913
F     27.458467     0.432813     5.507283    -0.235293
F     28.034565     0.326330     7.518975    -0.212331
F     11.831440    11.609673     0.590817    -0.204868
F     10.188971    10.403361     8.346306    -0.236710
F     10.765070    10.296877     1.841098    -0.213910
F     -5.437537    21.579922     3.429756    -0.203836
F     -7.080006    20.373609     2.668345    -0.235265
F      2.969258    14.144933     4.680037    -0.212793
F     18.568481    24.382287     6.268694    -0.205817
F     20.434413    23.563024     5.507283    -0.235230
F     20.238580    24.115182     7.518975    -0.212357
F     18.568135     4.441790     0.590817    -0.204995
F     20.434067     3.622527     8.346306    -0.236780
F     20.238235     4.174685     1.841098    -0.214108
F      1.299158    14.412039     3.429756    -0.203838
F      3.165090    13.592775     2.668345    -0.235279

The following XYZ coordinates are in angstroms. Other properties are in atomic units.
The sperically averaged electron density of each atom fit to a function of the form exp(a - br)
eigen_1, eigen_2 and eigen_3 are the three eigenvalues of traceless quadrupole moment tensor
  atom number  atomic symbol              X              Y              Z     net charge C6 coefficient C8 coefficient C10 coefficient fluctuating dipole atomic polarizability isotropic forcefield polarizability              a              b squared Pearson coefficient          <r^3>          <r^4>         wp_QDO          m_QDO          q_QDO       dipole_x       dipole_y       dipole_z         dipole            Qxy            Qxz            Qyz     Q(x^2-y^2)  Q(3z^2 - R^2)        eigen_1        eigen_2        eigen_3 static polarizability      alpha(xx)      alpha(xy)      alpha(xz)      alpha(yy)      alpha(yz)      alpha(zz) atomic spin moment
            1             Ag       8.442715       4.368508       4.206667       0.334906     202.027961 0.53105380E+04  0.21105900E+06                                27.330838                           23.879969       1.317322       2.068700                    0.998781      86.160034     231.817145       0.382719       0.402680      -1.186800       0.073948       0.048547       0.081546       0.120311      -0.042491      -0.064664       0.002456       0.103506      -0.126984      -0.077361      -0.035661       0.113021             34.009952      20.312167     -10.428192       1.046638      47.353626     -11.124055      34.364062          -0.000001
            2             Ag      25.712037      14.338757       7.045606       0.332843     202.233696 0.53216331E+04  0.21161427E+06                                27.349178                           23.906364       1.316905       2.068201                    0.998774      86.231766     232.086897       0.382466       0.402729      -1.186742       0.074150       0.049412       0.081331       0.120642      -0.043284      -0.065256       0.004645       0.106872      -0.126575      -0.076573      -0.038827       0.115400             34.019045      20.323794     -10.429700       1.044959      47.356897     -11.107242      34.376444          -0.000001
            3             Ag       8.443060      24.309005       1.367644       0.333779     201.983096 0.53127009E+04  0.21116270E+06                                27.323939                           23.882820       1.322838       2.069897                    0.998755      86.184390     231.878935       0.382752       0.402612      -1.186871       0.074391       0.049417       0.081317       0.120783      -0.043202      -0.064894       0.002701       0.106615      -0.127430      -0.077594      -0.037126       0.114720             33.990347      20.308520     -10.417652       1.049024      47.317043     -11.109356      34.345478          -0.000001
            4             Ag      26.533531       5.127650       4.206667       0.334989     201.986204 0.53096451E+04  0.21101333E+06                                27.326648                           23.877437       1.317313       2.068744                    0.998782      86.154662     231.792393       0.382755       0.402662      -1.186820      -0.079008       0.039676       0.081514       0.120254      -0.023536       0.030248      -0.057251      -0.125405      -0.126959      -0.077417      -0.035630       0.113047             34.003437      31.556375      16.918547       9.108044      36.097774       6.469265      34.356163          -0.000001
            5             Ag       9.264554      15.097899       7.045606       0.332927     202.200395 0.53205540E+04  0.21156019E+06                                27.345925                           23.903466       1.317602       2.068411                    0.998772      86.227457     232.067580       0.382501       0.402713      -1.186756      -0.079811       0.039547       0.081385       0.120654      -0.024587       0.028672      -0.058834      -0.128073      -0.126478      -0.076585      -0.038668       0.115252             34.015020      31.562853      16.917509       9.095566      36.110006       6.457605      34.372202          -0.000001
            6             Ag      -8.004424      25.068148       1.367644       0.333838     202.012091 0.53126398E+04  0.21116048E+06                                27.326746                           23.883023       1.322460       2.069806                    0.998758      86.184374     231.881952       0.382740       0.402624      -1.186858      -0.079927       0.039662       0.081436       0.120803      -0.024648       0.030076      -0.057575      -0.128137      -0.127453      -0.077558      -0.037208       0.114766             33.996584      31.549793      16.911665       9.100469      36.088799       6.465454      34.351161          -0.000001
            7             Ag      16.830686      20.415186       4.206667       0.334904     201.989903 0.53096245E+04  0.21101218E+06                                27.326751                           23.877240       1.317970       2.068906                    0.998784      86.156268     231.796077       0.382760       0.402657      -1.186825       0.005210      -0.088410       0.081415       0.120299       0.066094       0.034681       0.054756       0.021782      -0.127103      -0.077324      -0.035836       0.113160             34.003749      49.613535      -6.494868     -10.154758      18.039767       4.654269      34.357946          -0.000001
            8             Ag      16.830859       0.474389       7.045606       0.332811     202.211783 0.53208666E+04  0.21157551E+06                                27.346822                           23.904127       1.317602       2.068399                    0.998771      86.229863     232.074863       0.382497       0.402712      -1.186758       0.005686      -0.088958       0.081322       0.120661       0.067794       0.036702       0.054146       0.021420      -0.126495      -0.076480      -0.038806       0.115286             34.016182      49.626939      -6.492646     -10.140258      18.050241       4.649522      34.371368          -0.000001
            9             Ag      -0.438118      10.444638       1.367644       0.333801     202.033123 0.53137325E+04  0.21121551E+06                                27.329024                           23.885779       1.322022       2.069660                    0.998753      86.188519     231.902107       0.382710       0.402634      -1.186846       0.005388      -0.088918       0.081499       0.120737       0.067874       0.034797       0.054799       0.021390      -0.127219      -0.077502      -0.037266       0.114769             33.998712      49.602910      -6.485123     -10.150294      18.039017       4.646423      34.354209          -0.000001
           10             Ag       8.826435      25.542537       4.310233       0.334906     202.027966 0.53105382E+04  0.21105901E+06                                27.330838                           23.879970       1.317322       2.068700                    0.998781      86.160035     231.817148       0.382719       0.402680      -1.186800      -0.073948      -0.048547      -0.081546       0.120311      -0.042491      -0.064664       0.002456       0.103506      -0.126984      -0.077361      -0.035661       0.113021             34.009952      20.312167     -10.428192       1.046638      47.353627     -11.124055      34.364062          -0.000001
           11             Ag       8.826090       5.602040       7.149256       0.333779     201.983101 0.53127011E+04  0.21116271E+06                                27.323940                           23.882821       1.322838       2.069897                    0.998755      86.184390     231.878938       0.382752       0.402612      -1.186871      -0.074391      -0.049417      -0.081317       0.120783      -0.043202      -0.064894       0.002701       0.106615      -0.127430      -0.077594      -0.037126       0.114720             33.990348      20.308521     -10.417653       1.049024      47.317044     -11.109356      34.345479          -0.000001
           12             Ag      -8.442887      15.572288       1.471294       0.332843     202.233692 0.53216330E+04  0.21161426E+06                                27.349177                           23.906364       1.316905       2.068201                    0.998774      86.231766     232.086895       0.382466       0.402729      -1.186742      -0.074150      -0.049412      -0.081331       0.120642      -0.043284      -0.065256       0.004645       0.106872      -0.126575      -0.076573      -0.038827       0.115400             34.019044      20.323794     -10.429700       1.044959      47.356895     -11.107241      34.376443          -0.000001
           13             Ag      -9.264381      24.783395       4.310233       0.334989     201.986208 0.53096452E+04  0.21101333E+06                                27.326649                           23.877437       1.317313       2.068744                    0.998782      86.154663     231.792396       0.382755       0.402662      -1.186820       0.079008      -0.039676      -0.081514       0.120254      -0.023536       0.030248      -0.057251      -0.125405      -0.126959      -0.077417      -0.035630       0.113047             34.003437      31.556375      16.918548       9.108044      36.097774       6.469265      34.356164          -0.000001
           14             Ag      25.273574       4.842897       7.149256       0.333838     202.012095 0.53126400E+04  0.21116049E+06                                27.326746                           23.883023       1.322460       2.069806                    0.998758      86.184375     231.881955       0.382740       0.402624      -1.186858       0.079927      -0.039662      -0.081436       0.120803      -0.024648       0.030076      -0.057575      -0.128137      -0.127453      -0.077558      -0.037208       0.114766             33.996585      31.549793      16.911665       9.100469      36.088800       6.465454      34.351161          -0.000001
           15             Ag       8.004596      14.813146       1.471294       0.332927     202.200398 0.53205541E+04  0.21156019E+06                                27.345925                           23.903467       1.317602       2.068411                    0.998772      86.227457     232.067582       0.382501       0.402713      -1.186756       0.079811      -0.039547      -0.081385       0.120654      -0.024587       0.028672      -0.058834      -0.128073      -0.126478      -0.076585      -0.038668       0.115252             34.015021      31.562854      16.917509       9.095566      36.110006       6.457605      34.372203          -0.000001
           16             Ag       0.438464       9.495859       4.310233       0.334904     201.989907 0.53096246E+04  0.21101219E+06                                27.326751                           23.877240       1.317970       2.068906                    0.998784      86.156269     231.796080       0.382760       0.402657      -1.186825      -0.005210       0.088410      -0.081415       0.120299       0.066094       0.034681       0.054756       0.021782      -0.127103      -0.077324      -0.035836       0.113160             34.003750      49.613536      -6.494868     -10.154758      18.039768       4.654269      34.357946          -0.000001
           17             Ag      17.707268      19.466407       7.149256       0.333801     202.033125 0.53137326E+04  0.21121551E+06                                27.329025                           23.885779       1.322022       2.069660                    0.998753      86.188519     231.902108       0.382710       0.402634      -1.186846      -0.005388       0.088918      -0.081499       0.120737       0.067874       0.034797       0.054799       0.021390      -0.127219      -0.077502      -0.037266       0.114769             33.998712      49.602911      -6.485123     -10.150294      18.039017       4.646423      34.354209          -0.000001
           18             Ag       0.438291      29.436656       1.471294       0.332811     202.211782 0.53208666E+04  0.21157551E+06                                27.346822                           23.904127       1.317602       2.068399                    0.998771      86.229863     232.074863       0.382497       0.402712      -1.186758      -0.005686       0.088958      -0.081322       0.120661       0.067794       0.036702       0.054146       0.021420      -0.126495      -0.076480      -0.038806       0.115286             34.016182      49.626938      -6.492646     -10.140257      18.050240       4.649522      34.371368          -0.000001
           19              O      22.819282      19.946779       4.905990      -0.390070      29.436682 0.47698823E+03  0.11115693E+05                                 7.565143                            6.830988       0.501490       2.252308                    0.995260      25.445886      65.606851       0.716451       0.366852      -1.134158       0.005642      -0.053917       0.011309       0.055378       0.011375       0.017878       0.013165      -0.162367       0.337165      -0.139314       0.023502       0.115811              8.052751       5.795252       0.012354       0.358978      11.443265      -1.223778       6.919737          -0.000000
           20              O      10.728459      24.566240       2.665534      -0.563324      40.214286 0.65056297E+03  0.16482239E+05                                 9.431673                            8.083764       0.041427       2.041682                    0.995257      29.175681      79.983947       0.641815       0.376677      -1.119957      -0.011399      -0.018213      -0.056044       0.060022      -0.023278      -0.055928      -0.017529      -0.087886       0.016358      -0.088803       0.040420       0.048383             10.478638      10.343698      -1.973170      -4.761223       7.603438       1.148989      13.488779           0.000000
           21              O      11.154662       4.305097       3.374396      -0.550978      33.167765 0.51936901E+03  0.12354182E+05                                 8.066491                            7.018103       0.890233       2.329452                    0.998004      27.523526      71.515888       0.724058       0.355627      -1.143880      -0.023245       0.000747       0.051245       0.056275      -0.027326       0.024826      -0.003467      -0.143462       0.128058      -0.102024       0.042051       0.059973              8.793328       6.651980      -0.997741       0.923208       6.172298       1.766430      13.555705          -0.000000
           22              O      22.818937       0.006281       7.745013      -0.392123      29.561289 0.47962193E+03  0.11193810E+05                                 7.590926                            6.853267       0.489098       2.247821                    0.995001      25.491676      65.799933       0.714660       0.367221      -1.133737       0.006158      -0.051837       0.010374       0.053222       0.011266       0.017931       0.013702      -0.161584       0.337767      -0.139015       0.022850       0.116165              8.081348       5.815639       0.012076       0.361105      11.485459      -1.229346       6.942947           0.000000
           23              O      10.728632       4.625444       5.504472      -0.562212      40.121649 0.64867457E+03  0.16420179E+05                                 9.411251                            8.067123       0.049922       2.044724                    0.995358      29.145451      79.830340       0.643152       0.376220      -1.120453      -0.010739      -0.019339      -0.056638       0.060804      -0.024093      -0.056409      -0.016546      -0.087195       0.017375      -0.089097       0.041660       0.047437             10.454904      10.321129      -1.967367      -4.749731       7.588021       1.144639      13.455562           0.000000
           24              O      -6.114315      14.275345       6.213334      -0.550080      33.180396 0.51962500E+03  0.12362719E+05                                 8.071474                            7.022627       0.884823       2.327911                    0.997979      27.521043      71.533990       0.723339       0.355910      -1.143567      -0.021849       0.000619       0.051981       0.056390      -0.027367       0.025747      -0.003890      -0.141743       0.128640      -0.101613       0.041594       0.060019              8.798433       6.656621      -0.999097       0.925402       6.175949       1.765206      13.562728          -0.000000
           25              O       5.549959       9.976530       2.067052      -0.391825      29.519543 0.47873994E+03  0.11167505E+05                                 7.581412                            6.845184       0.499853       2.251053                    0.995112      25.480078      65.741994       0.715398       0.367030      -1.133943       0.006031      -0.052428       0.011290       0.053968       0.011219       0.017770       0.012569      -0.161717       0.336259      -0.138815       0.023493       0.115321              8.070661       5.808443       0.012283       0.360309      11.468865      -1.227525       6.934675           0.000000
           26              O      -6.540345      14.595693       8.343411      -0.561258      40.078128 0.64772712E+03  0.16390156E+05                                 9.404682                            8.061383       0.055589       2.046506                    0.995388      29.127357      79.765287       0.643364       0.376234      -1.120445      -0.010225      -0.018592      -0.058262       0.062005      -0.024003      -0.057633      -0.016622      -0.086579       0.018440      -0.089980       0.042976       0.047004             10.447402      10.312867      -1.965517      -4.746352       7.582256       1.143516      13.447084           0.000000
           27              O      11.154489      24.245893       0.535458      -0.550948      33.239989 0.52081052E+03  0.12398540E+05                                 8.083338                            7.032189       0.880490       2.326310                    0.997905      27.541486      71.619589       0.722575       0.356068      -1.143390      -0.022668       0.000424       0.051665       0.056421      -0.027560       0.025093      -0.003984      -0.143653       0.128868      -0.102369       0.041778       0.060591              8.812454       6.666530      -1.001129       0.923959       6.184611       1.770903      13.586221           0.000000
           28              O       5.854415       9.788389       4.905990      -0.390122      29.441062 0.47708648E+03  0.11118625E+05                                 7.566094                            6.831851       0.501872       2.252400                    0.995238      25.447710      65.614808       0.716376       0.366869      -1.134138       0.043814       0.031886       0.011326       0.055360       0.064659      -0.020371       0.008986       0.100949       0.337253      -0.139391       0.023542       0.115849              8.053743      10.043106       2.439519       0.880505       7.197688       0.923109       6.920434           0.000000
           29              O      -9.370241      26.919342       2.665534      -0.564036      40.233829 0.65099682E+03  0.16495955E+05                                 9.434537                            8.086346       0.041738       2.041641                    0.995254      29.185406      80.016817       0.641727       0.376667      -1.119967       0.021680      -0.000932      -0.055617       0.059700       0.049846       0.043040      -0.039536       0.003701       0.016077      -0.088753       0.040220       0.048534             10.481718       6.581656      -0.200017       1.386284      11.371516      -4.699168      13.491981           0.000000
           30              O      25.232646       7.507672       3.374396      -0.550909      33.169129 0.51939145E+03  0.12354930E+05                                 8.067026                            7.018514       0.889276       2.329189                    0.997995      27.522844      71.516247       0.723992       0.355653      -1.143852       0.010985      -0.020512       0.051255       0.056289       0.075740      -0.009389       0.023182       0.024375       0.128040      -0.101960       0.042037       0.059922              8.793986       5.428380       0.291093      -1.991457       7.396751      -0.083969      13.556828          -0.000000
           31              O     -11.415081      19.758937       7.745013      -0.392093      29.557044 0.47952154E+03  0.11190755E+05                                 7.589831                            6.852177       0.489459       2.247966                    0.995012      25.489800      65.790577       0.714784       0.367181      -1.133780       0.041870       0.031197       0.010398       0.053239       0.064360      -0.020782       0.008680       0.100360       0.337789      -0.139053       0.022897       0.116155              8.080284      10.077203       2.449350       0.883983       7.221982       0.927305       6.941667           0.000000
           32              O      25.168232       6.978546       5.504472      -0.562221      40.125508 0.64874068E+03  0.16422324E+05                                 9.411943                            8.067583       0.049716       2.044644                    0.995362      29.146533      79.835276       0.643125       0.376224      -1.120446       0.022122       0.000378      -0.056643       0.060810       0.049786       0.042548      -0.040567       0.001862       0.017319      -0.089085       0.041647       0.047438             10.455800       6.567739      -0.199950       1.383493      11.342684      -4.686356      13.456976           0.000000
           33              O       7.963669      17.477921       6.213334      -0.549790      33.166186 0.51933478E+03  0.12353963E+05                                 8.068822                            7.020364       0.885339       2.328159                    0.997978      27.515414      71.511633       0.723509       0.355880      -1.143603       0.010365      -0.019158       0.052150       0.056517       0.074958      -0.009504       0.024328       0.023238       0.128619      -0.101514       0.041507       0.060008              8.795497       5.429361       0.291207      -1.990780       7.399095      -0.080928      13.558036          -0.000000
           34              O       5.854242      29.729186       2.067052      -0.391835      29.521754 0.47879150E+03  0.11169051E+05                                 7.581940                            6.845682       0.499499       2.250936                    0.995105      25.480786      65.745660       0.715349       0.367044      -1.133928       0.042394       0.031427       0.011269       0.053962       0.064405      -0.019744       0.009127       0.100281       0.336244      -0.138801       0.023494       0.115307              8.071249      10.065022       2.445074       0.883045       7.213203       0.925784       6.935521           0.000000
           35              O       7.899255      16.948795       8.343411      -0.561171      40.072082 0.64759913E+03  0.16386126E+05                                 9.403743                            8.060616       0.055804       2.046588                    0.995400      29.124971      79.757120       0.643390       0.376237      -1.120442       0.021185       0.000530      -0.058192       0.061930       0.049448       0.043203      -0.041636       0.001585       0.017899      -0.089951       0.042959       0.046992             10.446338       6.562100      -0.199640       1.382537      11.331127      -4.681633      13.445787           0.000000
           36              O      -9.305827      27.448469       0.535458      -0.551111      33.235481 0.52072405E+03  0.12395765E+05                                 8.081997                            7.031079       0.881274       2.326527                    0.997905      27.541211      71.612984       0.722725       0.356014      -1.143451       0.011037      -0.019888       0.051620       0.056409       0.075995      -0.009054       0.023625       0.024199       0.128982      -0.102374       0.041815       0.060558              8.810905       5.437236       0.291926      -1.995259       7.411763      -0.084966      13.583715          -0.000000
           37              O      23.134271       0.175578       4.905990      -0.390388      29.435817 0.47697166E+03  0.11115072E+05                                 7.564520                            6.830428       0.502343       2.252586                    0.995262      25.446151      65.604189       0.716559       0.366804      -1.134209      -0.049217       0.021947       0.011369       0.055075      -0.076009       0.002349      -0.021978       0.061297       0.337515      -0.139348       0.023469       0.115879              8.052094      10.019550      -2.451523      -1.239249       7.217409       0.300822       6.919323          -0.000000
           38              O      -1.358737       8.336806       2.665534      -0.563434      40.228340 0.65085834E+03  0.16491951E+05                                 9.434827                            8.086464       0.039639       2.041097                    0.995236      29.180809      80.009077       0.641591       0.376758      -1.119873      -0.009988       0.018905      -0.056004       0.059947      -0.026549       0.012596       0.057208       0.084223       0.016041      -0.088794       0.040177       0.048617             10.482265      10.001308       2.174371       3.376578       7.952233       3.549959      13.493255           0.000000
           39              O      15.420142      18.098276       3.374396      -0.550943      33.168800 0.51937644E+03  0.12354436E+05                                 8.066804                            7.018285       0.889556       2.329262                    0.997997      27.523014      71.515403       0.724026       0.355640      -1.143867       0.012263       0.019747       0.051236       0.056263      -0.048443      -0.015387      -0.019737       0.119039       0.128025      -0.101990       0.042045       0.059944              8.793765       7.156118       0.706662       1.068119       5.668242      -1.682715      13.556935          -0.000000
           40              O       5.864776      10.146126       7.745013      -0.392140      29.563210 0.47965775E+03  0.11194856E+05                                 7.591230                            6.853475       0.488684       2.247684                    0.995009      25.492685      65.803176       0.714657       0.367216      -1.133741      -0.047934       0.020531       0.010473       0.053188      -0.075513       0.002803      -0.022315       0.061500       0.338047      -0.139023       0.022810       0.116213              8.081709      10.058688      -2.461297      -1.245245       7.243578       0.301968       6.942861           0.000000
           41              O      15.910586      18.307055       5.504472      -0.562193      40.126134 0.64874537E+03  0.16422543E+05                                 9.412261                            8.067825       0.049316       2.044546                    0.995347      29.146163      79.835642       0.643087       0.376244      -1.120426      -0.011358       0.018973      -0.056636       0.060800      -0.025677       0.013864       0.057143       0.085325       0.017369      -0.089097       0.041675       0.047422             10.456114       9.975253       2.167595       3.366940       7.935074       3.541803      13.458014           0.000000
           42              O      -1.848835      28.068525       6.213334      -0.549755      33.163027 0.51928339E+03  0.12352422E+05                                 8.068271                            7.019987       0.885048       2.328070                    0.997988      27.514897      71.509126       0.723534       0.355877      -1.143607       0.011537       0.018508       0.052186       0.056559      -0.047650      -0.016160      -0.020424       0.118293       0.128531      -0.101590       0.041664       0.059926              8.794735       7.158549       0.707067       1.065791       5.669156      -1.683248      13.556500          -0.000000
           43              O     -11.404201      20.116374       2.067052      -0.391840      29.520737 0.47876808E+03  0.11168334E+05                                 7.581645                            6.845415       0.499764       2.251014                    0.995113      25.480543      65.743876       0.715381       0.367033      -1.133940      -0.048420       0.020997       0.011278       0.053968      -0.075627       0.001969      -0.021656       0.061403       0.336201      -0.138794       0.023502       0.115292              8.070912      10.043214      -2.457323      -1.243269       7.234423       0.301789       6.935098          -0.000000
           44              O      -1.358391      28.277304       8.343411      -0.561019      40.071848 0.64760786E+03  0.16386489E+05                                 9.403964                            8.060902       0.055501       2.046508                    0.995392      29.124944      79.758775       0.643348       0.376259      -1.120420      -0.010981       0.017962      -0.058284       0.061969      -0.025436       0.014431       0.058215       0.084791       0.017949      -0.089921       0.042925       0.046996             10.446469       9.967192       2.164791       3.363356       7.927606       3.538199      13.444610           0.000000
           45              O      -1.849181       8.128027       0.535458      -0.550839      33.236213 0.52072095E+03  0.12395824E+05                                 8.082625                            7.031539       0.880528       2.326296                    0.997899      27.540002      71.613082       0.722618       0.356063      -1.143398       0.011756       0.019444       0.051735       0.056505      -0.048475      -0.015902      -0.019646       0.119679       0.128616      -0.102368       0.041772       0.060595              8.811717       7.171594       0.709278       1.071501       5.678467      -1.685619      13.585089          -0.000000
           46              O      -5.550132       9.964266       3.610910      -0.390070      29.436682 0.47698823E+03  0.11115693E+05                                 7.565143                            6.830988       0.501490       2.252308                    0.995260      25.445886      65.606851       0.716451       0.366852      -1.134158      -0.005642       0.053917      -0.011309       0.055378       0.011375       0.017878       0.013165      -0.162367       0.337165      -0.139314       0.023502       0.115811              8.052751       5.795252       0.012354       0.358978      11.443265      -1.223778       6.919737          -0.000000
           47              O       6.540691       5.344805       5.851366      -0.563324      40.214286 0.65056296E+03  0.16482239E+05                                 9.431673                            8.083764       0.041427       2.041682                    0.995257      29.175680      79.983947       0.641815       0.376677      -1.119957       0.011399       0.018213       0.056044       0.060022      -0.023278      -0.055928      -0.017529      -0.087886       0.016358      -0.088803       0.040420       0.048383             10.478639      10.343698      -1.973170      -4.761223       7.603438       1.148990      13.488780           0.000000
           48              O       6.114488      25.605948       5.142504      -0.550978      33.167762 0.51936895E+03  0.12354181E+05                                 8.066490                            7.018102       0.890233       2.329452                    0.998004      27.523525      71.515883       0.724058       0.355627      -1.143880       0.023245      -0.000747      -0.051245       0.056275      -0.027326       0.024826      -0.003467      -0.143462       0.128058      -0.102024       0.042051       0.059973              8.793327       6.651979      -0.997740       0.923208       6.172297       1.766430      13.555704          -0.000000
           49              O      11.719191      19.934515       6.449848      -0.391825      29.519541 0.47873989E+03  0.11167503E+05                                 7.581412                            6.845184       0.499853       2.251053                    0.995112      25.480077      65.741990       0.715398       0.367030      -1.133943      -0.006031       0.052428      -0.011290       0.053968       0.011219       0.017770       0.012569      -0.161717       0.336259      -0.138815       0.023493       0.115321              8.070661       5.808443       0.012283       0.360309      11.468865      -1.227525       6.934674           0.000000
           50              O      23.809495      15.315352       0.173489      -0.561258      40.078128 0.64772711E+03  0.16390155E+05                                 9.404682                            8.061383       0.055589       2.046506                    0.995388      29.127357      79.765286       0.643364       0.376234      -1.120445       0.010225       0.018592       0.058262       0.062005      -0.024003      -0.057633      -0.016622      -0.086579       0.018440      -0.089980       0.042976       0.047004             10.447402      10.312867      -1.965517      -4.746352       7.582256       1.143516      13.447084           0.000000
           51              O       6.114661       5.665152       7.981442      -0.550948      33.239990 0.52081052E+03  0.12398541E+05                                 8.083338                            7.032189       0.880490       2.326310                    0.997905      27.541486      71.619589       0.722575       0.356068      -1.143390       0.022668      -0.000424      -0.051665       0.056421      -0.027560       0.025093      -0.003984      -0.143653       0.128868      -0.102369       0.041778       0.060591              8.812454       6.666530      -1.001129       0.923959       6.184611       1.770903      13.586221          -0.000000
           52              O      11.719363      -0.006281       0.771887      -0.392123      29.561288 0.47962189E+03  0.11193809E+05                                 7.590925                            6.853267       0.489098       2.247821                    0.995001      25.491675      65.799929       0.714660       0.367221      -1.133737      -0.006158       0.051837      -0.010374       0.053222       0.011266       0.017931       0.013702      -0.161584       0.337767      -0.139015       0.022850       0.116165              8.081348       5.815639       0.012077       0.361105      11.485459      -1.229346       6.942946           0.000000
           53              O       6.540518      25.285601       3.012428      -0.562212      40.121648 0.64867457E+03  0.16420179E+05                                 9.411251                            8.067123       0.049922       2.044724                    0.995358      29.145451      79.830340       0.643151       0.376220      -1.120453       0.010739       0.019339       0.056638       0.060804      -0.024093      -0.056409      -0.016546      -0.087195       0.017375      -0.089097       0.041660       0.047437             10.454904      10.321129      -1.967366      -4.749731       7.588021       1.144639      13.455561           0.000000
           54              O      23.383465      15.635700       2.303566      -0.550080      33.180397 0.51962500E+03  0.12362719E+05                                 8.071475                            7.022627       0.884823       2.327911                    0.997979      27.521042      71.533990       0.723339       0.355910      -1.143567       0.021849      -0.000619      -0.051981       0.056390      -0.027367       0.025747      -0.003890      -0.141743       0.128640      -0.101613       0.041594       0.060019              8.798433       6.656621      -0.999097       0.925402       6.175950       1.765206      13.562729          -0.000000
           55              O      11.414735      20.122656       3.610910      -0.390122      29.441061 0.47708648E+03  0.11118625E+05                                 7.566094                            6.831851       0.501872       2.252400                    0.995238      25.447710      65.614808       0.716376       0.366869      -1.134138      -0.043814      -0.031886      -0.011326       0.055360       0.064659      -0.020371       0.008986       0.100949       0.337253      -0.139391       0.023542       0.115849              8.053743      10.043106       2.439519       0.880505       7.197688       0.923109       6.920434           0.000000
           56              O      26.639391       2.991703       5.851366      -0.564036      40.233829 0.65099682E+03  0.16495955E+05                                 9.434537                            8.086346       0.041738       2.041641                    0.995254      29.185406      80.016817       0.641727       0.376667      -1.119967      -0.021680       0.000932       0.055617       0.059700       0.049846       0.043040      -0.039536       0.003701       0.016077      -0.088753       0.040220       0.048534             10.481718       6.581656      -0.200017       1.386284      11.371516      -4.699168      13.491981           0.000000
           57              O      -7.963496      22.403373       5.142504      -0.550909      33.169127 0.51939140E+03  0.12354928E+05                                 8.067026                            7.018514       0.889276       2.329189                    0.997995      27.522843      71.516243       0.723992       0.355653      -1.143852      -0.010985       0.020512      -0.051255       0.056289       0.075740      -0.009389       0.023182       0.024375       0.128040      -0.101960       0.042037       0.059922              8.793986       5.428380       0.291093      -1.991457       7.396751      -0.083969      13.556827          -0.000000
           58              O      11.414908       0.181859       6.449848      -0.391835      29.521753 0.47879147E+03  0.11169050E+05                                 7.581939                            6.845682       0.499499       2.250936                    0.995105      25.480786      65.745657       0.715349       0.367044      -1.133928      -0.042394      -0.031427      -0.011269       0.053962       0.064405      -0.019744       0.009127       0.100281       0.336244      -0.138801       0.023494       0.115307              8.071248      10.065021       2.445074       0.883045       7.213202       0.925784       6.935521           0.000000
           59              O       9.369895      12.962250       0.173489      -0.561171      40.072081 0.64759912E+03  0.16386126E+05                                 9.403743                            8.060616       0.055804       2.046588                    0.995400      29.124971      79.757119       0.643390       0.376237      -1.120442      -0.021185      -0.000530       0.058191       0.061930       0.049448       0.043203      -0.041636       0.001585       0.017899      -0.089951       0.042959       0.046992             10.446338       6.562100      -0.199640       1.382537      11.331127      -4.681633      13.445787           0.000000
           60              O      26.574977       2.462576       7.981442      -0.551111      33.235482 0.52072406E+03  0.12395765E+05                                 8.081997                            7.031079       0.881274       2.326527                    0.997905      27.541211      71.612985       0.722725       0.356014      -1.143451      -0.011037       0.019888      -0.051620       0.056409       0.075995      -0.009054       0.023625       0.024199       0.128982      -0.102374       0.041815       0.060558              8.810905       5.437236       0.291926      -1.995259       7.411763      -0.084966      13.583716          -0.000000
           61              O      -5.854069      10.152108       0.771887      -0.392093      29.557041 0.47952148E+03  0.11190753E+05                                 7.589830                            6.852176       0.489460       2.247966                    0.995012      25.489799      65.790571       0.714784       0.367181      -1.133781      -0.041870      -0.031197      -0.010398       0.053239       0.064360      -0.020782       0.008680       0.100360       0.337789      -0.139052       0.022897       0.116155              8.080283      10.077203       2.449350       0.883983       7.221981       0.927305       6.941666           0.000000
           62              O      -7.899082      22.932499       3.012428      -0.562221      40.125508 0.64874068E+03  0.16422324E+05                                 9.411943                            8.067583       0.049716       2.044644                    0.995362      29.146533      79.835276       0.643125       0.376224      -1.120446      -0.022122      -0.000378       0.056643       0.060810       0.049786       0.042548      -0.040567       0.001862       0.017319      -0.089085       0.041647       0.047438             10.455799       6.567739      -0.199950       1.383493      11.342683      -4.686356      13.456976           0.000000
           63              O       9.305481      12.433124       2.303566      -0.549790      33.166185 0.51933476E+03  0.12353963E+05                                 8.068822                            7.020364       0.885339       2.328159                    0.997978      27.515413      71.511631       0.723509       0.355880      -1.143603      -0.010365       0.019158      -0.052150       0.056517       0.074958      -0.009504       0.024328       0.023238       0.128619      -0.101514       0.041507       0.060008              8.795497       5.429361       0.291207      -1.990780       7.399095      -0.080928      13.558036          -0.000000
           64              O      -5.865121      29.735467       3.610910      -0.390388      29.435818 0.47697167E+03  0.11115073E+05                                 7.564519                            6.830427       0.502343       2.252587                    0.995262      25.446152      65.604189       0.716559       0.366804      -1.134209       0.049217      -0.021947      -0.011369       0.055075      -0.076009       0.002349      -0.021978       0.061297       0.337515      -0.139348       0.023469       0.115879              8.052093      10.019550      -2.451523      -1.239249       7.217408       0.300821       6.919322           0.000000
           65              O      18.627887      21.574239       5.851366      -0.563434      40.228340 0.65085834E+03  0.16491951E+05                                 9.434827                            8.086464       0.039639       2.041097                    0.995236      29.180809      80.009077       0.641591       0.376758      -1.119873       0.009988      -0.018905       0.056004       0.059947      -0.026549       0.012596       0.057208       0.084223       0.016041      -0.088794       0.040177       0.048617             10.482265      10.001308       2.174371       3.376578       7.952233       3.549959      13.493255           0.000000
           66              O       1.849008      11.812769       5.142504      -0.550943      33.168797 0.51937637E+03  0.12354434E+05                                 8.066803                            7.018284       0.889557       2.329262                    0.997997      27.523013      71.515398       0.724026       0.355640      -1.143867      -0.012263      -0.019747      -0.051236       0.056263      -0.048443      -0.015387      -0.019737       0.119039       0.128025      -0.101990       0.042045       0.059944              8.793764       7.156117       0.706662       1.068119       5.668242      -1.682714      13.556934          -0.000000
           67              O      28.673351       9.794671       6.449848      -0.391839      29.520735 0.47876804E+03  0.11168333E+05                                 7.581645                            6.845415       0.499765       2.251014                    0.995113      25.480542      65.743873       0.715381       0.367033      -1.133940       0.048420      -0.020997      -0.011278       0.053968      -0.075627       0.001969      -0.021656       0.061403       0.336201      -0.138794       0.023502       0.115292              8.070911      10.043214      -2.457323      -1.243269       7.234423       0.301789       6.935098          -0.000000
           68              O      18.627541       1.633741       0.173489      -0.561019      40.071847 0.64760785E+03  0.16386489E+05                                 9.403964                            8.060902       0.055501       2.046508                    0.995392      29.124944      79.758774       0.643348       0.376259      -1.120420       0.010981      -0.017962       0.058284       0.061969      -0.025436       0.014431       0.058215       0.084791       0.017949      -0.089921       0.042925       0.046996             10.446469       9.967192       2.164791       3.363356       7.927606       3.538199      13.444609           0.000000
           69              O      19.118331      21.783018       7.981442      -0.550839      33.236213 0.52072093E+03  0.12395824E+05                                 8.082624                            7.031539       0.880528       2.326296                    0.997899      27.540002      71.613081       0.722618       0.356063      -1.143398      -0.011756      -0.019444      -0.051735       0.056505      -0.048475      -0.015902      -0.019646       0.119679       0.128616      -0.102368       0.041772       0.060595              8.811716       7.171594       0.709278       1.071501       5.678467      -1.685619      13.585089          -0.000000
           70              O      11.404374      19.764919       0.771887      -0.392140      29.563208 0.47965771E+03  0.11194855E+05                                 7.591230                            6.853475       0.488684       2.247684                    0.995009      25.492684      65.803172       0.714657       0.367216      -1.133741       0.047934      -0.020531      -0.010473       0.053188      -0.075513       0.002803      -0.022315       0.061500       0.338047      -0.139023       0.022810       0.116213              8.081709      10.058688      -2.461298      -1.245245       7.243578       0.301968       6.942860           0.000000
           71              O       1.358564      11.603990       3.012428      -0.562193      40.126134 0.64874536E+03  0.16422543E+05                                 9.412261                            8.067825       0.049316       2.044546                    0.995347      29.146163      79.835641       0.643087       0.376244      -1.120426       0.011358      -0.018973       0.056636       0.060800      -0.025677       0.013864       0.057143       0.085325       0.017369      -0.089097       0.041675       0.047422             10.456113       9.975252       2.167594       3.366939       7.935074       3.541803      13.458014           0.000000
           72              O      19.117985       1.842520       2.303566      -0.549755      33.163026 0.51928337E+03  0.12352422E+05                                 8.068271                            7.019987       0.885049       2.328070                    0.997988      27.514897      71.509125       0.723534       0.355877      -1.143607      -0.011537      -0.018508      -0.052186       0.056559      -0.047650      -0.016160      -0.020424       0.118293       0.128531      -0.101590       0.041664       0.059926              8.794735       7.158549       0.707066       1.065791       5.669156      -1.683248      13.556499          -0.000000
           73              N       8.094396       6.133559       2.928962      -0.164458      34.627672 0.49686919E+03  0.11894860E+05                                 8.938816                            7.255417       0.052814       2.055678                    0.998476      27.187994      75.032704       0.643984       0.397296      -1.093360      -0.016952       0.103349      -0.064351       0.122920      -0.011032      -0.022655       0.021645       0.102867      -0.005303      -0.058820      -0.004596       0.063416             10.541575      10.993522      -4.343739      -1.172044      11.479503      -2.566320       9.151699          -0.000000
           74              N       2.016519       8.258739       3.375247      -0.174305      34.098876 0.50405249E+03  0.12107286E+05                                 8.816723                            7.301997       0.015019       2.038184                    0.998717      27.381614      75.634076       0.642830       0.396679      -1.094048       0.080041      -0.054694      -0.075490       0.122869       0.041354       0.038515      -0.008681      -0.024132      -0.102611      -0.067499       0.004171       0.063328              9.983157      14.279743       0.461855      -1.896928       8.326253       2.067674       7.343473           0.000000
           75              N      -9.174581      16.103808       5.767900      -0.164093      34.579521 0.49611828E+03  0.11869841E+05                                 8.924974                            7.246176       0.050444       2.055490                    0.998434      27.156229      74.870190       0.645034       0.396884      -1.093878      -0.016941       0.102745      -0.063994       0.122224      -0.011162      -0.022119       0.021950       0.100881      -0.004917      -0.058204      -0.004080       0.062285             10.522073      10.982250      -4.334870      -1.175231      11.451609      -2.554663       9.132359          -0.000000
           76              N      19.285841      18.228987       6.214186      -0.170733      33.953064 0.50137505E+03  0.12026024E+05                                 8.791323                            7.282373       0.012395       2.038737                    0.998757      27.301785      75.341518       0.643772       0.396656      -1.094148       0.082125      -0.054135      -0.074980       0.123682       0.041562       0.037863      -0.008215      -0.022440      -0.107454      -0.067177       0.003058       0.064118              9.951366      14.228468       0.469834      -1.884305       8.305374       2.059648       7.320255           0.000000
           77              N       8.094223      26.074355       0.090024      -0.163274      34.576752 0.49603518E+03  0.11869252E+05                                 8.929253                            7.248860       0.050488       2.055422                    0.998545      27.160411      74.925243       0.644372       0.397245      -1.093455      -0.016025       0.103535      -0.065337       0.123472      -0.010592      -0.023195       0.021927       0.103093      -0.004592      -0.059155      -0.004558       0.063713             10.528677      10.984691      -4.338968      -1.171899      11.462827      -2.559862       9.138514          -0.000000
           78              N       2.016346      28.199535       0.536309      -0.171694      33.985590 0.50194074E+03  0.12042915E+05                                 8.796201                            7.285884       0.010189       2.037525                    0.998792      27.317792      75.394614       0.643700       0.396591      -1.094199       0.080752      -0.053508      -0.075263       0.122673       0.041125       0.037658      -0.007389      -0.022157      -0.105582      -0.066192       0.002605       0.063587              9.957901      14.240967       0.466754      -1.888031       8.308623       2.061101       7.324112           0.000000
           79              N      25.179284       3.943173       2.928962      -0.164532      34.631398 0.49693855E+03  0.11896962E+05                                 8.939500                            7.255957       0.053043       2.055710                    0.998482      27.190070      75.040368       0.643954       0.397299      -1.093355      -0.081058      -0.066371      -0.064371       0.122960      -0.039035      -0.007438      -0.030451      -0.070591      -0.005331      -0.058849      -0.004591       0.063441             10.542463       7.596523       2.382743       2.808485      14.878689       0.268323       9.152176          -0.000000
           80              N       9.108613      27.528032       3.375247      -0.174413      34.103151 0.50413208E+03  0.12109748E+05                                 8.817662                            7.302733       0.014945       2.038156                    0.998714      27.383815      75.643336       0.642773       0.396696      -1.094030       0.007367       0.096732      -0.075499       0.122929      -0.010256      -0.011742       0.037714       0.083793      -0.102456      -0.067521       0.004159       0.063362              9.984339      10.216002      -2.809835      -0.842191      12.392884      -2.676612       7.344132           0.000000
           81              N       7.910307      13.913422       5.767900      -0.164131      34.591179 0.49631680E+03  0.11875930E+05                                 8.927370                            7.247931       0.050000       2.055288                    0.998433      27.161919      74.893233       0.644907       0.396918      -1.093841      -0.080613      -0.066018      -0.063878       0.122218      -0.038004      -0.007953      -0.030313      -0.069842      -0.004874      -0.058212      -0.004155       0.062367             10.525283       7.581921       2.371792       2.800894      14.858728       0.260133       9.135200          -0.000000
           82              N       9.108786       7.587236       6.214186      -0.170777      33.949660 0.50130815E+03  0.12023905E+05                                 8.790319                            7.281562       0.012041       2.038654                    0.998760      27.300056      75.332818       0.643857       0.396621      -1.094183       0.005884       0.098011      -0.074960       0.123531      -0.011038      -0.011959       0.036884       0.082734      -0.107597      -0.067087       0.003117       0.063970              9.950185      10.191435      -2.798718      -0.841720      12.339554      -2.661677       7.319567           0.000000
           83              N      -9.359189      23.883969       0.090024      -0.163850      34.601779 0.49646911E+03  0.11882567E+05                                 8.934471                            7.252782       0.049781       2.055028                    0.998541      27.172333      74.974268       0.644080       0.397327      -1.093368      -0.081313      -0.065657      -0.064980       0.123065      -0.039135      -0.007537      -0.030963      -0.069743      -0.004048      -0.059077      -0.004326       0.063403             10.535448       7.591139       2.379499       2.805587      14.870582       0.266308       9.144621          -0.000000
           84              N      -8.160710      17.557783       0.536309      -0.171417      33.975888 0.50177618E+03  0.12037787E+05                                 8.794317                            7.284561       0.011263       2.037905                    0.998790      27.311996      75.370978       0.643786       0.396577      -1.094226       0.005870       0.096962      -0.075330       0.122926      -0.010856      -0.012242       0.036307       0.082238      -0.105243      -0.066132       0.002740       0.063392              9.955368      10.194253      -2.801124      -0.840846      12.349342      -2.664636       7.322509           0.000000
           85              N      18.533770      19.834313       2.928962      -0.164484      34.628809 0.49689874E+03  0.11895710E+05                                 8.939018                            7.255650       0.053040       2.055737                    0.998479      27.188444      75.033685       0.643973       0.397298      -1.093361       0.098006      -0.037009      -0.064348       0.122946       0.050057       0.030071       0.008788      -0.032323      -0.005327      -0.058817      -0.004593       0.063410             10.541751      15.120211       1.961759      -1.635936       7.353410       2.298186       9.151631          -0.000000
           86              N     -11.125132      24.035319       3.375247      -0.174424      34.102904 0.50414964E+03  0.12110268E+05                                 8.817624                            7.302888       0.014907       2.038135                    0.998713      27.384088      75.644259       0.642763       0.396699      -1.094028      -0.087464      -0.041989      -0.075501       0.122937      -0.031155      -0.026787      -0.029024      -0.059695      -0.102441      -0.067518       0.004146       0.063372              9.984073       9.415299       2.347117       2.739162      13.192610       0.608800       7.344310           0.000000
           87              N       1.264793      29.804562       5.767900      -0.163898      34.578133 0.49611060E+03  0.11869632E+05                                 8.924936                            7.246271       0.050573       2.055539                    0.998442      27.155733      74.869189       0.645008       0.396901      -1.093865       0.097534      -0.036718      -0.063879       0.122236       0.049257       0.030257       0.008264      -0.030950      -0.004998      -0.058238      -0.004167       0.062405             10.521940      15.088308       1.964259      -1.624819       7.345503       2.294916       9.132008          -0.000000
           88              N      23.413341       4.094523       6.214186      -0.170472      33.943290 0.50115840E+03  0.12019374E+05                                 8.789083                            7.280323       0.013053       2.039013                    0.998754      27.296260      75.318554       0.643935       0.396604      -1.094198      -0.087985      -0.044098      -0.074922       0.123690      -0.030350      -0.025931      -0.028645      -0.060631      -0.108219      -0.067090       0.002995       0.064094              9.949063       9.377078       2.329655       2.725463      13.151514       0.602320       7.318599           0.000000
           89              N       1.264447       9.864064       0.090024      -0.163681      34.597578 0.49638617E+03  0.11880085E+05                                 8.933516                            7.252036       0.049314       2.054884                    0.998535      27.170508      74.967655       0.644132       0.397312      -1.093378       0.097411      -0.037728      -0.065074       0.123073       0.049874       0.030556       0.009031      -0.033121      -0.004030      -0.059164      -0.004373       0.063538             10.534325      15.109736       1.962386      -1.633679       7.349139       2.295991       9.144101          -0.000000
           90              N       6.143845      14.065071       0.536309      -0.172065      34.000235 0.50223986E+03  0.12051966E+05                                 8.799022                            7.288359       0.009566       2.037228                    0.998788      27.325240      75.422665       0.643546       0.396625      -1.094169      -0.086804      -0.043180      -0.075114       0.122644      -0.030161      -0.025516      -0.028831      -0.060148      -0.105519      -0.066382       0.002869       0.063512              9.961054       9.391376       2.336513       2.730287      13.165163       0.604866       7.326623           0.000000
           91              N       9.174754      23.777486       5.587938      -0.164458      34.627672 0.49686918E+03  0.11894860E+05                                 8.938816                            7.255417       0.052814       2.055678                    0.998476      27.187994      75.032703       0.643984       0.397296      -1.093360       0.016952      -0.103349       0.064351       0.122920      -0.011032      -0.022655       0.021645       0.102867      -0.005303      -0.058820      -0.004596       0.063416             10.541575      10.993522      -4.343739      -1.172044      11.479503      -2.566320       9.151699          -0.000000
           92              N      15.252631      21.652306       5.141653      -0.174305      34.098876 0.50405249E+03  0.12107287E+05                                 8.816723                            7.301997       0.015019       2.038184                    0.998717      27.381614      75.634076       0.642830       0.396679      -1.094048      -0.080041       0.054694       0.075490       0.122869       0.041354       0.038515      -0.008681      -0.024132      -0.102611      -0.067499       0.004171       0.063328              9.983157      14.279743       0.461856      -1.896928       8.326253       2.067674       7.343473           0.000000
           93              N       9.174927       3.836690       8.426876      -0.163274      34.576752 0.49603518E+03  0.11869252E+05                                 8.929253                            7.248861       0.050488       2.055422                    0.998545      27.160411      74.925244       0.644372       0.397245      -1.093455       0.016025      -0.103535       0.065337       0.123472      -0.010592      -0.023195       0.021927       0.103093      -0.004592      -0.059155      -0.004558       0.063713             10.528677      10.984691      -4.338968      -1.171899      11.462827      -2.559862       9.138514          -0.000000
           94              N      15.252804       1.711510       7.980591      -0.171694      33.985592 0.50194076E+03  0.12042915E+05                                 8.796201                            7.285884       0.010190       2.037525                    0.998792      27.317792      75.394613       0.643700       0.396591      -1.094199      -0.080752       0.053508       0.075263       0.122673       0.041125       0.037658      -0.007389      -0.022157      -0.105582      -0.066192       0.002605       0.063587              9.957902      14.240969       0.466754      -1.888031       8.308623       2.061101       7.324113           0.000000
           95              N      26.443731      13.807237       2.749000      -0.164093      34.579521 0.49611828E+03  0.11869841E+05                                 8.924974                            7.246176       0.050444       2.055490                    0.998434      27.156229      74.870189       0.645034       0.396884      -1.093878       0.016941      -0.102745       0.063994       0.122224      -0.011162      -0.022119       0.021950       0.100881      -0.004917      -0.058204      -0.004080       0.062285             10.522072      10.982250      -4.334870      -1.175231      11.451609      -2.554663       9.132359          -0.000000
           96              N      -2.016691      11.682058       2.302714      -0.170733      33.953064 0.50137505E+03  0.12026024E+05                                 8.791323                            7.282373       0.012395       2.038737                    0.998757      27.301785      75.341517       0.643773       0.396656      -1.094148      -0.082125       0.054135       0.074980       0.123682       0.041562       0.037863      -0.008215      -0.022440      -0.107454      -0.067177       0.003058       0.064118              9.951366      14.228468       0.469834      -1.884305       8.305374       2.059648       7.320255           0.000000
           97              N      -7.910134      25.967872       5.587938      -0.164532      34.631398 0.49693855E+03  0.11896962E+05                                 8.939500                            7.255957       0.053043       2.055710                    0.998482      27.190070      75.040368       0.643954       0.397299      -1.093355       0.081058       0.066371       0.064371       0.122960      -0.039035      -0.007438      -0.030451      -0.070591      -0.005331      -0.058849      -0.004591       0.063441             10.542463       7.596523       2.382743       2.808485      14.878689       0.268323       9.152176          -0.000000
           98              N       8.160537       2.383013       5.141653      -0.174413      34.103151 0.50413208E+03  0.12109748E+05                                 8.817662                            7.302733       0.014945       2.038156                    0.998714      27.383815      75.643336       0.642773       0.396696      -1.094030      -0.007367      -0.096732       0.075499       0.122929      -0.010256      -0.011743       0.037714       0.083793      -0.102456      -0.067521       0.004159       0.063362              9.984339      10.216002      -2.809835      -0.842192      12.392884      -2.676612       7.344132           0.000000
           99              N      26.628339       6.027076       8.426876      -0.163850      34.601780 0.49646911E+03  0.11882567E+05                                 8.934471                            7.252782       0.049781       2.055028                    0.998541      27.172333      74.974269       0.644080       0.397327      -1.093368       0.081313       0.065657       0.064980       0.123065      -0.039135      -0.007537      -0.030963      -0.069743      -0.004048      -0.059077      -0.004326       0.063403             10.535448       7.591139       2.379499       2.805587      14.870583       0.266308       9.144621          -0.000000
          100              N      25.429860      12.353262       7.980591      -0.171417      33.975890 0.50177619E+03  0.12037787E+05                                 8.794317                            7.284561       0.011264       2.037905                    0.998790      27.311996      75.370976       0.643786       0.396577      -1.094226      -0.005870      -0.096962       0.075330       0.122926      -0.010856      -0.012242       0.036307       0.082238      -0.105243      -0.066132       0.002740       0.063392              9.955368      10.194253      -2.801124      -0.840845      12.349343      -2.664637       7.322509           0.000000
          101              N       9.358843      15.997623       2.749000      -0.164131      34.591179 0.49631680E+03  0.11875930E+05                                 8.927370                            7.247931       0.050001       2.055288                    0.998433      27.161919      74.893233       0.644907       0.396918      -1.093841       0.080613       0.066018       0.063878       0.122218      -0.038004      -0.007953      -0.030313      -0.069842      -0.004874      -0.058212      -0.004155       0.062367             10.525283       7.581921       2.371792       2.800894      14.858727       0.260133       9.135200          -0.000000
          102              N       8.160364      22.323809       2.302714      -0.170777      33.949660 0.50130815E+03  0.12023905E+05                                 8.790319                            7.281562       0.012041       2.038654                    0.998760      27.300056      75.332818       0.643857       0.396621      -1.094183      -0.005884      -0.098011       0.074960       0.123531      -0.011038      -0.011959       0.036884       0.082735      -0.107597      -0.067087       0.003117       0.063970              9.950185      10.191434      -2.798718      -0.841720      12.339554      -2.661677       7.319567           0.000000
          103              N      -1.264620      10.076732       5.587938      -0.164484      34.628808 0.49689874E+03  0.11895710E+05                                 8.939018                            7.255650       0.053040       2.055737                    0.998479      27.188444      75.033686       0.643973       0.397298      -1.093361      -0.098006       0.037009       0.064348       0.122946       0.050057       0.030071       0.008788      -0.032323      -0.005327      -0.058817      -0.004593       0.063410             10.541751      15.120211       1.961759      -1.635936       7.353410       2.298186       9.151631          -0.000000
          104              N      28.394282       5.875726       5.141653      -0.174424      34.102904 0.50414964E+03  0.12110268E+05                                 8.817624                            7.302888       0.014907       2.038135                    0.998713      27.384088      75.644259       0.642763       0.396699      -1.094028       0.087464       0.041989       0.075501       0.122937      -0.031155      -0.026787      -0.029024      -0.059695      -0.102441      -0.067518       0.004146       0.063372              9.984073       9.415299       2.347117       2.739162      13.192609       0.608800       7.344310           0.000000
          105              N      16.004703      20.046981       8.426876      -0.163681      34.597578 0.49638617E+03  0.11880085E+05                                 8.933516                            7.252036       0.049314       2.054884                    0.998535      27.170508      74.967655       0.644132       0.397312      -1.093378      -0.097411       0.037728       0.065074       0.123073       0.049874       0.030556       0.009031      -0.033121      -0.004030      -0.059164      -0.004373       0.063538             10.534325      15.109736       1.962386      -1.633679       7.349140       2.295991       9.144101          -0.000000
          106              N      11.125305      15.845974       7.980591      -0.172065      34.000237 0.50223988E+03  0.12051966E+05                                 8.799022                            7.288359       0.009566       2.037228                    0.998788      27.325240      75.422663       0.643546       0.396625      -1.094169       0.086804       0.043180       0.075114       0.122644      -0.030161      -0.025516      -0.028831      -0.060148      -0.105519      -0.066382       0.002869       0.063512              9.961054       9.391376       2.336514       2.730287      13.165164       0.604867       7.326623           0.000000
          107              N      16.004357       0.106483       2.749000      -0.163898      34.578133 0.49611060E+03  0.11869632E+05                                 8.924935                            7.246271       0.050573       2.055539                    0.998442      27.155733      74.869188       0.645008       0.396901      -1.093865      -0.097534       0.036718       0.063879       0.122236       0.049257       0.030257       0.008264      -0.030950      -0.004998      -0.058238      -0.004167       0.062405             10.521939      15.088307       1.964259      -1.624818       7.345503       2.294916       9.132008          -0.000000
          108              N      -6.144191      25.816522       2.302714      -0.170472      33.943290 0.50115840E+03  0.12019374E+05                                 8.789083                            7.280323       0.013053       2.039013                    0.998754      27.296260      75.318554       0.643935       0.396604      -1.094198       0.087985       0.044098       0.074922       0.123690      -0.030350      -0.025931      -0.028645      -0.060631      -0.108219      -0.067090       0.002995       0.064094              9.949063       9.377078       2.329655       2.725463      13.151514       0.602320       7.318599           0.000000
          109              C       9.071139       6.543938       2.122411       0.080181      25.896812 0.34529173E+03  0.77359975E+04                                 7.873936                            6.372303      -0.023014       2.008578                    0.999105      26.786731      77.524406       0.619923       0.440999      -1.039215      -0.038268      -0.001341       0.025069       0.045767       0.009922       0.016976       0.037605       0.046668      -0.026142      -0.051981       0.006608       0.045373              9.018894       8.166589      -2.989104      -0.720625      10.702798      -3.118405       8.187294           0.000000
          110              C      -8.307152      17.619400       4.157354      -0.137859      31.184115 0.44093575E+03  0.10490578E+05                                 8.808421                            7.148211      -0.164450       1.923750                    0.998941      30.103931      89.476334       0.592422       0.434561      -1.044132      -0.012952       0.013190       0.005625       0.019322       0.003627       0.008256      -0.006708       0.044534      -0.044598      -0.022919      -0.008388       0.031307              9.958036       9.164908      -2.727553      -1.190208      11.778127      -3.340352       8.931075          -0.000000
          111              C      -9.468675      18.349230       4.177795      -0.037777      28.867274 0.41680736E+03  0.97835117E+04                                 8.496410                            7.044272      -0.206631       1.935339                    0.997882      28.592768      84.568761       0.584492       0.446445      -1.036527       0.003787      -0.020346       0.000425       0.020700       0.027967       0.025613       0.027284      -0.027387       0.066590      -0.043435      -0.014679       0.058114              9.433508      10.458401      -2.625945      -1.838514       9.723237      -2.289982       8.118884          -0.000000
          112              C      24.031576      17.934363       4.996269      -0.030112      34.824486 0.45440893E+03  0.10775415E+05                                 9.386089                            7.197251      -0.068258       1.995203                    0.998733      27.386897      78.440634       0.604229       0.427482      -1.059848       0.018299       0.001529      -0.019656       0.026899       0.004034       0.012208       0.013768      -0.008718      -0.020725      -0.019566      -0.001285       0.020852             11.275000      14.010929      -4.943019      -1.350191      11.374782      -2.464405       8.439287           0.000000
          113              C       6.954977       6.834674       2.938330       0.047715      28.123989 0.36834783E+03  0.83956790E+04                                 8.318981                            6.618122      -0.100755       1.980338                    0.998024      27.489854      80.518101       0.602651       0.445905      -1.035272       0.053319      -0.024695      -0.004076       0.058902       0.039665       0.006770       0.041131       0.005768       0.093189      -0.063248      -0.000666       0.063914              9.738054      10.530946      -4.291006      -0.388272      10.690972      -2.738767       7.992245           0.000000
          114              C      22.776455      18.744355       5.066959       0.367118      27.520924 0.33450794E+03  0.74236491E+04                                 8.384643                            6.470136      -0.409173       1.910836                    0.996812      24.469274      70.125830       0.588089       0.469301      -1.024769       0.001481       0.034371      -0.006425       0.034997       0.006564       0.009032       0.032296       0.011597       0.374393      -0.074878      -0.055712       0.130590              9.771509      13.865737      -1.467458      -0.783053      10.111285      -0.621939       5.337506           0.000000
          115              C       4.213327       8.089143       2.459681      -0.039174      33.799595 0.44965224E+03  0.10643460E+05                                 9.193248                            7.163999      -0.038053       2.001956                    0.999153      27.497227      78.900042       0.604553       0.428021      -1.058632      -0.013013      -0.010130      -0.004177       0.017012      -0.000417       0.006412      -0.010913       0.002827       0.010863      -0.012353      -0.001423       0.013776             10.620182      15.607590       0.630659      -2.839707       8.947409       2.097505       7.305549           0.000000
          116              C      21.185448      16.826159       4.768016      -0.055991      28.913352 0.41009834E+03  0.95689424E+04                                 8.408024                            6.945417      -0.100257       1.964785                    0.998685      28.557195      83.693901       0.595100       0.441103      -1.041620      -0.027609      -0.001062       0.000428       0.027633      -0.021105       0.015342      -0.028109      -0.038697       0.064074      -0.039483      -0.012168       0.051651              9.129062      12.060758       0.039899      -2.089988       8.283344       2.312666       7.043084          -0.000000
          117              C       2.655305       6.342936       2.129225      -0.113864      28.231107 0.38473844E+03  0.87689715E+04                                 8.033973                            6.538701       0.339544       2.103177                    0.999711      27.901404      78.859107       0.644873       0.416724      -1.064497       0.021068       0.007596      -0.007188       0.023521       0.002665       0.001856       0.005533      -0.013416      -0.026897      -0.010547      -0.002664       0.013211              8.749133      11.963287      -0.293034      -2.449086       7.673253       2.057592       6.610857           0.000000
          118              C       1.746429       7.057511       2.859975       0.081991      25.244761 0.33216597E+03  0.73520888E+04                                 7.659232                            6.208144       0.119368       2.056899                    0.999385      26.348498      75.188731       0.635991       0.435111      -1.045277       0.019441       0.040976       0.009225       0.046283       0.015865       0.026322      -0.032913       0.004162       0.040959      -0.050487       0.009113       0.041374              8.469493      12.021928      -0.117065      -1.958782       7.228564       1.948164       6.157985           0.000000
          119              C       3.231921       8.756458       3.168287       0.069089      27.542202 0.36269012E+03  0.82377137E+04                                 8.268300                            6.598225      -0.132851       1.976297                    0.997768      27.121028      79.390114       0.599081       0.450142      -1.032461      -0.040597      -0.026492       0.004573       0.048691      -0.008604       0.042403      -0.027855      -0.050815       0.106737      -0.061853      -0.006136       0.067988              9.664410      14.397911      -0.175646      -2.945530       7.428346       1.988777       7.166972          -0.000000
          120              C      11.452037       4.548573       4.530139       0.441604      21.784978 0.26107732E+03  0.54730769E+04                                 7.040219                            5.678064      -0.039483       2.033288                    0.998848      23.744711      67.221379       0.630930       0.463087      -1.023087      -0.114065      -0.026010      -0.015553       0.118022      -0.038082       0.000708      -0.044894      -0.258307      -0.229026      -0.098655      -0.081891       0.180546              7.674987       8.531627      -0.547172      -0.720334       4.486225       1.138203      10.007109           0.000000
          121              C      12.925441      24.762457       1.975665       0.600070      21.920859 0.29589345E+03  0.63465252E+04                                 7.185750                            6.111342      -0.256692       1.968643                    0.999402      22.415639      62.449275       0.603304       0.473335      -1.026099       0.134364       0.029685       0.033872       0.141711      -0.023850      -0.020295      -0.005574      -0.114291       0.110526      -0.083992       0.039900       0.044092              7.703012       8.789633      -1.490853      -0.174302       7.551296       0.199076       6.768107          -0.000000
          122              C      -8.197838      16.514187       4.961350       0.082583      25.810481 0.34373276E+03  0.76916442E+04                                 7.851345                            6.353009      -0.012306       2.012679                    0.999153      26.732248      77.295770       0.621639       0.440321      -1.039712      -0.037330       0.000080       0.023482       0.044101       0.009166       0.016983       0.037218       0.046560      -0.025023      -0.051566       0.006877       0.044688              8.992664       8.155228      -2.989531      -0.716549      10.669283      -3.100988       8.153481           0.000000
          123              C       8.961653      27.589948       6.996378      -0.136517      31.109469 0.43945810E+03  0.10445156E+05                                 8.785619                            7.128020      -0.151516       1.927701                    0.998871      30.063716      89.271152       0.594370       0.433562      -1.044882      -0.013309       0.010855       0.007811       0.018867       0.003799       0.009236      -0.007141       0.044887      -0.043808      -0.023616      -0.008094       0.031710              9.931485       9.144572      -2.712643      -1.193753      11.739470      -3.332616       8.910412          -0.000000
          124              C       7.800130      28.319777       7.016818      -0.037508      28.874078 0.41693165E+03  0.97878089E+04                                 8.500707                            7.048048      -0.209780       1.934203                    0.997863      28.600092      84.614747       0.583958       0.446791      -1.036258       0.003972      -0.019483       0.000882       0.019903       0.028308       0.026072       0.027706      -0.026700       0.066574      -0.043569      -0.015263       0.058832              9.438267      10.464962      -2.628775      -1.839446       9.727731      -2.290436       8.122110          -0.000000
          125              C       6.762081      27.904911       7.835292      -0.032095      34.893013 0.45550026E+03  0.10808017E+05                                 9.397379                            7.204777      -0.062013       1.996461                    0.998803      27.424186      78.577677       0.604039       0.427350      -1.059905       0.019151      -0.001910      -0.017047       0.025710       0.003890       0.012570       0.012960      -0.011647      -0.019322      -0.019472      -0.001297       0.020769             11.290435      14.032539      -4.954907      -1.349786      11.392035      -2.466650       8.446732           0.000000
          126              C      24.224300      16.804922       5.777269       0.050203      28.022155 0.36672769E+03  0.83477676E+04                                 8.288286                            6.594380      -0.084207       1.986232                    0.998024      27.427663      80.227333       0.605123       0.444668      -1.036212       0.052662      -0.024090      -0.003624       0.058024       0.038997       0.006508       0.040726       0.006780       0.090767      -0.062417      -0.000380       0.062797              9.698297      10.491609      -4.262637      -0.397377      10.639513      -2.724912       7.963767          -0.000000
          127              C       5.506959      28.714902       7.905983       0.372377      27.384147 0.33243453E+03  0.73680496E+04                                 8.367855                            6.457383      -0.426333       1.906541                    0.996688      24.398443      69.935493       0.587518       0.470369      -1.023927       0.002492       0.033533      -0.005813       0.034124       0.005216       0.007938       0.032670       0.011685       0.371817      -0.074068      -0.055690       0.129758              9.751860      13.835632      -1.464488      -0.780666      10.093082      -0.621090       5.326866           0.000000
          128              C      21.482650      18.059392       5.298619      -0.038915      33.777130 0.44933794E+03  0.10632782E+05                                 9.182931                            7.156886      -0.029048       2.005098                    0.999141      27.487699      78.827297       0.605516       0.427471      -1.059110      -0.012487      -0.010148      -0.002680       0.016312      -0.000702       0.007033      -0.009795       0.002470       0.012337      -0.011384      -0.002240       0.013624             10.606682      15.586921       0.632692      -2.834216       8.935919       2.093759       7.297205           0.000000
          129              C       3.915952      26.796707       7.607040      -0.052473      28.797855 0.40785861E+03  0.95034654E+04                                 8.382257                            6.921407      -0.094081       1.967548                    0.998659      28.490132      83.433720       0.596792       0.440464      -1.042019      -0.026642      -0.000567       0.000481       0.026653      -0.020968       0.014422      -0.026643      -0.039006       0.061960      -0.039115      -0.010614       0.049729              9.102874      12.024652       0.031642      -2.090204       8.259890       2.308990       7.024079          -0.000000
          130              C      19.924627      16.313185       4.968163      -0.112239      28.172672 0.38368598E+03  0.87389106E+04                                 8.021948                            6.528740       0.342508       2.104605                    0.999695      27.865688      78.728263       0.645521       0.416595      -1.064590       0.021212       0.009321      -0.006886       0.024171       0.003553       0.000621       0.005042      -0.012867      -0.027677      -0.010416      -0.002684       0.013100              8.735772      11.941887      -0.290273      -2.443523       7.664110       2.055287       6.601320           0.000000
          131              C      19.015752      17.027760       5.698913       0.080572      25.284999 0.33275820E+03  0.73686351E+04                                 7.666575                            6.212633       0.122096       2.057352                    0.999321      26.375585      75.288843       0.635907       0.434965      -1.045343       0.018003       0.040965       0.009476       0.045739       0.016279       0.025426      -0.033371       0.002673       0.039844      -0.050458       0.009428       0.041030              8.478629      12.038368      -0.114424      -1.960561       7.234641       1.949597       6.162877           0.000000
          132              C      20.501244      18.726707       6.007225       0.067472      27.579848 0.36326407E+03  0.82543846E+04                                 8.279301                            6.606980      -0.142552       1.973202                    0.997993      27.142287      79.481568       0.598176       0.450624      -1.032138      -0.038614      -0.025058       0.003805       0.046190      -0.008137       0.043074      -0.028126      -0.050537       0.105292      -0.062189      -0.005977       0.068167              9.677523      14.420674      -0.174708      -2.949535       7.435754       1.990228       7.176141          -0.000000
          133              C      -5.816940      14.518821       7.369077       0.438774      21.818833 0.26157755E+03  0.54857344E+04                                 7.043881                            5.680913      -0.096272       2.017930                    0.999257      23.769296      67.286116       0.631255       0.462665      -1.023404      -0.116556      -0.026723      -0.015671       0.120603      -0.037624       0.000353      -0.046235      -0.258092      -0.228728      -0.098868      -0.081847       0.180715              7.678901       8.536690      -0.547789      -0.720719       4.488049       1.137914      10.011964           0.000000
          134              C      12.925613       4.821660       4.814604       0.598115      21.950970 0.29638355E+03  0.63590265E+04                                 7.187892                            6.112914      -0.260679       1.967322                    0.999294      22.436787      62.497378       0.603804       0.472796      -1.026495       0.134228       0.027271       0.032957       0.140880      -0.023332      -0.019875      -0.006626      -0.113269       0.113144      -0.083670       0.039172       0.044498              7.705506       8.792121      -1.492146      -0.174392       7.553328       0.198477       6.771069           0.000000
          135              C       9.070966      26.484735       7.800373       0.078453      25.926504 0.34581013E+03  0.77511331E+04                                 7.881130                            6.377836      -0.017828       2.009526                    0.999126      26.812410      77.636481       0.619496       0.441103      -1.039071      -0.037264      -0.000114       0.022802       0.043687       0.009926       0.016516       0.038013       0.046152      -0.022042      -0.051999       0.006990       0.045009              9.027691       8.176883      -2.996446      -0.719633      10.713697      -3.119087       8.192492           0.000000
          136              C       8.961825       7.649152       1.318416      -0.133222      30.987667 0.43714589E+03  0.10375536E+05                                 8.756791                            7.102985      -0.144629       1.930444                    0.998927      29.992140      88.968614       0.596259       0.432799      -1.045440      -0.013400       0.012178       0.006802       0.019343       0.003425       0.007740      -0.006513       0.044735      -0.045195      -0.022672      -0.008640       0.031313              9.897844       9.117925      -2.694194      -1.197312      11.692092      -3.323157       8.883514          -0.000000
          137              C       7.800302       8.378981       1.338857      -0.040789      28.959838 0.41855985E+03  0.98345099E+04                                 8.513643                            7.058639      -0.202393       1.935642                    0.997824      28.647066      84.759262       0.583976       0.446391      -1.036606       0.003181      -0.019996       0.000993       0.020272       0.027779       0.026605       0.028214      -0.029483       0.065897      -0.043992      -0.015463       0.059455              9.452947      10.485084      -2.633066      -1.844870       9.739483      -2.292203       8.134275          -0.000000
          138              C       6.762254       7.964115       2.157331      -0.029660      34.777790 0.45362603E+03  0.10750175E+05                                 9.370200                            7.184719      -0.061023       1.997803                    0.998730      27.361589      78.295311       0.605669       0.426730      -1.060515       0.019205       0.000031      -0.018296       0.026525       0.003553       0.012938       0.013813      -0.009639      -0.018695      -0.020044      -0.001017       0.021061             11.256744      13.987459      -4.935243      -1.345046      11.358254      -2.461730       8.424520           0.000000
          139              C       6.954805      26.775470       0.099392       0.048760      28.056750 0.36728731E+03  0.83646855E+04                                 8.301151                            6.604808      -0.095192       1.982625                    0.998042      27.451962      80.349587       0.603833       0.445395      -1.035666       0.054835      -0.024344      -0.004093       0.060136       0.039530       0.007539       0.040464       0.005734       0.092593      -0.062497      -0.001156       0.063653              9.714678      10.508825      -4.275436      -0.392544      10.660882      -2.729967       7.974328           0.000000
          140              C       5.507132       8.774106       2.228021       0.370064      27.452648 0.33344529E+03  0.73953189E+04                                 8.377715                            6.464654      -0.417929       1.908622                    0.996781      24.431729      70.030935       0.587593       0.469999      -1.024231       0.002147       0.034707      -0.005493       0.035205       0.006121       0.007327       0.032373       0.011034       0.373544      -0.074436      -0.055744       0.130180              9.763989      13.854769      -1.467292      -0.781917      10.104173      -0.622222       5.333025           0.000000
          141              C       4.213155      28.029939       8.137642      -0.041632      33.877899 0.45093988E+03  0.10680981E+05                                 9.203635                            7.171478      -0.025928       2.005162                    0.999190      27.537838      79.028350       0.604622       0.427691      -1.058895      -0.013295      -0.009467      -0.002723       0.016546      -0.001123       0.006627      -0.009984       0.001927       0.009626      -0.011145      -0.002196       0.013341             10.632432      15.626473       0.632653      -2.842277       8.957741       2.100176       7.313083           0.000000
          142              C       3.916125       6.855911       1.929078      -0.055925      28.887331 0.40961889E+03  0.95541724E+04                                 8.396893                            6.934345      -0.096341       1.966242                    0.998675      28.546614      83.624674       0.596528       0.440212      -1.042233      -0.028066       0.000191       0.000400       0.028070      -0.021119       0.015667      -0.027448      -0.037278       0.065826      -0.039343      -0.011831       0.051175              9.118550      12.046330       0.032679      -2.092611       8.273651       2.312193       7.035670          -0.000000
          143              C       2.655132      26.283733       7.807187      -0.116283      28.265596 0.38533620E+03  0.87862350E+04                                 8.041738                            6.544928       0.341360       2.103562                    0.999728      27.921757      78.939728       0.644380       0.416871      -1.064376       0.022396       0.008767      -0.007879       0.025309       0.003570       0.001315       0.003730      -0.015258      -0.026711      -0.009628      -0.003933       0.013561              8.757946      11.979026      -0.292682      -2.452398       7.678104       2.058302       6.616709           0.000000
          144              C       1.746256      26.998307       0.021037       0.084303      25.215956 0.33158184E+03  0.73359798E+04                                 7.654112                            6.203257       0.087008       2.046711                    0.999191      26.324290      75.104999       0.636149       0.435191      -1.045222       0.018852       0.039174       0.009439       0.044487       0.015685       0.025772      -0.032632       0.004163       0.039904      -0.049825       0.009095       0.040730              8.464335      12.017046      -0.114149      -1.957092       7.223270       1.945773       6.152690           0.000000
          145              C       3.231749      28.697255       0.329349       0.067760      27.575509 0.36320671E+03  0.82526985E+04                                 8.276966                            6.604824      -0.133767       1.975583                    0.997885      27.141164      79.474637       0.598500       0.450402      -1.032273      -0.039127      -0.027206       0.003479       0.047783      -0.008531       0.041916      -0.028245      -0.049811       0.104621      -0.060926      -0.006631       0.067556              9.675049      14.416931      -0.175617      -2.949388       7.434060       1.989906       7.174156          -0.000000
          146              C      11.451864      24.489369       1.691201       0.442157      21.763644 0.26076696E+03  0.54645834E+04                                 7.032357                            5.672036      -0.029590       2.036344                    0.998883      23.733256      67.162205       0.631750       0.462654      -1.023394      -0.115592      -0.026682      -0.015118       0.119591      -0.037445       0.000610      -0.046201      -0.255217      -0.227907      -0.097585      -0.081620       0.179205              7.666168       8.521366      -0.545475      -0.718789       4.481716       1.136669       9.995421           0.000000
          147              C      -4.343364      14.791909       7.653542       0.603153      21.888395 0.29531314E+03  0.63313576E+04                                 7.180737                            6.106745      -0.264420       1.966688                    0.999303      22.395076      62.391044       0.603287       0.473552      -1.025919       0.134895       0.026452       0.033395       0.141462      -0.024240      -0.020690      -0.005429      -0.112562       0.109926      -0.083401       0.040016       0.043386              7.698051       8.782911      -1.490513      -0.174039       7.546928       0.197711       6.764313          -0.000000
          148              C      24.335513       4.583868       2.122411       0.080166      25.897817 0.34531158E+03  0.77365580E+04                                 7.874136                            6.372508      -0.023161       2.008513                    0.999107      26.787734      77.528044       0.619910       0.441002      -1.039212       0.020289      -0.032472       0.025067       0.045765      -0.025178      -0.041053      -0.004103      -0.006177      -0.026153      -0.051989       0.006618       0.045372              9.019089       7.480200       2.592865       3.060996      11.389502       0.935181       8.187565           0.000000
          149              C       6.164050      13.906841       4.157354      -0.137823      31.176648 0.44078030E+03  0.10485736E+05                                 8.806090                            7.146115      -0.163060       1.924224                    0.998945      30.098944      89.450531       0.592625       0.434459      -1.044215      -0.004917      -0.017963       0.005679       0.019471      -0.020877       0.001515       0.010546      -0.016254      -0.044636      -0.022731      -0.008482       0.031213              9.955473       8.760366       2.493961       3.487251      12.177159       0.638856       8.928895          -0.000000
          150              C       6.112761      12.536018       4.177795      -0.037790      28.871753 0.41688815E+03  0.97859429E+04                                 8.497721                            7.045418      -0.206696       1.935274                    0.997890      28.595215      84.580025       0.584383       0.446504      -1.036487       0.015845       0.013324       0.000580       0.020711      -0.002070      -0.036380       0.008486       0.062008       0.066595      -0.043363      -0.014655       0.058018              9.435007       7.633425       0.994346       2.902334      12.551779      -0.447875       8.119816          -0.000000
          151              C       6.991070      11.844475       4.996269      -0.030220      34.831285 0.45450940E+03  0.10778600E+05                                 9.387978                            7.198539      -0.069966       1.994619                    0.998728      27.390452      78.458659       0.604101       0.427540      -1.059791      -0.010461       0.015138      -0.019569       0.026861       0.001916      -0.017894       0.003620       0.011192      -0.020516      -0.019446      -0.001219       0.020666             11.277582       7.754189       1.330364       2.809508      17.637959       0.062946       8.440598           0.000000
          152              C      25.141810       2.605850       2.938330       0.047746      28.122563 0.36832688E+03  0.83950633E+04                                 8.318646                            6.617902      -0.100644       1.980388                    0.998024      27.488923      80.514117       0.602667       0.445901      -1.035277      -0.005274       0.058529      -0.004076       0.058907      -0.022337      -0.039003      -0.014699       0.065817       0.093251      -0.063257      -0.000662       0.063920              9.737568       6.934396       2.214499       2.565707      14.286499       1.032852       7.991810          -0.000000
          153              C       6.917158      10.352512       5.066959       0.367212      27.517003 0.33444676E+03  0.74220493E+04                                 8.384380                            6.469902      -0.409970       1.910615                    0.996813      24.467361      70.122207       0.588044       0.469353      -1.024727      -0.030493      -0.015825      -0.006547       0.034973      -0.008250      -0.032570      -0.008368       0.005186       0.373923      -0.074774      -0.055693       0.130467              9.771337       9.778597      -0.892337       0.930159      14.198125      -0.367070       5.337288           0.000000
          154              C       8.157083      29.515322       2.459681      -0.039186      33.799458 0.44965978E+03  0.10643676E+05                                 9.193194                            7.164045      -0.038163       2.001917                    0.999153      27.497402      78.900515       0.604553       0.428020      -1.058634       0.015282      -0.006206      -0.004183       0.017016      -0.001014       0.006253       0.011010      -0.002133       0.010837      -0.012358      -0.001418       0.013776             10.620015      11.158667      -3.199228      -0.396689      13.395754      -3.507876       7.305625           0.000000
          155              C       9.373867       9.933757       4.768016      -0.055761      28.905896 0.40993243E+03  0.95640574E+04                                 8.406043                            6.943432      -0.099594       1.965027                    0.998686      28.553347      83.676862       0.595263       0.441029      -1.041669       0.014752      -0.022616       0.000261       0.027003       0.027467       0.016696       0.027257      -0.016995       0.064431      -0.039662      -0.012020       0.051682              9.127206       9.259295      -1.655010      -0.957378      11.080741      -2.966491       7.041583          -0.000000
          156              C      10.448354      29.039138       2.129225      -0.113861      28.230836 0.38473663E+03  0.87689183E+04                                 8.033958                            6.538726       0.339658       2.103221                    0.999710      27.901094      78.858130       0.644866       0.416729      -1.064494      -0.017118       0.014449      -0.007201       0.023529       0.004480      -0.005724      -0.001158       0.011318      -0.026832      -0.010531      -0.002673       0.013204              8.749127       8.491851      -1.711181      -0.557302      11.144500      -3.149847       6.611030           0.000000
          157              C      10.283952      27.894741       2.859975       0.082011      25.245436 0.33217673E+03  0.73524472E+04                                 7.659610                            6.208422       0.119212       2.056857                    0.999385      26.348999      75.192801       0.635944       0.435136      -1.045254      -0.045221      -0.003656       0.009225       0.046297      -0.009734       0.015334       0.039252       0.025372       0.040951      -0.050478       0.009105       0.041373              8.469990       8.325973      -2.017500      -0.707732      10.925695      -2.670481       6.158302           0.000000
          158              C       8.069874      28.331742       3.168287       0.069126      27.541234 0.36267676E+03  0.82373531E+04                                 8.268168                            6.598158      -0.132894       1.976290                    0.997767      27.120647      79.389308       0.599075       0.450150      -1.032455       0.043248      -0.021923       0.004569       0.048702       0.026318       0.002935       0.050639       0.010504       0.106725      -0.061848      -0.006136       0.067984              9.664166       9.018859      -2.930115      -0.249716      12.806709      -3.544912       7.166929          -0.000000
          159              C      24.873102       7.643468       4.530139       0.441604      21.784752 0.26106998E+03  0.54728930E+04                                 7.040188                            5.677984      -0.039522       2.033283                    0.998847      23.744591      67.221200       0.630933       0.463087      -1.023085       0.079560      -0.085783      -0.015546       0.118026       0.130886       0.038521       0.023070       0.063191      -0.229020      -0.098644      -0.081896       0.180541              7.675001       5.023669      -1.478254      -0.625534       7.994300      -1.192937      10.007034           0.000000
          160              C     -10.638660      28.723876       1.975665       0.600034      21.920937 0.29589637E+03  0.63466829E+04                                 7.186127                            6.111650      -0.257550       1.968360                    0.999408      22.416288      62.454108       0.603240       0.473379      -1.026063      -0.092995       0.101568       0.034006       0.141847       0.061411       0.015033      -0.015040       0.016113       0.110782      -0.084122       0.040099       0.044022              7.703420       6.570048       0.209296      -0.085237       9.771622      -0.250759       6.768589          -0.000000
          161              C       7.066536      14.554116       4.961350       0.082546      25.810990 0.34373032E+03  0.76916128E+04                                 7.851447                            6.352964      -0.012501       2.012618                    0.999154      26.733439      77.300549       0.621642       0.440318      -1.039709       0.018544      -0.032205       0.023371       0.043901      -0.024586      -0.040934      -0.003780      -0.007602      -0.025099      -0.051673       0.006898       0.044775              8.992942       7.451798       2.583624       3.043834      11.373392       0.930094       8.153637           0.000000
          162              C     -11.105445      23.877389       6.996378      -0.137062      31.125831 0.43977429E+03  0.10454498E+05                                 8.788426                            7.130451      -0.151560       1.927559                    0.998870      30.074235      89.308706       0.594288       0.433546      -1.044897      -0.002941      -0.016919       0.007862       0.018887      -0.021330       0.001438       0.011457      -0.016025      -0.043706      -0.023435      -0.008278       0.031712              9.934649       8.744524       2.481217       3.484048      12.146201       0.632717       8.913221          -0.000000
          163              C     -11.156734      22.506566       7.016818      -0.037077      28.868273 0.41683505E+03  0.97851266E+04                                 8.500069                            7.047580      -0.210027       1.934145                    0.997870      28.597540      84.609712       0.583925       0.446835      -1.036216       0.014932       0.013120       0.000808       0.019894      -0.002530      -0.036893       0.008583       0.062393       0.066632      -0.043544      -0.015137       0.058681              9.437450       7.635401       0.994870       2.903299      12.555294      -0.448031       8.121654          -0.000000
          164              C     -10.278425      21.815022       7.835292      -0.032456      34.908812 0.45573348E+03  0.10815115E+05                                 9.400599                            7.206899      -0.063559       1.995888                    0.998800      27.432272      78.610788       0.603905       0.427383      -1.059867      -0.007860       0.017478      -0.016986       0.025608       0.003180      -0.017599       0.004398       0.012693      -0.019462      -0.019579      -0.001324       0.020903             11.294700       7.763957       1.335177       2.812306      17.670468       0.064602       8.449674           0.000000
          165              C       7.872833      12.576099       5.777269       0.050252      28.012105 0.36655586E+03  0.83427379E+04                                 8.285841                            6.592504      -0.083494       1.986550                    0.998025      27.421049      80.198183       0.605265       0.444623      -1.036256      -0.005366       0.057836      -0.003831       0.058210      -0.022359      -0.038697      -0.014951       0.064231       0.090893      -0.062563      -0.000423       0.062987              9.695265       6.908889       2.194090       2.557670      14.215622       1.017755       7.961284          -0.000000
          166              C     -10.352337      20.323060       7.905983       0.372591      27.377732 0.33233265E+03  0.73654097E+04                                 8.367625                            6.457157      -0.427171       1.906353                    0.996687      24.394929      69.929264       0.587410       0.470480      -1.023841      -0.030146      -0.014488      -0.005836       0.033952      -0.007627      -0.032200      -0.009400       0.003200       0.371652      -0.073977      -0.055704       0.129681              9.751561       9.760200      -0.887668       0.928114      14.167818      -0.365472       5.326664           0.000000
          167              C       8.157256       9.574526       5.298619      -0.038778      33.772436 0.44925567E+03  0.10630304E+05                                 9.182232                            7.156332      -0.028026       2.005433                    0.999140      27.483974      78.813551       0.605530       0.427483      -1.059107       0.014936      -0.005805      -0.002530       0.016223      -0.000947       0.004706       0.010938      -0.002349       0.012332      -0.011352      -0.002076       0.013428             10.606032      11.145451      -3.195776      -0.396164      13.375915      -3.501435       7.296731           0.000000
          168              C      -7.895628      19.904305       7.607040      -0.052302      28.788355 0.40767854E+03  0.94981430E+04                                 8.380269                            6.919813      -0.094785       1.967476                    0.998658      28.483879      83.408228       0.596875       0.440456      -1.042033       0.013842      -0.023043       0.000431       0.026884       0.027295       0.015996       0.025992      -0.017120       0.061793      -0.039048      -0.010880       0.049928              9.100600       9.226393      -1.645643      -0.954317      11.052997      -2.963736       7.022411          -0.000000
          169              C      10.448527       9.098342       4.968163      -0.112463      28.183588 0.38387642E+03  0.87443845E+04                                 8.024404                            6.530758       0.341265       2.104164                    0.999697      27.871618      78.751650       0.645359       0.416646      -1.064551      -0.019061       0.013659      -0.006975       0.024465       0.003699      -0.004551      -0.002018       0.012606      -0.027680      -0.010386      -0.002626       0.013012              8.738635       8.484117      -1.708686      -0.557627      11.128734      -3.144975       6.603055           0.000000
          170              C      10.284124       7.953945       5.698913       0.080766      25.278009 0.33263054E+03  0.73650829E+04                                 7.665372                            6.211682       0.121828       2.057370                    0.999320      26.369746      75.267837       0.635921       0.434998      -1.045325      -0.044460      -0.004778       0.009463       0.045706      -0.009387       0.016091       0.038659       0.026689       0.040044      -0.050386       0.009407       0.040979              8.477308       8.335299      -2.022583      -0.708037      10.934871      -2.672115       6.161756           0.000000
          171              C       8.070046       8.390945       6.007225       0.067606      27.575960 0.36319585E+03  0.82524675E+04                                 8.278621                            6.606388      -0.141666       1.973451                    0.997981      27.139718      79.472925       0.598197       0.450628      -1.032134       0.041130      -0.021156       0.003809       0.046409       0.025871       0.002793       0.051193       0.011159       0.105251      -0.062021      -0.005965       0.067985              9.676861       9.029510      -2.936744      -0.248717      12.825456      -3.549608       7.175618          -0.000000
          172              C       7.604125      17.613717       7.369077       0.438369      21.827762 0.26170744E+03  0.54890938E+04                                 7.045424                            5.682080      -0.097557       2.017504                    0.999266      23.775374      67.305382       0.631236       0.462626      -1.023435       0.081427      -0.087833      -0.015651       0.120789       0.130636       0.040057       0.023233       0.063762      -0.229275      -0.099065      -0.081794       0.180859              7.680636       5.026803      -1.479635      -0.625302       8.000866      -1.193418      10.014239           0.000000
          173              C      23.899813       8.783079       4.814604       0.598114      21.950916 0.29638164E+03  0.63589787E+04                                 7.187895                            6.112901      -0.260612       1.967345                    0.999294      22.436767      62.497396       0.603803       0.472797      -1.026494      -0.090730       0.102607       0.032961       0.140878       0.060712       0.015680      -0.013903       0.016220       0.113140      -0.083670       0.039171       0.044499              7.705500       6.570711       0.209454      -0.084643       9.774716      -0.250203       6.771073          -0.000000
          174              C     -10.202959      24.524664       7.800373       0.079203      25.902516 0.34539756E+03  0.77393339E+04                                 7.875331                            6.373244      -0.015905       2.010345                    0.999129      26.795803      77.567693       0.619853       0.440994      -1.039167       0.018977      -0.032683       0.022967       0.044224      -0.024853      -0.041039      -0.004730      -0.006026      -0.021711      -0.051853       0.007056       0.044797              9.020692       7.478675       2.593947       3.058091      11.398045       0.935023       8.185356           0.000000
          175              C      23.433028       3.936593       1.318416      -0.133221      30.987163 0.43713520E+03  0.10375193E+05                                 8.756604                            7.102828      -0.144453       1.930502                    0.998927      29.991694      88.966191       0.596276       0.432791      -1.045448      -0.003850      -0.017698       0.006801       0.019347      -0.021090       0.001777       0.009964      -0.016417      -0.045218      -0.022684      -0.008634       0.031318              9.897587       8.714886       2.461588       3.476464      12.094570       0.624621       8.883305          -0.000000
          176              C      23.381738       2.565769       1.338857      -0.040784      28.959498 0.41855172E+03  0.98342514E+04                                 8.513518                            7.058529      -0.202323       1.935667                    0.997824      28.646671      84.757244       0.583987       0.446386      -1.036611       0.015728       0.012758       0.000990       0.020276      -0.001126      -0.037733       0.008926       0.062872       0.065872      -0.043993      -0.015461       0.059454              9.452799       7.645218       0.993803       2.907478      12.578989      -0.451352       8.134190          -0.000000
          177              C      24.260047       1.874226       2.157331      -0.029666      34.777485 0.45362826E+03  0.10750216E+05                                 9.370062                            7.184682      -0.061017       1.997801                    0.998731      27.361562      78.294591       0.605679       0.426723      -1.060522      -0.009623       0.016617      -0.018304       0.026529       0.002396      -0.018427       0.004299       0.010965      -0.018706      -0.020043      -0.001012       0.021055             11.256477       7.741249       1.329183       2.804350      17.603831       0.066116       8.424350           0.000000
          178              C      -9.396663      22.546647       0.099392       0.048725      28.051903 0.36720877E+03  0.83623548E+04                                 8.299313                            6.603293      -0.094453       1.982877                    0.998051      27.450344      80.339266       0.604020       0.445286      -1.035741      -0.006555       0.059824      -0.004266       0.060333      -0.022138      -0.039023      -0.013743       0.065646       0.092606      -0.062505      -0.001359       0.063864              9.712563       6.919455       2.203322       2.560413      14.245379       1.024901       7.972856          -0.000000
          179              C      24.186135       0.382263       2.228021       0.370062      27.452089 0.33344493E+03  0.73953114E+04                                 8.377572                            6.464628      -0.417957       1.908609                    0.996781      24.431894      70.031478       0.587597       0.469996      -1.024232      -0.031132      -0.015498      -0.005502       0.035208      -0.007831      -0.031698      -0.009837       0.005075       0.373531      -0.074426      -0.055749       0.130175              9.763706       9.770862      -0.890278       0.929811      14.187207      -0.366030       5.333048           0.000000
          180              C      -9.112240      19.545073       8.137642      -0.041703      33.885571 0.45107632E+03  0.10685017E+05                                 9.204914                            7.172510      -0.025793       2.005120                    0.999191      27.541943      79.043020       0.604585       0.427685      -1.058899       0.015004      -0.006902      -0.002548       0.016711      -0.000302       0.005426       0.010646      -0.002529       0.009512      -0.011188      -0.002030       0.013218             10.633723      11.174577      -3.204586      -0.397823      13.412771      -3.511704       7.313821           0.000000
          181              C       9.373695      29.874554       1.929078      -0.055915      28.886117 0.40959964E+03  0.95535747E+04                                 8.396526                            6.934080      -0.066332       1.975825                    0.998718      28.545837      83.620702       0.596555       0.440199      -1.042244       0.013870      -0.024408       0.000394       0.028077       0.026697       0.015923       0.027293      -0.017938       0.065864      -0.039346      -0.011823       0.051169              9.118132       9.244710      -1.649827      -0.956107      11.074147      -2.968238       7.035539          -0.000000
          182              C      -6.820969      19.068889       7.807187      -0.116742      28.286343 0.38571093E+03  0.87970551E+04                                 8.046048                            6.548431       0.340582       2.103155                    0.999730      27.935093      78.991711       0.644150       0.416911      -1.064333      -0.018731       0.014891      -0.007929       0.025208       0.004875      -0.004046      -0.000648       0.013393      -0.026422      -0.009613      -0.003812       0.013425              8.762735       8.503553      -1.717410      -0.556231      11.164120      -3.155100       6.620532           0.000000
          183              C      -6.985371      17.924493       0.021037       0.084109      25.216013 0.33157842E+03  0.73358159E+04                                 7.653449                            6.202525       0.119152       2.057049                    0.999301      26.325332      75.105207       0.636300       0.435093      -1.045291      -0.043326      -0.003220       0.009445       0.044460      -0.009530       0.015440       0.038736       0.024783       0.039673      -0.049797       0.008943       0.040854              8.463663       8.322384      -2.018818      -0.706211      10.916344      -2.667723       6.152261           0.000000
          184              C      -9.199449      18.361493       0.329349       0.067684      27.571286 0.36314517E+03  0.82507284E+04                                 8.275282                            6.603676      -0.133137       1.975834                    0.997897      27.137968      79.455540       0.598648       0.450321      -1.032347       0.042802      -0.020325       0.003501       0.047512       0.025818       0.003519       0.050407       0.010059       0.104782      -0.060895      -0.006687       0.067581              9.672660       9.026282      -2.934658      -0.248909      12.819197      -3.547930       7.172501          -0.000000
          185              C      -9.665371      27.584265       1.691201       0.442945      21.751934 0.26059912E+03  0.54602047E+04                                 7.030245                            5.670491      -0.028385       2.036851                    0.998871      23.724279      67.132215       0.631787       0.462700      -1.023365       0.080852      -0.086986      -0.014948       0.119696       0.129143       0.039881       0.023140       0.062650      -0.227718      -0.097875      -0.081146       0.179021              7.663779       5.017833      -1.475888      -0.624777       7.981223      -1.190274       9.992279           0.000000
          186              C       6.630836      18.753328       7.653542       0.603038      21.887330 0.29528541E+03  0.63305409E+04                                 7.180128                            6.106154      -0.264921       1.966603                    0.999304      22.394021      62.384645       0.603368       0.473505      -1.025956      -0.090174       0.103467       0.033533       0.141284       0.060711       0.015092      -0.015268       0.014183       0.109700      -0.083244       0.039976       0.043268              7.697483       6.564592       0.210194      -0.084128       9.764033      -0.249694       6.763824           0.000000
          187              C      18.400797      18.783239       2.122411       0.080163      25.896897 0.34529537E+03  0.77360637E+04                                 7.873795                            6.372232      -0.022943       2.008590                    0.999106      26.786846      77.523496       0.619945       0.440985      -1.039228       0.017981       0.033795       0.025073       0.045761       0.015261       0.024084      -0.033506      -0.040523      -0.026130      -0.051993       0.006618       0.045375              9.018711      12.657287       0.396314      -2.340111       6.211904       2.183178       8.186944           0.000000
          188              C       2.143620      28.295549       4.157354      -0.137924      31.181257 0.44089015E+03  0.10489085E+05                                 8.807379                            7.147396      -0.163696       1.923999                    0.998939      30.101821      89.464496       0.592519       0.434507      -1.044178       0.017957       0.004605       0.005797       0.019424       0.017389      -0.009983      -0.003873      -0.028304      -0.044771      -0.022888      -0.008341       0.031229              9.956770      13.484640       0.232430      -2.297239       7.455545       2.700750       8.930125          -0.000000
          189              C       3.356432      28.936543       4.177795      -0.037721      28.869394 0.41686096E+03  0.97852429E+04                                 8.497525                            7.045328      -0.207495       1.935060                    0.997877      28.594573      84.580619       0.584364       0.446522      -1.036466      -0.019532       0.006980       0.000386       0.020746      -0.025886       0.010834      -0.035868      -0.034276       0.066218      -0.043334      -0.014731       0.058064              9.434668      12.182407       1.632089      -1.063644       8.001697       2.737501       8.119902          -0.000000
          190              C      20.785322       0.131908       4.996269      -0.030352      34.837033 0.45462269E+03  0.10781999E+05                                 9.388854                            7.199352      -0.069639       1.994658                    0.998726      27.394598      78.474072       0.604075       0.427530      -1.059793      -0.007917      -0.016721      -0.019610       0.026960      -0.005736       0.005904      -0.017485      -0.002692      -0.020711      -0.019595      -0.001296       0.020892             11.278366      16.319787       3.614577      -1.459490       9.073766       2.401995       8.441546           0.000000
          191              C      19.710662      20.470521       2.938330       0.047727      28.123300 0.36833635E+03  0.83953499E+04                                 8.318808                            6.617996      -0.100679       1.980368                    0.998025      27.489516      80.516722       0.602660       0.445902      -1.035274      -0.048038      -0.033840      -0.004068       0.058901      -0.017331       0.032237      -0.026441      -0.071603       0.093238      -0.063261      -0.000672       0.063933              9.737725      14.366028       2.076178      -2.177331       6.854829       1.705878       7.992318          -0.000000
          192              C      22.114355       0.813880       5.066959       0.367671      27.512742 0.33439281E+03  0.74206966E+04                                 8.384429                            6.470068      -0.410455       1.910475                    0.996820      24.464867      70.118758       0.587931       0.469453      -1.024653       0.029081      -0.018793      -0.006537       0.035236       0.001695       0.023328      -0.023863      -0.017030       0.373350      -0.074593      -0.055610       0.130204              9.771281      12.320144       2.359562      -0.147283      11.656235       0.988884       5.337465           0.000000
          193              C     -12.370410      22.217625       2.459681      -0.039179      33.798632 0.44965063E+03  0.10643408E+05                                 9.193059                            7.163987      -0.037902       2.002008                    0.999154      27.497068      78.899423       0.604554       0.428022      -1.058632      -0.002264       0.016336      -0.004185       0.017015       0.001432      -0.012662      -0.000099      -0.000688       0.010852      -0.012357      -0.001423       0.013781             10.619832      10.065681       2.568288       3.236186      14.488198       1.410503       7.305617           0.000000
          194              C      21.248653       3.150829       4.768016      -0.055704      28.908839 0.40998701E+03  0.95656743E+04                                 8.406606                            6.943758      -0.099516       1.965012                    0.998692      28.555042      83.684056       0.595265       0.441012      -1.041676       0.012252       0.024348       0.000192       0.027257      -0.006159      -0.031726       0.001189       0.056163       0.064108      -0.039549      -0.011910       0.051459              9.127961       9.193139       1.616483       3.048300      11.148645       0.654258       7.042099          -0.000000
          195              C     -13.103658      24.440016       2.129225      -0.113878      28.231335 0.38475034E+03  0.87693305E+04                                 8.034060                            6.538844       0.339467       2.103150                    0.999710      27.901849      78.861349       0.644858       0.416730      -1.064491      -0.003953      -0.022047      -0.007200       0.023527      -0.007145       0.003867      -0.004376       0.002093      -0.026885      -0.010545      -0.002669       0.013215              8.749158       8.999303       2.004020       3.006437      10.637076       1.092209       6.611097           0.000000
          196              C     -12.030381      24.869837       2.859975       0.082036      25.244013 0.33216033E+03  0.73519690E+04                                 7.659276                            6.208267       0.119385       2.056928                    0.999385      26.348038      75.188648       0.635954       0.435135      -1.045257       0.025784      -0.037333       0.009223       0.046299      -0.006112      -0.041656      -0.006339      -0.029539       0.040947      -0.050468       0.009100       0.041368              8.469492       8.527985       2.134108       2.666413      10.722354       0.722234       6.158137           0.000000
          197              C     -11.301795      22.733890       3.168287       0.069117      27.540137 0.36266775E+03  0.82370699E+04                                 8.267818                            6.597982      -0.132645       1.976369                    0.997770      27.120193      79.386743       0.599098       0.450137      -1.032465      -0.002640       0.048407       0.004567       0.048694      -0.017709      -0.045322      -0.022789       0.040308       0.106740      -0.061853      -0.006131       0.067985              9.663661       9.321901       3.105003       3.194772      12.502304       1.556212       7.166780          -0.000000
          198              C      15.482311      17.719004       4.530139       0.441600      21.785026 0.26106982E+03  0.54728654E+04                                 7.040094                            5.677882      -0.039526       2.033272                    0.998848      23.744459      67.219733       0.630958       0.463071      -1.023099       0.034514       0.111784      -0.015554       0.118020      -0.092806      -0.039232       0.021832       0.195124      -0.229013      -0.098658      -0.081887       0.180545              7.674906       5.971043       2.025250       1.345766       7.046405       0.054763      10.007271           0.000000
          199              C      -2.287299       6.336057       1.975665       0.600175      21.920479 0.29589095E+03  0.63466119E+04                                 7.186419                            6.111907      -0.257952       1.968191                    0.999410      22.416301      62.456749       0.603174       0.473427      -1.026024      -0.041613      -0.131099       0.033585       0.141586      -0.037480       0.005339       0.020518       0.098375       0.110387      -0.083942       0.039884       0.044059              7.703760       9.153013       1.281909       0.259837       7.189519       0.051479       6.768748          -0.000000
          200              C       1.131820      28.753488       4.961350       0.082463      25.815098 0.34381494E+03  0.76940587E+04                                 7.852818                            6.354233      -0.012773       2.012479                    0.999148      26.735759      77.312618       0.621502       0.440385      -1.039658       0.018713       0.032169       0.023346       0.043932       0.015583       0.023685      -0.033359      -0.038808      -0.025205      -0.051522       0.006915       0.044607              8.994381      12.632160       0.406119      -2.327915       6.195743       2.171445       8.155239           0.000000
          201              C       2.143274       8.355052       6.996378      -0.136541      31.108225 0.43943409E+03  0.10444417E+05                                 8.785389                            7.127959      -0.151055       1.927868                    0.998874      30.063031      89.267683       0.594357       0.433579      -1.044875       0.016451       0.005983       0.007565       0.019070       0.017495      -0.010605      -0.004257      -0.028765      -0.043951      -0.023420      -0.008116       0.031537              9.931148      13.439557       0.232728      -2.288916       7.443515       2.699894       8.910371          -0.000000
          202              C       3.356087       8.996046       7.016818      -0.037816      28.893554 0.41730615E+03  0.97991719E+04                                 8.506044                            7.052625      -0.211939       1.933398                    0.997857      28.613423      84.675803       0.583571       0.446970      -1.036115      -0.018724       0.006500       0.000721       0.019833      -0.025820       0.010986      -0.036377      -0.035658       0.066509      -0.043631      -0.015189       0.058820              9.444216      12.196276       1.635275      -1.063185       8.009095       2.740096       8.127276          -0.000000
          203              C       3.515826      10.102455       7.835292      -0.031979      34.883348 0.45533175E+03  0.10802761E+05                                 9.394821                            7.202766      -0.061265       1.996775                    0.998797      27.418442      78.550491       0.604223       0.427270      -1.059981      -0.011045      -0.015594      -0.017042       0.025604      -0.006874       0.005051      -0.017512      -0.001243      -0.020228      -0.019691      -0.001250       0.020941             11.287462      16.339291       3.619576      -1.460984       9.078623       2.401525       8.444473           0.000000
          204              C      19.710835       0.529725       5.777269       0.050152      28.015882 0.36663967E+03  0.83451349E+04                                 8.286401                            6.593103      -0.083623       1.986486                    0.998027      27.424676      80.211536       0.605258       0.444602      -1.036266      -0.047169      -0.033412      -0.003737       0.057925      -0.016727       0.032234      -0.025915      -0.071071       0.091316      -0.062704      -0.000258       0.062963              9.695711      14.289520       2.066682      -2.160353       6.835930       1.706261       7.961683          -0.000000
          205              C       4.844860      10.784427       7.905983       0.372394      27.383200 0.33241069E+03  0.73674585E+04                                 8.368074                            6.457435      -0.427238       1.906299                    0.996691      24.397836      69.935603       0.587472       0.470410      -1.023895       0.027786      -0.018752      -0.005935       0.034043       0.002452       0.024125      -0.023146      -0.015340       0.372106      -0.074238      -0.055551       0.129789              9.752115      12.297966       2.352753      -0.147360      11.631558       0.986700       5.326821           0.000000
          206              C      22.168062       2.276829       5.298619      -0.038585      33.759047 0.44904616E+03  0.10623910E+05                                 9.179354                            7.154266      -0.027648       2.005703                    0.999137      27.476524      78.782097       0.605679       0.427435      -1.059156      -0.002473       0.015942      -0.002588       0.016339       0.001392      -0.011718      -0.001280       0.000288       0.012267      -0.011012      -0.002400       0.013412             10.602538      10.047315       2.562183       3.229341      14.465703       1.406654       7.294598           0.000000
          207              C       3.979158      13.121377       7.607040      -0.052741      28.795732 0.40781391E+03  0.95021558E+04                                 8.381982                            6.921317      -0.064636       1.977082                    0.998718      28.488852      83.428574       0.596759       0.440501      -1.041998       0.012953       0.023434       0.000555       0.026781      -0.006304      -0.030484       0.000669       0.055899       0.062473      -0.039231      -0.010742       0.049973              9.102362       9.172903       1.613795       3.044324      11.110415       0.655322       7.023768          -0.000000
          208              C      21.434814       4.499219       4.968163      -0.112162      28.172949 0.38368420E+03  0.87388547E+04                                 8.022158                            6.528842       0.342327       2.104596                    0.999700      27.865048      78.726231       0.645499       0.416610      -1.064581      -0.002360      -0.022997      -0.007036       0.024165      -0.007399       0.004178      -0.002960       0.000423      -0.027134      -0.010281      -0.002802       0.013083              8.736234       8.985526       1.998557       3.001840      10.621787       1.089106       6.601390           0.000000
          209              C      22.508092       4.929041       5.698913       0.080506      25.287477 0.33279259E+03  0.73695331E+04                                 7.666923                            6.212883       0.090729       2.047198                    0.999221      26.376795      75.291191       0.635910       0.434955      -1.045356       0.026612      -0.036003       0.009379       0.045743      -0.006924      -0.041719      -0.005426      -0.029406       0.039938      -0.050514       0.009347       0.041168              8.479136       8.535595       2.137679       2.669093      10.738546       0.723239       6.163268           0.000000
          210              C      23.236677       2.793093       6.007225       0.067286      27.585340 0.36333786E+03  0.82565692E+04                                 8.281130                            6.608253      -0.143120       1.972976                    0.997982      27.144917      79.494500       0.598030       0.450707      -1.032080      -0.002240       0.045956       0.003862       0.046173      -0.017897      -0.045785      -0.023330       0.039903       0.105617      -0.062373      -0.005836       0.068209              9.680084       9.335571       3.113914       3.199210      12.526927       1.560212       7.177755          -0.000000
          211              C      -1.786666      27.689253       7.369077       0.438135      21.829984 0.26174613E+03  0.54900219E+04                                 7.045330                            5.682081      -0.096244       2.017869                    0.999256      23.777008      67.307268       0.631315       0.462558      -1.023489       0.035081       0.114490      -0.015689       0.120768      -0.093069      -0.040249       0.022954       0.194162      -0.229831      -0.098902      -0.082075       0.180977              7.680436       5.976068       2.027533       1.346401       7.051632       0.055288      10.013608           0.000000
          212              C      14.982024      16.306305       4.814604       0.598114      21.950961 0.29638225E+03  0.63589952E+04                                 7.187903                            6.112905      -0.260655       1.967330                    0.999294      22.436824      62.497577       0.603803       0.472797      -1.026494      -0.043495      -0.129880       0.032957       0.140879      -0.037379       0.004199       0.020524       0.097046       0.113150      -0.083668       0.039172       0.044496              7.705496       9.154909       1.282564       0.258938       7.190305       0.051832       6.771273          -0.000000
          213              C       1.131475       8.812990       7.800373       0.079087      25.905753 0.34545333E+03  0.77408862E+04                                 7.875976                            6.373822      -0.016858       2.010017                    0.999120      26.797650      77.574240       0.619816       0.441003      -1.039163       0.018799       0.032418       0.022869       0.043902       0.014895       0.024433      -0.033276      -0.039974      -0.022370      -0.051709       0.006828       0.044881              9.021485      12.665724       0.400028      -2.339355       6.212223       2.180999       8.186507           0.000000
          214              C      19.412597      18.325301       1.318416      -0.133221      30.988312 0.43715835E+03  0.10375933E+05                                 8.756986                            7.103136      -0.144716       1.930420                    0.998925      29.992532      88.970968       0.596245       0.432806      -1.045433       0.017249       0.005506       0.006806       0.019343       0.017671      -0.009517      -0.003439      -0.028314      -0.045234      -0.022691      -0.008641       0.031332              9.898066      13.382269       0.232402      -2.279369       7.428527       2.698533       8.883402          -0.000000
          215              C      20.625409      18.966295       1.338857      -0.040775      28.959383 0.41855036E+03  0.98342691E+04                                 8.513683                            7.058647      -0.202508       1.935612                    0.997823      28.646897      84.759751       0.583963       0.446402      -1.036595      -0.018911       0.007242       0.000993       0.020275      -0.026662       0.011140      -0.037151      -0.033396       0.065898      -0.043999      -0.015469       0.059469              9.453004      12.206309       1.639412      -1.062893       8.018467       2.743755       8.134235          -0.000000
          216              C      20.785149      20.072704       2.157331      -0.029657      34.777064 0.45362224E+03  0.10750063E+05                                 9.370083                            7.184700      -0.060923       1.997840                    0.998730      27.361370      78.294601       0.605669       0.426731      -1.060515      -0.009577      -0.016646      -0.018298       0.026526      -0.005949       0.005493      -0.018119      -0.001342      -0.018682      -0.020048      -0.001021       0.021068             11.256451      16.288878       3.605869      -1.459502       9.055999       2.395720       8.424478           0.000000
          217              C       2.441340      10.500272       0.099392       0.048969      28.049279 0.36715626E+03  0.83608637E+04                                 8.299413                            6.603411      -0.094472       1.982904                    0.998056      27.446305      80.326144       0.603933       0.445366      -1.035694      -0.048662      -0.035489      -0.004070       0.060366      -0.017204       0.031317      -0.026681      -0.071408       0.092598      -0.062544      -0.001041       0.063585              9.712820      14.322992       2.070909      -2.168140       6.842569       1.704575       7.972898          -0.000000
          218              C      22.114183      20.754676       2.228021       0.370065      27.451937 0.33344251E+03  0.73952352E+04                                 8.377520                            6.464596      -0.417925       1.908623                    0.996781      24.431636      70.030355       0.587600       0.469995      -1.024234       0.028986      -0.019211      -0.005496       0.035206       0.001722       0.024369      -0.022533      -0.016111       0.373531      -0.074432      -0.055744       0.130175              9.763627      12.311905       2.357419      -0.147952      11.645994       0.988295       5.332982           0.000000
          219              C       4.898567      12.247376       8.137642      -0.041813      33.890686 0.45114735E+03  0.10687294E+05                                 9.206349                            7.173476      -0.027074       2.004687                    0.999192      27.544865      79.057790       0.604484       0.427732      -1.058853      -0.001676       0.016405      -0.002852       0.016735       0.001146      -0.011798      -0.000755       0.000634       0.009890      -0.011059      -0.002061       0.013120             10.635500      10.079912       2.572182       3.240815      14.511686       1.411890       7.314903           0.000000
          220              C     -13.289820      23.091626       1.929078      -0.055924      28.886978 0.40961925E+03  0.95541874E+04                                 8.396845                            6.934390      -0.066472       1.975775                    0.998717      28.546661      83.624968       0.596520       0.440218      -1.042229       0.014207       0.024210       0.000395       0.028073      -0.005578      -0.031606       0.000152       0.055211       0.065823      -0.039339      -0.011835       0.051174              9.118445       9.188148       1.617164       3.048630      11.131342       0.656174       7.035844          -0.000000
          221              C       4.165319      14.469767       7.807187      -0.116535      28.281064 0.38561371E+03  0.87942304E+04                                 8.044776                            6.547409       0.340914       2.103262                    0.999727      27.931672      78.977751       0.644233       0.416886      -1.064355      -0.003483      -0.024044      -0.007916       0.025552      -0.008004       0.002638      -0.002977       0.001165      -0.026887      -0.009692      -0.003521       0.013213              8.761198       9.010282       2.009549       3.009977      10.654006       1.095070       6.619305           0.000000
          222              C       5.238597      14.899589       0.021037       0.084529      25.205422 0.33140284E+03  0.73309396E+04                                 7.651620                            6.201350       0.118422       2.056990                    0.999294      26.317366      75.076694       0.636290       0.435159      -1.045255       0.024650      -0.035950       0.009460       0.044604      -0.005931      -0.041284      -0.005890      -0.029189       0.039614      -0.049883       0.009074       0.040809              8.461383       8.517741       2.131689       2.662710      10.715636       0.721769       6.150772           0.000000
          223              C       5.967182      12.763641       0.329349       0.068245      27.558856 0.36294700E+03  0.82451224E+04                                 8.272788                            6.601792      -0.131487       1.976391                    0.997889      27.130242      79.428284       0.598743       0.450310      -1.032351      -0.003852       0.047426       0.003386       0.047702      -0.017193      -0.045341      -0.022100       0.039451       0.104526      -0.060716      -0.006718       0.067433              9.669619       9.327297       3.108408       3.196290      12.511163       1.557788       7.170398          -0.000000
          224              C      -1.787012       7.748755       1.691201       0.441927      21.767066 0.26081688E+03  0.54656831E+04                                 7.031580                            5.671461      -0.026687       2.037226                    0.998852      23.735629      67.160907       0.631992       0.462472      -1.023533       0.034596       0.113588      -0.015025       0.119686      -0.091936      -0.040342       0.022842       0.192264      -0.228086      -0.097755      -0.081550       0.179304              7.665329       5.963537       2.021799       1.343496       7.038179       0.054013       9.994271           0.000000
          225              C      -2.286954      26.276554       7.653542       0.603452      21.884563 0.29523951E+03  0.63293854E+04                                 7.179943                            6.106003      -0.264548       1.966714                    0.999299      22.392244      62.381253       0.603321       0.473555      -1.025917      -0.044575      -0.129999       0.033326       0.141412      -0.036606       0.005598       0.020647       0.097926       0.109921      -0.083259       0.039955       0.043304              7.697261       9.146051       1.280243       0.258392       7.182301       0.052044       6.763429          -0.000000
          226              C       8.198011      23.367107       6.394489       0.080181      25.896812 0.34529174E+03  0.77359978E+04                                 7.873936                            6.372302      -0.023014       2.008578                    0.999105      26.786731      77.524404       0.619924       0.440999      -1.039215       0.038268       0.001341      -0.025069       0.045767       0.009922       0.016976       0.037605       0.046668      -0.026142      -0.051981       0.006608       0.045373              9.018893       8.166589      -2.989104      -0.720625      10.702797      -3.118405       8.187293           0.000000
          227              C      25.576302      12.291645       4.359546      -0.137859      31.184114 0.44093575E+03  0.10490578E+05                                 8.808421                            7.148211      -0.164450       1.923750                    0.998941      30.103931      89.476334       0.592422       0.434561      -1.044132       0.012952      -0.013190      -0.005625       0.019322       0.003627       0.008256      -0.006708       0.044534      -0.044598      -0.022919      -0.008388       0.031307              9.958036       9.164908      -2.727553      -1.190209      11.778127      -3.340352       8.931075          -0.000000
          228              C      26.737825      11.561815       4.339105      -0.037777      28.867274 0.41680736E+03  0.97835117E+04                                 8.496410                            7.044273      -0.206631       1.935339                    0.997882      28.592768      84.568762       0.584492       0.446445      -1.036527      -0.003787       0.020346      -0.000425       0.020700       0.027967       0.025613       0.027284      -0.027387       0.066590      -0.043435      -0.014679       0.058114              9.433508      10.458402      -2.625945      -1.838514       9.723237      -2.289982       8.118884          -0.000000
          229              C      -6.762426      11.976682       3.520631      -0.030112      34.824486 0.45440894E+03  0.10775415E+05                                 9.386089                            7.197251      -0.068258       1.995203                    0.998733      27.386897      78.440633       0.604229       0.427482      -1.059848      -0.018299      -0.001529       0.019656       0.026899       0.004034       0.012208       0.013768      -0.008718      -0.020725      -0.019566      -0.001285       0.020852             11.274999      14.010929      -4.943019      -1.350191      11.374782      -2.464405       8.439287           0.000000
          230              C      10.314173      23.076371       5.578570       0.047715      28.123989 0.36834783E+03  0.83956790E+04                                 8.318981                            6.618122      -0.100755       1.980338                    0.998024      27.489854      80.518101       0.602651       0.445905      -1.035272      -0.053319       0.024695       0.004076       0.058902       0.039665       0.006770       0.041131       0.005768       0.093189      -0.063248      -0.000666       0.063914              9.738054      10.530946      -4.291006      -0.388272      10.690972      -2.738767       7.992245           0.000000
          231              C      -5.507305      11.166690       3.449941       0.367118      27.520924 0.33450794E+03  0.74236491E+04                                 8.384642                            6.470136      -0.409173       1.910836                    0.996812      24.469274      70.125829       0.588089       0.469301      -1.024769      -0.001481      -0.034371       0.006425       0.034997       0.006564       0.009032       0.032296       0.011597       0.374393      -0.074878      -0.055712       0.130590              9.771509      13.865737      -1.467457      -0.783053      10.111284      -0.621939       5.337506           0.000000
          232              C      13.055823      21.821902       6.057219      -0.039174      33.799595 0.44965224E+03  0.10643460E+05                                 9.193248                            7.163999      -0.038053       2.001956                    0.999153      27.497227      78.900042       0.604553       0.428021      -1.058632       0.013013       0.010130       0.004177       0.017012      -0.000417       0.006412      -0.010913       0.002827       0.010863      -0.012353      -0.001423       0.013776             10.620182      15.607590       0.630659      -2.839707       8.947408       2.097505       7.305549           0.000000
          233              C      -3.916298      13.084886       3.748884      -0.055991      28.913352 0.41009834E+03  0.95689426E+04                                 8.408024                            6.945417      -0.100257       1.964785                    0.998685      28.557195      83.693904       0.595100       0.441103      -1.041620       0.027609       0.001062      -0.000428       0.027633      -0.021105       0.015342      -0.028109      -0.038697       0.064074      -0.039483      -0.012168       0.051651              9.129062      12.060759       0.039899      -2.089988       8.283345       2.312667       7.043084          -0.000000
          234              C      14.613845      23.568109       6.387675      -0.113864      28.231106 0.38473843E+03  0.87689714E+04                                 8.033974                            6.538702       0.339544       2.103177                    0.999711      27.901403      78.859106       0.644873       0.416724      -1.064497      -0.021068      -0.007596       0.007188       0.023520       0.002665       0.001856       0.005533      -0.013416      -0.026897      -0.010547      -0.002664       0.013211              8.749133      11.963288      -0.293034      -2.449086       7.673253       2.057591       6.610858           0.000000
          235              C      15.522721      22.853534       5.656925       0.081991      25.244761 0.33216597E+03  0.73520887E+04                                 7.659232                            6.208144       0.119368       2.056899                    0.999385      26.348498      75.188731       0.635991       0.435111      -1.045277      -0.019441      -0.040976      -0.009225       0.046283       0.015865       0.026322      -0.032913       0.004162       0.040959      -0.050487       0.009113       0.041374              8.469492      12.021928      -0.117065      -1.958782       7.228564       1.948163       6.157985           0.000000
          236              C      14.037229      21.154587       5.348613       0.069089      27.542202 0.36269012E+03  0.82377137E+04                                 8.268300                            6.598225      -0.132851       1.976297                    0.997768      27.121028      79.390113       0.599081       0.450142      -1.032461       0.040597       0.026492      -0.004573       0.048691      -0.008604       0.042403      -0.027855      -0.050815       0.106737      -0.061853      -0.006136       0.067988              9.664410      14.397911      -0.175646      -2.945530       7.428346       1.988777       7.166972          -0.000000
          237              C       5.817113      25.362472       3.986761       0.441604      21.784979 0.26107732E+03  0.54730769E+04                                 7.040219                            5.678064      -0.039483       2.033288                    0.998848      23.744711      67.221379       0.630930       0.463087      -1.023087       0.114065       0.026010       0.015553       0.118022      -0.038082       0.000708      -0.044894      -0.258307      -0.229026      -0.098655      -0.081891       0.180546              7.674987       8.531627      -0.547172      -0.720334       4.486225       1.138203      10.007109           0.000000
          238              C       4.343709       5.148588       6.541235       0.600070      21.920859 0.29589344E+03  0.63465249E+04                                 7.185750                            6.111342      -0.256692       1.968643                    0.999402      22.415639      62.449277       0.603304       0.473336      -1.026099      -0.134364      -0.029685      -0.033872       0.141711      -0.023850      -0.020295      -0.005574      -0.114291       0.110526      -0.083992       0.039900       0.044092              7.703012       8.789633      -1.490853      -0.174303       7.551296       0.199076       6.768107          -0.000000
          239              C       8.198184       3.426310       0.716527       0.078453      25.926504 0.34581013E+03  0.77511331E+04                                 7.881130                            6.377836      -0.017829       2.009526                    0.999126      26.812410      77.636482       0.619496       0.441103      -1.039071       0.037264       0.000114      -0.022802       0.043687       0.009926       0.016516       0.038013       0.046152      -0.022042      -0.051999       0.006990       0.045009              9.027691       8.176883      -2.996446      -0.719633      10.713698      -3.119087       8.192492           0.000000
          240              C       8.307325      22.261893       7.198484      -0.133222      30.987667 0.43714590E+03  0.10375536E+05                                 8.756791                            7.102985      -0.144629       1.930444                    0.998927      29.992140      88.968614       0.596260       0.432799      -1.045440       0.013400      -0.012178      -0.006802       0.019343       0.003425       0.007740      -0.006513       0.044735      -0.045195      -0.022672      -0.008640       0.031313              9.897843       9.117925      -2.694194      -1.197312      11.692092      -3.323157       8.883513          -0.000000
          241              C       9.468848      21.532064       7.178043      -0.040789      28.959838 0.41855985E+03  0.98345099E+04                                 8.513643                            7.058639      -0.202393       1.935642                    0.997824      28.647066      84.759262       0.583976       0.446391      -1.036606      -0.003181       0.019996      -0.000993       0.020272       0.027779       0.026605       0.028214      -0.029483       0.065897      -0.043992      -0.015463       0.059455              9.452947      10.485084      -2.633066      -1.844870       9.739482      -2.292203       8.134275          -0.000000
          242              C      10.506896      21.946930       6.359569      -0.029660      34.777790 0.45362603E+03  0.10750175E+05                                 9.370200                            7.184719      -0.061023       1.997803                    0.998730      27.361589      78.295311       0.605669       0.426730      -1.060515      -0.019205      -0.000031       0.018296       0.026525       0.003553       0.012938       0.013813      -0.009639      -0.018695      -0.020044      -0.001017       0.021061             11.256744      13.987459      -4.935243      -1.345046      11.358254      -2.461730       8.424520           0.000000
          243              C      10.314345       3.135575       8.417508       0.048760      28.056750 0.36728730E+03  0.83646855E+04                                 8.301151                            6.604808      -0.095192       1.982625                    0.998042      27.451962      80.349589       0.603833       0.445395      -1.035666      -0.054835       0.024344       0.004093       0.060136       0.039530       0.007539       0.040464       0.005734       0.092593      -0.062497      -0.001156       0.063653              9.714679      10.508825      -4.275436      -0.392544      10.660882      -2.729967       7.974328          -0.000000
          244              C      11.762018      21.136939       6.288879       0.370064      27.452648 0.33344529E+03  0.73953190E+04                                 8.377715                            6.464654      -0.417929       1.908622                    0.996781      24.431729      70.030935       0.587593       0.469999      -1.024231      -0.002147      -0.034707       0.005493       0.035205       0.006121       0.007327       0.032373       0.011034       0.373544      -0.074436      -0.055744       0.130180              9.763989      13.854769      -1.467292      -0.781918      10.104173      -0.622222       5.333025           0.000000
          245              C      13.055995       1.881106       0.379258      -0.041634      33.877964 0.45094090E+03  0.10681013E+05                                 9.203651                            7.171489      -0.025932       2.005160                    0.999190      27.537874      79.028510       0.604621       0.427691      -1.058895       0.013295       0.009467       0.002723       0.016546      -0.001123       0.006627      -0.009984       0.001927       0.009626      -0.011145      -0.002196       0.013341             10.632451      15.626504       0.632654      -2.842283       8.957755       2.100179       7.313094           0.000000
          246              C      13.353025      23.055134       6.587822      -0.055925      28.887330 0.40961888E+03  0.95541724E+04                                 8.396893                            6.934345      -0.096341       1.966242                    0.998675      28.546614      83.624674       0.596528       0.440212      -1.042233       0.028066      -0.000191      -0.000400       0.028070      -0.021119       0.015667      -0.027448      -0.037278       0.065826      -0.039343      -0.011831       0.051175              9.118550      12.046330       0.032679      -2.092611       8.273650       2.312193       7.035670          -0.000000
          247              C      14.614018       3.627312       0.709713      -0.116283      28.265608 0.38533640E+03  0.87862408E+04                                 8.041740                            6.544930       0.341359       2.103562                    0.999728      27.921764      78.939755       0.644380       0.416871      -1.064376      -0.022396      -0.008767       0.007879       0.025309       0.003570       0.001315       0.003730      -0.015258      -0.026711      -0.009628      -0.003933       0.013561              8.757949      11.979030      -0.292682      -2.452398       7.678106       2.058302       6.616711           0.000000
          248              C      15.522894       2.912738      -0.021037       0.084303      25.215955 0.33158183E+03  0.73359796E+04                                 7.654112                            6.203257       0.087008       2.046711                    0.999191      26.324290      75.105000       0.636149       0.435191      -1.045222      -0.018852      -0.039174      -0.009439       0.044487       0.015685       0.025772      -0.032632       0.004163       0.039904      -0.049825       0.009095       0.040730              8.464335      12.017046      -0.114149      -1.957092       7.223270       1.945773       6.152690           0.000000
          249              C      14.037401       1.213790       8.187551       0.067760      27.575497 0.36320652E+03  0.82526929E+04                                 8.276964                            6.604821      -0.133767       1.975583                    0.997885      27.141158      79.474614       0.598500       0.450401      -1.032273       0.039127       0.027206      -0.003479       0.047783      -0.008531       0.041916      -0.028245      -0.049811       0.104621      -0.060926      -0.006631       0.067556              9.675046      14.416926      -0.175617      -2.949386       7.434058       1.989905       7.174154          -0.000000
          250              C       5.817286       5.421676       6.825699       0.442157      21.763644 0.26076696E+03  0.54645834E+04                                 7.032357                            5.672036      -0.029590       2.036344                    0.998883      23.733256      67.162205       0.631750       0.462654      -1.023394       0.115592       0.026682       0.015118       0.119591      -0.037445       0.000610      -0.046201      -0.255217      -0.227907      -0.097585      -0.081620       0.179205              7.666168       8.521366      -0.545475      -0.718789       4.481716       1.136669       9.995421           0.000000
          251              C      21.612514      15.119136       0.863358       0.603153      21.888395 0.29531315E+03  0.63313576E+04                                 7.180737                            6.106745      -0.264420       1.966688                    0.999303      22.395076      62.391043       0.603287       0.473552      -1.025919      -0.134895      -0.026452      -0.033395       0.141462      -0.024240      -0.020690      -0.005429      -0.112562       0.109926      -0.083401       0.040016       0.043386              7.698051       8.782911      -1.490513      -0.174039       7.546928       0.197711       6.764313          -0.000000
          252              C      25.466988      13.396858       3.555550       0.082583      25.810482 0.34373279E+03  0.76916447E+04                                 7.851345                            6.353009      -0.012306       2.012679                    0.999153      26.732249      77.295771       0.621639       0.440321      -1.039712       0.037330      -0.000080      -0.023482       0.044101       0.009166       0.016983       0.037218       0.046560      -0.025023      -0.051566       0.006877       0.044689              8.992664       8.155228      -2.989531      -0.716549      10.669283      -3.100988       8.153481           0.000000
          253              C       8.307497       2.321097       1.520522      -0.136517      31.109469 0.43945810E+03  0.10445156E+05                                 8.785619                            7.128019      -0.151516       1.927701                    0.998871      30.063716      89.271149       0.594370       0.433562      -1.044882       0.013309      -0.010855      -0.007811       0.018867       0.003799       0.009236      -0.007141       0.044887      -0.043808      -0.023616      -0.008094       0.031710              9.931484       9.144572      -2.712643      -1.193753      11.739470      -3.332616       8.910411          -0.000000
          254              C       9.469020       1.591268       1.500082      -0.037508      28.874078 0.41693165E+03  0.97878089E+04                                 8.500708                            7.048048      -0.209780       1.934203                    0.997863      28.600092      84.614748       0.583958       0.446791      -1.036258      -0.003972       0.019483      -0.000882       0.019903       0.028308       0.026072       0.027706      -0.026700       0.066574      -0.043569      -0.015263       0.058832              9.438268      10.464962      -2.628775      -1.839446       9.727731      -2.290436       8.122110          -0.000000
          255              C      10.507069       2.006134       0.681608      -0.032095      34.893014 0.45550027E+03  0.10808018E+05                                 9.397379                            7.204777      -0.062013       1.996461                    0.998803      27.424186      78.577676       0.604039       0.427350      -1.059905      -0.019151       0.001910       0.017047       0.025710       0.003890       0.012570       0.012960      -0.011647      -0.019322      -0.019472      -0.001297       0.020769             11.290435      14.032540      -4.954907      -1.349786      11.392034      -2.466650       8.446732           0.000000
          256              C      -6.955150      13.106123       2.739631       0.050203      28.022153 0.36672766E+03  0.83477670E+04                                 8.288286                            6.594379      -0.084207       1.986232                    0.998024      27.427662      80.227329       0.605123       0.444668      -1.036212      -0.052662       0.024090       0.003624       0.058024       0.038997       0.006508       0.040726       0.006780       0.090767      -0.062417      -0.000380       0.062797              9.698296      10.491609      -4.262637      -0.397377      10.639513      -2.724911       7.963767          -0.000000
          257              C      11.762191       1.196143       0.610917       0.372377      27.384140 0.33243441E+03  0.73680465E+04                                 8.367854                            6.457382      -0.426334       1.906541                    0.996688      24.398440      69.935484       0.587518       0.470369      -1.023927      -0.002492      -0.033533       0.005813       0.034124       0.005216       0.007938       0.032670       0.011685       0.371817      -0.074068      -0.055690       0.129758              9.751859      13.835630      -1.464487      -0.780666      10.093081      -0.621090       5.326865           0.000000
          258              C      -4.213500      11.851653       3.218281      -0.038915      33.777130 0.44933794E+03  0.10632782E+05                                 9.182931                            7.156886      -0.029048       2.005098                    0.999141      27.487699      78.827297       0.605516       0.427471      -1.059110       0.012487       0.010148       0.002680       0.016312      -0.000702       0.007033      -0.009795       0.002470       0.012337      -0.011384      -0.002240       0.013624             10.606682      15.586921       0.632692      -2.834216       8.935919       2.093759       7.297205           0.000000
          259              C      13.353198       3.114338       0.909860      -0.052471      28.797808 0.40785773E+03  0.95034393E+04                                 8.382246                            6.921398      -0.094078       1.967549                    0.998659      28.490102      83.433593       0.596793       0.440464      -1.042019       0.026642       0.000567      -0.000481       0.026653      -0.020968       0.014422      -0.026643      -0.039006       0.061960      -0.039115      -0.010614       0.049729              9.102861      12.024635       0.031642      -2.090202       8.259879       2.308988       7.024070          -0.000000
          260              C      -2.655477      13.597860       3.548737      -0.112239      28.172673 0.38368600E+03  0.87389113E+04                                 8.021949                            6.528740       0.342508       2.104605                    0.999695      27.865689      78.728268       0.645521       0.416595      -1.064590      -0.021212      -0.009321       0.006886       0.024171       0.003553       0.000621       0.005042      -0.012867      -0.027677      -0.010416      -0.002684       0.013100              8.735773      11.941888      -0.290273      -2.443523       7.664110       2.055287       6.601320           0.000000
          261              C      -1.746602      12.883285       2.817987       0.080572      25.284999 0.33275819E+03  0.73686350E+04                                 7.666575                            6.212633       0.122096       2.057352                    0.999321      26.375585      75.288843       0.635907       0.434965      -1.045343      -0.018003      -0.040965      -0.009476       0.045739       0.016279       0.025426      -0.033371       0.002673       0.039844      -0.050458       0.009428       0.041030              8.478629      12.038368      -0.114424      -1.960561       7.234641       1.949598       6.162877           0.000000
          262              C      -3.232094      11.184338       2.509675       0.067472      27.579848 0.36326407E+03  0.82543846E+04                                 8.279301                            6.606980      -0.142552       1.973202                    0.997993      27.142287      79.481568       0.598176       0.450624      -1.032138       0.038614       0.025058      -0.003805       0.046190      -0.008137       0.043074      -0.028126      -0.050537       0.105292      -0.062189      -0.005977       0.068167              9.677523      14.420674      -0.174708      -2.949535       7.435754       1.990228       7.176141          -0.000000
          263              C      23.086090      15.392224       1.147823       0.438774      21.818834 0.26157757E+03  0.54857350E+04                                 7.043881                            5.680913      -0.096272       2.017930                    0.999257      23.769297      67.286116       0.631255       0.462665      -1.023405       0.116556       0.026723       0.015671       0.120603      -0.037624       0.000353      -0.046235      -0.258092      -0.228728      -0.098868      -0.081847       0.180715              7.678901       8.536690      -0.547789      -0.720719       4.488048       1.137914      10.011963           0.000000
          264              C       4.343537      25.089385       3.702296       0.598115      21.950970 0.29638355E+03  0.63590264E+04                                 7.187892                            6.112914      -0.260679       1.967322                    0.999294      22.436787      62.497378       0.603804       0.472796      -1.026495      -0.134228      -0.027271      -0.032957       0.140880      -0.023332      -0.019875      -0.006626      -0.113269       0.113144      -0.083670       0.039172       0.044498              7.705506       8.792121      -1.492146      -0.174392       7.553328       0.198477       6.771069           0.000000
          265              C      -7.066363      25.327177       6.394489       0.080166      25.897817 0.34531158E+03  0.77365581E+04                                 7.874136                            6.372508      -0.023161       2.008513                    0.999107      26.787734      77.528045       0.619910       0.441002      -1.039212      -0.020289       0.032472      -0.025067       0.045765      -0.025178      -0.041053      -0.004103      -0.006177      -0.026153      -0.051989       0.006618       0.045372              9.019089       7.480200       2.592865       3.060996      11.389502       0.935181       8.187565           0.000000
          266              C      11.105100      16.004204       4.359546      -0.137823      31.176648 0.44078029E+03  0.10485736E+05                                 8.806091                            7.146115      -0.163060       1.924224                    0.998945      30.098944      89.450534       0.592625       0.434459      -1.044215       0.004917       0.017963      -0.005679       0.019471      -0.020877       0.001515       0.010546      -0.016254      -0.044636      -0.022731      -0.008482       0.031213              9.955473       8.760366       2.493961       3.487251      12.177159       0.638856       8.928896          -0.000000
          267              C      11.156389      17.375027       4.339105      -0.037790      28.871753 0.41688815E+03  0.97859429E+04                                 8.497721                            7.045418      -0.206696       1.935274                    0.997890      28.595215      84.580026       0.584383       0.446504      -1.036487      -0.015845      -0.013324      -0.000580       0.020711      -0.002070      -0.036380       0.008486       0.062008       0.066595      -0.043363      -0.014655       0.058018              9.435007       7.633425       0.994346       2.902334      12.551779      -0.447875       8.119816          -0.000000
          268              C      10.278080      18.066570       3.520631      -0.030220      34.831282 0.45450937E+03  0.10778599E+05                                 9.387978                            7.198540      -0.069966       1.994619                    0.998728      27.390451      78.458658       0.604101       0.427540      -1.059791       0.010461      -0.015138       0.019569       0.026861       0.001916      -0.017894       0.003620       0.011192      -0.020516      -0.019446      -0.001219       0.020666             11.277582       7.754189       1.330364       2.809508      17.637959       0.062946       8.440598           0.000000
          269              C      -7.872660      27.305195       5.578570       0.047746      28.122563 0.36832688E+03  0.83950633E+04                                 8.318645                            6.617902      -0.100644       1.980388                    0.998024      27.488923      80.514116       0.602667       0.445901      -1.035277       0.005274      -0.058529       0.004076       0.058907      -0.022337      -0.039003      -0.014699       0.065817       0.093251      -0.063257      -0.000662       0.063920              9.737568       6.934396       2.214499       2.565707      14.286499       1.032852       7.991809          -0.000000
          270              C      10.351992      19.558533       3.449941       0.367212      27.517003 0.33444676E+03  0.74220494E+04                                 8.384380                            6.469902      -0.409970       1.910615                    0.996813      24.467361      70.122206       0.588044       0.469353      -1.024727       0.030493       0.015825       0.006547       0.034973      -0.008250      -0.032570      -0.008368       0.005186       0.373923      -0.074774      -0.055693       0.130467              9.771336       9.778596      -0.892337       0.930159      14.198125      -0.367070       5.337288           0.000000
          271              C       9.112067       0.395723       6.057219      -0.039186      33.799458 0.44965978E+03  0.10643676E+05                                 9.193193                            7.164044      -0.038163       2.001917                    0.999153      27.497402      78.900514       0.604553       0.428020      -1.058634      -0.015282       0.006206       0.004183       0.017016      -0.001014       0.006253       0.011010      -0.002133       0.010837      -0.012358      -0.001418       0.013776             10.620015      11.158667      -3.199228      -0.396689      13.395753      -3.507876       7.305625           0.000000
          272              C       7.895283      19.977288       3.748884      -0.055761      28.905896 0.40993243E+03  0.95640574E+04                                 8.406043                            6.943432      -0.099594       1.965027                    0.998686      28.553347      83.676862       0.595263       0.441029      -1.041669      -0.014752       0.022616      -0.000261       0.027003       0.027467       0.016696       0.027257      -0.016995       0.064431      -0.039662      -0.012020       0.051682              9.127206       9.259295      -1.655010      -0.957378      11.080741      -2.966491       7.041583          -0.000000
          273              C       6.820796       0.871907       6.387675      -0.113861      28.230835 0.38473663E+03  0.87689182E+04                                 8.033958                            6.538726       0.339658       2.103221                    0.999710      27.901094      78.858129       0.644866       0.416729      -1.064494       0.017118      -0.014449       0.007201       0.023529       0.004480      -0.005724      -0.001158       0.011318      -0.026832      -0.010531      -0.002673       0.013204              8.749126       8.491850      -1.711181      -0.557302      11.144499      -3.149847       6.611029           0.000000
          274              C       6.985198       2.016304       5.656925       0.082011      25.245435 0.33217671E+03  0.73524467E+04                                 7.659610                            6.208422       0.119212       2.056857                    0.999385      26.348998      75.192800       0.635944       0.435136      -1.045254       0.045221       0.003656      -0.009225       0.046297      -0.009734       0.015334       0.039252       0.025372       0.040951      -0.050478       0.009105       0.041373              8.469990       8.325973      -2.017500      -0.707732      10.925695      -2.670481       6.158302           0.000000
          275              C       9.199276       1.579303       5.348613       0.069126      27.541234 0.36267676E+03  0.82373531E+04                                 8.268168                            6.598158      -0.132894       1.976290                    0.997767      27.120647      79.389308       0.599075       0.450150      -1.032455      -0.043248       0.021923      -0.004569       0.048702       0.026318       0.002935       0.050639       0.010504       0.106725      -0.061848      -0.006136       0.067984              9.664166       9.018859      -2.930115      -0.249716      12.806709      -3.544912       7.166929          -0.000000
          276              C      -7.603952      22.267577       3.986761       0.441604      21.784752 0.26106998E+03  0.54728931E+04                                 7.040188                            5.677984      -0.039522       2.033283                    0.998847      23.744591      67.221200       0.630933       0.463087      -1.023085      -0.079560       0.085783       0.015546       0.118026       0.130886       0.038521       0.023070       0.063191      -0.229020      -0.098644      -0.081896       0.180541              7.675001       5.023669      -1.478254      -0.625534       7.994300      -1.192937      10.007034           0.000000
          277              C      27.907810       1.187169       6.541235       0.600034      21.920937 0.29589636E+03  0.63466828E+04                                 7.186127                            6.111650      -0.257550       1.968360                    0.999408      22.416288      62.454108       0.603240       0.473379      -1.026063       0.092995      -0.101568      -0.034006       0.141847       0.061411       0.015033      -0.015040       0.016113       0.110782      -0.084122       0.040099       0.044022              7.703420       6.570048       0.209296      -0.085237       9.771622      -0.250759       6.768589          -0.000000
          278              C      27.472109       5.386381       0.716527       0.079203      25.902517 0.34539756E+03  0.77393340E+04                                 7.875331                            6.373244      -0.015905       2.010345                    0.999129      26.795803      77.567694       0.619853       0.440994      -1.039167      -0.018977       0.032683      -0.022967       0.044224      -0.024853      -0.041039      -0.004730      -0.006026      -0.021711      -0.051853       0.007056       0.044797              9.020692       7.478675       2.593947       3.058091      11.398046       0.935023       8.185356           0.000000
          279              C      -6.163878      25.974452       7.198484      -0.133221      30.987164 0.43713521E+03  0.10375193E+05                                 8.756604                            7.102828      -0.144453       1.930502                    0.998927      29.991694      88.966191       0.596276       0.432791      -1.045448       0.003850       0.017698      -0.006801       0.019347      -0.021090       0.001777       0.009964      -0.016417      -0.045218      -0.022684      -0.008634       0.031318              9.897587       8.714886       2.461588       3.476464      12.094571       0.624622       8.883305          -0.000000
          280              C      -6.112588      27.345276       7.178043      -0.040784      28.959498 0.41855172E+03  0.98342513E+04                                 8.513518                            7.058530      -0.202323       1.935667                    0.997824      28.646671      84.757245       0.583987       0.446386      -1.036611      -0.015728      -0.012758      -0.000990       0.020276      -0.001126      -0.037733       0.008926       0.062872       0.065872      -0.043993      -0.015461       0.059454              9.452799       7.645218       0.993803       2.907478      12.578989      -0.451352       8.134190          -0.000000
          281              C      -6.990897      28.036819       6.359569      -0.029666      34.777485 0.45362826E+03  0.10750216E+05                                 9.370062                            7.184682      -0.061017       1.997801                    0.998731      27.361562      78.294591       0.605679       0.426723      -1.060522       0.009623      -0.016617       0.018304       0.026529       0.002396      -0.018427       0.004299       0.010965      -0.018706      -0.020043      -0.001012       0.021055             11.256477       7.741249       1.329183       2.804350      17.603831       0.066116       8.424350           0.000000
          282              C      26.665813       7.364398       8.417508       0.048725      28.051903 0.36720876E+03  0.83623546E+04                                 8.299313                            6.603293      -0.094453       1.982877                    0.998051      27.450344      80.339267       0.604020       0.445286      -1.035741       0.006555      -0.059824       0.004266       0.060333      -0.022138      -0.039023      -0.013743       0.065645       0.092607      -0.062505      -0.001359       0.063864              9.712564       6.919455       2.203322       2.560413      14.245380       1.024901       7.972856          -0.000000
          283              C      -6.916985      29.528782       6.288879       0.370062      27.452089 0.33344494E+03  0.73953115E+04                                 8.377572                            6.464628      -0.417957       1.908609                    0.996781      24.431894      70.031478       0.587597       0.469996      -1.024232       0.031132       0.015498       0.005502       0.035208      -0.007831      -0.031698      -0.009837       0.005075       0.373531      -0.074426      -0.055749       0.130175              9.763706       9.770862      -0.890278       0.929811      14.187207      -0.366030       5.333048           0.000000
          284              C      26.381390      10.365972       0.379258      -0.041705      33.885638 0.45107738E+03  0.10685050E+05                                 9.204930                            7.172521      -0.025797       2.005118                    0.999191      27.541980      79.043180       0.604584       0.427685      -1.058899      -0.015004       0.006902       0.002548       0.016711      -0.000302       0.005426       0.010646      -0.002529       0.009512      -0.011188      -0.002030       0.013218             10.633741      11.174595      -3.204594      -0.397823      13.412797      -3.511711       7.313832           0.000000
          285              C       7.895455       0.036491       6.587822      -0.055915      28.886117 0.40959964E+03  0.95535747E+04                                 8.396526                            6.934080      -0.066332       1.975825                    0.998718      28.545837      83.620702       0.596555       0.440199      -1.042244      -0.013870       0.024408      -0.000394       0.028077       0.026697       0.015923       0.027293      -0.017938       0.065864      -0.039346      -0.011823       0.051169              9.118132       9.244710      -1.649827      -0.956107      11.074147      -2.968238       7.035539          -0.000000
          286              C      24.090119      10.842156       0.709713      -0.116742      28.286354 0.38571112E+03  0.87970607E+04                                 8.046050                            6.548433       0.340581       2.103155                    0.999730      27.935099      78.991734       0.644150       0.416911      -1.064333       0.018730      -0.014891       0.007929       0.025208       0.004875      -0.004046      -0.000648       0.013393      -0.026422      -0.009613      -0.003812       0.013425              8.762738       8.503556      -1.717411      -0.556231      11.164123      -3.155101       6.620533           0.000000
          287              C      24.254521      11.986552      -0.021037       0.084109      25.216012 0.33157841E+03  0.73358158E+04                                 7.653448                            6.202525       0.119152       2.057049                    0.999301      26.325332      75.105206       0.636300       0.435093      -1.045291       0.043326       0.003220      -0.009445       0.044460      -0.009530       0.015440       0.038736       0.024783       0.039673      -0.049797       0.008943       0.040854              8.463663       8.322384      -2.018818      -0.706212      10.916343      -2.667723       6.152261           0.000000
          288              C      26.468599      11.549552       8.187551       0.067685      27.571275 0.36314498E+03  0.82507230E+04                                 8.275279                            6.603674      -0.133137       1.975834                    0.997897      27.137962      79.455516       0.598648       0.450321      -1.032347      -0.042802       0.020325      -0.003501       0.047512       0.025818       0.003519       0.050407       0.010059       0.104782      -0.060895      -0.006687       0.067581              9.672657       9.026279      -2.934657      -0.248909      12.819193      -3.547928       7.172499          -0.000000
          289              C      26.934521       2.326780       6.825699       0.442945      21.751934 0.26059912E+03  0.54602047E+04                                 7.030245                            5.670491      -0.028385       2.036851                    0.998871      23.724279      67.132215       0.631787       0.462700      -1.023365      -0.080852       0.086986       0.014948       0.119696       0.129143       0.039881       0.023140       0.062650      -0.227718      -0.097875      -0.081146       0.179021              7.663779       5.017833      -1.475888      -0.624777       7.981223      -1.190274       9.992279           0.000000
          290              C      10.638314      11.157717       0.863358       0.603038      21.887328 0.29528538E+03  0.63305402E+04                                 7.180128                            6.106154      -0.264920       1.966603                    0.999304      22.394020      62.384644       0.603368       0.473505      -1.025956       0.090174      -0.103467      -0.033533       0.141284       0.060711       0.015092      -0.015268       0.014183       0.109700      -0.083244       0.039976       0.043268              7.697483       6.564592       0.210194      -0.084128       9.764033      -0.249694       6.763824           0.000000
          291              C      10.202614      15.356929       3.555550       0.082546      25.810991 0.34373034E+03  0.76916134E+04                                 7.851447                            6.352964      -0.012501       2.012617                    0.999154      26.733440      77.300551       0.621642       0.440318      -1.039709      -0.018544       0.032205      -0.023371       0.043901      -0.024586      -0.040934      -0.003780      -0.007602      -0.025099      -0.051673       0.006898       0.044775              8.992942       7.451798       2.583624       3.043835      11.373392       0.930094       8.153637           0.000000
          292              C      28.374595       6.033656       1.520522      -0.137061      31.125831 0.43977430E+03  0.10454498E+05                                 8.788425                            7.130451      -0.151560       1.927559                    0.998870      30.074235      89.308703       0.594288       0.433546      -1.044897       0.002941       0.016919      -0.007862       0.018887      -0.021330       0.001438       0.011457      -0.016025      -0.043706      -0.023435      -0.008278       0.031712              9.934648       8.744523       2.481217       3.484048      12.146200       0.632717       8.913221          -0.000000
          293              C      28.425884       7.404479       1.500082      -0.037077      28.868275 0.41683508E+03  0.97851275E+04                                 8.500069                            7.047580      -0.210027       1.934145                    0.997870      28.597541      84.609712       0.583925       0.446835      -1.036216      -0.014932      -0.013120      -0.000808       0.019894      -0.002530      -0.036893       0.008583       0.062393       0.066632      -0.043544      -0.015137       0.058681              9.437450       7.635401       0.994870       2.903300      12.555294      -0.448031       8.121654          -0.000000
          294              C      27.547575       8.096023       0.681608      -0.032456      34.908813 0.45573349E+03  0.10815115E+05                                 9.400599                            7.206899      -0.063559       1.995888                    0.998800      27.432272      78.610788       0.603905       0.427383      -1.059867       0.007860      -0.017478       0.016986       0.025608       0.003180      -0.017599       0.004398       0.012693      -0.019462      -0.019579      -0.001324       0.020903             11.294700       7.763957       1.335177       2.812307      17.670470       0.064601       8.449674           0.000000
          295              C       9.396317      17.334946       2.739631       0.050252      28.012103 0.36655584E+03  0.83427373E+04                                 8.285840                            6.592503      -0.083494       1.986550                    0.998025      27.421048      80.198179       0.605265       0.444623      -1.036256       0.005366      -0.057836       0.003831       0.058210      -0.022359      -0.038697      -0.014951       0.064231       0.090893      -0.062563      -0.000423       0.062987              9.695264       6.908889       2.194090       2.557670      14.215621       1.017755       7.961284          -0.000000
          296              C      27.621487       9.587985       0.610917       0.372591      27.377725 0.33233254E+03  0.73654066E+04                                 8.367624                            6.457156      -0.427171       1.906353                    0.996687      24.394926      69.929254       0.587410       0.470480      -1.023841       0.030146       0.014488       0.005836       0.033952      -0.007627      -0.032200      -0.009400       0.003200       0.371652      -0.073977      -0.055704       0.129681              9.751559       9.760199      -0.887668       0.928114      14.167816      -0.365472       5.326663           0.000000
          297              C       9.111894      20.336519       3.218281      -0.038778      33.772436 0.44925567E+03  0.10630304E+05                                 9.182232                            7.156332      -0.028026       2.005433                    0.999140      27.483974      78.813552       0.605530       0.427483      -1.059107      -0.014936       0.005805       0.002530       0.016223      -0.000947       0.004706       0.010938      -0.002349       0.012332      -0.011352      -0.002076       0.013428             10.606032      11.145451      -3.195776      -0.396164      13.375915      -3.501435       7.296731           0.000000
          298              C      25.164778      10.006740       0.909860      -0.052300      28.788308 0.40767766E+03  0.94981170E+04                                 8.380258                            6.919803      -0.094783       1.967477                    0.998658      28.483849      83.408102       0.596875       0.440455      -1.042033      -0.013842       0.023043      -0.000431       0.026884       0.027295       0.015996       0.025992      -0.017120       0.061793      -0.039048      -0.010880       0.049928              9.100588       9.226380      -1.645639      -0.954316      11.052982      -2.963732       7.022402          -0.000000
          299              C       6.820623      20.812703       3.548737      -0.112463      28.183587 0.38387642E+03  0.87443845E+04                                 8.024404                            6.530758       0.341265       2.104164                    0.999697      27.871618      78.751650       0.645359       0.416646      -1.064551       0.019061      -0.013659       0.006975       0.024465       0.003699      -0.004551      -0.002018       0.012606      -0.027680      -0.010386      -0.002626       0.013012              8.738635       8.484117      -1.708686      -0.557627      11.128733      -3.144975       6.603055           0.000000
          300              C       6.985026      21.957100       2.817987       0.080766      25.278009 0.33263055E+03  0.73650830E+04                                 7.665372                            6.211682       0.121828       2.057370                    0.999320      26.369746      75.267836       0.635921       0.434998      -1.045325       0.044460       0.004778      -0.009463       0.045706      -0.009387       0.016091       0.038659       0.026689       0.040044      -0.050386       0.009407       0.040979              8.477308       8.335298      -2.022583      -0.708037      10.934870      -2.672115       6.161756           0.000000
          301              C       9.199104      21.520100       2.509675       0.067606      27.575960 0.36319585E+03  0.82524675E+04                                 8.278621                            6.606388      -0.141666       1.973451                    0.997981      27.139718      79.472925       0.598197       0.450628      -1.032134      -0.041130       0.021156      -0.003809       0.046409       0.025871       0.002793       0.051193       0.011159       0.105251      -0.062021      -0.005965       0.067985              9.676861       9.029510      -2.936744      -0.248717      12.825456      -3.549608       7.175618          -0.000000
          302              C       9.665025      12.297328       1.147823       0.438369      21.827762 0.26170744E+03  0.54890939E+04                                 7.045424                            5.682080      -0.097557       2.017504                    0.999266      23.775374      67.305381       0.631236       0.462626      -1.023435      -0.081427       0.087833       0.015651       0.120789       0.130636       0.040057       0.023233       0.063762      -0.229275      -0.099065      -0.081794       0.180859              7.680636       5.026803      -1.479635      -0.625302       8.000866      -1.193418      10.014239           0.000000
          303              C      -6.630663      21.127966       3.702296       0.598114      21.950916 0.29638164E+03  0.63589787E+04                                 7.187895                            6.112901      -0.260612       1.967345                    0.999294      22.436767      62.497395       0.603803       0.472797      -1.026494       0.090730      -0.102607      -0.032961       0.140878       0.060712       0.015680      -0.013903       0.016220       0.113140      -0.083670       0.039171       0.044499              7.705500       6.570711       0.209455      -0.084643       9.774716      -0.250203       6.771073           0.000000
          304              C      -1.131647      11.127806       6.394489       0.080163      25.896897 0.34529537E+03  0.77360638E+04                                 7.873796                            6.372232      -0.022943       2.008590                    0.999106      26.786846      77.523499       0.619945       0.440985      -1.039228      -0.017981      -0.033795      -0.025073       0.045761       0.015261       0.024084      -0.033506      -0.040523      -0.026130      -0.051993       0.006618       0.045375              9.018712      12.657287       0.396314      -2.340111       6.211904       2.183178       8.186944           0.000000
          305              C      15.125530       1.615496       4.359546      -0.137924      31.181257 0.44089015E+03  0.10489085E+05                                 8.807380                            7.147396      -0.163696       1.923999                    0.998939      30.101821      89.464499       0.592519       0.434507      -1.044178      -0.017957      -0.004605      -0.005797       0.019424       0.017389      -0.009983      -0.003873      -0.028304      -0.044771      -0.022888      -0.008341       0.031229              9.956770      13.484641       0.232430      -2.297240       7.455545       2.700750       8.930125          -0.000000
          306              C      13.912718       0.974502       4.339105      -0.037722      28.869395 0.41686098E+03  0.97852435E+04                                 8.497525                            7.045328      -0.207495       1.935060                    0.997877      28.594574      84.580621       0.584364       0.446522      -1.036466       0.019532      -0.006980      -0.000386       0.020746      -0.025886       0.010834      -0.035868      -0.034276       0.066218      -0.043334      -0.014731       0.058064              9.434669      12.182407       1.632089      -1.063644       8.001697       2.737501       8.119902          -0.000000
          307              C      -3.516172      29.779137       3.520631      -0.030352      34.837031 0.45462266E+03  0.10781998E+05                                 9.388853                            7.199352      -0.069638       1.994658                    0.998726      27.394597      78.474070       0.604075       0.427530      -1.059793       0.007917       0.016721       0.019610       0.026960      -0.005736       0.005904      -0.017485      -0.002692      -0.020711      -0.019595      -0.001296       0.020892             11.278366      16.319786       3.614577      -1.459490       9.073766       2.401995       8.441546           0.000000
          308              C      -2.441512       9.440524       5.578570       0.047727      28.123300 0.36833635E+03  0.83953498E+04                                 8.318808                            6.617996      -0.100680       1.980368                    0.998025      27.489516      80.516722       0.602660       0.445902      -1.035274       0.048038       0.033840       0.004068       0.058901      -0.017331       0.032237      -0.026441      -0.071603       0.093238      -0.063261      -0.000672       0.063933              9.737725      14.366028       2.076178      -2.177331       6.854829       1.705878       7.992318          -0.000000
          309              C      -4.845205      29.097165       3.449941       0.367671      27.512742 0.33439282E+03  0.74206966E+04                                 8.384429                            6.470068      -0.410455       1.910475                    0.996820      24.464867      70.118758       0.587931       0.469453      -1.024653      -0.029081       0.018793       0.006537       0.035236       0.001695       0.023328      -0.023863      -0.017030       0.373350      -0.074593      -0.055610       0.130204              9.771281      12.320144       2.359562      -0.147283      11.656235       0.988884       5.337465           0.000000
          310              C      29.639560       7.693420       6.057219      -0.039179      33.798632 0.44965064E+03  0.10643408E+05                                 9.193059                            7.163987      -0.037902       2.002008                    0.999154      27.497068      78.899422       0.604554       0.428022      -1.058632       0.002264      -0.016336       0.004185       0.017015       0.001432      -0.012662      -0.000099      -0.000688       0.010852      -0.012357      -0.001423       0.013781             10.619832      10.065681       2.568288       3.236186      14.488198       1.410503       7.305617           0.000000
          311              C      -3.979503      26.760216       3.748884      -0.055704      28.908839 0.40998701E+03  0.95656743E+04                                 8.406606                            6.943758      -0.099516       1.965012                    0.998692      28.555042      83.684056       0.595265       0.441012      -1.041676      -0.012252      -0.024348      -0.000192       0.027257      -0.006159      -0.031726       0.001189       0.056163       0.064108      -0.039549      -0.011910       0.051459              9.127961       9.193139       1.616483       3.048300      11.148645       0.654258       7.042099          -0.000000
          312              C      30.372808       5.471029       6.387675      -0.113878      28.231335 0.38475033E+03  0.87693304E+04                                 8.034060                            6.538844       0.339467       2.103150                    0.999710      27.901849      78.861348       0.644858       0.416730      -1.064491       0.003953       0.022047       0.007200       0.023527      -0.007145       0.003867      -0.004376       0.002093      -0.026885      -0.010545      -0.002669       0.013215              8.749158       8.999303       2.004020       3.006437      10.637075       1.092209       6.611097           0.000000
          313              C      29.299531       5.041208       5.656925       0.082036      25.244013 0.33216033E+03  0.73519690E+04                                 7.659276                            6.208267       0.119385       2.056928                    0.999385      26.348038      75.188647       0.635954       0.435135      -1.045257      -0.025784       0.037333      -0.009223       0.046299      -0.006112      -0.041656      -0.006339      -0.029539       0.040947      -0.050468       0.009100       0.041368              8.469492       8.527985       2.134108       2.666413      10.722353       0.722234       6.158137           0.000000
          314              C      28.570945       7.177155       5.348613       0.069117      27.540137 0.36266775E+03  0.82370699E+04                                 8.267818                            6.597982      -0.132645       1.976369                    0.997770      27.120193      79.386743       0.599098       0.450137      -1.032465       0.002640      -0.048407      -0.004567       0.048694      -0.017709      -0.045322      -0.022789       0.040308       0.106740      -0.061853      -0.006131       0.067985              9.663661       9.321901       3.105003       3.194772      12.502304       1.556212       7.166780          -0.000000
          315              C       1.786839      12.192041       3.986761       0.441600      21.785026 0.26106983E+03  0.54728656E+04                                 7.040093                            5.677882      -0.039526       2.033272                    0.998848      23.744459      67.219732       0.630958       0.463071      -1.023099      -0.034514      -0.111784       0.015554       0.118020      -0.092806      -0.039232       0.021832       0.195124      -0.229013      -0.098658      -0.081887       0.180545              7.674906       5.971043       2.025250       1.345766       7.046405       0.054763      10.007270           0.000000
          316              C      19.556449      23.574988       6.541235       0.600175      21.920480 0.29589096E+03  0.63466120E+04                                 7.186419                            6.111907      -0.257952       1.968191                    0.999410      22.416301      62.456748       0.603174       0.473427      -1.026024       0.041613       0.131099      -0.033585       0.141586      -0.037480       0.005339       0.020518       0.098375       0.110387      -0.083942       0.039884       0.044059              7.703760       9.153013       1.281909       0.259837       7.189519       0.051479       6.768748          -0.000000
          317              C      16.137675      21.098055       0.716527       0.079087      25.905753 0.34545333E+03  0.77408862E+04                                 7.875976                            6.373822      -0.016858       2.010017                    0.999120      26.797650      77.574241       0.619816       0.441003      -1.039163      -0.018799      -0.032418      -0.022869       0.043902       0.014895       0.024433      -0.033276      -0.039974      -0.022370      -0.051709       0.006828       0.044881              9.021485      12.665724       0.400028      -2.339355       6.212223       2.180999       8.186507           0.000000
          318              C      -2.143447      11.585744       7.198484      -0.133221      30.988313 0.43715838E+03  0.10375933E+05                                 8.756986                            7.103136      -0.144716       1.930420                    0.998925      29.992533      88.970970       0.596245       0.432806      -1.045434      -0.017249      -0.005506      -0.006806       0.019343       0.017671      -0.009517      -0.003439      -0.028314      -0.045234      -0.022691      -0.008641       0.031332              9.898066      13.382269       0.232402      -2.279369       7.428527       2.698533       8.883402          -0.000000
          319              C      -3.356259      10.944750       7.178043      -0.040775      28.959384 0.41855039E+03  0.98342698E+04                                 8.513683                            7.058647      -0.202508       1.935612                    0.997823      28.646898      84.759752       0.583963       0.446402      -1.036595       0.018911      -0.007242      -0.000993       0.020275      -0.026662       0.011140      -0.037151      -0.033396       0.065898      -0.043999      -0.015469       0.059469              9.453004      12.206309       1.639412      -1.062893       8.018467       2.743755       8.134235          -0.000000
          320              C      -3.515999       9.838341       6.359569      -0.029657      34.777064 0.45362224E+03  0.10750063E+05                                 9.370083                            7.184700      -0.060923       1.997840                    0.998730      27.361370      78.294601       0.605669       0.426731      -1.060515       0.009577       0.016646       0.018298       0.026526      -0.005949       0.005493      -0.018119      -0.001342      -0.018682      -0.020048      -0.001021       0.021068             11.256451      16.288878       3.605869      -1.459502       9.055999       2.395720       8.424478           0.000000
          321              C      14.827810      19.410773       8.417508       0.048969      28.049278 0.36715625E+03  0.83608635E+04                                 8.299414                            6.603411      -0.094472       1.982904                    0.998056      27.446305      80.326146       0.603933       0.445366      -1.035694       0.048662       0.035489       0.004070       0.060366      -0.017204       0.031317      -0.026681      -0.071408       0.092598      -0.062544      -0.001041       0.063585              9.712820      14.322993       2.070910      -2.168140       6.842569       1.704575       7.972898          -0.000000
          322              C      -4.845033       9.156369       6.288879       0.370065      27.451937 0.33344251E+03  0.73952352E+04                                 8.377520                            6.464596      -0.417925       1.908623                    0.996781      24.431636      70.030355       0.587600       0.469995      -1.024234      -0.028986       0.019211       0.005496       0.035206       0.001722       0.024369      -0.022533      -0.016111       0.373531      -0.074432      -0.055744       0.130175              9.763627      12.311905       2.357419      -0.147952      11.645994       0.988295       5.332982           0.000000
          323              C      12.370583      17.663669       0.379258      -0.041815      33.890753 0.45114841E+03  0.10687326E+05                                 9.206365                            7.173486      -0.027078       2.004685                    0.999192      27.544902      79.057950       0.604483       0.427733      -1.058852       0.001676      -0.016405       0.002852       0.016735       0.001146      -0.011798      -0.000755       0.000634       0.009890      -0.011059      -0.002061       0.013120             10.635519      10.079929       2.572189       3.240821      14.511713       1.411893       7.314914           0.000000
          324              C      30.558970       6.819419       6.587822      -0.055924      28.886978 0.40961925E+03  0.95541875E+04                                 8.396845                            6.934390      -0.066472       1.975775                    0.998717      28.546661      83.624968       0.596520       0.440218      -1.042229      -0.014207      -0.024210      -0.000395       0.028073      -0.005578      -0.031606       0.000152       0.055211       0.065823      -0.039339      -0.011835       0.051174              9.118445       9.188149       1.617164       3.048630      11.131342       0.656174       7.035844          -0.000000
          325              C      13.103831      15.441278       0.709713      -0.116535      28.281077 0.38561393E+03  0.87942368E+04                                 8.044779                            6.547411       0.340914       2.103262                    0.999727      27.931679      78.977776       0.644233       0.416886      -1.064355       0.003483       0.024044       0.007916       0.025552      -0.008004       0.002638      -0.002977       0.001165      -0.026887      -0.009692      -0.003521       0.013213              8.761201       9.010284       2.009550       3.009978      10.654010       1.095071       6.619308           0.000000
          326              C      12.030553      15.011456      -0.021037       0.084529      25.205421 0.33140283E+03  0.73309393E+04                                 7.651620                            6.201350       0.118421       2.056990                    0.999294      26.317366      75.076694       0.636290       0.435159      -1.045254      -0.024650       0.035950      -0.009460       0.044604      -0.005931      -0.041284      -0.005890      -0.029189       0.039614      -0.049883       0.009074       0.040809              8.461383       8.517740       2.131689       2.662710      10.715637       0.721769       6.150772           0.000000
          327              C      11.301968      17.147404       8.187551       0.068245      27.558845 0.36294680E+03  0.82451167E+04                                 8.272786                            6.601790      -0.131487       1.976391                    0.997889      27.130236      79.428261       0.598743       0.450310      -1.032351       0.003853      -0.047426      -0.003386       0.047702      -0.017193      -0.045341      -0.022100       0.039451       0.104526      -0.060716      -0.006718       0.067433              9.669616       9.327294       3.108407       3.196289      12.511160       1.557787       7.170396          -0.000000
          328              C      19.056162      22.162290       6.825699       0.441927      21.767067 0.26081688E+03  0.54656831E+04                                 7.031580                            5.671461      -0.026687       2.037226                    0.998852      23.735629      67.160906       0.631992       0.462472      -1.023533      -0.034596      -0.113588       0.015025       0.119686      -0.091936      -0.040342       0.022842       0.192264      -0.228086      -0.097755      -0.081550       0.179304              7.665328       5.963537       2.021799       1.343496       7.038179       0.054013       9.994270           0.000000
          329              C      19.556104       3.634491       0.863358       0.603452      21.884564 0.29523952E+03  0.63293856E+04                                 7.179942                            6.106003      -0.264548       1.966714                    0.999299      22.392244      62.381251       0.603321       0.473555      -1.025917       0.044575       0.129999      -0.033326       0.141412      -0.036606       0.005598       0.020647       0.097926       0.109921      -0.083259       0.039955       0.043304              7.697260       9.146051       1.280242       0.258392       7.182301       0.052044       6.763429          -0.000000
          330              C      16.137330       1.157557       3.555550       0.082463      25.815098 0.34381494E+03  0.76940587E+04                                 7.852819                            6.354233      -0.012773       2.012479                    0.999148      26.735759      77.312621       0.621502       0.440385      -1.039658      -0.018713      -0.032169      -0.023346       0.043932       0.015583       0.023685      -0.033359      -0.038808      -0.025205      -0.051522       0.006915       0.044607              8.994381      12.632161       0.406119      -2.327915       6.195743       2.171445       8.155240           0.000000
          331              C      15.125876      21.555993       1.520522      -0.136541      31.108225 0.43943409E+03  0.10444417E+05                                 8.785389                            7.127959      -0.151055       1.927868                    0.998874      30.063031      89.267681       0.594358       0.433579      -1.044875      -0.016451      -0.005983      -0.007565       0.019070       0.017495      -0.010605      -0.004257      -0.028765      -0.043951      -0.023420      -0.008116       0.031537              9.931147      13.439557       0.232728      -2.288916       7.443515       2.699894       8.910371          -0.000000
          332              C      13.913063      20.914999       1.500082      -0.037816      28.893554 0.41730615E+03  0.97991719E+04                                 8.506045                            7.052625      -0.211939       1.933398                    0.997857      28.613423      84.675803       0.583571       0.446970      -1.036115       0.018724      -0.006500      -0.000721       0.019833      -0.025820       0.010986      -0.036377      -0.035658       0.066509      -0.043631      -0.015189       0.058820              9.444216      12.196276       1.635275      -1.063184       8.009095       2.740096       8.127276          -0.000000
          333              C      13.753324      19.808590       0.681608      -0.031979      34.883349 0.45533175E+03  0.10802761E+05                                 9.394821                            7.202766      -0.061265       1.996775                    0.998797      27.418442      78.550491       0.604223       0.427270      -1.059981       0.011045       0.015594       0.017042       0.025604      -0.006874       0.005051      -0.017512      -0.001243      -0.020228      -0.019691      -0.001250       0.020941             11.287463      16.339291       3.619577      -1.460984       9.078624       2.401525       8.444473           0.000000
          334              C      -2.441685      29.381320       2.739631       0.050152      28.015882 0.36663968E+03  0.83451350E+04                                 8.286400                            6.593103      -0.083622       1.986486                    0.998027      27.424676      80.211532       0.605258       0.444602      -1.036266       0.047169       0.033412       0.003737       0.057925      -0.016727       0.032234      -0.025915      -0.071071       0.091316      -0.062704      -0.000258       0.062963              9.695710      14.289518       2.066682      -2.160353       6.835930       1.706261       7.961683          -0.000000
          335              C      12.424290      19.126618       0.610917       0.372394      27.383192 0.33241057E+03  0.73674553E+04                                 8.368073                            6.457434      -0.427238       1.906299                    0.996691      24.397833      69.935594       0.587472       0.470410      -1.023895      -0.027786       0.018752       0.005935       0.034043       0.002452       0.024125      -0.023146      -0.015340       0.372106      -0.074238      -0.055551       0.129789              9.752114      12.297964       2.352753      -0.147360      11.631556       0.986700       5.326821           0.000000
          336              C      -4.898912      27.634216       3.218281      -0.038585      33.759047 0.44904616E+03  0.10623910E+05                                 9.179354                            7.154266      -0.027648       2.005703                    0.999137      27.476524      78.782097       0.605679       0.427435      -1.059156       0.002473      -0.015942       0.002588       0.016339       0.001392      -0.011718      -0.001280       0.000288       0.012267      -0.011012      -0.002400       0.013412             10.602538      10.047315       2.562182       3.229341      14.465703       1.406654       7.294598           0.000000
          337              C      13.289992      16.789668       0.909860      -0.052738      28.795685 0.40781304E+03  0.95021298E+04                                 8.381970                            6.921307      -0.064634       1.977083                    0.998718      28.488822      83.428447       0.596760       0.440501      -1.041999      -0.012953      -0.023434      -0.000555       0.026781      -0.006304      -0.030484       0.000669       0.055899       0.062473      -0.039231      -0.010742       0.049973              9.102349       9.172891       1.613793       3.044320      11.110398       0.655321       7.023758          -0.000000
          338              C      -4.165664      25.411826       3.548737      -0.112162      28.172950 0.38368421E+03  0.87388550E+04                                 8.022158                            6.528842       0.342327       2.104596                    0.999700      27.865049      78.726232       0.645499       0.416610      -1.064581       0.002360       0.022997       0.007036       0.024165      -0.007399       0.004178      -0.002960       0.000423      -0.027134      -0.010281      -0.002802       0.013083              8.736234       8.985526       1.998556       3.001840      10.621787       1.089106       6.601389           0.000000
          339              C      -5.238942      24.982004       2.817987       0.080506      25.287479 0.33279261E+03  0.73695336E+04                                 7.666923                            6.212883       0.090729       2.047198                    0.999221      26.376796      75.291192       0.635910       0.434955      -1.045356      -0.026612       0.036003      -0.009379       0.045743      -0.006924      -0.041719      -0.005426      -0.029406       0.039938      -0.050514       0.009347       0.041168              8.479136       8.535595       2.137679       2.669093      10.738545       0.723239       6.163268           0.000000
          340              C      -5.967527      27.117952       2.509675       0.067286      27.585341 0.36333786E+03  0.82565692E+04                                 8.281130                            6.608253      -0.143120       1.972976                    0.997982      27.144917      79.494500       0.598030       0.450707      -1.032080       0.002240      -0.045956      -0.003862       0.046173      -0.017897      -0.045785      -0.023330       0.039903       0.105617      -0.062373      -0.005836       0.068209              9.680084       9.335571       3.113914       3.199210      12.526927       1.560212       7.177755          -0.000000
          341              C      19.055816       2.221792       1.147823       0.438135      21.829984 0.26174613E+03  0.54900220E+04                                 7.045330                            5.682081      -0.096244       2.017869                    0.999256      23.777008      67.307268       0.631315       0.462558      -1.023489      -0.035081      -0.114490       0.015689       0.120768      -0.093069      -0.040249       0.022954       0.194162      -0.229831      -0.098902      -0.082075       0.180977              7.680436       5.976068       2.027533       1.346401       7.051632       0.055288      10.013608           0.000000
          342              C       2.287126      13.604740       3.702296       0.598114      21.950962 0.29638227E+03  0.63589956E+04                                 7.187903                            6.112905      -0.260655       1.967330                    0.999294      22.436824      62.497575       0.603803       0.472797      -1.026494       0.043495       0.129880      -0.032957       0.140879      -0.037379       0.004199       0.020524       0.097046       0.113150      -0.083668       0.039172       0.044496              7.705496       9.154909       1.282564       0.258938       7.190305       0.051832       6.771273          -0.000000
          343              H       9.865865       6.056987       2.103674       0.098091       1.227521 0.89249905E+01  0.90408438E+02                                 1.923820                            1.767685      -1.181693       2.316956                    0.995384       3.703066      10.668744       0.460545       1.312905      -0.701602       0.043543      -0.020621      -0.004419       0.048382      -0.001495      -0.012977      -0.005078       0.016832      -0.028411      -0.017381      -0.001699       0.019080              2.046282       2.298355      -0.794383       0.057651       2.221024      -0.086220       1.619467           0.000000
          344              H       9.667097      27.843294       6.444483       0.117445       1.278959 0.98942594E+01  0.10248484E+03                                 1.950965                            1.845503      -1.298997       2.266350                    0.993623       3.698227      10.651778       0.458092       1.290855      -0.707047       0.031783       0.012110      -0.020989       0.039967      -0.009536      -0.007746      -0.013243       0.027230      -0.025445      -0.025627       0.004265       0.021362              1.976437       1.992597       0.177942      -0.487447       1.842933      -0.241337       2.093781           0.000000
          345              H      -9.560029      19.111064       3.650599       0.121779       0.945415 0.67603603E+01  0.64711540E+02                                 1.690452                            1.596415      -1.230054       2.308463                    0.994625       3.665039      10.703617       0.452628       1.413686      -0.679971      -0.001455       0.031634      -0.023971       0.039717       0.002188      -0.002695      -0.008761      -0.009516      -0.004760      -0.007795      -0.004335       0.012130              1.760989       1.463838      -0.145067       0.051109       2.065608      -0.491424       1.753521           0.000000
          346              H       6.263521       6.553510       3.491929       0.099597       1.116102 0.84687234E+01  0.85481049E+02                                 1.856627                            1.762403      -1.349327       2.236152                    0.993356       3.921448      11.635189       0.441195       1.375384      -0.686902      -0.030796      -0.014976       0.027963       0.044211       0.001272      -0.007634      -0.001929       0.005980      -0.010351      -0.008175      -0.001513       0.009688              1.882259       2.012864       0.045857      -0.393444       1.608670      -0.237978       2.025243          -0.000000
          347              H      21.823198      16.350275       4.284256       0.120885       1.110714 0.79669375E+01  0.78586549E+02                                 1.801109                            1.671386      -1.302840       2.263410                    0.994924       3.653029      10.447105       0.472233       1.314901      -0.700069       0.023606      -0.022769      -0.019621       0.038219      -0.002022      -0.004067       0.000015      -0.008863      -0.034144      -0.012591       0.001991       0.010599              1.899864       2.103085      -0.428915      -0.442041       1.716115       0.380580       1.880393          -0.000000
          348              H       2.424589       5.515597       1.771515       0.128540       1.107208 0.80199950E+01  0.77306622E+02                                 1.665517                            1.583174      -0.746222       2.536889                    0.999829       3.066931       7.997874       0.542187       1.171964      -0.738534      -0.007279      -0.034653      -0.016269       0.038968       0.005296      -0.005564       0.010767      -0.002811      -0.037400      -0.019319       0.005979       0.013341              1.659130       1.487298       0.142248       0.031726       1.974958       0.322239       1.515134          -0.000000
          349              H       0.903177       6.691101       3.004762       0.092842       1.353135 0.97220869E+01  0.99844219E+02                                 1.994343                            1.802129      -1.203525       2.301053                    0.995573       3.676084      10.400520       0.476101       1.252689      -0.715342      -0.039504      -0.020801       0.006632       0.045136       0.007621      -0.007149       0.002835      -0.006196      -0.016573      -0.013065       0.001874       0.011191              2.124354       3.167232       0.375852      -0.159713       1.622093      -0.018647       1.583736           0.000000
          350              H       3.433107       9.595463       3.517480       0.105047       0.978121 0.72902810E+01  0.71177696E+02                                 1.730136                            1.658145      -1.334735       2.252265                    0.993448       3.829561      11.328760       0.443582       1.414269      -0.679284       0.008173       0.042553       0.018022       0.046929       0.001497      -0.001229       0.009717      -0.016791      -0.023117      -0.012043      -0.004196       0.016239              1.745992       1.621710       0.116646       0.035529       1.984827       0.350183       1.631439           0.000000
          351              H      -7.403112      16.027235       4.942613       0.097574       1.235254 0.89905323E+01  0.91251747E+02                                 1.932928                            1.774838      -1.204013       2.306922                    0.995065       3.714424      10.716850       0.459290       1.313903      -0.701371       0.043343      -0.020553      -0.004090       0.048143      -0.001505      -0.013064      -0.004939       0.017150      -0.028879      -0.017446      -0.001864       0.019310              2.056817       2.311664      -0.801420       0.058056       2.232806      -0.086857       1.625983           0.000000
          352              H       9.667270       7.902498       0.766521       0.116312       1.289130 0.99937536E+01  0.10382060E+03                                 1.965433                            1.858021      -1.312131       2.261021                    0.993506       3.712060      10.722858       0.455142       1.295400      -0.706114       0.032004       0.011923      -0.020918       0.040050      -0.009465      -0.007986      -0.013568       0.026842      -0.025796      -0.025927       0.004664       0.021262              1.991433       2.007939       0.180473      -0.493966       1.855938      -0.244530       2.110422           0.000000
          353              H       7.708776      29.081612       6.489622       0.122167       0.947048 0.67743799E+01  0.64867551E+02                                 1.690768                            1.596797      -1.225120       2.309836                    0.994721       3.666652      10.703778       0.453197       1.411435      -0.680366      -0.001427       0.031204      -0.023721       0.039223       0.001989      -0.002687      -0.008818      -0.009864      -0.004603      -0.007847      -0.004374       0.012221              1.761258       1.464161      -0.145145       0.051149       2.065831      -0.491382       1.753782           0.000000
          354              H      23.532843      16.523759       6.330867       0.098656       1.121897 0.85270426E+01  0.86273583E+02                                 1.868191                            1.772418      -1.379788       2.223726                    0.992929       3.938665      11.724982       0.438189       1.381545      -0.685689      -0.031089      -0.015113       0.027911       0.044430       0.001401      -0.007604      -0.001900       0.005700      -0.009496      -0.007987      -0.001592       0.009578              1.894275       2.026340       0.046488      -0.398163       1.617601      -0.240593       2.038884          -0.000000
          355              H       4.553702      26.320822       7.123280       0.119857       1.117439 0.80281882E+01  0.79402067E+02                                 1.814319                            1.682340      -1.321855       2.255210                    0.994524       3.669240      10.533247       0.468437       1.322029      -0.698599       0.023360      -0.023219      -0.019509       0.038281      -0.001970      -0.003993      -0.000108      -0.008466      -0.034153      -0.012543       0.002154       0.010390              1.914720       2.120521      -0.434736      -0.448182       1.728758       0.385700       1.894882          -0.000000
          356              H      19.693911      15.485845       4.610453       0.128586       1.109925 0.80442430E+01  0.77602869E+02                                 1.668708                            1.585916      -0.747863       2.536189                    0.999816       3.069558       8.009290       0.541510       1.172483      -0.738415      -0.007108      -0.034697      -0.016605       0.039117       0.005156      -0.005633       0.010607      -0.002335      -0.037459      -0.019241       0.006234       0.013007              1.662357       1.489721       0.142683       0.031846       1.979419       0.323514       1.517930          -0.000000
          357              H      18.172499      16.661349       5.843701       0.092476       1.358785 0.97728077E+01  0.10052462E+03                                 2.002375                            1.808736      -1.221136       2.293431                    0.995311       3.684435      10.442217       0.474341       1.255343      -0.714759      -0.039571      -0.020577       0.006378       0.045054       0.007745      -0.007204       0.002534      -0.006464      -0.017055      -0.013092       0.001603       0.011489              2.133402       3.182887       0.377990      -0.160607       1.627940      -0.018651       1.589379           0.000000
          358              H      20.702430      19.565712       6.356418       0.104590       0.980115 0.73048455E+01  0.71313197E+02                                 1.728029                            1.656283      -1.312438       2.260654                    0.993631       3.826379      11.296917       0.445511       1.408281      -0.680409       0.008089       0.042856       0.018144       0.047236       0.001496      -0.001012       0.010115      -0.017175      -0.023227      -0.012240      -0.004459       0.016699              1.743848       1.619960       0.116414       0.035482       1.982016       0.349326       1.629569           0.000000
          359              H       9.865693      25.997783       7.781636       0.098864       1.225923 0.89121847E+01  0.90270570E+02                                 1.924420                            1.768124      -1.186844       2.315261                    0.995176       3.702368      10.675618       0.459697       1.315444      -0.701075       0.043143      -0.020399      -0.003843       0.047877      -0.001625      -0.013023      -0.004945       0.016836      -0.029009      -0.017485      -0.001669       0.019154              2.047034       2.299309      -0.794763       0.057643       2.221816      -0.086264       1.619977          -0.000000
          360              H      -7.601707      17.872747       3.605459       0.117430       1.272980 0.98369690E+01  0.10171709E+03                                 1.942673                            1.838495      -1.273848       2.276988                    0.993978       3.689610      10.608825       0.459705       1.288530      -0.707550       0.031706       0.011720      -0.020555       0.039562      -0.009477      -0.008218      -0.013507       0.026976      -0.025533      -0.025972       0.004612       0.021360              1.967773       1.983522       0.176304      -0.483394       1.835698      -0.239427       2.084100           0.000000
          361              H       7.708949       9.140815       0.811661       0.122838       0.944187 0.67529494E+01  0.64639026E+02                                 1.690498                            1.596742      -1.237116       2.305776                    0.994584       3.666624      10.716858       0.451957       1.415818      -0.679545      -0.000987       0.031129      -0.023986       0.039311       0.002095      -0.002597      -0.008577      -0.009871      -0.005006      -0.007644      -0.004383       0.012027              1.760890       1.464216      -0.145119       0.051087       2.065119      -0.490834       1.753336           0.000000
          362              H       6.263348      26.494306       0.652991       0.099143       1.119940 0.85045501E+01  0.85936950E+02                                 1.861021                            1.766193      -1.357636       2.232496                    0.993338       3.929069      11.665811       0.440678       1.375485      -0.686860      -0.031409      -0.015102       0.028329       0.044912       0.001173      -0.007399      -0.001842       0.005483      -0.010267      -0.008008      -0.001262       0.009270              1.886786       2.017964       0.046238      -0.395300       1.611972      -0.239026       2.030421          -0.000000
          363              H       4.553875       6.380026       1.445318       0.121628       1.111148 0.79756992E+01  0.78775094E+02                                 1.809798                            1.678607      -1.315268       2.258973                    0.994626       3.660277      10.509664       0.468086       1.324832      -0.698040       0.023101      -0.023194      -0.019364       0.038034      -0.001673      -0.003767      -0.000009      -0.008454      -0.033950      -0.012356       0.002127       0.010228              1.909660       2.114567      -0.432684      -0.446032       1.724496       0.383917       1.889918          -0.000000
          364              H       2.424416      25.456393       7.449477       0.129278       1.108076 0.80289563E+01  0.77413308E+02                                 1.665898                            1.583631      -0.744853       2.536772                    0.999825       3.069018       8.003926       0.542337       1.171332      -0.738646      -0.007552      -0.034389      -0.016602       0.038926       0.004964      -0.005657       0.010616      -0.002894      -0.037145      -0.019127       0.006092       0.013034              1.659474       1.487778       0.142220       0.031676       1.975155       0.322170       1.515491          -0.000000
          365              H       0.903004      26.631897       0.165824       0.091462       1.358445 0.97655930E+01  0.10038338E+03                                 1.997670                            1.804709      -1.204984       2.299506                    0.995572       3.683357      10.419231       0.476427       1.250682      -0.715769      -0.040084      -0.020840       0.006447       0.045636       0.007730      -0.007423       0.003065      -0.006532      -0.016816      -0.013526       0.002152       0.011375              2.128212       3.174307       0.376927      -0.160207       1.624434      -0.018712       1.585895           0.000000
          366              H       3.432934      29.536260       0.678541       0.105295       0.977852 0.72869834E+01  0.71126666E+02                                 1.728642                            1.656841      -1.328823       2.254737                    0.993496       3.827315      11.315010       0.444198       1.412684      -0.679578       0.007995       0.042727       0.018310       0.047167       0.001550      -0.000908       0.009845      -0.016623      -0.023349      -0.012085      -0.004210       0.016296              1.744468       1.620445       0.116411       0.035453       1.982820       0.349589       1.630140           0.000000
          367              H      24.359863       5.515597       2.103674       0.098080       1.227527 0.89249795E+01  0.90407107E+02                                 1.923708                            1.767593      -1.181701       2.316937                    0.995386       3.703040      10.668138       0.460598       1.312770      -0.701629      -0.003916       0.048019      -0.004421       0.048380      -0.006544       0.010885      -0.008702      -0.011005      -0.028408      -0.017380      -0.001703       0.019083              2.046154       1.552317       0.363667       0.045845       2.966754       0.093029       1.619392           0.000000
          368              H     -11.677572      24.361649       6.444483       0.117580       1.278711 0.98922838E+01  0.10245993E+03                                 1.950787                            1.845381      -1.302627       2.264941                    0.993574       3.697675      10.650181       0.458080       1.290943      -0.707031      -0.026343       0.021445      -0.020967       0.039918      -0.007039       0.015343      -0.000068      -0.030129      -0.025419      -0.025632       0.004271       0.021361              1.976241       2.034241      -0.153664       0.452585       1.800951      -0.301368       2.093531           0.000000
          369              H       5.498670      12.075986       3.650599       0.121778       0.945136 0.67575502E+01  0.64673695E+02                                 1.689693                            1.595761      -1.227480       2.309524                    0.994664       3.663475      10.695863       0.452887       1.413115      -0.680084      -0.026716      -0.017043      -0.024029       0.039769       0.003012       0.008919       0.001984       0.008563      -0.004840      -0.007792      -0.004308       0.012100              1.760155       1.788642       0.332841       0.399692       1.739140       0.289747       1.752684           0.000000
          370              H      25.731034       2.147613       3.491929       0.099610       1.116017 0.84678738E+01  0.85470064E+02                                 1.856519                            1.762305      -1.349250       2.236203                    0.993355       3.921178      11.634106       0.441212       1.375369      -0.686906       0.028370      -0.019180       0.027968       0.044214      -0.003226       0.005491      -0.005643      -0.000786      -0.010331      -0.008171      -0.001516       0.009687              1.882146       1.749327      -0.197947       0.402772       1.871984      -0.221757       2.025125           0.000000
          371              H       9.467121      10.724007       4.284256       0.120517       1.112066 0.79787278E+01  0.78733355E+02                                 1.802709                            1.672725      -1.302838       2.263245                    0.994909       3.655492      10.456783       0.471992       1.315063      -0.700035       0.007938       0.031897      -0.019723       0.038333       0.004815       0.002007      -0.003518       0.000865      -0.034242      -0.012606       0.002027       0.010580              1.901655       1.442490       0.046963      -0.108720       2.380367      -0.574008       1.882109          -0.000000
          372              H      11.280209      29.253002       1.771515       0.128537       1.107115 0.80191427E+01  0.77295977E+02                                 1.665378                            1.583052      -0.746202       2.536896                    0.999829       3.066871       7.997465       0.542230       1.171909      -0.738547       0.033647       0.011024      -0.016272       0.038967      -0.001430      -0.006542      -0.010203       0.010578      -0.037390      -0.019318       0.005978       0.013339              1.658992       1.976039       0.140017      -0.294887       1.485903      -0.133632       1.515033          -0.000000
          373              H      11.022898      27.347668       3.004762       0.092830       1.353160 0.97222777E+01  0.99847654E+02                                 1.994437                            1.802198      -1.203467       2.301073                    0.995571       3.676309      10.401569       0.476067       1.252761      -0.715325       0.037759      -0.023809       0.006632       0.045129      -0.001123       0.001120      -0.007608       0.016294      -0.016573      -0.013063       0.001875       0.011188              2.124471       2.333999      -0.857075       0.095994       2.455620      -0.128977       1.583794           0.000000
          374              H       7.242682      28.086471       3.517480       0.105043       0.978103 0.72900329E+01  0.71174628E+02                                 1.730110                            1.658114      -1.334679       2.252289                    0.993448       3.829529      11.328593       0.443588       1.414264      -0.679285      -0.040936      -0.014203       0.018020       0.046928       0.006523      -0.007796      -0.005926       0.010981      -0.023122      -0.012044      -0.004192       0.016237              1.745972       1.995066       0.098899      -0.321053       1.611417      -0.144295       1.631433           0.000000
          375              H       7.090886      15.485845       4.942613       0.097489       1.236061 0.89977180E+01  0.91342333E+02                                 1.933673                            1.775471      -1.204440       2.306670                    0.995049       3.715670      10.721255       0.459240       1.313791      -0.701391      -0.003883       0.047837      -0.004062       0.048166      -0.006699       0.010825      -0.008870      -0.011228      -0.028908      -0.017473      -0.001889       0.019362              2.057656       1.559021       0.366806       0.046225       2.987369       0.093771       1.626578           0.000000
          376              H      22.860901       4.420852       0.766521       0.116312       1.289093 0.99933774E+01  0.10381569E+03                                 1.965401                            1.857990      -1.312083       2.261043                    0.993507       3.711978      10.722564       0.455145       1.295405      -0.706113      -0.026330       0.021753      -0.020917       0.040050      -0.006891       0.015744      -0.000130      -0.029814      -0.025797      -0.025928       0.004665       0.021262              1.991398       2.050191      -0.156075       0.458739       1.813620      -0.305526       2.110382           0.000000
          377              H     -11.770825      22.046534       6.489622       0.122041       0.946900 0.67731090E+01  0.64853011E+02                                 1.690705                            1.596743      -1.225764       2.309640                    0.994709       3.666499      10.703498       0.453159       1.411604      -0.680338      -0.026346      -0.016899      -0.023727       0.039276       0.003271       0.008969       0.002114       0.008409      -0.004639      -0.007834      -0.004393       0.012227              1.761191       1.789723       0.333067       0.399970       1.740148       0.289931       1.753702           0.000000
          378              H       8.462056      12.117862       6.330867       0.098662       1.122116 0.85284564E+01  0.86286563E+02                                 1.867958                            1.772188      -1.377792       2.224432                    0.992961       3.938365      11.721824       0.438382       1.380957      -0.685801       0.028653      -0.019336       0.027961       0.044461      -0.003229       0.005457      -0.005648      -0.000542      -0.009658      -0.008016      -0.001627       0.009643              1.894035       1.759837      -0.200272       0.407406       1.883651      -0.224519       2.038619           0.000000
          379              H      -7.802375      20.694555       7.123280       0.119910       1.117362 0.80269036E+01  0.79381614E+02                                 1.813759                            1.681832      -1.323016       2.254703                    0.994526       3.668644      10.529042       0.468690       1.321444      -0.698717       0.008421       0.031815      -0.019469       0.038238       0.004665       0.002085      -0.003399       0.000889      -0.034095      -0.012524       0.002128       0.010396              1.914116       1.449782       0.047724      -0.109891       2.398270      -0.580759       1.894297          -0.000000
          380              H      11.280381       9.312206       4.610453       0.128771       1.109225 0.80380300E+01  0.77526647E+02                                 1.667827                            1.585159      -0.747979       2.536150                    0.999817       3.068774       8.005962       0.541723       1.172269      -0.738461       0.033620       0.011185      -0.016525       0.039096      -0.001555      -0.006384      -0.010215       0.010062      -0.037254      -0.019223       0.006245       0.012978              1.661465       1.979371       0.140521      -0.295775       1.487887      -0.134036       1.517138          -0.000000
          381              H      11.023071       7.406872       5.843701       0.092450       1.358741 0.97718906E+01  0.10050765E+03                                 2.001831                            1.808263      -1.220183       2.293732                    0.995326       3.684368      10.439878       0.474581       1.254803      -0.714872       0.037579      -0.023967       0.006390       0.045027      -0.001123       0.001383      -0.007536       0.016713      -0.017133      -0.013144       0.001605       0.011540              2.132819       2.343413      -0.862030       0.096413       2.466082      -0.129688       1.588961           0.000000
          382              H       7.242854       8.145675       6.356418       0.104499       0.980442 0.73081894E+01  0.71355435E+02                                 1.728544                            1.656763      -1.313480       2.260176                    0.993621       3.827417      11.301480       0.445396       1.408452      -0.680374      -0.041183      -0.014411       0.018135       0.047250       0.006695      -0.008263      -0.005876       0.011164      -0.023252      -0.012211      -0.004478       0.016689              1.744366       1.992894       0.098627      -0.320384       1.610165      -0.144045       1.630038           0.000000
          383              H     -10.178610      25.456393       7.781636       0.098890       1.226469 0.89162389E+01  0.90318632E+02                                 1.924673                            1.768271      -1.187851       2.314767                    0.995168       3.702602      10.675443       0.459794       1.315064      -0.701151      -0.003969       0.047522      -0.003868       0.047844      -0.006444       0.010810      -0.008813      -0.011239      -0.029085      -0.017521      -0.001626       0.019147              2.047344       1.552982       0.363909       0.045867       2.969010       0.093045       1.620039           0.000000
          384              H       5.591923      14.391101       3.605459       0.117497       1.273546 0.98422925E+01  0.10178702E+03                                 1.943316                            1.839033      -1.276493       2.275878                    0.993937       3.690355      10.612121       0.459617       1.288588      -0.707535      -0.026030       0.021597      -0.020529       0.039565      -0.006934       0.015802      -0.000356      -0.029930      -0.025547      -0.025976       0.004610       0.021366              1.968453       2.026059      -0.152302       0.449357       1.794418      -0.299123       2.084882           0.000000
          385              H      22.767647       2.105738       0.811661       0.122837       0.944196 0.67529845E+01  0.64639405E+02                                 1.690503                            1.596741      -1.237185       2.305741                    0.994583       3.666642      10.716892       0.451960       1.415808      -0.679547      -0.026466      -0.016416      -0.023985       0.039309       0.003227       0.008728       0.002032       0.008572      -0.005012      -0.007646      -0.004383       0.012029              1.760898       1.789185       0.332778       0.399538       1.740145       0.289701       1.753364           0.000000
          386              H      -8.807439      22.088409       0.652991       0.099344       1.120062 0.85062236E+01  0.85963837E+02                                 1.861639                            1.766732      -1.359904       2.231598                    0.993296       3.930023      11.671870       0.440445       1.376055      -0.686743       0.028756      -0.019598       0.028243       0.044818      -0.002926       0.005331      -0.005527      -0.000745      -0.010240      -0.008059      -0.001234       0.009292              1.887426       1.754092      -0.199009       0.404903       1.877046      -0.222958       2.031140           0.000000
          387              H      26.736098       0.753758       1.445318       0.121634       1.111110 0.79753386E+01  0.78770628E+02                                 1.809758                            1.678571      -1.315169       2.259032                    0.994623       3.660187      10.509339       0.468090       1.324834      -0.698039       0.008536       0.031603      -0.019367       0.038036       0.004493       0.001886      -0.003261       0.001327      -0.033950      -0.012355       0.002130       0.010225              1.909616       1.447263       0.047446      -0.109468       2.391687      -0.578224       1.889897          -0.000000
          388              H      -5.989114      19.282753       7.449477       0.129459       1.107106 0.80208172E+01  0.77319136E+02                                 1.665378                            1.583202      -0.745421       2.536799                    0.999826       3.067481       8.000427       0.542191       1.171885      -0.738522       0.033538       0.010676      -0.016510       0.038876      -0.001290      -0.006387      -0.010209       0.009973      -0.037149      -0.019142       0.006144       0.012998              1.658949       1.975666       0.139836      -0.294634       1.486080      -0.133588       1.515103          -0.000000
          389              H      -6.246424      17.377420       0.165824       0.091610       1.358796 0.97689537E+01  0.10043409E+03                                 1.998728                            1.805564      -1.208396       2.298249                    0.995533       3.683578      10.423247       0.476062       1.251438      -0.715607       0.038059      -0.024232       0.006404       0.045570      -0.001013       0.001102      -0.007966       0.016647      -0.016861      -0.013533       0.002150       0.011383              2.129395       2.339669      -0.860272       0.096428       2.461866      -0.129565       1.586650           0.000000
          390              H     -10.026641      18.116223       0.678541       0.105190       0.978124 0.72889903E+01  0.71147413E+02                                 1.728572                            1.656757      -1.327263       2.255306                    0.993523       3.827274      11.313038       0.444358       1.412152      -0.679678      -0.041070      -0.014461       0.018373       0.047259       0.006460      -0.008054      -0.005746       0.010962      -0.023226      -0.012064      -0.004237       0.016301              1.744400       1.993025       0.098732      -0.320501       1.610120      -0.144079       1.630056           0.000000
          391              H      17.581722      18.338462       2.103674       0.098083       1.227479 0.89245121E+01  0.90401461E+02                                 1.923687                            1.767569      -1.181786       2.316904                    0.995382       3.702973      10.667996       0.460591       1.312803      -0.701623      -0.039626      -0.027402      -0.004419       0.048380       0.008035       0.002092       0.013777      -0.005830      -0.028404      -0.017379      -0.001701       0.019080              2.046136       2.928079       0.430631      -0.103479       1.590970      -0.006820       1.619360           0.000000
          392              H       2.009956       7.617446       6.444483       0.117377       1.279292 0.98967747E+01  0.10250955E+03                                 1.950629                            1.845203      -1.302813       2.264632                    0.993569       3.698226      10.649037       0.458363       1.290108      -0.707204      -0.005463      -0.033648      -0.020933       0.040002       0.016537      -0.007606       0.013338       0.002907      -0.025416      -0.025626       0.004290       0.021336              1.976084       1.725983      -0.024110       0.034731       2.108840       0.542650       2.093428           0.000000
          393              H       4.061877      28.634741       3.650599       0.121748       0.944908 0.67558084E+01  0.64656113E+02                                 1.689804                            1.595856      -1.229506       2.308810                    0.994638       3.663684      10.698157       0.452723       1.413648      -0.679986       0.028122      -0.014602      -0.024039       0.039773      -0.005177      -0.006187       0.006739       0.000938      -0.004779      -0.007802      -0.004283       0.012084              1.760275       2.039875      -0.187879      -0.450833       1.488132       0.201300       1.752819          -0.000000
          394              H      19.812896      21.209922       3.491929       0.099595       1.116185 0.84693918E+01  0.85489605E+02                                 1.856725                            1.762477      -1.349424       2.236101                    0.993355       3.921596      11.635806       0.441183       1.375390      -0.686900       0.002429       0.034156       0.027964       0.044210       0.001952       0.002147       0.007574      -0.005196      -0.010352      -0.008173      -0.001513       0.009686              1.882371       1.670061       0.152115      -0.009352       1.951631       0.459799       2.025421           0.000000
          395              H      20.517650       2.836464       4.284256       0.120445       1.112274 0.79811413E+01  0.78769495E+02                                 1.803569                            1.673470      -1.304514       2.262584                    0.994864       3.656630      10.463620       0.471640       1.315837      -0.699876      -0.031630      -0.009036      -0.019684       0.038334      -0.002767       0.002062       0.003508       0.007943      -0.034172      -0.012596       0.002019       0.010577              1.902606       2.187755       0.382894       0.551905       1.637032       0.192977       1.883031          -0.000000
          396              H     -13.704797      25.053491       1.771515       0.128535       1.107223 0.80201963E+01  0.77309138E+02                                 1.665538                            1.583198      -0.746203       2.536894                    0.999829       3.066988       7.998083       0.542180       1.171970      -0.738532      -0.026369       0.023628      -0.016271       0.038967      -0.003866       0.012107      -0.000566      -0.007768      -0.037397      -0.019319       0.005978       0.013342              1.659148       1.729850      -0.282289       0.263196       1.732434      -0.188591       1.515160          -0.000000
          397              H     -11.926075      25.783321       3.004762       0.092843       1.352918 0.97201527E+01  0.99819203E+02                                 1.994109                            1.801934      -1.203364       2.301137                    0.995571       3.675878      10.399605       0.476134       1.252668      -0.715347       0.001745       0.044607       0.006632       0.045131      -0.006491       0.006031       0.004772      -0.010092      -0.016570      -0.013063       0.001878       0.011185              2.124096       1.682683       0.481057       0.063683       3.106027       0.147605       1.583578           0.000000
          398              H     -10.675789      22.140156       3.517480       0.105043       0.978093 0.72899595E+01  0.71173789E+02                                 1.730107                            1.658112      -1.334629       2.252314                    0.993448       3.829505      11.328542       0.443585       1.414275      -0.679284       0.032766      -0.028354       0.018020       0.046928      -0.008016       0.009027      -0.003794       0.005804      -0.023118      -0.012042      -0.004195       0.016236              1.745966       1.792988      -0.215573       0.285496       1.813482      -0.205878       1.631429           0.000000
          399              H       0.312744      28.308710       4.942613       0.097572       1.235143 0.89895951E+01  0.91238947E+02                                 1.932736                            1.774691      -1.204087       2.306948                    0.995044       3.714164      10.715558       0.459335       1.313823      -0.701389      -0.039464      -0.027220      -0.004048       0.048111       0.008241       0.002277       0.013810      -0.006045      -0.028912      -0.017469      -0.001929       0.019399              2.056589       2.946141       0.434742      -0.104241       1.597756      -0.006840       1.625871           0.000000
          400              H      19.279279      17.587694       0.766521       0.116315       1.289065 0.99932611E+01  0.10381548E+03                                 1.965477                            1.858062      -1.311952       2.261113                    0.993509       3.712069      10.723317       0.455100       1.295521      -0.706088      -0.005678      -0.033680      -0.020919       0.040052       0.016363      -0.007752       0.013700       0.002972      -0.025795      -0.025928       0.004657       0.021271              1.991478       1.737693      -0.024441       0.035200       2.126316       0.550069       2.110424           0.000000
          401              H       4.061531       8.694243       6.489622       0.122207       0.946326 0.67678684E+01  0.64785854E+02                                 1.689575                            1.595790      -1.223031       2.310837                    0.994750       3.664156      10.692863       0.453468       1.411013      -0.680456       0.027764      -0.014363      -0.023727       0.039244      -0.005265      -0.006299       0.006704       0.001514      -0.004629      -0.007829      -0.004376       0.012205              1.759946       2.039403      -0.187705      -0.450441       1.487959       0.201144       1.752474          -0.000000
          402              H      19.813068       1.269126       6.330867       0.098617       1.122187 0.85296015E+01  0.86303902E+02                                 1.868306                            1.772519      -1.379034       2.223945                    0.992935       3.938953      11.725233       0.438248       1.381288      -0.685737       0.002426       0.034490       0.027954       0.044462       0.001806       0.002164       0.007520      -0.005334      -0.009548      -0.007974      -0.001628       0.009601              1.894380       1.679575       0.153741      -0.009301       1.964608       0.465170       2.038958           0.000000
          403              H       3.248154      12.807012       7.123280       0.119986       1.117187 0.80252615E+01  0.79358260E+02                                 1.813262                            1.681425      -1.321539       2.255267                    0.994548       3.667968      10.525306       0.468863       1.321074      -0.698793      -0.031730      -0.008641      -0.019451       0.038208      -0.002741       0.001894       0.003494       0.007724      -0.034116      -0.012527       0.002078       0.010449              1.913554       2.201754       0.386649       0.557603       1.645150       0.195106       1.893757          -0.000000
          404              H      20.833675       5.112695       4.610453       0.128564       1.109738 0.80426111E+01  0.77582936E+02                                 1.668498                            1.585744      -0.748412       2.536041                    0.999817       3.069324       8.008377       0.541547       1.172467      -0.738420      -0.026531       0.023570      -0.016517       0.039144      -0.003562       0.012027      -0.000440      -0.007738      -0.037357      -0.019234       0.006253       0.012982              1.662139       1.733185      -0.283303       0.264176       1.735503      -0.189286       1.517729          -0.000000
          405              H      22.612398       5.842524       5.843701       0.092417       1.358805 0.97729110E+01  0.10052287E+03                                 2.002096                            1.808514      -1.220965       2.293458                    0.995302       3.684582      10.441443       0.474476       1.255021      -0.714826       0.001886       0.044647       0.006449       0.045150      -0.006637       0.005812       0.004931      -0.010144      -0.017008      -0.013061       0.001627       0.011433              2.133097       1.689131       0.484222       0.064142       3.120967       0.148376       1.589192           0.000000
          406              H      23.862684       2.199359       6.356418       0.104504       0.980361 0.73068747E+01  0.71333591E+02                                 1.727874                            1.656165      -1.310944       2.261219                    0.993668       3.826042      11.293708       0.445694       1.407689      -0.680522       0.033070      -0.028453       0.018113       0.047237      -0.008197       0.009262      -0.004214       0.005949      -0.023290      -0.012258      -0.004459       0.016717              1.743682       1.790485      -0.214890       0.284709       1.811133      -0.205322       1.629427           0.000000
          407              H       0.312399       8.368213       7.781636       0.098799       1.226581 0.89172810E+01  0.90329531E+02                                 1.924570                            1.768206      -1.187345       2.314886                    0.995193       3.702763      10.675041       0.459880       1.314814      -0.701202      -0.039253      -0.027197      -0.003916       0.047915       0.008109       0.002210       0.013755      -0.005610      -0.029079      -0.017505      -0.001656       0.019161              2.047216       2.929895       0.431143      -0.103493       1.591760      -0.006800       1.619993           0.000000
          408              H       2.010302      27.557943       3.605459       0.117532       1.272514 0.98323967E+01  0.10165918E+03                                 1.942318                            1.838157      -1.274074       2.277000                    0.993981       3.688889      10.606600       0.459708       1.288656      -0.707525      -0.005706      -0.033273      -0.020556       0.039525       0.016419      -0.007549       0.013878       0.002895      -0.025474      -0.025949       0.004587       0.021362              1.967422       1.719625      -0.024133       0.034356       2.098910       0.538238       2.083730           0.000000
          409              H      21.330854      18.664492       0.811661       0.122830       0.944246 0.67535016E+01  0.64646073E+02                                 1.690607                            1.596836      -1.237345       2.305658                    0.994581       3.666897      10.718041       0.451929       1.415869      -0.679535       0.027449      -0.014712      -0.023984       0.039309      -0.005327      -0.006125       0.006542       0.001304      -0.005011      -0.007646      -0.004385       0.012030              1.761010       2.040727      -0.187642      -0.450685       1.488851       0.201181       1.753453          -0.000000
          410              H       2.543573      11.239673       0.652991       0.099197       1.119783 0.85029739E+01  0.85916985E+02                                 1.860843                            1.766025      -1.357559       2.232550                    0.993346       3.928704      11.664428       0.440701       1.375480      -0.686862       0.002670       0.034728       0.028219       0.044827       0.001775       0.002126       0.007370      -0.004801      -0.010299      -0.008052      -0.001262       0.009314              1.886602       1.673276       0.152680      -0.009329       1.956310       0.461814       2.030221           0.000000
          411              H      20.517477      22.777261       1.445318       0.121626       1.111172 0.79758683E+01  0.78776249E+02                                 1.809728                            1.678552      -1.315327       2.258940                    0.994626       3.660206      10.509019       0.468129       1.324717      -0.698063      -0.031635      -0.008411      -0.019365       0.038033      -0.002821       0.001878       0.003269       0.007121      -0.033957      -0.012359       0.002133       0.010226              1.909578       2.196596       0.385218       0.555449       1.642265       0.194310       1.889872          -0.000000
          412              H       3.564180      15.083243       7.449477       0.129522       1.107373 0.80230591E+01  0.77345740E+02                                 1.665591                            1.583368      -0.745141       2.536885                    0.999824       3.067779       8.001323       0.542194       1.171804      -0.738538      -0.025979       0.023710      -0.016473       0.038838      -0.003709       0.012044      -0.000417      -0.007136      -0.036961      -0.019102       0.006103       0.012999              1.659171       1.729818      -0.282018       0.263073       1.732438      -0.188431       1.515256          -0.000000
          413              H       5.342902      15.813072       0.165824       0.091408       1.358464 0.97652756E+01  0.10037497E+03                                 1.997312                            1.804394      -1.203501       2.300074                    0.995583       3.683106      10.416786       0.476602       1.250286      -0.715857       0.001947       0.045160       0.006417       0.045655      -0.006672       0.006383       0.004936      -0.010093      -0.016951      -0.013560       0.002183       0.011377              2.127798       1.685153       0.482502       0.063891       3.112617       0.148108       1.585623           0.000000
          414              H       6.593189      12.169907       0.678541       0.105158       0.977773 0.72859871E+01  0.71114735E+02                                 1.728615                            1.656783      -1.329689       2.254486                    0.993490       3.827120      11.314375       0.444182       1.412779      -0.679564       0.033067      -0.028299       0.018403       0.047254      -0.007931       0.008953      -0.004089       0.005653      -0.023359      -0.012063      -0.004171       0.016234              1.744444       1.791442      -0.215216       0.285075       1.811803      -0.205542       1.630088           0.000000
          415              H       7.403285      23.854058       6.413226       0.098091       1.227521 0.89249866E+01  0.90408394E+02                                 1.923820                            1.767685      -1.181693       2.316956                    0.995384       3.703065      10.668743       0.460544       1.312905      -0.701602      -0.043543       0.020621       0.004419       0.048382      -0.001495      -0.012977      -0.005078       0.016832      -0.028411      -0.017381      -0.001699       0.019080              2.046282       2.298355      -0.794383       0.057651       2.221024      -0.086220       1.619468           0.000000
          416              H       7.602053       2.067751       2.072417       0.117445       1.278959 0.98942593E+01  0.10248484E+03                                 1.950965                            1.845503      -1.298997       2.266350                    0.993623       3.698227      10.651778       0.458092       1.290855      -0.707047      -0.031783      -0.012110       0.020989       0.039967      -0.009536      -0.007746      -0.013243       0.027230      -0.025445      -0.025627       0.004265       0.021362              1.976437       1.992597       0.177942      -0.487447       1.842933      -0.241337       2.093781           0.000000
          417              H      26.829179      10.799981       4.866301       0.121779       0.945415 0.67603603E+01  0.64711540E+02                                 1.690452                            1.596415      -1.230054       2.308463                    0.994625       3.665039      10.703617       0.452628       1.413686      -0.679971       0.001455      -0.031634       0.023971       0.039717       0.002188      -0.002695      -0.008761      -0.009516      -0.004760      -0.007795      -0.004335       0.012130              1.760989       1.463838      -0.145067       0.051109       2.065608      -0.491424       1.753521           0.000000
          418              H      11.005629      23.357535       5.024971       0.099597       1.116102 0.84687234E+01  0.85481049E+02                                 1.856627                            1.762403      -1.349327       2.236152                    0.993356       3.921448      11.635189       0.441195       1.375384      -0.686902       0.030796       0.014976      -0.027963       0.044211       0.001272      -0.007634      -0.001929       0.005980      -0.010351      -0.008175      -0.001513       0.009688              1.882259       2.012864       0.045857      -0.393444       1.608670      -0.237978       2.025243          -0.000000
          419              H      -4.554048      13.560770       4.232644       0.120885       1.110714 0.79669369E+01  0.78586544E+02                                 1.801109                            1.671386      -1.302840       2.263410                    0.994924       3.653029      10.447106       0.472233       1.314902      -0.700069      -0.023606       0.022769       0.019621       0.038219      -0.002022      -0.004067       0.000015      -0.008863      -0.034144      -0.012591       0.001991       0.010599              1.899864       2.103085      -0.428915      -0.442041       1.716115       0.380580       1.880393          -0.000000
          420              H      14.844561      24.395448       6.745385       0.128540       1.107208 0.80199929E+01  0.77306594E+02                                 1.665517                            1.583173      -0.746222       2.536889                    0.999829       3.066931       7.997873       0.542187       1.171964      -0.738534       0.007279       0.034653       0.016269       0.038968       0.005296      -0.005564       0.010767      -0.002811      -0.037400      -0.019319       0.005979       0.013341              1.659129       1.487298       0.142248       0.031726       1.974957       0.322238       1.515133          -0.000000
          421              H      16.365973      23.219944       5.512138       0.092842       1.353135 0.97220868E+01  0.99844221E+02                                 1.994343                            1.802129      -1.203525       2.301053                    0.995573       3.676084      10.400521       0.476101       1.252690      -0.715342       0.039504       0.020801      -0.006632       0.045136       0.007621      -0.007149       0.002835      -0.006196      -0.016573      -0.013065       0.001874       0.011191              2.124354       3.167233       0.375852      -0.159713       1.622093      -0.018647       1.583736           0.000000
          422              H      13.836043      20.315582       4.999420       0.105047       0.978121 0.72902818E+01  0.71177705E+02                                 1.730136                            1.658145      -1.334735       2.252265                    0.993448       3.829561      11.328759       0.443583       1.414269      -0.679285      -0.008173      -0.042553      -0.018022       0.046929       0.001497      -0.001229       0.009717      -0.016791      -0.023117      -0.012043      -0.004196       0.016239              1.745992       1.621709       0.116646       0.035529       1.984827       0.350183       1.631439           0.000000
          423              H       7.403457       3.913262       0.735264       0.098864       1.225923 0.89121847E+01  0.90270570E+02                                 1.924420                            1.768124      -1.186844       2.315262                    0.995176       3.702368      10.675618       0.459697       1.315444      -0.701075      -0.043143       0.020399       0.003843       0.047877      -0.001625      -0.013023      -0.004945       0.016836      -0.029009      -0.017485      -0.001669       0.019154              2.047034       2.299309      -0.794763       0.057643       2.221816      -0.086264       1.619977           0.000000
          424              H      24.870857      12.038298       4.911441       0.117430       1.272980 0.98369690E+01  0.10171709E+03                                 1.942673                            1.838495      -1.273848       2.276988                    0.993978       3.689610      10.608825       0.459705       1.288530      -0.707550      -0.031706      -0.011720       0.020555       0.039562      -0.009477      -0.008218      -0.013507       0.026976      -0.025533      -0.025972       0.004612       0.021360              1.967773       1.983522       0.176304      -0.483394       1.835698      -0.239427       2.084100           0.000000
          425              H       9.560201      20.770230       7.705239       0.122838       0.944187 0.67529494E+01  0.64639026E+02                                 1.690498                            1.596742      -1.237116       2.305776                    0.994584       3.666624      10.716858       0.451957       1.415818      -0.679545       0.000987      -0.031129       0.023986       0.039311       0.002095      -0.002597      -0.008577      -0.009871      -0.005006      -0.007644      -0.004383       0.012027              1.760890       1.464216      -0.145119       0.051087       2.065119      -0.490834       1.753336           0.000000
          426              H      11.005802       3.416739       7.863909       0.099143       1.119940 0.85045501E+01  0.85936950E+02                                 1.861021                            1.766193      -1.357636       2.232496                    0.993338       3.929069      11.665811       0.440678       1.375485      -0.686860       0.031409       0.015102      -0.028329       0.044912       0.001173      -0.007399      -0.001842       0.005483      -0.010267      -0.008008      -0.001262       0.009270              1.886786       2.017964       0.046238      -0.395300       1.611972      -0.239026       2.030421          -0.000000
          427              H      12.715275      23.531019       7.071582       0.121628       1.111148 0.79756992E+01  0.78775094E+02                                 1.809798                            1.678607      -1.315268       2.258973                    0.994626       3.660277      10.509664       0.468086       1.324832      -0.698040      -0.023101       0.023194       0.019364       0.038034      -0.001673      -0.003767      -0.000009      -0.008454      -0.033950      -0.012356       0.002127       0.010228              1.909660       2.114567      -0.432684      -0.446032       1.724496       0.383917       1.889918          -0.000000
          428              H      14.844734       4.454652       1.067423       0.129278       1.108076 0.80289592E+01  0.77413348E+02                                 1.665899                            1.583631      -0.744853       2.536772                    0.999825       3.069018       8.003928       0.542337       1.171332      -0.738646       0.007552       0.034389       0.016602       0.038926       0.004964      -0.005657       0.010616      -0.002894      -0.037145      -0.019127       0.006092       0.013034              1.659475       1.487779       0.142220       0.031676       1.975155       0.322170       1.515492          -0.000000
          429              H      16.366146       3.279148       8.351076       0.091462       1.358445 0.97655930E+01  0.10038338E+03                                 1.997670                            1.804709      -1.204984       2.299506                    0.995572       3.683357      10.419231       0.476427       1.250682      -0.715769       0.040084       0.020840      -0.006447       0.045636       0.007730      -0.007423       0.003065      -0.006532      -0.016816      -0.013526       0.002152       0.011375              2.128212       3.174307       0.376927      -0.160207       1.624434      -0.018712       1.585895           0.000000
          430              H      13.836216       0.374785       7.838359       0.105295       0.977853 0.72869835E+01  0.71126667E+02                                 1.728642                            1.656841      -1.328823       2.254737                    0.993496       3.827315      11.315010       0.444198       1.412684      -0.679578      -0.007995      -0.042727      -0.018310       0.047167       0.001550      -0.000908       0.009845      -0.016623      -0.023349      -0.012085      -0.004210       0.016296              1.744468       1.620445       0.116411       0.035453       1.982820       0.349589       1.630140           0.000000
          431              H      24.672262      13.883810       3.574287       0.097574       1.235255 0.89905327E+01  0.91251750E+02                                 1.932928                            1.774838      -1.204013       2.306922                    0.995065       3.714424      10.716849       0.459290       1.313903      -0.701371      -0.043343       0.020553       0.004090       0.048143      -0.001505      -0.013064      -0.004939       0.017150      -0.028879      -0.017446      -0.001864       0.019310              2.056817       2.311664      -0.801420       0.058056       2.232805      -0.086857       1.625983           0.000000
          432              H       7.601880      22.008547       7.750379       0.116312       1.289129 0.99937504E+01  0.10382056E+03                                 1.965433                            1.858021      -1.312131       2.261021                    0.993506       3.712059      10.722857       0.455142       1.295401      -0.706113      -0.032004      -0.011923       0.020918       0.040050      -0.009465      -0.007986      -0.013568       0.026842      -0.025796      -0.025927       0.004664       0.021263              1.991433       2.007940       0.180473      -0.493967       1.855938      -0.244530       2.110422           0.000000
          433              H       9.560374       0.829433       2.027278       0.122167       0.947048 0.67743799E+01  0.64867551E+02                                 1.690768                            1.596797      -1.225120       2.309836                    0.994721       3.666652      10.703778       0.453197       1.411435      -0.680366       0.001427      -0.031204       0.023721       0.039223       0.001989      -0.002687      -0.008818      -0.009864      -0.004603      -0.007847      -0.004374       0.012221              1.761258       1.464161      -0.145145       0.051149       2.065831      -0.491382       1.753782           0.000000
          434              H      -6.263693      13.387286       2.186033       0.098656       1.121897 0.85270426E+01  0.86273583E+02                                 1.868191                            1.772418      -1.379788       2.223726                    0.992929       3.938665      11.724982       0.438189       1.381545      -0.685689       0.031089       0.015113      -0.027911       0.044430       0.001401      -0.007604      -0.001900       0.005700      -0.009496      -0.007987      -0.001592       0.009578              1.894275       2.026340       0.046488      -0.398163       1.617601      -0.240593       2.038884           0.000000
          435              H      12.715448       3.590223       1.393620       0.119857       1.117440 0.80281955E+01  0.79402158E+02                                 1.814321                            1.682341      -1.321855       2.255210                    0.994524       3.669241      10.533252       0.468436       1.322030      -0.698599      -0.023360       0.023219       0.019509       0.038281      -0.001970      -0.003993      -0.000108      -0.008466      -0.034153      -0.012543       0.002154       0.010390              1.914721       2.120522      -0.434737      -0.448183       1.728759       0.385701       1.894883          -0.000000
          436              H      -2.424761      14.425200       3.906447       0.128586       1.109925 0.80442442E+01  0.77602884E+02                                 1.668708                            1.585917      -0.747863       2.536189                    0.999816       3.069558       8.009290       0.541510       1.172483      -0.738415       0.007108       0.034697       0.016605       0.039117       0.005156      -0.005633       0.010607      -0.002335      -0.037459      -0.019241       0.006234       0.013007              1.662357       1.489721       0.142683       0.031846       1.979419       0.323514       1.517930          -0.000000
          437              H      -0.903349      13.249696       2.673199       0.092476       1.358785 0.97728077E+01  0.10052462E+03                                 2.002375                            1.808736      -1.221136       2.293431                    0.995311       3.684435      10.442217       0.474341       1.255343      -0.714759       0.039571       0.020577      -0.006378       0.045054       0.007745      -0.007204       0.002534      -0.006464      -0.017055      -0.013092       0.001603       0.011489              2.133402       3.182887       0.377990      -0.160607       1.627940      -0.018651       1.589379           0.000000
          438              H      -3.433280      10.345333       2.160482       0.104590       0.980115 0.73048455E+01  0.71313197E+02                                 1.728029                            1.656283      -1.312438       2.260654                    0.993631       3.826379      11.296917       0.445511       1.408281      -0.680409      -0.008089      -0.042856      -0.018144       0.047236       0.001496      -0.001012       0.010115      -0.017175      -0.023227      -0.012240      -0.004459       0.016699              1.743848       1.619960       0.116414       0.035482       1.982016       0.349326       1.629569           0.000000
          439              H      -7.090713      24.395448       6.413226       0.098080       1.227527 0.89249795E+01  0.90407107E+02                                 1.923708                            1.767593      -1.181701       2.316937                    0.995386       3.703040      10.668138       0.460598       1.312770      -0.701629       0.003916      -0.048019       0.004421       0.048380      -0.006544       0.010885      -0.008702      -0.011005      -0.028408      -0.017380      -0.001703       0.019083              2.046154       1.552317       0.363667       0.045845       2.966754       0.093029       1.619392           0.000000
          440              H      28.946722       5.549396       2.072417       0.117580       1.278711 0.98922839E+01  0.10245993E+03                                 1.950787                            1.845381      -1.302627       2.264941                    0.993574       3.697675      10.650180       0.458080       1.290943      -0.707031       0.026343      -0.021445       0.020967       0.039918      -0.007039       0.015343      -0.000068      -0.030129      -0.025419      -0.025632       0.004271       0.021361              1.976241       2.034241      -0.153664       0.452585       1.800951      -0.301368       2.093530           0.000000
          441              H      11.770480      17.835059       4.866301       0.121778       0.945136 0.67575502E+01  0.64673695E+02                                 1.689693                            1.595761      -1.227480       2.309524                    0.994664       3.663475      10.695863       0.452887       1.413115      -0.680084       0.026716       0.017043       0.024029       0.039769       0.003012       0.008919       0.001984       0.008563      -0.004840      -0.007792      -0.004308       0.012100              1.760155       1.788642       0.332841       0.399692       1.739140       0.289747       1.752684           0.000000
          442              H      -8.461884      27.763432       5.024971       0.099610       1.116017 0.84678738E+01  0.85470064E+02                                 1.856519                            1.762305      -1.349250       2.236203                    0.993355       3.921178      11.634106       0.441212       1.375369      -0.686906      -0.028370       0.019180      -0.027968       0.044214      -0.003226       0.005491      -0.005643      -0.000786      -0.010331      -0.008171      -0.001516       0.009687              1.882146       1.749327      -0.197947       0.402772       1.871984      -0.221757       2.025125           0.000000
          443              H       7.802029      19.187038       4.232644       0.120517       1.112066 0.79787278E+01  0.78733355E+02                                 1.802709                            1.672725      -1.302838       2.263245                    0.994909       3.655492      10.456783       0.471992       1.315063      -0.700035      -0.007938      -0.031897       0.019723       0.038333       0.004815       0.002007      -0.003518       0.000865      -0.034242      -0.012606       0.002027       0.010580              1.901655       1.442490       0.046963      -0.108720       2.380367      -0.574008       1.882109          -0.000000
          444              H       5.988941       0.658043       6.745385       0.128537       1.107115 0.80191427E+01  0.77295977E+02                                 1.665378                            1.583052      -0.746202       2.536896                    0.999829       3.066871       7.997465       0.542230       1.171909      -0.738547      -0.033647      -0.011024       0.016272       0.038967      -0.001430      -0.006542      -0.010203       0.010578      -0.037390      -0.019318       0.005978       0.013339              1.658992       1.976039       0.140017      -0.294887       1.485903      -0.133632       1.515033          -0.000000
          445              H       6.246252       2.563377       5.512138       0.092830       1.353160 0.97222777E+01  0.99847654E+02                                 1.994437                            1.802198      -1.203467       2.301073                    0.995571       3.676309      10.401569       0.476067       1.252761      -0.715325      -0.037759       0.023809      -0.006632       0.045129      -0.001123       0.001120      -0.007608       0.016294      -0.016573      -0.013063       0.001875       0.011188              2.124471       2.333999      -0.857075       0.095994       2.455620      -0.128977       1.583794           0.000000
          446              H      10.026468       1.824574       4.999420       0.105043       0.978103 0.72900329E+01  0.71174628E+02                                 1.730110                            1.658114      -1.334679       2.252289                    0.993448       3.829529      11.328593       0.443588       1.414264      -0.679285       0.040936       0.014203      -0.018020       0.046928       0.006523      -0.007796      -0.005926       0.010981      -0.023122      -0.012044      -0.004192       0.016237              1.745972       1.995066       0.098899      -0.321053       1.611417      -0.144295       1.631433           0.000000
          447              H      27.447760       4.454652       0.735264       0.098890       1.226469 0.89162389E+01  0.90318632E+02                                 1.924673                            1.768271      -1.187851       2.314767                    0.995168       3.702602      10.675443       0.459794       1.315064      -0.701151       0.003969      -0.047522       0.003868       0.047844      -0.006444       0.010810      -0.008813      -0.011239      -0.029085      -0.017521      -0.001626       0.019147              2.047344       1.552982       0.363909       0.045867       2.969010       0.093045       1.620039           0.000000
          448              H      11.677227      15.519944       4.911441       0.117497       1.273546 0.98422938E+01  0.10178703E+03                                 1.943316                            1.839033      -1.276493       2.275878                    0.993937       3.690355      10.612122       0.459617       1.288588      -0.707535       0.026030      -0.021597       0.020529       0.039565      -0.006934       0.015802      -0.000356      -0.029930      -0.025547      -0.025976       0.004610       0.021366              1.968454       2.026059      -0.152302       0.449358       1.794418      -0.299123       2.084883           0.000000
          449              H      -5.498497      27.805307       7.705239       0.122837       0.944196 0.67529845E+01  0.64639405E+02                                 1.690503                            1.596741      -1.237185       2.305741                    0.994583       3.666642      10.716892       0.451960       1.415808      -0.679547       0.026466       0.016416       0.023985       0.039309       0.003227       0.008728       0.002032       0.008572      -0.005012      -0.007646      -0.004383       0.012029              1.760898       1.789185       0.332778       0.399538       1.740145       0.289701       1.753364           0.000000
          450              H      26.076589       7.822636       7.863909       0.099344       1.120062 0.85062249E+01  0.85963854E+02                                 1.861639                            1.766732      -1.359904       2.231598                    0.993296       3.930023      11.671870       0.440445       1.376055      -0.686743      -0.028756       0.019598      -0.028243       0.044818      -0.002926       0.005331      -0.005527      -0.000745      -0.010240      -0.008059      -0.001234       0.009292              1.887426       1.754092      -0.199009       0.404903       1.877046      -0.222958       2.031141           0.000000
          451              H      -9.466948      29.157287       7.071582       0.121634       1.111110 0.79753392E+01  0.78770633E+02                                 1.809758                            1.678571      -1.315169       2.259032                    0.994623       3.660187      10.509338       0.468090       1.324834      -0.698040      -0.008536      -0.031603       0.019367       0.038036       0.004493       0.001886      -0.003261       0.001327      -0.033950      -0.012355       0.002130       0.010225              1.909616       1.447263       0.047446      -0.109468       2.391687      -0.578224       1.889897          -0.000000
          452              H      23.258264      10.628292       1.067423       0.129459       1.107106 0.80208171E+01  0.77319135E+02                                 1.665378                            1.583202      -0.745421       2.536799                    0.999826       3.067481       8.000427       0.542191       1.171885      -0.738522      -0.033538      -0.010676       0.016510       0.038876      -0.001290      -0.006387      -0.010209       0.009973      -0.037149      -0.019142       0.006144       0.012998              1.658949       1.975666       0.139835      -0.294634       1.486080      -0.133588       1.515103          -0.000000
          453              H      23.515574      12.533625       8.351076       0.091610       1.358796 0.97689523E+01  0.10043408E+03                                 1.998728                            1.805564      -1.208396       2.298249                    0.995533       3.683578      10.423246       0.476062       1.251437      -0.715608      -0.038059       0.024232      -0.006404       0.045570      -0.001013       0.001102      -0.007966       0.016647      -0.016861      -0.013533       0.002150       0.011383              2.129395       2.339668      -0.860272       0.096428       2.461866      -0.129564       1.586649           0.000000
          454              H      27.295791      11.794822       7.838359       0.105190       0.978124 0.72889904E+01  0.71147414E+02                                 1.728572                            1.656757      -1.327263       2.255306                    0.993523       3.827274      11.313038       0.444358       1.412152      -0.679678       0.041070       0.014461      -0.018373       0.047259       0.006460      -0.008054      -0.005746       0.010962      -0.023226      -0.012064      -0.004237       0.016301              1.744400       1.993025       0.098733      -0.320501       1.610120      -0.144079       1.630056           0.000000
          455              H      10.178264      14.425200       3.574287       0.097489       1.236061 0.89977184E+01  0.91342336E+02                                 1.933673                            1.775471      -1.204440       2.306670                    0.995049       3.715670      10.721254       0.459241       1.313791      -0.701391       0.003883      -0.047837       0.004062       0.048166      -0.006699       0.010825      -0.008870      -0.011228      -0.028908      -0.017473      -0.001889       0.019362              2.057656       1.559021       0.366806       0.046225       2.987369       0.093771       1.626578           0.000000
          456              H      -5.591751      25.490193       7.750379       0.116312       1.289093 0.99933760E+01  0.10381567E+03                                 1.965401                            1.857990      -1.312083       2.261043                    0.993507       3.711978      10.722563       0.455145       1.295405      -0.706113       0.026330      -0.021753       0.020917       0.040050      -0.006891       0.015744      -0.000130      -0.029814      -0.025797      -0.025928       0.004665       0.021262              1.991397       2.050190      -0.156075       0.458739       1.813620      -0.305525       2.110382           0.000000
          457              H      29.039975       7.864511       2.027278       0.122041       0.946900 0.67731090E+01  0.64853011E+02                                 1.690705                            1.596743      -1.225764       2.309640                    0.994709       3.666499      10.703498       0.453159       1.411604      -0.680338       0.026346       0.016899       0.023727       0.039276       0.003271       0.008969       0.002114       0.008409      -0.004639      -0.007834      -0.004393       0.012227              1.761191       1.789723       0.333067       0.399970       1.740148       0.289931       1.753702           0.000000
          458              H       8.807094      17.793183       2.186033       0.098662       1.122116 0.85284564E+01  0.86286563E+02                                 1.867958                            1.772188      -1.377792       2.224432                    0.992961       3.938365      11.721824       0.438382       1.380957      -0.685801      -0.028653       0.019336      -0.027961       0.044461      -0.003229       0.005457      -0.005648      -0.000542      -0.009658      -0.008016      -0.001627       0.009643              1.894035       1.759837      -0.200272       0.407406       1.883651      -0.224519       2.038619           0.000000
          459              H      25.071525       9.216490       1.393620       0.119910       1.117363 0.80269108E+01  0.79381706E+02                                 1.813760                            1.681833      -1.323016       2.254703                    0.994526       3.668645      10.529047       0.468690       1.321444      -0.698717      -0.008421      -0.031815       0.019469       0.038238       0.004665       0.002085      -0.003399       0.000889      -0.034095      -0.012524       0.002128       0.010396              1.914118       1.449782       0.047724      -0.109891       2.398272      -0.580760       1.894298          -0.000000
          460              H       5.988769      20.598839       3.906447       0.128771       1.109225 0.80380300E+01  0.77526647E+02                                 1.667827                            1.585159      -0.747979       2.536150                    0.999817       3.068774       8.005962       0.541723       1.172269      -0.738461      -0.033620      -0.011185       0.016525       0.039096      -0.001555      -0.006384      -0.010215       0.010062      -0.037254      -0.019223       0.006245       0.012978              1.661465       1.979371       0.140521      -0.295775       1.487887      -0.134036       1.517138          -0.000000
          461              H       6.246079      22.504173       2.673199       0.092450       1.358741 0.97718893E+01  0.10050763E+03                                 2.001831                            1.808262      -1.220183       2.293732                    0.995326       3.684368      10.439877       0.474581       1.254803      -0.714872      -0.037579       0.023967      -0.006390       0.045027      -0.001123       0.001383      -0.007536       0.016713      -0.017133      -0.013144       0.001605       0.011540              2.132818       2.343412      -0.862030       0.096413       2.466081      -0.129688       1.588961           0.000000
          462              H      10.026296      21.765370       2.160482       0.104499       0.980442 0.73081894E+01  0.71355435E+02                                 1.728544                            1.656763      -1.313480       2.260176                    0.993621       3.827417      11.301480       0.445396       1.408452      -0.680374       0.041183       0.014411      -0.018135       0.047250       0.006695      -0.008263      -0.005876       0.011164      -0.023252      -0.012211      -0.004478       0.016689              1.744366       1.992894       0.098627      -0.320384       1.610165      -0.144045       1.630038           0.000000
          463              H      -0.312572      11.572583       6.413226       0.098083       1.227479 0.89245107E+01  0.90401443E+02                                 1.923687                            1.767569      -1.181786       2.316904                    0.995382       3.702973      10.667996       0.460591       1.312803      -0.701623       0.039626       0.027402       0.004419       0.048380       0.008035       0.002092       0.013777      -0.005830      -0.028404      -0.017379      -0.001701       0.019080              2.046136       2.928078       0.430630      -0.103479       1.590970      -0.006820       1.619360           0.000000
          464              H      15.259194      22.293599       2.072417       0.117377       1.279292 0.98967747E+01  0.10250955E+03                                 1.950629                            1.845203      -1.302813       2.264632                    0.993569       3.698226      10.649037       0.458363       1.290108      -0.707204       0.005463       0.033648       0.020933       0.040002       0.016537      -0.007606       0.013338       0.002907      -0.025416      -0.025626       0.004290       0.021336              1.976084       1.725983      -0.024110       0.034731       2.108840       0.542650       2.093428           0.000000
          465              H      13.207273       1.276304       4.866301       0.121748       0.944908 0.67558084E+01  0.64656113E+02                                 1.689804                            1.595856      -1.229506       2.308810                    0.994638       3.663684      10.698157       0.452723       1.413648      -0.679986      -0.028122       0.014602       0.024039       0.039773      -0.005177      -0.006187       0.006739       0.000938      -0.004779      -0.007802      -0.004283       0.012084              1.760275       2.039875      -0.187879      -0.450833       1.488132       0.201300       1.752819          -0.000000
          466              H      -2.543746       8.701123       5.024971       0.099596       1.116185 0.84693929E+01  0.85489619E+02                                 1.856725                            1.762476      -1.349424       2.236101                    0.993355       3.921596      11.635806       0.441184       1.375389      -0.686901      -0.002429      -0.034156      -0.027964       0.044210       0.001952       0.002147       0.007574      -0.005196      -0.010352      -0.008173      -0.001513       0.009686              1.882371       1.670061       0.152115      -0.009352       1.951631       0.459799       2.025421           0.000000
          467              H      -3.248500      27.074581       4.232644       0.120445       1.112274 0.79811413E+01  0.78769495E+02                                 1.803569                            1.673470      -1.304514       2.262584                    0.994864       3.656630      10.463620       0.471640       1.315837      -0.699876       0.031630       0.009036       0.019684       0.038334      -0.002767       0.002062       0.003508       0.007943      -0.034172      -0.012596       0.002019       0.010577              1.902606       2.187755       0.382894       0.551905       1.637032       0.192977       1.883031          -0.000000
          468              H      30.973947       4.857554       6.745385       0.128535       1.107223 0.80201963E+01  0.77309138E+02                                 1.665538                            1.583198      -0.746203       2.536894                    0.999829       3.066988       7.998083       0.542180       1.171970      -0.738532       0.026369      -0.023628       0.016271       0.038967      -0.003866       0.012107      -0.000566      -0.007767      -0.037397      -0.019319       0.005978       0.013342              1.659148       1.729850      -0.282289       0.263196       1.732434      -0.188591       1.515160          -0.000000
          469              H      29.195225       4.127724       5.512138       0.092843       1.352918 0.97201528E+01  0.99819202E+02                                 1.994109                            1.801934      -1.203364       2.301137                    0.995571       3.675878      10.399604       0.476134       1.252668      -0.715347      -0.001745      -0.044607      -0.006632       0.045131      -0.006491       0.006031       0.004772      -0.010092      -0.016570      -0.013063       0.001878       0.011185              2.124096       1.682683       0.481057       0.063683       3.106026       0.147605       1.583578           0.000000
          470              H      27.944939       7.770889       4.999420       0.105043       0.978093 0.72899595E+01  0.71173789E+02                                 1.730107                            1.658112      -1.334629       2.252314                    0.993448       3.829505      11.328542       0.443585       1.414275      -0.679284      -0.032766       0.028354      -0.018020       0.046928      -0.008016       0.009027      -0.003794       0.005804      -0.023118      -0.012042      -0.004195       0.016236              1.745966       1.792988      -0.215573       0.285496       1.813482      -0.205878       1.631429           0.000000
          471              H      16.956751      21.542832       0.735264       0.098799       1.226581 0.89172810E+01  0.90329531E+02                                 1.924570                            1.768206      -1.187345       2.314886                    0.995193       3.702763      10.675041       0.459880       1.314814      -0.701202       0.039253       0.027197       0.003916       0.047915       0.008109       0.002210       0.013755      -0.005610      -0.029079      -0.017505      -0.001656       0.019161              2.047216       2.929895       0.431143      -0.103493       1.591760      -0.006800       1.619993           0.000000
          472              H      15.258848       2.353102       4.911441       0.117532       1.272514 0.98323967E+01  0.10165918E+03                                 1.942318                            1.838157      -1.274074       2.277000                    0.993981       3.688889      10.606600       0.459708       1.288656      -0.707525       0.005706       0.033273       0.020556       0.039525       0.016419      -0.007549       0.013878       0.002895      -0.025474      -0.025949       0.004587       0.021362              1.967422       1.719625      -0.024133       0.034356       2.098910       0.538238       2.083730           0.000000
          473              H      -4.061704      11.246553       7.705239       0.122830       0.944246 0.67535015E+01  0.64646073E+02                                 1.690607                            1.596836      -1.237345       2.305658                    0.994581       3.666897      10.718041       0.451929       1.415869      -0.679535      -0.027449       0.014712       0.023984       0.039309      -0.005327      -0.006125       0.006542       0.001304      -0.005011      -0.007646      -0.004385       0.012030              1.761010       2.040727      -0.187642      -0.450685       1.488851       0.201181       1.753453          -0.000000
          474              H      14.725577      18.671372       7.863909       0.099197       1.119783 0.85029752E+01  0.85917002E+02                                 1.860844                            1.766025      -1.357559       2.232550                    0.993346       3.928704      11.664428       0.440701       1.375480      -0.686862      -0.002670      -0.034728      -0.028219       0.044827       0.001775       0.002126       0.007370      -0.004801      -0.010299      -0.008052      -0.001262       0.009314              1.886603       1.673276       0.152680      -0.009329       1.956310       0.461814       2.030221           0.000000
          475              H      -3.248327       7.133784       7.071582       0.121626       1.111172 0.79758683E+01  0.78776249E+02                                 1.809728                            1.678552      -1.315327       2.258940                    0.994626       3.660206      10.509019       0.468129       1.324717      -0.698063       0.031635       0.008411       0.019365       0.038033      -0.002821       0.001878       0.003269       0.007121      -0.033957      -0.012359       0.002133       0.010226              1.909577       2.196596       0.385218       0.555449       1.642265       0.194310       1.889872          -0.000000
          476              H      13.704970      14.827802       1.067423       0.129522       1.107373 0.80230589E+01  0.77345730E+02                                 1.665590                            1.583367      -0.745141       2.536885                    0.999824       3.067780       8.001323       0.542194       1.171803      -0.738539       0.025979      -0.023710       0.016473       0.038838      -0.003709       0.012044      -0.000417      -0.007136      -0.036961      -0.019102       0.006103       0.012999              1.659170       1.729817      -0.282017       0.263072       1.732437      -0.188431       1.515256          -0.000000
          477              H      11.926248      14.097973       8.351076       0.091408       1.358464 0.97652757E+01  0.10037497E+03                                 1.997312                            1.804393      -1.203501       2.300074                    0.995583       3.683106      10.416785       0.476602       1.250286      -0.715857      -0.001947      -0.045160      -0.006417       0.045655      -0.006672       0.006383       0.004936      -0.010093      -0.016951      -0.013560       0.002183       0.011377              2.127798       1.685153       0.482501       0.063891       3.112617       0.148108       1.585623           0.000000
          478              H      10.675961      17.741138       7.838359       0.105158       0.977773 0.72859880E+01  0.71114745E+02                                 1.728614                            1.656783      -1.329689       2.254486                    0.993490       3.827120      11.314374       0.444182       1.412779      -0.679564      -0.033067       0.028299      -0.018403       0.047254      -0.007931       0.008953      -0.004089       0.005653      -0.023359      -0.012063      -0.004171       0.016234              1.744444       1.791441      -0.215216       0.285075       1.811803      -0.205542       1.630088           0.000000
          479              H      16.956406       1.602335       3.574287       0.097572       1.235143 0.89895951E+01  0.91238947E+02                                 1.932736                            1.774691      -1.204087       2.306948                    0.995044       3.714164      10.715558       0.459335       1.313823      -0.701389       0.039464       0.027220       0.004048       0.048111       0.008241       0.002277       0.013810      -0.006045      -0.028912      -0.017469      -0.001929       0.019399              2.056589       2.946141       0.434742      -0.104241       1.597756      -0.006840       1.625871           0.000000
          480              H      -2.010129      12.323351       7.750379       0.116315       1.289065 0.99932611E+01  0.10381548E+03                                 1.965477                            1.858062      -1.311952       2.261113                    0.993509       3.712069      10.723317       0.455100       1.295521      -0.706088       0.005678       0.033680       0.020919       0.040052       0.016363      -0.007752       0.013700       0.002972      -0.025795      -0.025928       0.004657       0.021271              1.991478       1.737693      -0.024441       0.035200       2.126316       0.550069       2.110424           0.000000
          481              H      13.207619      21.216802       2.027278       0.122207       0.946326 0.67678684E+01  0.64785854E+02                                 1.689575                            1.595790      -1.223031       2.310837                    0.994750       3.664156      10.692863       0.453468       1.411013      -0.680456      -0.027764       0.014363       0.023727       0.039244      -0.005265      -0.006299       0.006704       0.001514      -0.004629      -0.007829      -0.004376       0.012205              1.759946       2.039403      -0.187705      -0.450441       1.487959       0.201144       1.752474          -0.000000
          482              H      -2.543918      28.641919       2.186033       0.098617       1.122187 0.85296015E+01  0.86303902E+02                                 1.868306                            1.772519      -1.379034       2.223945                    0.992935       3.938953      11.725233       0.438248       1.381288      -0.685737      -0.002426      -0.034490      -0.027954       0.044462       0.001806       0.002164       0.007520      -0.005334      -0.009548      -0.007974      -0.001628       0.009601              1.894380       1.679575       0.153741      -0.009301       1.964608       0.465170       2.038958           0.000000
          483              H      14.020996      17.104033       1.393620       0.119986       1.117188 0.80252687E+01  0.79358351E+02                                 1.813263                            1.681426      -1.321540       2.255266                    0.994548       3.667969      10.525311       0.468863       1.321074      -0.698793       0.031730       0.008641       0.019451       0.038208      -0.002741       0.001894       0.003494       0.007724      -0.034116      -0.012527       0.002078       0.010449              1.913555       2.201756       0.386649       0.557604       1.645151       0.195106       1.893758          -0.000000
          484              H      -3.564525      24.798350       3.906447       0.128564       1.109738 0.80426123E+01  0.77582950E+02                                 1.668498                            1.585744      -0.748412       2.536041                    0.999817       3.069324       8.008377       0.541547       1.172467      -0.738420       0.026531      -0.023570       0.016517       0.039144      -0.003562       0.012027      -0.000440      -0.007738      -0.037357      -0.019234       0.006253       0.012982              1.662139       1.733185      -0.283303       0.264176       1.735504      -0.189286       1.517730          -0.000000
          485              H      -5.343248      24.068521       2.673199       0.092417       1.358805 0.97729110E+01  0.10052287E+03                                 2.002096                            1.808514      -1.220965       2.293458                    0.995302       3.684582      10.441443       0.474476       1.255021      -0.714826      -0.001886      -0.044647      -0.006449       0.045150      -0.006637       0.005812       0.004931      -0.010144      -0.017008      -0.013061       0.001627       0.011433              2.133097       1.689131       0.484222       0.064142       3.120967       0.148376       1.589192           0.000000
          486              H      -6.593534      27.711686       2.160482       0.104504       0.980361 0.73068739E+01  0.71333583E+02                                 1.727874                            1.656165      -1.310944       2.261219                    0.993668       3.826042      11.293709       0.445694       1.407689      -0.680522      -0.033070       0.028453      -0.018113       0.047237      -0.008197       0.009262      -0.004214       0.005949      -0.023290      -0.012258      -0.004459       0.016717              1.743682       1.790485      -0.214890       0.284709       1.811133      -0.205322       1.629427           0.000000
          487              F      13.734500       4.501014       3.836863      -0.212801      14.724824 0.19867889E+03  0.36802702E+04                                 4.593080                            4.223985       0.840728       2.494602                    0.999117      19.137807      42.492142       0.981870       0.336763      -1.171055      -0.028780      -0.001150       0.023072       0.036904      -0.029534      -0.063271       0.025800       0.022908       0.115410      -0.057431      -0.036924       0.094355              4.859720       5.026055      -1.145805      -1.798460       3.961209       1.054469       5.591896           0.000000
          488              F      13.130598      26.021712       2.248206      -0.205871      13.104269 0.17507075E+03  0.31487705E+04                                 4.226459                            3.949253       0.963717       2.538910                    0.999489      18.974996      41.806968       1.019368       0.334078      -1.170880      -0.009732      -0.029720      -0.005550       0.031761       0.006740       0.000216       0.026690      -0.147392      -0.116631      -0.054657      -0.043960       0.098617              4.336739       3.481712      -0.246755      -0.011188       6.359685       0.712342       3.168821           0.000000
          489              F      13.354061      23.996136       3.009617      -0.235329      16.311053 0.23015645E+03  0.44088076E+04                                 4.916569                            4.560489       1.091068       2.583829                    0.998851      19.362518      43.261081       0.943577       0.338868      -1.173001      -0.015708       0.005448      -0.027277       0.031945      -0.036332       0.027166      -0.067299      -0.064447       0.081295      -0.062338      -0.041370       0.103707              5.154754       4.446541      -1.345455       1.096340       5.016001      -1.645222       6.001719           0.000000
          490              F      -3.534477      14.471263       6.675802      -0.213993      14.733890 0.19884165E+03  0.36840531E+04                                 4.595132                            4.225804       0.847329       2.496296                    0.999084      19.142723      42.508011       0.981624       0.336777      -1.171038      -0.028486      -0.000584       0.022044       0.036023      -0.029768      -0.063415       0.026312       0.022660       0.115553      -0.057564      -0.037216       0.094780              4.861999       5.028888      -1.146852      -1.799536       3.963051       1.054632       5.594058           0.000000
          491              F      13.130771       6.080915       5.087144      -0.203843      13.084537 0.17472967E+03  0.31410772E+04                                 4.222322                            3.945489       0.959025       2.538096                    0.999459      18.959432      41.761145       1.019830       0.334092      -1.170877      -0.009961      -0.031853      -0.005970       0.033904       0.006732       0.000235       0.027058      -0.149377      -0.116560      -0.055646      -0.044050       0.099696              4.332568       3.478554      -0.246959      -0.011335       6.353102       0.711415       3.166047           0.000000
          492              F      13.354234       4.055339       5.848555      -0.235274      16.337267 0.23061604E+03  0.44200846E+04                                 4.923587                            4.566562       1.101782       2.586625                    0.998822      19.370098      43.298756       0.942420       0.339094      -1.172734      -0.015366       0.005939      -0.027708       0.032236      -0.036584       0.026883      -0.067972      -0.064928       0.082270      -0.062935      -0.041530       0.104465              5.162356       4.452608      -1.347770       1.098574       5.022852      -1.648373       6.011606           0.000000
          493              F      13.734328      24.441810       0.997925      -0.212227      14.712891 0.19848472E+03  0.36757311E+04                                 4.590278                            4.221621       0.858605       2.500090                    0.999092      19.131800      42.471717       0.982261       0.336715      -1.171110      -0.029720      -0.000310       0.024429       0.038473      -0.029936      -0.064428       0.026409       0.023793       0.117596      -0.058244      -0.037916       0.096160              4.856630       5.023218      -1.145180      -1.796763       3.959190       1.053674       5.587481           0.000000
          494              F      -4.138206      16.051164       7.926083      -0.205002      13.091383 0.17484698E+03  0.31436801E+04                                 4.223476                            3.946449       0.960483       2.538223                    0.999458      18.966512      41.778574       1.019858       0.334030      -1.170944      -0.009907      -0.030700      -0.005853       0.032785       0.006609       0.000323       0.027420      -0.148641      -0.116528      -0.055262      -0.044204       0.099466              4.333821       3.479250      -0.246791      -0.011228       6.355508       0.711523       3.166704           0.000000
          495              F      -3.914744      14.025588       0.170594      -0.236743      16.349700 0.23083563E+03  0.44252326E+04                                 4.925564                            4.568152       1.088058       2.582483                    0.998803      19.378263      43.317968       0.942461       0.339008      -1.172839      -0.015001       0.005001      -0.025064       0.029635      -0.036339       0.026380      -0.066628      -0.064728       0.079228      -0.062150      -0.040545       0.102694              5.164699       4.454784      -1.349127       1.098808       5.025496      -1.649127       6.013817           0.000000
          496              F      23.773057       9.643919       3.836863      -0.212794      14.725124 0.19868427E+03  0.36803958E+04                                 4.593166                            4.224064       0.841071       2.494727                    0.999119      19.137755      42.492222       0.981853       0.336766      -1.171051       0.015381      -0.024341       0.023073       0.036898       0.004852       0.009295      -0.067699      -0.062616       0.115394      -0.057437      -0.036921       0.094358              4.859805       3.235149       0.111746      -0.013927       5.752276      -2.084754       5.591990           0.000000
          497              F     -11.831785      28.271920       2.248206      -0.205913      13.103995 0.17506629E+03  0.31486696E+04                                 4.226374                            3.949177       0.963104       2.538694                    0.999490      18.975017      41.806849       1.019388       0.334074      -1.170884       0.030591       0.006388      -0.005598       0.031749       0.060395      -0.023299      -0.013116       0.085427      -0.116321      -0.054666      -0.043893       0.098559              4.336636       5.426426       1.369524      -0.611329       4.414682      -0.365844       3.168800           0.000000
          498              F     -10.189317      29.478232       3.009617      -0.235293      16.311673 0.23016862E+03  0.44091023E+04                                 4.916715                            4.560631       1.091156       2.583823                    0.998859      19.362536      43.261527       0.943555       0.338871      -1.172997       0.003124      -0.016341      -0.027329       0.031994       0.046065       0.044737       0.057144      -0.030847       0.081492      -0.062402      -0.041323       0.103724              5.154883       3.708567       0.919394       0.876618       5.754084       1.772021       6.001997           0.000000
          499              F       6.504080      19.614168       6.675802      -0.213910      14.734445 0.19884626E+03  0.36841758E+04                                 4.595419                            4.225991       0.847138       2.496273                    0.999091      19.142126      42.507506       0.981549       0.336799      -1.171014       0.014822      -0.024431       0.022098       0.036123       0.004950       0.008965      -0.068051      -0.062891       0.115461      -0.057489      -0.037262       0.094751              4.862391       3.236435       0.111937      -0.013597       5.756174      -2.086135       5.594566           0.000000
          500              F      22.706687       8.331123       5.087144      -0.203836      13.084269 0.17472717E+03  0.31410222E+04                                 4.222261                            3.945466       0.959028       2.538099                    0.999459      18.959349      41.760949       1.019831       0.334093      -1.170876       0.032559       0.007302      -0.005969       0.033898       0.061316      -0.023551      -0.013320       0.086365      -0.116555      -0.055650      -0.044049       0.099699              4.332458       5.420507       1.368064      -0.610403       4.410848      -0.365471       3.166018           0.000000
          501              F      24.349156       9.537436       5.848555      -0.235265      16.337772 0.23062489E+03  0.44202972E+04                                 4.923714                            4.566672       1.101821       2.586644                    0.998825      19.370063      43.298906       0.942402       0.339098      -1.172731       0.002536      -0.016275      -0.027705       0.032232       0.046401       0.045415       0.057266      -0.030902       0.082273      -0.062929      -0.041527       0.104456              5.162489       3.713128       0.920808       0.878294       5.762568       1.775687       6.011771           0.000000
          502              F     -10.765415      29.584715       0.997925      -0.212331      14.718481 0.19858178E+03  0.36780094E+04                                 4.591624                            4.222818       0.858785       2.500019                    0.999099      19.134425      42.481504       0.982056       0.336741      -1.171077       0.015073      -0.025472       0.024455       0.038394       0.004708       0.009366      -0.069040      -0.063617       0.117794      -0.058288      -0.037910       0.096199              4.858058       3.234334       0.111965      -0.014153       5.750621      -2.083596       5.589221           0.000000
          503              F       5.437710      18.301372       7.926083      -0.204868      13.091839 0.17485202E+03  0.31437999E+04                                 4.223665                            3.946584       0.959968       2.537997                    0.999454      18.966141      41.778232       1.019808       0.334044      -1.170930       0.031690       0.006753      -0.005955       0.032944       0.061026      -0.024042      -0.013469       0.085963      -0.116565      -0.055284      -0.044268       0.099552              4.334078       5.422952       1.369118      -0.610631       4.412481      -0.365577       3.166800           0.000000
          504              F       7.080179      19.507684       0.170594      -0.236710      16.351820 0.23087204E+03  0.44261324E+04                                 4.926161                            4.568659       1.086779       2.582061                    0.998787      19.378964      43.321397       0.942358       0.339029      -1.172813       0.003153      -0.015523      -0.025102       0.029682       0.046192       0.044526       0.056142      -0.030528       0.079425      -0.062170      -0.040526       0.102695              5.165374       3.714853       0.921816       0.878978       5.766687       1.776452       6.014581           0.000000
          505              F      14.299892      15.766112       3.836863      -0.212793      14.725060 0.19868253E+03  0.36803572E+04                                 4.593163                            4.224048       0.840925       2.494679                    0.999118      19.137757      42.492245       0.981853       0.336767      -1.171050       0.013392       0.025497       0.023074       0.036903       0.024687       0.053979       0.041891       0.039710       0.115406      -0.057432      -0.036921       0.094353              4.859809       5.219597       1.034059       1.812424       3.767648       1.030358       5.592182           0.000000
          506              F      -1.299331       5.528758       2.248206      -0.205817      13.104012 0.17506743E+03  0.31486935E+04                                 4.226341                            3.949156       0.963001       2.538615                    0.999486      18.975206      41.807217       1.019405       0.334068      -1.170890      -0.020890       0.023436      -0.005529       0.031878      -0.067343       0.022951      -0.013581       0.061808      -0.116660      -0.054735      -0.043966       0.098701              4.336603       5.853643      -1.122867       0.622521       3.987369      -0.346513       3.168796           0.000000
          507              F      -3.165263       6.348021       3.009617      -0.235230      16.309455 0.23012882E+03  0.44081368E+04                                 4.916240                            4.560214       1.090915       2.583791                    0.998856      19.360903      43.256477       0.943608       0.338868      -1.173004       0.012668       0.010851      -0.027356       0.032040      -0.009774      -0.071919       0.010163       0.095294       0.081366      -0.062428      -0.041382       0.103810              5.154401       6.038348       0.426092      -1.972527       3.423424      -0.126842       6.001432          -0.000000
          508              F      -2.969085      25.736360       6.675802      -0.214108      14.735688 0.19886825E+03  0.36846814E+04                                 4.595602                            4.226151       0.847437       2.496344                    0.999087      19.143625      42.511263       0.981557       0.336787      -1.171025       0.013586       0.024966       0.021953       0.035914       0.024660       0.054355       0.041738       0.039974       0.115408      -0.057425      -0.037173       0.094597              4.862566       5.223433       1.035141       1.813572       3.769626       1.031305       5.594640           0.000000
          509              F      15.969992      15.499006       5.087144      -0.203838      13.084115 0.17472442E+03  0.31409569E+04                                 4.222205                            3.945410       0.958988       2.538078                    0.999459      18.959355      41.760699       1.019849       0.334089      -1.170881      -0.022604       0.024544      -0.005971       0.033897      -0.068062       0.023306      -0.013738       0.063016      -0.116542      -0.055657      -0.044044       0.099701              4.332410       5.848007      -1.121227       0.621692       3.983226      -0.345869       3.165996           0.000000
          510              F      14.104060      16.318270       5.848555      -0.235279      16.338825 0.23064244E+03  0.44207244E+04                                 4.923959                            4.566872       1.101585       2.586544                    0.998824      19.370558      43.300670       0.942372       0.339101      -1.172726       0.012830       0.010326      -0.027705       0.032231      -0.009820      -0.072306       0.010696       0.095822       0.082295      -0.062933      -0.041529       0.104462              5.162762       6.047896       0.427065      -1.977159       3.428188      -0.127240       6.012202           0.000000
          511              F      -2.969430       5.795863       0.997925      -0.212357      14.715938 0.19853903E+03  0.36770068E+04                                 4.591045                            4.222322       0.858355       2.499992                    0.999098      19.132746      42.476074       0.982131       0.336735      -1.171087       0.014517       0.025788       0.024378       0.038341       0.025174       0.055113       0.042554       0.039783       0.117590      -0.058137      -0.037977       0.096113              4.857455       5.217989       1.033493       1.811203       3.765951       1.029377       5.588424           0.000000
          512              F      -1.298985      25.469255       7.926083      -0.204995      13.092513 0.17486371E+03  0.31440624E+04                                 4.223798                            3.946701       0.958947       2.537705                    0.999457      18.966755      41.779925       1.019799       0.334041      -1.170932      -0.021565       0.023977      -0.005913       0.032786      -0.067620       0.023667      -0.014012       0.062758      -0.116533      -0.055199      -0.044233       0.099433              4.334209       5.850921      -1.122081       0.621933       3.984864      -0.346049       3.166843           0.000000
          513              F      -3.164917      26.288518       0.170594      -0.236780      16.350597 0.23085256E+03  0.44256586E+04                                 4.925825                            4.568386       1.086471       2.581943                    0.998795      19.379079      43.320937       0.942412       0.339018      -1.172825       0.011868       0.010482      -0.025037       0.029624      -0.009884      -0.070885       0.010481       0.095379       0.079204      -0.062187      -0.040523       0.102710              5.164970       6.051677       0.427439      -1.977809       3.429316      -0.126979       6.013917           0.000000
          514              F       3.534650      25.410031       4.680037      -0.212801      14.724822 0.19867887E+03  0.36802695E+04                                 4.593080                            4.223985       0.840729       2.494602                    0.999117      19.137806      42.492139       0.981870       0.336763      -1.171055       0.028780       0.001150      -0.023072       0.036904      -0.029534      -0.063271       0.025800       0.022908       0.115410      -0.057431      -0.036924       0.094355              4.859720       5.026055      -1.145804      -1.798460       3.961209       1.054469       5.591896           0.000000
          515              F       4.138552       3.889333       6.268694      -0.205871      13.104270 0.17507076E+03  0.31487707E+04                                 4.226459                            3.949253       0.963716       2.538910                    0.999489      18.974997      41.806970       1.019368       0.334078      -1.170880       0.009732       0.029720       0.005550       0.031761       0.006740       0.000216       0.026690      -0.147392      -0.116631      -0.054657      -0.043960       0.098617              4.336739       3.481712      -0.246755      -0.011188       6.359685       0.712342       3.168821           0.000000
          516              F       3.915089       5.914909       5.507283      -0.235329      16.311054 0.23015647E+03  0.44088081E+04                                 4.916569                            4.560489       1.091068       2.583829                    0.998851      19.362518      43.261082       0.943577       0.338868      -1.173001       0.015708      -0.005448       0.027277       0.031945      -0.036332       0.027166      -0.067299      -0.064447       0.081295      -0.062338      -0.041370       0.103707              5.154754       4.446541      -1.345455       1.096340       5.016001      -1.645222       6.001720           0.000000
          517              F       3.534822       5.469235       7.518975      -0.212227      14.712893 0.19848475E+03  0.36757319E+04                                 4.590279                            4.221622       0.858605       2.500090                    0.999092      19.131800      42.471719       0.982260       0.336715      -1.171110       0.029720       0.000310      -0.024429       0.038473      -0.029936      -0.064428       0.026409       0.023793       0.117596      -0.058244      -0.037916       0.096160              4.856630       5.023219      -1.145180      -1.796763       3.959190       1.053674       5.587482           0.000000
          518              F      21.407356      13.859881       0.590817      -0.205002      13.091384 0.17484699E+03  0.31436804E+04                                 4.223476                            3.946449       0.960483       2.538223                    0.999458      18.966512      41.778575       1.019858       0.334030      -1.170944       0.009907       0.030700       0.005853       0.032785       0.006609       0.000323       0.027420      -0.148641      -0.116528      -0.055262      -0.044204       0.099466              4.333821       3.479250      -0.246791      -0.011228       6.355509       0.711524       3.166705           0.000000
          519              F      21.183894      15.885457       8.346306      -0.236743      16.349699 0.23083561E+03  0.44252321E+04                                 4.925563                            4.568152       1.088058       2.582483                    0.998803      19.378263      43.317967       0.942461       0.339008      -1.172839       0.015001      -0.005001       0.025064       0.029635      -0.036339       0.026380      -0.066628      -0.064728       0.079228      -0.062150      -0.040545       0.102694              5.164699       4.454784      -1.349127       1.098808       5.025496      -1.649127       6.013817           0.000000
          520              F      20.803627      15.439782       1.841098      -0.213993      14.733890 0.19884165E+03  0.36840531E+04                                 4.595132                            4.225804       0.847329       2.496296                    0.999084      19.142723      42.508011       0.981624       0.336777      -1.171038       0.028486       0.000584      -0.022044       0.036023      -0.029768      -0.063415       0.026312       0.022660       0.115553      -0.057564      -0.037217       0.094780              4.861999       5.028888      -1.146852      -1.799536       3.963051       1.054632       5.594058           0.000000
          521              F       4.138379      23.830130       3.429756      -0.203843      13.084538 0.17472969E+03  0.31410776E+04                                 4.222323                            3.945489       0.959025       2.538096                    0.999459      18.959432      41.761146       1.019830       0.334092      -1.170877       0.009961       0.031853       0.005970       0.033904       0.006732       0.000235       0.027058      -0.149377      -0.116560      -0.055646      -0.044050       0.099696              4.332568       3.478554      -0.246959      -0.011335       6.353103       0.711415       3.166047           0.000000
          522              F       3.914916      25.855706       2.668345      -0.235274      16.337267 0.23061604E+03  0.44200846E+04                                 4.923587                            4.566562       1.101782       2.586625                    0.998822      19.370098      43.298756       0.942420       0.339094      -1.172734       0.015366      -0.005940       0.027708       0.032236      -0.036584       0.026883      -0.067972      -0.064928       0.082270      -0.062935      -0.041530       0.104465              5.162356       4.452609      -1.347770       1.098574       5.022852      -1.648373       6.011606           0.000000
          523              F      -6.503907      20.267126       4.680037      -0.212794      14.725122 0.19868423E+03  0.36803948E+04                                 4.593166                            4.224064       0.841071       2.494727                    0.999119      19.137754      42.492218       0.981853       0.336766      -1.171051      -0.015381       0.024341      -0.023073       0.036898       0.004852       0.009295      -0.067699      -0.062616       0.115394      -0.057437      -0.036921       0.094358              4.859804       3.235148       0.111746      -0.013927       5.752275      -2.084754       5.591989           0.000000
          524              F      29.100935       1.639125       6.268694      -0.205913      13.103997 0.17506632E+03  0.31486703E+04                                 4.226374                            3.949178       0.963104       2.538694                    0.999490      18.975017      41.806851       1.019388       0.334074      -1.170884      -0.030591      -0.006388       0.005598       0.031749       0.060395      -0.023299      -0.013116       0.085427      -0.116321      -0.054666      -0.043893       0.098559              4.336637       5.426427       1.369524      -0.611329       4.414683      -0.365844       3.168800           0.000000
          525              F      27.458467       0.432813       5.507283      -0.235293      16.311674 0.23016864E+03  0.44091027E+04                                 4.916715                            4.560631       1.091155       2.583823                    0.998859      19.362537      43.261529       0.943555       0.338871      -1.172997      -0.003124       0.016341       0.027329       0.031994       0.046065       0.044738       0.057144      -0.030847       0.081492      -0.062402      -0.041323       0.103724              5.154883       3.708567       0.919394       0.876618       5.754084       1.772021       6.001997          -0.000000
          526              F      28.034565       0.326330       7.518975      -0.212331      14.718480 0.19858177E+03  0.36780091E+04                                 4.591623                            4.222817       0.858785       2.500019                    0.999099      19.134425      42.481503       0.982056       0.336741      -1.171077      -0.015073       0.025472      -0.024455       0.038394       0.004708       0.009366      -0.069040      -0.063617       0.117794      -0.058288      -0.037910       0.096199              4.858058       3.234334       0.111965      -0.014153       5.750620      -2.083596       5.589220           0.000000
          527              F      11.831440      11.609673       0.590817      -0.204868      13.091838 0.17485201E+03  0.31437997E+04                                 4.223665                            3.946584       0.959968       2.537997                    0.999454      18.966140      41.778230       1.019808       0.334044      -1.170930      -0.031690      -0.006753       0.005955       0.032944       0.061026      -0.024042      -0.013469       0.085963      -0.116565      -0.055284      -0.044268       0.099552              4.334078       5.422952       1.369118      -0.610631       4.412481      -0.365577       3.166800           0.000000
          528              F      10.188971      10.403361       8.346306      -0.236710      16.351820 0.23087204E+03  0.44261324E+04                                 4.926161                            4.568659       1.086780       2.582061                    0.998787      19.378964      43.321397       0.942358       0.339029      -1.172813      -0.003153       0.015523       0.025102       0.029682       0.046192       0.044526       0.056142      -0.030528       0.079425      -0.062170      -0.040526       0.102695              5.165374       3.714853       0.921816       0.878978       5.766687       1.776452       6.014581           0.000000
          529              F      10.765070      10.296877       1.841098      -0.213910      14.734445 0.19884626E+03  0.36841759E+04                                 4.595419                            4.225991       0.847138       2.496273                    0.999091      19.142126      42.507506       0.981549       0.336799      -1.171014      -0.014822       0.024431      -0.022098       0.036123       0.004950       0.008965      -0.068051      -0.062891       0.115461      -0.057489      -0.037262       0.094751              4.862391       3.236435       0.111937      -0.013597       5.756174      -2.086135       5.594566           0.000000
          530              F      -5.437537      21.579922       3.429756      -0.203836      13.084272 0.17472722E+03  0.31410234E+04                                 4.222262                            3.945466       0.959028       2.538099                    0.999459      18.959349      41.760952       1.019831       0.334093      -1.170876      -0.032559      -0.007302       0.005969       0.033898       0.061316      -0.023551      -0.013320       0.086365      -0.116555      -0.055650      -0.044049       0.099699              4.332459       5.420508       1.368064      -0.610403       4.410849      -0.365471       3.166018           0.000000
          531              F      -7.080006      20.373609       2.668345      -0.235265      16.337772 0.23062489E+03  0.44202972E+04                                 4.923714                            4.566672       1.101821       2.586644                    0.998825      19.370063      43.298906       0.942402       0.339098      -1.172731      -0.002536       0.016275       0.027705       0.032232       0.046401       0.045415       0.057266      -0.030902       0.082273      -0.062929      -0.041527       0.104456              5.162489       3.713128       0.920808       0.878294       5.762568       1.775687       6.011771           0.000000
          532              F       2.969258      14.144933       4.680037      -0.212793      14.725057 0.19868249E+03  0.36803560E+04                                 4.593162                            4.224047       0.840925       2.494680                    0.999118      19.137757      42.492242       0.981854       0.336767      -1.171051      -0.013392      -0.025497      -0.023074       0.036903       0.024687       0.053979       0.041891       0.039710       0.115406      -0.057432      -0.036921       0.094353              4.859808       5.219596       1.034059       1.812423       3.767647       1.030358       5.592181           0.000000
          533              F      18.568481      24.382287       6.268694      -0.205817      13.104013 0.17506744E+03  0.31486937E+04                                 4.226341                            3.949156       0.963001       2.538615                    0.999486      18.975207      41.807219       1.019405       0.334068      -1.170890       0.020890      -0.023436       0.005529       0.031878      -0.067343       0.022951      -0.013581       0.061808      -0.116660      -0.054735      -0.043966       0.098701              4.336603       5.853643      -1.122867       0.622521       3.987369      -0.346513       3.168796           0.000000
          534              F      20.434413      23.563024       5.507283      -0.235230      16.309455 0.23012883E+03  0.44081369E+04                                 4.916240                            4.560214       1.090915       2.583791                    0.998856      19.360903      43.256477       0.943608       0.338868      -1.173004      -0.012668      -0.010851       0.027356       0.032040      -0.009774      -0.071919       0.010163       0.095294       0.081366      -0.062428      -0.041382       0.103810              5.154401       6.038348       0.426092      -1.972527       3.423424      -0.126842       6.001432           0.000000
          535              F      20.238580      24.115182       7.518975      -0.212357      14.715937 0.19853901E+03  0.36770065E+04                                 4.591044                            4.222322       0.858355       2.499992                    0.999098      19.132746      42.476073       0.982131       0.336735      -1.171087      -0.014517      -0.025788      -0.024378       0.038341       0.025174       0.055113       0.042554       0.039783       0.117590      -0.058137      -0.037977       0.096113              4.857454       5.217989       1.033493       1.811203       3.765950       1.029377       5.588424           0.000000
          536              F      18.568135       4.441790       0.590817      -0.204995      13.092513 0.17486372E+03  0.31440625E+04                                 4.223799                            3.946701       0.958947       2.537705                    0.999457      18.966754      41.779924       1.019799       0.334041      -1.170932       0.021565      -0.023977       0.005913       0.032786      -0.067620       0.023667      -0.014012       0.062758      -0.116533      -0.055199      -0.044233       0.099433              4.334210       5.850921      -1.122081       0.621933       3.984864      -0.346049       3.166843           0.000000
          537              F      20.434067       3.622527       8.346306      -0.236780      16.350596 0.23085254E+03  0.44256581E+04                                 4.925825                            4.568386       1.086471       2.581943                    0.998795      19.379079      43.320936       0.942412       0.339017      -1.172825      -0.011868      -0.010482       0.025037       0.029624      -0.009884      -0.070885       0.010481       0.095379       0.079204      -0.062187      -0.040523       0.102710              5.164970       6.051677       0.427438      -1.977809       3.429316      -0.126979       6.013917           0.000000
          538              F      20.238235       4.174685       1.841098      -0.214108      14.735687 0.19886823E+03  0.36846809E+04                                 4.595601                            4.226151       0.847437       2.496344                    0.999087      19.143625      42.511262       0.981557       0.336787      -1.171025      -0.013586      -0.024966      -0.021953       0.035914       0.024660       0.054355       0.041738       0.039974       0.115408      -0.057425      -0.037173       0.094597              4.862566       5.223433       1.035141       1.813572       3.769626       1.031305       5.594639           0.000000
          539              F       1.299158      14.412039       3.429756      -0.203838      13.084114 0.17472440E+03  0.31409562E+04                                 4.222205                            3.945409       0.958988       2.538078                    0.999459      18.959355      41.760697       1.019849       0.334089      -1.170881       0.022604      -0.024544       0.005971       0.033897      -0.068062       0.023306      -0.013738       0.063016      -0.116542      -0.055657      -0.044044       0.099701              4.332409       5.848006      -1.121226       0.621692       3.983226      -0.345869       3.165996           0.000000
          540              F       3.165090      13.592775       2.668345      -0.235279      16.338824 0.23064243E+03  0.44207243E+04                                 4.923959                            4.566872       1.101585       2.586544                    0.998824      19.370558      43.300670       0.942372       0.339101      -1.172726      -0.012830      -0.010326       0.027705       0.032231      -0.009820      -0.072306       0.010696       0.095822       0.082295      -0.062933      -0.041529       0.104462              5.162762       6.047896       0.427065      -1.977159       3.428188      -0.127240       6.012202           0.000000

******************************************************
Auxiliary information for the entire system
The total spin magnetic moment of the unit cell is   0.000007
The total net atomic charge of the unit cell is   0.000002
Accuracy of reproducing the electrostatic potential in the unit cell:
  The inner radius (bohr) =    5.0000
  The outer radius (bohr) =   12.0000
  Valid grid points have density less than (e/(bohr^3)) =    0.0001
  The number of valid grid points were=       546746
  The rms potential error without charges in kcal/mol is=      0.95108
  The rms potential error with partial charges in kcal/mol is=      0.33693
  The RRMSE value at monopole order=      0.35425
  The rms potential error with partial charges and cloud penetration in kcal/mol is=      0.34195
  The RRMSE value at monopole order with cloud penetration is=      0.35954
  The rms potential error with partial charges and atomic dipoles in kcal/mol is=      0.26844
  The RRMSE value at dipole order=      0.28225
  The rms potential error with partial charges, atomic dipoles and cloud penetration in kcal/mol is=      0.26825
  The RRMSE value at dipole order with cloud penetration=      0.28205

******************************************************
The electron densities and ab initio electrostatic potential were computed in VASP using the PBE functional and
projector augmented wave method. See the main text of the journal article for a description of computational details.
The atomic charges, dipoles, and quadrupoles were computed with the DDEC6 method as described in
(a) T. A. Manz and N. Gabaldon Limas, RSC Adv. 6 (2016) 47771-47801 DOI: 10.1039/c6ra04656h
(b) N. Gabaldon Limas and T. A. Manz, RSC Adv. 8 (2018) 2678-2707 DOI: 10.1039/c7ra11829e.
For each atom in the material, the electron cloud parameters were fit to the spherically averaged atom-in-material
electron density using radial positions for which this density was between 10^-4 and 10^-2 electrons per cubic bohr.
The polarizabilities, dispersion coefficients, and quantum Drude oscillator (QDO) parameters were fit using the MCLF method.
The magnetic structure of the system was optimized in VASP from the default ferromagnetic initial guess using spin polarization.
The atomic spin moments (ASMs) were computed on this optimized magnetic structure using the DDEC6 partition as inputs
to the method of T. A. Manz and D. S. Sholl, J. Chem. Theory Comput. 7 (2011) 4146-4164 DOI: 10.1021/ct200539n.
The RMSE and RRMSE were computed using a uniform grid with Ewald summation.
