# Supplementary material for: A collection of forcefield precursors for metal–organic frameworks
Source: RSC Adv. 2019 Nov 13;9(63):36492–507. doi: 10.1039/c9ra07327b (PMC9075174; doi:10.1039/c9ra07327b)
Supplement: RA-009-C9RA07327B-s4090 [file RA-009-C9RA07327B-s4090.xyz]

  540
jmolscript: load "" {1 1 1} spacegroup "x,y,z" unitcell [{     34.091000     0.000000     0.000000 }, {    -17.045500    29.523672     0.000000 }, {      0.000000     0.000000     8.508200 }]
Ag    26.112342     5.048548     4.222875     0.333630
Ag     9.067013    14.889673     7.058913     0.332744
Ag    -7.978828    24.731094     1.386837     0.333352
Ag    16.662658    20.089678     4.222875     0.333639
Ag    16.662829     0.407131     7.058913     0.332827
Ag    -0.383012    10.248552     1.386837     0.333424
Ag     8.361500     4.385446     4.222875     0.333641
Ag    25.407170    14.226572     7.058913     0.332811
Ag     8.361329    24.067993     1.386837     0.333571
Ag    -9.066842    24.475124     4.285325     0.333630
Ag    25.024328     4.792578     7.121363     0.333352
Ag     7.978487    14.633999     1.449287     0.332744
Ag     0.382842     9.433994     4.285325     0.333639
Ag    17.428512    19.275120     7.121363     0.333424
Ag     0.382671    29.116541     1.449287     0.332827
Ag     8.684000    25.138226     4.285325     0.333641
Ag     8.684171     5.455679     7.121363     0.333571
Ag    -8.361670    15.297100     1.449287     0.332811
O      5.721663     9.602574     4.772505    -0.393768
O     -9.256559    26.703276     2.729175    -0.560611
O     24.792339     7.362023     3.370098    -0.544862
O     22.766822    19.443995     7.608628    -0.392823
O     24.834612     7.020729     5.565214    -0.562769
O      7.747009    17.203148     6.206136    -0.542364
O      5.721493    29.285121     1.936466    -0.389991
O      7.789282    16.861855     8.401252    -0.558492
O     -9.298832    27.044569     0.534060    -0.543817
O     22.914266     0.153523     4.772505    -0.393808
O     -1.452106     8.155914     2.729175    -0.560493
O     15.319132    17.789784     3.370098    -0.544875
O      5.868425     9.994944     7.608628    -0.393174
O     15.593564    17.997040     5.565214    -0.562757
O     -1.726198    27.630909     6.206136    -0.542316
O    -11.176905    19.836070     1.936466    -0.389985
O     -1.451765    27.838166     8.401252    -0.558279
O     -1.726539     7.948658     0.534060    -0.543990
O     22.501083    19.767279     4.772505    -0.393746
O     10.708154    24.188449     2.729175    -0.560644
O     11.025029     4.371865     3.370098    -0.544867
O     22.500742     0.085028     7.608628    -0.392892
O     10.708324     4.505903     5.565214    -0.562782
O     -6.020300    14.212991     6.206136    -0.542467
O      5.455412     9.926154     1.936466    -0.389996
O     -6.337006    14.347028     8.401252    -0.558504
O     11.024859    24.054412     0.534060    -0.543984
O     11.323837    19.921098     3.735695    -0.393768
O     26.302059     2.820396     5.779025    -0.560611
O     -7.746839    22.161649     5.138102    -0.544862
O     11.324007     0.238551     6.571734    -0.389991
O      9.256218    12.661817     0.106948    -0.558492
O     26.344332     2.479103     7.974140    -0.543816
O     -5.721322    10.079677     0.899572    -0.392823
O     -7.789112    22.502943     2.942986    -0.562769
O      9.298491    12.320524     2.302064    -0.542364
O     -5.868766    29.370149     3.735695    -0.393808
O     18.497606    21.367758     5.779025    -0.560493
O      1.726368    11.733888     5.138102    -0.544875
O     28.222405     9.687602     6.571734    -0.389985
O     18.497265     1.685506     0.106948    -0.558279
O     18.772039    21.575014     7.974140    -0.543990
O     11.177075    19.528728     0.899572    -0.393174
O      1.451936    11.526632     2.942986    -0.562757
O     18.771698     1.892763     2.302064    -0.542316
O     -5.455583     9.756393     3.735695    -0.393746
O      6.337346     5.335223     5.779025    -0.560644
O      6.020471    25.151807     5.138102    -0.544867
O     11.590088    19.597518     6.571734    -0.389996
O     23.382506    15.176644     0.106948    -0.558504
O      6.020641     5.469260     7.974140    -0.543984
O     -5.455242    29.438644     0.899572    -0.392892
O      6.337176    25.017769     2.942986    -0.562782
O     23.065800    15.310681     2.302064    -0.542468
N     24.799327     3.877934     2.913208    -0.166377
N      8.967297    27.084426     3.307988    -0.178562
N      7.753998    13.719060     5.749246    -0.169062
N      8.967467     7.401880     6.144026    -0.178215
N     -9.291843    23.560481     0.077169    -0.168183
N     -8.078374    17.243301     0.471950    -0.177384
N     18.332947    19.537880     2.913208    -0.166376
N    -10.893950    23.747366     3.307988    -0.178560
N      1.287617    29.379006     5.749246    -0.168925
N     23.197221     4.064819     6.144026    -0.178053
N      1.287276     9.696755     0.077169    -0.168195
N      6.151380    13.906240     0.471950    -0.177214
N      8.004226     6.107857     2.913208    -0.166377
N      1.926653     8.215552     3.307988    -0.178563
N     -9.041104    15.948983     5.749246    -0.168811
N     18.972323    18.056678     6.144026    -0.178035
N      8.004055    25.790404     0.077169    -0.168681
N      1.926482    27.898099     0.471950    -0.177448
N     -7.753827    25.645738     5.594992    -0.166377
N      8.078203     2.439246     5.200212    -0.178562
N     26.337343     5.963191     8.431031    -0.168182
N     25.123874    12.280371     8.036250    -0.177384
N      9.291502    15.804612     2.758954    -0.169062
N      8.078033    22.121792     2.364174    -0.178215
N     -1.287447     9.985792     5.594992    -0.166376
N     27.939450     5.776306     5.200212    -0.178560
N     15.758224    19.826917     8.431031    -0.168194
N     10.894120    15.617432     8.036250    -0.177214
N     15.757883     0.144666     2.758954    -0.168925
N     -6.151721    25.458853     2.364174    -0.178053
N      9.041274    23.415815     5.594992    -0.166377
N     15.118847    21.308120     5.200212    -0.178563
N      9.041445     3.733268     8.431031    -0.168680
N     15.119018     1.625573     8.036250    -0.177448
N     26.086604    13.574689     2.758954    -0.168811
N     -1.926823    11.466994     2.364174    -0.178035
C     23.994950     4.527160     2.064089     0.085278
C      6.075698    13.734412     4.045054    -0.138680
C      6.012630    12.358609     4.060368    -0.034251
C      6.859280    11.665098     4.916293    -0.043087
C     24.753305     2.535788     2.902998     0.051474
C      6.777973    10.169724     4.957983     0.374031
C      8.022805    29.078160     2.374639    -0.043352
C      9.252638     9.769974     4.708693    -0.057113
C     10.335880    28.629990     2.094719    -0.115978
C     10.158777    27.470596     2.811109     0.085272
C      7.924623    27.882451     3.080819     0.076498
C     24.489099     7.596736     4.536572     0.436445
C    -10.586108    28.437496     1.926001     0.596834
C      6.949621    14.368285     4.900128     0.085923
C    -10.970143    23.575833     6.881177    -0.141412
C    -11.033211    22.200030     6.896492    -0.038307
C    -10.186561    21.506519     7.752417    -0.038634
C      7.707975    12.376914     5.739036     0.059253
C    -10.267868    20.011145     7.794107     0.371685
C      8.022976     9.395613     5.210677    -0.042057
C     -7.793203    19.611394     7.544817    -0.051966
C     10.336050     8.947444     4.930757    -0.107157
C     10.158948     7.788049     5.647148     0.084781
C      7.924794     8.199905     5.916858     0.069752
C      7.443770    17.437862     7.372611     0.427997
C     23.505063     8.754950     4.762040     0.594995
C    -10.096220    24.209706     7.736251     0.085018
C     23.121028     3.893287     1.209015    -0.137970
C     23.057959     2.517484     1.224330    -0.035886
C     23.904609     1.823972     2.080255    -0.039931
C     -9.337866    22.218335     0.066960     0.057423
C     23.823302     0.328598     2.121945     0.366097
C     -9.022865    19.237034     8.046800    -0.049362
C      9.252468    29.452520     1.872655    -0.054924
C     -6.709791    18.788865     7.766881    -0.108582
C     -6.886893    17.629470    -0.024929     0.082718
C     -9.121047    18.041325     0.244781     0.072243
C     -9.602071    27.279282     1.700534     0.432985
C      6.459733    18.596075     7.598078     0.599449
C     18.172889    18.516657     2.064089     0.085277
C      2.113472    27.917879     4.045054    -0.138697
C      3.336486    28.551162     4.060368    -0.034051
C     20.559259     0.107466     4.916293    -0.043110
C     19.518291    20.169097     2.902998     0.051468
C     21.894945     0.784739     4.957983     0.373917
C    -12.148328    21.932545     2.374639    -0.043352
C     21.003806     3.127738     4.708693    -0.057408
C    -12.916739    24.159811     2.094719    -0.115984
C    -11.824122    24.586133     2.811109     0.085269
C    -11.063723    22.445372     3.080819     0.076497
C     15.267484    17.409814     4.536572     0.436452
C     -2.289211     6.137381     1.926001     0.597285
C      1.127560    28.357782     4.900128     0.085549
C      2.113131     8.235628     6.881177    -0.141219
C      3.336145     8.868911     6.896492    -0.038543
C      3.513418     9.948887     7.752417    -0.038166
C     19.518461     0.486550     5.739036     0.059164
C      4.849104    10.626160     7.794107     0.372045
C     21.942843     2.249999     5.210677    -0.041872
C      3.957965    12.969159     7.544817    -0.052453
C     21.174431     4.477265     4.930757    -0.106777
C     22.267048     4.903587     5.647148     0.084623
C     23.027448     2.762825     5.916858     0.069274
C     -1.777846    27.250940     7.372611     0.427446
C     14.756460    15.978507     4.762040     0.594994
C      1.127219     8.675531     7.736251     0.085131
C     19.158801    18.076754     1.209015    -0.137978
C     20.381816    18.710037     1.224330    -0.035884
C     20.559089    19.790013     2.080255    -0.039929
C      2.472620    10.327971     0.066960     0.057064
C     21.894774    20.467286     2.121945     0.366083
C      4.897002    12.091420     8.046800    -0.049426
C    -13.087364    22.810284     1.872655    -0.054924
C      4.128591    14.318686     7.766881    -0.108341
C      5.221207    14.745008    -0.024929     0.082509
C      5.981607    12.604246     0.244781     0.072725
C     -1.778187     7.568689     1.700534     0.432894
C     -2.288870    25.819632     7.598078     0.599923
C      8.968660     6.479856     2.064089     0.085279
C     -8.188658    17.394757     4.045054    -0.139409
C     -9.348604    18.137277     4.060368    -0.033675
C     23.718472    17.750813     4.916293    -0.042952
C      6.864905     6.818787     2.902998     0.051465
C     22.464094    18.568914     4.957983     0.373609
C      4.125522     8.036639     2.374639    -0.043347
C     20.880567    16.625665     4.708693    -0.057422
C      2.580859     6.257542     2.094719    -0.115984
C      1.665345     6.990615     2.811109     0.085259
C      3.139099     8.719521     3.080819     0.076504
C     11.379917     4.517122     4.536572     0.436457
C     12.874807    24.472762     1.926001     0.597441
C     -8.076669    16.320981     4.900128     0.085530
C      8.856501    27.236178     6.881177    -0.141318
C      7.696555    27.978698     6.896492    -0.038175
C      6.672631    27.592233     7.752417    -0.038817
C     23.910575    16.659913     5.739036     0.059197
C      5.418253    28.410334     7.794107     0.371798
C     21.171193    17.877764     5.210677    -0.041391
C      3.834726    26.467086     7.544817    -0.051940
C     19.626530    16.098668     4.930757    -0.106805
C     18.711016    16.831741     5.647148     0.084531
C     20.184770    18.560647     5.916858     0.068969
C     -5.665413    14.358247     7.372611     0.428114
C     12.874978     4.790216     4.762040     0.594996
C      8.968490    26.162402     7.736251     0.084963
C      8.856671     7.553631     1.209015    -0.137986
C      7.696725     8.296152     1.224330    -0.035897
C      6.672802     7.909687     2.080255    -0.039931
C      6.864734    26.501334     0.066960     0.057796
C      5.418424     8.727788     2.121945     0.366086
C      4.125352    27.719185     8.046800    -0.049865
C      3.834897     6.784540     1.872655    -0.054925
C      2.580689    25.940089     7.766881    -0.108697
C      1.665175    26.673161    -0.024929     0.082853
C      3.138929    28.402068     0.244781     0.072826
C     11.379746    24.199668     1.700534     0.433023
C     -4.170352    14.631341     7.598078     0.598966
C     -6.949450    24.996512     6.444111     0.085278
C     10.969802    15.789260     4.463146    -0.138680
C     11.032870    17.165063     4.447832    -0.034251
C     10.186220    17.858574     3.591907    -0.043087
C     -7.707805    26.987884     5.605202     0.051474
C     10.267527    19.353948     3.550217     0.374031
C      9.022695     0.445512     6.133561    -0.043352
C      7.792862    19.753698     3.799507    -0.057113
C      6.709620     0.893682     6.413481    -0.115978
C      6.886723     2.053076     5.697091     0.085273
C      9.120877     1.641221     5.427381     0.076498
C     -7.443599    21.926936     3.971628     0.436445
C     27.631608     1.086176     6.582199     0.596834
C     27.141720     5.313966     0.771949     0.085010
C     -6.075528    25.630385     7.299185    -0.137970
C     -6.012459    27.006188     7.283870    -0.035886
C     -6.859109    27.699700     6.427945    -0.039931
C     26.383366     7.305337     8.441240     0.057418
C     -6.777802    29.195074     6.386255     0.366097
C     26.068365    10.286638     0.461400    -0.049365
C      7.793032     0.071152     6.635545    -0.054924
C     23.755291    10.734807     0.741319    -0.108587
C     23.932393    11.894202     0.024929     0.082718
C     26.166547    11.482347     8.263419     0.072243
C     26.647571     2.244390     6.807666     0.432985
C     10.585767    10.927597     0.910122     0.599449
C     10.095879    15.155387     3.608072     0.085923
C     28.015643     5.947839     1.627023    -0.141404
C     28.078711     7.323642     1.611708    -0.038309
C     27.232061     8.017153     0.755783    -0.038630
C      9.337525    17.146758     2.769164     0.059253
C     27.313368     9.512527     0.714093     0.371685
C      9.022524    20.128059     3.297523    -0.042057
C     24.838703     9.912278     0.963383    -0.051959
C      6.709450    20.576228     3.577443    -0.107157
C      6.886552    21.735623     2.861052     0.084781
C      9.120706    21.323767     2.591342     0.069752
C      9.601730    12.085810     1.135589     0.427997
C     -6.459563    20.768722     3.746160     0.594995
C     -1.127389    11.007015     6.444111     0.085277
C     14.932028     1.605793     4.463146    -0.138697
C     13.709014     0.972510     4.447832    -0.034051
C     -3.513759    29.416206     3.591907    -0.043110
C     -2.472791     9.354575     5.605202     0.051468
C     -4.849445    28.738933     3.550217     0.373917
C     29.193828     7.591127     6.133561    -0.043352
C     -3.958306    26.395934     3.799507    -0.057408
C     29.962239     5.363861     6.413481    -0.115984
C     28.869622     4.937539     5.697091     0.085269
C     28.109223     7.078300     5.427381     0.076497
C      1.778016    12.113858     3.971628     0.436452
C     19.334711    23.386291     6.582199     0.597285
C     15.918281    20.848141     0.771949     0.085123
C     -2.113301    11.446918     7.299185    -0.137978
C     -3.336316    10.813635     7.283870    -0.035884
C     -3.513589     9.733659     6.427945    -0.039929
C     14.572880    19.195701     8.441240     0.057059
C     -4.849274     9.056386     6.386255     0.366083
C     12.148498    17.432252     0.461400    -0.049429
C     30.132864     6.713388     6.635545    -0.054924
C     12.916909    15.204986     0.741319    -0.108346
C     11.824293    14.778664     0.024929     0.082509
C     11.063893    16.919426     8.263419     0.072726
C     18.823687    21.954983     6.807666     0.432894
C     19.334370     3.704040     0.910122     0.599923
C     15.917940     1.165890     3.608072     0.085549
C     14.932369    21.288044     1.627023    -0.141210
C     13.709355    20.654761     1.611708    -0.038544
C     13.532082    19.574785     0.755783    -0.038162
C     -2.472961    29.037122     2.769164     0.059164
C     12.196396    18.897512     0.714093     0.372045
C     -4.897343    27.273673     3.297523    -0.041872
C     13.087535    16.554513     0.963383    -0.052446
C     -4.128931    25.046407     3.577443    -0.106777
C     -5.221548    24.620085     2.861052     0.084623
C     -5.981948    26.760847     2.591342     0.069274
C     18.823346     2.272732     1.135589     0.427446
C      2.289040    13.545165     3.746160     0.594994
C      8.076840    23.043816     6.444111     0.085279
C     25.234158    12.128915     4.463146    -0.139409
C     26.394104    11.386395     4.447832    -0.033675
C     -6.672972    11.772859     3.591907    -0.042952
C     10.180595    22.704885     5.605202     0.051465
C     -5.418594    10.954758     3.550217     0.373609
C     12.919978    21.487033     6.133561    -0.043347
C     -3.835067    12.898007     3.799507    -0.057422
C     14.464641    23.266130     6.413481    -0.115984
C     15.380155    22.533057     5.697091     0.085259
C     13.906401    20.804151     5.427381     0.076505
C      5.665583    25.006550     3.971628     0.436457
C      4.170693     5.050910     6.582199     0.597441
C      8.077010     3.361270     0.771949     0.084955
C      8.188829    21.970041     7.299185    -0.137986
C      9.348775    21.227520     7.283870    -0.035897
C     10.372698    21.613985     6.427945    -0.039931
C     10.180766     3.022338     8.441240     0.057791
C     11.627076    20.795884     6.386255     0.366086
C     12.920148     1.804487     0.461400    -0.049868
C     13.210603    22.739132     6.635545    -0.054925
C     14.464811     3.583583     0.741319    -0.108702
C     15.380325     2.850511     0.024929     0.082853
C     13.906571     1.121604     8.263419     0.072826
C      5.665754     5.324004     6.807666     0.433023
C     21.215852    14.892331     0.910122     0.598966
C     25.122169    13.202691     3.608072     0.085530
C      8.188999     2.287494     1.627023    -0.141310
C      9.348945     1.544974     1.611708    -0.038177
C     10.372869     1.931439     0.755783    -0.038812
C     -6.865075    12.863759     2.769164     0.059197
C     11.627247     1.113338     0.714093     0.371798
C     -4.125693    11.645908     3.297523    -0.041391
C     13.210774     3.056586     0.963383    -0.051933
C     -2.581030    13.425004     3.577443    -0.106805
C     -1.665516    12.691931     2.861052     0.084531
C     -3.139270    10.963025     2.591342     0.068969
C     22.710913    15.165425     1.135589     0.428114
C      4.170522    24.733456     3.746160     0.594996
H     24.029041     5.476641     2.049625     0.099749
H    -11.519519    24.075669     6.290708     0.118802
H      5.403594    11.895973     3.498827     0.121321
H     25.329613     2.054848     3.486660     0.102023
H      9.351332    10.579217     4.219472     0.121535
H     11.193780    28.859389     1.757794     0.135040
H     10.912529    26.913779     2.963406     0.093702
H      7.073883    27.622348     3.415191     0.101850
H      6.983712    15.317767     4.885664     0.100518
H     22.571651     4.393122     0.618546     0.116940
H    -11.642247    21.737394     6.334950     0.121827
H      8.284283    11.895973     6.322699     0.096876
H     -7.694509    20.420638     7.055595     0.121011
H     11.193950     9.176843     4.593832     0.130301
H     10.912700     7.231233     5.799444     0.092503
H      7.074053     7.939801     6.251230     0.104214
H    -10.062129    25.159188     7.721787     0.100300
H      5.526322    14.234248     3.454584     0.116820
H     22.448923     2.054848     0.662789     0.121850
H     -8.761557    21.737394     0.650622     0.100582
H     26.396661     0.738092     1.383433     0.121131
H     -5.851891    19.018264     7.429956     0.130842
H     -6.133141    17.072654     0.127368     0.093650
H     -9.971788    17.781222     0.579153     0.104489
H     17.333569    18.071440     2.049625     0.099750
H      1.954948     7.509936     6.290708     0.118801
H      4.041659    28.255040     3.498827     0.121202
H     19.646643    20.908665     3.486660     0.102021
H     20.253634     2.808587     4.219472     0.121558
H    -13.544354    24.788075     1.757794     0.135037
H    -11.718781    25.517310     2.963406     0.093706
H    -10.413096    21.838660     3.415191     0.101850
H      0.288239    27.912565     4.885664     0.100538
H     19.000619    17.351062     0.618546     0.116942
H      4.041318     8.572789     6.334950     0.121898
H     19.646814     1.226118     6.322699     0.097087
H      3.207793    12.650008     7.055595     0.121164
H     20.546816     5.105529     4.593832     0.130221
H     22.372389     5.834763     5.799444     0.092682
H     23.678075     2.156114     6.251230     0.104405
H      0.287898     8.230314     7.721787     0.100141
H      1.955289    27.192188     3.454584     0.116943
H     21.086988    18.413914     0.662789     0.121842
H      2.600973    11.067539     0.650622     0.100569
H     20.253463    22.491133     1.383433     0.121127
H      3.500975    14.946949     7.429956     0.130803
H      5.326548    15.676184     0.127368     0.093675
H      6.632234    11.997535     0.579153     0.104152
H      9.773890     5.975591     2.049625     0.099748
H      9.564060    27.462034     6.290708     0.118818
H     -9.444741    18.896036     3.498827     0.121172
H      6.160244     6.560160     3.486660     0.102020
H     21.532046    16.135572     4.219472     0.121433
H      2.350574     5.399880     1.757794     0.135038
H      0.806252     6.616255     2.963406     0.093702
H      3.339213     9.586336     3.415191     0.101853
H     -7.271440    15.816717     4.885664     0.100659
H      9.564230     7.779488     0.618546     0.116931
H      7.600418    28.737457     6.334950     0.121748
H     23.205914    16.401286     6.322699     0.097027
H      4.486205    25.976993     7.055595     0.121063
H     19.396245    15.241005     4.593832     0.130428
H     17.851923    16.457380     5.799444     0.092587
H     20.384884    19.427462     6.251230     0.104459
H      9.773719    25.658138     7.721787     0.100392
H     -7.481099    17.620613     3.454584     0.117162
H      7.600588     9.054910     0.662789     0.121837
H      6.160073    26.242706     0.650622     0.100554
H      4.486376     6.294447     1.383433     0.121128
H      2.350404    25.082426     7.429956     0.130842
H      0.806082    26.298801     0.127368     0.093528
H      3.339043    29.268883     0.579153     0.104482
H     -6.983541    24.047031     6.458575     0.099749
H     28.565019     5.448003     2.217492     0.118802
H     11.641906    17.627699     5.009373     0.121321
H     -8.284113    27.468824     5.021540     0.102023
H      7.694168    18.944455     4.288728     0.121536
H      5.851720     0.664283     6.750406     0.135040
H      6.132971     2.609893     5.544794     0.093702
H      9.971617     1.901324     5.093009     0.101850
H     27.107629     4.364484     0.786413     0.100300
H     11.519178    15.289424     5.053616     0.116820
H     -5.403424    27.468824     7.845411     0.121850
H     25.807057     7.786278     7.857578     0.100582
H     -9.351161    28.785580     7.124767     0.121131
H     22.897391    10.505408     1.078244     0.130842
H     23.178641    12.451018     8.380832     0.093650
H     27.017288    11.742450     7.929047     0.104489
H     10.061788    14.205905     3.622536     0.100518
H     -5.526151    25.130550     7.889654     0.116940
H     28.687747     7.786278     2.173250     0.121827
H      8.761217    17.627699     2.185501     0.096876
H     24.740009     9.103034     1.452605     0.121011
H      5.851550    20.346829     3.914368     0.130301
H      6.132800    22.292439     2.708756     0.092503
H      9.971447    21.583871     2.256970     0.104214
H     -0.288069    11.452232     6.458575     0.099750
H     15.090552    22.013736     2.217492     0.118801
H     13.003841     1.268632     5.009373     0.121202
H     -2.601143     8.615007     5.021540     0.102021
H     -3.208134    26.715085     4.288728     0.121558
H     30.589854     4.735597     6.750406     0.135037
H     28.764281     4.006362     5.544794     0.093706
H     27.458596     7.685012     5.093009     0.101850
H     16.757602    21.293358     0.786413     0.100141
H     15.090211     2.331484     5.053616     0.116943
H     -4.041488    11.109758     7.845411     0.121842
H     14.444527    18.456133     7.857578     0.100570
H     -3.207963     7.032539     7.124767     0.121127
H     13.544525    14.576723     1.078244     0.130804
H     11.718952    13.847488     8.380832     0.093675
H     10.413266    17.526137     7.929047     0.104152
H     16.757261     1.611107     3.622536     0.100538
H     -1.955119    12.172610     7.889654     0.116942
H     13.004182    20.950883     2.173250     0.121898
H     -2.601314    28.297554     2.185501     0.097087
H     13.837707    16.873664     1.452605     0.121164
H     -3.501316    24.418143     3.914368     0.130221
H     -5.326889    23.688909     2.708756     0.092682
H     -6.632575    27.367558     2.256970     0.104405
H      7.271610    23.548081     6.458575     0.099748
H      7.481440     2.061638     2.217492     0.118817
H     26.490241    10.627636     5.009373     0.121172
H     10.885256    22.963512     5.021540     0.102020
H     -4.486546    13.388100     4.288728     0.121433
H     14.694926    24.123792     6.750406     0.135039
H     16.239248    22.907417     5.544794     0.093702
H     13.706287    19.937336     5.093009     0.101853
H      7.271781     3.865534     0.786413     0.100392
H     24.526599    11.903059     5.053616     0.117162
H      9.444912    20.468762     7.845411     0.121837
H     10.885427     3.280966     7.857578     0.100554
H     12.559124    23.229225     7.124767     0.121128
H     14.695096     4.441246     1.078244     0.130843
H     16.239418     3.224871     8.380832     0.093528
H     13.706457     0.254789     7.929047     0.104482
H     24.316940    13.706955     3.622536     0.100659
H      7.481270    21.744184     7.889654     0.116931
H      9.445082     0.786215     2.173250     0.121748
H     -6.160414    13.122386     2.185501     0.097027
H     12.559295     3.546679     1.452605     0.121062
H     -2.350745    14.282667     3.914368     0.130428
H     -0.806423    13.066292     2.708756     0.092587
H     -3.339384    10.096210     2.256970     0.104459
F     23.396994     9.572755     3.718083    -0.213635
F    -11.818497    27.959213     2.169336    -0.225525
F    -10.250652    29.195664     2.974211    -0.213491
F      6.351665    19.413881     6.554122    -0.215195
F     22.272673     8.276666     5.005374    -0.225283
F     23.840518     9.513118     5.810250    -0.212510
F    -10.694176    29.255302     0.882045    -0.213313
F      5.227343    18.117792     7.841412    -0.225517
F      6.795189    19.354243     0.138088    -0.213426
F     14.102254    15.476014     3.718083    -0.213633
F     -1.258810     5.309242     2.169336    -0.225810
F     -3.113531     6.048810     2.974211    -0.213511
F     -2.943076    25.317139     6.554122    -0.215158
F     15.786860    15.150368     5.005374    -0.225284
F     13.932139    15.889936     5.810250    -0.212510
F     -2.943417     5.634888     0.882045    -0.213276
F     -1.258469    24.991493     7.841412    -0.225682
F     -3.113190    25.731061     0.138088    -0.213540
F     13.637252     4.474903     3.718083    -0.213636
F     13.076796    25.779185     2.169336    -0.225771
F     13.363672    23.803165     2.974211    -0.213632
F     -3.408077    14.316029     6.554122    -0.215020
F     13.076967     6.096638     5.005374    -0.225273
F     13.363842     4.120619     5.810250    -0.212515
F     13.637082    24.157449     0.882045    -0.213379
F     -3.968363    15.937764     7.841412    -0.225388
F     -3.681487    13.961744     0.138088    -0.213343
F     -6.351494    19.950917     4.790117    -0.213635
F     28.863997     1.564459     6.338864    -0.225525
F     27.296152     0.328008     5.533989    -0.213491
F     27.739676     0.268370     7.626155    -0.213313
F     11.818157    11.405880     0.666788    -0.225517
F     10.250311    10.169429     8.370112    -0.213426
F     10.693835    10.109791     1.954078    -0.215195
F     -5.227173    21.247006     3.502826    -0.225283
F     -6.795018    20.010554     2.697950    -0.212510
F      2.943246    14.047658     4.790117    -0.213633
F     18.304310    24.214430     6.338864    -0.225810
F     20.159031    23.474862     5.533989    -0.213511
F     19.988917    23.888784     7.626155    -0.213276
F     18.303969     4.532179     0.666788    -0.225682
F     20.158690     3.792611     8.370112    -0.213540
F     19.988576     4.206533     1.954078    -0.215158
F      1.258640    14.373304     3.502826    -0.225284
F      3.113361    13.633736     2.697950    -0.212510
F      3.408248    25.048769     4.790117    -0.213636
F      3.968704     3.744487     6.338864    -0.225771
F      3.681828     5.720507     5.533989    -0.213632
F      3.408418     5.366223     7.626155    -0.213379
F     21.013863    13.585908     0.666788    -0.225388
F     20.726987    15.561928     8.370112    -0.213343
F     20.453577    15.207643     1.954078    -0.215020
F      3.968533    23.427034     3.502826    -0.225273
F      3.681658    25.403053     2.697950    -0.212515

The following XYZ coordinates are in angstroms. Other properties are in atomic units.
The sperically averaged electron density of each atom fit to a function of the form exp(a - br)
eigen_1, eigen_2 and eigen_3 are the three eigenvalues of traceless quadrupole moment tensor
  atom number  atomic symbol              X              Y              Z     net charge C6 coefficient C8 coefficient C10 coefficient fluctuating dipole atomic polarizability isotropic forcefield polarizability              a              b squared Pearson coefficient          <r^3>          <r^4>         wp_QDO          m_QDO          q_QDO       dipole_x       dipole_y       dipole_z         dipole            Qxy            Qxz            Qyz     Q(x^2-y^2)  Q(3z^2 - R^2)        eigen_1        eigen_2        eigen_3 static polarizability      alpha(xx)      alpha(xy)      alpha(xz)      alpha(yy)      alpha(yz)      alpha(zz) atomic spin moment
            1             Ag      26.112342       5.048548       4.222875       0.333630     203.987744 0.53621596E+04  0.21362153E+06                                27.461812                           23.960168       1.299746       2.063906                    0.998651      86.291937     232.432027       0.382939       0.401487      -1.187709      -0.070846       0.039239       0.056800       0.098920      -0.026202       0.028105      -0.045457      -0.123814      -0.165575      -0.078503      -0.031726       0.110229             34.151747      31.325343      16.817569       9.272926      35.851808       6.624547      35.278089           0.000000
            2             Ag       9.067013      14.889673       7.058913       0.332744     204.110290 0.53641358E+04  0.21372188E+06                                27.473873                           23.964860       1.303829       2.064855                    0.998644      86.308818     232.496148       0.382891       0.401496      -1.187692      -0.070969       0.039736       0.058335       0.100093      -0.027836       0.027473      -0.046814      -0.123307      -0.170027      -0.079115      -0.032809       0.111925             34.173072      31.343917      16.828435       9.290321      35.868023       6.637819      35.307275           0.000000
            3             Ag      -7.978828      24.731094       1.386837       0.333352     203.868368 0.53563708E+04  0.21332596E+06                                27.447355                           23.943336       1.311706       2.067302                    0.998668      86.274906     232.324690       0.383180       0.401356      -1.187847      -0.070481       0.038060       0.058049       0.098923      -0.027295       0.028551      -0.047239      -0.120507      -0.167385      -0.079341      -0.031293       0.110633             34.137682      31.314896      16.812279       9.276368      35.832394       6.626829      35.265755           0.000000
            4             Ag      16.662658      20.089678       4.222875       0.333639     203.979929 0.53619226E+04  0.21360949E+06                                27.461046                           23.959585       1.300140       2.064019                    0.998654      86.290990     232.427249       0.382945       0.401485      -1.187712       0.001458      -0.080994       0.056844       0.098961       0.066681       0.025330       0.047075       0.016549      -0.165426      -0.078474      -0.031715       0.110190             34.150621      49.283374      -6.448362     -10.372995      17.892030       4.718114      35.276459           0.000000
            5             Ag      16.662829       0.407131       7.058913       0.332827     204.117088 0.53643023E+04  0.21373071E+06                                27.474469                           23.965346       1.303167       2.064690                    0.998643      86.307818     232.496554       0.382884       0.401500      -1.187686       0.001059      -0.081264       0.058300       0.100020       0.067274       0.026724       0.047252       0.013199      -0.169912      -0.079114      -0.032747       0.111861             34.174178      49.313069      -6.455565     -10.395693      17.901465       4.727262      35.308001          -0.000000
            6             Ag      -0.383012      10.248552       1.386837       0.333424     203.832697 0.53552528E+04  0.21326907E+06                                27.443660                           23.940405       1.312185       2.067479                    0.998672      86.269375     232.298684       0.383216       0.401342      -1.187864       0.002382      -0.080068       0.058038       0.098919       0.065852       0.026604       0.048374       0.013212      -0.167588      -0.079440      -0.031241       0.110680             34.132550      49.255516      -6.448838     -10.374361      17.882020       4.719044      35.260112           0.000000
            7             Ag       8.361500       4.385446       4.222875       0.333641     203.976233 0.53617626E+04  0.21360153E+06                                27.460652                           23.959169       1.300007       2.063986                    0.998651      86.290565     232.425231       0.382950       0.401483      -1.187713       0.069388       0.041751       0.056823       0.098928      -0.040495      -0.053406      -0.001604       0.107279      -0.165444      -0.078458      -0.031736       0.110194             34.150028      20.155263     -10.367991       1.100022      47.018428     -11.342624      35.276393           0.000000
            8             Ag      25.407170      14.226572       7.058913       0.332811     204.126540 0.53646087E+04  0.21374559E+06                                27.475530                           23.966097       1.303099       2.064669                    0.998637      86.308093     232.497382       0.382877       0.401502      -1.187686       0.069867       0.041487       0.058355       0.100039      -0.039469      -0.054280      -0.000376       0.109838      -0.170373      -0.079190      -0.032766       0.111955             34.176005      20.164438     -10.375523       1.105114      47.055150     -11.366713      35.308426           0.000000
            9             Ag       8.361329      24.067993       1.386837       0.333571     203.786032 0.53535382E+04  0.21318259E+06                                27.438827                           23.935958       1.313051       2.067739                    0.998674      86.261705     232.264077       0.383269       0.401321      -1.187886       0.068196       0.042132       0.058028       0.098960      -0.038635      -0.055230      -0.001315       0.107420      -0.167296      -0.079481      -0.031139       0.110620             34.126508      20.136433     -10.357654       1.100017      46.988016     -11.343464      35.255075           0.000000
           10             Ag      -9.066842      24.475124       4.285325       0.333630     203.987715 0.53621587E+04  0.21362148E+06                                27.461809                           23.960166       1.299747       2.063906                    0.998651      86.291931     232.432002       0.382939       0.401487      -1.187709       0.070846      -0.039240      -0.056800       0.098920      -0.026202       0.028104      -0.045457      -0.123814      -0.165576      -0.078503      -0.031726       0.110229             34.151743      31.325342      16.817569       9.272923      35.851804       6.624544      35.278082           0.000000
           11             Ag      25.024328       4.792578       7.121363       0.333352     203.868334 0.53563688E+04  0.21332586E+06                                27.447351                           23.943330       1.311707       2.067302                    0.998668      86.274895     232.324638       0.383180       0.401356      -1.187847       0.070481      -0.038060      -0.058049       0.098923      -0.027295       0.028551      -0.047239      -0.120507      -0.167385      -0.079341      -0.031293       0.110633             34.137680      31.314897      16.812279       9.276373      35.832390       6.626833      35.265754           0.000000
           12             Ag       7.978487      14.633999       1.449287       0.332744     204.110285 0.53641357E+04  0.21372188E+06                                27.473873                           23.964859       1.303829       2.064855                    0.998644      86.308817     232.496144       0.382891       0.401496      -1.187692       0.070969      -0.039736      -0.058335       0.100093      -0.027836       0.027473      -0.046814      -0.123307      -0.170027      -0.079115      -0.032809       0.111925             34.173071      31.343917      16.828434       9.290321      35.868022       6.637819      35.307274          -0.000000
           13             Ag       0.382842       9.433994       4.285325       0.333639     203.979899 0.53619216E+04  0.21360944E+06                                27.461043                           23.959583       1.300140       2.064019                    0.998654      86.290983     232.427222       0.382945       0.401485      -1.187712      -0.001458       0.080994      -0.056844       0.098961       0.066681       0.025330       0.047075       0.016549      -0.165426      -0.078474      -0.031715       0.110190             34.150617      49.283371      -6.448363     -10.372991      17.892028       4.718113      35.276452           0.000000
           14             Ag      17.428512      19.275120       7.121363       0.333424     203.832661 0.53552508E+04  0.21326897E+06                                27.443656                           23.940399       1.312187       2.067479                    0.998672      86.269365     232.298632       0.383216       0.401342      -1.187864      -0.002382       0.080068      -0.058038       0.098919       0.065852       0.026604       0.048374       0.013212      -0.167588      -0.079440      -0.031241       0.110680             34.132547      49.255512      -6.448840     -10.374367      17.882019       4.719046      35.260111           0.000000
           15             Ag       0.382671      29.116541       1.449287       0.332827     204.117082 0.53643021E+04  0.21373070E+06                                27.474468                           23.965345       1.303167       2.064690                    0.998643      86.307817     232.496549       0.382884       0.401500      -1.187686      -0.001059       0.081264      -0.058300       0.100020       0.067274       0.026724       0.047252       0.013199      -0.169912      -0.079114      -0.032747       0.111861             34.174177      49.313067      -6.455566     -10.395693      17.901465       4.727262      35.308001          -0.000000
           16             Ag       8.684000      25.138226       4.285325       0.333641     203.976202 0.53617616E+04  0.21360148E+06                                27.460648                           23.959167       1.300007       2.063987                    0.998651      86.290559     232.425204       0.382950       0.401483      -1.187713      -0.069388      -0.041751      -0.056823       0.098928      -0.040495      -0.053406      -0.001604       0.107279      -0.165444      -0.078458      -0.031736       0.110194             34.150024      20.155260     -10.367990       1.100021      47.018426     -11.342620      35.276385           0.000000
           17             Ag       8.684171       5.455679       7.121363       0.333571     203.785997 0.53535362E+04  0.21318249E+06                                27.438823                           23.935952       1.313052       2.067739                    0.998674      86.261695     232.264026       0.383269       0.401321      -1.187886      -0.068196      -0.042132      -0.058028       0.098960      -0.038635      -0.055230      -0.001315       0.107420      -0.167296      -0.079481      -0.031139       0.110620             34.126506      20.136429     -10.357652       1.100017      46.988015     -11.343470      35.255074           0.000000
           18             Ag      -8.361670      15.297100       1.449287       0.332811     204.126531 0.53646084E+04  0.21374557E+06                                27.475529                           23.966096       1.303099       2.064669                    0.998637      86.308092     232.497375       0.382877       0.401502      -1.187686      -0.069867      -0.041487      -0.058355       0.100039      -0.039469      -0.054280      -0.000376       0.109838      -0.170373      -0.079190      -0.032766       0.111955             34.176003      20.164437     -10.375522       1.105114      47.055148     -11.366713      35.308424           0.000000
           19              O       5.721663       9.602574       4.772505      -0.393768      30.181309 0.49142744E+03  0.11545724E+05                                 7.722737                            6.958694       0.398151       2.217955                    0.994559      25.609203      66.444278       0.705532       0.369511      -1.131344       0.042590       0.029692       0.012613       0.053429       0.064510      -0.020268       0.006455       0.095473       0.325387      -0.135397       0.023352       0.112045              8.248040      10.205807       2.451394       1.065223       7.267826       1.056932       7.270487           0.000000
           20              O      -9.256559      26.703276       2.729175      -0.560611      39.755288 0.65007799E+03  0.16460775E+05                                 9.358139                            8.078440       0.060040       2.047675                    0.995190      29.170616      79.850975       0.642541       0.376462      -1.120533       0.017160      -0.004655      -0.051925       0.054885       0.053726       0.038680      -0.042244       0.017793       0.037766      -0.092065       0.043165       0.048900             10.303236       6.846406      -0.262776       1.942560      10.393596      -4.098048      13.669705           0.000000
           21              O      24.792339       7.362023       3.370098      -0.544862      33.332863 0.53035444E+03  0.12686939E+05                                 8.117475                            7.114618       0.802203       2.302561                    0.997682      27.578561      71.958949       0.715397       0.357905      -1.141582       0.012158      -0.016842       0.047643       0.051975       0.071762      -0.013180       0.028749       0.013999       0.128212      -0.099872       0.040552       0.059320              8.787004       5.309769       0.213665      -1.597793       7.755322       0.661756      13.295920           0.000000
           22              O      22.766822      19.443995       7.608628      -0.392823      30.128278 0.49027512E+03  0.11511338E+05                                 7.712061                            6.949361       0.402103       2.219542                    0.994649      25.587089      66.355388       0.706218       0.369387      -1.131493       0.042853       0.030419       0.013648       0.054295       0.064693      -0.019209       0.006495       0.093316       0.326862      -0.135110       0.022995       0.112114              8.235722      10.194417       2.445609       1.063864       7.252825       1.053533       7.259923           0.000000
           23              O      24.834612       7.020729       5.565214      -0.562769      39.880913 0.65274007E+03  0.16546106E+05                                 9.379699                            8.096383       0.055111       2.045323                    0.995309      29.220785      80.047939       0.641619       0.376594      -1.120365       0.015891      -0.005246      -0.050482       0.053184       0.052754       0.040065      -0.041795       0.018372       0.038095      -0.091853       0.042386       0.049467             10.328013       6.860254      -0.262940       1.946640      10.418578      -4.108139      13.705208           0.000000
           24              O       7.747009      17.203148       6.206136      -0.542364      33.282664 0.52927909E+03  0.12655427E+05                                 8.111331                            7.109566       0.801304       2.302770                    0.997639      27.550282      71.880509       0.715289       0.358123      -1.141351       0.012877      -0.016284       0.049290       0.053484       0.071073      -0.012024       0.028093       0.012885       0.126833      -0.098447       0.039307       0.059140              8.779659       5.306433       0.213011      -1.597184       7.748248       0.662934      13.284295           0.000000
           25              O       5.721493      29.285121       1.936466      -0.389991      30.056351 0.48874171E+03  0.11466080E+05                                 7.699366                            6.938176       0.407954       2.221597                    0.994784      25.555392      66.241343       0.706851       0.369354      -1.131545       0.044681       0.033422       0.013102       0.057316       0.066590      -0.021088       0.007103       0.093048       0.328031      -0.136956       0.023832       0.113123              8.222153      10.174058       2.443894       1.061765       7.243708       1.052243       7.248694           0.000000
           26              O       7.789282      16.861855       8.401252      -0.558492      39.726106 0.64931390E+03  0.16436638E+05                                 9.353356                            8.073575       0.063237       2.048757                    0.995249      29.158512      79.806922       0.642746       0.376451      -1.120538       0.015661      -0.004096      -0.053712       0.056098       0.053082       0.040900      -0.043455       0.018209       0.042471      -0.093836       0.044062       0.049774             10.298251       6.842041      -0.263045       1.941631      10.386388      -4.096179      13.666326          -0.000000
           27              O      -9.298832      27.044569       0.534060      -0.543817      33.233939 0.52834485E+03  0.12626013E+05                                 8.098725                            7.099223       0.807712       2.305169                    0.997699      27.541765      71.810342       0.716509       0.357714      -1.141813       0.012571      -0.017601       0.047774       0.052443       0.072814      -0.012655       0.027243       0.014614       0.126682      -0.100099       0.041098       0.059000              8.765245       5.299385       0.212394      -1.594763       7.734493       0.660913      13.261856           0.000000
           28              O      22.914266       0.153523       4.772505      -0.393808      30.177994 0.49134780E+03  0.11543287E+05                                 7.721867                            6.957890       0.398975       2.218176                    0.994576      25.608092      66.437912       0.705616       0.369485      -1.131373      -0.046928       0.021996       0.012742       0.053370      -0.073474       0.004547      -0.020721       0.064088       0.325781      -0.135363       0.023214       0.112149              8.247142      10.123687      -2.497864      -1.447768       7.347676       0.394135       7.270063           0.000000
           29              O      -1.452106       8.155914       2.729175      -0.560493      39.755092 0.65006198E+03  0.16460234E+05                                 9.358090                            8.078317       0.060588       2.047838                    0.995181      29.169973      79.848339       0.642549       0.376460      -1.120537      -0.004692       0.017132      -0.052029       0.054977      -0.034456       0.017363       0.054637       0.084224       0.037966      -0.092088       0.043338       0.048749             10.303303       9.278828       1.667491       2.577896       7.960732       3.731475      13.670347          -0.000000
           30              O      15.319132      17.789784       3.370098      -0.544875      33.335164 0.53039709E+03  0.12688244E+05                                 8.117917                            7.114981       0.802040       2.302501                    0.997682      27.579222      71.962017       0.715366       0.357913      -1.141573       0.008503       0.018944       0.047642       0.051970      -0.041931      -0.018307      -0.025785       0.117333       0.128211      -0.099878       0.040550       0.059328              8.787501       7.329069       0.952203       0.225490       5.736444      -1.714860      13.296990           0.000000
           31              O       5.868425       9.994944       7.608628      -0.393174      30.133559 0.49039263E+03  0.11514796E+05                                 7.712897                            6.950159       0.401789       2.219410                    0.994647      25.590462      66.366308       0.706182       0.369383      -1.131495      -0.047383       0.021768       0.013657       0.053903      -0.072567       0.004006      -0.019774       0.065029       0.327554      -0.134966       0.022659       0.112307              8.236554      10.107425      -2.496627      -1.444374       7.341614       0.394436       7.260624          -0.000000
           32              O      15.593564      17.997040       5.565214      -0.562757      39.879913 0.65271065E+03  0.16545142E+05                                 9.379502                            8.096170       0.055106       2.045339                    0.995306      29.219954      80.044621       0.641633       0.376591      -1.120369      -0.003410       0.016377      -0.050472       0.053172      -0.034336       0.016152       0.055594       0.082195       0.038158      -0.091857       0.042383       0.049475             10.327830       9.300632       1.672136       2.584365       7.977164       3.739789      13.705694           0.000000
           33              O      -1.726198      27.630909       6.206136      -0.542316      33.289683 0.52943141E+03  0.12660199E+05                                 8.113083                            7.111121       0.801070       2.302696                    0.997626      27.552623      71.893874       0.715118       0.358177      -1.141289       0.007607       0.019280       0.049330       0.053507      -0.041168      -0.018339      -0.024484       0.116665       0.126681      -0.098469       0.039308       0.059160              8.781497       7.324154       0.951004       0.224815       5.733318      -1.714728      13.287018          -0.000000
           34              O     -11.176905      19.836070       1.936466      -0.389985      30.056095 0.48873467E+03  0.11465894E+05                                 7.699338                            6.938154       0.407777       2.221544                    0.994783      25.555395      66.241658       0.706847       0.369357      -1.131541      -0.051278       0.021975       0.013108       0.057307      -0.073622       0.004404      -0.021803       0.068827       0.327971      -0.136979       0.023874       0.113105              8.222077      10.092659      -2.490743      -1.442357       7.325112       0.393497       7.248460          -0.000000
           35              O      -1.451765      27.838166       8.401252      -0.558279      39.739633 0.64961494E+03  0.16446740E+05                                 9.356928                            8.076667       0.060682       2.047923                    0.995222      29.162448      79.832848       0.642455       0.376565      -1.120414      -0.004325       0.015490      -0.053961       0.056307      -0.034464       0.017347       0.057227       0.082760       0.042289      -0.093931       0.044194       0.049737             10.302155       9.276944       1.666968       2.577427       7.958917       3.731035      13.670603          -0.000000
           36              O      -1.726539       7.948658       0.534060      -0.543990      33.231357 0.52828267E+03  0.12623976E+05                                 8.097772                            7.098343       0.808310       2.305346                    0.997715      27.541638      71.805102       0.716634       0.357667      -1.141867       0.009039       0.019792       0.047587       0.052326      -0.042755      -0.017137      -0.024550       0.118966       0.126585      -0.100129       0.041197       0.058932              8.764282       7.308691       0.948215       0.224615       5.723686      -1.711540      13.260469           0.000000
           37              O      22.501083      19.767279       4.772505      -0.393746      30.182153 0.49144111E+03  0.11546188E+05                                 7.723089                            6.958971       0.398274       2.217965                    0.994543      25.609414      66.446412       0.705487       0.369530      -1.131323       0.004316      -0.051750       0.012667       0.053452       0.009126       0.015720       0.014314      -0.159518       0.325446      -0.135434       0.023373       0.112061              8.248476       5.879184       0.046547       0.382600      11.595092      -1.451270       7.271152          -0.000000
           38              O      10.708154      24.188449       2.729175      -0.560644      39.757473 0.65012049E+03  0.16462025E+05                                 9.358221                            8.078494       0.060311       2.047732                    0.995201      29.171526      79.852388       0.642567       0.376442      -1.120554      -0.012605      -0.012507      -0.051879       0.054834      -0.019171      -0.055898      -0.012359      -0.101845       0.037761      -0.092006       0.043163       0.048843             10.303350       9.734495      -1.404651      -4.520393       7.505756       0.366765      13.669800           0.000000
           39              O      11.025029       4.371865       3.370098      -0.544867      33.332420 0.53034823E+03  0.12686746E+05                                 8.117351                            7.114543       0.802297       2.302584                    0.997685      27.578643      71.958896       0.715406       0.357902      -1.141585      -0.020667      -0.002104       0.047646       0.051978      -0.029828       0.031497      -0.002970      -0.131299       0.128202      -0.099878       0.040542       0.059336              8.786847       6.958700      -1.165735       1.372177       6.106104       1.052686      13.295738           0.000000
           40              O      22.500742       0.085028       7.608628      -0.392892      30.134729 0.49041737E+03  0.11515638E+05                                 7.713584                            6.950735       0.400791       2.219115                    0.994644      25.589432      66.366571       0.706085       0.369425      -1.131451       0.004903      -0.052229       0.013628       0.054200       0.008027       0.015210       0.013407      -0.158654       0.327217      -0.135135       0.022906       0.112229              8.237340       5.871512       0.051258       0.380638      11.578937      -1.448568       7.261570          -0.000000
           41              O      10.708324       4.505903       5.565214      -0.562782      39.882442 0.65276306E+03  0.16546848E+05                                 9.379962                            8.096554       0.055008       2.045292                    0.995305      29.221062      80.049290       0.641609       0.376596      -1.120362      -0.012474      -0.011141      -0.050477       0.053176      -0.018425      -0.056202      -0.013823      -0.100606       0.038107      -0.091854       0.042354       0.049500             10.328373       9.756833      -1.409481      -4.531349       7.522307       0.368476      13.705980           0.000000
           42              O      -6.020300      14.212991       6.206136      -0.542467      33.286584 0.52935728E+03  0.12657828E+05                                 8.112158                            7.110231       0.801367       2.302832                    0.997625      27.551488      71.886342       0.715231       0.358137      -1.141334      -0.020527      -0.003001       0.049197       0.053392      -0.029925       0.030315      -0.003655      -0.129529       0.126749      -0.098404       0.039274       0.059130              8.780620       6.954008      -1.164153       1.372373       6.101829       1.051897      13.286022           0.000000
           43              O       5.455412       9.926154       1.936466      -0.389996      30.058592 0.48878112E+03  0.11467289E+05                                 7.699905                            6.938589       0.407859       2.221565                    0.994778      25.556102      66.244991       0.706807       0.369368      -1.131529       0.006610      -0.055404       0.013112       0.057317       0.007007       0.016691       0.014723      -0.161883       0.327964      -0.136956       0.023850       0.113106              8.222731       5.860466       0.046814       0.380579      11.559001      -1.445578       7.248726          -0.000000
           44              O      -6.337006      14.347028       8.401252      -0.558504      39.739617 0.64961910E+03  0.16446680E+05                                 9.356457                            8.076258       0.061878       2.048258                    0.995238      29.163281      79.831692       0.642531       0.376524      -1.120457      -0.011250      -0.011530      -0.053826       0.056185      -0.018589      -0.058060      -0.013712      -0.101085       0.041972      -0.093790       0.043988       0.049802             10.301684       9.731616      -1.403858      -4.519576       7.502754       0.366349      13.670682           0.000000
           45              O      11.024859      24.054412       0.534060      -0.543984      33.225668 0.52816858E+03  0.12620413E+05                                 8.096305                            7.097093       0.810182       2.305880                    0.997728      27.540994      71.798151       0.716779       0.357618      -1.141920      -0.021598      -0.002197       0.047639       0.052352      -0.030169       0.029847      -0.002702      -0.133644       0.126744      -0.100208       0.041105       0.059103              8.762608       6.939691      -1.160089       1.369676       6.090357       1.050193      13.257777           0.000000
           46              O      11.323837      19.921098       3.735695      -0.393768      30.181309 0.49142745E+03  0.11545724E+05                                 7.722737                            6.958694       0.398151       2.217955                    0.994559      25.609203      66.444279       0.705532       0.369511      -1.131344      -0.042590      -0.029692      -0.012613       0.053429       0.064510      -0.020268       0.006455       0.095473       0.325387      -0.135397       0.023352       0.112045              8.248040      10.205807       2.451394       1.065223       7.267826       1.056932       7.270487           0.000000
           47              O      26.302059       2.820396       5.779025      -0.560611      39.755287 0.65007798E+03  0.16460774E+05                                 9.358139                            8.078439       0.060040       2.047675                    0.995190      29.170616      79.850974       0.642541       0.376462      -1.120533      -0.017160       0.004655       0.051925       0.054885       0.053726       0.038680      -0.042244       0.017793       0.037766      -0.092065       0.043165       0.048900             10.303236       6.846406      -0.262776       1.942560      10.393596      -4.098047      13.669704           0.000000
           48              O      -7.746839      22.161649       5.138102      -0.544862      33.332851 0.53035421E+03  0.12686932E+05                                 8.117472                            7.114617       0.802204       2.302562                    0.997682      27.578556      71.958929       0.715397       0.357905      -1.141582      -0.012158       0.016842      -0.047643       0.051974       0.071762      -0.013180       0.028749       0.013999       0.128212      -0.099872       0.040552       0.059320              8.787001       5.309768       0.213665      -1.597793       7.755320       0.661756      13.295916           0.000000
           49              O      11.324007       0.238551       6.571734      -0.389991      30.056348 0.48874163E+03  0.11466078E+05                                 7.699366                            6.938175       0.407955       2.221598                    0.994784      25.555390      66.241336       0.706851       0.369354      -1.131545      -0.044681      -0.033422      -0.013102       0.057316       0.066590      -0.021087       0.007103       0.093048       0.328031      -0.136956       0.023832       0.113123              8.222153      10.174057       2.443893       1.061765       7.243707       1.052243       7.248693          -0.000000
           50              O       9.256218      12.661817       0.106948      -0.558492      39.726107 0.64931390E+03  0.16436638E+05                                 9.353356                            8.073575       0.063237       2.048757                    0.995249      29.158512      79.806923       0.642746       0.376451      -1.120538      -0.015661       0.004096       0.053712       0.056098       0.053082       0.040900      -0.043455       0.018209       0.042471      -0.093836       0.044062       0.049774             10.298252       6.842041      -0.263045       1.941631      10.386388      -4.096179      13.666326          -0.000000
           51              O      26.344332       2.479103       7.974140      -0.543816      33.233927 0.52834462E+03  0.12626006E+05                                 8.098723                            7.099221       0.807713       2.305170                    0.997699      27.541760      71.810322       0.716510       0.357714      -1.141813      -0.012571       0.017601      -0.047774       0.052443       0.072814      -0.012655       0.027243       0.014614       0.126682      -0.100099       0.041098       0.059000              8.765242       5.299384       0.212394      -1.594763       7.734491       0.660913      13.261852           0.000000
           52              O      -5.721322      10.079677       0.899572      -0.392823      30.128277 0.49027512E+03  0.11511338E+05                                 7.712061                            6.949361       0.402103       2.219542                    0.994649      25.587089      66.355389       0.706218       0.369387      -1.131493      -0.042853      -0.030419      -0.013648       0.054295       0.064693      -0.019209       0.006494       0.093316       0.326862      -0.135110       0.022995       0.112114              8.235721      10.194418       2.445608       1.063864       7.252823       1.053533       7.259923           0.000000
           53              O      -7.789112      22.502943       2.942986      -0.562769      39.880918 0.65274020E+03  0.16546111E+05                                 9.379699                            8.096384       0.055111       2.045323                    0.995309      29.220788      80.047949       0.641619       0.376594      -1.120365      -0.015891       0.005246       0.050482       0.053184       0.052754       0.040065      -0.041795       0.018372       0.038095      -0.091853       0.042386       0.049467             10.328014       6.860254      -0.262940       1.946640      10.418580      -4.108139      13.705208          -0.000000
           54              O       9.298491      12.320524       2.302064      -0.542364      33.282664 0.52927907E+03  0.12655427E+05                                 8.111331                            7.109566       0.801304       2.302770                    0.997639      27.550282      71.880508       0.715289       0.358123      -1.141351      -0.012877       0.016284      -0.049290       0.053484       0.071073      -0.012024       0.028093       0.012885       0.126833      -0.098447       0.039307       0.059140              8.779659       5.306433       0.213011      -1.597184       7.748248       0.662933      13.284294          -0.000000
           55              O      -5.868766      29.370149       3.735695      -0.393808      30.177995 0.49134783E+03  0.11543287E+05                                 7.721867                            6.957890       0.398975       2.218176                    0.994576      25.608092      66.437914       0.705616       0.369485      -1.131373       0.046928      -0.021996      -0.012742       0.053370      -0.073474       0.004547      -0.020721       0.064088       0.325781      -0.135363       0.023214       0.112149              8.247142      10.123687      -2.497864      -1.447768       7.347676       0.394135       7.270064          -0.000000
           56              O      18.497606      21.367758       5.779025      -0.560493      39.755094 0.65006201E+03  0.16460234E+05                                 9.358090                            8.078317       0.060588       2.047838                    0.995181      29.169974      79.848341       0.642549       0.376460      -1.120537       0.004692      -0.017132       0.052029       0.054977      -0.034456       0.017363       0.054637       0.084224       0.037966      -0.092088       0.043338       0.048749             10.303302       9.278828       1.667491       2.577896       7.960732       3.731474      13.670347           0.000000
           57              O       1.726368      11.733888       5.138102      -0.544875      33.335152 0.53039686E+03  0.12688237E+05                                 8.117914                            7.114979       0.802041       2.302501                    0.997682      27.579218      71.961998       0.715366       0.357913      -1.141573      -0.008503      -0.018944      -0.047642       0.051970      -0.041931      -0.018307      -0.025785       0.117333       0.128211      -0.099878       0.040550       0.059328              8.787498       7.329067       0.952202       0.225490       5.736443      -1.714859      13.296985           0.000000
           58              O      28.222405       9.687602       6.571734      -0.389985      30.056091 0.48873460E+03  0.11465891E+05                                 7.699337                            6.938154       0.407777       2.221544                    0.994783      25.555393      66.241651       0.706847       0.369357      -1.131541       0.051278      -0.021975      -0.013108       0.057307      -0.073622       0.004404      -0.021803       0.068827       0.327971      -0.136979       0.023874       0.113105              8.222076      10.092658      -2.490742      -1.442357       7.325111       0.393497       7.248460          -0.000000
           59              O      18.497265       1.685506       0.106948      -0.558279      39.739634 0.64961494E+03  0.16446740E+05                                 9.356928                            8.076667       0.060682       2.047923                    0.995222      29.162448      79.832849       0.642455       0.376565      -1.120414       0.004325      -0.015491       0.053961       0.056307      -0.034464       0.017347       0.057227       0.082760       0.042289      -0.093931       0.044194       0.049737             10.302155       9.276944       1.666969       2.577427       7.958917       3.731036      13.670603           0.000000
           60              O      18.772039      21.575014       7.974140      -0.543990      33.231345 0.52828243E+03  0.12623969E+05                                 8.097770                            7.098341       0.808310       2.305347                    0.997715      27.541633      71.805081       0.716634       0.357667      -1.141867      -0.009040      -0.019792      -0.047587       0.052326      -0.042755      -0.017137      -0.024550       0.118966       0.126585      -0.100129       0.041197       0.058932              8.764279       7.308689       0.948215       0.224615       5.723684      -1.711539      13.260465           0.000000
           61              O      11.177075      19.528728       0.899572      -0.393174      30.133558 0.49039263E+03  0.11514796E+05                                 7.712897                            6.950159       0.401789       2.219410                    0.994647      25.590462      66.366309       0.706182       0.369383      -1.131495       0.047383      -0.021769      -0.013657       0.053903      -0.072567       0.004006      -0.019774       0.065029       0.327554      -0.134966       0.022659       0.112307              8.236554      10.107422      -2.496627      -1.444374       7.341615       0.394436       7.260625          -0.000000
           62              O       1.451936      11.526632       2.942986      -0.562757      39.879918 0.65271078E+03  0.16545146E+05                                 9.379503                            8.096172       0.055106       2.045339                    0.995306      29.219956      80.044632       0.641633       0.376591      -1.120369       0.003410      -0.016377       0.050472       0.053172      -0.034336       0.016152       0.055594       0.082195       0.038158      -0.091857       0.042383       0.049475             10.327831       9.300633       1.672136       2.584366       7.977165       3.739789      13.705695           0.000000
           63              O      18.771698       1.892763       2.302064      -0.542316      33.289684 0.52943141E+03  0.12660199E+05                                 8.113083                            7.111121       0.801070       2.302696                    0.997626      27.552623      71.893874       0.715118       0.358177      -1.141289      -0.007607      -0.019280      -0.049330       0.053507      -0.041168      -0.018339      -0.024484       0.116665       0.126681      -0.098469       0.039308       0.059160              8.781497       7.324154       0.951004       0.224815       5.733318      -1.714728      13.287018          -0.000000
           64              O      -5.455583       9.756393       3.735695      -0.393746      30.182155 0.49144114E+03  0.11546189E+05                                 7.723089                            6.958971       0.398274       2.217965                    0.994543      25.609415      66.446414       0.705487       0.369530      -1.131323      -0.004316       0.051750      -0.012667       0.053452       0.009126       0.015720       0.014314      -0.159518       0.325446      -0.135434       0.023373       0.112061              8.248476       5.879184       0.046547       0.382600      11.595093      -1.451270       7.271152           0.000000
           65              O       6.337346       5.335223       5.779025      -0.560644      39.757473 0.65012049E+03  0.16462025E+05                                 9.358221                            8.078494       0.060311       2.047732                    0.995201      29.171526      79.852388       0.642567       0.376442      -1.120554       0.012605       0.012507       0.051879       0.054834      -0.019171      -0.055898      -0.012359      -0.101845       0.037761      -0.092006       0.043163       0.048843             10.303350       9.734495      -1.404651      -4.520393       7.505756       0.366764      13.669799           0.000000
           66              O       6.020471      25.151807       5.138102      -0.544867      33.332409 0.53034803E+03  0.12686740E+05                                 8.117350                            7.114542       0.802298       2.302584                    0.997685      27.578638      71.958878       0.715406       0.357902      -1.141585       0.020667       0.002104      -0.047646       0.051978      -0.029828       0.031497      -0.002970      -0.131299       0.128202      -0.099878       0.040542       0.059336              8.786845       6.958699      -1.165734       1.372177       6.106103       1.052685      13.295734           0.000000
           67              O      11.590088      19.597518       6.571734      -0.389996      30.058588 0.48878104E+03  0.11467286E+05                                 7.699905                            6.938588       0.407860       2.221565                    0.994778      25.556100      66.244984       0.706807       0.369368      -1.131529      -0.006610       0.055404      -0.013112       0.057317       0.007007       0.016691       0.014723      -0.161883       0.327963      -0.136956       0.023850       0.113106              8.222730       5.860466       0.046813       0.380579      11.559000      -1.445578       7.248725          -0.000000
           68              O      23.382506      15.176644       0.106948      -0.558504      39.739618 0.64961912E+03  0.16446681E+05                                 9.356457                            8.076258       0.061878       2.048258                    0.995238      29.163282      79.831694       0.642531       0.376524      -1.120457       0.011250       0.011530       0.053826       0.056185      -0.018589      -0.058060      -0.013712      -0.101085       0.041972      -0.093790       0.043988       0.049802             10.301684       9.731617      -1.403858      -4.519576       7.502754       0.366349      13.670682           0.000000
           69              O       6.020641       5.469260       7.974140      -0.543984      33.225656 0.52816835E+03  0.12620406E+05                                 8.096303                            7.097091       0.810183       2.305880                    0.997728      27.540989      71.798131       0.716779       0.357618      -1.141920       0.021598       0.002197      -0.047639       0.052352      -0.030169       0.029847      -0.002702      -0.133644       0.126744      -0.100208       0.041105       0.059103              8.762606       6.939689      -1.160088       1.369675       6.090356       1.050192      13.257774           0.000000
           70              O      -5.455242      29.438644       0.899572      -0.392892      30.134729 0.49041737E+03  0.11515638E+05                                 7.713584                            6.950735       0.400790       2.219115                    0.994644      25.589432      66.366572       0.706085       0.369425      -1.131451      -0.004903       0.052229      -0.013628       0.054200       0.008027       0.015210       0.013407      -0.158654       0.327217      -0.135135       0.022906       0.112229              8.237339       5.871512       0.051260       0.380638      11.578936      -1.448568       7.261571          -0.000000
           71              O       6.337176      25.017769       2.942986      -0.562782      39.882448 0.65276320E+03  0.16546853E+05                                 9.379964                            8.096555       0.055008       2.045292                    0.995305      29.221065      80.049302       0.641609       0.376596      -1.120362       0.012474       0.011141       0.050478       0.053176      -0.018425      -0.056202      -0.013823      -0.100606       0.038106      -0.091854       0.042354       0.049500             10.328374       9.756834      -1.409482      -4.531349       7.522308       0.368476      13.705981           0.000000
           72              O      23.065800      15.310681       2.302064      -0.542468      33.286585 0.52935728E+03  0.12657828E+05                                 8.112158                            7.110231       0.801367       2.302832                    0.997625      27.551488      71.886342       0.715230       0.358137      -1.141334       0.020527       0.003001      -0.049197       0.053392      -0.029925       0.030315      -0.003655      -0.129529       0.126749      -0.098404       0.039274       0.059130              8.780620       6.954008      -1.164153       1.372373       6.101829       1.051897      13.286022           0.000000
           73              N      24.799327       3.877934       2.913208      -0.166377      34.970609 0.50293281E+03  0.12076955E+05                                 9.000055                            7.301391       0.011021       2.041941                    0.998219      27.278169      75.404446       0.641691       0.397496      -1.093189      -0.074972      -0.065647      -0.067558       0.120393      -0.035555      -0.008197      -0.029168      -0.061521      -0.014745      -0.053412      -0.005024       0.058436             10.631371       7.469800       2.467509       2.786692      14.913288       0.322787       9.511024           0.000000
           74              N       8.967297      27.084426       3.307988      -0.178562      34.667378 0.51767118E+03  0.12520894E+05                                 8.919583                            7.405061      -0.072090       2.006261                    0.998920      27.638623      76.675765       0.637515       0.397223      -1.093382       0.010412       0.093054      -0.068251       0.115869      -0.010113      -0.012119       0.031562       0.086610      -0.093579      -0.061090      -0.001879       0.062970             10.091273      10.356197      -2.795612      -0.761105      12.438590      -2.752428       7.479031           0.000000
           75              N       7.753998      13.719060       5.749246      -0.169062      35.113504 0.50552012E+03  0.12156961E+05                                 9.029910                            7.324429      -0.040210       2.024201                    0.998131      27.350856      75.707692       0.639999       0.397961      -1.092663      -0.074840      -0.065649      -0.064743       0.118754      -0.034103      -0.008288      -0.028059      -0.061791      -0.019828      -0.051660      -0.005866       0.057527             10.670160       7.496562       2.484458       2.799795      14.965881       0.332174       9.548038           0.000000
           76              N       8.967467       7.401880       6.144026      -0.178215      34.578075 0.51592358E+03  0.12466936E+05                                 8.898449                            7.387762      -0.062910       2.009757                    0.998863      27.603738      76.520171       0.638940       0.396709      -1.093836       0.007579       0.093794      -0.068480       0.116379      -0.009707      -0.012585       0.032404       0.083269      -0.093295      -0.061154      -0.000352       0.061505             10.066141      10.329398      -2.788029      -0.757432      12.406953      -2.745115       7.462071           0.000000
           77              N      -9.291843      23.560481       0.077169      -0.168183      35.097626 0.50534308E+03  0.12150318E+05                                 9.023740                            7.320782      -0.035869       2.025916                    0.998102      27.342184      75.649386       0.640538       0.397704      -1.092958      -0.075367      -0.061729      -0.068129       0.118879      -0.036431      -0.005462      -0.030594      -0.058194      -0.017373      -0.052005      -0.007708       0.059713             10.660820       7.491461       2.478429       2.798293      14.948619       0.328505       9.542380           0.000000
           78              N      -8.078374      17.243301       0.471950      -0.177384      34.572870 0.51573698E+03  0.12460415E+05                                 8.895649                            7.384651      -0.053810       2.012524                    0.998929      27.595532      76.473496       0.639350       0.396518      -1.094046       0.008924       0.094344      -0.067190       0.116168      -0.011362      -0.010585       0.032229       0.082848      -0.091393      -0.060628      -0.000264       0.060892             10.063918      10.328323      -2.788695      -0.756532      12.403904      -2.745384       7.459528           0.000000
           79              N      18.332947      19.537880       2.913208      -0.166376      34.970764 0.50293013E+03  0.12076870E+05                                 9.000066                            7.301353       0.011076       2.041959                    0.998220      27.278108      75.404110       0.641696       0.397494      -1.093191       0.094339      -0.032108      -0.067557       0.120394       0.044421       0.029356       0.007477      -0.030834      -0.014732      -0.053420      -0.005014       0.058434             10.631413      15.189258       1.989494      -1.672799       7.193841       2.252049       9.511140           0.000000
           80              N     -10.893950      23.747366       3.307988      -0.178560      34.667533 0.51767771E+03  0.12521100E+05                                 8.919608                            7.405117      -0.072288       2.006195                    0.998920      27.638834      76.676673       0.637511       0.397224      -1.093380      -0.085789      -0.037514      -0.068249       0.115866      -0.032450      -0.021267      -0.026281      -0.060821      -0.093586      -0.061089      -0.001886       0.062975             10.091355       9.496942       2.299727       2.764316      13.297736       0.717262       7.479389           0.000000
           81              N       1.287617      29.379006       5.749246      -0.168925      35.112238 0.50550629E+03  0.12156615E+05                                 9.030038                            7.324603      -0.040198       2.024213                    0.998133      27.350380      75.707744       0.639952       0.397991      -1.092636       0.094193      -0.032321      -0.064877       0.118853       0.043818       0.028319       0.006890      -0.028612      -0.020086      -0.051640      -0.005925       0.057565             10.670166      15.249877       1.992286      -1.687384       7.212561       2.258751       9.548061           0.000000
           82              N      23.197221       4.064819       6.144026      -0.178053      34.570027 0.51575735E+03  0.12461969E+05                                 8.897302                            7.386691      -0.062817       2.009893                    0.998855      27.599691      76.507109       0.638968       0.396721      -1.093823      -0.084967      -0.040391      -0.068408       0.116320      -0.031211      -0.021809      -0.027069      -0.058421      -0.093800      -0.061224      -0.000335       0.061559             10.064875       9.471213       2.293012       2.755355      13.262560       0.716374       7.460853           0.000000
           83              N       1.287276       9.696755       0.077169      -0.168195      35.092125 0.50523769E+03  0.12146941E+05                                 9.022162                            7.319513      -0.035138       2.026179                    0.998096      27.339397      75.634786       0.640671       0.397649      -1.093015       0.091241      -0.034371      -0.068094       0.118924       0.043488       0.029197       0.010483      -0.033951      -0.018189      -0.051988      -0.007803       0.059791             10.658788      15.227676       1.990125      -1.682279       7.208414       2.258788       9.540275           0.000000
           84              N       6.151380      13.906240       0.471950      -0.177214      34.563875 0.51558214E+03  0.12455518E+05                                 8.893738                            7.383332      -0.053254       2.012748                    0.998936      27.590353      76.451187       0.639446       0.396495      -1.094080      -0.086068      -0.039308      -0.067381       0.116159      -0.030364      -0.022562      -0.025239      -0.061075      -0.091461      -0.060630      -0.000355       0.060985             10.061358       9.467668       2.291706       2.754956      13.258702       0.716719       7.457706           0.000000
           85              N       8.004226       6.107857       2.913208      -0.166377      34.970624 0.50292556E+03  0.12076721E+05                                 9.000024                            7.301288       0.010990       2.041931                    0.998219      27.278011      75.403487       0.641703       0.397490      -1.093194      -0.019367       0.097748      -0.067564       0.120394      -0.008859      -0.021161       0.021677       0.092352      -0.014756      -0.053411      -0.005028       0.058439             10.631397      10.915611      -4.456849      -1.113884      11.467497      -2.574820       9.511082           0.000000
           86              N       1.926653       8.215552       3.307988      -0.178563      34.667335 0.51766906E+03  0.12520810E+05                                 8.919506                            7.404993      -0.072016       2.006279                    0.998922      27.638605      76.675203       0.637525       0.397218      -1.093387       0.075386      -0.055542      -0.068247       0.115869       0.042556       0.033394      -0.005285      -0.025800      -0.093569      -0.061090      -0.001876       0.062966             10.091216      14.338877       0.495814      -2.003455       8.455622       2.035407       7.479149           0.000000
           87              N      -9.041104      15.948983       5.749246      -0.168811      35.106290 0.50539684E+03  0.12153386E+05                                 9.029277                            7.324008      -0.040530       2.024157                    0.998121      27.347264      75.698510       0.639948       0.398012      -1.092616      -0.019034       0.097580      -0.065002       0.118783      -0.009629      -0.020120       0.021186       0.090293      -0.019950      -0.051770      -0.005859       0.057629             10.669219      10.946654      -4.476009      -1.112825      11.513952      -2.589880       9.547051           0.000000
           88              N      18.972323      18.056678       6.144026      -0.178035      34.574024 0.51583778E+03  0.12464438E+05                                 8.897931                            7.387249      -0.062471       2.009913                    0.998867      27.602424      76.517095       0.638944       0.396720      -1.093821       0.077554      -0.053425      -0.068448       0.116422       0.040782       0.034334      -0.005370      -0.024845      -0.093709      -0.061165      -0.000258       0.061422             10.065451      14.300781       0.494757      -1.998370       8.433973       2.028344       7.461599           0.000000
           89              N       8.004055      25.790404       0.077169      -0.168681      35.112511 0.50560025E+03  0.12158090E+05                                 9.026261                            7.322626      -0.035560       2.025907                    0.998106      27.349600      75.675715       0.640458       0.397702      -1.092956      -0.015608       0.096015      -0.068010       0.118692      -0.006870      -0.023909       0.020135       0.092299      -0.017155      -0.052158      -0.007659       0.059817             10.664063      10.941283      -4.470027      -1.114935      11.505550      -2.588582       9.545355           0.000000
           90              N       1.926482      27.898099       0.471950      -0.177448      34.583185 0.51593874E+03  0.12466572E+05                                 8.897643                            7.386358      -0.054072       2.012350                    0.998942      27.600439      76.492315       0.639239       0.396546      -1.094020       0.077050      -0.054907      -0.067316       0.116116       0.041744       0.033122      -0.007069      -0.022152      -0.091048      -0.060709      -0.000288       0.060997             10.066324      14.304414       0.495650      -1.999539       8.433582       2.028235       7.460974           0.000000
           91              N      -7.753827      25.645738       5.594992      -0.166377      34.970618 0.50293296E+03  0.12076960E+05                                 9.000056                            7.301391       0.011020       2.041941                    0.998219      27.278174      75.404462       0.641691       0.397496      -1.093189       0.074972       0.065647       0.067558       0.120393      -0.035555      -0.008197      -0.029168      -0.061521      -0.014745      -0.053412      -0.005024       0.058436             10.631372       7.469801       2.467509       2.786692      14.913290       0.322787       9.511026           0.000000
           92              N       8.078203       2.439246       5.200212      -0.178562      34.667382 0.51767125E+03  0.12520896E+05                                 8.919583                            7.405061      -0.072090       2.006261                    0.998920      27.638625      76.675772       0.637515       0.397223      -1.093382      -0.010412      -0.093054       0.068251       0.115869      -0.010113      -0.012119       0.031562       0.086610      -0.093580      -0.061090      -0.001879       0.062970             10.091274      10.356198      -2.795612      -0.761105      12.438591      -2.752428       7.479032           0.000000
           93              N      26.337343       5.963191       8.431031      -0.168182      35.097539 0.50534150E+03  0.12150271E+05                                 9.023725                            7.320769      -0.035868       2.025916                    0.998102      27.342150      75.649266       0.640539       0.397704      -1.092958       0.075367       0.061729       0.068130       0.118879      -0.036431      -0.005462      -0.030594      -0.058194      -0.017373      -0.052006      -0.007708       0.059713             10.660799       7.491447       2.478419       2.798286      14.948590       0.328500       9.542362           0.000000
           94              N      25.123874      12.280371       8.036250      -0.177384      34.572874 0.51573704E+03  0.12460416E+05                                 8.895649                            7.384651      -0.053810       2.012524                    0.998929      27.595532      76.473491       0.639351       0.396518      -1.094046      -0.008924      -0.094344       0.067190       0.116168      -0.011362      -0.010585       0.032229       0.082848      -0.091393      -0.060628      -0.000264       0.060892             10.063919      10.328323      -2.788696      -0.756532      12.403905      -2.745384       7.459528           0.000000
           95              N       9.291502      15.804612       2.758954      -0.169062      35.113502 0.50552009E+03  0.12156960E+05                                 9.029910                            7.324429      -0.040210       2.024201                    0.998131      27.350855      75.707691       0.639999       0.397961      -1.092663       0.074840       0.065649       0.064743       0.118754      -0.034103      -0.008288      -0.028059      -0.061791      -0.019828      -0.051661      -0.005866       0.057527             10.670160       7.496562       2.484458       2.799795      14.965881       0.332174       9.548038           0.000000
           96              N       8.078033      22.121792       2.364174      -0.178215      34.578072 0.51592355E+03  0.12466935E+05                                 8.898448                            7.387762      -0.062909       2.009757                    0.998863      27.603737      76.520168       0.638940       0.396709      -1.093836      -0.007579      -0.093794       0.068480       0.116379      -0.009707      -0.012585       0.032404       0.083270      -0.093295      -0.061154      -0.000352       0.061505             10.066140      10.329398      -2.788029      -0.757432      12.406952      -2.745115       7.462070           0.000000
           97              N      -1.287447       9.985792       5.594992      -0.166376      34.970771 0.50293025E+03  0.12076873E+05                                 9.000068                            7.301354       0.011075       2.041959                    0.998220      27.278112      75.404126       0.641696       0.397494      -1.093191      -0.094339       0.032108       0.067557       0.120394       0.044421       0.029356       0.007477      -0.030834      -0.014732      -0.053420      -0.005014       0.058434             10.631414      15.189260       1.989494      -1.672800       7.193842       2.252050       9.511141           0.000000
           98              N      27.939450       5.776306       5.200212      -0.178560      34.667537 0.51767778E+03  0.12521102E+05                                 8.919609                            7.405117      -0.072288       2.006195                    0.998920      27.638836      76.676680       0.637511       0.397224      -1.093380       0.085789       0.037514       0.068249       0.115866      -0.032450      -0.021267      -0.026281      -0.060821      -0.093586      -0.061089      -0.001886       0.062975             10.091356       9.496942       2.299728       2.764316      13.297737       0.717262       7.479390           0.000000
           99              N      15.758224      19.826917       8.431031      -0.168194      35.092038 0.50523611E+03  0.12146894E+05                                 9.022146                            7.319501      -0.035137       2.026180                    0.998096      27.339363      75.634665       0.640672       0.397649      -1.093015      -0.091241       0.034371       0.068094       0.118924       0.043488       0.029197       0.010482      -0.033952      -0.018189      -0.051988      -0.007803       0.059791             10.658768      15.227643       1.990123      -1.682271       7.208404       2.258784       9.540256           0.000000
          100              N      10.894120      15.617432       8.036250      -0.177214      34.563879 0.51558219E+03  0.12455520E+05                                 8.893738                            7.383332      -0.053253       2.012748                    0.998936      27.590353      76.451183       0.639446       0.396495      -1.094080       0.086068       0.039308       0.067381       0.116159      -0.030364      -0.022562      -0.025239      -0.061075      -0.091461      -0.060630      -0.000355       0.060985             10.061359       9.467669       2.291707       2.754957      13.258703       0.716719       7.457707           0.000000
          101              N      15.757883       0.144666       2.758954      -0.168925      35.112236 0.50550626E+03  0.12156614E+05                                 9.030038                            7.324603      -0.040198       2.024213                    0.998133      27.350379      75.707743       0.639952       0.397991      -1.092636      -0.094193       0.032321       0.064877       0.118853       0.043818       0.028319       0.006890      -0.028612      -0.020086      -0.051640      -0.005925       0.057565             10.670166      15.249877       1.992285      -1.687384       7.212561       2.258751       9.548061          -0.000000
          102              N      -6.151721      25.458853       2.364174      -0.178053      34.570027 0.51575735E+03  0.12461969E+05                                 8.897301                            7.386690      -0.062817       2.009893                    0.998855      27.599691      76.507106       0.638968       0.396721      -1.093823       0.084967       0.040391       0.068408       0.116320      -0.031211      -0.021809      -0.027069      -0.058421      -0.093800      -0.061224      -0.000335       0.061559             10.064874       9.471212       2.293011       2.755354      13.262559       0.716374       7.460852           0.000000
          103              N       9.041274      23.415815       5.594992      -0.166377      34.970631 0.50292567E+03  0.12076725E+05                                 9.000025                            7.301289       0.010989       2.041931                    0.998219      27.278015      75.403503       0.641703       0.397490      -1.093194       0.019367      -0.097749       0.067564       0.120394      -0.008859      -0.021161       0.021677       0.092353      -0.014756      -0.053411      -0.005028       0.058439             10.631398      10.915612      -4.456849      -1.113884      11.467499      -2.574821       9.511084           0.000000
          104              N      15.118847      21.308120       5.200212      -0.178563      34.667337 0.51766909E+03  0.12520811E+05                                 8.919507                            7.404994      -0.072016       2.006279                    0.998922      27.638606      76.675210       0.637525       0.397218      -1.093387      -0.075386       0.055542       0.068247       0.115869       0.042556       0.033394      -0.005285      -0.025800      -0.093569      -0.061090      -0.001876       0.062966             10.091217      14.338879       0.495814      -2.003456       8.455623       2.035407       7.479150           0.000000
          105              N       9.041445       3.733268       8.431031      -0.168680      35.112424 0.50559867E+03  0.12158043E+05                                 9.026246                            7.322613      -0.035559       2.025907                    0.998106      27.349566      75.675595       0.640458       0.397702      -1.092956       0.015608      -0.096015       0.068011       0.118693      -0.006870      -0.023909       0.020135       0.092299      -0.017156      -0.052158      -0.007659       0.059817             10.664042      10.941265      -4.470016      -1.114936      11.505524      -2.588574       9.545337           0.000000
          106              N      15.119018       1.625573       8.036250      -0.177448      34.583187 0.51593876E+03  0.12466573E+05                                 8.897644                            7.386358      -0.054071       2.012350                    0.998942      27.600438      76.492311       0.639239       0.396546      -1.094020      -0.077050       0.054907       0.067316       0.116116       0.041744       0.033122      -0.007069      -0.022153      -0.091048      -0.060709      -0.000288       0.060997             10.066325      14.304417       0.495649      -1.999540       8.433583       2.028235       7.460975           0.000000
          107              N      26.086604      13.574689       2.758954      -0.168811      35.106288 0.50539680E+03  0.12153385E+05                                 9.029277                            7.324008      -0.040530       2.024157                    0.998121      27.347263      75.698508       0.639948       0.398012      -1.092616       0.019034      -0.097580       0.065002       0.118783      -0.009629      -0.020120       0.021186       0.090293      -0.019950      -0.051770      -0.005859       0.057629             10.669219      10.946653      -4.476009      -1.112825      11.513952      -2.589880       9.547051           0.000000
          108              N      -1.926823      11.466994       2.364174      -0.178035      34.574021 0.51583774E+03  0.12464437E+05                                 8.897930                            7.387249      -0.062471       2.009913                    0.998867      27.602423      76.517092       0.638944       0.396720      -1.093821      -0.077554       0.053425       0.068448       0.116422       0.040782       0.034334      -0.005370      -0.024845      -0.093709      -0.061165      -0.000258       0.061422             10.065450      14.300779       0.494757      -1.998370       8.433973       2.028343       7.461598           0.000000
          109              C      23.994950       4.527160       2.064089       0.085278      26.346119 0.35285421E+03  0.79420657E+04                                 7.954296                            6.431451      -0.012232       2.011558                    0.999075      26.818546      77.594954       0.619033       0.439596      -1.040868       0.017054      -0.035710       0.025548       0.047103      -0.024168      -0.040388      -0.003801      -0.000548      -0.038671      -0.050797       0.004925       0.045872              9.125427       7.310594       2.574777       3.090314      11.473997       0.958515       8.591690           0.000000
          110              C       6.075698      13.734412       4.045054      -0.138680      31.745730 0.45356344E+03  0.10855078E+05                                 8.880944                            7.223661      -0.144277       1.927097                    0.999072      30.253054      89.851039       0.593203       0.431428      -1.047215      -0.003250      -0.016687       0.007089       0.018419      -0.022617       0.000365       0.005973      -0.017952      -0.035900      -0.020091      -0.010753       0.030844             10.027360       8.556320       2.424520       3.513548      12.169319       0.590079       9.356441          -0.000000
          111              C       6.012630      12.358609       4.060368      -0.034251      29.239747 0.42528577E+03  0.10024374E+05                                 8.549244                            7.097689      -0.175299       1.943366                    0.997930      28.651717      84.685001       0.584986       0.444206      -1.038714       0.015561       0.012356       0.001979       0.019968      -0.002694      -0.036871       0.006412       0.063764       0.063165      -0.043073      -0.015413       0.058487              9.501075       7.492214       1.062863       2.951333      12.581527      -0.404385       8.429484          -0.000000
          112              C       6.859280      11.665098       4.916293      -0.043087      35.274256 0.46426547E+03  0.11076430E+05                                 9.468919                            7.277895      -0.116921       1.974278                    0.998702      27.773968      79.982088       0.600062       0.427835      -1.058857      -0.008582       0.018489      -0.016712       0.026358       0.001099      -0.024206       0.002249       0.012465      -0.024276      -0.025065      -0.001923       0.026988             11.354226       7.621713       1.377251       2.896889      17.554832       0.253071       8.886134           0.000000
          113              C      24.753305       2.535788       2.902998       0.051474      28.512339 0.37507939E+03  0.85838965E+04                                 8.381820                            6.668166      -0.121864       1.972732                    0.998012      27.557029      80.755683       0.602038       0.444550      -1.036544      -0.006171       0.061103      -0.004629       0.061588      -0.019534      -0.038367      -0.013944       0.069153       0.072687      -0.059462      -0.002394       0.061856              9.816288       6.820942       2.227362       2.578153      14.272682       1.127610       8.355241           0.000000
          114              C       6.777973      10.169724       4.957983       0.374031      27.261477 0.33492027E+03  0.74411103E+04                                 8.348210                            6.485810      -0.440654       1.899499                    0.996962      24.525492      70.512421       0.585317       0.470997      -1.023017      -0.030685      -0.013362      -0.008106       0.034436      -0.007450      -0.036676      -0.014146       0.004381       0.372034      -0.075937      -0.055919       0.131856              9.698463       9.685198      -0.782714       1.021598      13.975047      -0.179565       5.435144           0.000000
          115              C       8.022805      29.078160       2.374639      -0.043352      34.199963 0.46085035E+03  0.10972469E+05                                 9.254489                            7.244930      -0.053273       1.993646                    0.999124      27.729448      79.719815       0.602312       0.427110      -1.059519       0.016503      -0.004071      -0.002536       0.017186      -0.003095       0.007630       0.009604      -0.001857       0.013155      -0.013563       0.000668       0.012894             10.672693      11.296679      -3.115961      -0.398440      13.413818      -3.476919       7.307584           0.000000
          116              C       9.252638       9.769974       4.708693      -0.057113      29.445072 0.42092409E+03  0.98760968E+04                                 8.478428                            7.009319      -0.046142       1.978994                    0.999015      28.716917      84.127137       0.596411       0.437703      -1.044655       0.014493      -0.025762       0.001321       0.029588       0.029434       0.017049       0.031797      -0.023254       0.075195      -0.044470      -0.013699       0.058169              9.201054       9.426692      -1.566708      -0.943095      11.118838      -3.033234       7.057633          -0.000000
          117              C      10.335880      28.629990       2.094719      -0.115978      28.836151 0.39581996E+03  0.90826836E+04                                 8.135149                            6.619785       0.341091       2.101601                    0.999698      28.098557      79.595377       0.642937       0.415166      -1.065862      -0.020560       0.016440      -0.008299       0.027602       0.003947      -0.000816       0.003743       0.007731      -0.010438      -0.007418       0.000103       0.007316              8.855761       8.675131      -1.643942      -0.495415      11.271134      -3.216709       6.621017           0.000000
          118              C      10.158777      27.470596       2.811109       0.085272      25.704399 0.34095230E+03  0.75884175E+04                                 7.733655                            6.270064       0.149023       2.065592                    0.999305      26.395766      75.286819       0.636454       0.432396      -1.047958      -0.047977      -0.000475       0.007603       0.048578      -0.010152       0.015068       0.038964       0.025847       0.050059      -0.050670       0.008054       0.042616              8.557112       8.454454      -2.024112      -0.685740      11.071995      -2.672396       6.144886           0.000000
          119              C       7.924623      27.882451       3.080819       0.076498      27.985824 0.37251547E+03  0.85158798E+04                                 8.358099                            6.687474      -0.175364       1.961148                    0.997925      27.259405      80.001219       0.595127       0.450206      -1.032634       0.042037      -0.020918       0.005348       0.047257       0.024499       0.003056       0.049639       0.012432       0.106802      -0.060444      -0.006146       0.066590              9.763377       9.159722      -2.922851      -0.215763      12.900008      -3.561668       7.230401          -0.000000
          120              C      24.489099       7.596736       4.536572       0.436445      22.205496 0.27263930E+03  0.57737806E+04                                 7.121004                            5.795395      -0.088139       2.016777                    0.999188      24.021130      68.198324       0.626074       0.461965      -1.024404       0.078380      -0.089055      -0.012688       0.119312       0.130973       0.023085       0.011242       0.062135      -0.234591      -0.097309      -0.078871       0.176180              7.710890       5.108376      -1.577102      -0.217117       7.855272      -0.875669      10.169023           0.000000
          121              C     -10.586108      28.437496       1.926001       0.596834      22.425652 0.30832879E+03  0.66772480E+04                                 7.297162                            6.239604      -0.249263       1.968559                    0.999462      22.613080      63.166993       0.597298       0.473512      -1.026681      -0.094749       0.103334       0.026331       0.142649       0.062454       0.011855      -0.012735       0.016215       0.109051      -0.083673       0.038829       0.044844              7.801662       6.504377       0.110336      -0.120202       9.841469      -0.268353       7.059139          -0.000000
          122              C       6.949621      14.368285       4.900128       0.085923      26.370343 0.35335258E+03  0.79567895E+04                                 7.961764                            6.438307      -0.013619       2.010936                    0.999126      26.837931      77.690468       0.618316       0.439913      -1.040589       0.019052      -0.036166       0.025471       0.048164      -0.025558      -0.040083      -0.006646       0.006637      -0.037238      -0.051409       0.004527       0.046881              9.134383       7.318764       2.579613       3.093676      11.481762       0.962075       8.602624           0.000000
          123              C     -10.970143      23.575833       6.881177      -0.141412      31.818224 0.45494198E+03  0.10896146E+05                                 8.889176                            7.229912      -0.136678       1.928539                    0.999110      30.312257      90.055166       0.593537       0.430865      -1.047575      -0.005760      -0.018829       0.008762       0.021552      -0.019331      -0.002241       0.006897      -0.020460      -0.038714      -0.016500      -0.013002       0.029502             10.036177       8.565135       2.423833       3.518288      12.176170       0.587281       9.367226          -0.000000
          124              C     -11.033211      22.200030       6.896492      -0.038307      29.359785 0.42756540E+03  0.10092154E+05                                 8.575589                            7.120056      -0.187687       1.938941                    0.997972      28.727848      84.984800       0.583619       0.444627      -1.038410       0.015788       0.011286       0.000538       0.019415      -0.000296      -0.037616       0.005752       0.067432       0.057714      -0.044070      -0.015460       0.059530              9.530441       7.511082       1.060442       2.957331      12.626317      -0.413705       8.453924          -0.000000
          125              C     -10.186561      21.506519       7.752417      -0.038634      35.082150 0.46122254E+03  0.10983427E+05                                 9.430597                            7.250779      -0.120135       1.974901                    0.998622      27.668073      79.548114       0.601712       0.427455      -1.059317      -0.010822       0.016960      -0.018465       0.027308      -0.000021      -0.021999       0.000814       0.008765      -0.026852      -0.023797       0.000102       0.023695             11.305158       7.592972       1.364065       2.886663      17.470089       0.248281       8.852413           0.000000
          126              C       7.707975      12.376914       5.739036       0.059253      28.283860 0.37131771E+03  0.84762380E+04                                 8.338089                            6.634980      -0.117358       1.976039                    0.997958      27.419631      80.245314       0.603509       0.444595      -1.036540      -0.001985       0.057593      -0.001963       0.057661      -0.019492      -0.034909      -0.015867       0.067499       0.071168      -0.059016       0.001237       0.057779              9.761445       6.788789       2.206630       2.566534      14.182791       1.113937       8.312755           0.000000
          127              C     -10.267868      20.011145       7.794107       0.371685      27.299372 0.33548617E+03  0.74561055E+04                                 8.350827                            6.487811      -0.438319       1.900086                    0.996917      24.547921      70.565981       0.585755       0.470493      -1.023390      -0.029807      -0.016958      -0.007624       0.035130      -0.008553      -0.035616      -0.013380       0.004068       0.375112      -0.077032      -0.055294       0.132325              9.700967       9.689509      -0.785493       1.022420      13.976349      -0.180696       5.437044           0.000000
          128              C       8.022976       9.395613       5.210677      -0.042057      34.105114 0.45930811E+03  0.10924989E+05                                 9.232376                            7.228637      -0.045499       1.996387                    0.999105      27.679845      79.499999       0.603600       0.426619      -1.059979       0.017115      -0.008045      -0.000440       0.018917      -0.000823       0.006808       0.010211      -0.005422       0.013747      -0.011960      -0.002212       0.014172             10.646417      11.267770      -3.107247      -0.395514      13.380236      -3.469271       7.291247           0.000000
          129              C      -7.793203      19.611394       7.544817      -0.051966      29.279493 0.41774054E+03  0.97832394E+04                                 8.448279                            6.983178      -0.037935       1.982830                    0.998974      28.615037      83.762811       0.597447       0.437755      -1.044579       0.011970      -0.026480       0.003013       0.029216       0.028935       0.017394       0.029794      -0.019362       0.078022      -0.043730      -0.012693       0.056422              9.168639       9.394056      -1.558218      -0.939882      11.079245      -3.023942       7.032616          -0.000000
          130              C      10.336050       8.947444       4.930757      -0.107157      28.630604 0.39220931E+03  0.89797465E+04                                 8.102799                            6.595497       0.343283       2.104056                    0.999692      27.960683      79.131043       0.643208       0.415919      -1.065318      -0.016633       0.017186      -0.008012       0.025223       0.004970      -0.004486       0.001995       0.010845      -0.014997      -0.008756      -0.001902       0.010659              8.818575       8.641364      -1.631993      -0.495447      11.219177      -3.201258       6.595183           0.000000
          131              C      10.158948       7.788049       5.647148       0.084781      25.829500 0.34328461E+03  0.76548607E+04                                 7.765940                            6.298811       0.132824       2.059653                    0.999253      26.476457      75.637214       0.633766       0.433405      -1.047142      -0.048180      -0.003885       0.009444       0.049250      -0.011386       0.013666       0.037722       0.024086       0.052714      -0.049387       0.007761       0.041626              8.591148       8.483087      -2.026328      -0.691519      11.118558      -2.683760       6.171798           0.000000
          132              C       7.924794       8.199905       5.916858       0.069752      28.227168 0.37651542E+03  0.86318422E+04                                 8.412511                            6.729638      -0.182005       1.957257                    0.997882      27.412711      80.611670       0.592316       0.451057      -1.031966       0.043484      -0.022548       0.005553       0.049296       0.024633       0.005656       0.053119       0.010309       0.108944      -0.061711      -0.009392       0.071103              9.831708       9.208887      -2.957329      -0.207523      13.006561      -3.592166       7.279676          -0.000000
          133              C       7.443770      17.437862       7.372611       0.427997      22.360207 0.27496477E+03  0.58342546E+04                                 7.144261                            5.813283      -0.081033       2.017626                    0.999154      24.131237      68.532785       0.626326       0.460890      -1.025203       0.076560      -0.088148      -0.013212       0.117499       0.134806       0.021724       0.012272       0.061927      -0.237309      -0.099610      -0.080600       0.180209              7.736438       5.122779      -1.583066      -0.217696       7.883928      -0.879375      10.202608           0.000000
          134              C      23.505063       8.754950       4.762040       0.594995      22.479209 0.30929830E+03  0.67028276E+04                                 7.304557                            6.246291      -0.243267       1.969799                    0.999490      22.646832      63.262087       0.597485       0.473040      -1.027041      -0.095162       0.103670       0.024092       0.142772       0.061165       0.013708      -0.013899       0.017834       0.108641      -0.083099       0.039053       0.044047              7.809179       6.510553       0.109005      -0.120826       9.851312      -0.269517       7.065673          -0.000000
          135              C     -10.096220      24.209706       7.736251       0.085018      26.334628 0.35274150E+03  0.79393736E+04                                 7.955750                            6.434092      -0.021776       2.008812                    0.999106      26.810607      77.586513       0.618340       0.440098      -1.040508       0.016895      -0.036644       0.022736       0.046316      -0.023180      -0.042108      -0.003545       0.000168      -0.039368      -0.051806       0.004944       0.046861              9.126415       7.315040       2.575842       3.093339      11.466258       0.961012       8.597947           0.000000
          136              C      23.121028       3.893287       1.209015      -0.137970      31.758992 0.45384154E+03  0.10863447E+05                                 8.880777                            7.223235      -0.135964       1.929449                    0.999076      30.270011      89.909804       0.593543       0.431112      -1.047402      -0.005193      -0.017271       0.007402       0.019495      -0.021642       0.000370       0.006795      -0.018715      -0.036010      -0.019837      -0.010458       0.030295             10.026215       8.555655       2.420836       3.514703      12.166112       0.586726       9.356877          -0.000000
          137              C      23.057959       2.517484       1.224330      -0.035886      29.255347 0.42555303E+03  0.10031174E+05                                 8.549928                            7.098644      -0.176192       1.943248                    0.998000      28.653906      84.663939       0.585167       0.444046      -1.038919       0.016478       0.009290       0.002552       0.019088      -0.002109      -0.037145       0.005458       0.069740       0.060714      -0.045462      -0.014511       0.059973              9.500987       7.490803       1.058630       2.950859      12.582522      -0.408750       8.429636          -0.000000
          138              C      23.904609       1.823972       2.080255      -0.039931      35.141117 0.46203646E+03  0.11008714E+05                                 9.441701                            7.257747      -0.113348       1.976510                    0.998623      27.707551      79.707895       0.601294       0.427522      -1.059174      -0.007116       0.015095      -0.017292       0.024031       0.000293      -0.022810       0.005020       0.008212      -0.025043      -0.025046       0.000512       0.024533             11.319516       7.600658       1.368918       2.888876      17.496274       0.250908       8.861615           0.000000
          139              C      -9.337866      22.218335       0.066960       0.057423      28.277553 0.37129657E+03  0.84740442E+04                                 8.328718                            6.628185      -0.108978       1.978515                    0.998032      27.412028      80.165798       0.604835       0.443710      -1.037251      -0.006429       0.061241      -0.004982       0.061779      -0.018336      -0.038254      -0.011699       0.066105       0.073089      -0.056531      -0.004556       0.061087              9.748673       6.781679       2.198444       2.565612      14.158969       1.107507       8.305371           0.000000
          140              C      23.823302       0.328598       2.121945       0.366097      27.412106 0.33718402E+03  0.75017963E+04                                 8.365208                            6.498353      -0.439530       1.899061                    0.996792      24.606930      70.726732       0.586188       0.469646      -1.024057      -0.029471      -0.014308      -0.005303       0.033187      -0.007302      -0.036988      -0.011329      -0.001014       0.374472      -0.076184      -0.056156       0.132341              9.718615       9.704186      -0.783049       1.023420      14.005654      -0.178618       5.446006           0.000000
          141              C      -9.022865      19.237034       8.046800      -0.049362      34.434642 0.46464912E+03  0.11088160E+05                                 9.299514                            7.277156      -0.063004       1.988807                    0.999130      27.865019      80.260438       0.600540       0.427395      -1.059102       0.014058      -0.006420      -0.001784       0.015557      -0.001121       0.008068       0.011779      -0.009600       0.015634      -0.014433      -0.002390       0.016823             10.727860      11.352046      -3.138727      -0.396577      13.489294      -3.497448       7.342240           0.000000
          142              C       9.252468      29.452520       1.872655      -0.054924      29.395073 0.41990577E+03  0.98480091E+04                                 8.476013                            7.006100      -0.055651       1.976635                    0.998917      28.686738      84.070162       0.595768       0.438361      -1.044075       0.014650      -0.024672       0.003075       0.028859       0.028927       0.019052       0.030336      -0.021517       0.073373      -0.043151      -0.014312       0.057463              9.198818       9.429148      -1.569970      -0.942409      11.113452      -3.029728       7.053855           0.000000
          143              C      -6.709791      18.788865       7.766881      -0.108582      28.655498 0.39257580E+03  0.89899604E+04                                 8.105044                            6.596035       0.336861       2.101843                    0.999718      27.978051      79.180282       0.643574       0.415598      -1.065557      -0.017885       0.016038      -0.007453       0.025153       0.005801      -0.005014       0.001865       0.012645      -0.016555      -0.009615      -0.002659       0.012274              8.821244       8.649258      -1.631958      -0.497514      11.219029      -3.201118       6.595446           0.000000
          144              C      -6.886893      17.629470      -0.024929       0.082718      25.858940 0.34377833E+03  0.76681580E+04                                 7.769715                            6.301729       0.103360       2.050003                    0.999212      26.496807      75.691581       0.633901       0.433184      -1.047339      -0.047529      -0.003632       0.006409       0.048096      -0.009769       0.014476       0.039962       0.022642       0.050174      -0.050277       0.006589       0.043687              8.595617       8.487050      -2.025463      -0.692631      11.124483      -2.686173       6.175317           0.000000
          145              C      -9.121047      18.041325       0.244781       0.072243      28.130743 0.37487006E+03  0.85848013E+04                                 8.392509                            6.713372      -0.179761       1.958506                    0.997802      27.356459      80.405208       0.593232       0.450850      -1.032074       0.044303      -0.020360       0.004076       0.048927       0.024745       0.003168       0.052211       0.008551       0.105335      -0.061217      -0.007870       0.069087              9.807394       9.191446      -2.946029      -0.209478      12.968916      -3.581965       7.261821          -0.000000
          146              C      -9.602071      27.279282       1.700534       0.432985      22.300450 0.27408702E+03  0.58114787E+04                                 7.136269                            5.807422      -0.078076       2.019144                    0.999228      24.085193      68.396630       0.626035       0.461434      -1.024813       0.076376      -0.088417      -0.013502       0.117614       0.132669       0.021725       0.010752       0.059985      -0.231390      -0.098810      -0.077981       0.176791              7.727485       5.117842      -1.580903      -0.217765       7.874226      -0.878800      10.190387           0.000000
          147              C       6.459733      18.596075       7.598078       0.599449      22.385967 0.30762158E+03  0.66584754E+04                                 7.291045                            6.234320      -0.245287       1.969996                    0.999503      22.586019      63.086366       0.597249       0.473797      -1.026470      -0.091801       0.101349       0.025546       0.139110       0.062899       0.011302      -0.015122       0.019080       0.111642      -0.085126       0.039802       0.045323              7.794976       6.499062       0.109766      -0.120054       9.832151      -0.266718       7.053713          -0.000000
          148              C      18.172889      18.516657       2.064089       0.085277      26.346259 0.35285603E+03  0.79421220E+04                                 7.954356                            6.431494      -0.011961       2.011645                    0.999078      26.818571      77.595263       0.619027       0.439600      -1.040865       0.022402       0.032617       0.025552       0.047102       0.012322       0.023484      -0.033079      -0.041601      -0.038656      -0.050798       0.004918       0.045880              9.125525      12.663070       0.515319      -2.375275       6.121741       2.197111       8.591765           0.000000
          149              C       2.113472      27.917879       4.045054      -0.138697      31.752948 0.45371673E+03  0.10859713E+05                                 8.882410                            7.224978      -0.144260       1.927023                    0.999082      30.257543      89.869693       0.593134       0.431439      -1.047203       0.015768       0.005590       0.007321       0.018261       0.018965      -0.005673      -0.002570      -0.029902      -0.036289      -0.020181      -0.010556       0.030737             10.028944      13.367783       0.351922      -2.268503       7.360869       2.748176       9.358179          -0.000000
          150              C       3.336486      28.551162       4.060368      -0.034051      29.235584 0.42521809E+03  0.10022571E+05                                 8.549399                            7.097883      -0.176119       1.943156                    0.997915      28.649335      84.682358       0.584873       0.444301      -1.038639      -0.018452       0.007142       0.001834       0.019871      -0.026431       0.012679      -0.035179      -0.036599       0.062767      -0.043213      -0.015266       0.058479              9.501176      12.229204       1.672233      -1.125527       7.844352       2.758364       8.429972          -0.000000
          151              C      20.559259       0.107466       4.916293      -0.043110      35.272385 0.46424439E+03  0.11075650E+05                                 9.468105                            7.277393      -0.116045       1.974520                    0.998702      27.773043      79.974864       0.600133       0.427796      -1.058896      -0.011510      -0.016817      -0.016825       0.026427      -0.006042       0.010259      -0.022090      -0.004551      -0.024938      -0.025164      -0.001972       0.027136             11.353053      16.261647       3.611705      -1.667685       8.911540       2.382419       8.885972           0.000000
          152              C      19.518291      20.169097       2.902998       0.051468      28.513591 0.37509271E+03  0.85842962E+04                                 8.382120                            6.668323      -0.122069       1.972664                    0.998010      27.557676      80.758593       0.602025       0.444555      -1.036538      -0.049833      -0.035895      -0.004631       0.061589      -0.020172       0.031256      -0.026251      -0.068413       0.072693      -0.059461      -0.002390       0.061851              9.816695      14.339136       2.113232      -2.265726       6.755248       1.669118       8.355701           0.000000
          153              C      21.894945       0.784739       4.957983       0.373917      27.265321 0.33497916E+03  0.74426281E+04                                 8.348284                            6.485884      -0.439270       1.899899                    0.996939      24.527350      70.515111       0.585391       0.470925      -1.023072       0.026953      -0.019928      -0.008332       0.034540       0.001768       0.030554      -0.024777      -0.014945       0.372232      -0.075872      -0.056061       0.131933              9.698531      12.224312       2.248871      -0.355359      11.435853       0.974530       5.435427           0.000000
          154              C     -12.148328      21.932545       2.374639      -0.043352      34.200588 0.46085734E+03  0.10972712E+05                                 9.254691                            7.245042      -0.053313       1.993631                    0.999123      27.729827      79.722006       0.602299       0.427117      -1.059512      -0.004730       0.016330      -0.002541       0.017190       0.002359      -0.012138       0.001811      -0.004423       0.013170      -0.013568       0.000665       0.012903             10.673040      10.186233       2.475116       3.210435      14.525020       1.393701       7.307867           0.000000
          155              C      21.003806       3.127738       4.708693      -0.057408      29.454920 0.42113107E+03  0.98821722E+04                                 8.480410                            7.011265      -0.046407       1.978829                    0.999022      28.723134      84.150665       0.596299       0.437730      -1.044638       0.015098       0.025267       0.001282       0.029462      -0.004618      -0.036019      -0.001175       0.062954       0.075488      -0.044684      -0.013550       0.058234              9.202911       9.340345       1.515558       3.098428      11.209575       0.699182       7.058813           0.000000
          156              C     -12.916739      24.159811       2.094719      -0.115984      28.837104 0.39583697E+03  0.90832249E+04                                 8.135470                            6.620023       0.341045       2.101585                    0.999698      28.099383      79.599902       0.642907       0.415178      -1.065848      -0.003956      -0.026022      -0.008299       0.027599      -0.005322      -0.002838      -0.002578       0.002961      -0.010486      -0.007424       0.000101       0.007323              8.856124       9.198673       1.946156       3.033581      10.748367       1.179413       6.621333           0.000000
          157              C     -11.824122      24.586133       2.811109       0.085269      25.704032 0.34095078E+03  0.75883566E+04                                 7.733501                            6.269986       0.148934       2.065557                    0.999306      26.395637      75.285711       0.636469       0.432387      -1.047965       0.024400      -0.041308       0.007600       0.048574      -0.006120      -0.041276      -0.006430      -0.030529       0.050055      -0.050676       0.008066       0.042610              8.556934       8.664445       2.145477       2.657269      10.861366       0.742384       6.144990           0.000000
          158              C     -11.063723      22.445372       3.080819       0.076497      27.986153 0.37252133E+03  0.85160489E+04                                 8.358146                            6.687519      -0.175381       1.961140                    0.997925      27.259709      80.002332       0.595126       0.450205      -1.032634      -0.002900       0.046870       0.005351       0.047264      -0.017632      -0.044515      -0.022166       0.036242       0.106853      -0.060446      -0.006155       0.066601              9.763492       9.433800       3.081226       3.192524      12.626009       1.594259       7.230667          -0.000000
          159              C      15.267484      17.409814       4.536572       0.436452      22.205346 0.27263397E+03  0.57736428E+04                                 7.120979                            5.795352      -0.087970       2.016835                    0.999189      24.020911      68.197682       0.626073       0.461967      -1.024402       0.037932       0.112407      -0.012687       0.119311      -0.092395      -0.021275       0.014373       0.195813      -0.234601      -0.097321      -0.078872       0.176194              7.710875       5.802526       1.977906       0.866757       7.160809       0.249748      10.169290           0.000000
          160              C      -2.289211       6.137381       1.926001       0.597285      22.427586 0.30837677E+03  0.66788533E+04                                 7.298997                            6.241214      -0.251524       1.967747                    0.999468      22.615679      63.186404       0.597033       0.473683      -1.026541      -0.041830      -0.133668       0.026391       0.142525      -0.038448       0.004850       0.016614       0.100252       0.108414      -0.083736       0.038549       0.045187              7.803661       9.105408       1.390464       0.292835       7.244860       0.030145       7.060715          -0.000000
          161              C       1.127560      28.357782       4.900128       0.085549      26.369768 0.35334424E+03  0.79565239E+04                                 7.961517                            6.438080      -0.014153       2.010841                    0.999128      26.837869      77.688926       0.618350       0.439892      -1.040605       0.021704       0.034676       0.025445       0.048176       0.010082       0.026018      -0.031611      -0.047471      -0.037903      -0.051819       0.004768       0.047051              9.134006      12.674222       0.512878      -2.379991       6.125349       2.198184       8.602447           0.000000
          162              C       2.113131       8.235628       6.881177      -0.141219      31.810473 0.45479487E+03  0.10891621E+05                                 8.887730                            7.228852      -0.135455       1.928968                    0.999114      30.306200      90.029763       0.593574       0.430878      -1.047579       0.019032       0.004560       0.008845       0.021477       0.018526      -0.004968      -0.005471      -0.022949      -0.038434      -0.016500      -0.012926       0.029426             10.034540      13.371256       0.351942      -2.267564       7.366962       2.752201       9.365401          -0.000000
          163              C       3.336145       8.868911       6.896492      -0.038543      29.361904 0.42759282E+03  0.10092778E+05                                 8.575274                            7.119711      -0.187105       1.939105                    0.997981      28.728238      84.980773       0.583714       0.444555      -1.038471      -0.017710       0.008047       0.000545       0.019461      -0.029109       0.013811      -0.035465      -0.034333       0.057480      -0.044111      -0.015448       0.059559              9.530157      12.266000       1.684217      -1.120843       7.870628       2.767736       8.453842          -0.000000
          164              C       3.513418       9.948887       7.752417      -0.038166      35.065076 0.46095050E+03  0.10975218E+05                                 9.427481                            7.248590      -0.119791       1.975136                    0.998638      27.658803      79.512553       0.601815       0.427449      -1.059332      -0.009386      -0.017713      -0.018329       0.027163      -0.003802       0.010110      -0.019293      -0.004697      -0.027357      -0.023644       0.000096       0.023548             11.301169      16.176127       3.592877      -1.658008       8.877661       2.374970       8.849720           0.000000
          165              C      19.518461       0.486550       5.739036       0.059164      28.284904 0.37135601E+03  0.84771878E+04                                 8.336798                            6.633937      -0.115927       1.976447                    0.997969      27.421522      80.246785       0.603756       0.444410      -1.036666      -0.048725      -0.030635      -0.002167       0.057597      -0.019365       0.031160      -0.022376      -0.067189       0.070407      -0.058731       0.001057       0.057674              9.759647      14.241319       2.097888      -2.246931       6.725889       1.666218       8.311734          -0.000000
          166              C       4.849104      10.626160       7.794107       0.372045      27.295915 0.33543923E+03  0.74547775E+04                                 8.350077                            6.487369      -0.438266       1.900149                    0.996899      24.545599      70.557216       0.585775       0.470495      -1.023393       0.029919      -0.017508      -0.007681       0.035506       0.002334       0.029275      -0.024130      -0.017290       0.375119      -0.077077      -0.055217       0.132294              9.699887      12.223451       2.248244      -0.354756      11.439783       0.975512       5.436426           0.000000
          167              C      21.942843       2.249999       5.210677      -0.041872      34.106203 0.45931138E+03  0.10925533E+05                                 9.233874                            7.229615      -0.046471       1.996138                    0.999090      27.681826      79.518013       0.603415       0.426731      -1.059866      -0.001537       0.018680      -0.000444       0.018748       0.002621      -0.012270       0.000644       0.001165       0.013852      -0.011906      -0.002284       0.014190             10.648290      10.162478       2.469046       3.202513      14.490095       1.392206       7.292297           0.000000
          168              C       3.957965      12.969159       7.544817      -0.052453      29.298208 0.41809890E+03  0.97938214E+04                                 8.452326                            6.986716      -0.038857       1.982393                    0.998976      28.626590      83.808517       0.597220       0.437823      -1.044528       0.016927       0.023651       0.003046       0.029243      -0.005891      -0.034760       0.000132       0.059522       0.078317      -0.043604      -0.013039       0.056643              9.172857       9.311829       1.509228       3.089479      11.171164       0.697900       7.035580          -0.000000
          169              C      21.174431       4.477265       4.930757      -0.106777      28.621949 0.39206485E+03  0.89755698E+04                                 8.100876                            6.593971       0.344058       2.104353                    0.999692      27.955890      79.112419       0.643331       0.415879      -1.065349      -0.006673      -0.023196      -0.008048       0.025443      -0.006976       0.000524      -0.004763       0.003064      -0.015071      -0.008565      -0.001873       0.010438              8.816302       9.158983       1.930675       3.019240      10.696428       1.170557       6.593494           0.000000
          170              C      22.267048       4.903587       5.647148       0.084623      25.828702 0.34327238E+03  0.76544287E+04                                 7.765211                            6.298083       0.134203       2.060049                    0.999253      26.476269      75.632948       0.633903       0.433320      -1.047205       0.027671      -0.040166       0.009412       0.049675      -0.004711      -0.039449      -0.007109      -0.031538       0.052716      -0.049267       0.007642       0.041625              8.590386       8.703398       2.153978       2.669441      10.896797       0.742928       6.170962           0.000000
          171              C      23.027448       2.762825       5.916858       0.069274      28.249307 0.37688031E+03  0.86424942E+04                                 8.417305                            6.733172      -0.184072       1.956420                    0.997876      27.427442      80.671580       0.592111       0.451094      -1.031922      -0.002330       0.048920       0.005501       0.049283      -0.016880      -0.048839      -0.021788       0.037788       0.109125      -0.061921      -0.009271       0.071192              9.837818       9.501415       3.126511       3.216573      12.728207       1.617819       7.283832          -0.000000
          172              C      -1.777846      27.250940       7.372611       0.427446      22.366667 0.27507199E+03  0.58370680E+04                                 7.145027                            5.813953      -0.081325       2.017470                    0.999168      24.137779      68.553349       0.626368       0.460816      -1.025249       0.038196       0.110521      -0.013357       0.117696      -0.094367      -0.021563       0.012708       0.202758      -0.236997      -0.099832      -0.080526       0.180358              7.737164       5.823535       1.987401       0.870556       7.184878       0.251206      10.203078           0.000000
          173              C      14.756460      15.978507       4.762040       0.594994      22.479180 0.30929891E+03  0.67028393E+04                                 7.304526                            6.246290      -0.243231       1.969810                    0.999489      22.646776      63.261772       0.597487       0.473039      -1.027042      -0.042201      -0.134245       0.024091       0.142769      -0.038313       0.005185       0.018819       0.097025       0.108635      -0.083103       0.039052       0.044051              7.809113       9.110278       1.392014       0.293736       7.251273       0.030108       7.065788          -0.000000
          174              C       1.127219       8.675531       7.736251       0.085131      26.331657 0.35267970E+03  0.79376325E+04                                 7.955014                            6.433354      -0.021769       2.008863                    0.999102      26.808902      77.579794       0.618401       0.440074      -1.040522       0.023180       0.033068       0.022781       0.046366       0.011636       0.024141      -0.034668      -0.040281      -0.039622      -0.051886       0.005028       0.046858              9.125629      12.658938       0.510484      -2.378108       6.121533       2.197831       8.596418           0.000000
          175              C      19.158801      18.076754       1.209015      -0.137978      31.759636 0.45385413E+03  0.10863826E+05                                 8.880854                            7.223286      -0.136280       1.929344                    0.999074      30.270521      89.911711       0.593547       0.431107      -1.047405       0.017551       0.004131       0.007404       0.019492       0.018930      -0.006074      -0.003068      -0.028143      -0.036042      -0.019848      -0.010459       0.030307             10.026339      13.360095       0.352813      -2.265452       7.362062       2.750585       9.356859          -0.000000
          176              C      20.381816      18.710037       1.224330      -0.035884      29.255825 0.42556201E+03  0.10031459E+05                                 8.550062                            7.098750      -0.176368       1.943189                    0.997999      28.654441      84.666385       0.585157       0.444050      -1.038914      -0.016286       0.009625       0.002552       0.019089      -0.029141       0.013841      -0.034894      -0.038531       0.060694      -0.045458      -0.014508       0.059967              9.501148      12.226411       1.675610      -1.121308       7.847426       2.760017       8.429607          -0.000000
          177              C      20.559089      19.790013       2.080255      -0.039929      35.141978 0.46204298E+03  0.11008940E+05                                 9.441935                            7.257844      -0.113552       1.976445                    0.998622      27.707921      79.709962       0.601283       0.427528      -1.059168      -0.009517      -0.013707      -0.017297       0.024034      -0.003702       0.007056      -0.022265      -0.003601      -0.025056      -0.025048       0.000514       0.024533             11.319878      16.208266       3.600796      -1.661788       8.889583       2.376487       8.861785           0.000000
          178              C       2.472620      10.327971       0.066960       0.057064      28.290835 0.37149881E+03  0.84799690E+04                                 8.332085                            6.630620      -0.110004       1.978088                    0.998030      27.419787      80.199467       0.604626       0.443795      -1.037183      -0.050024      -0.035971      -0.004813       0.061802      -0.019527       0.029355      -0.027249      -0.064813       0.073081      -0.056605      -0.004525       0.061131              9.752989      14.225883       2.096414      -2.243186       6.724288       1.668508       8.308795           0.000000
          179              C      21.894774      20.467286       2.121945       0.366083      27.413467 0.33719878E+03  0.75022424E+04                                 8.365612                            6.498590      -0.439656       1.899012                    0.996790      24.607705      70.730615       0.586162       0.469660      -1.024044       0.027122      -0.018367      -0.005309       0.033183       0.004086       0.028304      -0.026372      -0.012145       0.374413      -0.076174      -0.056149       0.132323              9.719178      12.252695       2.254537      -0.357065      11.458612       0.975739       5.446229           0.000000
          180              C       4.897002      12.091420       8.046800      -0.049426      34.434419 0.46466189E+03  0.11088288E+05                                 9.298526                            7.276644      -0.062623       1.988886                    0.999126      27.864996      80.253740       0.600651       0.427323      -1.059171      -0.001642       0.015737      -0.001931       0.015940       0.004665      -0.014269       0.001100       0.003144       0.016136      -0.014383      -0.002586       0.016968             10.726300      10.235462       2.493864       3.226596      14.602093       1.404785       7.341346           0.000000
          181              C     -13.087364      22.810284       1.872655      -0.054924      29.395465 0.41991389E+03  0.98482908E+04                                 8.476186                            7.006231      -0.055895       1.976555                    0.998915      28.687328      84.073493       0.595752       0.438369      -1.044065       0.014045       0.025019       0.003074       0.028856      -0.005144      -0.035813       0.001339       0.060866       0.073362      -0.043150      -0.014328       0.057478              9.199038       9.332805       1.514573       3.095068      11.210213       0.698886       7.054096           0.000000
          182              C       4.128591      14.318686       7.766881      -0.108341      28.643583 0.39234932E+03  0.89833977E+04                                 8.102311                            6.593639       0.337229       2.102057                    0.999716      27.970923      79.151736       0.643768       0.415536      -1.065606      -0.004928      -0.023437      -0.007362       0.025056      -0.008376       0.001063      -0.005403       0.003298      -0.016707      -0.009607      -0.002762       0.012369              8.818237       9.160266       1.927114       3.019962      10.701411       1.168699       6.593034           0.000000
          183              C       5.221207      14.745008      -0.024929       0.082509      25.865433 0.34388515E+03  0.76711585E+04                                 7.771272                            6.302998       0.101765       2.049472                    0.999216      26.500316      75.705370       0.633791       0.433224      -1.047312       0.026914      -0.039456       0.006413       0.048190      -0.004889      -0.041781      -0.007482      -0.028499       0.050282      -0.050307       0.006681       0.043626              8.597375       8.713519       2.155399       2.673474      10.902050       0.743242       6.176556           0.000000
          184              C       5.981607      12.604246       0.244781       0.072725      28.114088 0.37460481E+03  0.85767320E+04                                 8.387333                            6.709583      -0.177584       1.959276                    0.997820      27.343573      80.343389       0.593620       0.450660      -1.032240      -0.004446       0.048188       0.004301       0.048584      -0.016375      -0.046496      -0.023405       0.038361       0.105511      -0.061320      -0.007462       0.068782              9.800654       9.467224       3.104682       3.204638      12.677591       1.607515       7.257147          -0.000000
          185              C      -1.778187       7.568689       1.700534       0.432894      22.298833 0.27405717E+03  0.58106443E+04                                 7.135777                            5.806987      -0.078764       2.019003                    0.999220      24.083337      68.388517       0.626082       0.461415      -1.024832       0.038463       0.110558      -0.013907       0.117881      -0.092373      -0.019975       0.013394       0.200256      -0.231045      -0.099072      -0.077836       0.176908              7.727024       5.815546       1.983880       0.869833       7.175541       0.250822      10.189986           0.000000
          186              C      -2.288870      25.819632       7.598078       0.599923      22.378982 0.30749428E+03  0.66549560E+04                                 7.289348                            6.232860      -0.243097       1.970759                    0.999493      22.580402      63.064720       0.597350       0.473771      -1.026496      -0.041734      -0.130152       0.025782       0.139090      -0.039770       0.007387       0.016963       0.098912       0.111312      -0.084809       0.039572       0.045237              7.793123       9.091669       1.387979       0.290850       7.235896       0.029407       7.051803          -0.000000
          187              C       8.968660       6.479856       2.064089       0.085279      26.346631 0.35285890E+03  0.79422357E+04                                 7.954581                            6.431620      -0.012117       2.011599                    0.999076      26.818813      77.597257       0.619004       0.439613      -1.040852      -0.039453       0.003085       0.025550       0.047105       0.011848       0.016907       0.036882       0.042127      -0.038669      -0.050799       0.004922       0.045878              9.125819       8.203552      -3.090268      -0.715162      10.581802      -3.155759       8.592102           0.000000
          188              C      -8.188658      17.394757       4.045054      -0.139409      31.770433 0.45405400E+03  0.10869933E+05                                 8.886118                            7.228257      -0.144893       1.926755                    0.999071      30.269028      89.916145       0.592920       0.431510      -1.047148      -0.012813       0.010921       0.007350       0.018371       0.003615       0.005301      -0.003341       0.048224      -0.035751      -0.020206      -0.010731       0.030936             10.033112       9.170398      -2.778491      -1.245779      11.566831      -3.339929       9.362109          -0.000000
          189              C      -9.348604      18.137277       4.060368      -0.033675      29.222049 0.42496822E+03  0.10014918E+05                                 8.546060                            7.095425      -0.174771       1.943684                    0.997936      28.639169      84.636794       0.585037       0.444254      -1.038696       0.003166      -0.019588       0.001981       0.019940       0.028961       0.023967       0.028551      -0.027249       0.062592      -0.043008      -0.015282       0.058290              9.497220      10.384364      -2.733480      -1.825224       9.680954      -2.352634       8.426343          -0.000000
          190              C      23.718472      17.750813       4.916293      -0.042952      35.264392 0.46412602E+03  0.11071930E+05                                 9.466259                            7.276184      -0.115324       1.974820                    0.998705      27.768106      79.952938       0.600228       0.427762      -1.058935       0.020178      -0.001590      -0.016936       0.026391       0.004775       0.014137       0.019819      -0.008029      -0.024920      -0.025239      -0.001718       0.026957             11.350647      13.873687      -4.987695      -1.228961      11.294408      -2.634742       8.883845           0.000000
          191              C       6.864905       6.818787       2.902998       0.051465      28.513252 0.37508816E+03  0.85841625E+04                                 8.382028                            6.668251      -0.122016       1.972678                    0.998011      27.557596      80.758119       0.602032       0.444551      -1.036541       0.056001      -0.025213      -0.004637       0.061589       0.039712       0.007103       0.040188      -0.000743       0.072681      -0.059459      -0.002386       0.061845              9.816596      10.481300      -4.340563      -0.312592      10.613155      -2.796670       8.355334           0.000000
          192              C      22.464094      18.568914       4.957983       0.373609      27.269181 0.33504501E+03  0.74444647E+04                                 8.349083                            6.486563      -0.439904       1.899654                    0.996952      24.529956      70.524613       0.585354       0.470931      -1.023068       0.003813       0.033408      -0.008126       0.034593       0.005846       0.006147       0.038797       0.010375       0.372287      -0.075909      -0.056025       0.131934              9.699348      13.580990      -1.466368      -0.666347      10.081250      -0.795069       5.435804           0.000000
          193              C       4.125522       8.036639       2.374639      -0.043347      34.200878 0.46085191E+03  0.10972538E+05                                 9.254743                            7.244997      -0.053203       1.993668                    0.999124      27.729585      79.720866       0.602302       0.427116      -1.059513      -0.011777      -0.012258      -0.002539       0.017187       0.000735       0.004500      -0.011420       0.006288       0.013158      -0.013567       0.000663       0.012904             10.673144      15.584068       0.641121      -2.812101       9.127729       2.083563       7.307636           0.000000
          194              C      20.880567      16.625665       4.708693      -0.057422      29.455225 0.42112186E+03  0.98819615E+04                                 8.480724                            7.011347      -0.047142       1.978643                    0.999019      28.722953      84.151815       0.596272       0.437750      -1.044620      -0.029253       0.000277       0.001186       0.029279      -0.025091       0.019019      -0.030541      -0.039433       0.075074      -0.044706      -0.013472       0.058178              9.203427      12.055081       0.050911      -2.155484       8.495506       2.334266       7.059694          -0.000000
          195              C       2.580859       6.257542       2.094719      -0.115984      28.836674 0.39582390E+03  0.90828009E+04                                 8.135229                            6.619784       0.340987       2.101563                    0.999698      28.098934      79.596684       0.642941       0.415161      -1.065864       0.024516       0.009584      -0.008289       0.027597       0.001380       0.003650      -0.001167      -0.010698      -0.010496      -0.007423       0.000098       0.007325              8.855893      12.046130      -0.302175      -2.538058       7.900585       2.037442       6.620966           0.000000
          196              C       1.665345       6.990615       2.811109       0.085259      25.704495 0.34095381E+03  0.75884430E+04                                 7.733609                            6.270030       0.148994       2.065570                    0.999306      26.395857      75.286497       0.636464       0.432389      -1.047964       0.023582       0.041779       0.007607       0.048574       0.016285       0.026209      -0.032535       0.004642       0.050069      -0.050683       0.008067       0.042616              8.557051      12.170283      -0.121566      -1.971632       7.355924       1.930152       6.144946           0.000000
          197              C       3.139099       8.719521       3.080819       0.076504      27.985942 0.37251459E+03  0.85158498E+04                                 8.358134                            6.687476      -0.175325       1.961164                    0.997924      27.259278      80.000658       0.595126       0.450207      -1.032634      -0.039138      -0.025942       0.005347       0.047259      -0.006871       0.041458      -0.027475      -0.048665       0.106858      -0.060452      -0.006154       0.066607              9.763490      14.496511      -0.158502      -2.976976       7.563532       1.967683       7.230427          -0.000000
          198              C      11.379917       4.517122       4.536572       0.436457      22.205052 0.27263283E+03  0.57736149E+04                                 7.120949                            5.795364      -0.088143       2.016784                    0.999188      24.020794      68.197425       0.626069       0.461971      -1.024400      -0.116316      -0.023352      -0.012681       0.119313      -0.038589      -0.001808      -0.025610      -0.257941      -0.234598      -0.097320      -0.078873       0.176193              7.710829       8.534156      -0.400929      -0.649798       4.429288       0.625859      10.169044           0.000000
          199              C      12.874807      24.472762       1.926001       0.597441      22.421373 0.30826603E+03  0.66759523E+04                                 7.298313                            6.240595      -0.252021       1.967670                    0.999467      22.611499      63.175342       0.596982       0.473759      -1.026485       0.136950       0.030387       0.026477       0.142758      -0.024357      -0.017021      -0.003920      -0.116516       0.108823      -0.083820       0.038774       0.045046              7.802955       8.913340      -1.500690      -0.172488       7.435398       0.238345       7.060126          -0.000000
          200              C      -8.076669      16.320981       4.900128       0.085530      26.375624 0.35344953E+03  0.79595488E+04                                 7.962840                            6.439283      -0.014686       2.010563                    0.999117      26.842180      77.706546       0.618253       0.439925      -1.040577      -0.040825       0.001794       0.025246       0.048034       0.015609       0.014385       0.038218       0.041097      -0.037311      -0.051631       0.004599       0.047032              9.135485       8.207848      -3.092477      -0.713967      10.594588      -3.160604       8.604019           0.000000
          201              C       8.856501      27.236178       6.881177      -0.141318      31.822386 0.45501675E+03  0.10898443E+05                                 8.890895                            7.231533      -0.136155       1.928717                    0.999114      30.312592      90.059828       0.593341       0.430987      -1.047495      -0.013655       0.014413       0.008859       0.021741       0.000652       0.007114      -0.001503       0.043576      -0.038325      -0.016433      -0.012947       0.029379             10.038239       9.175841      -2.777116      -1.249662      11.570113      -3.341303       9.368765           0.000000
          202              C       7.696555      27.978698       6.896492      -0.038175      29.345735 0.42728800E+03  0.10083662E+05                                 8.571814                            7.116937      -0.186737       1.939377                    0.997985      28.717753      84.938285       0.583864       0.444526      -1.038500       0.001674      -0.019206       0.000402       0.019282       0.029403       0.023786       0.029718      -0.033359       0.057584      -0.044137      -0.015441       0.059578              9.526226      10.423798      -2.744042      -1.835235       9.704567      -2.353916       8.450312          -0.000000
          203              C       6.672631      27.592233       7.752417      -0.038817      35.093190 0.46140172E+03  0.10988795E+05                                 9.432653                            7.252309      -0.119986       1.974883                    0.998632      27.673199      79.567652       0.601631       0.427469      -1.059305       0.020142       0.000855      -0.018413       0.027303       0.003794       0.011908       0.018496      -0.004217      -0.027274      -0.023872       0.000217       0.023655             11.307800      13.822954      -4.960748      -1.228157      11.246276      -2.624703       8.854169           0.000000
          204              C      23.910575      16.659913       5.739036       0.059197      28.285541 0.37136063E+03  0.84773540E+04                                 8.337069                            6.634122      -0.116284       1.976335                    0.997976      27.421740      80.248769       0.603725       0.444429      -1.036650       0.050918      -0.026953      -0.002054       0.057648       0.038822       0.003845       0.038093       0.000288       0.070129      -0.058707       0.001105       0.057602              9.760005      10.422204      -4.303453      -0.319967      10.545767      -2.778807       8.312044           0.000000
          205              C       5.418253      28.410334       7.794107       0.371798      27.295335 0.33543254E+03  0.74545745E+04                                 8.349554                            6.486969      -0.437743       1.900288                    0.996899      24.546676      70.559526       0.585840       0.470446      -1.023421       0.000403       0.034198      -0.007534       0.035021       0.005959       0.006372       0.037313       0.012619       0.375034      -0.076831      -0.055402       0.132233              9.699287      13.582257      -1.463004      -0.667220      10.079305      -0.795171       5.436299           0.000000
          206              C      21.171193      17.877764       5.210677      -0.041391      34.088080 0.45902297E+03  0.10916755E+05                                 9.230243                            7.227053      -0.047146       1.996014                    0.999101      27.671748      79.477246       0.603570       0.426697      -1.059907      -0.015559      -0.010610      -0.000293       0.018835      -0.001670       0.005371      -0.010945       0.004019       0.014310      -0.011921      -0.002160       0.014081             10.643712      15.538066       0.638821      -2.805825       9.103252       2.076871       7.289820           0.000000
          207              C       3.834726      26.467086       7.544817      -0.051940      29.278647 0.41773283E+03  0.97831209E+04                                 8.448627                            6.983611      -0.037834       1.982855                    0.998960      28.614821      83.765443       0.597358       0.437817      -1.044530      -0.029064       0.002830       0.003017       0.029356      -0.022840       0.017315      -0.030032      -0.039758       0.077671      -0.043445      -0.013001       0.056446              9.168901      12.008151       0.049990      -2.148534       8.465962       2.325598       7.032591          -0.000000
          208              C      19.626530      16.098668       4.930757      -0.106805      28.618982 0.39201540E+03  0.89740028E+04                                 8.099657                            6.592981       0.343926       2.104317                    0.999693      27.954342      79.101746       0.643474       0.415807      -1.065413       0.023550       0.006087      -0.007797       0.025543       0.002127       0.003771       0.002806      -0.013437      -0.014177      -0.008337      -0.001864       0.010200              8.814965      11.981858      -0.299771      -2.523243       7.870151       2.029312       6.592886           0.000000
          209              C      18.711016      16.831741       5.647148       0.084531      25.831386 0.34331440E+03  0.76555599E+04                                 7.765482                            6.298318       0.133462       2.059827                    0.999254      26.478492      75.638965       0.633918       0.433300      -1.047223       0.020668       0.043940       0.009437       0.049467       0.016175       0.025924      -0.030752       0.007401       0.052981      -0.049500       0.007741       0.041758              8.590595      12.213674      -0.127452      -1.978284       7.386708       1.940583       6.171403          -0.000000
          210              C      20.184770      18.560647       5.916858       0.068969      28.254666 0.37697368E+03  0.86451226E+04                                 8.418363                            6.734071      -0.184210       1.956374                    0.997875      27.429859      80.679501       0.592066       0.451103      -1.031922      -0.041405      -0.026260       0.005542       0.049342      -0.007687       0.043296      -0.031557      -0.047996       0.109629      -0.061963      -0.009359       0.071322              9.839031      14.630896      -0.166337      -3.010069       7.601231       1.976968       7.284967          -0.000000
          211              C      -5.665413      14.358247       7.372611       0.428114      22.359318 0.27495591E+03  0.58341017E+04                                 7.144401                            5.813415      -0.081950       2.017323                    0.999162      24.131921      68.538086       0.626274       0.460926      -1.025169      -0.114640      -0.022223      -0.013382       0.117538      -0.040487      -0.000171      -0.024972      -0.264292      -0.237048      -0.099518      -0.080549       0.180067              7.736570       8.564899      -0.404122      -0.652650       4.442157       0.628124      10.202655           0.000000
          212              C      12.874978       4.790216       4.762040       0.594996      22.479131 0.30929946E+03  0.67028427E+04                                 7.304483                            6.246273      -0.243199       1.969822                    0.999489      22.646616      63.260926       0.597492       0.473036      -1.027046       0.137361       0.030576       0.024093       0.142771      -0.022859      -0.018893      -0.004919      -0.114864       0.108625      -0.083099       0.039050       0.044050              7.809085       8.921524      -1.501144      -0.173070       7.440229       0.239438       7.065501          -0.000000
          213              C       8.968490      26.162402       7.736251       0.084963      26.334197 0.35273002E+03  0.79391018E+04                                 7.955439                            6.433706      -0.022216       2.008691                    0.999103      26.811822      77.591594       0.618395       0.440059      -1.040524      -0.040381       0.003682       0.022785       0.046512       0.011739       0.018018       0.038242       0.039966      -0.039386      -0.051783       0.004858       0.046925              9.126101       8.198326      -3.086105      -0.714309      10.582955      -3.158593       8.597023           0.000000
          214              C       8.856671       7.553631       1.209015      -0.137986      31.760217 0.45385616E+03  0.10863941E+05                                 8.881014                            7.223289      -0.136348       1.929314                    0.999075      30.271389      89.916009       0.593545       0.431105      -1.047401      -0.012359       0.013128       0.007411       0.019494       0.002710       0.005694      -0.003717       0.046854      -0.036033      -0.019837      -0.010465       0.030302             10.026565       9.167419      -2.773812      -1.249611      11.555130      -3.337203       9.357144          -0.000000
          215              C       7.696725       8.296152       1.224330      -0.035897      29.256761 0.42557331E+03  0.10031840E+05                                 8.550376                            7.098919      -0.176583       1.943113                    0.997998      28.655245      84.670571       0.585138       0.444060      -1.038904      -0.000201      -0.018918       0.002563       0.019092       0.031244       0.023310       0.029443      -0.031212       0.060675      -0.045448      -0.014526       0.059975              9.501548      10.393834      -2.734278      -1.829812       9.680991      -2.351023       8.429818          -0.000000
          216              C       6.672802       7.909687       2.080255      -0.039931      35.142460 0.46204391E+03  0.11008977E+05                                 9.442071                            7.257877      -0.113281       1.976529                    0.998624      27.708018      79.710527       0.601278       0.427531      -1.059165       0.016630      -0.001386      -0.017296       0.024034       0.003412       0.015757       0.017247      -0.004619      -0.025057      -0.025053       0.000512       0.024540             11.320152      13.838105      -4.969797      -1.227379      11.260603      -2.627254       8.861750           0.000000
          217              C       6.864734      26.501334       0.066960       0.057796      28.264043 0.37106512E+03  0.84675182E+04                                 8.326542                            6.626452      -0.109179       1.978556                    0.998028      27.404097      80.139089       0.604863       0.443755      -1.037216       0.056474      -0.025237      -0.005097       0.062066       0.037477       0.008945       0.039130      -0.001190       0.072774      -0.056311      -0.004695       0.061006              9.745975      10.408347      -4.292173      -0.323977      10.526434      -2.774597       8.303146           0.000000
          218              C       5.418424       8.727788       2.121945       0.366086      27.413314 0.33718949E+03  0.75019566E+04                                 8.365452                            6.498392      -0.439550       1.899046                    0.996793      24.607348      70.728372       0.586187       0.469644      -1.024057       0.002345       0.032672      -0.005311       0.033184       0.003215       0.008683       0.037695       0.013157       0.374427      -0.076179      -0.056147       0.132326              9.719078      13.609518      -1.471235      -0.666427      10.101739      -0.796935       5.445977           0.000000
          219              C       4.125352      27.719185       8.046800      -0.049865      34.456988 0.46502549E+03  0.11099580E+05                                 9.303859                            7.280486      -0.064151       1.988249                    0.999137      27.877304      80.309163       0.600345       0.427440      -1.059056      -0.012491      -0.009254      -0.002277       0.015712      -0.003406       0.006367      -0.013089       0.006700       0.015688      -0.014636      -0.002405       0.017041             10.733047      15.681810       0.644124      -2.832029       9.171873       2.092963       7.345460           0.000000
          220              C       3.834897       6.784540       1.872655      -0.054925      29.395510 0.41990760E+03  0.98480961E+04                                 8.476141                            7.006099      -0.055860       1.976564                    0.998915      28.687139      84.072451       0.595768       0.438359      -1.044072      -0.028685      -0.000352       0.003083       0.028853      -0.023785       0.016740      -0.031680      -0.039343       0.073329      -0.043146      -0.014323       0.057468              9.199030      12.052560       0.055492      -2.152758       8.490704       2.331053       7.053828           0.000000
          221              C       2.580689      25.940089       7.766881      -0.108697      28.650036 0.39247017E+03  0.89867737E+04                                 8.103332                            6.594572       0.337672       2.102126                    0.999716      27.974945      79.163414       0.643741       0.415526      -1.065622       0.022751       0.007348      -0.007376       0.025020       0.002584       0.004215       0.003547      -0.016370      -0.016848      -0.009743      -0.002644       0.012387              8.819381      11.987355      -0.296218      -2.522576       7.877081       2.030921       6.593707           0.000000
          222              C       1.665175      26.673161      -0.024929       0.082853      25.856644 0.34373957E+03  0.76671434E+04                                 7.769808                            6.301897       0.132957       2.059656                    0.999312      26.494630      75.686759       0.633808       0.433256      -1.047287       0.020564       0.042856       0.006394       0.047962       0.014852       0.027526      -0.032568       0.005811       0.049826      -0.050522       0.006825       0.043697              8.595759      12.219786      -0.129553      -1.979831       7.392242       1.942910       6.175248           0.000000
          223              C       3.138929      28.402068       0.244781       0.072826      28.105128 0.37445400E+03  0.85724146E+04                                 8.384975                            6.707629      -0.176711       1.959615                    0.997826      27.339532      80.327417       0.593787       0.450579      -1.032287      -0.039231      -0.028548       0.004127       0.048693      -0.008893       0.043307      -0.028778      -0.047019       0.104999      -0.060863      -0.007986       0.068849              9.797892      14.559289      -0.161679      -2.993207       7.579328       1.971009       7.255058          -0.000000
          224              C      11.379746      24.199668       1.700534       0.433023      22.298664 0.27405629E+03  0.58106406E+04                                 7.135950                            5.807137      -0.077404       2.019407                    0.999223      24.082902      68.388118       0.626046       0.461440      -1.024814      -0.114992      -0.021907      -0.013767       0.117867      -0.040359      -0.001661      -0.024212      -0.260178      -0.230986      -0.099093      -0.077821       0.176914              7.727173       8.553795      -0.403043      -0.652102       4.437634       0.627974      10.190090           0.000000
          225              C      -4.170352      14.631341       7.598078       0.598966      22.389661 0.30767752E+03  0.66596382E+04                                 7.290063                            6.233487      -0.243163       1.970747                    0.999496      22.587260      63.078746       0.597522       0.473585      -1.026639       0.133587       0.028827       0.025697       0.139057      -0.022961      -0.018653      -0.002067      -0.118649       0.111289      -0.085029       0.039617       0.045413              7.793857       8.902551      -1.497626      -0.170813       7.426150       0.237131       7.052869          -0.000000
          226              C      -6.949450      24.996512       6.444111       0.085278      26.346125 0.35285430E+03  0.79420682E+04                                 7.954297                            6.431451      -0.012232       2.011558                    0.999075      26.818551      77.594974       0.619033       0.439596      -1.040868      -0.017054       0.035710      -0.025548       0.047103      -0.024168      -0.040388      -0.003801      -0.000548      -0.038671      -0.050797       0.004925       0.045872              9.125428       7.310595       2.574777       3.090314      11.473999       0.958515       8.591691           0.000000
          227              C      10.969802      15.789260       4.463146      -0.138680      31.745729 0.45356343E+03  0.10855078E+05                                 8.880945                            7.223661      -0.144277       1.927097                    0.999072      30.253054      89.851042       0.593203       0.431428      -1.047215       0.003250       0.016687      -0.007089       0.018419      -0.022617       0.000365       0.005973      -0.017952      -0.035900      -0.020091      -0.010753       0.030844             10.027360       8.556320       2.424520       3.513549      12.169320       0.590079       9.356441          -0.000000
          228              C      11.032870      17.165063       4.447832      -0.034251      29.239750 0.42528582E+03  0.10024376E+05                                 8.549245                            7.097689      -0.175300       1.943366                    0.997930      28.651719      84.685009       0.584986       0.444206      -1.038714      -0.015561      -0.012356      -0.001979       0.019968      -0.002694      -0.036871       0.006412       0.063764       0.063165      -0.043073      -0.015413       0.058487              9.501076       7.492214       1.062862       2.951333      12.581528      -0.404385       8.429484          -0.000000
          229              C      10.186220      17.858574       3.591907      -0.043087      35.274255 0.46426546E+03  0.11076429E+05                                 9.468919                            7.277895      -0.116921       1.974278                    0.998702      27.773968      79.982091       0.600062       0.427835      -1.058857       0.008582      -0.018489       0.016712       0.026358       0.001099      -0.024206       0.002249       0.012465      -0.024276      -0.025065      -0.001923       0.026988             11.354227       7.621713       1.377250       2.896889      17.554832       0.253071       8.886134           0.000000
          230              C      -7.707805      26.987884       5.605202       0.051474      28.512340 0.37507940E+03  0.85838969E+04                                 8.381820                            6.668167      -0.121864       1.972732                    0.998012      27.557030      80.755689       0.602038       0.444550      -1.036544       0.006171      -0.061103       0.004629       0.061588      -0.019534      -0.038367      -0.013944       0.069153       0.072687      -0.059462      -0.002394       0.061856              9.816289       6.820943       2.227362       2.578153      14.272683       1.127610       8.355242           0.000000
          231              C      10.267527      19.353948       3.550217       0.374031      27.261477 0.33492027E+03  0.74411103E+04                                 8.348210                            6.485810      -0.440654       1.899499                    0.996962      24.525492      70.512421       0.585317       0.470997      -1.023017       0.030685       0.013362       0.008106       0.034436      -0.007450      -0.036676      -0.014146       0.004381       0.372034      -0.075937      -0.055919       0.131856              9.698463       9.685198      -0.782714       1.021598      13.975047      -0.179565       5.435144           0.000000
          232              C       9.022695       0.445512       6.133561      -0.043352      34.199963 0.46085036E+03  0.10972470E+05                                 9.254488                            7.244930      -0.053273       1.993646                    0.999124      27.729448      79.719812       0.602313       0.427110      -1.059519      -0.016503       0.004071       0.002536       0.017186      -0.003095       0.007630       0.009604      -0.001857       0.013155      -0.013563       0.000668       0.012894             10.672693      11.296678      -3.115961      -0.398440      13.413817      -3.476919       7.307584           0.000000
          233              C       7.792862      19.753698       3.799507      -0.057113      29.445072 0.42092409E+03  0.98760967E+04                                 8.478428                            7.009319      -0.046142       1.978994                    0.999015      28.716917      84.127136       0.596411       0.437703      -1.044655      -0.014493       0.025762      -0.001321       0.029588       0.029434       0.017049       0.031797      -0.023254       0.075195      -0.044470      -0.013699       0.058169              9.201054       9.426692      -1.566708      -0.943095      11.118838      -3.033234       7.057632           0.000000
          234              C       6.709620       0.893682       6.413481      -0.115978      28.836147 0.39581988E+03  0.90826815E+04                                 8.135148                            6.619785       0.341091       2.101602                    0.999698      28.098554      79.595366       0.642937       0.415166      -1.065862       0.020560      -0.016440       0.008299       0.027602       0.003947      -0.000816       0.003743       0.007731      -0.010438      -0.007418       0.000103       0.007316              8.855760       8.675131      -1.643942      -0.495415      11.271133      -3.216709       6.621016           0.000000
          235              C       6.886723       2.053076       5.697091       0.085273      25.704396 0.34095226E+03  0.75884164E+04                                 7.733654                            6.270063       0.149023       2.065592                    0.999305      26.395764      75.286811       0.636454       0.432396      -1.047958       0.047977       0.000475      -0.007603       0.048578      -0.010152       0.015068       0.038965       0.025847       0.050059      -0.050670       0.008054       0.042616              8.557111       8.454453      -2.024112      -0.685740      11.071994      -2.672395       6.144885           0.000000
          236              C       9.120877       1.641221       5.427381       0.076498      27.985821 0.37251542E+03  0.85158782E+04                                 8.358099                            6.687474      -0.175364       1.961148                    0.997925      27.259403      80.001213       0.595127       0.450206      -1.032634      -0.042037       0.020918      -0.005348       0.047257       0.024499       0.003056       0.049639       0.012432       0.106802      -0.060444      -0.006146       0.066590              9.763377       9.159722      -2.922851      -0.215763      12.900007      -3.561668       7.230401          -0.000000
          237              C      -7.443599      21.926936       3.971628       0.436445      22.205495 0.27263929E+03  0.57737803E+04                                 7.121004                            5.795395      -0.088139       2.016777                    0.999188      24.021129      68.198319       0.626074       0.461965      -1.024404      -0.078380       0.089055       0.012688       0.119312       0.130973       0.023085       0.011242       0.062135      -0.234591      -0.097309      -0.078871       0.176180              7.710890       5.108376      -1.577102      -0.217117       7.855271      -0.875669      10.169022           0.000000
          238              C      27.631608       1.086176       6.582199       0.596834      22.425652 0.30832879E+03  0.66772480E+04                                 7.297162                            6.239604      -0.249262       1.968559                    0.999462      22.613079      63.166987       0.597298       0.473512      -1.026681       0.094749      -0.103334      -0.026331       0.142649       0.062454       0.011855      -0.012735       0.016215       0.109051      -0.083673       0.038829       0.044844              7.801661       6.504377       0.110336      -0.120202       9.841468      -0.268353       7.059138          -0.000000
          239              C      27.141720       5.313966       0.771949       0.085010      26.334812 0.35274467E+03  0.79394656E+04                                 7.955799                            6.434131      -0.021791       2.008805                    0.999106      26.810735      77.587070       0.618336       0.440099      -1.040507      -0.016895       0.036644      -0.022736       0.046316      -0.023181      -0.042108      -0.003545       0.000167      -0.039369      -0.051806       0.004944       0.046862              9.126474       7.315089       2.575863       3.093364      11.466322       0.961020       8.598010           0.000000
          240              C      -6.075528      25.630385       7.299185      -0.137970      31.758994 0.45384157E+03  0.10863448E+05                                 8.880777                            7.223235      -0.135964       1.929449                    0.999076      30.270012      89.909806       0.593543       0.431112      -1.047402       0.005193       0.017271      -0.007402       0.019495      -0.021642       0.000370       0.006795      -0.018715      -0.036010      -0.019837      -0.010458       0.030295             10.026215       8.555655       2.420836       3.514703      12.166113       0.586726       9.356877          -0.000000
          241              C      -6.012459      27.006188       7.283870      -0.035886      29.255334 0.42555278E+03  0.10031167E+05                                 8.549926                            7.098642      -0.176192       1.943248                    0.998000      28.653905      84.663938       0.585167       0.444046      -1.038919      -0.016478      -0.009290      -0.002552       0.019088      -0.002109      -0.037145       0.005458       0.069740       0.060714      -0.045462      -0.014511       0.059973              9.500985       7.490799       1.058630       2.950858      12.582519      -0.408749       8.429635          -0.000000
          242              C      -6.859109      27.699700       6.427945      -0.039931      35.141117 0.46203647E+03  0.11008714E+05                                 9.441701                            7.257747      -0.113348       1.976510                    0.998623      27.707551      79.707896       0.601294       0.427522      -1.059174       0.007116      -0.015095       0.017292       0.024031       0.000293      -0.022810       0.005020       0.008212      -0.025043      -0.025046       0.000512       0.024533             11.319516       7.600658       1.368918       2.888877      17.496274       0.250908       8.861616           0.000000
          243              C      26.383366       7.305337       8.441240       0.057418      28.277671 0.37129847E+03  0.84740995E+04                                 8.328747                            6.628207      -0.108985       1.978511                    0.998032      27.412101      80.166106       0.604833       0.443711      -1.037250       0.006429      -0.061241       0.004982       0.061779      -0.018336      -0.038254      -0.011699       0.066105       0.073089      -0.056531      -0.004556       0.061087              9.748709       6.781700       2.198457       2.565619      14.159028       1.107514       8.305399           0.000000
          244              C      -6.777802      29.195074       6.386255       0.366097      27.412106 0.33718402E+03  0.75017963E+04                                 8.365209                            6.498354      -0.439530       1.899061                    0.996792      24.606930      70.726733       0.586188       0.469646      -1.024057       0.029471       0.014308       0.005303       0.033187      -0.007302      -0.036988      -0.011329      -0.001014       0.374472      -0.076184      -0.056156       0.132341              9.718615       9.704186      -0.783049       1.023420      14.005654      -0.178618       5.446006           0.000000
          245              C      26.068365      10.286638       0.461400      -0.049365      34.434746 0.46465083E+03  0.11088213E+05                                 9.299536                            7.277173      -0.063009       1.988804                    0.999130      27.865074      80.260668       0.600539       0.427395      -1.059102      -0.014057       0.006420       0.001784       0.015557      -0.001122       0.008068       0.011779      -0.009600       0.015634      -0.014433      -0.002390       0.016823             10.727887      11.352073      -3.138738      -0.396577      13.489330      -3.497457       7.342257           0.000000
          246              C       7.793032       0.071152       6.635545      -0.054924      29.395074 0.41990580E+03  0.98480100E+04                                 8.476013                            7.006100      -0.055652       1.976635                    0.998917      28.686739      84.070164       0.595768       0.438361      -1.044075      -0.014650       0.024672      -0.003075       0.028859       0.028927       0.019052       0.030336      -0.021517       0.073373      -0.043151      -0.014312       0.057463              9.198818       9.429148      -1.569970      -0.942409      11.113452      -3.029728       7.053855           0.000000
          247              C      23.755291      10.734807       0.741319      -0.108587      28.655606 0.39257774E+03  0.89900169E+04                                 8.105069                            6.596056       0.336855       2.101840                    0.999718      27.978114      79.180543       0.643572       0.415599      -1.065556       0.017885      -0.016038       0.007453       0.025153       0.005801      -0.005014       0.001865       0.012645      -0.016555      -0.009615      -0.002659       0.012274              8.821273       8.649281      -1.631967      -0.497513      11.219070      -3.201130       6.595467           0.000000
          248              C      23.932393      11.894202       0.024929       0.082718      25.858915 0.34377791E+03  0.76681461E+04                                 7.769709                            6.301724       0.103361       2.050003                    0.999212      26.496792      75.691522       0.633901       0.433184      -1.047339       0.047529       0.003632      -0.006409       0.048096      -0.009769       0.014476       0.039962       0.022642       0.050174      -0.050277       0.006589       0.043688              8.595611       8.487045      -2.025462      -0.692630      11.124474      -2.686170       6.175313           0.000000
          249              C      26.166547      11.482347       8.263419       0.072243      28.130726 0.37486978E+03  0.85847935E+04                                 8.392506                            6.713370      -0.179761       1.958506                    0.997802      27.356452      80.405187       0.593232       0.450850      -1.032074      -0.044303       0.020359      -0.004076       0.048927       0.024745       0.003168       0.052211       0.008551       0.105335      -0.061217      -0.007871       0.069087              9.807391       9.191444      -2.946029      -0.209477      12.968911      -3.581963       7.261818          -0.000000
          250              C      26.647571       2.244390       6.807666       0.432985      22.300450 0.27408702E+03  0.58114786E+04                                 7.136269                            5.807422      -0.078075       2.019144                    0.999228      24.085192      68.396623       0.626035       0.461434      -1.024813      -0.076376       0.088417       0.013502       0.117614       0.132669       0.021725       0.010752       0.059985      -0.231390      -0.098810      -0.077981       0.176791              7.727484       5.117841      -1.580903      -0.217765       7.874225      -0.878800      10.190386           0.000000
          251              C      10.585767      10.927597       0.910122       0.599449      22.385967 0.30762158E+03  0.66584755E+04                                 7.291045                            6.234321      -0.245287       1.969996                    0.999503      22.586019      63.086367       0.597249       0.473797      -1.026470       0.091801      -0.101349      -0.025546       0.139110       0.062899       0.011302      -0.015122       0.019080       0.111642      -0.085126       0.039802       0.045323              7.794976       6.499062       0.109766      -0.120053       9.832152      -0.266717       7.053713          -0.000000
          252              C      10.095879      15.155387       3.608072       0.085923      26.370342 0.35335258E+03  0.79567893E+04                                 7.961764                            6.438307      -0.013619       2.010936                    0.999126      26.837930      77.690463       0.618316       0.439913      -1.040589      -0.019052       0.036166      -0.025471       0.048164      -0.025558      -0.040083      -0.006646       0.006637      -0.037238      -0.051409       0.004527       0.046881              9.134383       7.318764       2.579613       3.093676      11.481761       0.962075       8.602623          -0.000000
          253              C      28.015643       5.947839       1.627023      -0.141404      31.818031 0.45493827E+03  0.10896033E+05                                 8.889132                            7.229874      -0.136667       1.928544                    0.999110      30.312133      90.054634       0.593540       0.430864      -1.047576       0.005760       0.018829      -0.008763       0.021552      -0.019331      -0.002241       0.006897      -0.020460      -0.038714      -0.016500      -0.013002       0.029502             10.036125       8.565094       2.423814       3.518275      12.176102       0.587277       9.367180          -0.000000
          254              C      28.078711       7.323642       1.611708      -0.038309      29.359855 0.42756674E+03  0.10092193E+05                                 8.575604                            7.120068      -0.187687       1.938940                    0.997972      28.727885      84.984942       0.583618       0.444627      -1.038410      -0.015788      -0.011286      -0.000538       0.019415      -0.000296      -0.037616       0.005752       0.067432       0.057714      -0.044070      -0.015459       0.059529              9.530459       7.511095       1.060446       2.957337      12.626341      -0.413704       8.453939          -0.000000
          255              C      27.232061       8.017153       0.755783      -0.038630      35.082008 0.46122033E+03  0.10983359E+05                                 9.430564                            7.250756      -0.120127       1.974904                    0.998622      27.667998      79.547781       0.601714       0.427454      -1.059318       0.010822      -0.016960       0.018465       0.027308      -0.000021      -0.021999       0.000813       0.008765      -0.026852      -0.023797       0.000102       0.023695             11.305117       7.592948       1.364060       2.886654      17.470018       0.248282       8.852384           0.000000
          256              C       9.337525      17.146758       2.769164       0.059253      28.283858 0.37131768E+03  0.84762373E+04                                 8.338089                            6.634980      -0.117358       1.976039                    0.997958      27.419630      80.245312       0.603509       0.444595      -1.036540       0.001985      -0.057593       0.001963       0.057661      -0.019492      -0.034909      -0.015867       0.067499       0.071168      -0.059016       0.001237       0.057779              9.761444       6.788789       2.206630       2.566534      14.182790       1.113937       8.312754           0.000000
          257              C      27.313368       9.512527       0.714093       0.371685      27.299378 0.33548628E+03  0.74561085E+04                                 8.350829                            6.487812      -0.438320       1.900086                    0.996917      24.547925      70.565998       0.585754       0.470493      -1.023390       0.029807       0.016958       0.007624       0.035130      -0.008553      -0.035616      -0.013380       0.004067       0.375113      -0.077032      -0.055294       0.132325              9.700970       9.689510      -0.785493       1.022421      13.976353      -0.180696       5.437045           0.000000
          258              C       9.022524      20.128059       3.297523      -0.042057      34.105113 0.45930811E+03  0.10924989E+05                                 9.232376                            7.228637      -0.045499       1.996387                    0.999105      27.679845      79.499999       0.603600       0.426619      -1.059979      -0.017115       0.008045       0.000440       0.018917      -0.000823       0.006808       0.010211      -0.005422       0.013747      -0.011960      -0.002212       0.014172             10.646417      11.267770      -3.107247      -0.395514      13.380235      -3.469271       7.291246           0.000000
          259              C      24.838703       9.912278       0.963383      -0.051959      29.279338 0.41773759E+03  0.97831512E+04                                 8.448242                            6.983147      -0.037925       1.982835                    0.998974      28.614937      83.762387       0.597449       0.437754      -1.044579      -0.011970       0.026480      -0.003013       0.029216       0.028935       0.017394       0.029793      -0.019362       0.078022      -0.043729      -0.012693       0.056422              9.168599       9.394012      -1.558208      -0.939878      11.079198      -3.023932       7.032587           0.000000
          260              C       6.709450      20.576228       3.577443      -0.107157      28.630603 0.39220930E+03  0.89797463E+04                                 8.102799                            6.595497       0.343283       2.104056                    0.999692      27.960682      79.131042       0.643208       0.415919      -1.065318       0.016633      -0.017186       0.008012       0.025223       0.004970      -0.004486       0.001995       0.010845      -0.014997      -0.008756      -0.001902       0.010659              8.818575       8.641364      -1.631993      -0.495447      11.219177      -3.201258       6.595183           0.000000
          261              C       6.886552      21.735623       2.861052       0.084781      25.829499 0.34328459E+03  0.76548602E+04                                 7.765940                            6.298811       0.132824       2.059653                    0.999253      26.476456      75.637211       0.633766       0.433405      -1.047141       0.048180       0.003885      -0.009444       0.049250      -0.011386       0.013666       0.037722       0.024086       0.052714      -0.049387       0.007761       0.041626              8.591148       8.483087      -2.026328      -0.691519      11.118558      -2.683760       6.171798           0.000000
          262              C       9.120706      21.323767       2.591342       0.069752      28.227166 0.37651540E+03  0.86318416E+04                                 8.412511                            6.729638      -0.182005       1.957257                    0.997882      27.412710      80.611668       0.592316       0.451057      -1.031966      -0.043484       0.022548      -0.005553       0.049296       0.024633       0.005656       0.053119       0.010309       0.108944      -0.061711      -0.009392       0.071103              9.831708       9.208886      -2.957328      -0.207523      13.006560      -3.592166       7.279676          -0.000000
          263              C       9.601730      12.085810       1.135589       0.427997      22.360207 0.27496477E+03  0.58342546E+04                                 7.144261                            5.813283      -0.081033       2.017626                    0.999154      24.131237      68.532784       0.626326       0.460890      -1.025203      -0.076560       0.088148       0.013212       0.117499       0.134806       0.021724       0.012272       0.061927      -0.237309      -0.099610      -0.080600       0.180209              7.736438       5.122779      -1.583066      -0.217696       7.883928      -0.879375      10.202608           0.000000
          264              C      -6.459563      20.768722       3.746160       0.594995      22.479209 0.30929830E+03  0.67028276E+04                                 7.304557                            6.246291      -0.243267       1.969799                    0.999490      22.646832      63.262087       0.597485       0.473040      -1.027041       0.095162      -0.103670      -0.024092       0.142772       0.061165       0.013708      -0.013899       0.017834       0.108641      -0.083099       0.039053       0.044047              7.809179       6.510553       0.109005      -0.120826       9.851312      -0.269517       7.065673          -0.000000
          265              C      -1.127389      11.007015       6.444111       0.085277      26.346265 0.35285613E+03  0.79421248E+04                                 7.954358                            6.431495      -0.011961       2.011645                    0.999078      26.818576      77.595283       0.619027       0.439600      -1.040865      -0.022402      -0.032616      -0.025552       0.047102       0.012322       0.023484      -0.033079      -0.041601      -0.038655      -0.050798       0.004918       0.045880              9.125527      12.663072       0.515319      -2.375276       6.121741       2.197112       8.591766           0.000000
          266              C      14.932028       1.605793       4.463146      -0.138697      31.752949 0.45371675E+03  0.10859714E+05                                 8.882410                            7.224978      -0.144260       1.927023                    0.999082      30.257544      89.869697       0.593134       0.431439      -1.047203      -0.015768      -0.005590      -0.007321       0.018261       0.018965      -0.005673      -0.002570      -0.029902      -0.036289      -0.020181      -0.010556       0.030737             10.028944      13.367783       0.351923      -2.268503       7.360869       2.748176       9.358179          -0.000000
          267              C      13.709014       0.972510       4.447832      -0.034051      29.235586 0.42521814E+03  0.10022573E+05                                 8.549400                            7.097884      -0.176119       1.943156                    0.997915      28.649337      84.682367       0.584873       0.444301      -1.038639       0.018452      -0.007142      -0.001834       0.019871      -0.026431       0.012679      -0.035179      -0.036599       0.062767      -0.043212      -0.015266       0.058479              9.501177      12.229205       1.672234      -1.125527       7.844353       2.758365       8.429972          -0.000000
          268              C      -3.513759      29.416206       3.591907      -0.043110      35.272387 0.46424442E+03  0.11075651E+05                                 9.468105                            7.277393      -0.116045       1.974520                    0.998702      27.773044      79.974868       0.600133       0.427796      -1.058896       0.011510       0.016817       0.016825       0.026427      -0.006042       0.010259      -0.022090      -0.004551      -0.024938      -0.025164      -0.001972       0.027136             11.353053      16.261648       3.611705      -1.667685       8.911540       2.382419       8.885972           0.000000
          269              C      -2.472791       9.354575       5.605202       0.051468      28.513592 0.37509273E+03  0.85842966E+04                                 8.382121                            6.668323      -0.122069       1.972664                    0.998010      27.557677      80.758598       0.602025       0.444555      -1.036538       0.049833       0.035895       0.004631       0.061589      -0.020172       0.031256      -0.026251      -0.068413       0.072693      -0.059461      -0.002390       0.061851              9.816695      14.339136       2.113233      -2.265726       6.755248       1.669118       8.355701           0.000000
          270              C      -4.849445      28.738933       3.550217       0.373917      27.265321 0.33497916E+03  0.74426280E+04                                 8.348284                            6.485884      -0.439270       1.899899                    0.996939      24.527350      70.515112       0.585391       0.470925      -1.023072      -0.026953       0.019928       0.008332       0.034540       0.001768       0.030554      -0.024777      -0.014945       0.372232      -0.075872      -0.056061       0.131933              9.698531      12.224312       2.248871      -0.355359      11.435852       0.974530       5.435427           0.000000
          271              C      29.193828       7.591127       6.133561      -0.043352      34.200586 0.46085731E+03  0.10972711E+05                                 9.254691                            7.245042      -0.053313       1.993631                    0.999123      27.729826      79.722004       0.602299       0.427117      -1.059512       0.004730      -0.016330       0.002541       0.017190       0.002359      -0.012138       0.001811      -0.004423       0.013170      -0.013568       0.000665       0.012903             10.673040      10.186233       2.475116       3.210435      14.525020       1.393701       7.307867           0.000000
          272              C      -3.958306      26.395934       3.799507      -0.057408      29.454919 0.42113107E+03  0.98821720E+04                                 8.480410                            7.011265      -0.046407       1.978829                    0.999022      28.723133      84.150663       0.596299       0.437730      -1.044638      -0.015098      -0.025267      -0.001282       0.029462      -0.004618      -0.036019      -0.001175       0.062954       0.075488      -0.044684      -0.013550       0.058234              9.202911       9.340345       1.515558       3.098428      11.209574       0.699182       7.058813          -0.000000
          273              C      29.962239       5.363861       6.413481      -0.115984      28.837099 0.39583689E+03  0.90832226E+04                                 8.135469                            6.620022       0.341045       2.101585                    0.999698      28.099380      79.599889       0.642907       0.415178      -1.065848       0.003956       0.026022       0.008299       0.027599      -0.005322      -0.002838      -0.002578       0.002961      -0.010486      -0.007424       0.000101       0.007323              8.856123       9.198672       1.946156       3.033580      10.748366       1.179413       6.621332           0.000000
          274              C      28.869622       4.937539       5.697091       0.085269      25.704029 0.34095074E+03  0.75883553E+04                                 7.733501                            6.269986       0.148935       2.065557                    0.999306      26.395635      75.285702       0.636469       0.432387      -1.047965      -0.024400       0.041308      -0.007600       0.048574      -0.006120      -0.041276      -0.006430      -0.030529       0.050055      -0.050676       0.008066       0.042610              8.556933       8.664444       2.145477       2.657269      10.861365       0.742384       6.144989           0.000000
          275              C      28.109223       7.078300       5.427381       0.076497      27.986150 0.37252127E+03  0.85160473E+04                                 8.358146                            6.687519      -0.175381       1.961140                    0.997925      27.259707      80.002327       0.595126       0.450205      -1.032634       0.002900      -0.046870      -0.005351       0.047264      -0.017632      -0.044515      -0.022166       0.036242       0.106853      -0.060446      -0.006155       0.066601              9.763491       9.433799       3.081226       3.192524      12.626008       1.594259       7.230667          -0.000000
          276              C       1.778016      12.113858       3.971628       0.436452      22.205345 0.27263396E+03  0.57736425E+04                                 7.120979                            5.795352      -0.087970       2.016835                    0.999189      24.020910      68.197677       0.626073       0.461967      -1.024402      -0.037932      -0.112407       0.012687       0.119311      -0.092395      -0.021275       0.014373       0.195813      -0.234601      -0.097321      -0.078872       0.176194              7.710875       5.802525       1.977906       0.866756       7.160809       0.249748      10.169290           0.000000
          277              C      19.334711      23.386291       6.582199       0.597285      22.427585 0.30837676E+03  0.66788532E+04                                 7.298997                            6.241214      -0.251524       1.967747                    0.999468      22.615678      63.186400       0.597033       0.473683      -1.026541       0.041830       0.133668      -0.026391       0.142525      -0.038448       0.004850       0.016614       0.100252       0.108414      -0.083736       0.038549       0.045187              7.803661       9.105408       1.390464       0.292835       7.244860       0.030145       7.060715          -0.000000
          278              C      15.918281      20.848141       0.771949       0.085123      26.331843 0.35268291E+03  0.79377255E+04                                 7.955063                            6.433392      -0.021783       2.008857                    0.999102      26.809031      77.580350       0.618397       0.440075      -1.040521      -0.023179      -0.033068      -0.022781       0.046366       0.011637       0.024141      -0.034668      -0.040281      -0.039622      -0.051886       0.005028       0.046858              9.125687      12.659016       0.510480      -2.378129       6.121566       2.197849       8.596480           0.000000
          279              C      -2.113301      11.446918       7.299185      -0.137978      31.759636 0.45385412E+03  0.10863826E+05                                 8.880855                            7.223286      -0.136280       1.929344                    0.999074      30.270521      89.911714       0.593547       0.431107      -1.047405      -0.017551      -0.004131      -0.007404       0.019492       0.018930      -0.006074      -0.003068      -0.028143      -0.036042      -0.019848      -0.010459       0.030307             10.026339      13.360096       0.352813      -2.265453       7.362062       2.750585       9.356860          -0.000000
          280              C      -3.336316      10.813635       7.283870      -0.035884      29.255823 0.42556198E+03  0.10031458E+05                                 8.550062                            7.098750      -0.176368       1.943189                    0.997999      28.654440      84.666384       0.585157       0.444050      -1.038914       0.016286      -0.009625      -0.002552       0.019089      -0.029141       0.013841      -0.034894      -0.038531       0.060694      -0.045458      -0.014508       0.059967              9.501148      12.226411       1.675610      -1.121308       7.847426       2.760017       8.429607          -0.000000
          281              C      -3.513589       9.733659       6.427945      -0.039929      35.141978 0.46204298E+03  0.11008940E+05                                 9.441935                            7.257844      -0.113552       1.976445                    0.998622      27.707921      79.709963       0.601283       0.427528      -1.059168       0.009517       0.013707       0.017297       0.024034      -0.003702       0.007056      -0.022265      -0.003601      -0.025056      -0.025048       0.000514       0.024533             11.319878      16.208266       3.600796      -1.661788       8.889583       2.376487       8.861785           0.000000
          282              C      14.572880      19.195701       8.441240       0.057059      28.290950 0.37150066E+03  0.84800230E+04                                 8.332114                            6.630641      -0.110011       1.978084                    0.998030      27.419859      80.199774       0.604625       0.443795      -1.037182       0.050024       0.035971       0.004813       0.061802      -0.019528       0.029355      -0.027249      -0.064813       0.073081      -0.056606      -0.004525       0.061131              9.753025      14.225944       2.096425      -2.243196       6.724308       1.668511       8.308822           0.000000
          283              C      -4.849274       9.056386       6.386255       0.366083      27.413467 0.33719878E+03  0.75022425E+04                                 8.365612                            6.498590      -0.439656       1.899012                    0.996790      24.607705      70.730616       0.586162       0.469660      -1.024044      -0.027122       0.018367       0.005309       0.033183       0.004086       0.028304      -0.026372      -0.012145       0.374413      -0.076174      -0.056149       0.132323              9.719179      12.252695       2.254537      -0.357065      11.458612       0.975739       5.446229           0.000000
          284              C      12.148498      17.432252       0.461400      -0.049429      34.434523 0.46466360E+03  0.11088340E+05                                 9.298549                            7.276660      -0.062628       1.988883                    0.999126      27.865051      80.253970       0.600650       0.427324      -1.059170       0.001642      -0.015737       0.001931       0.015940       0.004665      -0.014269       0.001100       0.003144       0.016136      -0.014383      -0.002586       0.016968             10.726327      10.235486       2.493873       3.226603      14.602133       1.404789       7.341362           0.000000
          285              C      30.132864       6.713388       6.635545      -0.054924      29.395466 0.41991390E+03  0.98482912E+04                                 8.476186                            7.006231      -0.055895       1.976555                    0.998915      28.687328      84.073496       0.595752       0.438369      -1.044065      -0.014045      -0.025019      -0.003074       0.028856      -0.005144      -0.035813       0.001339       0.060866       0.073362      -0.043150      -0.014328       0.057478              9.199039       9.332806       1.514573       3.095068      11.210214       0.698886       7.054097           0.000000
          286              C      12.916909      15.204986       0.741319      -0.108346      28.643690 0.39235125E+03  0.89834538E+04                                 8.102336                            6.593660       0.337223       2.102054                    0.999716      27.970986      79.151996       0.643767       0.415537      -1.065605       0.004928       0.023437       0.007362       0.025056      -0.008376       0.001063      -0.005403       0.003298      -0.016707      -0.009607      -0.002762       0.012369              8.818265       9.160294       1.927125       3.019972      10.701445       1.168706       6.593055           0.000000
          287              C      11.824293      14.778664       0.024929       0.082509      25.865408 0.34388470E+03  0.76711460E+04                                 7.771267                            6.302994       0.101766       2.049473                    0.999216      26.500300      75.705310       0.633792       0.433224      -1.047312      -0.026914       0.039456      -0.006413       0.048190      -0.004889      -0.041781      -0.007482      -0.028499       0.050282      -0.050307       0.006681       0.043626              8.597369       8.713512       2.155397       2.673471      10.902043       0.743241       6.176552          -0.000000
          288              C      11.063893      16.919426       8.263419       0.072726      28.114075 0.37460458E+03  0.85767255E+04                                 8.387330                            6.709581      -0.177584       1.959276                    0.997820      27.343567      80.343367       0.593620       0.450660      -1.032240       0.004446      -0.048188      -0.004301       0.048583      -0.016375      -0.046496      -0.023405       0.038361       0.105511      -0.061320      -0.007462       0.068782              9.800650       9.467220       3.104681       3.204636      12.677587       1.607515       7.257144          -0.000000
          289              C      18.823687      21.954983       6.807666       0.432894      22.298833 0.27405717E+03  0.58106442E+04                                 7.135776                            5.806987      -0.078763       2.019003                    0.999220      24.083336      68.388510       0.626082       0.461415      -1.024832      -0.038463      -0.110558       0.013907       0.117881      -0.092373      -0.019975       0.013394       0.200256      -0.231045      -0.099072      -0.077836       0.176908              7.727024       5.815545       1.983880       0.869833       7.175540       0.250822      10.189985           0.000000
          290              C      19.334370       3.704040       0.910122       0.599923      22.378982 0.30749429E+03  0.66549560E+04                                 7.289348                            6.232860      -0.243097       1.970759                    0.999493      22.580402      63.064719       0.597350       0.473771      -1.026496       0.041734       0.130152      -0.025782       0.139090      -0.039770       0.007387       0.016963       0.098912       0.111312      -0.084809       0.039572       0.045237              7.793123       9.091669       1.387979       0.290850       7.235896       0.029407       7.051803          -0.000000
          291              C      15.917940       1.165890       3.608072       0.085549      26.369767 0.35334422E+03  0.79565233E+04                                 7.961517                            6.438081      -0.014153       2.010842                    0.999128      26.837868      77.688923       0.618350       0.439892      -1.040605      -0.021704      -0.034676      -0.025445       0.048176       0.010082       0.026018      -0.031611      -0.047471      -0.037903      -0.051819       0.004768       0.047051              9.134006      12.674222       0.512878      -2.379991       6.125349       2.198184       8.602447           0.000000
          292              C      14.932369      21.288044       1.627023      -0.141210      31.810280 0.45479116E+03  0.10891507E+05                                 8.887685                            7.228814      -0.135444       1.928973                    0.999114      30.306076      90.029230       0.593577       0.430877      -1.047579      -0.019032      -0.004561      -0.008846       0.021477       0.018526      -0.004968      -0.005471      -0.022949      -0.038434      -0.016500      -0.012926       0.029426             10.034488      13.371178       0.351940      -2.267553       7.366931       2.752191       9.365355          -0.000000
          293              C      13.709355      20.654761       1.611708      -0.038544      29.361975 0.42759416E+03  0.10092817E+05                                 8.575289                            7.119723      -0.187106       1.939104                    0.997981      28.728275      84.980915       0.583713       0.444555      -1.038470       0.017710      -0.008047      -0.000545       0.019460      -0.029110       0.013811      -0.035465      -0.034332       0.057480      -0.044111      -0.015448       0.059559              9.530174      12.266025       1.684220      -1.120847       7.870641       2.767741       8.453858          -0.000000
          294              C      13.532082      19.574785       0.755783      -0.038162      35.064934 0.46094830E+03  0.10975150E+05                                 9.427448                            7.248567      -0.119783       1.975140                    0.998638      27.658728      79.512220       0.601817       0.427448      -1.059332       0.009386       0.017713       0.018329       0.027163      -0.003802       0.010110      -0.019293      -0.004697      -0.027357      -0.023644       0.000096       0.023548             11.301128      16.176062       3.592859      -1.658004       8.877630       2.374962       8.849690           0.000000
          295              C      -2.472961      29.037122       2.769164       0.059164      28.284904 0.37135601E+03  0.84771878E+04                                 8.336797                            6.633937      -0.115927       1.976447                    0.997969      27.421522      80.246782       0.603756       0.444410      -1.036666       0.048725       0.030635       0.002167       0.057597      -0.019365       0.031160      -0.022376      -0.067189       0.070407      -0.058731       0.001057       0.057674              9.759647      14.241318       2.097887      -2.246931       6.725888       1.666218       8.311733           0.000000
          296              C      12.196396      18.897512       0.714093       0.372045      27.295923 0.33543937E+03  0.74547814E+04                                 8.350079                            6.487370      -0.438266       1.900149                    0.996899      24.545604      70.557233       0.585775       0.470495      -1.023393      -0.029919       0.017508       0.007681       0.035506       0.002334       0.029275      -0.024130      -0.017290       0.375119      -0.077077      -0.055217       0.132294              9.699889      12.223454       2.248245      -0.354757      11.439785       0.975512       5.436428           0.000000
          297              C      -4.897343      27.273673       3.297523      -0.041872      34.106201 0.45931135E+03  0.10925532E+05                                 9.233874                            7.229615      -0.046471       1.996138                    0.999090      27.681825      79.518011       0.603415       0.426731      -1.059866       0.001537      -0.018680       0.000444       0.018748       0.002621      -0.012270       0.000644       0.001165       0.013852      -0.011906      -0.002284       0.014190             10.648290      10.162478       2.469046       3.202513      14.490094       1.392206       7.292297           0.000000
          298              C      13.087535      16.554513       0.963383      -0.052446      29.298053 0.41809595E+03  0.97937331E+04                                 8.452289                            6.986685      -0.038847       1.982397                    0.998976      28.626490      83.808091       0.597223       0.437822      -1.044529      -0.016928      -0.023651      -0.003046       0.029244      -0.005891      -0.034760       0.000132       0.059521       0.078317      -0.043603      -0.013039       0.056642              9.172817       9.311791       1.509222       3.089467      11.171110       0.697898       7.035550          -0.000000
          299              C      -4.128931      25.046407       3.577443      -0.106777      28.621949 0.39206486E+03  0.89755700E+04                                 8.100876                            6.593971       0.344058       2.104353                    0.999692      27.955890      79.112421       0.643331       0.415879      -1.065349       0.006673       0.023196       0.008048       0.025443      -0.006976       0.000524      -0.004763       0.003064      -0.015071      -0.008565      -0.001873       0.010438              8.816302       9.158983       1.930676       3.019240      10.696428       1.170557       6.593494           0.000000
          300              C      -5.221548      24.620085       2.861052       0.084623      25.828701 0.34327236E+03  0.76544282E+04                                 7.765211                            6.298083       0.134203       2.060049                    0.999253      26.476268      75.632947       0.633903       0.433320      -1.047205      -0.027671       0.040166      -0.009412       0.049675      -0.004711      -0.039449      -0.007109      -0.031538       0.052716      -0.049267       0.007642       0.041625              8.590386       8.703398       2.153978       2.669441      10.896797       0.742928       6.170962           0.000000
          301              C      -5.981948      26.760847       2.591342       0.069274      28.249307 0.37688032E+03  0.86424944E+04                                 8.417304                            6.733171      -0.184072       1.956420                    0.997876      27.427442      80.671578       0.592111       0.451094      -1.031922       0.002330      -0.048920      -0.005501       0.049283      -0.016880      -0.048839      -0.021788       0.037788       0.109125      -0.061921      -0.009271       0.071192              9.837817       9.501415       3.126511       3.216573      12.728206       1.617818       7.283831          -0.000000
          302              C      18.823346       2.272732       1.135589       0.427446      22.366667 0.27507199E+03  0.58370680E+04                                 7.145027                            5.813953      -0.081325       2.017470                    0.999168      24.137779      68.553349       0.626368       0.460816      -1.025249      -0.038196      -0.110521       0.013357       0.117696      -0.094367      -0.021563       0.012708       0.202758      -0.236997      -0.099832      -0.080526       0.180358              7.737164       5.823535       1.987401       0.870556       7.184878       0.251206      10.203078           0.000000
          303              C       2.289040      13.545165       3.746160       0.594994      22.479180 0.30929891E+03  0.67028393E+04                                 7.304526                            6.246289      -0.243231       1.969810                    0.999489      22.646776      63.261771       0.597487       0.473039      -1.027042       0.042201       0.134245      -0.024091       0.142769      -0.038313       0.005185       0.018819       0.097025       0.108635      -0.083103       0.039052       0.044051              7.809113       9.110278       1.392014       0.293736       7.251272       0.030108       7.065788          -0.000000
          304              C       8.076840      23.043816       6.444111       0.085279      26.346636 0.35285899E+03  0.79422383E+04                                 7.954582                            6.431620      -0.012118       2.011599                    0.999076      26.818818      77.597277       0.619004       0.439613      -1.040852       0.039453      -0.003085      -0.025550       0.047105       0.011848       0.016907       0.036882       0.042128      -0.038669      -0.050799       0.004922       0.045878              9.125820       8.203554      -3.090269      -0.715162      10.581803      -3.155760       8.592103          -0.000000
          305              C      25.234158      12.128915       4.463146      -0.139409      31.770434 0.45405402E+03  0.10869933E+05                                 8.886118                            7.228257      -0.144893       1.926755                    0.999071      30.269029      89.916150       0.592920       0.431510      -1.047148       0.012813      -0.010921      -0.007350       0.018371       0.003615       0.005301      -0.003341       0.048224      -0.035751      -0.020206      -0.010731       0.030936             10.033113       9.170398      -2.778491      -1.245779      11.566831      -3.339929       9.362109          -0.000000
          306              C      26.394104      11.386395       4.447832      -0.033675      29.222051 0.42496827E+03  0.10014919E+05                                 8.546060                            7.095426      -0.174771       1.943684                    0.997936      28.639171      84.636802       0.585037       0.444254      -1.038696      -0.003166       0.019588      -0.001981       0.019940       0.028961       0.023967       0.028551      -0.027249       0.062592      -0.043008      -0.015282       0.058290              9.497221      10.384365      -2.733481      -1.825225       9.680954      -2.352635       8.426343          -0.000000
          307              C      -6.672972      11.772859       3.591907      -0.042952      35.264394 0.46412605E+03  0.11071931E+05                                 9.466259                            7.276184      -0.115324       1.974820                    0.998705      27.768107      79.952942       0.600228       0.427762      -1.058935      -0.020178       0.001590       0.016936       0.026391       0.004775       0.014137       0.019819      -0.008029      -0.024920      -0.025239      -0.001718       0.026957             11.350647      13.873687      -4.987695      -1.228961      11.294408      -2.634742       8.883845           0.000000
          308              C      10.180595      22.704885       5.605202       0.051465      28.513253 0.37508817E+03  0.85841629E+04                                 8.382029                            6.668251      -0.122016       1.972678                    0.998011      27.557597      80.758124       0.602032       0.444551      -1.036541      -0.056001       0.025213       0.004637       0.061589       0.039712       0.007103       0.040188      -0.000743       0.072681      -0.059459      -0.002386       0.061845              9.816597      10.481300      -4.340563      -0.312592      10.613156      -2.796670       8.355334           0.000000
          309              C      -5.418594      10.954758       3.550217       0.373609      27.269181 0.33504501E+03  0.74444647E+04                                 8.349083                            6.486563      -0.439904       1.899654                    0.996952      24.529956      70.524613       0.585354       0.470931      -1.023068      -0.003813      -0.033408       0.008126       0.034593       0.005846       0.006147       0.038797       0.010375       0.372287      -0.075909      -0.056025       0.131934              9.699348      13.580990      -1.466368      -0.666347      10.081250      -0.795069       5.435804           0.000000
          310              C      12.919978      21.487033       6.133561      -0.043347      34.200879 0.46085191E+03  0.10972539E+05                                 9.254743                            7.244997      -0.053203       1.993668                    0.999124      27.729585      79.720864       0.602302       0.427116      -1.059513       0.011777       0.012258       0.002539       0.017187       0.000735       0.004500      -0.011420       0.006288       0.013158      -0.013567       0.000663       0.012904             10.673144      15.584068       0.641121      -2.812101       9.127729       2.083563       7.307636           0.000000
          311              C      -3.835067      12.898007       3.799507      -0.057422      29.455224 0.42112186E+03  0.98819615E+04                                 8.480724                            7.011347      -0.047142       1.978643                    0.999019      28.722953      84.151814       0.596272       0.437750      -1.044620       0.029253      -0.000277      -0.001186       0.029279      -0.025091       0.019019      -0.030541      -0.039433       0.075074      -0.044706      -0.013472       0.058178              9.203427      12.055081       0.050911      -2.155484       8.495506       2.334266       7.059694          -0.000000
          312              C      14.464641      23.266130       6.413481      -0.115984      28.836672 0.39582387E+03  0.90827999E+04                                 8.135228                            6.619783       0.340988       2.101563                    0.999698      28.098933      79.596674       0.642942       0.415161      -1.065864      -0.024516      -0.009584       0.008289       0.027597       0.001380       0.003650      -0.001167      -0.010698      -0.010496      -0.007423       0.000098       0.007325              8.855892      12.046128      -0.302175      -2.538058       7.900583       2.037442       6.620965           0.000000
          313              C      15.380155      22.533057       5.697091       0.085259      25.704492 0.34095377E+03  0.75884417E+04                                 7.733608                            6.270030       0.148995       2.065571                    0.999306      26.395855      75.286489       0.636464       0.432389      -1.047964      -0.023582      -0.041779      -0.007607       0.048574       0.016285       0.026209      -0.032535       0.004642       0.050069      -0.050683       0.008067       0.042616              8.557050      12.170283      -0.121566      -1.971631       7.355923       1.930151       6.144946           0.000000
          314              C      13.906401      20.804151       5.427381       0.076505      27.985941 0.37251457E+03  0.85158493E+04                                 8.358133                            6.687475      -0.175325       1.961164                    0.997924      27.259277      80.000653       0.595126       0.450207      -1.032634       0.039138       0.025942      -0.005347       0.047259      -0.006871       0.041458      -0.027475      -0.048665       0.106858      -0.060453      -0.006154       0.066607              9.763489      14.496509      -0.158502      -2.976976       7.563531       1.967683       7.230426          -0.000000
          315              C       5.665583      25.006550       3.971628       0.436457      22.205052 0.27263284E+03  0.57736151E+04                                 7.120949                            5.795363      -0.088143       2.016784                    0.999188      24.020794      68.197422       0.626069       0.461971      -1.024400       0.116316       0.023352       0.012681       0.119313      -0.038589      -0.001808      -0.025610      -0.257941      -0.234598      -0.097320      -0.078873       0.176193              7.710829       8.534155      -0.400929      -0.649798       4.429288       0.625859      10.169043           0.000000
          316              C       4.170693       5.050910       6.582199       0.597441      22.421372 0.30826602E+03  0.66759521E+04                                 7.298313                            6.240595      -0.252021       1.967670                    0.999467      22.611498      63.175338       0.596982       0.473759      -1.026485      -0.136950      -0.030387      -0.026477       0.142758      -0.024357      -0.017021      -0.003920      -0.116516       0.108823      -0.083820       0.038774       0.045046              7.802954       8.913339      -1.500690      -0.172488       7.435398       0.238345       7.060125          -0.000000
          317              C       8.077010       3.361270       0.771949       0.084955      26.334383 0.35273323E+03  0.79391947E+04                                 7.955488                            6.433745      -0.022231       2.008684                    0.999103      26.811951      77.592152       0.618391       0.440061      -1.040523       0.040381      -0.003682      -0.022786       0.046512       0.011739       0.018018       0.038243       0.039966      -0.039387      -0.051784       0.004858       0.046925              9.126160       8.198368      -3.086122      -0.714314      10.583026      -3.158619       8.597086           0.000000
          318              C       8.188829      21.970041       7.299185      -0.137986      31.760217 0.45385616E+03  0.10863941E+05                                 8.881014                            7.223289      -0.136348       1.929314                    0.999075      30.271389      89.916011       0.593545       0.431105      -1.047401       0.012359      -0.013128      -0.007411       0.019494       0.002710       0.005694      -0.003717       0.046854      -0.036033      -0.019837      -0.010465       0.030302             10.026565       9.167419      -2.773813      -1.249610      11.555131      -3.337203       9.357145          -0.000000
          319              C       9.348775      21.227520       7.283870      -0.035897      29.256759 0.42557328E+03  0.10031839E+05                                 8.550376                            7.098919      -0.176583       1.943113                    0.997998      28.655244      84.670569       0.585138       0.444060      -1.038904       0.000201       0.018918      -0.002563       0.019092       0.031244       0.023310       0.029443      -0.031212       0.060675      -0.045448      -0.014526       0.059975              9.501548      10.393834      -2.734278      -1.829812       9.680991      -2.351023       8.429818          -0.000000
          320              C      10.372698      21.613985       6.427945      -0.039931      35.142460 0.46204391E+03  0.11008977E+05                                 9.442071                            7.257877      -0.113281       1.976529                    0.998624      27.708018      79.710528       0.601278       0.427531      -1.059165      -0.016630       0.001386       0.017296       0.024034       0.003412       0.015757       0.017247      -0.004619      -0.025057      -0.025053       0.000512       0.024540             11.320153      13.838105      -4.969797      -1.227379      11.260603      -2.627254       8.861750           0.000000
          321              C      10.180766       3.022338       8.441240       0.057791      28.264160 0.37106701E+03  0.84675734E+04                                 8.326571                            6.626473      -0.109187       1.978553                    0.998028      27.404170      80.139397       0.604861       0.443756      -1.037215      -0.056474       0.025237       0.005097       0.062066       0.037477       0.008945       0.039130      -0.001190       0.072774      -0.056311      -0.004695       0.061006              9.746011      10.408385      -4.292196      -0.323975      10.526475      -2.774607       8.303173           0.000000
          322              C      11.627076      20.795884       6.386255       0.366086      27.413314 0.33718949E+03  0.75019567E+04                                 8.365452                            6.498393      -0.439550       1.899046                    0.996793      24.607348      70.728373       0.586187       0.469644      -1.024057      -0.002345      -0.032672       0.005311       0.033184       0.003215       0.008683       0.037695       0.013157       0.374427      -0.076179      -0.056147       0.132326              9.719078      13.609519      -1.471235      -0.666427      10.101739      -0.796935       5.445977           0.000000
          323              C      12.920148       1.804487       0.461400      -0.049868      34.457090 0.46502717E+03  0.11099631E+05                                 9.303881                            7.280503      -0.064156       1.988247                    0.999137      27.877358      80.309394       0.600344       0.427440      -1.059055       0.012491       0.009254       0.002276       0.015712      -0.003405       0.006367      -0.013089       0.006700       0.015688      -0.014636      -0.002405       0.017041             10.733075      15.681855       0.644126      -2.832037       9.171893       2.092967       7.345477           0.000000
          324              C      13.210603      22.739132       6.635545      -0.054925      29.395510 0.41990758E+03  0.98480956E+04                                 8.476141                            7.006100      -0.055860       1.976564                    0.998915      28.687139      84.072453       0.595768       0.438359      -1.044072       0.028685       0.000352      -0.003083       0.028853      -0.023785       0.016740      -0.031680      -0.039343       0.073329      -0.043146      -0.014322       0.057468              9.199031      12.052560       0.055492      -2.152758       8.490704       2.331053       7.053828           0.000000
          325              C      14.464811       3.583583       0.741319      -0.108702      28.650146 0.39247214E+03  0.89868311E+04                                 8.103358                            6.594593       0.337666       2.102123                    0.999716      27.975009      79.163678       0.643739       0.415526      -1.065622      -0.022751      -0.007348       0.007376       0.025020       0.002584       0.004215       0.003547      -0.016371      -0.016848      -0.009743      -0.002644       0.012387              8.819409      11.987399      -0.296222      -2.522587       7.877101       2.030927       6.593728           0.000000
          326              C      15.380325       2.850511       0.024929       0.082853      25.856620 0.34373914E+03  0.76671314E+04                                 7.769803                            6.301892       0.132957       2.059656                    0.999312      26.494615      75.686701       0.633808       0.433256      -1.047287      -0.020564      -0.042856      -0.006394       0.047962       0.014852       0.027526      -0.032568       0.005811       0.049827      -0.050522       0.006825       0.043697              8.595753      12.219777      -0.129551      -1.979829       7.392237       1.942908       6.175243           0.000000
          327              C      13.906571       1.121604       8.263419       0.072826      28.105114 0.37445376E+03  0.85724078E+04                                 8.384972                            6.707627      -0.176712       1.959615                    0.997826      27.339526      80.327396       0.593787       0.450579      -1.032287       0.039231       0.028548      -0.004127       0.048693      -0.008893       0.043307      -0.028778      -0.047018       0.104999      -0.060863      -0.007986       0.068850              9.797888      14.559285      -0.161678      -2.993205       7.579325       1.971008       7.255055          -0.000000
          328              C       5.665754       5.324004       6.807666       0.433023      22.298664 0.27405629E+03  0.58106405E+04                                 7.135950                            5.807137      -0.077404       2.019407                    0.999223      24.082901      68.388111       0.626046       0.461440      -1.024814       0.114992       0.021907       0.013767       0.117867      -0.040359      -0.001661      -0.024212      -0.260178      -0.230986      -0.099093      -0.077821       0.176914              7.727173       8.553794      -0.403043      -0.652101       4.437633       0.627974      10.190090           0.000000
          329              C      21.215852      14.892331       0.910122       0.598966      22.389662 0.30767754E+03  0.66596387E+04                                 7.290064                            6.233487      -0.243164       1.970747                    0.999496      22.587260      63.078745       0.597522       0.473585      -1.026639      -0.133587      -0.028827      -0.025697       0.139057      -0.022961      -0.018653      -0.002067      -0.118649       0.111289      -0.085029       0.039617       0.045413              7.793857       8.902551      -1.497626      -0.170813       7.426150       0.237131       7.052869          -0.000000
          330              C      25.122169      13.202691       3.608072       0.085530      26.375625 0.35344955E+03  0.79595492E+04                                 7.962839                            6.439283      -0.014686       2.010563                    0.999117      26.842180      77.706543       0.618253       0.439925      -1.040577       0.040825      -0.001794      -0.025246       0.048034       0.015609       0.014385       0.038218       0.041097      -0.037311      -0.051631       0.004599       0.047032              9.135485       8.207847      -3.092477      -0.713967      10.594588      -3.160604       8.604019           0.000000
          331              C       8.188999       2.287494       1.627023      -0.141310      31.822192 0.45501302E+03  0.10898329E+05                                 8.890850                            7.231495      -0.136145       1.928721                    0.999114      30.312468      90.059296       0.593344       0.430986      -1.047496       0.013655      -0.014413      -0.008859       0.021741       0.000652       0.007114      -0.001503       0.043576      -0.038325      -0.016433      -0.012947       0.029379             10.038188       9.175796      -2.777095      -1.249659      11.570048      -3.341289       9.368719          -0.000000
          332              C       9.348945       1.544974       1.611708      -0.038177      29.345806 0.42728934E+03  0.10083702E+05                                 8.571829                            7.116950      -0.186738       1.939377                    0.997985      28.717790      84.938426       0.583863       0.444526      -1.038500      -0.001673       0.019205      -0.000402       0.019282       0.029403       0.023786       0.029718      -0.033360       0.057584      -0.044137      -0.015440       0.059578              9.526243      10.423817      -2.744049      -1.835238       9.704586      -2.353921       8.450327          -0.000000
          333              C      10.372869       1.931439       0.755783      -0.038812      35.093047 0.46139948E+03  0.10988726E+05                                 9.432620                            7.252286      -0.119978       1.974887                    0.998632      27.673123      79.567318       0.601633       0.427468      -1.059306      -0.020142      -0.000855       0.018413       0.027303       0.003794       0.011908       0.018496      -0.004217      -0.027274      -0.023872       0.000217       0.023655             11.307758      13.822899      -4.960725      -1.228151      11.246236      -2.624695       8.854140           0.000000
          334              C      -6.865075      12.863759       2.769164       0.059197      28.285539 0.37136060E+03  0.84773532E+04                                 8.337069                            6.634122      -0.116284       1.976335                    0.997976      27.421739      80.248766       0.603725       0.444429      -1.036650      -0.050918       0.026953       0.002054       0.057648       0.038822       0.003845       0.038093       0.000288       0.070129      -0.058707       0.001105       0.057602              9.760005      10.422203      -4.303453      -0.319967      10.545767      -2.778807       8.312044           0.000000
          335              C      11.627247       1.113338       0.714093       0.371798      27.295343 0.33543268E+03  0.74545784E+04                                 8.349556                            6.486970      -0.437744       1.900288                    0.996899      24.546681      70.559543       0.585840       0.470446      -1.023421      -0.000403      -0.034199       0.007534       0.035021       0.005958       0.006371       0.037313       0.012619       0.375034      -0.076831      -0.055402       0.132233              9.699289      13.582261      -1.463005      -0.667220      10.079306      -0.795172       5.436301           0.000000
          336              C      -4.125693      11.645908       3.297523      -0.041391      34.088079 0.45902297E+03  0.10916755E+05                                 9.230243                            7.227053      -0.047146       1.996014                    0.999101      27.671748      79.477245       0.603570       0.426697      -1.059907       0.015559       0.010610       0.000293       0.018835      -0.001670       0.005371      -0.010945       0.004019       0.014310      -0.011921      -0.002160       0.014081             10.643712      15.538065       0.638821      -2.805825       9.103251       2.076871       7.289820           0.000000
          337              C      13.210774       3.056586       0.963383      -0.051933      29.278487 0.41772980E+03  0.97830302E+04                                 8.448589                            6.983578      -0.037824       1.982860                    0.998960      28.614718      83.765001       0.597360       0.437816      -1.044531       0.029064      -0.002830      -0.003017       0.029357      -0.022840       0.017315      -0.030032      -0.039757       0.077671      -0.043445      -0.013001       0.056445              9.168859      12.008093       0.049986      -2.148527       8.465924       2.325588       7.032560          -0.000000
          338              C      -2.581030      13.425004       3.577443      -0.106805      28.618982 0.39201540E+03  0.89740027E+04                                 8.099657                            6.592981       0.343926       2.104317                    0.999693      27.954342      79.101746       0.643474       0.415807      -1.065413      -0.023550      -0.006087       0.007797       0.025543       0.002127       0.003771       0.002806      -0.013437      -0.014177      -0.008337      -0.001864       0.010200              8.814965      11.981858      -0.299770      -2.523243       7.870151       2.029312       6.592885           0.000000
          339              C      -1.665516      12.691931       2.861052       0.084531      25.831384 0.34331438E+03  0.76555593E+04                                 7.765482                            6.298318       0.133462       2.059827                    0.999254      26.478491      75.638962       0.633918       0.433300      -1.047223      -0.020668      -0.043940      -0.009437       0.049467       0.016174       0.025924      -0.030752       0.007401       0.052981      -0.049500       0.007741       0.041758              8.590595      12.213673      -0.127452      -1.978284       7.386708       1.940584       6.171403           0.000000
          340              C      -3.139270      10.963025       2.591342       0.068969      28.254665 0.37697367E+03  0.86451225E+04                                 8.418363                            6.734071      -0.184210       1.956374                    0.997875      27.429858      80.679499       0.592066       0.451103      -1.031922       0.041405       0.026260      -0.005542       0.049342      -0.007687       0.043296      -0.031557      -0.047996       0.109629      -0.061963      -0.009359       0.071322              9.839031      14.630895      -0.166337      -3.010069       7.601231       1.976968       7.284967          -0.000000
          341              C      22.710913      15.165425       1.135589       0.428114      22.359318 0.27495591E+03  0.58341017E+04                                 7.144401                            5.813415      -0.081950       2.017323                    0.999162      24.131921      68.538085       0.626274       0.460926      -1.025169       0.114640       0.022223       0.013382       0.117538      -0.040487      -0.000171      -0.024972      -0.264292      -0.237048      -0.099518      -0.080549       0.180067              7.736570       8.564899      -0.404122      -0.652650       4.442157       0.628124      10.202655           0.000000
          342              C       4.170522      24.733456       3.746160       0.594996      22.479132 0.30929947E+03  0.67028428E+04                                 7.304483                            6.246273      -0.243199       1.969822                    0.999489      22.646616      63.260925       0.597492       0.473036      -1.027046      -0.137361      -0.030576      -0.024093       0.142771      -0.022859      -0.018893      -0.004919      -0.114864       0.108625      -0.083099       0.039050       0.044050              7.809084       8.921524      -1.501144      -0.173070       7.440229       0.239438       7.065500          -0.000000
          343              H      24.029041       5.476641       2.049625       0.099749       1.277217 0.93839739E+01  0.96284251E+02                                 1.975742                            1.811711      -1.239147       2.286629                    0.994327       3.783290      10.980074       0.455109       1.311664      -0.701570      -0.003335       0.049969      -0.005396       0.050370      -0.005856       0.011375      -0.010046      -0.013816      -0.028331      -0.018600      -0.001642       0.020243              2.106181       1.589730       0.388301       0.048350       3.059460       0.116042       1.669352          -0.000000
          344              H     -11.519519      24.075669       6.290708       0.118802       1.327041 0.10399007E+02  0.10908618E+03                                 1.998215                            1.890044      -1.372119       2.228569                    0.992553       3.781789      10.969864       0.453258       1.288199      -0.707249      -0.025507       0.022905      -0.023220       0.041405      -0.006493       0.016444      -0.000204      -0.033640      -0.019967      -0.027383       0.005542       0.021841              2.026778       2.038950      -0.148498       0.449880       1.845141      -0.335748       2.196243          -0.000000
          345              H       5.403594      11.895973       3.498827       0.121321       0.977044 0.70585407E+01  0.68334450E+02                                 1.729663                            1.631703      -1.268430       2.286263                    0.993962       3.749578      11.031411       0.447284       1.414485      -0.679521      -0.027285      -0.017047      -0.025502       0.041054       0.002908       0.009751       0.000882       0.009532      -0.004320      -0.008548      -0.004316       0.012864              1.803536       1.799357       0.337502       0.413954       1.782978       0.321188       1.828274          -0.000000
          346              H      25.329613       2.054848       3.486660       0.102023       1.156159 0.88900067E+01  0.90848282E+02                                 1.900870                            1.804754      -1.463955       2.181038                    0.991864       4.003602      11.960760       0.436241       1.373932      -0.686939       0.028494      -0.020837       0.029578       0.046054      -0.003973       0.007334      -0.005958      -0.003074      -0.009825      -0.009602      -0.002006       0.011608              1.930927       1.764844      -0.193247       0.400467       1.912558      -0.239049       2.115379           0.000000
          347              H       9.351332      10.579217       4.219472       0.121535       1.154135 0.84040120E+01  0.84084231E+02                                 1.852463                            1.719225      -1.373574       2.226142                    0.993915       3.745853      10.819199       0.464160       1.318895      -0.698939       0.008829       0.033210      -0.020023       0.039771       0.004921       0.003412      -0.003100      -0.000170      -0.032260      -0.012404       0.002105       0.010300              1.954470       1.481805       0.059040      -0.124824       2.448670      -0.595349       1.932934          -0.000000
          348              H      11.193780      28.859389       1.757794       0.135040       1.172541 0.86623952E+01  0.85268418E+02                                 1.747290                            1.658923      -0.771274       2.526485                    0.999692       3.119693       8.267206       0.522288       1.191368      -0.734254       0.034707       0.012054      -0.015114       0.039728      -0.000165      -0.005929      -0.009469       0.011894      -0.039574      -0.018921       0.004746       0.014174              1.740015       2.088924       0.161404      -0.293799       1.561022      -0.144025       1.570098          -0.000000
          349              H      10.912529      26.913779       2.963406       0.093702       1.444829 0.10594093E+02  0.11128569E+03                                 2.090607                            1.885527      -1.287805       2.257611                    0.994353       3.806962      10.933064       0.463337       1.258442      -0.713724       0.038704      -0.025326       0.006933       0.046771      -0.001392       0.002215      -0.007447       0.015303      -0.017244      -0.012745       0.001494       0.011251              2.232075       2.458653      -0.920873       0.097416       2.586727      -0.129931       1.650843          -0.000000
          350              H       7.073883      27.622348       3.415191       0.101850       1.026869 0.78058596E+01  0.77561821E+02                                 1.786440                            1.714111      -1.463568       2.185583                    0.991897       3.972488      11.873829       0.436707       1.411524      -0.679288      -0.043984      -0.015769       0.017512       0.049899       0.006462      -0.007997      -0.007311       0.013704      -0.025110      -0.013829      -0.003819       0.017648              1.802100       2.064904       0.107839      -0.320693       1.673894      -0.139755       1.667502           0.000000
          351              H       6.983712      15.317767       4.885664       0.100518       1.270991 0.93292811E+01  0.95583864E+02                                 1.969678                            1.806735      -1.224447       2.293627                    0.994546       3.773277      10.943261       0.455615       1.312115      -0.701505      -0.003053       0.049913      -0.004033       0.050169      -0.005669       0.011771      -0.010805      -0.013570      -0.027810      -0.019094      -0.001609       0.020704              2.099284       1.585529       0.386214       0.048011       3.047534       0.115333       1.664788          -0.000000
          352              H      22.571651       4.393122       0.618546       0.116940       1.331405 0.10440261E+02  0.10961119E+03                                 2.001474                            1.892974      -1.369958       2.228913                    0.992595       3.787187      10.984841       0.453266       1.287090      -0.707506      -0.025721       0.023138      -0.023542       0.041847      -0.006533       0.015718      -0.000249      -0.033573      -0.020232      -0.026670       0.004838       0.021833              2.030076       2.042285      -0.148893       0.451136       1.847870      -0.336557       2.200073          -0.000000
          353              H     -11.642247      21.737394       6.334950       0.121827       0.972448 0.70172865E+01  0.67816999E+02                                 1.722666                            1.625824      -1.254580       2.293068                    0.994001       3.735036      10.969253       0.448670       1.412568      -0.679937      -0.027161      -0.016598      -0.026237       0.041250       0.002962       0.009503       0.001259       0.009573      -0.005220      -0.008341      -0.004413       0.012754              1.795778       1.791512       0.334659       0.410600       1.775551       0.318508       1.820270          -0.000000
          354              H       8.284283      11.895973       6.322699       0.096876       1.165695 0.89719157E+01  0.91828577E+02                                 1.905582                            1.808584      -1.444279       2.187116                    0.992004       4.014972      11.975442       0.437714       1.367173      -0.688289       0.030017      -0.022017       0.030996       0.048441      -0.003498       0.006697      -0.006134      -0.002301      -0.010405      -0.009301      -0.001689       0.010990              1.935842       1.769141      -0.194658       0.402833       1.917061      -0.240764       2.121326          -0.000000
          355              H      -7.694509      20.420638       7.055595       0.121011       1.160684 0.84596267E+01  0.84772346E+02                                 1.858268                            1.723911      -1.362514       2.229369                    0.994019       3.756171      10.854087       0.463974       1.317376      -0.699207       0.009258       0.033278      -0.019256       0.039547       0.004816       0.003195      -0.004049       0.000028      -0.032695      -0.012859       0.002575       0.010284              1.961079       1.485393       0.059687      -0.125556       2.458534      -0.599257       1.939310          -0.000000
          356              H      11.193950       9.176843       4.593832       0.130301       1.178973 0.87109019E+01  0.85774702E+02                                 1.744150                            1.655854      -0.755023       2.529519                    0.999775       3.135700       8.282291       0.526984       1.180354      -0.736741       0.036640       0.012313      -0.015385       0.041603      -0.000395      -0.005854      -0.009623       0.012213      -0.040317      -0.019243       0.004924       0.014318              1.736899       2.085577       0.161332      -0.293444       1.557903      -0.143627       1.567217          -0.000000
          357              H      10.912700       7.231233       5.799444       0.092503       1.435229 0.10513091E+02  0.11019556E+03                                 2.079482                            1.877002      -1.256820       2.270019                    0.994600       3.796155      10.881325       0.464988       1.256696      -0.714150       0.039573      -0.025588       0.007214       0.047674      -0.001217       0.001750      -0.007425       0.014799      -0.016944      -0.012565       0.001817       0.010748              2.219133       2.443267      -0.911782       0.096359       2.570319      -0.128611       1.643814          -0.000000
          358              H       7.074053       7.939801       6.251230       0.104214       1.018962 0.77304594E+01  0.76599875E+02                                 1.775119                            1.704263      -1.374500       2.225612                    0.992617       3.947429      11.769234       0.438717       1.408961      -0.679833      -0.043046      -0.015767       0.018024       0.049259       0.006587      -0.007877      -0.008093       0.015263      -0.023627      -0.014384      -0.003786       0.018170              1.790413       2.049433       0.106205      -0.316507       1.664123      -0.138091       1.657682           0.000000
          359              H     -10.062129      25.159188       7.721787       0.100300       1.269586 0.93150969E+01  0.95378621E+02                                 1.966097                            1.803761      -1.224415       2.293457                    0.994575       3.769774      10.920832       0.456710       1.309790      -0.701990      -0.003877       0.049688      -0.004230       0.050018      -0.005289       0.011102      -0.010857      -0.013257      -0.028364      -0.018701      -0.001503       0.020204              2.095154       1.582903       0.384986       0.047853       3.040648       0.114916       1.661910          -0.000000
          360              H       5.526322      14.234248       3.454584       0.116820       1.326913 0.10392118E+02  0.10893700E+03                                 1.993406                            1.885796      -1.346801       2.238367                    0.992901       3.780267      10.942255       0.455322       1.283265      -0.708311      -0.025946       0.023360      -0.023260       0.041952      -0.006394       0.016123      -0.000761      -0.032615      -0.019885      -0.026680       0.005189       0.021491              2.021752       2.033806      -0.148012       0.448170       1.840862      -0.334476       2.190589          -0.000000
          361              H      22.448923       2.054848       0.662789       0.121850       0.976318 0.70504328E+01  0.68214420E+02                                 1.726501                            1.628981      -1.249722       2.293338                    0.994108       3.742800      10.996568       0.448537       1.411392      -0.680111      -0.027094      -0.016436      -0.025919       0.040940       0.003056       0.009731       0.001233       0.009240      -0.003822      -0.008429      -0.004437       0.012865              1.800030       1.795808       0.336405       0.412588       1.779634       0.320171       1.824648          -0.000000
          362              H      -8.761557      21.737394       0.650622       0.100582       1.167156 0.89926557E+01  0.92163501E+02                                 1.912428                            1.814628      -1.475683       2.174833                    0.991744       4.025206      12.043605       0.435228       1.373152      -0.687020       0.029035      -0.020877       0.029910       0.046621      -0.003802       0.006664      -0.006113      -0.003188      -0.009565      -0.009103      -0.002101       0.011204              1.942969       1.775185      -0.195753       0.405257       1.924144      -0.242200       2.129579          -0.000000
          363              H      26.396661       0.738092       1.383433       0.121131       1.153473 0.83974521E+01  0.84004461E+02                                 1.851960                            1.718752      -1.364841       2.230172                    0.993924       3.745878      10.819313       0.464132       1.319198      -0.698880       0.008762       0.032900      -0.019743       0.039357       0.005006       0.002943      -0.003669      -0.000015      -0.034046      -0.012963       0.002269       0.010694              1.953967       1.481464       0.058917      -0.124707       2.448104      -0.595201       1.932334          -0.000000
          364              H      -5.851891      19.018264       7.429956       0.130842       1.182551 0.87464674E+01  0.86240210E+02                                 1.750526                            1.661526      -0.767273       2.525592                    0.999715       3.138113       8.302864       0.524827       1.183621      -0.735997       0.036324       0.012324      -0.015769       0.041473      -0.000417      -0.005964      -0.009711       0.012412      -0.040345      -0.019368       0.004904       0.014465              1.743292       2.094068       0.162242      -0.295183       1.563235      -0.144465       1.572575          -0.000000
          365              H      -6.133141      17.072654       0.127368       0.093650       1.433473 0.10498888E+02  0.11001329E+03                                 2.077911                            1.875794      -1.274141       2.263975                    0.994516       3.793986      10.874681       0.465100       1.256776      -0.714114       0.039305      -0.025034       0.008305       0.047335      -0.001073       0.001414      -0.007233       0.014254      -0.016535      -0.012201       0.001930       0.010271              2.217355       2.441117      -0.910556       0.096302       2.568126      -0.128560       1.642822          -0.000000
          366              H      -9.971788      17.781222       0.579153       0.104489       1.019275 0.77354841E+01  0.76694301E+02                                 1.778477                            1.707139      -1.461526       2.188141                    0.991887       3.954416      11.809678       0.437269       1.412802      -0.679085      -0.042612      -0.016053       0.018029       0.048975       0.006275      -0.007923      -0.007861       0.015219      -0.024725      -0.014413      -0.003609       0.018023              1.793901       2.054099       0.106900      -0.317870       1.667004      -0.138688       1.660601           0.000000
          367              H      17.333569      18.071440       2.049625       0.099750       1.277150 0.93834407E+01  0.96277586E+02                                 1.975687                            1.811672      -1.239175       2.286613                    0.994327       3.783246      10.979943       0.455108       1.311681      -0.701566      -0.041607      -0.027874      -0.005395       0.050371       0.008909       0.003013       0.014873      -0.003234      -0.028327      -0.018599      -0.001642       0.020241              2.106116       3.028188       0.442227      -0.124664       1.620847      -0.016154       1.669313          -0.000000
          368              H       1.954948       7.509936       6.290708       0.118801       1.327132 0.10399260E+02  0.10908180E+03                                 1.997630                            1.889531      -1.372877       2.228104                    0.992551       3.781643      10.966557       0.453544       1.287469      -0.707400      -0.007008      -0.033621      -0.023197       0.041444       0.017854      -0.008012       0.014376       0.005642      -0.019958      -0.027418       0.005524       0.021894              2.026161       1.764474      -0.009609       0.065804       2.118419       0.557234       2.195589          -0.000000
          369              H       4.041659      28.255040       3.498827       0.121202       0.976883 0.70569218E+01  0.68313464E+02                                 1.729370                            1.631443      -1.268479       2.286255                    0.993998       3.748930      11.028339       0.447358       1.414360      -0.679550       0.028410      -0.015051      -0.025540       0.041061      -0.005575      -0.005620       0.008049       0.000321      -0.004330      -0.008600      -0.004277       0.012877              1.803220       2.078926      -0.175793      -0.485002       1.502767       0.197848       1.827967          -0.000000
          370              H      19.646643      20.908665       3.486660       0.102021       1.156191 0.88902225E+01  0.90851093E+02                                 1.900909                            1.804778      -1.463967       2.181032                    0.991862       4.003659      11.960994       0.436237       1.373935      -0.686938       0.003798       0.035094       0.029578       0.046053       0.003319       0.001492       0.009330      -0.005344      -0.009825      -0.009602      -0.002006       0.011608              1.930977       1.708294       0.160610       0.006789       1.969170       0.466378       2.115469           0.000000
          371              H      20.253634       2.808587       4.219472       0.121558       1.153169 0.83954074E+01  0.83973282E+02                                 1.851156                            1.718145      -1.372292       2.226777                    0.993942       3.744011      10.810870       0.464406       1.318587      -0.699008      -0.033232      -0.009006      -0.020047       0.039842      -0.002392       0.000962       0.004497       0.008594      -0.032113      -0.012356       0.002084       0.010272              1.952994       2.256246       0.388631       0.577266       1.671266       0.189284       1.931469          -0.000000
          372              H     -13.544354      24.788075       1.757794       0.135037       1.172712 0.86640995E+01  0.85290098E+02                                 1.747527                            1.659142      -0.771448       2.526401                    0.999691       3.119897       8.268209       0.522223       1.191448      -0.734235      -0.027792       0.024032      -0.015112       0.039728      -0.005068       0.011163      -0.000400      -0.006235      -0.039589      -0.018923       0.004746       0.014176              1.740247       1.833014      -0.309349       0.271668       1.817435      -0.182456       1.570290          -0.000000
          373              H     -11.718781      25.517310       2.963406       0.093706       1.444704 0.10593050E+02  0.11127195E+03                                 2.090486                            1.885435      -1.287653       2.257687                    0.994356       3.806819      10.932500       0.463349       1.258442      -0.713724       0.002580       0.046184       0.006935       0.046773      -0.005932       0.005340       0.005646      -0.010066      -0.017230      -0.012745       0.001492       0.011253              2.231935       1.757105       0.515846       0.063820       3.287917       0.149339       1.650784          -0.000000
          374              H     -10.413096      21.838660       3.415191       0.101850       1.026889 0.78060640E+01  0.77564061E+02                                 1.786435                            1.714113      -1.463557       2.185587                    0.991896       3.972435      11.873537       0.436717       1.411491      -0.679295       0.035649      -0.030201       0.017513       0.049896      -0.009165       0.010331      -0.003265       0.004347      -0.025092      -0.013827      -0.003819       0.017646              1.802089       1.865038      -0.223221       0.281381       1.873725      -0.207832       1.667504           0.000000
          375              H       0.288239      27.912565       4.885664       0.100538       1.270953 0.93289603E+01  0.95581022E+02                                 1.969759                            1.806795      -1.224774       2.293531                    0.994564       3.773271      10.943743       0.455567       1.312247      -0.701478      -0.041693      -0.027579      -0.004022       0.050151       0.008680       0.003485       0.015565      -0.003045      -0.027902      -0.019077      -0.001598       0.020675              2.099365       3.016639       0.440000      -0.123910       1.616606      -0.016075       1.664849          -0.000000
          376              H      19.000619      17.351062       0.618546       0.116942       1.331414 0.10440453E+02  0.10961471E+03                                 2.001559                            1.893049      -1.370068       2.228867                    0.992592       3.787308      10.985593       0.453232       1.287170      -0.707489      -0.007175      -0.033856      -0.023544       0.041857       0.017802      -0.007649       0.013746       0.005453      -0.020254      -0.026679       0.004843       0.021835              2.030169       1.767617      -0.009779       0.065892       2.122742       0.559009       2.200150          -0.000000
          377              H       4.041318       8.572789       6.334950       0.121898       0.972763 0.70201012E+01  0.67852032E+02                                 1.723106                            1.626192      -1.255304       2.292719                    0.994001       3.735884      10.972920       0.448596       1.412639      -0.679918       0.027894      -0.015178      -0.026216       0.041180      -0.005644      -0.005845       0.007628       0.000392      -0.005171      -0.008364      -0.004420       0.012784              1.796267       2.070026      -0.174332      -0.481376       1.497992       0.196431       1.820785          -0.000000
          378              H      19.646814       1.226118       6.322699       0.097087       1.165765 0.89747691E+01  0.91887136E+02                                 1.907588                            1.810375      -1.453217       2.183643                    0.991907       4.017857      11.995363       0.436847       1.369446      -0.687838       0.003953       0.036839       0.031004       0.048311       0.002772       0.001977       0.008810      -0.004951      -0.010439      -0.009248      -0.001722       0.010970              1.937918       1.713249       0.161631       0.007090       1.976826       0.470026       2.123679          -0.000000
          379              H       3.207793      12.650008       7.055595       0.121164       1.159552 0.84497320E+01  0.84646665E+02                                 1.856924                            1.722812      -1.361118       2.230063                    0.994057       3.754137      10.845774       0.464168       1.317237      -0.699240      -0.033405      -0.008578      -0.019297       0.039521      -0.002416       0.001887       0.004804       0.008360      -0.032771      -0.012884       0.002576       0.010308              1.959558       2.264950       0.391028       0.580936       1.675883       0.190619       1.937841          -0.000000
          380              H      20.546816       5.105529       4.593832       0.130221       1.179392 0.87147956E+01  0.85825288E+02                                 1.744885                            1.656488      -0.755645       2.529303                    0.999774       3.135908       8.284269       0.526741       1.180730      -0.736660      -0.029014       0.025641      -0.015388       0.041666      -0.005061       0.011257      -0.000247      -0.006802      -0.040186      -0.019210       0.004941       0.014269              1.737642       1.830368      -0.309409       0.271340       1.814698      -0.182478       1.567859          -0.000000
          381              H      22.372389       5.834763       5.799444       0.092682       1.435796 0.10518458E+02  0.11027377E+03                                 2.080701                            1.877990      -1.257677       2.269828                    0.994580       3.796741      10.886631       0.464644       1.257377      -0.714003       0.002258       0.047023       0.007209       0.047627      -0.005728       0.005538       0.005197      -0.009470      -0.016863      -0.012493       0.001824       0.010668              2.220513       1.749871       0.511391       0.063261       3.267024       0.147898       1.644646          -0.000000
          382              H      23.678075       2.156114       6.251230       0.104405       1.018193 0.77238287E+01  0.76522756E+02                                 1.774745                            1.703952      -1.376126       2.225114                    0.992595       3.946665      11.768590       0.438566       1.409657      -0.679704       0.035123      -0.029339       0.018007       0.049180      -0.009898       0.010887      -0.002764       0.003810      -0.023544      -0.014315      -0.003809       0.018125              1.790033       1.851970      -0.219777       0.277688       1.860762      -0.204963       1.657365           0.000000
          383              H       0.287898       8.230314       7.721787       0.100141       1.270716 0.93251375E+01  0.95508808E+02                                 1.967381                            1.804816      -1.224143       2.293464                    0.994576       3.771647      10.928445       0.456537       1.309911      -0.701962      -0.041158      -0.028232      -0.004226       0.050089       0.008376       0.003880       0.015047      -0.002535      -0.028403      -0.018708      -0.001507       0.020215              2.096623       3.012096       0.439226      -0.123572       1.614880      -0.016036       1.662891          -0.000000
          384              H       1.955289      27.192188       3.454584       0.116943       1.326053 0.10384129E+02  0.10883565E+03                                 1.992858                            1.885323      -1.346169       2.238712                    0.992872       3.779083      10.939033       0.455273       1.283609      -0.708242      -0.007302      -0.034106      -0.023227       0.041906       0.017312      -0.007425       0.014343       0.005141      -0.019754      -0.026677       0.005219       0.021458              2.021185       1.760481      -0.009567       0.065539       2.113142       0.555090       2.189931          -0.000000
          385              H      21.086988      18.413914       0.662789       0.121842       0.976379 0.70510380E+01  0.68221589E+02                                 1.726548                            1.629032      -1.249839       2.293269                    0.994108       3.742945      10.997021       0.448539       1.411359      -0.680117       0.027780      -0.015246      -0.025919       0.040938      -0.005530      -0.005934       0.007810       0.000672      -0.003826      -0.008428      -0.004438       0.012866              1.800073       2.075039      -0.175202      -0.483564       1.500502       0.197231       1.824677          -0.000000
          386              H       2.600973      11.067539       0.650622       0.100569       1.166980 0.89909458E+01  0.92140592E+02                                 1.912154                            1.814397      -1.474959       2.175131                    0.991759       4.024840      12.041730       0.435281       1.373063      -0.687039       0.003639       0.035525       0.029925       0.046592       0.003310       0.001928       0.008851      -0.005075      -0.009582      -0.009116      -0.002133       0.011249              1.942692       1.717206       0.162356       0.007117       1.981603       0.471899       2.129266          -0.000000
          387              H      20.253463      22.491133       1.383433       0.121127       1.153591 0.83985711E+01  0.84018817E+02                                 1.852117                            1.718890      -1.364828       2.230170                    0.993928       3.746091      10.820285       0.464101       1.319234      -0.698873      -0.032872      -0.008863      -0.019741       0.039355      -0.002498       0.001704       0.004385       0.008683      -0.034055      -0.012967       0.002269       0.010698              1.954141       2.257654       0.389183       0.577871       1.672253       0.189641       1.932517          -0.000000
          388              H       3.500975      14.946949       7.429956       0.130803       1.183058 0.87509828E+01  0.86297694E+02                                 1.751261                            1.662141      -0.767062       2.525726                    0.999710       3.138398       8.304816       0.524630       1.183887      -0.735940      -0.028884       0.025187      -0.015742       0.041431      -0.005184       0.011421      -0.000339      -0.007016      -0.040472      -0.019427       0.004900       0.014527              1.744039       1.837288      -0.311264       0.272928       1.821671      -0.183571       1.573159          -0.000000
          389              H       5.326548      15.676184       0.127368       0.093675       1.433185 0.10496441E+02  0.10997935E+03                                 2.077444                            1.875434      -1.273094       2.264374                    0.994528       3.793736      10.872946       0.465205       1.256588      -0.714153       0.002002       0.046520       0.008298       0.047297      -0.005632       0.005549       0.004874      -0.008957      -0.016672      -0.012222       0.001932       0.010290              2.216815       1.747480       0.510084       0.063151       3.260466       0.147563       1.642500          -0.000000
          390              H       6.632234      11.997535       0.579153       0.104152       1.019552 0.77378829E+01  0.76724183E+02                                 1.778864                            1.707452      -1.462306       2.187813                    0.991858       3.955185      11.812521       0.437210       1.412883      -0.679074       0.035358      -0.029028       0.018017       0.049167      -0.009645       0.010751      -0.002937       0.003353      -0.024477      -0.014324      -0.003611       0.017936              1.794300       1.856830      -0.221256       0.279204       1.865146      -0.206061       1.660925           0.000000
          391              H       9.773890       5.975591       2.049625       0.099748       1.277229 0.93841600E+01  0.96286944E+02                                 1.975779                            1.811749      -1.239220       2.286594                    0.994325       3.783349      10.980404       0.455095       1.311693      -0.701564       0.044941      -0.022097      -0.005395       0.050370      -0.003056      -0.014385      -0.004827       0.017049      -0.028334      -0.018599      -0.001641       0.020240              2.106222       2.355771      -0.830576       0.076327       2.293497      -0.099898       1.669398          -0.000000
          392              H       9.564060      27.462034       6.290708       0.118818       1.326326 0.10391068E+02  0.10896897E+03                                 1.996353                            1.888418      -1.373097       2.228004                    0.992551       3.780599      10.960394       0.453833       1.286967      -0.707504       0.032680       0.010683      -0.023185       0.041469      -0.011354      -0.008394      -0.014164       0.028015      -0.019928      -0.027405       0.005578       0.021827              2.024845       2.020282       0.157937      -0.514888       1.860210      -0.221394       2.194042          -0.000000
          393              H      -9.444741      18.896036       3.498827       0.121172       0.976795 0.70551556E+01  0.68283457E+02                                 1.728390                            1.630557      -1.265005       2.287704                    0.994054       3.746802      11.016486       0.447817       1.413177      -0.679778      -0.001186       0.032133      -0.025584       0.041091       0.002679      -0.004162      -0.008901      -0.009855      -0.004386      -0.008604      -0.004304       0.012909              1.802163       1.493727      -0.161423       0.071087       2.085876      -0.518521       1.826885          -0.000000
          394              H       6.160244       6.560160       3.486660       0.102020       1.156251 0.88908957E+01  0.90859844E+02                                 1.900984                            1.804853      -1.464126       2.180956                    0.991861       4.003799      11.961600       0.436225       1.373945      -0.686935      -0.032293      -0.014261       0.029578       0.046055       0.000656      -0.008827      -0.003376       0.008418      -0.009825      -0.009604      -0.002005       0.011609              1.931046       2.043131       0.032663      -0.407284       1.634508      -0.227326       2.115498           0.000000
          395              H      21.532046      16.135572       4.219472       0.121433       1.153881 0.84017477E+01  0.84054044E+02                                 1.852022                            1.718872      -1.371133       2.227140                    0.993928       3.745499      10.816906       0.464268       1.318708      -0.698980       0.024396      -0.024248      -0.020094       0.039836      -0.002560      -0.004414      -0.001371      -0.008433      -0.032242      -0.012409       0.002102       0.010307              1.953969       2.155179      -0.447964      -0.452943       1.774240       0.405609       1.932488          -0.000000
          396              H       2.350574       5.399880       1.757794       0.135038       1.172661 0.86635145E+01  0.85282462E+02                                 1.747437                            1.659054      -0.771380       2.526434                    0.999691       3.119813       8.267757       0.522254       1.191402      -0.734246      -0.006916      -0.036085      -0.015111       0.039727       0.005234      -0.005235       0.009867      -0.005661      -0.039591      -0.018923       0.004747       0.014176              1.740160       1.553345       0.147909       0.022179       2.096931       0.326490       1.570205          -0.000000
          397              H       0.806252       6.616255       2.963406       0.093702       1.444794 0.10593815E+02  0.11128148E+03                                 2.090536                            1.885476      -1.287878       2.257572                    0.994353       3.806829      10.932437       0.463356       1.258407      -0.713733      -0.041281      -0.020861       0.006936       0.046770       0.007328      -0.007559       0.001801      -0.005249      -0.017230      -0.012747       0.001489       0.011258              2.231985       3.352022       0.404945      -0.161263       1.693118      -0.019398       1.650816          -0.000000
          398              H       3.339213       9.586336       3.415191       0.101853       1.026825 0.78054335E+01  0.77556134E+02                                 1.786361                            1.714044      -1.463385       2.185673                    0.991899       3.972248      11.872803       0.436726       1.411491      -0.679296       0.008333       0.045976       0.017512       0.049898       0.002703      -0.002336       0.010580      -0.018051      -0.025090      -0.013826      -0.003822       0.017648              1.802013       1.678166       0.115359       0.039278       2.060452       0.347573       1.667420           0.000000
          399              H      -7.271440      15.816717       4.885664       0.100659       1.270322 0.93231739E+01  0.95503919E+02                                 1.968837                            1.806028      -1.223134       2.294278                    0.994578       3.772116      10.938249       0.455756       1.311947      -0.701541       0.044702      -0.022321      -0.004077       0.050131      -0.003027      -0.015221      -0.004781       0.016620      -0.027783      -0.019063      -0.001628       0.020690              2.098333       2.346482      -0.825599       0.075797       2.284385      -0.099160       1.664132          -0.000000
          400              H       9.564230       7.779488       0.618546       0.116931       1.331783 0.10444169E+02  0.10966476E+03                                 2.002027                            1.893463      -1.370039       2.228872                    0.992592       3.787847      10.988132       0.453150       1.287274      -0.707466       0.032898       0.010707      -0.023538       0.041845      -0.011268      -0.008073      -0.013489       0.028100      -0.020232      -0.026670       0.004839       0.021830              2.030653       2.025966       0.158685      -0.517267       1.865259      -0.222505       2.200734          -0.000000
          401              H       7.600418      28.737457       6.334950       0.121748       0.972820 0.70199732E+01  0.67846322E+02                                 1.722765                            1.625857      -1.253654       2.293365                    0.994029       3.735169      10.968260       0.448802       1.412084      -0.680027      -0.000773       0.031828      -0.026221       0.041245       0.002639      -0.003695      -0.008856      -0.009965      -0.005144      -0.008359      -0.004404       0.012763              1.795914       1.489726      -0.160504       0.070608       2.077574      -0.515039       1.820441          -0.000000
          402              H      23.205914      16.401286       6.322699       0.097027       1.166115 0.89779271E+01  0.91926614E+02                                 1.907865                            1.810610      -1.452881       2.183706                    0.991901       4.018427      11.997130       0.436854       1.369320      -0.687861      -0.033909      -0.014978       0.031025       0.048340       0.000773      -0.008628      -0.002672       0.007236      -0.010536      -0.009265      -0.001704       0.010969              1.938216       2.051214       0.033301      -0.410729       1.639351      -0.228923       2.124082          -0.000000
          403              H       4.486205      25.976993       7.055595       0.121063       1.160521 0.84580816E+01  0.84749637E+02                                 1.857774                            1.723512      -1.362667       2.229267                    0.994048       3.755451      10.850140       0.464143       1.317007      -0.699284       0.024154      -0.024606      -0.019310       0.039519      -0.002405      -0.005098      -0.000736      -0.008357      -0.032850      -0.012897       0.002581       0.010316              1.960513       2.162912      -0.451005      -0.455955       1.779876       0.408150       1.938750          -0.000000
          404              H      19.396245      15.241005       4.593832       0.130428       1.179137 0.87126615E+01  0.85801573E+02                                 1.744928                            1.656524      -0.756024       2.529266                    0.999770       3.135103       8.282818       0.526606       1.181070      -0.736585      -0.007726      -0.037833      -0.015362       0.041558       0.005419      -0.005414       0.009852      -0.005402      -0.040379      -0.019228       0.004965       0.014263              1.737684       1.550665       0.147943       0.022367       2.094483       0.326248       1.567904          -0.000000
          405              H      17.851923      16.457380       5.799444       0.092587       1.436048 0.10520656E+02  0.11029992E+03                                 2.080700                            1.878001      -1.257679       2.269752                    0.994585       3.797151      10.887103       0.464722       1.257130      -0.714055      -0.041964      -0.021465       0.007228       0.047686       0.007030      -0.007288       0.002240      -0.005342      -0.016777      -0.012565       0.001840       0.010724              2.220488       3.330522       0.401231      -0.159724       1.686281      -0.019160       1.644661          -0.000000
          406              H      20.384884      19.427462       6.251230       0.104459       1.017682 0.77188037E+01  0.76459476E+02                                 1.774096                            1.703361      -1.375124       2.225600                    0.992613       3.945237      11.762764       0.438662       1.409596      -0.679721       0.007780       0.045064       0.018019       0.049152       0.003342      -0.003043       0.010820      -0.019036      -0.023558      -0.014332      -0.003802       0.018134              1.789375       1.667626       0.113638       0.038648       2.043700       0.342760       1.656798           0.000000
          407              H       9.773719      25.658138       7.721787       0.100392       1.270173 0.93206190E+01  0.95455030E+02                                 1.967213                            1.804680      -1.226850       2.292433                    0.994529       3.770768      10.926990       0.456421       1.310348      -0.701873       0.044953      -0.021425      -0.004260       0.049979      -0.003142      -0.014952      -0.004230       0.015748      -0.028396      -0.018743      -0.001447       0.020191              2.096425       2.344325      -0.824482       0.075645       2.282177      -0.098976       1.662772          -0.000000
          408              H      -7.481099      17.620613       3.454584       0.117162       1.325384 0.10377632E+02  0.10874668E+03                                 1.991830                            1.884443      -1.351020       2.236664                    0.992814       3.778078      10.933812       0.455501       1.283214      -0.708321       0.033088       0.010739      -0.023216       0.041822      -0.010897      -0.008703      -0.013599       0.027382      -0.019885      -0.026676       0.005206       0.021470              2.020112       2.015585       0.157299      -0.512958       1.856066      -0.220588       2.188686          -0.000000
          409              H       7.600588       9.054910       0.662789       0.121837       0.976487 0.70520815E+01  0.68234678E+02                                 1.726715                            1.629184      -1.250083       2.293154                    0.994100       3.743260      10.998434       0.448502       1.411414      -0.680105      -0.000691       0.031679      -0.025914       0.040934       0.002470      -0.003793      -0.009042      -0.009915      -0.003828      -0.008426      -0.004436       0.012862              1.800250       1.492535      -0.161203       0.070966       2.083367      -0.517456       1.824848          -0.000000
          410              H       6.160073      26.242706       0.650622       0.100554       1.167839 0.89987068E+01  0.92237290E+02                                 1.912792                            1.814933      -1.474282       2.175236                    0.991762       4.025910      12.044886       0.435319       1.372690      -0.687106      -0.032559      -0.014700       0.029888       0.046578       0.000508      -0.008637      -0.002728       0.008275      -0.009543      -0.009111      -0.002133       0.011244              1.943350       2.056884       0.033389      -0.412560       1.643137      -0.229939       2.130030          -0.000000
          411              H       4.486376       6.294447       1.383433       0.121128       1.153624 0.83989439E+01  0.84024855E+02                                 1.852292                            1.719037      -1.364630       2.230276                    0.993928       3.746207      10.821348       0.464030       1.319402      -0.698839       0.024115      -0.024038      -0.019740       0.039358      -0.002511      -0.004652      -0.000715      -0.008666      -0.034064      -0.012971       0.002272       0.010699              1.954337       2.155876      -0.448158      -0.453233       1.774463       0.405710       1.932673          -0.000000
          412              H       2.350404      25.082426       7.429956       0.130842       1.182920 0.87496897E+01  0.86278859E+02                                 1.750773                            1.661727      -0.767141       2.525614                    0.999715       3.138613       8.304182       0.524851       1.183472      -0.736029      -0.007419      -0.037597      -0.015754       0.041434       0.005632      -0.005372       0.010041      -0.005489      -0.040391      -0.019374       0.004850       0.014524              1.743541       1.555644       0.148804       0.022500       2.102241       0.327961       1.572738          -0.000000
          413              H       0.806082      26.298801       0.127368       0.093528       1.433292 0.10497004E+02  0.10998422E+03                                 2.077331                            1.875316      -1.272294       2.264625                    0.994551       3.794003      10.872848       0.465293       1.256362      -0.714202      -0.041343      -0.021531       0.008318       0.047350       0.006711      -0.007020       0.002424      -0.005306      -0.016695      -0.012281       0.001978       0.010304              2.216717       3.323884       0.400125      -0.159338       1.683879      -0.019106       1.642386          -0.000000
          414              H       3.339043      29.268883       0.579153       0.104482       1.019811 0.77413291E+01  0.76775986E+02                                 1.779931                            1.708419      -1.465835       2.186289                    0.991827       3.957545      11.825498       0.436809       1.413854      -0.678877       0.007443       0.044930       0.017974       0.048961       0.003410      -0.002857       0.010810      -0.018437      -0.024622      -0.014400      -0.003600       0.018000              1.795386       1.672429       0.114347       0.038895       2.051852       0.345187       1.661876           0.000000
          415              H      -6.983541      24.047031       6.458575       0.099749       1.277217 0.93839795E+01  0.96284323E+02                                 1.975742                            1.811712      -1.239148       2.286629                    0.994327       3.783291      10.980078       0.455109       1.311664      -0.701570       0.003335      -0.049969       0.005396       0.050370      -0.005856       0.011375      -0.010046      -0.013816      -0.028331      -0.018600      -0.001642       0.020243              2.106181       1.589730       0.388301       0.048350       3.059461       0.116042       1.669352          -0.000000
          416              H      28.565019       5.448003       2.217492       0.118802       1.327046 0.10399051E+02  0.10908675E+03                                 1.998219                            1.890047      -1.372122       2.228567                    0.992553       3.781794      10.969879       0.453258       1.288198      -0.707250       0.025507      -0.022905       0.023220       0.041405      -0.006493       0.016444      -0.000204      -0.033640      -0.019967      -0.027383       0.005542       0.021841              2.026782       2.038954      -0.148500       0.449883       1.845145      -0.335750       2.196248          -0.000000
          417              H      11.641906      17.627699       5.009373       0.121321       0.977044 0.70585407E+01  0.68334450E+02                                 1.729663                            1.631703      -1.268430       2.286263                    0.993962       3.749578      11.031411       0.447284       1.414485      -0.679521       0.027285       0.017047       0.025502       0.041054       0.002908       0.009751       0.000882       0.009532      -0.004320      -0.008548      -0.004316       0.012864              1.803536       1.799356       0.337502       0.413954       1.782978       0.321188       1.828274          -0.000000
          418              H      -8.284113      27.468824       5.021540       0.102023       1.156159 0.88900067E+01  0.90848282E+02                                 1.900870                            1.804754      -1.463955       2.181038                    0.991864       4.003602      11.960760       0.436241       1.373932      -0.686939      -0.028494       0.020837      -0.029578       0.046054      -0.003973       0.007334      -0.005958      -0.003074      -0.009825      -0.009602      -0.002006       0.011608              1.930927       1.764844      -0.193247       0.400467       1.912558      -0.239049       2.115379           0.000000
          419              H       7.694168      18.944455       4.288728       0.121536       1.154135 0.84040129E+01  0.84084242E+02                                 1.852463                            1.719225      -1.373574       2.226142                    0.993915       3.745853      10.819199       0.464161       1.318894      -0.698939      -0.008829      -0.033210       0.020023       0.039771       0.004921       0.003412      -0.003100      -0.000170      -0.032260      -0.012404       0.002105       0.010300              1.954469       1.481805       0.059040      -0.124824       2.448670      -0.595349       1.932933          -0.000000
          420              H       5.851720       0.664283       6.750406       0.135040       1.172541 0.86623952E+01  0.85268418E+02                                 1.747290                            1.658923      -0.771274       2.526485                    0.999692       3.119693       8.267206       0.522288       1.191368      -0.734254      -0.034707      -0.012054       0.015114       0.039728      -0.000165      -0.005929      -0.009469       0.011894      -0.039574      -0.018921       0.004746       0.014174              1.740015       2.088924       0.161404      -0.293799       1.561022      -0.144025       1.570098          -0.000000
          421              H       6.132971       2.609893       5.544794       0.093702       1.444829 0.10594093E+02  0.11128569E+03                                 2.090607                            1.885527      -1.287805       2.257611                    0.994353       3.806962      10.933064       0.463337       1.258442      -0.713724      -0.038704       0.025326      -0.006933       0.046770      -0.001392       0.002215      -0.007447       0.015303      -0.017244      -0.012745       0.001494       0.011251              2.232075       2.458654      -0.920873       0.097416       2.586727      -0.129931       1.650843          -0.000000
          422              H       9.971617       1.901324       5.093009       0.101850       1.026869 0.78058605E+01  0.77561831E+02                                 1.786440                            1.714111      -1.463567       2.185583                    0.991897       3.972488      11.873828       0.436707       1.411524      -0.679288       0.043984       0.015769      -0.017512       0.049899       0.006462      -0.007997      -0.007311       0.013704      -0.025110      -0.013829      -0.003819       0.017648              1.802100       2.064904       0.107839      -0.320693       1.673894      -0.139755       1.667502           0.000000
          423              H      27.107629       4.364484       0.786413       0.100300       1.269581 0.93150588E+01  0.95378143E+02                                 1.966093                            1.803758      -1.224412       2.293459                    0.994575       3.769769      10.920816       0.456710       1.309791      -0.701990       0.003877      -0.049688       0.004230       0.050018      -0.005289       0.011102      -0.010857      -0.013257      -0.028363      -0.018701      -0.001503       0.020204              2.095149       1.582901       0.384984       0.047853       3.040638       0.114916       1.661908          -0.000000
          424              H      11.519178      15.289424       5.053616       0.116820       1.326913 0.10392120E+02  0.10893702E+03                                 1.993406                            1.885796      -1.346801       2.238367                    0.992901       3.780267      10.942255       0.455322       1.283265      -0.708311       0.025946      -0.023360       0.023260       0.041952      -0.006394       0.016123      -0.000761      -0.032615      -0.019885      -0.026680       0.005189       0.021491              2.021752       2.033806      -0.148012       0.448170       1.840862      -0.334476       2.190589          -0.000000
          425              H      -5.403424      27.468824       7.845411       0.121850       0.976318 0.70504292E+01  0.68214377E+02                                 1.726501                            1.628981      -1.249722       2.293338                    0.994108       3.742800      10.996568       0.448537       1.411392      -0.680111       0.027094       0.016436       0.025919       0.040940       0.003056       0.009731       0.001233       0.009240      -0.003822      -0.008429      -0.004437       0.012865              1.800030       1.795807       0.336405       0.412588       1.779634       0.320172       1.824648          -0.000000
          426              H      25.807057       7.786278       7.857578       0.100582       1.167154 0.89926371E+01  0.92163270E+02                                 1.912427                            1.814627      -1.475683       2.174833                    0.991744       4.025203      12.043597       0.435227       1.373154      -0.687020      -0.029035       0.020877      -0.029910       0.046621      -0.003802       0.006664      -0.006113      -0.003188      -0.009565      -0.009103      -0.002101       0.011204              1.942968       1.775184      -0.195753       0.405256       1.924143      -0.242200       2.129577           0.000000
          427              H      -9.351161      28.785580       7.124767       0.121131       1.153473 0.83974515E+01  0.84004455E+02                                 1.851960                            1.718752      -1.364841       2.230172                    0.993924       3.745878      10.819314       0.464132       1.319198      -0.698880      -0.008762      -0.032900       0.019743       0.039357       0.005006       0.002943      -0.003669      -0.000015      -0.034046      -0.012963       0.002269       0.010694              1.953968       1.481464       0.058917      -0.124707       2.448104      -0.595201       1.932334          -0.000000
          428              H      22.897391      10.505408       1.078244       0.130842       1.182547 0.87464360E+01  0.86239823E+02                                 1.750522                            1.661523      -0.767271       2.525593                    0.999715       3.138110       8.302852       0.524828       1.183621      -0.735997      -0.036324      -0.012324       0.015769       0.041473      -0.000417      -0.005964      -0.009711       0.012412      -0.040345      -0.019368       0.004904       0.014465              1.743289       2.094062       0.162242      -0.295181       1.563232      -0.144465       1.572572          -0.000000
          429              H      23.178641      12.451018       8.380832       0.093650       1.433472 0.10498879E+02  0.11001318E+03                                 2.077911                            1.875793      -1.274140       2.263976                    0.994516       3.793984      10.874676       0.465100       1.256777      -0.714114      -0.039305       0.025034      -0.008305       0.047335      -0.001073       0.001414      -0.007233       0.014254      -0.016535      -0.012201       0.001930       0.010271              2.217355       2.441116      -0.910556       0.096302       2.568126      -0.128560       1.642822          -0.000000
          430              H      27.017288      11.742450       7.929047       0.104489       1.019275 0.77354861E+01  0.76694320E+02                                 1.778477                            1.707139      -1.461526       2.188142                    0.991887       3.954416      11.809676       0.437270       1.412802      -0.679085       0.042612       0.016053      -0.018029       0.048975       0.006275      -0.007923      -0.007861       0.015219      -0.024725      -0.014413      -0.003609       0.018023              1.793901       2.054098       0.106900      -0.317870       1.667004      -0.138688       1.660600          -0.000000
          431              H      10.061788      14.205905       3.622536       0.100518       1.270991 0.93292761E+01  0.95583803E+02                                 1.969678                            1.806734      -1.224447       2.293627                    0.994546       3.773276      10.943259       0.455615       1.312115      -0.701505       0.003053      -0.049913       0.004033       0.050169      -0.005669       0.011771      -0.010805      -0.013570      -0.027810      -0.019094      -0.001609       0.020704              2.099283       1.585529       0.386213       0.048011       3.047534       0.115333       1.664788          -0.000000
          432              H      -5.526151      25.130550       7.889654       0.116940       1.331405 0.10440261E+02  0.10961119E+03                                 2.001474                            1.892974      -1.369958       2.228913                    0.992595       3.787187      10.984841       0.453266       1.287090      -0.707506       0.025721      -0.023138       0.023542       0.041847      -0.006533       0.015718      -0.000249      -0.033573      -0.020232      -0.026670       0.004838       0.021833              2.030076       2.042285      -0.148893       0.451136       1.847870      -0.336557       2.200073          -0.000000
          433              H      28.687747       7.786278       2.173250       0.121827       0.972448 0.70172868E+01  0.67817007E+02                                 1.722667                            1.625825      -1.254581       2.293068                    0.994001       3.735037      10.969259       0.448670       1.412569      -0.679937       0.027161       0.016598       0.026237       0.041250       0.002962       0.009503       0.001259       0.009573      -0.005220      -0.008341      -0.004413       0.012754              1.795778       1.791512       0.334659       0.410600       1.775551       0.318508       1.820270          -0.000000
          434              H       8.761217      17.627699       2.185501       0.096876       1.165695 0.89719157E+01  0.91828577E+02                                 1.905582                            1.808584      -1.444279       2.187116                    0.992004       4.014972      11.975442       0.437714       1.367173      -0.688289      -0.030017       0.022017      -0.030996       0.048441      -0.003498       0.006697      -0.006134      -0.002301      -0.010405      -0.009301      -0.001689       0.010990              1.935842       1.769141      -0.194658       0.402833       1.917060      -0.240764       2.121326          -0.000000
          435              H      24.740009       9.103034       1.452605       0.121011       1.160688 0.84596608E+01  0.84772759E+02                                 1.858271                            1.723913      -1.362516       2.229367                    0.994019       3.756176      10.854100       0.463974       1.317374      -0.699207      -0.009258      -0.033278       0.019256       0.039547       0.004816       0.003195      -0.004049       0.000028      -0.032695      -0.012859       0.002575       0.010284              1.961082       1.485394       0.059688      -0.125556       2.458540      -0.599259       1.939313          -0.000000
          436              H       5.851550      20.346829       3.914368       0.130301       1.178973 0.87109005E+01  0.85774686E+02                                 1.744150                            1.655854      -0.755023       2.529519                    0.999775       3.135700       8.282291       0.526984       1.180354      -0.736741      -0.036640      -0.012313       0.015385       0.041603      -0.000395      -0.005854      -0.009623       0.012213      -0.040317      -0.019243       0.004924       0.014318              1.736899       2.085577       0.161332      -0.293444       1.557903      -0.143627       1.567217          -0.000000
          437              H       6.132800      22.292439       2.708756       0.092503       1.435230 0.10513091E+02  0.11019556E+03                                 2.079481                            1.877002      -1.256820       2.270019                    0.994600       3.796155      10.881324       0.464989       1.256696      -0.714150      -0.039573       0.025588      -0.007214       0.047674      -0.001217       0.001750      -0.007425       0.014799      -0.016944      -0.012565       0.001817       0.010748              2.219133       2.443267      -0.911781       0.096359       2.570319      -0.128611       1.643814          -0.000000
          438              H       9.971447      21.583871       2.256970       0.104214       1.018962 0.77304581E+01  0.76599860E+02                                 1.775119                            1.704263      -1.374500       2.225612                    0.992617       3.947429      11.769234       0.438717       1.408961      -0.679833       0.043046       0.015767      -0.018024       0.049259       0.006587      -0.007877      -0.008093       0.015263      -0.023627      -0.014384      -0.003786       0.018170              1.790412       2.049432       0.106205      -0.316507       1.664123      -0.138091       1.657682           0.000000
          439              H      -0.288069      11.452232       6.458575       0.099750       1.277150 0.93834422E+01  0.96277612E+02                                 1.975688                            1.811672      -1.239176       2.286613                    0.994327       3.783246      10.979946       0.455108       1.311681      -0.701566       0.041607       0.027874       0.005395       0.050371       0.008909       0.003013       0.014873      -0.003234      -0.028327      -0.018599      -0.001642       0.020241              2.106117       3.028190       0.442228      -0.124665       1.620848      -0.016154       1.669314          -0.000000
          440              H      15.090552      22.013736       2.217492       0.118801       1.327137 0.10399305E+02  0.10908238E+03                                 1.997634                            1.889533      -1.372880       2.228102                    0.992551       3.781648      10.966571       0.453544       1.287467      -0.707400       0.007008       0.033621       0.023197       0.041444       0.017854      -0.008012       0.014376       0.005642      -0.019958      -0.027418       0.005524       0.021894              2.026165       1.764476      -0.009609       0.065805       2.118424       0.557237       2.195594          -0.000000
          441              H      13.003841       1.268632       5.009373       0.121202       0.976883 0.70569206E+01  0.68313449E+02                                 1.729370                            1.631443      -1.268479       2.286255                    0.993998       3.748930      11.028339       0.447358       1.414360      -0.679550      -0.028410       0.015051       0.025540       0.041061      -0.005575      -0.005620       0.008049       0.000321      -0.004330      -0.008600      -0.004277       0.012877              1.803220       2.078926      -0.175793      -0.485002       1.502767       0.197848       1.827967          -0.000000
          442              H      -2.601143       8.615007       5.021540       0.102021       1.156191 0.88902225E+01  0.90851093E+02                                 1.900909                            1.804778      -1.463967       2.181032                    0.991862       4.003659      11.960994       0.436237       1.373935      -0.686938      -0.003798      -0.035094      -0.029578       0.046053       0.003319       0.001492       0.009330      -0.005344      -0.009825      -0.009602      -0.002006       0.011608              1.930977       1.708294       0.160610       0.006789       1.969170       0.466378       2.115469           0.000000
          443              H      -3.208134      26.715085       4.288728       0.121558       1.153168 0.83954023E+01  0.83973226E+02                                 1.851156                            1.718145      -1.372292       2.226777                    0.993942       3.744010      10.810870       0.464406       1.318588      -0.699008       0.033232       0.009006       0.020047       0.039842      -0.002392       0.000962       0.004497       0.008594      -0.032113      -0.012356       0.002084       0.010272              1.952994       2.256246       0.388631       0.577266       1.671266       0.189284       1.931469          -0.000000
          444              H      30.589854       4.735597       6.750406       0.135037       1.172712 0.86640995E+01  0.85290099E+02                                 1.747527                            1.659142      -0.771448       2.526401                    0.999691       3.119897       8.268209       0.522223       1.191448      -0.734235       0.027792      -0.024032       0.015112       0.039728      -0.005068       0.011163      -0.000400      -0.006235      -0.039589      -0.018923       0.004746       0.014176              1.740247       1.833014      -0.309349       0.271668       1.817435      -0.182456       1.570290          -0.000000
          445              H      28.764281       4.006362       5.544794       0.093706       1.444704 0.10593050E+02  0.11127194E+03                                 2.090486                            1.885434      -1.287653       2.257687                    0.994356       3.806819      10.932499       0.463349       1.258442      -0.713724      -0.002580      -0.046184      -0.006935       0.046773      -0.005932       0.005340       0.005646      -0.010066      -0.017230      -0.012745       0.001492       0.011253              2.231935       1.757105       0.515846       0.063820       3.287916       0.149339       1.650784          -0.000000
          446              H      27.458596       7.685012       5.093009       0.101850       1.026889 0.78060640E+01  0.77564061E+02                                 1.786435                            1.714113      -1.463557       2.185587                    0.991896       3.972435      11.873537       0.436717       1.411491      -0.679295      -0.035649       0.030201      -0.017513       0.049896      -0.009165       0.010331      -0.003265       0.004347      -0.025091      -0.013827      -0.003819       0.017646              1.802089       1.865038      -0.223221       0.281381       1.873725      -0.207832       1.667504           0.000000
          447              H      16.757602      21.293358       0.786413       0.100141       1.270711 0.93250954E+01  0.95508283E+02                                 1.967378                            1.804813      -1.224140       2.293465                    0.994576       3.771641      10.928428       0.456537       1.309913      -0.701961       0.041158       0.028232       0.004226       0.050089       0.008376       0.003880       0.015047      -0.002535      -0.028403      -0.018708      -0.001508       0.020215              2.096618       3.012087       0.439223      -0.123571       1.614878      -0.016035       1.662889          -0.000000
          448              H      15.090211       2.331484       5.053616       0.116943       1.326053 0.10384129E+02  0.10883565E+03                                 1.992858                            1.885323      -1.346169       2.238712                    0.992872       3.779083      10.939033       0.455273       1.283609      -0.708242       0.007302       0.034106       0.023227       0.041906       0.017312      -0.007425       0.014343       0.005141      -0.019754      -0.026677       0.005219       0.021458              2.021185       1.760481      -0.009567       0.065539       2.113142       0.555090       2.189931          -0.000000
          449              H      -4.041488      11.109758       7.845411       0.121842       0.976379 0.70510380E+01  0.68221589E+02                                 1.726548                            1.629032      -1.249839       2.293269                    0.994108       3.742945      10.997021       0.448539       1.411359      -0.680117      -0.027780       0.015246       0.025919       0.040938      -0.005530      -0.005934       0.007810       0.000672      -0.003826      -0.008428      -0.004438       0.012866              1.800073       2.075039      -0.175202      -0.483564       1.500502       0.197231       1.824677          -0.000000
          450              H      14.444527      18.456133       7.857578       0.100570       1.166979 0.89909348E+01  0.92140453E+02                                 1.912153                            1.814396      -1.474959       2.175131                    0.991759       4.024838      12.041723       0.435282       1.373063      -0.687039      -0.003639      -0.035525      -0.029925       0.046592       0.003310       0.001928       0.008851      -0.005075      -0.009582      -0.009116      -0.002133       0.011249              1.942690       1.717205       0.162355       0.007117       1.981601       0.471898       2.129264           0.000000
          451              H      -3.207963       7.032539       7.124767       0.121127       1.153591 0.83985705E+01  0.84018811E+02                                 1.852117                            1.718890      -1.364828       2.230170                    0.993928       3.746091      10.820286       0.464101       1.319235      -0.698872       0.032872       0.008863       0.019741       0.039355      -0.002498       0.001704       0.004385       0.008683      -0.034055      -0.012967       0.002269       0.010698              1.954141       2.257654       0.389184       0.577871       1.672253       0.189641       1.932517          -0.000000
          452              H      13.544525      14.576723       1.078244       0.130804       1.183054 0.87509521E+01  0.86297324E+02                                 1.751258                            1.662139      -0.767061       2.525727                    0.999710       3.138394       8.304805       0.524630       1.183888      -0.735940       0.028884      -0.025187       0.015742       0.041431      -0.005184       0.011421      -0.000339      -0.007016      -0.040472      -0.019427       0.004900       0.014527              1.744036       1.837285      -0.311262       0.272927       1.821668      -0.183570       1.573156          -0.000000
          453              H      11.718952      13.847488       8.380832       0.093675       1.433184 0.10496435E+02  0.10997927E+03                                 2.077443                            1.875434      -1.273093       2.264374                    0.994528       3.793735      10.872941       0.465205       1.256588      -0.714153      -0.002002      -0.046520      -0.008298       0.047297      -0.005632       0.005549       0.004874      -0.008957      -0.016672      -0.012222       0.001932       0.010290              2.216814       1.747479       0.510084       0.063151       3.260465       0.147563       1.642499          -0.000000
          454              H      10.413266      17.526137       7.929047       0.104152       1.019552 0.77378836E+01  0.76724188E+02                                 1.778863                            1.707452      -1.462306       2.187813                    0.991858       3.955185      11.812519       0.437210       1.412883      -0.679074      -0.035358       0.029028      -0.018017       0.049167      -0.009645       0.010751      -0.002937       0.003353      -0.024477      -0.014324      -0.003611       0.017936              1.794300       1.856830      -0.221256       0.279204       1.865145      -0.206061       1.660924           0.000000
          455              H      16.757261       1.611107       3.622536       0.100538       1.270953 0.93289598E+01  0.95581011E+02                                 1.969758                            1.806795      -1.224774       2.293531                    0.994564       3.773271      10.943741       0.455567       1.312247      -0.701478       0.041693       0.027579       0.004022       0.050151       0.008680       0.003485       0.015565      -0.003045      -0.027902      -0.019077      -0.001598       0.020675              2.099364       3.016638       0.440000      -0.123909       1.616606      -0.016075       1.664848          -0.000000
          456              H      -1.955119      12.172610       7.889654       0.116942       1.331414 0.10440453E+02  0.10961471E+03                                 2.001559                            1.893049      -1.370068       2.228867                    0.992592       3.787308      10.985593       0.453232       1.287170      -0.707489       0.007175       0.033856       0.023544       0.041857       0.017802      -0.007649       0.013746       0.005453      -0.020254      -0.026679       0.004843       0.021835              2.030169       1.767617      -0.009779       0.065892       2.122742       0.559009       2.200150          -0.000000
          457              H      13.004182      20.950883       2.173250       0.121898       0.972763 0.70201027E+01  0.67852055E+02                                 1.723106                            1.626192      -1.255305       2.292718                    0.994001       3.735885      10.972926       0.448596       1.412640      -0.679918      -0.027894       0.015178       0.026216       0.041180      -0.005644      -0.005845       0.007628       0.000392      -0.005171      -0.008364      -0.004420       0.012784              1.796268       2.070026      -0.174332      -0.481376       1.497992       0.196431       1.820785          -0.000000
          458              H      -2.601314      28.297554       2.185501       0.097087       1.165765 0.89747691E+01  0.91887136E+02                                 1.907588                            1.810375      -1.453217       2.183643                    0.991907       4.017857      11.995363       0.436847       1.369446      -0.687838      -0.003953      -0.036839      -0.031004       0.048311       0.002772       0.001977       0.008810      -0.004951      -0.010439      -0.009248      -0.001722       0.010970              1.937918       1.713249       0.161631       0.007090       1.976826       0.470026       2.123679          -0.000000
          459              H      13.837707      16.873664       1.452605       0.121164       1.159556 0.84497654E+01  0.84647072E+02                                 1.856928                            1.722814      -1.361119       2.230061                    0.994057       3.754142      10.845788       0.464168       1.317236      -0.699240       0.033405       0.008578       0.019297       0.039521      -0.002416       0.001888       0.004804       0.008360      -0.032771      -0.012884       0.002577       0.010308              1.959562       2.264955       0.391030       0.580939       1.675885       0.190620       1.937845          -0.000000
          460              H      -3.501316      24.418143       3.914368       0.130221       1.179392 0.87147956E+01  0.85825288E+02                                 1.744885                            1.656488      -0.755645       2.529303                    0.999774       3.135908       8.284269       0.526741       1.180730      -0.736660       0.029014      -0.025641       0.015388       0.041666      -0.005061       0.011257      -0.000247      -0.006802      -0.040186      -0.019210       0.004941       0.014269              1.737642       1.830368      -0.309409       0.271340       1.814698      -0.182478       1.567859          -0.000000
          461              H      -5.326889      23.688909       2.708756       0.092682       1.435796 0.10518458E+02  0.11027377E+03                                 2.080701                            1.877990      -1.257677       2.269828                    0.994580       3.796741      10.886631       0.464644       1.257377      -0.714003      -0.002258      -0.047023      -0.007210       0.047627      -0.005728       0.005538       0.005197      -0.009470      -0.016863      -0.012493       0.001824       0.010668              2.220513       1.749871       0.511391       0.063261       3.267024       0.147898       1.644646          -0.000000
          462              H      -6.632575      27.367558       2.256970       0.104405       1.018193 0.77238287E+01  0.76522756E+02                                 1.774745                            1.703952      -1.376126       2.225114                    0.992595       3.946665      11.768590       0.438566       1.409657      -0.679704      -0.035123       0.029339      -0.018007       0.049180      -0.009898       0.010887      -0.002764       0.003810      -0.023544      -0.014315      -0.003809       0.018125              1.790033       1.851970      -0.219777       0.277688       1.860762      -0.204963       1.657365           0.000000
          463              H       7.271610      23.548081       6.458575       0.099748       1.277230 0.93841646E+01  0.96287001E+02                                 1.975780                            1.811750      -1.239220       2.286594                    0.994325       3.783350      10.980407       0.455095       1.311692      -0.701564      -0.044941       0.022097       0.005395       0.050370      -0.003056      -0.014385      -0.004827       0.017049      -0.028334      -0.018599      -0.001641       0.020240              2.106222       2.355771      -0.830576       0.076327       2.293497      -0.099898       1.669398          -0.000000
          464              H       7.481440       2.061638       2.217492       0.118817       1.326331 0.10391113E+02  0.10896955E+03                                 1.996357                            1.888421      -1.373100       2.228002                    0.992551       3.780604      10.960408       0.453833       1.286966      -0.707504      -0.032680      -0.010683       0.023185       0.041469      -0.011354      -0.008394      -0.014164       0.028015      -0.019928      -0.027405       0.005578       0.021827              2.024849       2.020287       0.157939      -0.514891       1.860213      -0.221395       2.194047          -0.000000
          465              H      26.490241      10.627636       5.009373       0.121172       0.976795 0.70551556E+01  0.68283457E+02                                 1.728390                            1.630557      -1.265005       2.287704                    0.994054       3.746802      11.016486       0.447817       1.413177      -0.679778       0.001186      -0.032133       0.025584       0.041091       0.002679      -0.004162      -0.008901      -0.009855      -0.004386      -0.008604      -0.004304       0.012909              1.802163       1.493727      -0.161423       0.071087       2.085876      -0.518521       1.826885          -0.000000
          466              H      10.885256      22.963512       5.021540       0.102020       1.156251 0.88908965E+01  0.90859852E+02                                 1.900984                            1.804853      -1.464126       2.180956                    0.991861       4.003799      11.961599       0.436225       1.373945      -0.686935       0.032293       0.014261      -0.029578       0.046055       0.000656      -0.008827      -0.003376       0.008418      -0.009825      -0.009604      -0.002005       0.011609              1.931045       2.043131       0.032663      -0.407284       1.634508      -0.227326       2.115497           0.000000
          467              H      -4.486546      13.388100       4.288728       0.121433       1.153881 0.84017477E+01  0.84054044E+02                                 1.852022                            1.718872      -1.371133       2.227141                    0.993928       3.745499      10.816906       0.464268       1.318708      -0.698980      -0.024396       0.024248       0.020094       0.039836      -0.002560      -0.004414      -0.001371      -0.008433      -0.032242      -0.012409       0.002102       0.010307              1.953969       2.155179      -0.447964      -0.452943       1.774240       0.405609       1.932488          -0.000000
          468              H      14.694926      24.123792       6.750406       0.135039       1.172661 0.86635128E+01  0.85282440E+02                                 1.747437                            1.659054      -0.771380       2.526434                    0.999691       3.119813       8.267756       0.522255       1.191401      -0.734246       0.006916       0.036085       0.015111       0.039727       0.005234      -0.005235       0.009867      -0.005661      -0.039591      -0.018923       0.004747       0.014176              1.740159       1.553344       0.147909       0.022179       2.096930       0.326490       1.570204          -0.000000
          469              H      16.239248      22.907417       5.544794       0.093702       1.444794 0.10593815E+02  0.11128148E+03                                 2.090536                            1.885476      -1.287878       2.257572                    0.994353       3.806829      10.932437       0.463356       1.258407      -0.713733       0.041281       0.020861      -0.006936       0.046770       0.007328      -0.007559       0.001801      -0.005249      -0.017230      -0.012747       0.001489       0.011258              2.231985       3.352022       0.404945      -0.161263       1.693118      -0.019398       1.650816          -0.000000
          470              H      13.706287      19.937336       5.093009       0.101853       1.026825 0.78054344E+01  0.77556143E+02                                 1.786361                            1.714044      -1.463385       2.185673                    0.991899       3.972248      11.872802       0.436726       1.411491      -0.679296      -0.008333      -0.045976      -0.017512       0.049898       0.002703      -0.002336       0.010580      -0.018051      -0.025090      -0.013826      -0.003822       0.017648              1.802013       1.678166       0.115359       0.039278       2.060452       0.347573       1.667420           0.000000
          471              H       7.271781       3.865534       0.786413       0.100392       1.270167 0.93205768E+01  0.95454505E+02                                 1.967209                            1.804677      -1.226847       2.292434                    0.994529       3.770762      10.926973       0.456420       1.310350      -0.701873      -0.044953       0.021425       0.004260       0.049979      -0.003142      -0.014952      -0.004230       0.015748      -0.028396      -0.018743      -0.001447       0.020191              2.096420       2.344318      -0.824478       0.075644       2.282172      -0.098976       1.662770          -0.000000
          472              H      24.526599      11.903059       5.053616       0.117162       1.325384 0.10377631E+02  0.10874668E+03                                 1.991830                            1.884444      -1.351020       2.236664                    0.992814       3.778078      10.933813       0.455501       1.283215      -0.708321      -0.033088      -0.010739       0.023216       0.041822      -0.010897      -0.008703      -0.013599       0.027382      -0.019885      -0.026676       0.005206       0.021470              2.020112       2.015585       0.157299      -0.512958       1.856066      -0.220588       2.188686          -0.000000
          473              H       9.444912      20.468762       7.845411       0.121837       0.976487 0.70520815E+01  0.68234678E+02                                 1.726715                            1.629184      -1.250083       2.293154                    0.994100       3.743260      10.998434       0.448502       1.411414      -0.680105       0.000691      -0.031679       0.025914       0.040934       0.002470      -0.003793      -0.009042      -0.009915      -0.003828      -0.008426      -0.004436       0.012862              1.800250       1.492535      -0.161203       0.070966       2.083367      -0.517456       1.824848          -0.000000
          474              H      10.885427       3.280966       7.857578       0.100554       1.167837 0.89986895E+01  0.92237076E+02                                 1.912791                            1.814932      -1.474282       2.175236                    0.991762       4.025907      12.044878       0.435318       1.372691      -0.687106       0.032559       0.014700      -0.029888       0.046578       0.000508      -0.008637      -0.002728       0.008275      -0.009543      -0.009111      -0.002133       0.011244              1.943349       2.056882       0.033388      -0.412559       1.643137      -0.229939       2.130028          -0.000000
          475              H      12.559124      23.229225       7.124767       0.121128       1.153625 0.83989497E+01  0.84024922E+02                                 1.852292                            1.719038      -1.364630       2.230276                    0.993928       3.746208      10.821349       0.464030       1.319402      -0.698839      -0.024115       0.024038       0.019740       0.039358      -0.002511      -0.004652      -0.000715      -0.008666      -0.034064      -0.012971       0.002272       0.010699              1.954337       2.155876      -0.448158      -0.453233       1.774463       0.405710       1.932673          -0.000000
          476              H      14.695096       4.441246       1.078244       0.130843       1.182917 0.87496566E+01  0.86278458E+02                                 1.750769                            1.661724      -0.767140       2.525615                    0.999715       3.138609       8.304170       0.524852       1.183472      -0.736029       0.007419       0.037597       0.015754       0.041434       0.005632      -0.005372       0.010041      -0.005489      -0.040391      -0.019374       0.004850       0.014524              1.743538       1.555641       0.148803       0.022500       2.102236       0.327959       1.572736          -0.000000
          477              H      16.239418       3.224871       8.380832       0.093528       1.433292 0.10496999E+02  0.10998414E+03                                 2.077330                            1.875315      -1.272293       2.264625                    0.994551       3.794002      10.872843       0.465293       1.256361      -0.714202       0.041343       0.021532      -0.008318       0.047350       0.006711      -0.007020       0.002424      -0.005306      -0.016695      -0.012281       0.001978       0.010304              2.216716       3.323883       0.400125      -0.159338       1.683879      -0.019106       1.642386          -0.000000
          478              H      13.706457       0.254789       7.929047       0.104482       1.019811 0.77413302E+01  0.76775996E+02                                 1.779930                            1.708419      -1.465835       2.186290                    0.991827       3.957545      11.825497       0.436809       1.413854      -0.678877      -0.007443      -0.044930      -0.017974       0.048961       0.003410      -0.002857       0.010810      -0.018437      -0.024622      -0.014400      -0.003600       0.018000              1.795386       1.672429       0.114347       0.038895       2.051852       0.345187       1.661876           0.000000
          479              H      24.316940      13.706955       3.622536       0.100659       1.270322 0.93231689E+01  0.95503858E+02                                 1.968837                            1.806027      -1.223134       2.294278                    0.994578       3.772115      10.938247       0.455756       1.311947      -0.701540      -0.044702       0.022321       0.004077       0.050131      -0.003027      -0.015221      -0.004781       0.016620      -0.027783      -0.019063      -0.001628       0.020690              2.098333       2.346482      -0.825599       0.075797       2.284385      -0.099160       1.664132          -0.000000
          480              H       7.481270      21.744184       7.889654       0.116931       1.331783 0.10444167E+02  0.10966474E+03                                 2.002027                            1.893463      -1.370039       2.228872                    0.992592       3.787847      10.988131       0.453150       1.287274      -0.707466      -0.032898      -0.010707       0.023538       0.041845      -0.011268      -0.008073      -0.013489       0.028100      -0.020232      -0.026670       0.004839       0.021830              2.030653       2.025965       0.158685      -0.517267       1.865258      -0.222505       2.200734          -0.000000
          481              H       9.445082       0.786215       2.173250       0.121748       0.972819 0.70199735E+01  0.67846331E+02                                 1.722765                            1.625857      -1.253656       2.293364                    0.994029       3.735170      10.968266       0.448802       1.412084      -0.680027       0.000773      -0.031828       0.026221       0.041245       0.002639      -0.003695      -0.008856      -0.009965      -0.005144      -0.008359      -0.004404       0.012763              1.795914       1.489727      -0.160504       0.070608       2.077574      -0.515038       1.820441          -0.000000
          482              H      -6.160414      13.122386       2.185501       0.097027       1.166115 0.89779279E+01  0.91926622E+02                                 1.907865                            1.810610      -1.452881       2.183706                    0.991901       4.018427      11.997129       0.436854       1.369319      -0.687861       0.033909       0.014978      -0.031025       0.048340       0.000773      -0.008628      -0.002672       0.007236      -0.010536      -0.009265      -0.001704       0.010969              1.938216       2.051214       0.033301      -0.410729       1.639351      -0.228923       2.124082          -0.000000
          483              H      12.559295       3.546679       1.452605       0.121062       1.160525 0.84581142E+01  0.84750033E+02                                 1.857778                            1.723514      -1.362668       2.229265                    0.994048       3.755456      10.850154       0.464144       1.317005      -0.699284      -0.024154       0.024606       0.019310       0.039519      -0.002405      -0.005098      -0.000736      -0.008357      -0.032851      -0.012897       0.002581       0.010316              1.960516       2.162917      -0.451007      -0.455957       1.779879       0.408152       1.938754          -0.000000
          484              H      -2.350745      14.282667       3.914368       0.130428       1.179137 0.87126624E+01  0.85801587E+02                                 1.744928                            1.656524      -0.756024       2.529266                    0.999770       3.135103       8.282819       0.526606       1.181071      -0.736585       0.007726       0.037833       0.015362       0.041558       0.005419      -0.005414       0.009852      -0.005402      -0.040379      -0.019228       0.004965       0.014263              1.737684       1.550665       0.147943       0.022367       2.094483       0.326248       1.567904          -0.000000
          485              H      -0.806423      13.066292       2.708756       0.092587       1.436048 0.10520656E+02  0.11029991E+03                                 2.080699                            1.878001      -1.257679       2.269752                    0.994585       3.797151      10.887102       0.464722       1.257130      -0.714055       0.041964       0.021465      -0.007228       0.047686       0.007030      -0.007288       0.002240      -0.005342      -0.016777      -0.012565       0.001840       0.010724              2.220488       3.330521       0.401231      -0.159724       1.686281      -0.019160       1.644661          -0.000000
          486              H      -3.339384      10.096210       2.256970       0.104459       1.017681 0.77187984E+01  0.76459417E+02                                 1.774096                            1.703361      -1.375124       2.225600                    0.992613       3.945236      11.762763       0.438662       1.409597      -0.679721      -0.007780      -0.045064      -0.018019       0.049152       0.003342      -0.003043       0.010820      -0.019036      -0.023558      -0.014332      -0.003802       0.018134              1.789375       1.667626       0.113637       0.038648       2.043700       0.342760       1.656798           0.000000
          487              F      23.396994       9.572755       3.718083      -0.213635      14.979524 0.20446283E+03  0.38124267E+04                                 4.647888                            4.288923       0.804255       2.480748                    0.998951      19.203866      42.696959       0.973656       0.337375      -1.171214       0.010054      -0.024307       0.018441       0.032124       0.004367       0.007575      -0.067905      -0.052716       0.157624      -0.058080      -0.041122       0.099202              4.903923       3.272615       0.150909      -0.099967       5.589942      -2.109086       5.849211           0.000000
          488              F     -11.818497      27.959213       2.169336      -0.225525      13.476073 0.18406533E+03  0.33511344E+04                                 4.311483                            4.053904       0.971269       2.533099                    0.999458      19.285627      42.703772       1.004801       0.334816      -1.170631       0.026017       0.006478      -0.002524       0.026930       0.064016      -0.025353      -0.014970       0.093703      -0.140187      -0.056734      -0.051530       0.108265              4.412219       5.492951       1.369675      -0.546165       4.547500      -0.349511       3.196207           0.000000
          489              F     -10.250652      29.195664       2.974211      -0.213491      15.557188 0.21632989E+03  0.40839708E+04                                 4.757444                            4.417235       1.008661       2.559314                    0.999126      19.127748      42.552286       0.959233       0.338233      -1.172485       0.000709      -0.020615      -0.023481       0.031254       0.039066       0.036219       0.059137      -0.037778       0.099032      -0.059913      -0.039448       0.099361              4.964108       3.525180       0.792545       0.645217       5.622997       1.733567       5.744147           0.000000
          490              F       6.351665      19.413881       6.554122      -0.215195      14.999349 0.20480892E+03  0.38203917E+04                                 4.650908                            4.291537       0.815590       2.484110                    0.998948      19.223211      42.744656       0.973731       0.337216      -1.171384       0.009267      -0.023818       0.017223       0.030819       0.004934       0.007417      -0.066714      -0.054447       0.155172      -0.058239      -0.039684       0.097923              4.907208       3.274217       0.150875      -0.099713       5.593797      -2.111038       5.853611           0.000000
          491              F      22.272673       8.276666       5.005374      -0.225283      13.474516 0.18404714E+03  0.33507456E+04                                 4.311105                            4.053803       0.971796       2.533729                    0.999400      19.285018      42.703107       1.004769       0.334832      -1.170608       0.026685       0.005619      -0.002427       0.027378       0.063842      -0.025152      -0.015476       0.095489      -0.139150      -0.057654      -0.050847       0.108502              4.411503       5.492274       1.368775      -0.546267       4.545941      -0.349370       3.196294           0.000000
          492              F      23.840518       9.513118       5.810250      -0.212510      15.514756 0.21558294E+03  0.40661037E+04                                 4.747490                            4.408637       1.023923       2.565720                    0.998958      19.104517      42.472472       0.960542       0.338085      -1.172685       0.000276      -0.019927      -0.023585       0.030877       0.040583       0.036057       0.057852      -0.035616       0.098830      -0.060841      -0.037762       0.098603              4.953287       3.518764       0.789933       0.643586       5.609419       1.728284       5.731678           0.000000
          493              F     -10.694176      29.255302       0.882045      -0.213313      14.983582 0.20452954E+03  0.38139361E+04                                 4.648737                            4.289512       0.813525       2.483894                    0.998979      19.204530      42.698247       0.973638       0.337358      -1.171243       0.010335      -0.024986       0.017998       0.032481       0.004433       0.007702      -0.068267      -0.053337       0.154925      -0.058162      -0.041016       0.099178              4.905022       3.273053       0.151022      -0.099840       5.590907      -2.110130       5.851105           0.000000
          494              F       5.227343      18.117792       7.841412      -0.225517      13.473240 0.18402231E+03  0.33501501E+04                                 4.310932                            4.053508       0.968856       2.532637                    0.999453      19.283040      42.696549       1.004823       0.334829      -1.170621       0.026296       0.006633      -0.003877       0.027395       0.064592      -0.027351      -0.016310       0.093414      -0.137480      -0.057588      -0.051552       0.109140              4.411495       5.492499       1.369481      -0.546144       4.546172      -0.349237       3.195813           0.000000
          495              F       6.795189      19.354243       0.138088      -0.213426      15.568289 0.21652245E+03  0.40885213E+04                                 4.759807                            4.419249       1.008963       2.559492                    0.999113      19.133165      42.569299       0.958998       0.338240      -1.172477      -0.000418      -0.019283      -0.024091       0.030860       0.039992       0.037137       0.057766      -0.034817       0.100688      -0.060407      -0.038546       0.098953              4.966699       3.526508       0.792942       0.645692       5.626113       1.734900       5.747477           0.000000
          496              F      14.102254      15.476014       3.718083      -0.213633      14.979430 0.20445997E+03  0.38123579E+04                                 4.647846                            4.288882       0.803998       2.480660                    0.998949      19.203802      42.696643       0.973665       0.337374      -1.171217       0.016029       0.020875       0.018431       0.032131       0.020625       0.055022       0.040497       0.033905       0.157666      -0.058066      -0.041131       0.099197              4.903875       5.141099       0.927973       1.876469       3.721214       0.968006       5.849312           0.000000
          497              F      -1.258810       5.309242       2.169336      -0.225810      13.475780 0.18406058E+03  0.33510095E+04                                 4.311239                            4.053687       0.970936       2.533023                    0.999454      19.286284      42.704290       1.004894       0.334789      -1.170660      -0.018317       0.019094      -0.002395       0.026567      -0.072402       0.025544      -0.014377       0.063778      -0.139841      -0.056601      -0.051355       0.107956              4.411979       5.969765      -1.094152       0.575785       4.070084      -0.298223       3.196089           0.000000
          498              F      -3.113531       6.048810       2.974211      -0.213511      15.553273 0.21626244E+03  0.40823347E+04                                 4.756367                            4.416307       1.008359       2.559310                    0.999121      19.125827      42.544605       0.959422       0.338196      -1.172530       0.017515       0.010862      -0.023472       0.031236      -0.003229      -0.069397       0.001866       0.086659       0.099023      -0.059967      -0.039496       0.099463              4.962964       5.783602       0.511997      -1.823110       3.362549      -0.307870       5.742741           0.000000
          499              F      -2.943076      25.317139       6.554122      -0.215158      14.998241 0.20479085E+03  0.38199646E+04                                 4.650626                            4.291285       0.816155       2.484301                    0.998957      19.223424      42.744411       0.973782       0.337206      -1.171395       0.016021       0.019968       0.017235       0.030862       0.021102       0.054021       0.039794       0.035843       0.155031      -0.058264      -0.039607       0.097872              4.906878       5.144317       0.928938       1.877942       3.723361       0.969109       5.852957           0.000000
          500              F      15.786860      15.150368       5.005374      -0.225284      13.474331 0.18404434E+03  0.33506797E+04                                 4.311046                            4.053757       0.971682       2.533687                    0.999400      19.284992      42.702864       1.004781       0.334830      -1.170610      -0.018205       0.020303      -0.002427       0.027377      -0.073268       0.025984      -0.014043       0.062842      -0.139152      -0.057658      -0.050846       0.108504              4.411433       5.967827      -1.094147       0.575690       4.070193      -0.298389       3.196280           0.000000
          501              F      13.932139      15.889936       5.810250      -0.212510      15.514543 0.21557774E+03  0.40659761E+04                                 4.747412                            4.408558       1.023717       2.565648                    0.998956      19.104426      42.471938       0.960561       0.338081      -1.172690       0.017118       0.010208      -0.023589       0.030881      -0.004873      -0.068127       0.002303       0.088106       0.098826      -0.060844      -0.037758       0.098601              4.953217       5.770728       0.510293      -1.818545       3.357268      -0.306790       5.731654           0.000000
          502              F      -2.943417       5.634888       0.882045      -0.213276      14.982683 0.20451564E+03  0.38135899E+04                                 4.648404                            4.289246       0.814325       2.484169                    0.998976      19.203758      42.695238       0.973715       0.337339      -1.171267       0.016471       0.021407       0.018016       0.032468       0.020873       0.055322       0.040783       0.034277       0.155200      -0.058147      -0.041101       0.099249              4.904678       5.142007       0.928093       1.877102       3.721408       0.968503       5.850619           0.000000
          503              F      -1.258469      24.991493       7.841412      -0.225682      13.475190 0.18405681E+03  0.33509389E+04                                 4.311363                            4.053904       0.967458       2.532118                    0.999457      19.284622      42.701223       1.004767       0.334832      -1.170618      -0.018692       0.019323      -0.003838       0.027157      -0.072573       0.027741      -0.015501       0.065040      -0.137035      -0.057467      -0.051406       0.108873              4.411906       5.969167      -1.094631       0.575513       4.070533      -0.298388       3.196019           0.000000
          504              F      -3.113190      25.731061       0.138088      -0.213540      15.567909 0.21651713E+03  0.40883922E+04                                 4.759701                            4.419162       1.008522       2.559360                    0.999114      19.133650      42.570106       0.959018       0.338235      -1.172482       0.016784       0.009448      -0.024021       0.030789      -0.004740      -0.068499       0.003233       0.086448       0.100800      -0.060289      -0.038513       0.098802              4.966563       5.787871       0.512660      -1.825351       3.364717      -0.308251       5.747102          -0.000000
          505              F      13.637252       4.474903       3.718083      -0.213636      14.978768 0.20444953E+03  0.38121100E+04                                 4.647663                            4.288737       0.804257       2.480747                    0.998952      19.203701      42.695959       0.973694       0.337368      -1.171223      -0.026082       0.003445       0.018437       0.032126      -0.025006      -0.062597       0.027394       0.018789       0.157643      -0.058080      -0.041127       0.099206              4.903675       4.879650      -1.078841      -1.776459       3.982515       1.141041       5.848859           0.000000
          506              F      13.076796      25.779185       2.169336      -0.225771      13.476697 0.18407683E+03  0.33513789E+04                                 4.311442                            4.053867       0.971765       2.533277                    0.999460      19.286731      42.705732       1.004872       0.334789      -1.170660      -0.007329      -0.025534      -0.002456       0.026679       0.008511      -0.000272       0.029401      -0.157738      -0.140029      -0.056726      -0.051499       0.108224              4.412203       3.597728      -0.275622      -0.029658       6.442709       0.647732       3.196171           0.000000
          507              F      13.363672      23.803165       2.974211      -0.213632      15.555546 0.21630262E+03  0.40833056E+04                                 4.756959                            4.416812       1.008095       2.559158                    0.999116      19.127027      42.549152       0.959331       0.338211      -1.172511      -0.018182       0.009681      -0.023434       0.031200      -0.035887       0.033118      -0.061048      -0.048796       0.099116      -0.059928      -0.039549       0.099476              4.963607       4.411861      -1.304553       1.178504       4.735543      -1.425416       5.743416           0.000000
          508              F      -3.408077      14.316029       6.554122      -0.215020      14.999310 0.20481085E+03  0.38204527E+04                                 4.651018                            4.291674       0.816371       2.484396                    0.998963      19.223120      42.745170       0.973672       0.337234      -1.171364      -0.025332       0.003913       0.017351       0.030953      -0.026072      -0.061435       0.026920       0.018637       0.155070      -0.058238      -0.039624       0.097862              4.907262       4.883265      -1.079720      -1.778295       3.984753       1.141773       5.853770           0.000000
          509              F      13.076967       6.096638       5.005374      -0.225273      13.473761 0.18403304E+03  0.33504208E+04                                 4.310917                            4.053625       0.971796       2.533744                    0.999400      19.284602      42.701590       1.004801       0.334829      -1.170612      -0.008492      -0.025920      -0.002425       0.027384       0.009401      -0.000838       0.029527      -0.158299      -0.139194      -0.057645      -0.050852       0.108497              4.411324       3.596978      -0.274661      -0.029448       6.440839       0.647749       3.196155           0.000000
          510              F      13.363842       4.120619       5.810250      -0.212515      15.513974 0.21556989E+03  0.40657906E+04                                 4.747274                            4.408460       1.023993       2.565740                    0.998960      19.104422      42.471720       0.960577       0.338078      -1.172693      -0.017403       0.009717      -0.023584       0.030879      -0.035706       0.032068      -0.060157      -0.052496       0.098812      -0.060835      -0.037766       0.098601              4.953051       4.402438      -1.300193       1.174795       4.725423      -1.421319       5.731291           0.000000
          511              F      13.637082      24.157449       0.882045      -0.213379      14.981079 0.20448518E+03  0.38128825E+04                                 4.648119                            4.288939       0.813318       2.483877                    0.998974      19.202824      42.692468       0.973745       0.337341      -1.171264      -0.026843       0.003622       0.017951       0.032494      -0.025406      -0.063040       0.027578       0.019002       0.154959      -0.058236      -0.041079       0.099316              4.904402       4.880090      -1.079089      -1.777269       3.982805       1.141385       5.850312           0.000000
          512              F      -3.968363      15.937764       7.841412      -0.225388      13.472014 0.18400238E+03  0.33497074E+04                                 4.310762                            4.053383       0.967896       2.532327                    0.999451      19.282194      42.694621       1.004800       0.334845      -1.170604      -0.007462      -0.026230      -0.003936       0.027553       0.008202      -0.000417       0.031888      -0.158518      -0.137322      -0.057571      -0.051539       0.109109              4.411252       3.596542      -0.274633      -0.029288       6.441499       0.647472       3.195715           0.000000
          513              F      -3.681487      13.961744       0.138088      -0.213343      15.570220 0.21655524E+03  0.40893070E+04                                 4.760255                            4.419636       1.007988       2.559082                    0.999110      19.134622      42.573809       0.958936       0.338248      -1.172467      -0.016550       0.010007      -0.024145       0.030936      -0.035012       0.031433      -0.061029      -0.051858       0.100683      -0.060358      -0.038546       0.098904              4.967168       4.414873      -1.305730       1.179805       4.738482      -1.426802       5.748151           0.000000
          514              F      -6.351494      19.950917       4.790117      -0.213635      14.979522 0.20446279E+03  0.38124260E+04                                 4.647888                            4.288923       0.804256       2.480749                    0.998951      19.203865      42.696956       0.973656       0.337375      -1.171214      -0.010054       0.024307      -0.018441       0.032124       0.004367       0.007575      -0.067905      -0.052716       0.157624      -0.058080      -0.041122       0.099202              4.903922       3.272614       0.150909      -0.099967       5.589942      -2.109085       5.849211           0.000000
          515              F      28.863997       1.564459       6.338864      -0.225525      13.476072 0.18406532E+03  0.33511341E+04                                 4.311483                            4.053904       0.971269       2.533099                    0.999458      19.285628      42.703773       1.004801       0.334816      -1.170631      -0.026017      -0.006478       0.002524       0.026930       0.064016      -0.025353      -0.014970       0.093703      -0.140187      -0.056734      -0.051530       0.108265              4.412219       5.492951       1.369675      -0.546165       4.547500      -0.349511       3.196207           0.000000
          516              F      27.296152       0.328008       5.533989      -0.213491      15.557183 0.21632980E+03  0.40839688E+04                                 4.757443                            4.417234       1.008662       2.559314                    0.999126      19.127745      42.552277       0.959233       0.338233      -1.172485      -0.000709       0.020615       0.023481       0.031254       0.039066       0.036219       0.059137      -0.037778       0.099032      -0.059913      -0.039448       0.099361              4.964107       3.525180       0.792544       0.645217       5.622996       1.733567       5.744145           0.000000
          517              F      27.739676       0.268370       7.626155      -0.213313      14.983577 0.20452946E+03  0.38139341E+04                                 4.648736                            4.289511       0.813526       2.483895                    0.998979      19.204527      42.698237       0.973638       0.337358      -1.171243      -0.010335       0.024986      -0.017998       0.032481       0.004433       0.007702      -0.068267      -0.053337       0.154925      -0.058162      -0.041016       0.099178              4.905020       3.273052       0.151022      -0.099840       5.590905      -2.110129       5.851104           0.000000
          518              F      11.818157      11.405880       0.666788      -0.225517      13.473238 0.18402227E+03  0.33501493E+04                                 4.310932                            4.053507       0.968856       2.532637                    0.999453      19.283040      42.696547       1.004823       0.334829      -1.170621      -0.026296      -0.006633       0.003878       0.027395       0.064592      -0.027351      -0.016310       0.093414      -0.137480      -0.057588      -0.051552       0.109140              4.411494       5.492499       1.369481      -0.546144       4.546172      -0.349237       3.195812           0.000000
          519              F      10.250311      10.169429       8.370112      -0.213426      15.568290 0.21652247E+03  0.40885217E+04                                 4.759807                            4.419249       1.008963       2.559492                    0.999113      19.133165      42.569300       0.958998       0.338240      -1.172477       0.000418       0.019283       0.024091       0.030860       0.039992       0.037137       0.057766      -0.034817       0.100688      -0.060407      -0.038546       0.098953              4.966700       3.526508       0.792942       0.645692       5.626114       1.734900       5.747477           0.000000
          520              F      10.693835      10.109791       1.954078      -0.215195      14.999348 0.20480890E+03  0.38203913E+04                                 4.650908                            4.291537       0.815590       2.484110                    0.998948      19.223211      42.744655       0.973731       0.337216      -1.171384      -0.009267       0.023818      -0.017223       0.030819       0.004934       0.007417      -0.066714      -0.054447       0.155172      -0.058239      -0.039684       0.097923              4.907208       3.274217       0.150875      -0.099713       5.593796      -2.111037       5.853610           0.000000
          521              F      -5.227173      21.247006       3.502826      -0.225283      13.474517 0.18404716E+03  0.33507460E+04                                 4.311105                            4.053803       0.971796       2.533729                    0.999400      19.285018      42.703108       1.004769       0.334832      -1.170608      -0.026685      -0.005619       0.002427       0.027378       0.063842      -0.025152      -0.015476       0.095489      -0.139150      -0.057654      -0.050847       0.108502              4.411503       5.492275       1.368775      -0.546267       4.545941      -0.349370       3.196294           0.000000
          522              F      -6.795018      20.010554       2.697950      -0.212510      15.514759 0.21558298E+03  0.40661047E+04                                 4.747491                            4.408637       1.023922       2.565720                    0.998958      19.104518      42.472476       0.960542       0.338085      -1.172685      -0.000276       0.019927       0.023585       0.030877       0.040583       0.036057       0.057852      -0.035616       0.098830      -0.060841      -0.037762       0.098603              4.953288       3.518764       0.789933       0.643586       5.609420       1.728285       5.731679          -0.000000
          523              F       2.943246      14.047658       4.790117      -0.213633      14.979429 0.20445996E+03  0.38123576E+04                                 4.647846                            4.288882       0.803998       2.480661                    0.998949      19.203801      42.696641       0.973665       0.337374      -1.171217      -0.016029      -0.020875      -0.018431       0.032131       0.020625       0.055022       0.040497       0.033905       0.157666      -0.058066      -0.041131       0.099197              4.903875       5.141099       0.927973       1.876469       3.721214       0.968006       5.849312           0.000000
          524              F      18.304310      24.214430       6.338864      -0.225810      13.475780 0.18406058E+03  0.33510096E+04                                 4.311239                            4.053687       0.970935       2.533023                    0.999454      19.286285      42.704292       1.004894       0.334789      -1.170660       0.018317      -0.019094       0.002395       0.026567      -0.072402       0.025544      -0.014377       0.063778      -0.139841      -0.056601      -0.051355       0.107956              4.411979       5.969765      -1.094152       0.575785       4.070084      -0.298223       3.196089           0.000000
          525              F      20.159031      23.474862       5.533989      -0.213511      15.553269 0.21626238E+03  0.40823332E+04                                 4.756366                            4.416306       1.008360       2.559310                    0.999121      19.125825      42.544598       0.959423       0.338196      -1.172530      -0.017515      -0.010862       0.023472       0.031236      -0.003229      -0.069397       0.001866       0.086659       0.099023      -0.059967      -0.039496       0.099463              4.962963       5.783601       0.511997      -1.823110       3.362548      -0.307870       5.742740           0.000000
          526              F      19.988917      23.888784       7.626155      -0.213276      14.982677 0.20451554E+03  0.38135875E+04                                 4.648403                            4.289245       0.814327       2.484169                    0.998976      19.203755      42.695227       0.973715       0.337339      -1.171267      -0.016471      -0.021407      -0.018016       0.032468       0.020873       0.055322       0.040783       0.034277       0.155200      -0.058147      -0.041101       0.099249              4.904676       5.142005       0.928093       1.877101       3.721407       0.968503       5.850617           0.000000
          527              F      18.303969       4.532179       0.666788      -0.225682      13.475190 0.18405680E+03  0.33509386E+04                                 4.311363                            4.053904       0.967458       2.532118                    0.999457      19.284621      42.701221       1.004766       0.334832      -1.170618       0.018692      -0.019323       0.003838       0.027157      -0.072573       0.027741      -0.015501       0.065040      -0.137035      -0.057467      -0.051406       0.108873              4.411906       5.969167      -1.094631       0.575513       4.070533      -0.298388       3.196019           0.000000
          528              F      20.158690       3.792611       8.370112      -0.213540      15.567909 0.21651713E+03  0.40883921E+04                                 4.759701                            4.419162       1.008522       2.559360                    0.999114      19.133649      42.570105       0.959018       0.338235      -1.172482      -0.016784      -0.009448       0.024021       0.030789      -0.004740      -0.068499       0.003233       0.086448       0.100800      -0.060289      -0.038513       0.098802              4.966564       5.787872       0.512660      -1.825351       3.364717      -0.308251       5.747103           0.000000
          529              F      19.988576       4.206533       1.954078      -0.215158      14.998241 0.20479086E+03  0.38199649E+04                                 4.650626                            4.291285       0.816155       2.484301                    0.998957      19.223424      42.744412       0.973782       0.337206      -1.171395      -0.016021      -0.019968      -0.017235       0.030862       0.021102       0.054021       0.039794       0.035843       0.155031      -0.058264      -0.039607       0.097872              4.906879       5.144318       0.928939       1.877943       3.723362       0.969110       5.852957           0.000000
          530              F       1.258640      14.373304       3.502826      -0.225284      13.474331 0.18404434E+03  0.33506797E+04                                 4.311046                            4.053757       0.971682       2.533687                    0.999400      19.284992      42.702864       1.004781       0.334830      -1.170610       0.018205      -0.020303       0.002427       0.027377      -0.073268       0.025984      -0.014043       0.062842      -0.139152      -0.057658      -0.050846       0.108504              4.411433       5.967827      -1.094146       0.575690       4.070193      -0.298389       3.196280           0.000000
          531              F       3.113361      13.633736       2.697950      -0.212510      15.514544 0.21557777E+03  0.40659766E+04                                 4.747413                            4.408558       1.023717       2.565648                    0.998956      19.104427      42.471941       0.960561       0.338081      -1.172690      -0.017118      -0.010208       0.023589       0.030881      -0.004873      -0.068127       0.002303       0.088106       0.098826      -0.060844      -0.037758       0.098601              4.953217       5.770728       0.510293      -1.818545       3.357269      -0.306790       5.731654          -0.000000
          532              F       3.408248      25.048769       4.790117      -0.213636      14.978766 0.20444950E+03  0.38121093E+04                                 4.647663                            4.288737       0.804257       2.480747                    0.998952      19.203700      42.695956       0.973695       0.337368      -1.171223       0.026082      -0.003445      -0.018437       0.032126      -0.025006      -0.062597       0.027394       0.018789       0.157643      -0.058080      -0.041127       0.099206              4.903675       4.879650      -1.078841      -1.776459       3.982515       1.141041       5.848859           0.000000
          533              F       3.968704       3.744487       6.338864      -0.225771      13.476700 0.18407687E+03  0.33513799E+04                                 4.311443                            4.053867       0.971765       2.533277                    0.999460      19.286732      42.705736       1.004872       0.334789      -1.170660       0.007329       0.025534       0.002456       0.026679       0.008511      -0.000272       0.029401      -0.157738      -0.140029      -0.056726      -0.051499       0.108224              4.412204       3.597729      -0.275622      -0.029658       6.442710       0.647732       3.196172           0.000000
          534              F       3.681828       5.720507       5.533989      -0.213632      15.555542 0.21630254E+03  0.40833036E+04                                 4.756958                            4.416811       1.008096       2.559159                    0.999116      19.127025      42.549144       0.959332       0.338211      -1.172511       0.018182      -0.009681       0.023434       0.031200      -0.035887       0.033118      -0.061048      -0.048796       0.099116      -0.059928      -0.039549       0.099476              4.963605       4.411860      -1.304553       1.178504       4.735541      -1.425416       5.743414           0.000000
          535              F       3.408418       5.366223       7.626155      -0.213379      14.981075 0.20448510E+03  0.38128806E+04                                 4.648117                            4.288938       0.813320       2.483878                    0.998974      19.202821      42.692458       0.973746       0.337341      -1.171264       0.026843      -0.003622      -0.017951       0.032494      -0.025406      -0.063040       0.027578       0.019002       0.154959      -0.058236      -0.041079       0.099316              4.904401       4.880088      -1.079089      -1.777268       3.982805       1.141385       5.850310           0.000000
          536              F      21.013863      13.585908       0.666788      -0.225388      13.472009 0.18400230E+03  0.33497057E+04                                 4.310761                            4.053382       0.967896       2.532327                    0.999451      19.282193      42.694615       1.004800       0.334844      -1.170604       0.007462       0.026230       0.003936       0.027553       0.008202      -0.000417       0.031888      -0.158518      -0.137322      -0.057571      -0.051539       0.109109              4.411251       3.596541      -0.274633      -0.029288       6.441497       0.647472       3.195714           0.000000
          537              F      20.726987      15.561928       8.370112      -0.213343      15.570219 0.21655524E+03  0.40893069E+04                                 4.760255                            4.419636       1.007988       2.559082                    0.999110      19.134623      42.573810       0.958936       0.338248      -1.172467       0.016550      -0.010007       0.024145       0.030936      -0.035012       0.031433      -0.061029      -0.051858       0.100683      -0.060358      -0.038546       0.098904              4.967168       4.414873      -1.305730       1.179805       4.738481      -1.426802       5.748150           0.000000
          538              F      20.453577      15.207643       1.954078      -0.215020      14.999308 0.20481082E+03  0.38204519E+04                                 4.651018                            4.291674       0.816371       2.484396                    0.998963      19.223120      42.745168       0.973672       0.337234      -1.171364       0.025332      -0.003913      -0.017351       0.030953      -0.026072      -0.061435       0.026920       0.018637       0.155070      -0.058238      -0.039624       0.097862              4.907262       4.883264      -1.079720      -1.778295       3.984752       1.141772       5.853769           0.000000
          539              F       3.968533      23.427034       3.502826      -0.225273      13.473762 0.18403305E+03  0.33504211E+04                                 4.310917                            4.053625       0.971796       2.533744                    0.999400      19.284603      42.701592       1.004801       0.334829      -1.170612       0.008492       0.025920       0.002425       0.027384       0.009401      -0.000838       0.029527      -0.158299      -0.139194      -0.057645      -0.050852       0.108497              4.411324       3.596978      -0.274661      -0.029448       6.440839       0.647748       3.196155           0.000000
          540              F       3.681658      25.403053       2.697950      -0.212515      15.513975 0.21556991E+03  0.40657910E+04                                 4.747274                            4.408460       1.023992       2.565740                    0.998960      19.104423      42.471723       0.960577       0.338078      -1.172693       0.017403      -0.009717       0.023584       0.030879      -0.035706       0.032068      -0.060157      -0.052496       0.098812      -0.060835      -0.037766       0.098601              4.953051       4.402439      -1.300194       1.174795       4.725424      -1.421319       5.731291           0.000000

******************************************************
Auxiliary information for the entire system
The total spin magnetic moment of the unit cell is   0.000008
The total net atomic charge of the unit cell is   0.000020
Accuracy of reproducing the electrostatic potential in the unit cell:
  The inner radius (bohr) =    5.0000
  The outer radius (bohr) =   12.0000
  Valid grid points have density less than (e/(bohr^3)) =    0.0001
  The number of valid grid points were=       446424
  The rms potential error without charges in kcal/mol is=      1.25522
  The rms potential error with partial charges in kcal/mol is=      0.33996
  The RRMSE value at monopole order=      0.27083
  The rms potential error with partial charges and cloud penetration in kcal/mol is=      0.34637
  The RRMSE value at monopole order with cloud penetration is=      0.27594
  The rms potential error with partial charges and atomic dipoles in kcal/mol is=      0.27472
  The RRMSE value at dipole order=      0.21887
  The rms potential error with partial charges, atomic dipoles and cloud penetration in kcal/mol is=      0.27455
  The RRMSE value at dipole order with cloud penetration=      0.21873

******************************************************
The electron densities and ab initio electrostatic potential were computed in VASP using the PBE functional and
projector augmented wave method. See the main text of the journal article for a description of computational details.
The atomic charges, dipoles, and quadrupoles were computed with the DDEC6 method as described in
(a) T. A. Manz and N. Gabaldon Limas, RSC Adv. 6 (2016) 47771-47801 DOI: 10.1039/c6ra04656h
(b) N. Gabaldon Limas and T. A. Manz, RSC Adv. 8 (2018) 2678-2707 DOI: 10.1039/c7ra11829e.
For each atom in the material, the electron cloud parameters were fit to the spherically averaged atom-in-material
electron density using radial positions for which this density was between 10^-4 and 10^-2 electrons per cubic bohr.
The polarizabilities, dispersion coefficients, and quantum Drude oscillator (QDO) parameters were fit using the MCLF method.
The magnetic structure of the system was optimized in VASP from the default ferromagnetic initial guess using spin polarization.
The atomic spin moments (ASMs) were computed on this optimized magnetic structure using the DDEC6 partition as inputs
to the method of T. A. Manz and D. S. Sholl, J. Chem. Theory Comput. 7 (2011) 4146-4164 DOI: 10.1021/ct200539n.
The RMSE and RRMSE were computed using a uniform grid with Ewald summation.
